# Supplementary material for: Antibody–nanobody combination increases their neutralizing activity against SARS-CoV-2 and nanobody H11-H4 is effective against Alpha, Kappa and Delta variants
Source: Sci Rep. 2022 Jun 11;12:9701. doi: 10.1038/s41598-022-14263-1 (PMC9188278; doi:10.1038/s41598-022-14263-1)
Supplement: Supplementary file 2 — Supplementary Information 2. [file 41598_2022_14263_MOESM2_ESM.zip]

Archive with 73 entries (48 files):
- SciRep_data/
- SciRep_data/SMD_data/
- SciRep_data/SMD_data/MUTATION/
- SciRep_data/SMD_data/MUTATION/Binding_affinity/
- SciRep_data/SMD_data/MUTATION/Binding_affinity/Alpha/
- SciRep_data/SMD_data/MUTATION/Binding_affinity/Alpha/nout_ave_work_time.dat
- SciRep_data/SMD_data/MUTATION/Binding_affinity/Alpha/nout_average_f_t.dat
- SciRep_data/SMD_data/MUTATION/Binding_affinity/Alpha/nout_delta_F_time_H.dat
- SciRep_data/SMD_data/MUTATION/Binding_affinity/Beta/
- SciRep_data/SMD_data/MUTATION/Binding_affinity/Beta/nout_ave_work_time.dat
- SciRep_data/SMD_data/MUTATION/Binding_affinity/Beta/nout_average_f_t.dat
- SciRep_data/SMD_data/MUTATION/Binding_affinity/Beta/nout_delta_F_time_H.dat
- SciRep_data/SMD_data/MUTATION/Binding_affinity/Delta/
- SciRep_data/SMD_data/MUTATION/Binding_affinity/Delta/nout_ave_work_time.dat
- SciRep_data/SMD_data/MUTATION/Binding_affinity/Delta/nout_average_f_t.dat
- SciRep_data/SMD_data/MUTATION/Binding_affinity/Delta/nout_delta_F_time_H.dat
- SciRep_data/SMD_data/MUTATION/Binding_affinity/Gamma/
- SciRep_data/SMD_data/MUTATION/Binding_affinity/Gamma/nout_ave_work_time.dat
- SciRep_data/SMD_data/MUTATION/Binding_affinity/Gamma/nout_average_f_t.dat
- SciRep_data/SMD_data/MUTATION/Binding_affinity/Gamma/nout_delta_F_time_H.dat
- SciRep_data/SMD_data/MUTATION/Binding_affinity/Kappa/
- SciRep_data/SMD_data/MUTATION/Binding_affinity/Kappa/nout_ave_work_time.dat
- SciRep_data/SMD_data/MUTATION/Binding_affinity/Kappa/nout_average_f_t.dat
- SciRep_data/SMD_data/MUTATION/Binding_affinity/Kappa/nout_delta_F_time_H.dat
- SciRep_data/SMD_data/MUTATION/Binding_affinity/Lambda/
- SciRep_data/SMD_data/MUTATION/Binding_affinity/Lambda/nout_ave_work_time.dat
- SciRep_data/SMD_data/MUTATION/Binding_affinity/Lambda/nout_average_f_t.dat
- SciRep_data/SMD_data/MUTATION/Binding_affinity/Lambda/nout_delta_F_time_H.dat
- SciRep_data/SMD_data/MUTATION/Binding_affinity/Mu/
- SciRep_data/SMD_data/MUTATION/Binding_affinity/Mu/nout_ave_work_time.dat
- SciRep_data/SMD_data/MUTATION/Binding_affinity/Mu/nout_average_f_t.dat
- SciRep_data/SMD_data/MUTATION/Binding_affinity/Mu/nout_delta_F_time_H.dat
- SciRep_data/SMD_data/WT/
- SciRep_data/SMD_data/WT/Binding_affinity/
- SciRep_data/SMD_data/WT/Binding_affinity/v=0.5/
- SciRep_data/SMD_data/WT/Binding_affinity/v=0.5/CR3022/
- SciRep_data/SMD_data/WT/Binding_affinity/v=0.5/CR3022/out_ave_work_time.dat
- SciRep_data/SMD_data/WT/Binding_affinity/v=0.5/CR3022/out_average_f_t.dat
- SciRep_data/SMD_data/WT/Binding_affinity/v=0.5/CR3022/out_delta_F_time_H.dat
- SciRep_data/SMD_data/WT/Binding_affinity/v=0.5/H11H4/
- SciRep_data/SMD_data/WT/Binding_affinity/v=0.5/H11H4/out_ave_work_time.dat
- SciRep_data/SMD_data/WT/Binding_affinity/v=0.5/H11H4/out_average_f_t.dat
- SciRep_data/SMD_data/WT/Binding_affinity/v=0.5/H11H4/out_delta_F_time_H.dat
- SciRep_data/SMD_data/WT/Binding_affinity/v=0.5/both/
- SciRep_data/SMD_data/WT/Binding_affinity/v=0.5/both/out_ave_work_time.dat
- SciRep_data/SMD_data/WT/Binding_affinity/v=0.5/both/out_average_f_t.dat
- SciRep_data/SMD_data/WT/Binding_affinity/v=0.5/both/out_delta_F_time_H.dat
- SciRep_data/SMD_data/WT/Binding_affinity/v=1/
- SciRep_data/SMD_data/WT/Binding_affinity/v=1/CR3022/
- SciRep_data/SMD_data/WT/Binding_affinity/v=1/CR3022/out_ave_work_time.dat
- SciRep_data/SMD_data/WT/Binding_affinity/v=1/CR3022/out_average_f_t.dat
- SciRep_data/SMD_data/WT/Binding_affinity/v=1/CR3022/out_delta_F_time_H.dat
- SciRep_data/SMD_data/WT/Binding_affinity/v=1/H11H4/
- SciRep_data/SMD_data/WT/Binding_affinity/v=1/H11H4/out_ave_work_time.dat
- SciRep_data/SMD_data/WT/Binding_affinity/v=1/H11H4/out_average_f_t.dat
- SciRep_data/SMD_data/WT/Binding_affinity/v=1/H11H4/out_delta_F_time_H.dat
- SciRep_data/SMD_data/WT/Binding_affinity/v=1/both/
- SciRep_data/SMD_data/WT/Binding_affinity/v=1/both/out_ave_work_time.dat
- SciRep_data/SMD_data/WT/Binding_affinity/v=1/both/out_average_f_t.dat
- SciRep_data/SMD_data/WT/Binding_affinity/v=1/both/out_delta_F_time_H.dat
- SciRep_data/SMD_data/WT/Interaction_energy/
- SciRep_data/SMD_data/WT/Interaction_energy/v=0.5/
- SciRep_data/SMD_data/WT/Interaction_energy/v=0.5/005_calWT_CR3022.xvg
- SciRep_data/SMD_data/WT/Interaction_energy/v=0.5/005_calWT_HH.xvg
- SciRep_data/SMD_data/WT/Interaction_energy/v=0.5/005_calWT_RBD.xvg
- SciRep_data/SMD_data/WT/Interaction_energy/v=1/
- SciRep_data/SMD_data/WT/Interaction_energy/v=1/01_calWT_CR3022.xvg
- SciRep_data/SMD_data/WT/Interaction_energy/v=1/01_calWT_HH.xvg
- SciRep_data/SMD_data/WT/Interaction_energy/v=1/01_calWT_RBD.xvg
- SciRep_data/US_CG/
- SciRep_data/US_CG/nCR_profile_1ms.dat
- SciRep_data/US_CG/nHH_profile_1ms.dat
- SciRep_data/US_CG/nRBD_profile_1ms.dat
