# Supplementary material for: Antibody–nanobody combination increases their neutralizing activity against SARS-CoV-2 and nanobody H11-H4 is effective against Alpha, Kappa and Delta variants
Source: Sci Rep. 2022 Jun 11;12:9701. doi: 10.1038/s41598-022-14263-1 (PMC9188278; doi:10.1038/s41598-022-14263-1)
Supplement: Supplementary file 2 — Supplementary Information 2. [file 41598_2022_14263_MOESM2_ESM.zip › SciRep_data/SMD_data/MUTATION/Binding_affinity/Alpha/nout_ave_work_time.dat]

#Time (ps)      Ave work (kcal/mol)
   0.00000000       0.00000000    
  0.100000001       1.43184001E-03
  0.200000003       1.54195004E-03
  0.300000012       1.34659996E-02
  0.400000006       2.52083000E-02
  0.500000000       4.27704006E-02
  0.600000024       4.79808003E-02
  0.699999988       5.84695004E-02
  0.800000012       5.96967004E-02
  0.899999976       6.06160015E-02
   1.00000000       8.13307017E-02
   1.10000002       8.52786005E-02
   1.20000005       8.55738968E-02
   1.29999995       8.58628005E-02
   1.39999998       8.88594016E-02
   1.50000000       9.86919999E-02
   1.60000002      0.101203002    
   1.70000005      0.110964999    
   1.79999995      0.110964999    
   1.89999998      0.110964999    
   2.00000000      0.112024002    
   2.09999990      0.112380996    
   2.20000005      0.113269001    
   2.29999995      0.114504002    
   2.40000010      0.115561001    
   2.50000000      0.117296003    
   2.59999990      0.118593000    
   2.70000005      0.120793000    
   2.79999995      0.121529996    
   2.90000010      0.122606002    
   3.00000000      0.122956000    
   3.09999990      0.129942998    
   3.20000005      0.131026000    
   3.29999995      0.135965005    
   3.40000010      0.137088001    
   3.50000000      0.141399994    
   3.59999990      0.150539994    
   3.70000005      0.150811002    
   3.79999995      0.150811002    
   3.90000010      0.152208000    
   4.00000000      0.158269003    
   4.09999990      0.161212996    
   4.19999981      0.161676005    
   4.30000019      0.161827996    
   4.40000010      0.161992997    
   4.50000000      0.162247002    
   4.59999990      0.162939996    
   4.69999981      0.167045996    
   4.80000019      0.168449998    
   4.90000010      0.168761000    
   5.00000000      0.169522002    
   5.09999990      0.170973003    
   5.19999981      0.171476007    
   5.30000019      0.172985002    
   5.40000010      0.174448997    
   5.50000000      0.175216004    
   5.59999990      0.175834998    
   5.69999981      0.177168995    
   5.80000019      0.178233996    
   5.90000010      0.179703996    
   6.00000000      0.182711005    
   6.09999990      0.182711005    
   6.19999981      0.187882006    
   6.30000019      0.188189998    
   6.40000010      0.190610006    
   6.50000000      0.191819996    
   6.59999990      0.192072004    
   6.69999981      0.193696007    
   6.80000019      0.193777993    
   6.90000010      0.194016993    
   7.00000000      0.194095999    
   7.09999990      0.194095999    
   7.19999981      0.197396994    
   7.30000019      0.198606998    
   7.40000010      0.198929995    
   7.50000000      0.199484006    
   7.59999990      0.200195998    
   7.69999981      0.200195998    
   7.80000019      0.200755998    
   7.90000010      0.200905994    
   8.00000000      0.201661006    
   8.10000038      0.201822996    
   8.19999981      0.202002004    
   8.30000019      0.202498004    
   8.39999962      0.202647001    
   8.50000000      0.204163000    
   8.60000038      0.204621002    
   8.69999981      0.205706000    
   8.80000019      0.205962002    
   8.89999962      0.206700996    
   9.00000000      0.207297996    
   9.10000038      0.212059006    
   9.19999981      0.212792993    
   9.30000019      0.214596003    
   9.39999962      0.214953005    
   9.50000000      0.216858998    
   9.60000038      0.217537001    
   9.69999981      0.218331993    
   9.80000019      0.218511999    
   9.89999962      0.220782995    
   10.0000000      0.222196996    
   10.1000004      0.222992003    
   10.1999998      0.226171002    
   10.3000002      0.229708001    
   10.3999996      0.230042994    
   10.5000000      0.231514007    
   10.6000004      0.232275993    
   10.6999998      0.232540995    
   10.8000002      0.233242005    
   10.8999996      0.233573005    
   11.0000000      0.235341996    
   11.1000004      0.236573994    
   11.1999998      0.237100005    
   11.3000002      0.240529999    
   11.3999996      0.240794003    
   11.5000000      0.246572003    
   11.6000004      0.247483000    
   11.6999998      0.247786999    
   11.8000002      0.249610007    
   11.8999996      0.253811002    
   12.0000000      0.254694998    
   12.1000004      0.255127996    
   12.1999998      0.255567014    
   12.3000002      0.255874008    
   12.3999996      0.256895989    
   12.5000000      0.257100999    
   12.6000004      0.257427990    
   12.6999998      0.257427990    
   12.8000002      0.259674013    
   12.8999996      0.260582000    
   13.0000000      0.262762994    
   13.1000004      0.263799012    
   13.1999998      0.264238000    
   13.3000002      0.264387012    
   13.3999996      0.264681011    
   13.5000000      0.265168011    
   13.6000004      0.268855989    
   13.6999998      0.269327998    
   13.8000002      0.269663006    
   13.8999996      0.270078003    
   14.0000000      0.270687014    
   14.1000004      0.270687014    
   14.1999998      0.273898989    
   14.3000002      0.274686009    
   14.3999996      0.275503010    
   14.5000000      0.277013004    
   14.6000004      0.277886987    
   14.6999998      0.280200988    
   14.8000002      0.281643003    
   14.8999996      0.282884002    
   15.0000000      0.287806988    
   15.1000004      0.289173990    
   15.1999998      0.290174991    
   15.3000002      0.291424006    
   15.3999996      0.291891009    
   15.5000000      0.291891009    
   15.6000004      0.292052001    
   15.6999998      0.293015987    
   15.8000002      0.293540001    
   15.8999996      0.294324994    
   16.0000000      0.294485003    
   16.1000004      0.294788003    
   16.2000008      0.295235991    
   16.2999992      0.295511007    
   16.3999996      0.297396988    
   16.5000000      0.298025012    
   16.6000004      0.298606992    
   16.7000008      0.299246997    
   16.7999992      0.299246997    
   16.8999996      0.299246997    
   17.0000000      0.300220996    
   17.1000004      0.300482005    
   17.2000008      0.300482005    
   17.2999992      0.300749987    
   17.3999996      0.302352011    
   17.5000000      0.303608000    
   17.6000004      0.306901991    
   17.7000008      0.307209998    
   17.7999992      0.309083015    
   17.8999996      0.309345007    
   18.0000000      0.311334014    
   18.1000004      0.315652013    
   18.2000008      0.315899014    
   18.2999992      0.315899014    
   18.3999996      0.315899014    
   18.5000000      0.317463994    
   18.6000004      0.319357991    
   18.7000008      0.319786012    
   18.7999992      0.321985990    
   18.8999996      0.326400012    
   19.0000000      0.326647997    
   19.1000004      0.326806992    
   19.2000008      0.327827007    
   19.2999992      0.328727007    
   19.3999996      0.330597997    
   19.5000000      0.331160992    
   19.6000004      0.331160992    
   19.7000008      0.333292991    
   19.7999992      0.334722996    
   19.8999996      0.335011005    
   20.0000000      0.335256994    
   20.1000004      0.335485995    
   20.2000008      0.337157995    
   20.2999992      0.337231994    
   20.3999996      0.338162988    
   20.5000000      0.338705987    
   20.6000004      0.338705987    
   20.7000008      0.338869005    
   20.7999992      0.339408010    
   20.8999996      0.341948986    
   21.0000000      0.341948986    
   21.1000004      0.341948986    
   21.2000008      0.341948986    
   21.2999992      0.342117012    
   21.3999996      0.343293011    
   21.5000000      0.343688995    
   21.6000004      0.345183998    
   21.7000008      0.350367010    
   21.7999992      0.352097005    
   21.8999996      0.356160015    
   22.0000000      0.358590007    
   22.1000004      0.358853012    
   22.2000008      0.360293001    
   22.2999992      0.361301005    
   22.3999996      0.362361997    
   22.5000000      0.363575011    
   22.6000004      0.363878995    
   22.7000008      0.364870995    
   22.7999992      0.365150988    
   22.8999996      0.365570009    
   23.0000000      0.365990996    
   23.1000004      0.366059005    
   23.2000008      0.366194010    
   23.2999992      0.368371993    
   23.3999996      0.369372994    
   23.5000000      0.369908005    
   23.6000004      0.370997995    
   23.7000008      0.372231007    
   23.7999992      0.372505009    
   23.8999996      0.372801989    
   24.0000000      0.373073012    
   24.1000004      0.373908013    
   24.2000008      0.376246005    
   24.2999992      0.377191007    
   24.3999996      0.379018992    
   24.5000000      0.379588008    
   24.6000004      0.379588008    
   24.7000008      0.380005002    
   24.7999992      0.381900012    
   24.8999996      0.384638011    
   25.0000000      0.385178000    
   25.1000004      0.387336999    
   25.2000008      0.387892991    
   25.2999992      0.387892991    
   25.3999996      0.388177991    
   25.5000000      0.389398992    
   25.6000004      0.392046005    
   25.7000008      0.392320991    
   25.7999992      0.392320991    
   25.8999996      0.392980009    
   26.0000000      0.394915015    
   26.1000004      0.395159006    
   26.2000008      0.395738006    
   26.2999992      0.395992011    
   26.3999996      0.397168994    
   26.5000000      0.397168994    
   26.6000004      0.397599995    
   26.7000008      0.399933994    
   26.7999992      0.400496989    
   26.8999996      0.400496989    
   27.0000000      0.401654989    
   27.1000004      0.402310014    
   27.2000008      0.402547002    
   27.2999992      0.402547002    
   27.3999996      0.403403014    
   27.5000000      0.403573006    
   27.6000004      0.403737009    
   27.7000008      0.403901994    
   27.7999992      0.403901994    
   27.8999996      0.404038012    
   28.0000000      0.405737996    
   28.1000004      0.406019986    
   28.2000008      0.406379014    
   28.2999992      0.406551003    
   28.3999996      0.409253001    
   28.5000000      0.409253001    
   28.6000004      0.409253001    
   28.7000008      0.409595013    
   28.7999992      0.409981996    
   28.8999996      0.410044014    
   29.0000000      0.411691993    
   29.1000004      0.411691993    
   29.2000008      0.411691993    
   29.2999992      0.412113994    
   29.3999996      0.412658006    
   29.5000000      0.412826985    
   29.6000004      0.413069010    
   29.7000008      0.413069010    
   29.7999992      0.413937986    
   29.8999996      0.414238006    
   30.0000000      0.414561003    
   30.1000004      0.417557001    
   30.2000008      0.418516994    
   30.2999992      0.419456989    
   30.3999996      0.426510006    
   30.5000000      0.426809996    
   30.6000004      0.427053988    
   30.7000008      0.428021997    
   30.7999992      0.428537011    
   30.8999996      0.428703010    
   31.0000000      0.428703010    
   31.1000004      0.429311991    
   31.2000008      0.430413008    
   31.2999992      0.430413008    
   31.3999996      0.430687994    
   31.5000000      0.430687994    
   31.6000004      0.431897014    
   31.7000008      0.433174014    
   31.7999992      0.433896005    
   31.8999996      0.434417009    
   32.0000000      0.435162991    
   32.0999985      0.435580999    
   32.2000008      0.436414987    
   32.2999992      0.436585993    
   32.4000015      0.437121004    
   32.5000000      0.437283993    
   32.5999985      0.438986987    
   32.7000008      0.440061003    
   32.7999992      0.441513002    
   32.9000015      0.442972988    
   33.0000000      0.443437994    
   33.0999985      0.444227010    
   33.2000008      0.445683986    
   33.2999992      0.446527988    
   33.4000015      0.450042993    
   33.5000000      0.450305998    
   33.5999985      0.451097995    
   33.7000008      0.451377988    
   33.7999992      0.451943010    
   33.9000015      0.452513009    
   34.0000000      0.453090012    
   34.0999985      0.453684986    
   34.2000008      0.454609007    
   34.2999992      0.454609007    
   34.4000015      0.455424994    
   34.5000000      0.455972999    
   34.5999985      0.456313998    
   34.7000008      0.456894994    
   34.7999992      0.457186013    
   34.9000015      0.457740992    
   35.0000000      0.459719986    
   35.0999985      0.461587012    
   35.2000008      0.461856008    
   35.2999992      0.461856008    
   35.4000015      0.465187997    
   35.5000000      0.465725005    
   35.5999985      0.467898995    
   35.7000008      0.468369991    
   35.7999992      0.469834000    
   35.9000015      0.470393986    
   36.0000000      0.472620010    
   36.0999985      0.472620010    
   36.2000008      0.473188996    
   36.2999992      0.473484010    
   36.4000015      0.474076003    
   36.5000000      0.474620998    
   36.5999985      0.474898994    
   36.7000008      0.474898994    
   36.7999992      0.475167990    
   36.9000015      0.476278991    
   37.0000000      0.476586014    
   37.0999985      0.476586014    
   37.2000008      0.476650000    
   37.2999992      0.476650000    
   37.4000015      0.477571994    
   37.5000000      0.478186011    
   37.5999985      0.478478998    
   37.7000008      0.479070991    
   37.7999992      0.479070991    
   37.9000015      0.479761988    
   38.0000000      0.479936004    
   38.0999985      0.480361015    
   38.2000008      0.480854005    
   38.2999992      0.482445002    
   38.4000015      0.485760003    
   38.5000000      0.486647010    
   38.5999985      0.486896992    
   38.7000008      0.487715006    
   38.7999992      0.488220990    
   38.9000015      0.488220990    
   39.0000000      0.488790005    
   39.0999985      0.491591990    
   39.2000008      0.491773009    
   39.2999992      0.492671013    
   39.4000015      0.493128985    
   39.5000000      0.494542003    
   39.5999985      0.495276004    
   39.7000008      0.495276004    
   39.7999992      0.495552987    
   39.9000015      0.497907996    
   40.0000000      0.497907996    
   40.0999985      0.498066008    
   40.2000008      0.498605996    
   40.2999992      0.498804003    
   40.4000015      0.499989986    
   40.5000000      0.500280023    
   40.5999985      0.500618994    
   40.7000008      0.500806987    
   40.7999992      0.502794981    
   40.9000015      0.503059983    
   41.0000000      0.503907025    
   41.0999985      0.503907025    
   41.2000008      0.503907025    
   41.2999992      0.505832016    
   41.4000015      0.506413996    
   41.5000000      0.509045005    
   41.5999985      0.510577977    
   41.7000008      0.511168003    
   41.7999992      0.512272000    
   41.9000015      0.512272000    
   42.0000000      0.514585972    
   42.0999985      0.516144991    
   42.2000008      0.516144991    
   42.2999992      0.517678976    
   42.4000015      0.517678976    
   42.5000000      0.517933011    
   42.5999985      0.519174993    
   42.7000008      0.522841990    
   42.7999992      0.523688018    
   42.9000015      0.524212003    
   43.0000000      0.524380028    
   43.0999985      0.524649024    
   43.2000008      0.525129020    
   43.2999992      0.525304019    
   43.4000015      0.525839984    
   43.5000000      0.526646972    
   43.5999985      0.527508020    
   43.7000008      0.528108001    
   43.7999992      0.528108001    
   43.9000015      0.528439999    
   44.0000000      0.528693020    
   44.0999985      0.529865980    
   44.2000008      0.532082021    
   44.2999992      0.533308983    
   44.4000015      0.533940971    
   44.5000000      0.534130991    
   44.5999985      0.534774005    
   44.7000008      0.535826981    
   44.7999992      0.536324978    
   44.9000015      0.536503971    
   45.0000000      0.536800027    
   45.0999985      0.538945973    
   45.2000008      0.538945973    
   45.2999992      0.539126992    
   45.4000015      0.539741993    
   45.5000000      0.540114999    
   45.5999985      0.540114999    
   45.7000008      0.540372014    
   45.7999992      0.541271985    
   45.9000015      0.542589009    
   46.0000000      0.542589009    
   46.0999985      0.543802023    
   46.2000008      0.543802023    
   46.2999992      0.544095993    
   46.4000015      0.544637978    
   46.5000000      0.544914007    
   46.5999985      0.545488000    
   46.7000008      0.545488000    
   46.7999992      0.546065986    
   46.9000015      0.546065986    
   47.0000000      0.547815979    
   47.0999985      0.548012018    
   47.2000008      0.549664974    
   47.2999992      0.553331017    
   47.4000015      0.553623021    
   47.5000000      0.555625021    
   47.5999985      0.556001008    
   47.7000008      0.556730986    
   47.7999992      0.557982981    
   47.9000015      0.558238983    
   48.0000000      0.559058011    
   48.0999985      0.559334993    
   48.2000008      0.559607029    
   48.2999992      0.560755014    
   48.4000015      0.561339974    
   48.5000000      0.562408984    
   48.5999985      0.562910974    
   48.7000008      0.563342988    
   48.7999992      0.563600004    
   48.9000015      0.564894021    
   49.0000000      0.564894021    
   49.0999985      0.565168977    
   49.2000008      0.565756977    
   49.2999992      0.567158997    
   49.4000015      0.567158997    
   49.5000000      0.567552984    
   49.5999985      0.567552984    
   49.7000008      0.567906022    
   49.7999992      0.568440020    
   49.9000015      0.568768024    
   50.0000000      0.569230020    
   50.0999985      0.569613993    
   50.2000008      0.569790006    
   50.2999992      0.569790006    
   50.4000015      0.569790006    
   50.5000000      0.570505977    
   50.5999985      0.571905971    
   50.7000008      0.572452009    
   50.7999992      0.572741985    
   50.9000015      0.574629009    
   51.0000000      0.575257003    
   51.0999985      0.576090991    
   51.2000008      0.577427030    
   51.2999992      0.577620983    
   51.4000015      0.578158975    
   51.5000000      0.580479980    
   51.5999985      0.582289994    
   51.7000008      0.583162010    
   51.7999992      0.583162010    
   51.9000015      0.583422005    
   52.0000000      0.583980024    
   52.0999985      0.586309016    
   52.2000008      0.586538017    
   52.2999992      0.586538017    
   52.4000015      0.586669981    
   52.5000000      0.586669981    
   52.5999985      0.587158978    
   52.7000008      0.587391973    
   52.7999992      0.589249015    
   52.9000015      0.589506984    
   53.0000000      0.589506984    
   53.0999985      0.590924978    
   53.2000008      0.590924978    
   53.2999992      0.591485977    
   53.4000015      0.591772974    
   53.5000000      0.592597008    
   53.5999985      0.594430983    
   53.7000008      0.594430983    
   53.7999992      0.594632983    
   53.9000015      0.595510006    
   54.0000000      0.596265018    
   54.0999985      0.596569002    
   54.2000008      0.596751988    
   54.2999992      0.596907973    
   54.4000015      0.596907973    
   54.5000000      0.597810984    
   54.5999985      0.598087013    
   54.7000008      0.598340988    
   54.7999992      0.598505020    
   54.9000015      0.598505020    
   55.0000000      0.599062026    
   55.0999985      0.599062026    
   55.2000008      0.599340975    
   55.2999992      0.600040019    
   55.4000015      0.600040019    
   55.5000000      0.600785971    
   55.5999985      0.601547003    
   55.7000008      0.601859987    
   55.7999992      0.602631986    
   55.9000015      0.602859020    
   56.0000000      0.603070974    
   56.0999985      0.603263974    
   56.2000008      0.603878021    
   56.2999992      0.604231000    
   56.4000015      0.604231000    
   56.5000000      0.604411006    
   56.5999985      0.604650974    
   56.7000008      0.604650974    
   56.7999992      0.604816973    
   56.9000015      0.604996026    
   57.0000000      0.604996026    
   57.0999985      0.605566025    
   57.2000008      0.605566025    
   57.2999992      0.605852008    
   57.4000015      0.606022000    
   57.5000000      0.606022000    
   57.5999985      0.606760979    
   57.7000008      0.606920004    
   57.7999992      0.607196987    
   57.9000015      0.607719004    
   58.0000000      0.608033001    
   58.0999985      0.608959019    
   58.2000008      0.608959019    
   58.2999992      0.609470010    
   58.4000015      0.609651983    
   58.5000000      0.610240996    
   58.5999985      0.611850977    
   58.7000008      0.612241030    
   58.7999992      0.613129973    
   58.9000015      0.613484979    
   59.0000000      0.614839017    
   59.0999985      0.614839017    
   59.2000008      0.615193009    
   59.2999992      0.615365028    
   59.4000015      0.616594017    
   59.5000000      0.617124975    
   59.5999985      0.617124975    
   59.7000008      0.617815971    
   59.7999992      0.618960977    
   59.9000015      0.618960977    
   60.0000000      0.619068980    
   60.0999985      0.619674981    
   60.2000008      0.619922996    
   60.2999992      0.620186985    
   60.4000015      0.621035993    
   60.5000000      0.621240973    
   60.5999985      0.621240973    
   60.7000008      0.621666014    
   60.7999992      0.622088015    
   60.9000015      0.622331023    
   61.0000000      0.622841001    
   61.0999985      0.623597980    
   61.2000008      0.623597980    
   61.2999992      0.623597980    
   61.4000015      0.623742998    
   61.5000000      0.624033988    
   61.5999985      0.624033988    
   61.7000008      0.624486983    
   61.7999992      0.625285983    
   61.9000015      0.626363993    
   62.0000000      0.626363993    
   62.0999985      0.626734972    
   62.2000008      0.626734972    
   62.2999992      0.627331018    
   62.4000015      0.627812028    
   62.5000000      0.627932012    
   62.5999985      0.627932012    
   62.7000008      0.628400981    
   62.7999992      0.629576027    
   62.9000015      0.630164027    
   63.0000000      0.630164027    
   63.0999985      0.630531013    
   63.2000008      0.630531013    
   63.2999992      0.630699992    
   63.4000015      0.631127000    
   63.5000000      0.631334007    
   63.5999985      0.631422997    
   63.7000008      0.631556988    
   63.7999992      0.631856024    
   63.9000015      0.631856024    
   64.0000000      0.633167982    
   64.0999985      0.634082973    
   64.1999969      0.634236991    
   64.3000031      0.634236991    
   64.4000015      0.634573996    
   64.5000000      0.635434985    
   64.5999985      0.635703027    
   64.6999969      0.635968029    
   64.8000031      0.636438012    
   64.9000015      0.636438012    
   65.0000000      0.636597991    
   65.0999985      0.637251973    
   65.1999969      0.637678981    
   65.3000031      0.637853980    
   65.4000015      0.638203025    
   65.5000000      0.638293028    
   65.5999985      0.638405025    
   65.6999969      0.638574004    
   65.8000031      0.638574004    
   65.9000015      0.638574004    
   66.0000000      0.638574004    
   66.0999985      0.638987005    
   66.1999969      0.639204979    
   66.3000031      0.639730990    
   66.4000015      0.639909029    
   66.5000000      0.640124023    
   66.5999985      0.640644014    
   66.6999969      0.640784979    
   66.8000031      0.640927970    
   66.9000015      0.640927970    
   67.0000000      0.640927970    
   67.0999985      0.640927970    
   67.1999969      0.641412020    
   67.3000031      0.642090976    
   67.4000015      0.642283976    
   67.5000000      0.642283976    
   67.5999985      0.642408013    
   67.6999969      0.642812014    
   67.8000031      0.642812014    
   67.9000015      0.643184006    
   68.0000000      0.643355012    
   68.0999985      0.643508971    
   68.1999969      0.643508971    
   68.3000031      0.643680990    
   68.4000015      0.643788993    
   68.5000000      0.643929005    
   68.5999985      0.644877017    
   68.6999969      0.645871997    
   68.8000031      0.645871997    
   68.9000015      0.646115005    
   69.0000000      0.646364987    
   69.0999985      0.646364987    
   69.1999969      0.646745980    
   69.3000031      0.647019982    
   69.4000015      0.647360981    
   69.5000000      0.647360981    
   69.5999985      0.647360981    
   69.6999969      0.647544026    
   69.8000031      0.647732973    
   69.9000015      0.647898972    
   70.0000000      0.648199975    
   70.0999985      0.648526013    
   70.1999969      0.648827016    
   70.3000031      0.648827016    
   70.4000015      0.649203002    
   70.5000000      0.649203002    
   70.5999985      0.649203002    
   70.6999969      0.649767995    
   70.8000031      0.649767995    
   70.9000015      0.649913013    
   71.0000000      0.650044978    
   71.0999985      0.650044978    
   71.1999969      0.650633991    
   71.3000031      0.650633991    
   71.4000015      0.650996983    
   71.5000000      0.651373982    
   71.5999985      0.652242005    
   71.6999969      0.652545989    
   71.8000031      0.652625978    
   71.9000015      0.652863026    
   72.0000000      0.653667986    
   72.0999985      0.653667986    
   72.1999969      0.655072987    
   72.3000031      0.655072987    
   72.4000015      0.655425012    
   72.5000000      0.655425012    
   72.5999985      0.655691028    
   72.6999969      0.655691028    
   72.8000031      0.655691028    
   72.9000015      0.656727016    
   73.0000000      0.657096982    
   73.0999985      0.658177972    
   73.1999969      0.658493996    
   73.3000031      0.659080029    
   73.4000015      0.659371972    
   73.5000000      0.659630001    
   73.5999985      0.660103023    
   73.6999969      0.660537004    
   73.8000031      0.660622001    
   73.9000015      0.660622001    
   74.0000000      0.660745025    
   74.0999985      0.660979986    
   74.1999969      0.661175013    
   74.3000031      0.661576986    
   74.4000015      0.661576986    
   74.5000000      0.661576986    
   74.5999985      0.661759973    
   74.6999969      0.662553012    
   74.8000031      0.662553012    
   74.9000015      0.662553012    
   75.0000000      0.663406014    
   75.0999985      0.663999021    
   75.1999969      0.663999021    
   75.3000031      0.663999021    
   75.4000015      0.664195001    
   75.5000000      0.665562987    
   75.5999985      0.665562987    
   75.6999969      0.666395009    
   75.8000031      0.666674972    
   75.9000015      0.667037010    
   76.0000000      0.667037010    
   76.0999985      0.667303979    
   76.1999969      0.667497993    
   76.3000031      0.667497993    
   76.4000015      0.667497993    
   76.5000000      0.667497993    
   76.5999985      0.667683005    
   76.6999969      0.667953014    
   76.8000031      0.667953014    
   76.9000015      0.669517994    
   77.0000000      0.669744015    
   77.0999985      0.670035005    
   77.1999969      0.670332015    
   77.3000031      0.670332015    
   77.4000015      0.670332015    
   77.5000000      0.671076000    
   77.5999985      0.671235025    
   77.6999969      0.671323001    
   77.8000031      0.671459973    
   77.9000015      0.671459973    
   78.0000000      0.671885014    
   78.0999985      0.672006011    
   78.1999969      0.672006011    
   78.3000031      0.672285974    
   78.4000015      0.672491014    
   78.5000000      0.672701001    
   78.5999985      0.672701001    
   78.6999969      0.672964990    
   78.8000031      0.672964990    
   78.9000015      0.672964990    
   79.0000000      0.674549997    
   79.0999985      0.674549997    
   79.1999969      0.675336003    
   79.3000031      0.675795972    
   79.4000015      0.676236987    
   79.5000000      0.677354991    
   79.5999985      0.677528024    
   79.6999969      0.677528024    
   79.8000031      0.677965999    
   79.9000015      0.678080976    
   80.0000000      0.678276002    
   80.0999985      0.678436995    
   80.1999969      0.680441022    
   80.3000031      0.680912971    
   80.4000015      0.680912971    
   80.5000000      0.681770980    
   80.5999985      0.681939006    
   80.6999969      0.681939006    
   80.8000031      0.682612002    
   80.9000015      0.682915986    
   81.0000000      0.683305979    
   81.0999985      0.683305979    
   81.1999969      0.683704019    
   81.3000031      0.683768988    
   81.4000015      0.683768988    
   81.5000000      0.683821976    
   81.5999985      0.683821976    
   81.6999969      0.684180021    
   81.8000031      0.684439003    
   81.9000015      0.684439003    
   82.0000000      0.684439003    
   82.0999985      0.684439003    
   82.1999969      0.684549987    
   82.3000031      0.684549987    
   82.4000015      0.684796989    
   82.5000000      0.684796989    
   82.5999985      0.686371982    
   82.6999969      0.686544001    
   82.8000031      0.686688006    
   82.9000015      0.686688006    
   83.0000000      0.686688006    
   83.0999985      0.686688006    
   83.1999969      0.686688006    
   83.3000031      0.686940014    
   83.4000015      0.686940014    
   83.5000000      0.687218010    
   83.5999985      0.687775016    
   83.6999969      0.689406991    
   83.8000031      0.690688014    
   83.9000015      0.690688014    
   84.0000000      0.690688014    
   84.0999985      0.690688014    
   84.1999969      0.691622972    
   84.3000031      0.692225993    
   84.4000015      0.692358017    
   84.5000000      0.692511022    
   84.5999985      0.692511022    
   84.6999969      0.692789972    
   84.8000031      0.692789972    
   84.9000015      0.693220019    
   85.0000000      0.693220019    
   85.0999985      0.693414986    
   85.1999969      0.693732977    
   85.3000031      0.694100976    
   85.4000015      0.694248974    
   85.5000000      0.694294989    
   85.5999985      0.694956005    
   85.6999969      0.695896983    
   85.8000031      0.696190000    
   85.9000015      0.696640015    
   86.0000000      0.696640015    
   86.0999985      0.696844995    
   86.1999969      0.697284997    
   86.3000031      0.697284997    
   86.4000015      0.697561979    
   86.5000000      0.698361993    
   86.5999985      0.698444009    
   86.6999969      0.698593974    
   86.8000031      0.699126005    
   86.9000015      0.699442029    
   87.0000000      0.699590027    
   87.0999985      0.699590027    
   87.1999969      0.699863017    
   87.3000031      0.699863017    
   87.4000015      0.700060010    
   87.5000000      0.700060010    
   87.5999985      0.700596988    
   87.6999969      0.700935006    
   87.8000031      0.700935006    
   87.9000015      0.701412022    
   88.0000000      0.701412022    
   88.0999985      0.701412022    
   88.1999969      0.701708972    
   88.3000031      0.701708972    
   88.4000015      0.702351987    
   88.5000000      0.702351987    
   88.5999985      0.702739000    
   88.6999969      0.703027010    
   88.8000031      0.703027010    
   88.9000015      0.703239977    
   89.0000000      0.703239977    
   89.0999985      0.703474998    
   89.1999969      0.703684986    
   89.3000031      0.703935981    
   89.4000015      0.704328001    
   89.5000000      0.704539001    
   89.5999985      0.704721987    
   89.6999969      0.705061018    
   89.8000031      0.705416024    
   89.9000015      0.705693007    
   90.0000000      0.706330001    
   90.0999985      0.706596971    
   90.1999969      0.706596971    
   90.3000031      0.706596971    
   90.4000015      0.706862986    
   90.5000000      0.706862986    
   90.5999985      0.707041979    
   90.6999969      0.707041979    
   90.8000031      0.707354009    
   90.9000015      0.707472026    
   91.0000000      0.707772970    
   91.0999985      0.707772970    
   91.1999969      0.707772970    
   91.3000031      0.707772970    
   91.4000015      0.708271027    
   91.5000000      0.708271027    
   91.5999985      0.708738029    
   91.6999969      0.709514976    
   91.8000031      0.710124016    
   91.9000015      0.710304022    
   92.0000000      0.710304022    
   92.0999985      0.711198986    
   92.1999969      0.711450994    
   92.3000031      0.711685002    
   92.4000015      0.712118983    
   92.5000000      0.712118983    
   92.5999985      0.712180972    
   92.6999969      0.712339997    
   92.8000031      0.712629974    
   92.9000015      0.713232994    
   93.0000000      0.713519990    
   93.0999985      0.713519990    
   93.1999969      0.713935018    
   93.3000031      0.714130998    
   93.4000015      0.714861989    
   93.5000000      0.715331972    
   93.5999985      0.715843022    
   93.6999969      0.715843022    
   93.8000031      0.715843022    
   93.9000015      0.715843022    
   94.0000000      0.716008008    
   94.0999985      0.716238976    
   94.1999969      0.717292011    
   94.3000031      0.717433989    
   94.4000015      0.717433989    
   94.5000000      0.717433989    
   94.5999985      0.718370020    
   94.6999969      0.718370020    
   94.8000031      0.718370020    
   94.9000015      0.719022989    
   95.0000000      0.719201028    
   95.0999985      0.719294012    
   95.1999969      0.719431996    
   95.3000031      0.719847023    
   95.4000015      0.719847023    
   95.5000000      0.720072985    
   95.5999985      0.720072985    
   95.6999969      0.720336020    
   95.8000031      0.720838010    
   95.9000015      0.720838010    
   96.0000000      0.721297026    
   96.0999985      0.721758008    
   96.1999969      0.722299993    
   96.3000031      0.722446024    
   96.4000015      0.722711980    
   96.5000000      0.723263025    
   96.5999985      0.723263025    
   96.6999969      0.723263025    
   96.8000031      0.723505020    
   96.9000015      0.723535001    
   97.0000000      0.723535001    
   97.0999985      0.723798990    
   97.1999969      0.723798990    
   97.3000031      0.724267006    
   97.4000015      0.724500000    
   97.5000000      0.724500000    
   97.5999985      0.725005984    
   97.6999969      0.726101995    
   97.8000031      0.726101995    
   97.9000015      0.726527989    
   98.0000000      0.726674974    
   98.0999985      0.726836979    
   98.1999969      0.727195978    
   98.3000031      0.727195978    
   98.4000015      0.727195978    
   98.5000000      0.727440000    
   98.5999985      0.727440000    
   98.6999969      0.727440000    
   98.8000031      0.727568984    
   98.9000015      0.727782011    
   99.0000000      0.727782011    
   99.0999985      0.727782011    
   99.1999969      0.727976978    
   99.3000031      0.728634000    
   99.4000015      0.728634000    
   99.5000000      0.728757977    
   99.5999985      0.728757977    
   99.6999969      0.729021013    
   99.8000031      0.729107022    
   99.9000015      0.729247987    
   100.000000      0.729393005    
   100.099998      0.729393005    
   100.199997      0.729641020    
   100.300003      0.730355024    
   100.400002      0.730692029    
   100.500000      0.730692029    
   100.599998      0.731324017    
   100.699997      0.731324017    
   100.800003      0.731567979    
   100.900002      0.731733024    
   101.000000      0.731908977    
   101.099998      0.732192993    
   101.199997      0.732438982    
   101.300003      0.732438982    
   101.400002      0.732438982    
   101.500000      0.732438982    
   101.599998      0.732716978    
   101.699997      0.733018994    
   101.800003      0.733187020    
   101.900002      0.733187020    
   102.000000      0.733332992    
   102.099998      0.733623981    
   102.199997      0.733815014    
   102.300003      0.734318018    
   102.400002      0.734318018    
   102.500000      0.734318018    
   102.599998      0.734588027    
   102.699997      0.734588027    
   102.800003      0.734910011    
   102.900002      0.735150993    
   103.000000      0.736570001    
   103.099998      0.736570001    
   103.199997      0.736895978    
   103.300003      0.736895978    
   103.400002      0.738126993    
   103.500000      0.738592982    
   103.599998      0.738910973    
   103.699997      0.738910973    
   103.800003      0.739063025    
   103.900002      0.739063025    
   104.000000      0.739328027    
   104.099998      0.739547014    
   104.199997      0.739692986    
   104.300003      0.739692986    
   104.400002      0.739692986    
   104.500000      0.739898026    
   104.599998      0.739898026    
   104.699997      0.740094006    
   104.800003      0.740094006    
   104.900002      0.740315020    
   105.000000      0.741922975    
   105.099998      0.742314994    
   105.199997      0.742604017    
   105.300003      0.743629992    
   105.400002      0.743928015    
   105.500000      0.743928015    
   105.599998      0.743928015    
   105.699997      0.744189024    
   105.800003      0.744669974    
   105.900002      0.744669974    
   106.000000      0.745584011    
   106.099998      0.746133029    
   106.199997      0.746133029    
   106.300003      0.746469975    
   106.400002      0.747048020    
   106.500000      0.747422993    
   106.599998      0.747422993    
   106.699997      0.747527003    
   106.800003      0.747527003    
   106.900002      0.747768998    
   107.000000      0.747768998    
   107.099998      0.748574018    
   107.199997      0.749247015    
   107.300003      0.749476016    
   107.400002      0.749476016    
   107.500000      0.749476016    
   107.599998      0.749925017    
   107.699997      0.750361025    
   107.800003      0.750585020    
   107.900002      0.750585020    
   108.000000      0.750838995    
   108.099998      0.750838995    
   108.199997      0.751078010    
   108.300003      0.751078010    
   108.400002      0.751426995    
   108.500000      0.751577020    
   108.599998      0.752165020    
   108.699997      0.752533019    
   108.800003      0.753214002    
   108.900002      0.753214002    
   109.000000      0.753400981    
   109.099998      0.753400981    
   109.199997      0.753575981    
   109.300003      0.754261017    
   109.400002      0.754261017    
   109.500000      0.754261017    
   109.599998      0.754465997    
   109.699997      0.754662991    
   109.800003      0.755110025    
   109.900002      0.755110025    
   110.000000      0.755110025    
   110.099998      0.755110025    
   110.199997      0.755816996    
   110.300003      0.756026030    
   110.400002      0.756026030    
   110.500000      0.756134987    
   110.599998      0.757315993    
   110.699997      0.757315993    
   110.800003      0.757606983    
   110.900002      0.757606983    
   111.000000      0.758960009    
   111.099998      0.759480000    
   111.199997      0.759682000    
   111.300003      0.759931028    
   111.400002      0.760051012    
   111.500000      0.760051012    
   111.599998      0.760194004    
   111.699997      0.760194004    
   111.800003      0.760514021    
   111.900002      0.760707021    
   112.000000      0.761462986    
   112.099998      0.761462986    
   112.199997      0.761528015    
   112.300003      0.761681020    
   112.400002      0.762118995    
   112.500000      0.762616992    
   112.599998      0.762616992    
   112.699997      0.762616992    
   112.800003      0.762915015    
   112.900002      0.763909996    
   113.000000      0.764038026    
   113.099998      0.764110982    
   113.199997      0.764236987    
   113.300003      0.764846027    
   113.400002      0.764846027    
   113.500000      0.764846027    
   113.599998      0.765420020    
   113.699997      0.765744984    
   113.800003      0.766112983    
   113.900002      0.766560972    
   114.000000      0.766560972    
   114.099998      0.767005026    
   114.199997      0.767005026    
   114.300003      0.767473996    
   114.400002      0.767841995    
   114.500000      0.767841995    
   114.599998      0.767841995    
   114.699997      0.768042028    
   114.800003      0.768594980    
   114.900002      0.768778980    
   115.000000      0.768950999    
   115.099998      0.768950999    
   115.199997      0.769160986    
   115.300003      0.769160986    
   115.400002      0.769160986    
   115.500000      0.769160986    
   115.599998      0.769245028    
   115.699997      0.769563019    
   115.800003      0.769764006    
   115.900002      0.769764006    
   116.000000      0.769849002    
   116.099998      0.769945979    
   116.199997      0.770072997    
   116.300003      0.770072997    
   116.400002      0.770259976    
   116.500000      0.770447016    
   116.599998      0.771093011    
   116.699997      0.771528006    
   116.800003      0.771528006    
   116.900002      0.771528006    
   117.000000      0.771928012    
   117.099998      0.772785008    
   117.199997      0.772785008    
   117.300003      0.772993028    
   117.400002      0.773150980    
   117.500000      0.773150980    
   117.599998      0.773765028    
   117.699997      0.773765028    
   117.800003      0.774039984    
   117.900002      0.774100006    
   118.000000      0.774158001    
   118.099998      0.774308026    
   118.199997      0.774308026    
   118.300003      0.774562001    
   118.400002      0.775152028    
   118.500000      0.775152028    
   118.599998      0.775349021    
   118.699997      0.775533020    
   118.800003      0.775689006    
   118.900002      0.775851011    
   119.000000      0.776956975    
   119.099998      0.777544022    
   119.199997      0.777666986    
   119.300003      0.777666986    
   119.400002      0.777666986    
   119.500000      0.778033972    
   119.599998      0.778087020    
   119.699997      0.778195024    
   119.800003      0.778623998    
   119.900002      0.778623998    
   120.000000      0.778881013    
   120.099998      0.779058993    
   120.199997      0.779058993    
   120.300003      0.779613972    
   120.400002      0.779613972    
   120.500000      0.780287027    
   120.599998      0.780471981    
   120.699997      0.780849993    
   120.800003      0.781023979    
   120.900002      0.781235993    
   121.000000      0.781235993    
   121.099998      0.781391025    
   121.199997      0.781526029    
   121.300003      0.781741977    
   121.400002      0.782288015    
   121.500000      0.782288015    
   121.599998      0.783083022    
   121.699997      0.783083022    
   121.800003      0.783284009    
   121.900002      0.783284009    
   122.000000      0.783586979    
   122.099998      0.783969998    
   122.199997      0.784196973    
   122.300003      0.784385026    
   122.400002      0.784730017    
   122.500000      0.785075009    
   122.599998      0.785187006    
   122.699997      0.785187006    
   122.800003      0.785879016    
   122.900002      0.785879016    
   123.000000      0.786387026    
   123.099998      0.786539972    
   123.199997      0.786655009    
   123.300003      0.786655009    
   123.400002      0.787450016    
   123.500000      0.787450016    
   123.599998      0.787535012    
   123.699997      0.787724018    
   123.800003      0.787724018    
   123.900002      0.788147986    
   124.000000      0.788453996    
   124.099998      0.788734972    
   124.199997      0.789036989    
   124.300003      0.789273024    
   124.400002      0.789860010    
   124.500000      0.790391028    
   124.599998      0.790391028    
   124.699997      0.790507972    
   124.800003      0.790598989    
   124.900002      0.790786028    
   125.000000      0.790786028    
   125.099998      0.791420996    
   125.199997      0.791610003    
   125.300003      0.791880012    
   125.400002      0.792521000    
   125.500000      0.792630017    
   125.599998      0.792872012    
   125.699997      0.793419003    
   125.800003      0.793628991    
   125.900002      0.794270992    
   126.000000      0.794506013    
   126.099998      0.794707000    
   126.199997      0.795004010    
   126.300003      0.795180976    
   126.400002      0.795499980    
   126.500000      0.795697987    
   126.599998      0.795885980    
   126.699997      0.796091974    
   126.800003      0.796370983    
   126.900002      0.796370983    
   127.000000      0.796893001    
   127.099998      0.796893001    
   127.199997      0.797097981    
   127.300003      0.797820985    
   127.400002      0.797820985    
   127.500000      0.798271000    
   127.599998      0.798635006    
   127.699997      0.798766971    
   127.800003      0.798833013    
   127.900002      0.799031019    
   128.000000      0.799350977    
   128.100006      0.799506009    
   128.199997      0.799692988    
   128.300003      0.799907029    
   128.399994      0.800083995    
   128.500000      0.800320983    
   128.600006      0.800320983    
   128.699997      0.800320983    
   128.800003      0.800508022    
   128.899994      0.800795019    
   129.000000      0.800952971    
   129.100006      0.800952971    
   129.199997      0.801828027    
   129.300003      0.801989019    
   129.399994      0.801989019    
   129.500000      0.802242994    
   129.600006      0.802242994    
   129.699997      0.802242994    
   129.800003      0.802242994    
   129.899994      0.803097010    
   130.000000      0.803097010    
   130.100006      0.803595006    
   130.199997      0.803879023    
   130.300003      0.804114997    
   130.399994      0.804247022    
   130.500000      0.805404007    
   130.600006      0.805953979    
   130.699997      0.805953979    
   130.800003      0.806101978    
   130.899994      0.806300998    
   131.000000      0.806300998    
   131.100006      0.806300998    
   131.199997      0.806689978    
   131.300003      0.806689978    
   131.399994      0.806780994    
   131.500000      0.806886017    
   131.600006      0.806886017    
   131.699997      0.807327986    
   131.800003      0.807476997    
   131.899994      0.807681978    
   132.000000      0.807913005    
   132.100006      0.807913005    
   132.199997      0.808197021    
   132.300003      0.808197021    
   132.399994      0.809363008    
   132.500000      0.809731007    
   132.600006      0.809731007    
   132.699997      0.809858978    
   132.800003      0.809913993    
   132.899994      0.810136974    
   133.000000      0.810454011    
   133.100006      0.810639024    
   133.199997      0.810797989    
   133.300003      0.811456025    
   133.399994      0.811904013    
   133.500000      0.811904013    
   133.600006      0.812735021    
   133.699997      0.813006997    
   133.800003      0.813273013    
   133.899994      0.814638972    
   134.000000      0.815091014    
   134.100006      0.815091014    
   134.199997      0.815566003    
   134.300003      0.815566003    
   134.399994      0.816754997    
   134.500000      0.817629993    
   134.600006      0.817629993    
   134.699997      0.817629993    
   134.800003      0.817749977    
   134.899994      0.818031013    
   135.000000      0.818782985    
   135.100006      0.818942010    
   135.199997      0.819200993    
   135.300003      0.819369972    
   135.399994      0.819369972    
   135.500000      0.819369972    
   135.600006      0.819557011    
   135.699997      0.819957972    
   135.800003      0.820234001    
   135.899994      0.820715010    
   136.000000      0.821271002    
   136.100006      0.821271002    
   136.199997      0.821699023    
   136.300003      0.821870983    
   136.399994      0.821870983    
   136.500000      0.821870983    
   136.600006      0.822104990    
   136.699997      0.822309971    
   136.800003      0.822489977    
   136.899994      0.822673976    
   137.000000      0.822916985    
   137.100006      0.823026001    
   137.199997      0.823140025    
   137.300003      0.823338985    
   137.399994      0.823338985    
   137.500000      0.823338985    
   137.600006      0.823490977    
   137.699997      0.823701024    
   137.800003      0.823894978    
   137.899994      0.823894978    
   138.000000      0.824100018    
   138.100006      0.824100018    
   138.199997      0.824557006    
   138.300003      0.824557006    
   138.399994      0.825001001    
   138.500000      0.825761974    
   138.600006      0.826602995    
   138.699997      0.827120006    
   138.800003      0.827580988    
   138.899994      0.827757001    
   139.000000      0.827757001    
   139.100006      0.827970982    
   139.199997      0.827970982    
   139.300003      0.828110993    
   139.399994      0.828110993    
   139.500000      0.828718007    
   139.600006      0.828849018    
   139.699997      0.829254985    
   139.800003      0.829676986    
   139.899994      0.829676986    
   140.000000      0.829852998    
   140.100006      0.830115974    
   140.199997      0.830394983    
   140.300003      0.830394983    
   140.399994      0.830871999    
   140.500000      0.831189990    
   140.600006      0.831189990    
   140.699997      0.831367016    
   140.800003      0.832279980    
   140.899994      0.832670987    
   141.000000      0.833230019    
   141.100006      0.833387017    
   141.199997      0.833561003    
   141.300003      0.833561003    
   141.399994      0.833561003    
   141.500000      0.833903015    
   141.600006      0.834594011    
   141.699997      0.834773004    
   141.800003      0.834899008    
   141.899994      0.834899008    
   142.000000      0.835285008    
   142.100006      0.835285008    
   142.199997      0.835473001    
   142.300003      0.835667014    
   142.399994      0.835667014    
   142.500000      0.835995972    
   142.600006      0.835995972    
   142.699997      0.836336017    
   142.800003      0.836880982    
   142.899994      0.836983025    
   143.000000      0.837085009    
   143.100006      0.837475002    
   143.199997      0.837843001    
   143.300003      0.837843001    
   143.399994      0.837843001    
   143.500000      0.837843001    
   143.600006      0.837930024    
   143.699997      0.838164985    
   143.800003      0.838500977    
   143.899994      0.839895010    
   144.000000      0.839895010    
   144.100006      0.839895010    
   144.199997      0.840770006    
   144.300003      0.841233015    
   144.399994      0.841431022    
   144.500000      0.841709018    
   144.600006      0.841709018    
   144.699997      0.841876984    
   144.800003      0.841996014    
   144.899994      0.841996014    
   145.000000      0.841996014    
   145.100006      0.842128992    
   145.199997      0.842303991    
   145.300003      0.842848003    
   145.399994      0.842848003    
   145.500000      0.843511999    
   145.600006      0.844089985    
   145.699997      0.844223022    
   145.800003      0.844357014    
   145.899994      0.844476998    
   146.000000      0.844476998    
   146.100006      0.844476998    
   146.199997      0.844649971    
   146.300003      0.845124006    
   146.399994      0.845646024    
   146.500000      0.845646024    
   146.600006      0.846077025    
   146.699997      0.846475005    
   146.800003      0.846475005    
   146.899994      0.847050011    
   147.000000      0.847050011    
   147.100006      0.847871006    
   147.199997      0.848249972    
   147.300003      0.848249972    
   147.399994      0.848249972    
   147.500000      0.848487973    
   147.600006      0.848637998    
   147.699997      0.848637998    
   147.800003      0.848637998    
   147.899994      0.848637998    
   148.000000      0.848743975    
   148.100006      0.849282026    
   148.199997      0.849282026    
   148.300003      0.849536002    
   148.399994      0.850050986    
   148.500000      0.850587010    
   148.600006      0.850587010    
   148.699997      0.850785017    
   148.800003      0.851049006    
   148.899994      0.851329982    
   149.000000      0.851836979    
   149.100006      0.851969004    
   149.199997      0.852060974    
   149.300003      0.852173984    
   149.399994      0.852173984    
   149.500000      0.852910995    
   149.600006      0.852910995    
   149.699997      0.852910995    
   149.800003      0.852910995    
   149.899994      0.852910995    
   150.000000      0.853377998    
   150.100006      0.853550017    
   150.199997      0.853739023    
   150.300003      0.853739023    
   150.399994      0.854501009    
   150.500000      0.854718029    
   150.600006      0.854718029    
   150.699997      0.854999006    
   150.800003      0.855286002    
   150.899994      0.855286002    
   151.000000      0.855361998    
   151.100006      0.855588019    
   151.199997      0.855790973    
   151.300003      0.856396973    
   151.399994      0.856607020    
   151.500000      0.856607020    
   151.600006      0.856845021    
   151.699997      0.857223988    
   151.800003      0.857223988    
   151.899994      0.857223988    
   152.000000      0.857614994    
   152.100006      0.857614994    
   152.199997      0.857914984    
   152.300003      0.857914984    
   152.399994      0.857914984    
   152.500000      0.858106971    
   152.600006      0.858106971    
   152.699997      0.858479977    
   152.800003      0.858479977    
   152.899994      0.859775007    
   153.000000      0.859775007    
   153.100006      0.859775007    
   153.199997      0.859775007    
   153.300003      0.859775007    
   153.399994      0.859775007    
   153.500000      0.860172987    
   153.600006      0.860172987    
   153.699997      0.860697985    
   153.800003      0.861775994    
   153.899994      0.861775994    
   154.000000      0.861775994    
   154.100006      0.862228990    
   154.199997      0.862627029    
   154.300003      0.862935007    
   154.399994      0.863151014    
   154.500000      0.863807976    
   154.600006      0.864013016    
   154.699997      0.864013016    
   154.800003      0.864244998    
   154.899994      0.864395022    
   155.000000      0.864839971    
   155.100006      0.864839971    
   155.199997      0.864839971    
   155.300003      0.864839971    
   155.399994      0.865101993    
   155.500000      0.865296006    
   155.600006      0.865814984    
   155.699997      0.866559029    
   155.800003      0.866788983    
   155.899994      0.867204010    
   156.000000      0.867204010    
   156.100006      0.867586970    
   156.199997      0.867796004    
   156.300003      0.868650019    
   156.399994      0.869028986    
   156.500000      0.869283974    
   156.600006      0.869403005    
   156.699997      0.869403005    
   156.800003      0.869593024    
   156.899994      0.869593024    
   157.000000      0.869902015    
   157.100006      0.870269001    
   157.199997      0.870635986    
   157.300003      0.871071994    
   157.399994      0.872241020    
   157.500000      0.872241020    
   157.600006      0.872686982    
   157.699997      0.873516023    
   157.800003      0.873516023    
   157.899994      0.873516023    
   158.000000      0.873683989    
   158.100006      0.874255002    
   158.199997      0.874383986    
   158.300003      0.874383986    
   158.399994      0.874765992    
   158.500000      0.875015974    
   158.600006      0.875409007    
   158.699997      0.875784993    
   158.800003      0.875784993    
   158.899994      0.875984013    
   159.000000      0.876303017    
   159.100006      0.876987994    
   159.199997      0.876987994    
   159.300003      0.877363980    
   159.399994      0.877363980    
   159.500000      0.877363980    
   159.600006      0.877883017    
   159.699997      0.877883017    
   159.800003      0.878202021    
   159.899994      0.878202021    
   160.000000      0.878488004    
   160.100006      0.878812015    
   160.199997      0.878812015    
   160.300003      0.879392028    
   160.399994      0.879751027    
   160.500000      0.879751027    
   160.600006      0.879751027    
   160.699997      0.879751027    
   160.800003      0.880375028    
   160.899994      0.880630016    
   161.000000      0.880630016    
   161.100006      0.880967021    
   161.199997      0.881675005    
   161.300003      0.882257998    
   161.399994      0.882907987    
   161.500000      0.883238018    
   161.600006      0.883445978    
   161.699997      0.883445978    
   161.800003      0.883669019    
   161.899994      0.884030998    
   162.000000      0.884030998    
   162.100006      0.884431005    
   162.199997      0.884431005    
   162.300003      0.884431005    
   162.399994      0.884732008    
   162.500000      0.886018991    
   162.600006      0.886018991    
   162.699997      0.886294007    
   162.800003      0.886294007    
   162.899994      0.886600971    
   163.000000      0.887135029    
   163.100006      0.887435019    
   163.199997      0.887435019    
   163.300003      0.887715995    
   163.399994      0.887997985    
   163.500000      0.888195992    
   163.600006      0.888392985    
   163.699997      0.888392985    
   163.800003      0.888566971    
   163.899994      0.888670027    
   164.000000      0.888670027    
   164.100006      0.888670027    
   164.199997      0.888670027    
   164.300003      0.888868988    
   164.399994      0.889339030    
   164.500000      0.889339030    
   164.600006      0.889339030    
   164.699997      0.889446974    
   164.800003      0.889654994    
   164.899994      0.889968991    
   165.000000      0.890281022    
   165.100006      0.890281022    
   165.199997      0.890281022    
   165.300003      0.890281022    
   165.399994      0.890973985    
   165.500000      0.891282022    
   165.600006      0.891452014    
   165.699997      0.891641974    
   165.800003      0.891838014    
   165.899994      0.891838014    
   166.000000      0.893184006    
   166.100006      0.893580019    
   166.199997      0.893707991    
   166.300003      0.893939018    
   166.399994      0.894168973    
   166.500000      0.894290984    
   166.600006      0.894491017    
   166.699997      0.894491017    
   166.800003      0.894876003    
   166.899994      0.895043015    
   167.000000      0.895174026    
   167.100006      0.895174026    
   167.199997      0.895363986    
   167.300003      0.895465016    
   167.399994      0.895465016    
   167.500000      0.895771980    
   167.600006      0.895771980    
   167.699997      0.895843983    
   167.800003      0.895843983    
   167.899994      0.895843983    
   168.000000      0.896264017    
   168.100006      0.896952987    
   168.199997      0.896952987    
   168.300003      0.897441030    
   168.399994      0.897861004    
   168.500000      0.898220003    
   168.600006      0.898220003    
   168.699997      0.898275971    
   168.800003      0.898490012    
   168.899994      0.898774028    
   169.000000      0.898774028    
   169.100006      0.898774028    
   169.199997      0.898985028    
   169.300003      0.899299979    
   169.399994      0.899788976    
   169.500000      0.899788976    
   169.600006      0.899788976    
   169.699997      0.900238991    
   169.800003      0.900860012    
   169.899994      0.901270986    
   170.000000      0.901270986    
   170.100006      0.901802003    
   170.199997      0.902158022    
   170.300003      0.902158022    
   170.399994      0.902436972    
   170.500000      0.903216004    
   170.600006      0.903216004    
   170.699997      0.903500021    
   170.800003      0.903732002    
   170.899994      0.903976023    
   171.000000      0.904332995    
   171.100006      0.904846013    
   171.199997      0.904846013    
   171.300003      0.904936016    
   171.399994      0.904936016    
   171.500000      0.904936016    
   171.600006      0.905104995    
   171.699997      0.905300975    
   171.800003      0.905420005    
   171.899994      0.905420005    
   172.000000      0.905844986    
   172.100006      0.906113982    
   172.199997      0.906113982    
   172.300003      0.906706989    
   172.399994      0.906706989    
   172.500000      0.907009006    
   172.600006      0.907009006    
   172.699997      0.907423973    
   172.800003      0.907423973    
   172.899994      0.907827020    
   173.000000      0.908113003    
   173.100006      0.908424973    
   173.199997      0.908424973    
   173.300003      0.908630013    
   173.399994      0.908630013    
   173.500000      0.908892989    
   173.600006      0.909336984    
   173.699997      0.909336984    
   173.800003      0.909505010    
   173.899994      0.909877002    
   174.000000      0.911122024    
   174.100006      0.911122024    
   174.199997      0.911321998    
   174.300003      0.911674976    
   174.399994      0.911674976    
   174.500000      0.911840975    
   174.600006      0.911840975    
   174.699997      0.912177026    
   174.800003      0.912340999    
   174.899994      0.912675977    
   175.000000      0.913433015    
   175.100006      0.913962007    
   175.199997      0.913962007    
   175.300003      0.913962007    
   175.399994      0.914656997    
   175.500000      0.915883005    
   175.600006      0.916294992    
   175.699997      0.916697025    
   175.800003      0.916697025    
   175.899994      0.916697025    
   176.000000      0.916944981    
   176.100006      0.916944981    
   176.199997      0.916970015    
   176.300003      0.917294979    
   176.399994      0.917294979    
   176.500000      0.917294979    
   176.600006      0.918138027    
   176.699997      0.918138027    
   176.800003      0.918704987    
   176.899994      0.919152021    
   177.000000      0.919616997    
   177.100006      0.919924974    
   177.199997      0.920134008    
   177.300003      0.920585990    
   177.399994      0.920585990    
   177.500000      0.920958996    
   177.600006      0.920958996    
   177.699997      0.920958996    
   177.800003      0.921495020    
   177.899994      0.922550976    
   178.000000      0.923079014    
   178.100006      0.923079014    
   178.199997      0.923376024    
   178.300003      0.923681974    
   178.399994      0.923681974    
   178.500000      0.923681974    
   178.600006      0.924197018    
   178.699997      0.924474001    
   178.800003      0.924872994    
   178.899994      0.924872994    
   179.000000      0.924872994    
   179.100006      0.925486028    
   179.199997      0.925486028    
   179.300003      0.925756991    
   179.399994      0.925756991    
   179.500000      0.925756991    
   179.600006      0.925890028    
   179.699997      0.925890028    
   179.800003      0.925890028    
   179.899994      0.925890028    
   180.000000      0.925890028    
   180.100006      0.925890028    
   180.199997      0.926403999    
   180.300003      0.926403999    
   180.399994      0.926476002    
   180.500000      0.926625013    
   180.600006      0.927103996    
   180.699997      0.927416980    
   180.800003      0.927416980    
   180.899994      0.927416980    
   181.000000      0.927416980    
   181.100006      0.927866995    
   181.199997      0.927866995    
   181.300003      0.928075016    
   181.399994      0.928366005    
   181.500000      0.928366005    
   181.600006      0.928366005    
   181.699997      0.928539991    
   181.800003      0.928539991    
   181.899994      0.928574979    
   182.000000      0.928574979    
   182.100006      0.928574979    
   182.199997      0.928574979    
   182.300003      0.928574979    
   182.399994      0.929161012    
   182.500000      0.929380000    
   182.600006      0.929984987    
   182.699997      0.930225015    
   182.800003      0.930225015    
   182.899994      0.930620015    
   183.000000      0.930886984    
   183.100006      0.930886984    
   183.199997      0.930981994    
   183.300003      0.930981994    
   183.399994      0.931461990    
   183.500000      0.931461990    
   183.600006      0.931870997    
   183.699997      0.932299972    
   183.800003      0.932403982    
   183.899994      0.932403982    
   184.000000      0.932403982    
   184.100006      0.932403982    
   184.199997      0.932403982    
   184.300003      0.932639003    
   184.399994      0.932639003    
   184.500000      0.932639003    
   184.600006      0.932882011    
   184.699997      0.933085978    
   184.800003      0.933085978    
   184.899994      0.933085978    
   185.000000      0.933444977    
   185.100006      0.933444977    
   185.199997      0.933803976    
   185.300003      0.934403002    
   185.399994      0.934403002    
   185.500000      0.934818029    
   185.600006      0.935402989    
   185.699997      0.935402989    
   185.800003      0.935687006    
   185.899994      0.935687006    
   186.000000      0.937160015    
   186.100006      0.937645018    
   186.199997      0.938117981    
   186.300003      0.938430011    
   186.399994      0.938642979    
   186.500000      0.938642979    
   186.600006      0.939028025    
   186.699997      0.939028025    
   186.800003      0.939028025    
   186.899994      0.939274013    
   187.000000      0.939274013    
   187.100006      0.939274013    
   187.199997      0.939643979    
   187.300003      0.940976024    
   187.399994      0.941330016    
   187.500000      0.941549003    
   187.600006      0.941549003    
   187.699997      0.942224979    
   187.800003      0.943027973    
   187.899994      0.943202019    
   188.000000      0.943202019    
   188.100006      0.943202019    
   188.199997      0.943202019    
   188.300003      0.943976998    
   188.399994      0.944353998    
   188.500000      0.944971025    
   188.600006      0.945290983    
   188.699997      0.945652008    
   188.800003      0.946030974    
   188.899994      0.946282983    
   189.000000      0.946282983    
   189.100006      0.946282983    
   189.199997      0.946784973    
   189.300003      0.946784973    
   189.399994      0.947147012    
   189.500000      0.947147012    
   189.600006      0.948076010    
   189.699997      0.948076010    
   189.800003      0.948526978    
   189.899994      0.948526978    
   190.000000      0.948526978    
   190.100006      0.949322999    
   190.199997      0.949322999    
   190.300003      0.949523985    
   190.399994      0.949838996    
   190.500000      0.950039983    
   190.600006      0.950039983    
   190.699997      0.951062977    
   190.800003      0.951714993    
   190.899994      0.951879025    
   191.000000      0.951879025    
   191.100006      0.952314973    
   191.199997      0.952314973    
   191.300003      0.952974975    
   191.399994      0.952974975    
   191.500000      0.953271985    
   191.600006      0.953571975    
   191.699997      0.953571975    
   191.800003      0.953840017    
   191.899994      0.953840017    
   192.000000      0.953962982    
   192.100006      0.954200983    
   192.199997      0.954200983    
   192.300003      0.954551995    
   192.399994      0.955015004    
   192.500000      0.955247998    
   192.600006      0.955819011    
   192.699997      0.957040012    
   192.800003      0.957040012    
   192.899994      0.957349002    
   193.000000      0.957349002    
   193.100006      0.957780004    
   193.199997      0.957780004    
   193.300003      0.958177984    
   193.399994      0.958177984    
   193.500000      0.958377004    
   193.600006      0.958657980    
   193.699997      0.959325016    
   193.800003      0.959595025    
   193.899994      0.959796011    
   194.000000      0.959991992    
   194.100006      0.960529983    
   194.199997      0.960868001    
   194.300003      0.960868001    
   194.399994      0.960931003    
   194.500000      0.960931003    
   194.600006      0.961367011    
   194.699997      0.961755991    
   194.800003      0.961755991    
   194.899994      0.961849988    
   195.000000      0.962168992    
   195.100006      0.962168992    
   195.199997      0.962168992    
   195.300003      0.962778986    
   195.399994      0.962778986    
   195.500000      0.962978005    
   195.600006      0.962978005    
   195.699997      0.962978005    
   195.800003      0.963012993    
   195.899994      0.963012993    
   196.000000      0.964326978    
   196.100006      0.964326978    
   196.199997      0.964326978    
   196.300003      0.965071023    
   196.399994      0.965358973    
   196.500000      0.965358973    
   196.600006      0.966296971    
   196.699997      0.966296971    
   196.800003      0.966584980    
   196.899994      0.966584980    
   197.000000      0.966823995    
   197.100006      0.966823995    
   197.199997      0.966973007    
   197.300003      0.967167974    
   197.399994      0.967167974    
   197.500000      0.967222989    
   197.600006      0.967544019    
   197.699997      0.968055010    
   197.800003      0.968325019    
   197.899994      0.968325019    
   198.000000      0.968325019    
   198.100006      0.968954980    
   198.199997      0.968954980    
   198.300003      0.969080985    
   198.399994      0.969080985    
   198.500000      0.969246984    
   198.600006      0.969578028    
   198.699997      0.969808996    
   198.800003      0.969808996    
   198.899994      0.970170975    
   199.000000      0.970170975    
   199.100006      0.970170975    
   199.199997      0.970170975    
   199.300003      0.970170975    
   199.399994      0.970170975    
   199.500000      0.970170975    
   199.600006      0.970405996    
   199.699997      0.970405996    
   199.800003      0.970723987    
   199.899994      0.970879972    
   200.000000      0.970879972    
   200.100006      0.971086979    
   200.199997      0.971086979    
   200.300003      0.971244991    
   200.399994      0.971292019    
   200.500000      0.971485972    
   200.600006      0.972072005    
   200.699997      0.972072005    
   200.800003      0.972342014    
   200.899994      0.972342014    
   201.000000      0.972445011    
   201.100006      0.973128974    
   201.199997      0.973307014    
   201.300003      0.973307014    
   201.399994      0.973307014    
   201.500000      0.973556995    
   201.600006      0.973556995    
   201.699997      0.973933995    
   201.800003      0.973933995    
   201.899994      0.973933995    
   202.000000      0.973933995    
   202.100006      0.974201024    
   202.199997      0.974555016    
   202.300003      0.974555016    
   202.399994      0.974555016    
   202.500000      0.974842012    
   202.600006      0.974842012    
   202.699997      0.975292027    
   202.800003      0.976213992    
   202.899994      0.976213992    
   203.000000      0.977254987    
   203.100006      0.977254987    
   203.199997      0.977254987    
   203.300003      0.977496982    
   203.399994      0.977496982    
   203.500000      0.977621973    
   203.600006      0.977621973    
   203.699997      0.979454994    
   203.800003      0.979454994    
   203.899994      0.979978979    
   204.000000      0.979978979    
   204.100006      0.979978979    
   204.199997      0.980271995    
   204.300003      0.980271995    
   204.399994      0.980498016    
   204.500000      0.980599999    
   204.600006      0.980599999    
   204.699997      0.980599999    
   204.800003      0.981018007    
   204.899994      0.981181979    
   205.000000      0.981181979    
   205.100006      0.981217027    
   205.199997      0.981251001    
   205.300003      0.981764972    
   205.399994      0.981764972    
   205.500000      0.982671022    
   205.600006      0.982671022    
   205.699997      0.982854009    
   205.800003      0.982854009    
   205.899994      0.983254015    
   206.000000      0.983254015    
   206.100006      0.983254015    
   206.199997      0.983364999    
   206.300003      0.983364999    
   206.399994      0.983533978    
   206.500000      0.983533978    
   206.600006      0.983533978    
   206.699997      0.983533978    
   206.800003      0.983691990    
   206.899994      0.983691990    
   207.000000      0.983691990    
   207.100006      0.984140992    
   207.199997      0.984140992    
   207.300003      0.984578013    
   207.399994      0.984722018    
   207.500000      0.984744012    
   207.600006      0.984759986    
   207.699997      0.984920979    
   207.800003      0.985134006    
   207.899994      0.985134006    
   208.000000      0.985478997    
   208.100006      0.985478997    
   208.199997      0.985478997    
   208.300003      0.985478997    
   208.399994      0.985854030    
   208.500000      0.985854030    
   208.600006      0.986117005    
   208.699997      0.986553013    
   208.800003      0.986715972    
   208.899994      0.986853004    
   209.000000      0.986853004    
   209.100006      0.986853004    
   209.199997      0.986853004    
   209.300003      0.987053990    
   209.399994      0.987053990    
   209.500000      0.987397015    
   209.600006      0.987397015    
   209.699997      0.987397015    
   209.800003      0.987725973    
   209.899994      0.987725973    
   210.000000      0.987982988    
   210.100006      0.988276005    
   210.199997      0.988529027    
   210.300003      0.988632023    
   210.399994      0.988632023    
   210.500000      0.989229023    
   210.600006      0.989548028    
   210.699997      0.989548028    
   210.800003      0.989548028    
   210.899994      0.989548028    
   211.000000      0.990019023    
   211.100006      0.990249991    
   211.199997      0.990249991    
   211.300003      0.990408003    
   211.399994      0.990408003    
   211.500000      0.990848005    
   211.600006      0.990848005    
   211.699997      0.991591990    
   211.800003      0.992129028    
   211.899994      0.992129028    
   212.000000      0.992129028    
   212.100006      0.992473006    
   212.199997      0.992473006    
   212.300003      0.992473006    
   212.399994      0.992473006    
   212.500000      0.992543995    
   212.600006      0.992709994    
   212.699997      0.992709994    
   212.800003      0.992709994    
   212.899994      0.992774010    
   213.000000      0.992774010    
   213.100006      0.993067026    
   213.199997      0.993067026    
   213.300003      0.993067026    
   213.399994      0.993360996    
   213.500000      0.993695021    
   213.600006      0.993695021    
   213.699997      0.993824005    
   213.800003      0.994081020    
   213.899994      0.994322002    
   214.000000      0.994322002    
   214.100006      0.994322002    
   214.199997      0.994593024    
   214.300003      0.994593024    
   214.399994      0.994723976    
   214.500000      0.994930983    
   214.600006      0.995194018    
   214.699997      0.995429993    
   214.800003      0.995782971    
   214.899994      0.996101022    
   215.000000      0.996479988    
   215.100006      0.996479988    
   215.199997      0.996825993    
   215.300003      0.996825993    
   215.399994      0.997169018    
   215.500000      0.997734010    
   215.600006      0.998604000    
   215.699997      0.998862982    
   215.800003      0.999130011    
   215.899994      0.999130011    
   216.000000      0.999130011    
   216.100006      0.999442995    
   216.199997      0.999442995    
   216.300003      0.999487996    
   216.399994       1.00040996    
   216.500000       1.00117004    
   216.600006       1.00125003    
   216.699997       1.00125003    
   216.800003       1.00125003    
   216.899994       1.00136006    
   217.000000       1.00223005    
   217.100006       1.00267005    
   217.199997       1.00297999    
   217.300003       1.00318003    
   217.399994       1.00318003    
   217.500000       1.00354004    
   217.600006       1.00354004    
   217.699997       1.00354004    
   217.800003       1.00366998    
   217.899994       1.00366998    
   218.000000       1.00378001    
   218.100006       1.00432003    
   218.199997       1.00452995    
   218.300003       1.00452995    
   218.399994       1.00452995    
   218.500000       1.00484002    
   218.600006       1.00484002    
   218.699997       1.00534999    
   218.800003       1.00558996    
   218.899994       1.00579000    
   219.000000       1.00594997    
   219.100006       1.00594997    
   219.199997       1.00594997    
   219.300003       1.00601006    
   219.399994       1.00610006    
   219.500000       1.00650001    
   219.600006       1.00650001    
   219.699997       1.00724006    
   219.800003       1.00724006    
   219.899994       1.00739002    
   220.000000       1.00739002    
   220.100006       1.00739002    
   220.199997       1.00792003    
   220.300003       1.00841999    
   220.399994       1.00841999    
   220.500000       1.00841999    
   220.600006       1.00869000    
   220.699997       1.00869000    
   220.800003       1.00869000    
   220.899994       1.00910997    
   221.000000       1.00910997    
   221.100006       1.00910997    
   221.199997       1.01003003    
   221.300003       1.01003003    
   221.399994       1.01003003    
   221.500000       1.01040006    
   221.600006       1.01040006    
   221.699997       1.01040006    
   221.800003       1.01040006    
   221.899994       1.01073003    
   222.000000       1.01085997    
   222.100006       1.01093996    
   222.199997       1.01093996    
   222.300003       1.01093996    
   222.399994       1.01131999    
   222.500000       1.01174998    
   222.600006       1.01188004    
   222.699997       1.01196003    
   222.800003       1.01196003    
   222.899994       1.01196003    
   223.000000       1.01196003    
   223.100006       1.01236999    
   223.199997       1.01277995    
   223.300003       1.01277995    
   223.399994       1.01294005    
   223.500000       1.01359999    
   223.600006       1.01387000    
   223.699997       1.01387000    
   223.800003       1.01387000    
   223.899994       1.01482999    
   224.000000       1.01539004    
   224.100006       1.01539004    
   224.199997       1.01539004    
   224.300003       1.01539004    
   224.399994       1.01558006    
   224.500000       1.01566994    
   224.600006       1.01566994    
   224.699997       1.01582003    
   224.800003       1.01582003    
   224.899994       1.01608002    
   225.000000       1.01646996    
   225.100006       1.01675999    
   225.199997       1.01723003    
   225.300003       1.01723003    
   225.399994       1.01723003    
   225.500000       1.01740003    
   225.600006       1.01765001    
   225.699997       1.01765001    
   225.800003       1.01833999    
   225.899994       1.01833999    
   226.000000       1.01833999    
   226.100006       1.01833999    
   226.199997       1.01833999    
   226.300003       1.01838005    
   226.399994       1.01838005    
   226.500000       1.01859999    
   226.600006       1.01859999    
   226.699997       1.01894999    
   226.800003       1.01909995    
   226.899994       1.01931000    
   227.000000       1.01993001    
   227.100006       1.02017999    
   227.199997       1.02034998    
   227.300003       1.02034998    
   227.399994       1.02034998    
   227.500000       1.02112997    
   227.600006       1.02154005    
   227.699997       1.02286994    
   227.800003       1.02286994    
   227.899994       1.02319002    
   228.000000       1.02340996    
   228.100006       1.02347004    
   228.199997       1.02362001    
   228.300003       1.02373004    
   228.399994       1.02373004    
   228.500000       1.02392995    
   228.600006       1.02437997    
   228.699997       1.02437997    
   228.800003       1.02437997    
   228.899994       1.02465999    
   229.000000       1.02465999    
   229.100006       1.02491999    
   229.199997       1.02491999    
   229.300003       1.02491999    
   229.399994       1.02556002    
   229.500000       1.02556002    
   229.600006       1.02585995    
   229.699997       1.02595997    
   229.800003       1.02614999    
   229.899994       1.02628005    
   230.000000       1.02628005    
   230.100006       1.02666998    
   230.199997       1.02684999    
   230.300003       1.02695000    
   230.399994       1.02732003    
   230.500000       1.02732003    
   230.600006       1.02752995    
   230.699997       1.02752995    
   230.800003       1.02761996    
   230.899994       1.02761996    
   231.000000       1.02810001    
   231.100006       1.02810001    
   231.199997       1.02831995    
   231.300003       1.02875996    
   231.399994       1.03018999    
   231.500000       1.03018999    
   231.600006       1.03044999    
   231.699997       1.03044999    
   231.800003       1.03075004    
   231.899994       1.03075004    
   232.000000       1.03075004    
   232.100006       1.03126001    
   232.199997       1.03179002    
   232.300003       1.03218997    
   232.399994       1.03242004    
   232.500000       1.03242004    
   232.600006       1.03278995    
   232.699997       1.03329003    
   232.800003       1.03329003    
   232.899994       1.03329003    
   233.000000       1.03345001    
   233.100006       1.03374004    
   233.199997       1.03395998    
   233.300003       1.03395998    
   233.399994       1.03411996    
   233.500000       1.03503001    
   233.600006       1.03503001    
   233.699997       1.03503001    
   233.800003       1.03520000    
   233.899994       1.03558004    
   234.000000       1.03600001    
   234.100006       1.03631997    
   234.199997       1.03684998    
   234.300003       1.03684998    
   234.399994       1.03707004    
   234.500000       1.03707004    
   234.600006       1.03735995    
   234.699997       1.03735995    
   234.800003       1.03772998    
   234.899994       1.03812003    
   235.000000       1.03812003    
   235.100006       1.03812003    
   235.199997       1.03832996    
   235.300003       1.03832996    
   235.399994       1.03832996    
   235.500000       1.03832996    
   235.600006       1.03885996    
   235.699997       1.03885996    
   235.800003       1.03951001    
   235.899994       1.04051006    
   236.000000       1.04096997    
   236.100006       1.04096997    
   236.199997       1.04112995    
   236.300003       1.04132998    
   236.399994       1.04155004    
   236.500000       1.04155004    
   236.600006       1.04155004    
   236.699997       1.04155004    
   236.800003       1.04173994    
   236.899994       1.04173994    
   237.000000       1.04173994    
   237.100006       1.04202998    
   237.199997       1.04252994    
   237.300003       1.04252994    
   237.399994       1.04252994    
   237.500000       1.04354000    
   237.600006       1.04391003    
   237.699997       1.04421997    
   237.800003       1.04437995    
   237.899994       1.04478002    
   238.000000       1.04478002    
   238.100006       1.04478002    
   238.199997       1.04531002    
   238.300003       1.04560995    
   238.399994       1.04560995    
   238.500000       1.04560995    
   238.600006       1.04560995    
   238.699997       1.04589999    
   238.800003       1.04620004    
   238.899994       1.04620004    
   239.000000       1.04620004    
   239.100006       1.04620004    
   239.199997       1.04639995    
   239.300003       1.04639995    
   239.399994       1.04676998    
   239.500000       1.04689002    
   239.600006       1.04689002    
   239.699997       1.04689002    
   239.800003       1.04689002    
   239.899994       1.04709005    
   240.000000       1.04724002    
   240.100006       1.04765999    
   240.199997       1.04765999    
   240.300003       1.04782999    
   240.399994       1.04849005    
   240.500000       1.04849005    
   240.600006       1.04849005    
   240.699997       1.04867005    
   240.800003       1.04867005    
   240.899994       1.04867005    
   241.000000       1.04867005    
   241.100006       1.04867005    
   241.199997       1.04883003    
   241.300003       1.04914999    
   241.399994       1.04914999    
   241.500000       1.04914999    
   241.600006       1.04914999    
   241.699997       1.05031002    
   241.800003       1.05031002    
   241.899994       1.05137002    
   242.000000       1.05137002    
   242.100006       1.05182004    
   242.199997       1.05182004    
   242.300003       1.05185997    
   242.399994       1.05185997    
   242.500000       1.05224001    
   242.600006       1.05254996    
   242.699997       1.05273998    
   242.800003       1.05273998    
   242.899994       1.05273998    
   243.000000       1.05273998    
   243.100006       1.05315995    
   243.199997       1.05315995    
   243.300003       1.05338001    
   243.399994       1.05338001    
   243.500000       1.05365002    
   243.600006       1.05401003    
   243.699997       1.05431998    
   243.800003       1.05431998    
   243.899994       1.05474997    
   244.000000       1.05507004    
   244.100006       1.05535996    
   244.199997       1.05535996    
   244.300003       1.05535996    
   244.399994       1.05618000    
   244.500000       1.05618000    
   244.600006       1.05675995    
   244.699997       1.05675995    
   244.800003       1.05675995    
   244.899994       1.05718994    
   245.000000       1.05736995    
   245.100006       1.05760002    
   245.199997       1.05785000    
   245.300003       1.05785000    
   245.399994       1.05832005    
   245.500000       1.05832005    
   245.600006       1.05998003    
   245.699997       1.05998003    
   245.800003       1.06083000    
   245.899994       1.06203997    
   246.000000       1.06236005    
   246.100006       1.06236005    
   246.199997       1.06251001    
   246.300003       1.06254995    
   246.399994       1.06272995    
   246.500000       1.06272995    
   246.600006       1.06305003    
   246.699997       1.06305003    
   246.800003       1.06305003    
   246.899994       1.06386006    
   247.000000       1.06386006    
   247.100006       1.06386006    
   247.199997       1.06386006    
   247.300003       1.06479001    
   247.399994       1.06479001    
   247.500000       1.06479001    
   247.600006       1.06484997    
   247.699997       1.06484997    
   247.800003       1.06500995    
   247.899994       1.06500995    
   248.000000       1.06537998    
   248.100006       1.06537998    
   248.199997       1.06537998    
   248.300003       1.06607997    
   248.399994       1.06607997    
   248.500000       1.06607997    
   248.600006       1.06639004    
   248.699997       1.06639004    
   248.800003       1.06671000    
   248.899994       1.06709003    
   249.000000       1.06709003    
   249.100006       1.06726003    
   249.199997       1.06745005    
   249.300003       1.06763005    
   249.399994       1.06789005    
   249.500000       1.06836998    
   249.600006       1.06836998    
   249.699997       1.06874001    
   249.800003       1.06874001    
   249.899994       1.06891000    
   250.000000       1.06891000    
   250.100006       1.06891000    
   250.199997       1.06933999    
   250.300003       1.06965995    
   250.399994       1.06965995    
   250.500000       1.06965995    
   250.600006       1.07008004    
   250.699997       1.07019997    
   250.800003       1.07019997    
   250.899994       1.07044995    
   251.000000       1.07115996    
   251.100006       1.07115996    
   251.199997       1.07115996    
   251.300003       1.07158995    
   251.399994       1.07198000    
   251.500000       1.07198000    
   251.600006       1.07198000    
   251.699997       1.07198000    
   251.800003       1.07216001    
   251.899994       1.07216001    
   252.000000       1.07246006    
   252.100006       1.07268000    
   252.199997       1.07268000    
   252.300003       1.07268000    
   252.399994       1.07348001    
   252.500000       1.07348001    
   252.600006       1.07387996    
   252.699997       1.07430995    
   252.800003       1.07516003    
   252.899994       1.07542002    
   253.000000       1.07542002    
   253.100006       1.07639003    
   253.199997       1.07639003    
   253.300003       1.07668996    
   253.399994       1.07695997    
   253.500000       1.07695997    
   253.600006       1.07729995    
   253.699997       1.07757998    
   253.800003       1.07776999    
   253.899994       1.07776999    
   254.000000       1.07776999    
   254.100006       1.07802999    
   254.199997       1.07843006    
   254.300003       1.07898998    
   254.399994       1.07933998    
   254.500000       1.07933998    
   254.600006       1.07933998    
   254.699997       1.07973003    
   254.800003       1.07973003    
   254.899994       1.07973003    
   255.000000       1.08000004    
   255.100006       1.08062994    
   255.199997       1.08062994    
   255.300003       1.08062994    
   255.399994       1.08062994    
   255.500000       1.08082998    
   255.600006       1.08121002    
   255.699997       1.08148003    
   255.800003       1.08148003    
   255.899994       1.08185995    
   256.000000       1.08185995    
   256.100006       1.08218002    
   256.200012       1.08218002    
   256.299988       1.08218002    
   256.399994       1.08249998    
   256.500000       1.08249998    
   256.600006       1.08297002    
   256.700012       1.08342004    
   256.799988       1.08388996    
   256.899994       1.08471000    
   257.000000       1.08471000    
   257.100006       1.08492005    
   257.200012       1.08492005    
   257.299988       1.08614004    
   257.399994       1.08650994    
   257.500000       1.08658004    
   257.600006       1.08658004    
   257.700012       1.08658004    
   257.799988       1.08658004    
   257.899994       1.08677995    
   258.000000       1.08677995    
   258.100006       1.08714998    
   258.200012       1.08714998    
   258.299988       1.08762002    
   258.399994       1.08762002    
   258.500000       1.08782995    
   258.600006       1.08823001    
   258.700012       1.08823001    
   258.799988       1.08882999    
   258.899994       1.08882999    
   259.000000       1.08938003    
   259.100006       1.08938003    
   259.200012       1.08983004    
   259.299988       1.09026003    
   259.399994       1.09148002    
   259.500000       1.09148002    
   259.600006       1.09162998    
   259.700012       1.09162998    
   259.799988       1.09206998    
   259.899994       1.09206998    
   260.000000       1.09232998    
   260.100006       1.09232998    
   260.200012       1.09232998    
   260.299988       1.09232998    
   260.399994       1.09247005    
   260.500000       1.09264004    
   260.600006       1.09264004    
   260.700012       1.09264004    
   260.799988       1.09305000    
   260.899994       1.09318995    
   261.000000       1.09328997    
   261.100006       1.09328997    
   261.200012       1.09425998    
   261.299988       1.09425998    
   261.399994       1.09425998    
   261.500000       1.09425998    
   261.600006       1.09425998    
   261.700012       1.09509003    
   261.799988       1.09509003    
   261.899994       1.09509003    
   262.000000       1.09557998    
   262.100006       1.09557998    
   262.200012       1.09588003    
   262.299988       1.09588003    
   262.399994       1.09636998    
   262.500000       1.09679997    
   262.600006       1.09718001    
   262.700012       1.09718001    
   262.799988       1.09718001    
   262.899994       1.09718001    
   263.000000       1.09745002    
   263.100006       1.09745002    
   263.200012       1.09763002    
   263.299988       1.09763002    
   263.399994       1.09808004    
   263.500000       1.09808004    
   263.600006       1.09808004    
   263.700012       1.09808004    
   263.799988       1.09825003    
   263.899994       1.09825003    
   264.000000       1.09861004    
   264.100006       1.09888005    
   264.200012       1.09888005    
   264.299988       1.09928000    
   264.399994       1.09928000    
   264.500000       1.09944999    
   264.600006       1.09956002    
   264.700012       1.09956002    
   264.799988       1.09993005    
   264.899994       1.10121000    
   265.000000       1.10121000    
   265.100006       1.10121000    
   265.200012       1.10121000    
   265.299988       1.10134995    
   265.399994       1.10134995    
   265.500000       1.10195005    
   265.600006       1.10222995    
   265.700012       1.10222995    
   265.799988       1.10222995    
   265.899994       1.10244000    
   266.000000       1.10253000    
   266.100006       1.10253000    
   266.200012       1.10345995    
   266.299988       1.10371995    
   266.399994       1.10371995    
   266.500000       1.10391998    
   266.600006       1.10423994    
   266.700012       1.10451996    
   266.799988       1.10451996    
   266.899994       1.10451996    
   267.000000       1.10474002    
   267.100006       1.10474002    
   267.200012       1.10474002    
   267.299988       1.10474002    
   267.399994       1.10555005    
   267.500000       1.10555005    
   267.600006       1.10555005    
   267.700012       1.10597003    
   267.799988       1.10597003    
   267.899994       1.10637999    
   268.000000       1.10637999    
   268.100006       1.10694003    
   268.200012       1.10694003    
   268.299988       1.10694003    
   268.399994       1.10694003    
   268.500000       1.10729003    
   268.600006       1.10729003    
   268.700012       1.10757995    
   268.799988       1.10795999    
   268.899994       1.10795999    
   269.000000       1.10795999    
   269.100006       1.10795999    
   269.200012       1.10809004    
   269.299988       1.10809004    
   269.399994       1.10809004    
   269.500000       1.10876000    
   269.600006       1.10876000    
   269.700012       1.10876000    
   269.799988       1.10876000    
   269.899994       1.10891998    
   270.000000       1.10891998    
   270.100006       1.10932004    
   270.200012       1.10970998    
   270.299988       1.10970998    
   270.399994       1.10979998    
   270.500000       1.10979998    
   270.600006       1.11001003    
   270.700012       1.11028004    
   270.799988       1.11028004    
   270.899994       1.11028004    
   271.000000       1.11028004    
   271.100006       1.11030996    
   271.200012       1.11030996    
   271.299988       1.11030996    
   271.399994       1.11048996    
   271.500000       1.11080003    
   271.600006       1.11127996    
   271.700012       1.11231005    
   271.799988       1.11231005    
   271.899994       1.11231005    
   272.000000       1.11231005    
   272.100006       1.11251998    
   272.200012       1.11263001    
   272.299988       1.11273003    
   272.399994       1.11309004    
   272.500000       1.11344004    
   272.600006       1.11344004    
   272.700012       1.11369002    
   272.799988       1.11369002    
   272.899994       1.11385000    
   273.000000       1.11403000    
   273.100006       1.11403000    
   273.200012       1.11479998    
   273.299988       1.11501002    
   273.399994       1.11515999    
   273.500000       1.11515999    
   273.600006       1.11535001    
   273.700012       1.11535001    
   273.799988       1.11535001    
   273.899994       1.11555004    
   274.000000       1.11584997    
   274.100006       1.11584997    
   274.200012       1.11584997    
   274.299988       1.11584997    
   274.399994       1.11641002    
   274.500000       1.11641002    
   274.600006       1.11641002    
   274.700012       1.11721003    
   274.799988       1.11760998    
   274.899994       1.11789000    
   275.000000       1.11789000    
   275.100006       1.11869001    
   275.200012       1.11869001    
   275.299988       1.11942005    
   275.399994       1.11982000    
   275.500000       1.12029004    
   275.600006       1.12101996    
   275.700012       1.12101996    
   275.799988       1.12199998    
   275.899994       1.12234998    
   276.000000       1.12252998    
   276.100006       1.12252998    
   276.200012       1.12310004    
   276.299988       1.12310004    
   276.399994       1.12310004    
   276.500000       1.12310004    
   276.600006       1.12310004    
   276.700012       1.12415004    
   276.799988       1.12444997    
   276.899994       1.12444997    
   277.000000       1.12465000    
   277.100006       1.12472999    
   277.200012       1.12472999    
   277.299988       1.12472999    
   277.399994       1.12472999    
   277.500000       1.12518001    
   277.600006       1.12518001    
   277.700012       1.12566996    
   277.799988       1.12566996    
   277.899994       1.12566996    
   278.000000       1.12574995    
   278.100006       1.12574995    
   278.200012       1.12595999    
   278.299988       1.12606001    
   278.399994       1.12606001    
   278.500000       1.12606001    
   278.600006       1.12606001    
   278.700012       1.12632000    
   278.799988       1.12632000    
   278.899994       1.12691998    
   279.000000       1.12714005    
   279.100006       1.12714005    
   279.200012       1.12740004    
   279.299988       1.12765002    
   279.399994       1.12765002    
   279.500000       1.12765002    
   279.600006       1.12776005    
   279.700012       1.12778997    
   279.799988       1.12803996    
   279.899994       1.12812996    
   280.000000       1.12812996    
   280.100006       1.12835002    
   280.200012       1.12835002    
   280.299988       1.12835002    
   280.399994       1.12873995    
   280.500000       1.12873995    
   280.600006       1.12904000    
   280.700012       1.12904000    
   280.799988       1.12934005    
   280.899994       1.12934005    
   281.000000       1.13046002    
   281.100006       1.13046002    
   281.200012       1.13046002    
   281.299988       1.13046002    
   281.399994       1.13098001    
   281.500000       1.13098001    
   281.600006       1.13128996    
   281.700012       1.13128996    
   281.799988       1.13128996    
   281.899994       1.13128996    
   282.000000       1.13152003    
   282.100006       1.13152003    
   282.200012       1.13182998    
   282.299988       1.13234997    
   282.399994       1.13261998    
   282.500000       1.13293004    
   282.600006       1.13332999    
   282.700012       1.13332999    
   282.799988       1.13332999    
   282.899994       1.13382006    
   283.000000       1.13435996    
   283.100006       1.13484001    
   283.200012       1.13497996    
   283.299988       1.13508999    
   283.399994       1.13508999    
   283.500000       1.13513005    
   283.600006       1.13513005    
   283.700012       1.13548005    
   283.799988       1.13548005    
   283.899994       1.13572001    
   284.000000       1.13572001    
   284.100006       1.13572001    
   284.200012       1.13618004    
   284.299988       1.13618004    
   284.399994       1.13633001    
   284.500000       1.13661003    
   284.600006       1.13682997    
   284.700012       1.13682997    
   284.799988       1.13724995    
   284.899994       1.13724995    
   285.000000       1.13724995    
   285.100006       1.13750994    
   285.200012       1.13750994    
   285.299988       1.13788998    
   285.399994       1.13810003    
   285.500000       1.13810003    
   285.600006       1.13848996    
   285.700012       1.13848996    
   285.799988       1.13848996    
   285.899994       1.13873994    
   286.000000       1.13873994    
   286.100006       1.13873994    
   286.200012       1.13918996    
   286.299988       1.13918996    
   286.399994       1.13961005    
   286.500000       1.13961005    
   286.600006       1.13961005    
   286.700012       1.14076996    
   286.799988       1.14076996    
   286.899994       1.14076996    
   287.000000       1.14076996    
   287.100006       1.14104998    
   287.200012       1.14104998    
   287.299988       1.14143002    
   287.399994       1.14143002    
   287.500000       1.14143002    
   287.600006       1.14172995    
   287.700012       1.14172995    
   287.799988       1.14172995    
   287.899994       1.14201999    
   288.000000       1.14260006    
   288.100006       1.14310002    
   288.200012       1.14335001    
   288.299988       1.14335001    
   288.399994       1.14347994    
   288.500000       1.14347994    
   288.600006       1.14347994    
   288.700012       1.14363003    
   288.799988       1.14363003    
   288.899994       1.14363003    
   289.000000       1.14411998    
   289.100006       1.14467001    
   289.200012       1.14467001    
   289.299988       1.14486003    
   289.399994       1.14486003    
   289.500000       1.14486003    
   289.600006       1.14533997    
   289.700012       1.14591002    
   289.799988       1.14635003    
   289.899994       1.14661002    
   290.000000       1.14661002    
   290.100006       1.14661002    
   290.200012       1.14678001    
   290.299988       1.14692998    
   290.399994       1.14692998    
   290.500000       1.14730000    
   290.600006       1.14730000    
   290.700012       1.14730000    
   290.799988       1.14751005    
   290.899994       1.14770997    
   291.000000       1.14810002    
   291.100006       1.14810002    
   291.200012       1.14810002    
   291.299988       1.14821005    
   291.399994       1.14856994    
   291.500000       1.14856994    
   291.600006       1.14856994    
   291.700012       1.14898002    
   291.799988       1.14898002    
   291.899994       1.14898002    
   292.000000       1.14898002    
   292.100006       1.14917004    
   292.200012       1.14956999    
   292.299988       1.15041006    
   292.399994       1.15041006    
   292.500000       1.15094995    
   292.600006       1.15122998    
   292.700012       1.15122998    
   292.799988       1.15155005    
   292.899994       1.15155005    
   293.000000       1.15181005    
   293.100006       1.15208995    
   293.200012       1.15208995    
   293.299988       1.15208995    
   293.399994       1.15295994    
   293.500000       1.15295994    
   293.600006       1.15300000    
   293.700012       1.15307999    
   293.799988       1.15307999    
   293.899994       1.15307999    
   294.000000       1.15331995    
   294.100006       1.15331995    
   294.200012       1.15338004    
   294.299988       1.15338004    
   294.399994       1.15369999    
   294.500000       1.15369999    
   294.600006       1.15369999    
   294.700012       1.15369999    
   294.799988       1.15384996    
   294.899994       1.15392995    
   295.000000       1.15392995    
   295.100006       1.15458000    
   295.200012       1.15458000    
   295.299988       1.15549004    
   295.399994       1.15549004    
   295.500000       1.15555000    
   295.600006       1.15555000    
   295.700012       1.15555000    
   295.799988       1.15578997    
   295.899994       1.15578997    
   296.000000       1.15629995    
   296.100006       1.15629995    
   296.200012       1.15629995    
   296.299988       1.15657997    
   296.399994       1.15715003    
   296.500000       1.15715003    
   296.600006       1.15715003    
   296.700012       1.15715003    
   296.799988       1.15762997    
   296.899994       1.15762997    
   297.000000       1.15762997    
   297.100006       1.15792000    
   297.200012       1.15792000    
   297.299988       1.15792000    
   297.399994       1.15804994    
   297.500000       1.15804994    
   297.600006       1.15804994    
   297.700012       1.15829003    
   297.799988       1.15837002    
   297.899994       1.15837002    
   298.000000       1.15892005    
   298.100006       1.15892005    
   298.200012       1.15924001    
   298.299988       1.15954006    
   298.399994       1.15954006    
   298.500000       1.15991998    
   298.600006       1.15991998    
   298.700012       1.16008997    
   298.799988       1.16050994    
   298.899994       1.16050994    
   299.000000       1.16084003    
   299.100006       1.16109002    
   299.200012       1.16109002    
   299.299988       1.16109002    
   299.399994       1.16109002    
   299.500000       1.16109002    
   299.600006       1.16191006    
   299.700012       1.16222000    
   299.799988       1.16236997    
   299.899994       1.16236997    
   300.000000       1.16236997    
   300.100006       1.16236997    
   300.200012       1.16270006    
   300.299988       1.16270006    
   300.399994       1.16270006    
   300.500000       1.16284001    
   300.600006       1.16295004    
   300.700012       1.16295004    
   300.799988       1.16314995    
   300.899994       1.16314995    
   301.000000       1.16374004    
   301.100006       1.16374004    
   301.200012       1.16374004    
   301.299988       1.16387999    
   301.399994       1.16387999    
   301.500000       1.16387999    
   301.600006       1.16387999    
   301.700012       1.16387999    
   301.799988       1.16401994    
   301.899994       1.16419005    
   302.000000       1.16419005    
   302.100006       1.16436005    
   302.200012       1.16436005    
   302.299988       1.16436005    
   302.399994       1.16509998    
   302.500000       1.16524005    
   302.600006       1.16539001    
   302.700012       1.16539001    
   302.799988       1.16567004    
   302.899994       1.16606998    
   303.000000       1.16606998    
   303.100006       1.16606998    
   303.200012       1.16606998    
   303.299988       1.16638994    
   303.399994       1.16638994    
   303.500000       1.16654003    
   303.600006       1.16663003    
   303.700012       1.16697001    
   303.799988       1.16731000    
   303.899994       1.16731000    
   304.000000       1.16731000    
   304.100006       1.16731000    
   304.200012       1.16731000    
   304.299988       1.16731000    
   304.399994       1.16731000    
   304.500000       1.16785002    
   304.600006       1.16806996    
   304.700012       1.16806996    
   304.799988       1.16806996    
   304.899994       1.16840005    
   305.000000       1.16840005    
   305.100006       1.16840005    
   305.200012       1.16892004    
   305.299988       1.16892004    
   305.399994       1.16910994    
   305.500000       1.16935003    
   305.600006       1.16935003    
   305.700012       1.16970003    
   305.799988       1.16970003    
   305.899994       1.16998005    
   306.000000       1.17112994    
   306.100006       1.17112994    
   306.200012       1.17112005    
   306.299988       1.17112005    
   306.399994       1.17112005    
   306.500000       1.17112005    
   306.600006       1.17112005    
   306.700012       1.17112005    
   306.799988       1.17243004    
   306.899994       1.17254996    
   307.000000       1.17254996    
   307.100006       1.17288995    
   307.200012       1.17288995    
   307.299988       1.17288995    
   307.399994       1.17288995    
   307.500000       1.17288995    
   307.600006       1.17350996    
   307.700012       1.17401004    
   307.799988       1.17429996    
   307.899994       1.17446995    
   308.000000       1.17446995    
   308.100006       1.17446995    
   308.200012       1.17446995    
   308.299988       1.17446995    
   308.399994       1.17504001    
   308.500000       1.17504001    
   308.600006       1.17504001    
   308.700012       1.17504001    
   308.799988       1.17504001    
   308.899994       1.17519999    
   309.000000       1.17535996    
   309.100006       1.17535996    
   309.200012       1.17557001    
   309.299988       1.17557001    
   309.399994       1.17600000    
   309.500000       1.17633998    
   309.600006       1.17633998    
   309.700012       1.17698002    
   309.799988       1.17698002    
   309.899994       1.17698002    
   310.000000       1.17698002    
   310.100006       1.17835999    
   310.200012       1.17882001    
   310.299988       1.17882001    
   310.399994       1.17917001    
   310.500000       1.17917001    
   310.600006       1.17937005    
   310.700012       1.17939997    
   310.799988       1.17949998    
   310.899994       1.17949998    
   311.000000       1.17949998    
   311.100006       1.17949998    
   311.200012       1.17949998    
   311.299988       1.17955995    
   311.399994       1.17955995    
   311.500000       1.17995000    
   311.600006       1.18035996    
   311.700012       1.18076003    
   311.799988       1.18122005    
   311.899994       1.18155003    
   312.000000       1.18155003    
   312.100006       1.18155003    
   312.200012       1.18191004    
   312.299988       1.18221998    
   312.399994       1.18241000    
   312.500000       1.18286002    
   312.600006       1.18286002    
   312.700012       1.18324995    
   312.799988       1.18324995    
   312.899994       1.18401003    
   313.000000       1.18401003    
   313.100006       1.18403995    
   313.200012       1.18438995    
   313.299988       1.18438995    
   313.399994       1.18438995    
   313.500000       1.18438995    
   313.600006       1.18472004    
   313.700012       1.18472004    
   313.799988       1.18472004    
   313.899994       1.18498003    
   314.000000       1.18508005    
   314.100006       1.18508005    
   314.200012       1.18545997    
   314.299988       1.18596005    
   314.399994       1.18596005    
   314.500000       1.18596005    
   314.600006       1.18646002    
   314.700012       1.18646002    
   314.799988       1.18671000    
   314.899994       1.18671000    
   315.000000       1.18674004    
   315.100006       1.18674004    
   315.200012       1.18692005    
   315.299988       1.18692005    
   315.399994       1.18692005    
   315.500000       1.18731999    
   315.600006       1.18731999    
   315.700012       1.18731999    
   315.799988       1.18731999    
   315.899994       1.18798995    
   316.000000       1.18798995    
   316.100006       1.18798995    
   316.200012       1.18857002    
   316.299988       1.18857002    
   316.399994       1.18857002    
   316.500000       1.18882000    
   316.600006       1.18882000    
   316.700012       1.18920004    
   316.799988       1.18920004    
   316.899994       1.18929994    
   317.000000       1.18956006    
   317.100006       1.18985999    
   317.200012       1.18985999    
   317.299988       1.19009995    
   317.399994       1.19009995    
   317.500000       1.19009995    
   317.600006       1.19114006    
   317.700012       1.19155002    
   317.799988       1.19157004    
   317.899994       1.19180000    
   318.000000       1.19180000    
   318.100006       1.19203997    
   318.200012       1.19233000    
   318.299988       1.19233000    
   318.399994       1.19252002    
   318.500000       1.19273996    
   318.600006       1.19273996    
   318.700012       1.19273996    
   318.799988       1.19307005    
   318.899994       1.19344997    
   319.000000       1.19344997    
   319.100006       1.19344997    
   319.200012       1.19382000    
   319.299988       1.19410002    
   319.399994       1.19435000    
   319.500000       1.19435000    
   319.600006       1.19490004    
   319.700012       1.19490004    
   319.799988       1.19525003    
   319.899994       1.19611001    
   320.000000       1.19659996    
   320.100006       1.19659996    
   320.200012       1.19720995    
   320.299988       1.19755995    
   320.399994       1.19788003    
   320.500000       1.19815004    
   320.600006       1.19921005    
   320.700012       1.19921005    
   320.799988       1.19942999    
   320.899994       1.19942999    
   321.000000       1.19942999    
   321.100006       1.19942999    
   321.200012       1.19959998    
   321.299988       1.19959998    
   321.399994       1.19959998    
   321.500000       1.19998002    
   321.600006       1.20038998    
   321.700012       1.20038998    
   321.799988       1.20038998    
   321.899994       1.20072997    
   322.000000       1.20079994    
   322.100006       1.20079994    
   322.200012       1.20079994    
   322.299988       1.20079994    
   322.399994       1.20116997    
   322.500000       1.20116997    
   322.600006       1.20167005    
   322.700012       1.20167005    
   322.799988       1.20167005    
   322.899994       1.20208001    
   323.000000       1.20258999    
   323.100006       1.20258999    
   323.200012       1.20279002    
   323.299988       1.20279002    
   323.399994       1.20279002    
   323.500000       1.20279002    
   323.600006       1.20279002    
   323.700012       1.20297003    
   323.799988       1.20297003    
   323.899994       1.20297003    
   324.000000       1.20336998    
   324.100006       1.20370996    
   324.200012       1.20370996    
   324.299988       1.20372999    
   324.399994       1.20375001    
   324.500000       1.20394003    
   324.600006       1.20428002    
   324.700012       1.20483005    
   324.799988       1.20483005    
   324.899994       1.20483005    
   325.000000       1.20517004    
   325.100006       1.20553994    
   325.200012       1.20553994    
   325.299988       1.20597994    
   325.399994       1.20630002    
   325.500000       1.20630002    
   325.600006       1.20630002    
   325.700012       1.20667005    
   325.799988       1.20685005    
   325.899994       1.20685005    
   326.000000       1.20685005    
   326.100006       1.20685005    
   326.200012       1.20685005    
   326.299988       1.20743001    
   326.399994       1.20810997    
   326.500000       1.20852995    
   326.600006       1.20852995    
   326.700012       1.20852995    
   326.799988       1.20852995    
   326.899994       1.20912004    
   327.000000       1.20912004    
   327.100006       1.20912004    
   327.200012       1.20951998    
   327.299988       1.20951998    
   327.399994       1.21021998    
   327.500000       1.21053004    
   327.600006       1.21073997    
   327.700012       1.21085000    
   327.799988       1.21108997    
   327.899994       1.21149004    
   328.000000       1.21184003    
   328.100006       1.21213996    
   328.200012       1.21213996    
   328.299988       1.21252000    
   328.399994       1.21252000    
   328.500000       1.21279001    
   328.600006       1.21279001    
   328.700012       1.21294999    
   328.799988       1.21352994    
   328.899994       1.21352994    
   329.000000       1.21352994    
   329.100006       1.21352994    
   329.200012       1.21372998    
   329.299988       1.21390998    
   329.399994       1.21390998    
   329.500000       1.21390998    
   329.600006       1.21422005    
   329.700012       1.21422005    
   329.799988       1.21422005    
   329.899994       1.21422005    
   330.000000       1.21468997    
   330.100006       1.21468997    
   330.200012       1.21468997    
   330.299988       1.21468997    
   330.399994       1.21512997    
   330.500000       1.21512997    
   330.600006       1.21546996    
   330.700012       1.21583998    
   330.799988       1.21612000    
   330.899994       1.21612000    
   331.000000       1.21638000    
   331.100006       1.21675003    
   331.200012       1.21675003    
   331.299988       1.21675003    
   331.399994       1.21675003    
   331.500000       1.21675003    
   331.600006       1.21679997    
   331.700012       1.21679997    
   331.799988       1.21679997    
   331.899994       1.21719003    
   332.000000       1.21719003    
   332.100006       1.21719003    
   332.200012       1.21719003    
   332.299988       1.21822000    
   332.399994       1.21822000    
   332.500000       1.21836996    
   332.600006       1.21850002    
   332.700012       1.21850002    
   332.799988       1.21850002    
   332.899994       1.21850002    
   333.000000       1.21872997    
   333.100006       1.21872997    
   333.200012       1.21895003    
   333.299988       1.21925998    
   333.399994       1.21925998    
   333.500000       1.21955001    
   333.600006       1.21955001    
   333.700012       1.21955001    
   333.799988       1.21955001    
   333.899994       1.22065997    
   334.000000       1.22065997    
   334.100006       1.22132003    
   334.200012       1.22178996    
   334.299988       1.22178996    
   334.399994       1.22291005    
   334.500000       1.22291005    
   334.600006       1.22509003    
   334.700012       1.22509003    
   334.799988       1.22556996    
   334.899994       1.22556996    
   335.000000       1.22679996    
   335.100006       1.22709000    
   335.200012       1.22709000    
   335.299988       1.22725999    
   335.399994       1.22725999    
   335.500000       1.22770000    
   335.600006       1.22770000    
   335.700012       1.22770000    
   335.799988       1.22855997    
   335.899994       1.22855997    
   336.000000       1.22855997    
   336.100006       1.22855997    
   336.200012       1.22855997    
   336.299988       1.22916996    
   336.399994       1.22975004    
   336.500000       1.23008001    
   336.600006       1.23027003    
   336.700012       1.23055995    
   336.799988       1.23055995    
   336.899994       1.23082995    
   337.000000       1.23082995    
   337.100006       1.23122001    
   337.200012       1.23122001    
   337.299988       1.23122001    
   337.399994       1.23141003    
   337.500000       1.23159003    
   337.600006       1.23205996    
   337.700012       1.23248005    
   337.799988       1.23304999    
   337.899994       1.23304999    
   338.000000       1.23336995    
   338.100006       1.23336995    
   338.200012       1.23336995    
   338.299988       1.23357999    
   338.399994       1.23357999    
   338.500000       1.23405004    
   338.600006       1.23405004    
   338.700012       1.23405004    
   338.799988       1.23460996    
   338.899994       1.23460996    
   339.000000       1.23460996    
   339.100006       1.23460996    
   339.200012       1.23460996    
   339.299988       1.23460996    
   339.399994       1.23490000    
   339.500000       1.23522997    
   339.600006       1.23552001    
   339.700012       1.23596001    
   339.799988       1.23644996    
   339.899994       1.23644996    
   340.000000       1.23681998    
   340.100006       1.23711002    
   340.200012       1.23795998    
   340.299988       1.23795998    
   340.399994       1.23795998    
   340.500000       1.23816001    
   340.600006       1.23816001    
   340.700012       1.23845994    
   340.799988       1.23861003    
   340.899994       1.23861003    
   341.000000       1.23861003    
   341.100006       1.23907995    
   341.200012       1.23936999    
   341.299988       1.23962998    
   341.399994       1.23986995    
   341.500000       1.23986995    
   341.600006       1.24012005    
   341.700012       1.24012005    
   341.799988       1.24041998    
   341.899994       1.24041998    
   342.000000       1.24103999    
   342.100006       1.24103999    
   342.200012       1.24103999    
   342.299988       1.24144995    
   342.399994       1.24144995    
   342.500000       1.24144995    
   342.600006       1.24144995    
   342.700012       1.24252999    
   342.799988       1.24303997    
   342.899994       1.24344003    
   343.000000       1.24344003    
   343.100006       1.24344003    
   343.200012       1.24374998    
   343.299988       1.24407995    
   343.399994       1.24407995    
   343.500000       1.24407995    
   343.600006       1.24407995    
   343.700012       1.24425995    
   343.799988       1.24454999    
   343.899994       1.24478996    
   344.000000       1.24506998    
   344.100006       1.24549997    
   344.200012       1.24549997    
   344.299988       1.24549997    
   344.399994       1.24549997    
   344.500000       1.24549997    
   344.600006       1.24549997    
   344.700012       1.24580002    
   344.799988       1.24620998    
   344.899994       1.24620998    
   345.000000       1.24663997    
   345.100006       1.24663997    
   345.200012       1.24704003    
   345.299988       1.24704003    
   345.399994       1.24704003    
   345.500000       1.24719000    
   345.600006       1.24738002    
   345.700012       1.24746001    
   345.799988       1.24776995    
   345.899994       1.24776995    
   346.000000       1.24776995    
   346.100006       1.24776995    
   346.200012       1.24802995    
   346.299988       1.24835002    
   346.399994       1.24853003    
   346.500000       1.24960995    
   346.600006       1.24960995    
   346.700012       1.25033998    
   346.799988       1.25083005    
   346.899994       1.25188994    
   347.000000       1.25188994    
   347.100006       1.25215995    
   347.200012       1.25251997    
   347.299988       1.25251997    
   347.399994       1.25251997    
   347.500000       1.25287998    
   347.600006       1.25287998    
   347.700012       1.25309002    
   347.799988       1.25329995    
   347.899994       1.25329995    
   348.000000       1.25329995    
   348.100006       1.25340998    
   348.200012       1.25371003    
   348.299988       1.25398004    
   348.399994       1.25398004    
   348.500000       1.25401998    
   348.600006       1.25401998    
   348.700012       1.25401998    
   348.799988       1.25476003    
   348.899994       1.25476003    
   349.000000       1.25476003    
   349.100006       1.25476003    
   349.200012       1.25511003    
   349.299988       1.25511003    
   349.399994       1.25511003    
   349.500000       1.25545001    
   349.600006       1.25669003    
   349.700012       1.25720000    
   349.799988       1.25720000    
   349.899994       1.25755000    
   350.000000       1.25755000    
   350.100006       1.25793004    
   350.200012       1.25820005    
   350.299988       1.25880003    
   350.399994       1.25880003    
   350.500000       1.25880003    
   350.600006       1.25897002    
   350.700012       1.25897002    
   350.799988       1.25899005    
   350.899994       1.25904000    
   351.000000       1.25904000    
   351.100006       1.25926995    
   351.200012       1.25952005    
   351.299988       1.25952005    
   351.399994       1.25975001    
   351.500000       1.25975001    
   351.600006       1.25988996    
   351.700012       1.25988996    
   351.799988       1.25988996    
   351.899994       1.26004004    
   352.000000       1.26028001    
   352.100006       1.26028001    
   352.200012       1.26057005    
   352.299988       1.26082003    
   352.399994       1.26082003    
   352.500000       1.26111996    
   352.600006       1.26111996    
   352.700012       1.26159000    
   352.799988       1.26159000    
   352.899994       1.26187003    
   353.000000       1.26187003    
   353.100006       1.26187003    
   353.200012       1.26215994    
   353.299988       1.26278996    
   353.399994       1.26278996    
   353.500000       1.26278996    
   353.600006       1.26278996    
   353.700012       1.26293004    
   353.799988       1.26293004    
   353.899994       1.26345003    
   354.000000       1.26396000    
   354.100006       1.26459002    
   354.200012       1.26459002    
   354.299988       1.26493001    
   354.399994       1.26524997    
   354.500000       1.26524997    
   354.600006       1.26524997    
   354.700012       1.26533997    
   354.799988       1.26533997    
   354.899994       1.26533997    
   355.000000       1.26533997    
   355.100006       1.26567996    
   355.200012       1.26593006    
   355.299988       1.26593006    
   355.399994       1.26650000    
   355.500000       1.26650000    
   355.600006       1.26656997    
   355.700012       1.26656997    
   355.799988       1.26666999    
   355.899994       1.26681995    
   356.000000       1.26681995    
   356.100006       1.26681995    
   356.200012       1.26791000    
   356.299988       1.26839006    
   356.399994       1.26839006    
   356.500000       1.26863003    
   356.600006       1.26863003    
   356.700012       1.26863003    
   356.799988       1.26901996    
   356.899994       1.26901996    
   357.000000       1.26901996    
   357.100006       1.26901996    
   357.200012       1.26918995    
   357.299988       1.26918995    
   357.399994       1.26918995    
   357.500000       1.26918995    
   357.600006       1.26964998    
   357.700012       1.26964998    
   357.799988       1.27040005    
   357.899994       1.27105999    
   358.000000       1.27105999    
   358.100006       1.27119005    
   358.200012       1.27119005    
   358.299988       1.27119005    
   358.399994       1.27207005    
   358.500000       1.27207005    
   358.600006       1.27207005    
   358.700012       1.27207005    
   358.799988       1.27207005    
   358.899994       1.27207005    
   359.000000       1.27207005    
   359.100006       1.27310002    
   359.200012       1.27391005    
   359.299988       1.27391005    
   359.399994       1.27428997    
   359.500000       1.27484000    
   359.600006       1.27484000    
   359.700012       1.27498996    
   359.799988       1.27498996    
   359.899994       1.27541995    
   360.000000       1.27541995    
   360.100006       1.27541995    
   360.200012       1.27565002    
   360.299988       1.27565002    
   360.399994       1.27565002    
   360.500000       1.27594995    
   360.600006       1.27636003    
   360.700012       1.27636003    
   360.799988       1.27636003    
   360.899994       1.27636003    
   361.000000       1.27636003    
   361.100006       1.27673995    
   361.200012       1.27673995    
   361.299988       1.27721000    
   361.399994       1.27761996    
   361.500000       1.27821004    
   361.600006       1.27821004    
   361.700012       1.27876997    
   361.799988       1.27876997    
   361.899994       1.27876997    
   362.000000       1.27892995    
   362.100006       1.27892995    
   362.200012       1.27892995    
   362.299988       1.27892995    
   362.399994       1.27936995    
   362.500000       1.27969003    
   362.600006       1.27969003    
   362.700012       1.28006995    
   362.799988       1.28006995    
   362.899994       1.28024006    
   363.000000       1.28024006    
   363.100006       1.28049004    
   363.200012       1.28049004    
   363.299988       1.28049004    
   363.399994       1.28061998    
   363.500000       1.28077996    
   363.600006       1.28077996    
   363.700012       1.28120005    
   363.799988       1.28158998    
   363.899994       1.28158998    
   364.000000       1.28158998    
   364.100006       1.28158998    
   364.200012       1.28211999    
   364.299988       1.28250003    
   364.399994       1.28287995    
   364.500000       1.28323996    
   364.600006       1.28323996    
   364.700012       1.28442001    
   364.799988       1.28442001    
   364.899994       1.28442001    
   365.000000       1.28474998    
   365.100006       1.28474998    
   365.200012       1.28474998    
   365.299988       1.28518999    
   365.399994       1.28518999    
   365.500000       1.28518999    
   365.600006       1.28538001    
   365.700012       1.28538001    
   365.799988       1.28571999    
   365.899994       1.28611004    
   366.000000       1.28611004    
   366.100006       1.28611004    
   366.200012       1.28623998    
   366.299988       1.28623998    
   366.399994       1.28623998    
   366.500000       1.28623998    
   366.600006       1.28654003    
   366.700012       1.28654003    
   366.799988       1.28654003    
   366.899994       1.28665996    
   367.000000       1.28699994    
   367.100006       1.28753996    
   367.200012       1.28753996    
   367.299988       1.28790998    
   367.399994       1.28851998    
   367.500000       1.28885996    
   367.600006       1.28885996    
   367.700012       1.28885996    
   367.799988       1.28948998    
   367.899994       1.28948998    
   368.000000       1.28948998    
   368.100006       1.28992999    
   368.200012       1.28992999    
   368.299988       1.28992999    
   368.399994       1.29033005    
   368.500000       1.29033005    
   368.600006       1.29088998    
   368.700012       1.29088998    
   368.799988       1.29108000    
   368.899994       1.29108000    
   369.000000       1.29108000    
   369.100006       1.29137003    
   369.200012       1.29137003    
   369.299988       1.29137003    
   369.399994       1.29137003    
   369.500000       1.29137003    
   369.600006       1.29137003    
   369.700012       1.29148996    
   369.799988       1.29148996    
   369.899994       1.29148996    
   370.000000       1.29185998    
   370.100006       1.29185998    
   370.200012       1.29235005    
   370.299988       1.29235005    
   370.399994       1.29253995    
   370.500000       1.29253995    
   370.600006       1.29267001    
   370.700012       1.29267001    
   370.799988       1.29267001    
   370.899994       1.29267001    
   371.000000       1.29296994    
   371.100006       1.29296994    
   371.200012       1.29341996    
   371.299988       1.29341996    
   371.399994       1.29360998    
   371.500000       1.29393995    
   371.600006       1.29393995    
   371.700012       1.29393995    
   371.799988       1.29393995    
   371.899994       1.29431999    
   372.000000       1.29431999    
   372.100006       1.29457998    
   372.200012       1.29457998    
   372.299988       1.29457998    
   372.399994       1.29457998    
   372.500000       1.29457998    
   372.600006       1.29457998    
   372.700012       1.29498994    
   372.799988       1.29498994    
   372.899994       1.29498994    
   373.000000       1.29498994    
   373.100006       1.29498994    
   373.200012       1.29562998    
   373.299988       1.29613996    
   373.399994       1.29613996    
   373.500000       1.29635000    
   373.600006       1.29665005    
   373.700012       1.29742002    
   373.799988       1.29789996    
   373.899994       1.29832006    
   374.000000       1.29832006    
   374.100006       1.29832006    
   374.200012       1.29854000    
   374.299988       1.29854000    
   374.399994       1.29854000    
   374.500000       1.29864001    
   374.600006       1.29864001    
   374.700012       1.29887998    
   374.799988       1.29887998    
   374.899994       1.29887998    
   375.000000       1.29981005    
   375.100006       1.30025995    
   375.200012       1.30025995    
   375.299988       1.30025995    
   375.399994       1.30025995    
   375.500000       1.30051994    
   375.600006       1.30051994    
   375.700012       1.30070996    
   375.799988       1.30092001    
   375.899994       1.30110002    
   376.000000       1.30121005    
   376.100006       1.30121005    
   376.200012       1.30148995    
   376.299988       1.30171001    
   376.399994       1.30171001    
   376.500000       1.30171001    
   376.600006       1.30201995    
   376.700012       1.30201995    
   376.799988       1.30236995    
   376.899994       1.30322003    
   377.000000       1.30322003    
   377.100006       1.30367994    
   377.200012       1.30367994    
   377.299988       1.30367994    
   377.399994       1.30367994    
   377.500000       1.30403996    
   377.600006       1.30403996    
   377.700012       1.30403996    
   377.799988       1.30403996    
   377.899994       1.30403996    
   378.000000       1.30457997    
   378.100006       1.30457997    
   378.200012       1.30496001    
   378.299988       1.30496001    
   378.399994       1.30496001    
   378.500000       1.30536997    
   378.600006       1.30561996    
   378.700012       1.30561996    
   378.799988       1.30594003    
   378.899994       1.30613005    
   379.000000       1.30613005    
   379.100006       1.30655003    
   379.200012       1.30688000    
   379.299988       1.30688000    
   379.399994       1.30707002    
   379.500000       1.30707002    
   379.600006       1.30707002    
   379.700012       1.30707002    
   379.799988       1.30707002    
   379.899994       1.30726004    
   380.000000       1.30726004    
   380.100006       1.30726004    
   380.200012       1.30778003    
   380.299988       1.30778003    
   380.399994       1.30818999    
   380.500000       1.30818999    
   380.600006       1.30818999    
   380.700012       1.30879998    
   380.799988       1.30879998    
   380.899994       1.30915999    
   381.000000       1.30954003    
   381.100006       1.30954003    
   381.200012       1.30954003    
   381.299988       1.30954003    
   381.399994       1.30954003    
   381.500000       1.30954003    
   381.600006       1.30954003    
   381.700012       1.30962002    
   381.799988       1.30962002    
   381.899994       1.30993998    
   382.000000       1.30993998    
   382.100006       1.30993998    
   382.200012       1.31026995    
   382.299988       1.31026995    
   382.399994       1.31073999    
   382.500000       1.31073999    
   382.600006       1.31073999    
   382.700012       1.31073999    
   382.799988       1.31073999    
   382.899994       1.31122005    
   383.000000       1.31122005    
   383.100006       1.31122005    
   383.200012       1.31134999    
   383.299988       1.31134999    
   383.399994       1.31134999    
   383.500000       1.31175005    
   383.600006       1.31175005    
   383.700012       1.31175005    
   383.799988       1.31253004    
   383.899994       1.31278002    
   384.000000       1.31278002    
   384.100006       1.31350005    
   384.200012       1.31350005    
   384.299988       1.31350005    
   384.399994       1.31350005    
   384.500000       1.31350005    
   384.600006       1.31379998    
   384.700012       1.31379998    
   384.799988       1.31422997    
   384.899994       1.31422997    
   385.000000       1.31422997    
   385.100006       1.31422997    
   385.200012       1.31454003    
   385.299988       1.31454003    
   385.399994       1.31490004    
   385.500000       1.31551003    
   385.600006       1.31551003    
   385.700012       1.31551003    
   385.799988       1.31594002    
   385.899994       1.31657004    
   386.000000       1.31719005    
   386.100006       1.31719005    
   386.200012       1.31719005    
   386.299988       1.31745994    
   386.399994       1.31745994    
   386.500000       1.31745994    
   386.600006       1.31765997    
   386.700012       1.31790996    
   386.799988       1.31790996    
   386.899994       1.31790996    
   387.000000       1.31790996    
   387.100006       1.31840003    
   387.200012       1.31860995    
   387.299988       1.31860995    
   387.399994       1.31860995    
   387.500000       1.31860995    
   387.600006       1.31895006    
   387.700012       1.31895006    
   387.799988       1.31957996    
   387.899994       1.31988001    
   388.000000       1.31988001    
   388.100006       1.31988001    
   388.200012       1.32033002    
   388.299988       1.32062995    
   388.399994       1.32062995    
   388.500000       1.32062995    
   388.600006       1.32096004    
   388.700012       1.32096004    
   388.799988       1.32096004    
   388.899994       1.32163000    
   389.000000       1.32163000    
   389.100006       1.32163000    
   389.200012       1.32163000    
   389.299988       1.32163000    
   389.399994       1.32163000    
   389.500000       1.32163000    
   389.600006       1.32163000    
   389.700012       1.32182002    
   389.799988       1.32208002    
   389.899994       1.32208002    
   390.000000       1.32242000    
   390.100006       1.32242000    
   390.200012       1.32362998    
   390.299988       1.32362998    
   390.399994       1.32384002    
   390.500000       1.32384002    
   390.600006       1.32401001    
   390.700012       1.32431996    
   390.799988       1.32471001    
   390.899994       1.32498002    
   391.000000       1.32520998    
   391.100006       1.32520998    
   391.200012       1.32520998    
   391.299988       1.32520998    
   391.399994       1.32554996    
   391.500000       1.32554996    
   391.600006       1.32554996    
   391.700012       1.32603002    
   391.799988       1.32629001    
   391.899994       1.32629001    
   392.000000       1.32663000    
   392.100006       1.32663000    
   392.200012       1.32681000    
   392.299988       1.32681000    
   392.399994       1.32729995    
   392.500000       1.32761002    
   392.600006       1.32797003    
   392.700012       1.32822001    
   392.799988       1.32822001    
   392.899994       1.32822001    
   393.000000       1.32834995    
   393.100006       1.32834995    
   393.200012       1.32853997    
   393.299988       1.32853997    
   393.399994       1.32853997    
   393.500000       1.32853997    
   393.600006       1.32898998    
   393.700012       1.32927001    
   393.799988       1.32927001    
   393.899994       1.32941997    
   394.000000       1.32941997    
   394.100006       1.32983005    
   394.200012       1.32983005    
   394.299988       1.33009005    
   394.399994       1.33009005    
   394.500000       1.33027995    
   394.600006       1.33027995    
   394.700012       1.33027995    
   394.799988       1.33027995    
   394.899994       1.33237004    
   395.000000       1.33265996    
   395.100006       1.33265996    
   395.200012       1.33302999    
   395.299988       1.33302999    
   395.399994       1.33331001    
   395.500000       1.33331001    
   395.600006       1.33379996    
   395.700012       1.33408999    
   395.799988       1.33408999    
   395.899994       1.33408999    
   396.000000       1.33453000    
   396.100006       1.33507001    
   396.200012       1.33552003    
   396.299988       1.33552003    
   396.399994       1.33569002    
   396.500000       1.33569002    
   396.600006       1.33587003    
   396.700012       1.33620000    
   396.799988       1.33620000    
   396.899994       1.33620000    
   397.000000       1.33620000    
   397.100006       1.33644998    
   397.200012       1.33644998    
   397.299988       1.33644998    
   397.399994       1.33644998    
   397.500000       1.33644998    
   397.600006       1.33644998    
   397.700012       1.33690000    
   397.799988       1.33690000    
   397.899994       1.33714998    
   398.000000       1.33714998    
   398.100006       1.33714998    
   398.200012       1.33714998    
   398.299988       1.33734000    
   398.399994       1.33734000    
   398.500000       1.33734000    
   398.600006       1.33734000    
   398.700012       1.33761001    
   398.799988       1.33813000    
   398.899994       1.33862996    
   399.000000       1.33862996    
   399.100006       1.33862996    
   399.200012       1.33862996    
   399.299988       1.33905995    
   399.399994       1.33934999    
   399.500000       1.33934999    
   399.600006       1.33934999    
   399.700012       1.33934999    
   399.799988       1.33934999    
   399.899994       1.33985996    
   400.000000       1.33985996    
   400.100006       1.34003997    
   400.200012       1.34003997    
   400.299988       1.34003997    
   400.399994       1.34019995    
   400.500000       1.34019995    
   400.600006       1.34019995    
   400.700012       1.34040999    
   400.799988       1.34040999    
   400.899994       1.34083998    
   401.000000       1.34083998    
   401.100006       1.34083998    
   401.200012       1.34113002    
   401.299988       1.34113002    
   401.399994       1.34113002    
   401.500000       1.34113002    
   401.600006       1.34144998    
   401.700012       1.34144998    
   401.799988       1.34169996    
   401.899994       1.34194005    
   402.000000       1.34194005    
   402.100006       1.34194005    
   402.200012       1.34194005    
   402.299988       1.34230995    
   402.399994       1.34232998    
   402.500000       1.34232998    
   402.600006       1.34265995    
   402.700012       1.34265995    
   402.799988       1.34265995    
   402.899994       1.34297001    
   403.000000       1.34297001    
   403.100006       1.34318995    
   403.200012       1.34355998    
   403.299988       1.34355998    
   403.399994       1.34355998    
   403.500000       1.34355998    
   403.600006       1.34382999    
   403.700012       1.34382999    
   403.799988       1.34382999    
   403.899994       1.34449995    
   404.000000       1.34449995    
   404.100006       1.34449995    
   404.200012       1.34469998    
   404.299988       1.34502995    
   404.399994       1.34502995    
   404.500000       1.34502995    
   404.600006       1.34562004    
   404.700012       1.34609997    
   404.799988       1.34609997    
   404.899994       1.34626997    
   405.000000       1.34626997    
   405.100006       1.34626997    
   405.200012       1.34626997    
   405.299988       1.34659004    
   405.399994       1.34659004    
   405.500000       1.34659004    
   405.600006       1.34659004    
   405.700012       1.34700000    
   405.799988       1.34700000    
   405.899994       1.34774995    
   406.000000       1.34774995    
   406.100006       1.34774995    
   406.200012       1.34774995    
   406.299988       1.34792995    
   406.399994       1.34792995    
   406.500000       1.34792995    
   406.600006       1.34792995    
   406.700012       1.34842002    
   406.799988       1.34842002    
   406.899994       1.34842002    
   407.000000       1.34842002    
   407.100006       1.34842002    
   407.200012       1.34842002    
   407.299988       1.34885001    
   407.399994       1.34885001    
   407.500000       1.34885001    
   407.600006       1.34885001    
   407.700012       1.34925997    
   407.799988       1.34925997    
   407.899994       1.35011995    
   408.000000       1.35011995    
   408.100006       1.35011995    
   408.200012       1.35056996    
   408.299988       1.35056996    
   408.399994       1.35067999    
   408.500000       1.35067999    
   408.600006       1.35067999    
   408.700012       1.35106003    
   408.799988       1.35106003    
   408.899994       1.35106003    
   409.000000       1.35106003    
   409.100006       1.35117996    
   409.200012       1.35175002    
   409.299988       1.35215998    
   409.399994       1.35215998    
   409.500000       1.35215998    
   409.600006       1.35272002    
   409.700012       1.35272002    
   409.799988       1.35272002    
   409.899994       1.35327995    
   410.000000       1.35327995    
   410.100006       1.35327995    
   410.200012       1.35406005    
   410.299988       1.35406005    
   410.399994       1.35432005    
   410.500000       1.35472000    
   410.600006       1.35472000    
   410.700012       1.35534000    
   410.799988       1.35534000    
   410.899994       1.35536003    
   411.000000       1.35569000    
   411.100006       1.35569000    
   411.200012       1.35625994    
   411.299988       1.35625994    
   411.399994       1.35625994    
   411.500000       1.35625994    
   411.600006       1.35637999    
   411.700012       1.35637999    
   411.799988       1.35661995    
   411.899994       1.35661995    
   412.000000       1.35712004    
   412.100006       1.35802996    
   412.200012       1.35842001    
   412.299988       1.35842001    
   412.399994       1.35842001    
   412.500000       1.35842001    
   412.600006       1.35868001    
   412.700012       1.35868001    
   412.799988       1.35868001    
   412.899994       1.35868001    
   413.000000       1.35868001    
   413.100006       1.35915005    
   413.200012       1.35915005    
   413.299988       1.35915005    
   413.399994       1.35941005    
   413.500000       1.35941005    
   413.600006       1.35941005    
   413.700012       1.36037004    
   413.799988       1.36037004    
   413.899994       1.36037004    
   414.000000       1.36073995    
   414.100006       1.36073995    
   414.200012       1.36108005    
   414.299988       1.36108005    
   414.399994       1.36160004    
   414.500000       1.36300004    
   414.600006       1.36300004    
   414.700012       1.36300004    
   414.799988       1.36436999    
   414.899994       1.36436999    
   415.000000       1.36436999    
   415.100006       1.36436999    
   415.200012       1.36464000    
   415.299988       1.36464000    
   415.399994       1.36464000    
   415.500000       1.36471999    
   415.600006       1.36471999    
   415.700012       1.36471999    
   415.799988       1.36471999    
   415.899994       1.36471999    
   416.000000       1.36512005    
   416.100006       1.36512005    
   416.200012       1.36600006    
   416.299988       1.36600006    
   416.399994       1.36622000    
   416.500000       1.36622000    
   416.600006       1.36622000    
   416.700012       1.36622000    
   416.799988       1.36698997    
   416.899994       1.36698997    
   417.000000       1.36731994    
   417.100006       1.36731994    
   417.200012       1.36731994    
   417.299988       1.36731994    
   417.399994       1.36773002    
   417.500000       1.36773002    
   417.600006       1.36773002    
   417.700012       1.36849999    
   417.799988       1.36887002    
   417.899994       1.36887002    
   418.000000       1.36925995    
   418.100006       1.37021005    
   418.200012       1.37040997    
   418.299988       1.37049997    
   418.399994       1.37061000    
   418.500000       1.37064004    
   418.600006       1.37064004    
   418.700012       1.37084997    
   418.799988       1.37084997    
   418.899994       1.37131000    
   419.000000       1.37131000    
   419.100006       1.37131000    
   419.200012       1.37131000    
   419.299988       1.37131000    
   419.399994       1.37173998    
   419.500000       1.37173998    
   419.600006       1.37195003    
   419.700012       1.37203002    
   419.799988       1.37239003    
   419.899994       1.37239003    
   420.000000       1.37239003    
   420.100006       1.37263000    
   420.200012       1.37263000    
   420.299988       1.37300003    
   420.399994       1.37320995    
   420.500000       1.37320995    
   420.600006       1.37355995    
   420.700012       1.37380004    
   420.799988       1.37380004    
   420.899994       1.37447000    
   421.000000       1.37447000    
   421.100006       1.37447000    
   421.200012       1.37447000    
   421.299988       1.37485003    
   421.399994       1.37485003    
   421.500000       1.37546003    
   421.600006       1.37607002    
   421.700012       1.37607002    
   421.799988       1.37669003    
   421.899994       1.37669003    
   422.000000       1.37669003    
   422.100006       1.37669003    
   422.200012       1.37669003    
   422.299988       1.37687004    
   422.399994       1.37687004    
   422.500000       1.37708998    
   422.600006       1.37708998    
   422.700012       1.37708998    
   422.799988       1.37708998    
   422.899994       1.37708998    
   423.000000       1.37723994    
   423.100006       1.37723994    
   423.200012       1.37774003    
   423.299988       1.37774003    
   423.399994       1.37817001    
   423.500000       1.37880003    
   423.600006       1.37880003    
   423.700012       1.37880003    
   423.799988       1.37880003    
   423.899994       1.37899005    
   424.000000       1.37899005    
   424.100006       1.37899005    
   424.200012       1.37899005    
   424.299988       1.37899005    
   424.399994       1.37899005    
   424.500000       1.37936997    
   424.600006       1.37936997    
   424.700012       1.37972999    
   424.799988       1.37972999    
   424.899994       1.37972999    
   425.000000       1.37997997    
   425.100006       1.37997997    
   425.200012       1.37997997    
   425.299988       1.37997997    
   425.399994       1.38062000    
   425.500000       1.38062000    
   425.600006       1.38062000    
   425.700012       1.38062000    
   425.799988       1.38062000    
   425.899994       1.38103998    
   426.000000       1.38103998    
   426.100006       1.38103998    
   426.200012       1.38103998    
   426.299988       1.38137996    
   426.399994       1.38137996    
   426.500000       1.38179004    
   426.600006       1.38241005    
   426.700012       1.38241005    
   426.799988       1.38241005    
   426.899994       1.38285005    
   427.000000       1.38285005    
   427.100006       1.38303995    
   427.200012       1.38303995    
   427.299988       1.38303995    
   427.399994       1.38303995    
   427.500000       1.38327003    
   427.600006       1.38327003    
   427.700012       1.38327003    
   427.799988       1.38327003    
   427.899994       1.38327003    
   428.000000       1.38393998    
   428.100006       1.38393998    
   428.200012       1.38393998    
   428.299988       1.38393998    
   428.399994       1.38457000    
   428.500000       1.38504004    
   428.600006       1.38524997    
   428.700012       1.38524997    
   428.799988       1.38524997    
   428.899994       1.38524997    
   429.000000       1.38524997    
   429.100006       1.38524997    
   429.200012       1.38551998    
   429.299988       1.38551998    
   429.399994       1.38607001    
   429.500000       1.38607001    
   429.600006       1.38607001    
   429.700012       1.38644004    
   429.799988       1.38644004    
   429.899994       1.38644004    
   430.000000       1.38678002    
   430.100006       1.38704002    
   430.200012       1.38704002    
   430.299988       1.38704002    
   430.399994       1.38734996    
   430.500000       1.38734996    
   430.600006       1.38734996    
   430.700012       1.38769996    
   430.799988       1.38769996    
   430.899994       1.38795996    
   431.000000       1.38795996    
   431.100006       1.38824999    
   431.200012       1.38824999    
   431.299988       1.38856995    
   431.399994       1.38888001    
   431.500000       1.38888001    
   431.600006       1.38888001    
   431.700012       1.38888001    
   431.799988       1.38979006    
   431.899994       1.38979006    
   432.000000       1.39022005    
   432.100006       1.39030004    
   432.200012       1.39030004    
   432.299988       1.39072001    
   432.399994       1.39104998    
   432.500000       1.39104998    
   432.600006       1.39137995    
   432.700012       1.39169002    
   432.799988       1.39229000    
   432.899994       1.39229000    
   433.000000       1.39275002    
   433.100006       1.39275002    
   433.200012       1.39275002    
   433.299988       1.39275002    
   433.399994       1.39302003    
   433.500000       1.39347994    
   433.600006       1.39347994    
   433.700012       1.39383996    
   433.799988       1.39423001    
   433.899994       1.39423001    
   434.000000       1.39423001    
   434.100006       1.39447999    
   434.200012       1.39447999    
   434.299988       1.39447999    
   434.399994       1.39543998    
   434.500000       1.39543998    
   434.600006       1.39543998    
   434.700012       1.39579999    
   434.799988       1.39579999    
   434.899994       1.39617002    
   435.000000       1.39617002    
   435.100006       1.39635003    
   435.200012       1.39653003    
   435.299988       1.39653003    
   435.399994       1.39653003    
   435.500000       1.39653003    
   435.600006       1.39718997    
   435.700012       1.39754999    
   435.799988       1.39754999    
   435.899994       1.39754999    
   436.000000       1.39754999    
   436.100006       1.39803004    
   436.200012       1.39803004    
   436.299988       1.39803004    
   436.399994       1.39815998    
   436.500000       1.39815998    
   436.600006       1.39919996    
   436.700012       1.39919996    
   436.799988       1.39952004    
   436.899994       1.39999998    
   437.000000       1.39999998    
   437.100006       1.39999998    
   437.200012       1.40041995    
   437.299988       1.40041995    
   437.399994       1.40041995    
   437.500000       1.40041995    
   437.600006       1.40076995    
   437.700012       1.40076995    
   437.799988       1.40076995    
   437.899994       1.40146005    
   438.000000       1.40146005    
   438.100006       1.40193999    
   438.200012       1.40193999    
   438.299988       1.40251994    
   438.399994       1.40319002    
   438.500000       1.40364003    
   438.600006       1.40364003    
   438.700012       1.40364003    
   438.799988       1.40382004    
   438.899994       1.40382004    
   439.000000       1.40382004    
   439.100006       1.40451002    
   439.200012       1.40451002    
   439.299988       1.40503001    
   439.399994       1.40503001    
   439.500000       1.40503001    
   439.600006       1.40503001    
   439.700012       1.40503001    
   439.799988       1.40503001    
   439.899994       1.40532994    
   440.000000       1.40532994    
   440.100006       1.40532994    
   440.200012       1.40555000    
   440.299988       1.40555000    
   440.399994       1.40591002    
   440.500000       1.40591002    
   440.600006       1.40591002    
   440.700012       1.40619004    
   440.799988       1.40619004    
   440.899994       1.40619004    
   441.000000       1.40619004    
   441.100006       1.40619004    
   441.200012       1.40619004    
   441.299988       1.40653002    
   441.399994       1.40653002    
   441.500000       1.40653002    
   441.600006       1.40653002    
   441.700012       1.40690005    
   441.799988       1.40690005    
   441.899994       1.40690005    
   442.000000       1.40690005    
   442.100006       1.40696001    
   442.200012       1.40696001    
   442.299988       1.40696001    
   442.399994       1.40696001    
   442.500000       1.40723002    
   442.600006       1.40723002    
   442.700012       1.40723002    
   442.799988       1.40723002    
   442.899994       1.40769994    
   443.000000       1.40769994    
   443.100006       1.40769994    
   443.200012       1.40769994    
   443.299988       1.40786004    
   443.399994       1.40786004    
   443.500000       1.40822005    
   443.600006       1.40854001    
   443.700012       1.40854001    
   443.799988       1.40854001    
   443.899994       1.40873003    
   444.000000       1.40933001    
   444.100006       1.40933001    
   444.200012       1.40933001    
   444.299988       1.40963995    
   444.399994       1.41008997    
   444.500000       1.41008997    
   444.600006       1.41008997    
   444.700012       1.41017997    
   444.799988       1.41029000    
   444.899994       1.41029000    
   445.000000       1.41069996    
   445.100006       1.41069996    
   445.200012       1.41077006    
   445.299988       1.41077006    
   445.399994       1.41092002    
   445.500000       1.41092002    
   445.600006       1.41092002    
   445.700012       1.41115999    
   445.799988       1.41115999    
   445.899994       1.41115999    
   446.000000       1.41159999    
   446.100006       1.41159999    
   446.200012       1.41205001    
   446.299988       1.41205001    
   446.399994       1.41217995    
   446.500000       1.41242003    
   446.600006       1.41242003    
   446.700012       1.41278005    
   446.799988       1.41278005    
   446.899994       1.41278005    
   447.000000       1.41278005    
   447.100006       1.41316998    
   447.200012       1.41343999    
   447.299988       1.41343999    
   447.399994       1.41343999    
   447.500000       1.41433001    
   447.600006       1.41433001    
   447.700012       1.41433001    
   447.799988       1.41452003    
   447.899994       1.41485000    
   448.000000       1.41485000    
   448.100006       1.41485000    
   448.200012       1.41485000    
   448.299988       1.41485000    
   448.399994       1.41498995    
   448.500000       1.41498995    
   448.600006       1.41498995    
   448.700012       1.41534996    
   448.799988       1.41534996    
   448.899994       1.41589999    
   449.000000       1.41589999    
   449.100006       1.41708004    
   449.200012       1.41708004    
   449.299988       1.41708004    
   449.399994       1.41743004    
   449.500000       1.41756999    
   449.600006       1.41756999    
   449.700012       1.41756999    
   449.799988       1.41756999    
   449.899994       1.41777003    
   450.000000       1.41795003    
   450.100006       1.41795003    
   450.200012       1.41823006    
   450.299988       1.41823006    
   450.399994       1.41858006    
   450.500000       1.41858006    
   450.600006       1.41858006    
   450.700012       1.41902006    
   450.799988       1.41954005    
   450.899994       1.41954005    
   451.000000       1.41954005    
   451.100006       1.42001998    
   451.200012       1.42001998    
   451.299988       1.42001998    
   451.399994       1.42001998    
   451.500000       1.42001998    
   451.600006       1.42001998    
   451.700012       1.42023003    
   451.799988       1.42023003    
   451.899994       1.42077994    
   452.000000       1.42120004    
   452.100006       1.42120004    
   452.200012       1.42120004    
   452.299988       1.42120004    
   452.399994       1.42165005    
   452.500000       1.42165005    
   452.600006       1.42165005    
   452.700012       1.42165005    
   452.799988       1.42287004    
   452.899994       1.42287004    
   453.000000       1.42320001    
   453.100006       1.42320001    
   453.200012       1.42320001    
   453.299988       1.42349005    
   453.399994       1.42349005    
   453.500000       1.42349005    
   453.600006       1.42349005    
   453.700012       1.42369998    
   453.799988       1.42369998    
   453.899994       1.42428005    
   454.000000       1.42428005    
   454.100006       1.42428005    
   454.200012       1.42460001    
   454.299988       1.42460001    
   454.399994       1.42460001    
   454.500000       1.42460001    
   454.600006       1.42490005    
   454.700012       1.42490005    
   454.799988       1.42499006    
   454.899994       1.42531002    
   455.000000       1.42531002    
   455.100006       1.42583001    
   455.200012       1.42640996    
   455.299988       1.42640996    
   455.399994       1.42640996    
   455.500000       1.42691004    
   455.600006       1.42691004    
   455.700012       1.42691004    
   455.799988       1.42691004    
   455.899994       1.42744994    
   456.000000       1.42744994    
   456.100006       1.42744994    
   456.200012       1.42744994    
   456.299988       1.42786002    
   456.399994       1.42806995    
   456.500000       1.42859006    
   456.600006       1.42859006    
   456.700012       1.42891002    
   456.799988       1.42891002    
   456.899994       1.42891002    
   457.000000       1.42891002    
   457.100006       1.43008006    
   457.200012       1.43008006    
   457.299988       1.43008006    
   457.399994       1.43070996    
   457.500000       1.43070996    
   457.600006       1.43096995    
   457.700012       1.43096995    
   457.799988       1.43096995    
   457.899994       1.43137002    
   458.000000       1.43137002    
   458.100006       1.43155003    
   458.200012       1.43155003    
   458.299988       1.43155003    
   458.399994       1.43155003    
   458.500000       1.43155003    
   458.600006       1.43194997    
   458.700012       1.43194997    
   458.799988       1.43227994    
   458.899994       1.43227994    
   459.000000       1.43261003    
   459.100006       1.43261003    
   459.200012       1.43261003    
   459.299988       1.43280995    
   459.399994       1.43296003    
   459.500000       1.43296003    
   459.600006       1.43296003    
   459.700012       1.43312001    
   459.799988       1.43312001    
   459.899994       1.43312001    
   460.000000       1.43325996    
   460.100006       1.43325996    
   460.200012       1.43325996    
   460.299988       1.43369997    
   460.399994       1.43369997    
   460.500000       1.43426001    
   460.600006       1.43426001    
   460.700012       1.43426001    
   460.799988       1.43426001    
   460.899994       1.43475997    
   461.000000       1.43475997    
   461.100006       1.43526006    
   461.200012       1.43526006    
   461.299988       1.43526006    
   461.399994       1.43581998    
   461.500000       1.43581998    
   461.600006       1.43623996    
   461.700012       1.43667996    
   461.799988       1.43667996    
   461.899994       1.43718004    
   462.000000       1.43718004    
   462.100006       1.43774998    
   462.200012       1.43774998    
   462.299988       1.43774998    
   462.399994       1.43774998    
   462.500000       1.43824005    
   462.600006       1.43930995    
   462.700012       1.43930995    
   462.799988       1.43930995    
   462.899994       1.43930995    
   463.000000       1.43930995    
   463.100006       1.43959999    
   463.200012       1.43959999    
   463.299988       1.43978000    
   463.399994       1.43978000    
   463.500000       1.43978000    
   463.600006       1.43978000    
   463.700012       1.43978000    
   463.799988       1.44003999    
   463.899994       1.44003999    
   464.000000       1.44003999    
   464.100006       1.44020998    
   464.200012       1.44024003    
   464.299988       1.44028997    
   464.399994       1.44072998    
   464.500000       1.44152999    
   464.600006       1.44228005    
   464.700012       1.44228005    
   464.799988       1.44275999    
   464.899994       1.44333005    
   465.000000       1.44333005    
   465.100006       1.44333005    
   465.200012       1.44333005    
   465.299988       1.44356000    
   465.399994       1.44356000    
   465.500000       1.44356000    
   465.600006       1.44374001    
   465.700012       1.44409001    
   465.799988       1.44500005    
   465.899994       1.44500005    
   466.000000       1.44567001    
   466.100006       1.44567001    
   466.200012       1.44567001    
   466.299988       1.44567001    
   466.399994       1.44567001    
   466.500000       1.44608998    
   466.600006       1.44643998    
   466.700012       1.44673002    
   466.799988       1.44711006    
   466.899994       1.44771004    
   467.000000       1.44821000    
   467.100006       1.44821000    
   467.200012       1.44821000    
   467.299988       1.44821000    
   467.399994       1.44870996    
   467.500000       1.44870996    
   467.600006       1.44913006    
   467.700012       1.44913006    
   467.799988       1.44945002    
   467.899994       1.44945002    
   468.000000       1.44977999    
   468.100006       1.45019996    
   468.200012       1.45019996    
   468.299988       1.45019996    
   468.399994       1.45042002    
   468.500000       1.45077002    
   468.600006       1.45077002    
   468.700012       1.45116997    
   468.799988       1.45187998    
   468.899994       1.45187998    
   469.000000       1.45187998    
   469.100006       1.45187998    
   469.200012       1.45205998    
   469.299988       1.45205998    
   469.399994       1.45205998    
   469.500000       1.45242000    
   469.600006       1.45289004    
   469.700012       1.45289004    
   469.799988       1.45289004    
   469.899994       1.45289004    
   470.000000       1.45340002    
   470.100006       1.45340002    
   470.200012       1.45340002    
   470.299988       1.45376003    
   470.399994       1.45376003    
   470.500000       1.45376003    
   470.600006       1.45379996    
   470.700012       1.45379996    
   470.799988       1.45379996    
   470.899994       1.45427001    
   471.000000       1.45482004    
   471.100006       1.45527995    
   471.200012       1.45550001    
   471.299988       1.45550001    
   471.399994       1.45614004    
   471.500000       1.45614004    
   471.600006       1.45614004    
   471.700012       1.45638001    
   471.799988       1.45638001    
   471.899994       1.45638001    
   472.000000       1.45638001    
   472.100006       1.45638001    
   472.200012       1.45702004    
   472.299988       1.45702004    
   472.399994       1.45753002    
   472.500000       1.45753002    
   472.600006       1.45753002    
   472.700012       1.45753002    
   472.799988       1.45753002    
   472.899994       1.45764005    
   473.000000       1.45764005    
   473.100006       1.45810997    
   473.200012       1.45810997    
   473.299988       1.45810997    
   473.399994       1.45835996    
   473.500000       1.45835996    
   473.600006       1.45835996    
   473.700012       1.45874000    
   473.799988       1.45874000    
   473.899994       1.45874000    
   474.000000       1.45898998    
   474.100006       1.45911002    
   474.200012       1.45989001    
   474.299988       1.46060002    
   474.399994       1.46060002    
   474.500000       1.46105003    
   474.600006       1.46105003    
   474.700012       1.46135998    
   474.799988       1.46135998    
   474.899994       1.46175003    
   475.000000       1.46175003    
   475.100006       1.46175003    
   475.200012       1.46175003    
   475.299988       1.46175003    
   475.399994       1.46324003    
   475.500000       1.46324003    
   475.600006       1.46324003    
   475.700012       1.46324003    
   475.799988       1.46324003    
   475.899994       1.46385002    
   476.000000       1.46385002    
   476.100006       1.46385002    
   476.200012       1.46405005    
   476.299988       1.46405005    
   476.399994       1.46405005    
   476.500000       1.46405005    
   476.600006       1.46424997    
   476.700012       1.46458995    
   476.799988       1.46458995    
   476.899994       1.46458995    
   477.000000       1.46458995    
   477.100006       1.46487999    
   477.200012       1.46487999    
   477.299988       1.46487999    
   477.399994       1.46528995    
   477.500000       1.46528995    
   477.600006       1.46528995    
   477.700012       1.46580005    
   477.799988       1.46580005    
   477.899994       1.46580005    
   478.000000       1.46605003    
   478.100006       1.46605003    
   478.200012       1.46673000    
   478.299988       1.46673000    
   478.399994       1.46712995    
   478.500000       1.46712995    
   478.600006       1.46712995    
   478.700012       1.46747005    
   478.799988       1.46747005    
   478.899994       1.46747005    
   479.000000       1.46747005    
   479.100006       1.46747005    
   479.200012       1.46796000    
   479.299988       1.46796000    
   479.399994       1.46796000    
   479.500000       1.46835995    
   479.600006       1.46835995    
   479.700012       1.46902001    
   479.799988       1.46902001    
   479.899994       1.46902001    
   480.000000       1.46902001    
   480.100006       1.46931005    
   480.200012       1.46931005    
   480.299988       1.46931005    
   480.399994       1.46931005    
   480.500000       1.46986997    
   480.600006       1.46986997    
   480.700012       1.46986997    
   480.799988       1.46986997    
   480.899994       1.46986997    
   481.000000       1.46986997    
   481.100006       1.47018003    
   481.200012       1.47059000    
   481.299988       1.47059000    
   481.399994       1.47066998    
   481.500000       1.47066998    
   481.600006       1.47106004    
   481.700012       1.47174001    
   481.799988       1.47174001    
   481.899994       1.47174001    
   482.000000       1.47214997    
   482.100006       1.47263002    
   482.200012       1.47263002    
   482.299988       1.47263002    
   482.399994       1.47288001    
   482.500000       1.47334003    
   482.600006       1.47334003    
   482.700012       1.47353995    
   482.799988       1.47395003    
   482.899994       1.47395003    
   483.000000       1.47435999    
   483.100006       1.47496998    
   483.200012       1.47558999    
   483.299988       1.47558999    
   483.399994       1.47558999    
   483.500000       1.47558999    
   483.600006       1.47558999    
   483.700012       1.47586000    
   483.799988       1.47688997    
   483.899994       1.47688997    
   484.000000       1.47688997    
   484.100006       1.47728002    
   484.200012       1.47728002    
   484.299988       1.47728002    
   484.399994       1.47791004    
   484.500000       1.47791004    
   484.600006       1.47791004    
   484.700012       1.47791004    
   484.799988       1.47791004    
   484.899994       1.47869003    
   485.000000       1.47869003    
   485.100006       1.47929001    
   485.200012       1.47950006    
   485.299988       1.47967005    
   485.399994       1.48006999    
   485.500000       1.48006999    
   485.600006       1.48006999    
   485.700012       1.48006999    
   485.799988       1.48036003    
   485.899994       1.48036003    
   486.000000       1.48036003    
   486.100006       1.48073006    
   486.200012       1.48095000    
   486.299988       1.48095000    
   486.399994       1.48162997    
   486.500000       1.48162997    
   486.600006       1.48162997    
   486.700012       1.48162997    
   486.799988       1.48201001    
   486.899994       1.48201001    
   487.000000       1.48237002    
   487.100006       1.48275006    
   487.200012       1.48290002    
   487.299988       1.48290002    
   487.399994       1.48290002    
   487.500000       1.48290002    
   487.600006       1.48290002    
   487.700012       1.48290002    
   487.799988       1.48303998    
   487.899994       1.48303998    
   488.000000       1.48303998    
   488.100006       1.48303998    
   488.200012       1.48361003    
   488.299988       1.48361003    
   488.399994       1.48407996    
   488.500000       1.48407996    
   488.600006       1.48459995    
   488.700012       1.48459995    
   488.799988       1.48459995    
   488.899994       1.48494005    
   489.000000       1.48494005    
   489.100006       1.48494005    
   489.200012       1.48545003    
   489.299988       1.48545003    
   489.399994       1.48563004    
   489.500000       1.48563004    
   489.600006       1.48576999    
   489.700012       1.48576999    
   489.799988       1.48576999    
   489.899994       1.48624003    
   490.000000       1.48624003    
   490.100006       1.48624003    
   490.200012       1.48624003    
   490.299988       1.48624003    
   490.399994       1.48646998    
   490.500000       1.48646998    
   490.600006       1.48646998    
   490.700012       1.48661005    
   490.799988       1.48661005    
   490.899994       1.48661005    
   491.000000       1.48688996    
   491.100006       1.48716998    
   491.200012       1.48728001    
   491.299988       1.48728001    
   491.399994       1.48728001    
   491.500000       1.48794997    
   491.600006       1.48794997    
   491.700012       1.48794997    
   491.799988       1.48794997    
   491.899994       1.48794997    
   492.000000       1.48794997    
   492.100006       1.48794997    
   492.200012       1.48856997    
   492.299988       1.48856997    
   492.399994       1.48856997    
   492.500000       1.48891997    
   492.600006       1.48891997    
   492.700012       1.48891997    
   492.799988       1.48915994    
   492.899994       1.48957002    
   493.000000       1.48957002    
   493.100006       1.48999000    
   493.200012       1.48999000    
   493.299988       1.48999000    
   493.399994       1.48999000    
   493.500000       1.49038994    
   493.600006       1.49038994    
   493.700012       1.49038994    
   493.799988       1.49057996    
   493.899994       1.49057996    
   494.000000       1.49091005    
   494.100006       1.49091005    
   494.200012       1.49171996    
   494.299988       1.49207997    
   494.399994       1.49207997    
   494.500000       1.49207997    
   494.600006       1.49207997    
   494.700012       1.49242997    
   494.799988       1.49242997    
   494.899994       1.49249005    
   495.000000       1.49281001    
   495.100006       1.49281001    
   495.200012       1.49296999    
   495.299988       1.49346995    
   495.399994       1.49346995    
   495.500000       1.49346995    
   495.600006       1.49391997    
   495.700012       1.49391997    
   495.799988       1.49447000    
   495.899994       1.49488997    
   496.000000       1.49488997    
   496.100006       1.49538004    
   496.200012       1.49538004    
   496.299988       1.49547994    
   496.399994       1.49616003    
   496.500000       1.49616003    
   496.600006       1.49616003    
   496.700012       1.49655998    
   496.799988       1.49687004    
   496.899994       1.49744999    
   497.000000       1.49789000    
   497.100006       1.49789000    
   497.200012       1.49840999    
   497.299988       1.49840999    
   497.399994       1.49904001    
   497.500000       1.49904001    
   497.600006       1.49904001    
   497.700012       1.49904001    
   497.799988       1.49998999    
   497.899994       1.49998999    
   498.000000       1.49998999    
   498.100006       1.50044000    
   498.200012       1.50057006    
   498.299988       1.50057006    
   498.399994       1.50095999    
   498.500000       1.50095999    
   498.600006       1.50095999    
   498.700012       1.50167000    
   498.799988       1.50275004    
   498.899994       1.50299001    
   499.000000       1.50299001    
   499.100006       1.50299001    
   499.200012       1.50299001    
   499.299988       1.50299001    
   499.399994       1.50313997    
   499.500000       1.50313997    
   499.600006       1.50313997    
   499.700012       1.50313997    
   499.799988       1.50313997    
   499.899994       1.50343001    
   500.000000       1.50371003    
   500.100006       1.50399005    
   500.200012       1.50452995    
   500.299988       1.50505996    
   500.399994       1.50505996    
   500.500000       1.50505996    
   500.600006       1.50542998    
   500.700012       1.50548995    
   500.799988       1.50618005    
   500.899994       1.50662005    
   501.000000       1.50689995    
   501.100006       1.50689995    
   501.200012       1.50689995    
   501.299988       1.50741994    
   501.399994       1.50741994    
   501.500000       1.50741994    
   501.600006       1.50761998    
   501.700012       1.50794005    
   501.799988       1.50794005    
   501.899994       1.50794005    
   502.000000       1.50794005    
   502.100006       1.50794005    
   502.200012       1.50794005    
   502.299988       1.50794005    
   502.399994       1.50794005    
   502.500000       1.50818002    
   502.600006       1.50818002    
   502.700012       1.50844002    
   502.799988       1.50844002    
   502.899994       1.50844002    
   503.000000       1.50844002    
   503.100006       1.50878000    
   503.200012       1.50936997    
   503.299988       1.50936997    
   503.399994       1.50952995    
   503.500000       1.50952995    
   503.600006       1.50952995    
   503.700012       1.50952995    
   503.799988       1.50970995    
   503.899994       1.50970995    
   504.000000       1.51022995    
   504.100006       1.51084995    
   504.200012       1.51084995    
   504.299988       1.51109004    
   504.399994       1.51109004    
   504.500000       1.51121998    
   504.600006       1.51121998    
   504.700012       1.51121998    
   504.799988       1.51121998    
   504.899994       1.51180995    
   505.000000       1.51180995    
   505.100006       1.51180995    
   505.200012       1.51180995    
   505.299988       1.51180995    
   505.399994       1.51229000    
   505.500000       1.51283002    
   505.600006       1.51343000    
   505.700012       1.51343000    
   505.799988       1.51343000    
   505.899994       1.51379001    
   506.000000       1.51379001    
   506.100006       1.51427996    
   506.200012       1.51462996    
   506.299988       1.51479995    
   506.399994       1.51479995    
   506.500000       1.51479995    
   506.600006       1.51551998    
   506.700012       1.51551998    
   506.799988       1.51674998    
   506.899994       1.51706004    
   507.000000       1.51706004    
   507.100006       1.51706004    
   507.200012       1.51706004    
   507.299988       1.51706004    
   507.399994       1.51754999    
   507.500000       1.51802003    
   507.600006       1.51802003    
   507.700012       1.51835001    
   507.799988       1.51883996    
   507.899994       1.51883996    
   508.000000       1.52011001    
   508.100006       1.52011001    
   508.200012       1.52085996    
   508.299988       1.52085996    
   508.399994       1.52085996    
   508.500000       1.52110004    
   508.600006       1.52145004    
   508.700012       1.52145004    
   508.799988       1.52145004    
   508.899994       1.52145004    
   509.000000       1.52197003    
   509.100006       1.52253997    
   509.200012       1.52279997    
   509.299988       1.52315998    
   509.399994       1.52315998    
   509.500000       1.52315998    
   509.600006       1.52376997    
   509.700012       1.52376997    
   509.799988       1.52436996    
   509.899994       1.52436996    
   510.000000       1.52436996    
   510.100006       1.52471006    
   510.200012       1.52471006    
   510.299988       1.52520001    
   510.399994       1.52572000    
   510.500000       1.52625000    
   510.600006       1.52625000    
   510.700012       1.52684999    
   510.799988       1.52684999    
   510.899994       1.52724004    
   511.000000       1.52724004    
   511.100006       1.52724004    
   511.200012       1.52745998    
   511.299988       1.52745998    
   511.399994       1.52745998    
   511.500000       1.52814996    
   511.600006       1.52814996    
   511.700012       1.52893996    
   511.799988       1.52893996    
   511.899994       1.52893996    
   512.000000       1.52930999    
   512.099976       1.52930999    
   512.200012       1.53024995    
   512.299988       1.53069997    
   512.400024       1.53069997    
   512.500000       1.53069997    
   512.599976       1.53138006    
   512.700012       1.53138006    
   512.799988       1.53175998    
   512.900024       1.53234005    
   513.000000       1.53234005    
   513.099976       1.53284001    
   513.200012       1.53284001    
   513.299988       1.53284001    
   513.400024       1.53284001    
   513.500000       1.53346002    
   513.599976       1.53357005    
   513.700012       1.53357005    
   513.799988       1.53357005    
   513.900024       1.53378999    
   514.000000       1.53378999    
   514.099976       1.53488004    
   514.200012       1.53488004    
   514.299988       1.53488004    
   514.400024       1.53488004    
   514.500000       1.53488004    
   514.599976       1.53521001    
   514.700012       1.53521001    
   514.799988       1.53521001    
   514.900024       1.53521001    
   515.000000       1.53557003    
   515.099976       1.53557003    
   515.200012       1.53582001    
   515.299988       1.53582001    
   515.400024       1.53628004    
   515.500000       1.53649998    
   515.599976       1.53661001    
   515.700012       1.53678000    
   515.799988       1.53699994    
   515.900024       1.53699994    
   516.000000       1.53699994    
   516.099976       1.53699994    
   516.200012       1.53737998    
   516.299988       1.53749001    
   516.400024       1.53749001    
   516.500000       1.53799999    
   516.599976       1.53799999    
   516.700012       1.53869998    
   516.799988       1.53869998    
   516.900024       1.53869998    
   517.000000       1.53869998    
   517.099976       1.53973997    
   517.200012       1.53973997    
   517.299988       1.54014003    
   517.400024       1.54014003    
   517.500000       1.54052997    
   517.599976       1.54071999    
   517.700012       1.54071999    
   517.799988       1.54093003    
   517.900024       1.54121006    
   518.000000       1.54155004    
   518.099976       1.54166996    
   518.200012       1.54202998    
   518.299988       1.54264998    
   518.400024       1.54264998    
   518.500000       1.54368997    
   518.599976       1.54368997    
   518.700012       1.54368997    
   518.799988       1.54460001    
   518.900024       1.54460001    
   519.000000       1.54512000    
   519.099976       1.54512000    
   519.200012       1.54512000    
   519.299988       1.54582000    
   519.400024       1.54582000    
   519.500000       1.54622996    
   519.599976       1.54622996    
   519.700012       1.54657996    
   519.799988       1.54657996    
   519.900024       1.54657996    
   520.000000       1.54657996    
   520.099976       1.54956996    
   520.200012       1.54956996    
   520.299988       1.54956996    
   520.400024       1.55002999    
   520.500000       1.55002999    
   520.599976       1.55002999    
   520.700012       1.55031002    
   520.799988       1.55031002    
   520.900024       1.55031002    
   521.000000       1.55078006    
   521.099976       1.55122006    
   521.200012       1.55122006    
   521.299988       1.55122006    
   521.400024       1.55130005    
   521.500000       1.55130005    
   521.599976       1.55182004    
   521.700012       1.55182004    
   521.799988       1.55182004    
   521.900024       1.55211997    
   522.000000       1.55249000    
   522.099976       1.55249000    
   522.200012       1.55315995    
   522.299988       1.55315995    
   522.400024       1.55315995    
   522.500000       1.55346000    
   522.599976       1.55403996    
   522.700012       1.55403996    
   522.799988       1.55488002    
   522.900024       1.55488002    
   523.000000       1.55488002    
   523.099976       1.55513000    
   523.200012       1.55513000    
   523.299988       1.55558002    
   523.400024       1.55558002    
   523.500000       1.55594003    
   523.599976       1.55648994    
   523.700012       1.55689001    
   523.799988       1.55689001    
   523.900024       1.55689001    
   524.000000       1.55689001    
   524.099976       1.55689001    
   524.200012       1.55728996    
   524.299988       1.55760002    
   524.400024       1.55779004    
   524.500000       1.55779004    
   524.599976       1.55831003    
   524.700012       1.55876994    
   524.799988       1.55876994    
   524.900024       1.55876994    
   525.000000       1.55876994    
   525.099976       1.55922997    
   525.200012       1.55922997    
   525.299988       1.55940998    
   525.400024       1.55940998    
   525.500000       1.56053996    
   525.599976       1.56053996    
   525.700012       1.56088996    
   525.799988       1.56088996    
   525.900024       1.56088996    
   526.000000       1.56107998    
   526.099976       1.56107998    
   526.200012       1.56107998    
   526.299988       1.56107998    
   526.400024       1.56107998    
   526.500000       1.56122994    
   526.599976       1.56122994    
   526.700012       1.56122994    
   526.799988       1.56127000    
   526.900024       1.56127000    
   527.000000       1.56127000    
   527.099976       1.56127000    
   527.200012       1.56151998    
   527.299988       1.56201005    
   527.400024       1.56201005    
   527.500000       1.56211996    
   527.599976       1.56211996    
   527.700012       1.56211996    
   527.799988       1.56211996    
   527.900024       1.56211996    
   528.000000       1.56245005    
   528.099976       1.56245005    
   528.200012       1.56245005    
   528.299988       1.56245005    
   528.400024       1.56277001    
   528.500000       1.56277001    
   528.599976       1.56325996    
   528.700012       1.56352997    
   528.799988       1.56385005    
   528.900024       1.56435001    
   529.000000       1.56435001    
   529.099976       1.56476998    
   529.200012       1.56476998    
   529.299988       1.56476998    
   529.400024       1.56505001    
   529.500000       1.56567001    
   529.599976       1.56567001    
   529.700012       1.56614995    
   529.799988       1.56614995    
   529.900024       1.56614995    
   530.000000       1.56675005    
   530.099976       1.56675005    
   530.200012       1.56675005    
   530.299988       1.56694996    
   530.400024       1.56694996    
   530.500000       1.56694996    
   530.599976       1.56694996    
   530.700012       1.56755996    
   530.799988       1.56755996    
   530.900024       1.56755996    
   531.000000       1.56819999    
   531.099976       1.56819999    
   531.200012       1.56819999    
   531.299988       1.56819999    
   531.400024       1.56879997    
   531.500000       1.56929004    
   531.599976       1.56929004    
   531.700012       1.56929004    
   531.799988       1.56929004    
   531.900024       1.56988001    
   532.000000       1.56988001    
   532.099976       1.57026994    
   532.200012       1.57026994    
   532.299988       1.57066000    
   532.400024       1.57066000    
   532.500000       1.57066000    
   532.599976       1.57066000    
   532.700012       1.57114005    
   532.799988       1.57334006    
   532.900024       1.57363999    
   533.000000       1.57363999    
   533.099976       1.57363999    
   533.200012       1.57363999    
   533.299988       1.57363999    
   533.400024       1.57363999    
   533.500000       1.57363999    
   533.599976       1.57383001    
   533.700012       1.57435000    
   533.799988       1.57435000    
   533.900024       1.57499003    
   534.000000       1.57499003    
   534.099976       1.57499003    
   534.200012       1.57499003    
   534.299988       1.57543004    
   534.400024       1.57543004    
   534.500000       1.57579994    
   534.599976       1.57579994    
   534.700012       1.57579994    
   534.799988       1.57596004    
   534.900024       1.57596004    
   535.000000       1.57596004    
   535.099976       1.57596004    
   535.200012       1.57616997    
   535.299988       1.57632005    
   535.400024       1.57632005    
   535.500000       1.57686996    
   535.599976       1.57686996    
   535.700012       1.57686996    
   535.799988       1.57729006    
   535.900024       1.57729006    
   536.000000       1.57729006    
   536.099976       1.57729006    
   536.200012       1.57729006    
   536.299988       1.57775998    
   536.400024       1.57775998    
   536.500000       1.57775998    
   536.599976       1.57807004    
   536.700012       1.57852006    
   536.799988       1.57852006    
   536.900024       1.57852006    
   537.000000       1.57852006    
   537.099976       1.57922006    
   537.200012       1.57922006    
   537.299988       1.57922006    
   537.400024       1.57963002    
   537.500000       1.57963002    
   537.599976       1.57990003    
   537.700012       1.58020997    
   537.799988       1.58070004    
   537.900024       1.58070004    
   538.000000       1.58121002    
   538.099976       1.58121002    
   538.200012       1.58155000    
   538.299988       1.58155000    
   538.400024       1.58155000    
   538.500000       1.58214998    
   538.599976       1.58214998    
   538.700012       1.58214998    
   538.799988       1.58279002    
   538.900024       1.58370996    
   539.000000       1.58370996    
   539.099976       1.58370996    
   539.200012       1.58472002    
   539.299988       1.58472002    
   539.400024       1.58472002    
   539.500000       1.58472002    
   539.599976       1.58582997    
   539.700012       1.58582997    
   539.799988       1.58582997    
   539.900024       1.58582997    
   540.000000       1.58582997    
   540.099976       1.58582997    
   540.200012       1.58605003    
   540.299988       1.58643997    
   540.400024       1.58684003    
   540.500000       1.58684003    
   540.599976       1.58684003    
   540.700012       1.58792996    
   540.799988       1.58816004    
   540.900024       1.58816004    
   541.000000       1.58861995    
   541.099976       1.58861995    
   541.200012       1.58861995    
   541.299988       1.58896005    
   541.400024       1.58896005    
   541.500000       1.58896005    
   541.599976       1.58896005    
   541.700012       1.58896005    
   541.799988       1.58896005    
   541.900024       1.58942997    
   542.000000       1.58942997    
   542.099976       1.58958995    
   542.200012       1.59000003    
   542.299988       1.59000003    
   542.400024       1.59000003    
   542.500000       1.59114003    
   542.599976       1.59114003    
   542.700012       1.59124994    
   542.799988       1.59151006    
   542.900024       1.59151006    
   543.000000       1.59187996    
   543.099976       1.59187996    
   543.200012       1.59187996    
   543.299988       1.59187996    
   543.400024       1.59187996    
   543.500000       1.59227002    
   543.599976       1.59247994    
   543.700012       1.59247994    
   543.799988       1.59247994    
   543.900024       1.59247994    
   544.000000       1.59247994    
   544.099976       1.59247994    
   544.200012       1.59253001    
   544.299988       1.59253001    
   544.400024       1.59253001    
   544.500000       1.59287000    
   544.599976       1.59287000    
   544.700012       1.59287000    
   544.799988       1.59325004    
   544.900024       1.59325004    
   545.000000       1.59325004    
   545.099976       1.59380996    
   545.200012       1.59380996    
   545.299988       1.59380996    
   545.400024       1.59449005    
   545.500000       1.59519005    
   545.599976       1.59570003    
   545.700012       1.59720004    
   545.799988       1.59720004    
   545.900024       1.59720004    
   546.000000       1.59720004    
   546.099976       1.59720004    
   546.200012       1.59741998    
   546.299988       1.59741998    
   546.400024       1.59741998    
   546.500000       1.59741998    
   546.599976       1.59757996    
   546.700012       1.59780002    
   546.799988       1.59780002    
   546.900024       1.59780002    
   547.000000       1.59812999    
   547.099976       1.59812999    
   547.200012       1.59812999    
   547.299988       1.59856999    
   547.400024       1.59856999    
   547.500000       1.59897995    
   547.599976       1.59897995    
   547.700012       1.59897995    
   547.799988       1.59942997    
   547.900024       1.59942997    
   548.000000       1.59946001    
   548.099976       1.59975004    
   548.200012       1.59975004    
   548.299988       1.59975004    
   548.400024       1.60019004    
   548.500000       1.60019004    
   548.599976       1.60019004    
   548.700012       1.60061002    
   548.799988       1.60104001    
   548.900024       1.60104001    
   549.000000       1.60156000    
   549.099976       1.60187995    
   549.200012       1.60239995    
   549.299988       1.60239995    
   549.400024       1.60239995    
   549.500000       1.60239995    
   549.599976       1.60273004    
   549.700012       1.60273004    
   549.799988       1.60310996    
   549.900024       1.60344005    
   550.000000       1.60344005    
   550.099976       1.60344005    
   550.200012       1.60344005    
   550.299988       1.60344005    
   550.400024       1.60344005    
   550.500000       1.60381997    
   550.599976       1.60418999    
   550.700012       1.60418999    
   550.799988       1.60456002    
   550.900024       1.60494995    
   551.000000       1.60510004    
   551.099976       1.60510004    
   551.200012       1.60567999    
   551.299988       1.60567999    
   551.400024       1.60567999    
   551.500000       1.60571003    
   551.599976       1.60571003    
   551.700012       1.60571003    
   551.799988       1.60625005    
   551.900024       1.60687006    
   552.000000       1.60687006    
   552.099976       1.60723996    
   552.200012       1.60723996    
   552.299988       1.60723996    
   552.400024       1.60723996    
   552.500000       1.60751998    
   552.599976       1.60751998    
   552.700012       1.60751998    
   552.799988       1.60751998    
   552.900024       1.60797000    
   553.000000       1.60821998    
   553.099976       1.60821998    
   553.200012       1.60821998    
   553.299988       1.60847998    
   553.400024       1.60847998    
   553.500000       1.60847998    
   553.599976       1.60847998    
   553.700012       1.60895002    
   553.799988       1.60895002    
   553.900024       1.60993004    
   554.000000       1.60993004    
   554.099976       1.60993004    
   554.200012       1.60993004    
   554.299988       1.60993004    
   554.400024       1.61039996    
   554.500000       1.61039996    
   554.599976       1.61097002    
   554.700012       1.61131001    
   554.799988       1.61131001    
   554.900024       1.61160004    
   555.000000       1.61160004    
   555.099976       1.61194003    
   555.200012       1.61194003    
   555.299988       1.61241996    
   555.400024       1.61241996    
   555.500000       1.61241996    
   555.599976       1.61301994    
   555.700012       1.61301994    
   555.799988       1.61301994    
   555.900024       1.61301994    
   556.000000       1.61338997    
   556.099976       1.61338997    
   556.200012       1.61338997    
   556.299988       1.61338997    
   556.400024       1.61352003    
   556.500000       1.61398995    
   556.599976       1.61398995    
   556.700012       1.61398995    
   556.799988       1.61398995    
   556.900024       1.61418998    
   557.000000       1.61418998    
   557.099976       1.61454999    
   557.200012       1.61454999    
   557.299988       1.61454999    
   557.400024       1.61454999    
   557.500000       1.61497998    
   557.599976       1.61497998    
   557.700012       1.61497998    
   557.799988       1.61497998    
   557.900024       1.61506999    
   558.000000       1.61506999    
   558.099976       1.61522996    
   558.200012       1.61522996    
   558.299988       1.61565995    
   558.400024       1.61565995    
   558.500000       1.61565995    
   558.599976       1.61565995    
   558.700012       1.61565995    
   558.799988       1.61631000    
   558.900024       1.61631000    
   559.000000       1.61705995    
   559.099976       1.61705995    
   559.200012       1.61705995    
   559.299988       1.61705995    
   559.400024       1.61761999    
   559.500000       1.61761999    
   559.599976       1.61761999    
   559.700012       1.61761999    
   559.799988       1.61761999    
   559.900024       1.61761999    
   560.000000       1.61775005    
   560.099976       1.61798000    
   560.200012       1.61821997    
   560.299988       1.61821997    
   560.400024       1.61836004    
   560.500000       1.61836004    
   560.599976       1.61836004    
   560.700012       1.61854994    
   560.799988       1.61884999    
   560.900024       1.61884999    
   561.000000       1.61908996    
   561.099976       1.61908996    
   561.200012       1.61908996    
   561.299988       1.61908996    
   561.400024       1.61917996    
   561.500000       1.61917996    
   561.599976       1.61917996    
   561.700012       1.61947000    
   561.799988       1.61947000    
   561.900024       1.61947000    
   562.000000       1.61947000    
   562.099976       1.61970997    
   562.200012       1.61970997    
   562.299988       1.62044001    
   562.400024       1.62044001    
   562.500000       1.62044001    
   562.599976       1.62089002    
   562.700012       1.62089002    
   562.799988       1.62089002    
   562.900024       1.62108004    
   563.000000       1.62108004    
   563.099976       1.62144005    
   563.200012       1.62156999    
   563.299988       1.62178004    
   563.400024       1.62178004    
   563.500000       1.62178004    
   563.599976       1.62178004    
   563.700012       1.62178004    
   563.799988       1.62178004    
   563.900024       1.62197006    
   564.000000       1.62241995    
   564.099976       1.62241995    
   564.200012       1.62241995    
   564.299988       1.62241995    
   564.400024       1.62268996    
   564.500000       1.62268996    
   564.599976       1.62268996    
   564.700012       1.62302005    
   564.799988       1.62302005    
   564.900024       1.62302005    
   565.000000       1.62302005    
   565.099976       1.62448001    
   565.200012       1.62483001    
   565.299988       1.62483001    
   565.400024       1.62483001    
   565.500000       1.62483001    
   565.599976       1.62483001    
   565.700012       1.62532997    
   565.799988       1.62532997    
   565.900024       1.62532997    
   566.000000       1.62568998    
   566.099976       1.62568998    
   566.200012       1.62568998    
   566.299988       1.62568998    
   566.400024       1.62609005    
   566.500000       1.62655997    
   566.599976       1.62655997    
   566.700012       1.62655997    
   566.799988       1.62655997    
   566.900024       1.62774003    
   567.000000       1.62774003    
   567.099976       1.62890995    
   567.200012       1.62950003    
   567.299988       1.62950003    
   567.400024       1.62950003    
   567.500000       1.62950003    
   567.599976       1.63003004    
   567.700012       1.63003004    
   567.799988       1.63024998    
   567.900024       1.63024998    
   568.000000       1.63076997    
   568.099976       1.63076997    
   568.200012       1.63123000    
   568.299988       1.63182998    
   568.400024       1.63182998    
   568.500000       1.63182998    
   568.599976       1.63182998    
   568.700012       1.63241994    
   568.799988       1.63241994    
   568.900024       1.63241994    
   569.000000       1.63293004    
   569.099976       1.63363004    
   569.200012       1.63400996    
   569.299988       1.63425004    
   569.400024       1.63470995    
   569.500000       1.63470995    
   569.599976       1.63470995    
   569.700012       1.63470995    
   569.799988       1.63522995    
   569.900024       1.63522995    
   570.000000       1.63522995    
   570.099976       1.63522995    
   570.200012       1.63546002    
   570.299988       1.63569999    
   570.400024       1.63569999    
   570.500000       1.63569999    
   570.599976       1.63636005    
   570.700012       1.63636005    
   570.799988       1.63703001    
   570.900024       1.63703001    
   571.000000       1.63730001    
   571.099976       1.63767004    
   571.200012       1.63767004    
   571.299988       1.63767004    
   571.400024       1.63767004    
   571.500000       1.63803995    
   571.599976       1.63803995    
   571.700012       1.63853002    
   571.799988       1.63853002    
   571.900024       1.63892996    
   572.000000       1.63892996    
   572.099976       1.63892996    
   572.200012       1.63892996    
   572.299988       1.63892996    
   572.400024       1.63892996    
   572.500000       1.63927996    
   572.599976       1.63927996    
   572.700012       1.63927996    
   572.799988       1.63927996    
   572.900024       1.63927996    
   573.000000       1.63949001    
   573.099976       1.63953996    
   573.200012       1.63988996    
   573.299988       1.63988996    
   573.400024       1.64012003    
   573.500000       1.64012003    
   573.599976       1.64055002    
   573.700012       1.64055002    
   573.799988       1.64055002    
   573.900024       1.64055002    
   574.000000       1.64109004    
   574.099976       1.64131999    
   574.200012       1.64170003    
   574.299988       1.64170003    
   574.400024       1.64170003    
   574.500000       1.64200997    
   574.599976       1.64200997    
   574.700012       1.64200997    
   574.799988       1.64200997    
   574.900024       1.64200997    
   575.000000       1.64239001    
   575.099976       1.64239001    
   575.200012       1.64287996    
   575.299988       1.64287996    
   575.400024       1.64361000    
   575.500000       1.64361000    
   575.599976       1.64361000    
   575.700012       1.64449000    
   575.799988       1.64449000    
   575.900024       1.64449000    
   576.000000       1.64449000    
   576.099976       1.64499998    
   576.200012       1.64499998    
   576.299988       1.64499998    
   576.400024       1.64499998    
   576.500000       1.64516997    
   576.599976       1.64516997    
   576.700012       1.64516997    
   576.799988       1.64516997    
   576.900024       1.64516997    
   577.000000       1.64516997    
   577.099976       1.64516997    
   577.200012       1.64591002    
   577.299988       1.64591002    
   577.400024       1.64591002    
   577.500000       1.64637005    
   577.599976       1.64637005    
   577.700012       1.64689004    
   577.799988       1.64689004    
   577.900024       1.64689004    
   578.000000       1.64712000    
   578.099976       1.64712000    
   578.200012       1.64712000    
   578.299988       1.64745998    
   578.400024       1.64745998    
   578.500000       1.64745998    
   578.599976       1.64777005    
   578.700012       1.64777005    
   578.799988       1.64777005    
   578.900024       1.64777005    
   579.000000       1.64811003    
   579.099976       1.64842999    
   579.200012       1.64842999    
   579.299988       1.64848995    
   579.400024       1.64848995    
   579.500000       1.64848995    
   579.599976       1.64848995    
   579.700012       1.64848995    
   579.799988       1.64848995    
   579.900024       1.64915001    
   580.000000       1.64926004    
   580.099976       1.64926004    
   580.200012       1.64926004    
   580.299988       1.64926004    
   580.400024       1.64959002    
   580.500000       1.64959002    
   580.599976       1.65023994    
   580.700012       1.65023994    
   580.799988       1.65073001    
   580.900024       1.65164006    
   581.000000       1.65164006    
   581.099976       1.65209997    
   581.200012       1.65239000    
   581.299988       1.65246999    
   581.400024       1.65246999    
   581.500000       1.65246999    
   581.599976       1.65295005    
   581.700012       1.65338004    
   581.799988       1.65338004    
   581.900024       1.65338004    
   582.000000       1.65338004    
   582.099976       1.65338004    
   582.200012       1.65372002    
   582.299988       1.65401006    
   582.400024       1.65401006    
   582.500000       1.65436995    
   582.599976       1.65491998    
   582.700012       1.65491998    
   582.799988       1.65491998    
   582.900024       1.65535998    
   583.000000       1.65535998    
   583.099976       1.65567005    
   583.200012       1.65612996    
   583.299988       1.65612996    
   583.400024       1.65646994    
   583.500000       1.65646994    
   583.599976       1.65646994    
   583.700012       1.65701997    
   583.799988       1.65701997    
   583.900024       1.65701997    
   584.000000       1.65701997    
   584.099976       1.65764999    
   584.200012       1.65764999    
   584.299988       1.65764999    
   584.400024       1.65807998    
   584.500000       1.65807998    
   584.599976       1.65807998    
   584.700012       1.65807998    
   584.799988       1.65840006    
   584.900024       1.65840006    
   585.000000       1.65898001    
   585.099976       1.65898001    
   585.200012       1.65901005    
   585.299988       1.65901005    
   585.400024       1.65948999    
   585.500000       1.65948999    
   585.599976       1.65948999    
   585.700012       1.65981996    
   585.799988       1.65981996    
   585.900024       1.66033995    
   586.000000       1.66033995    
   586.099976       1.66033995    
   586.200012       1.66068006    
   586.299988       1.66068006    
   586.400024       1.66127002    
   586.500000       1.66185999    
   586.599976       1.66185999    
   586.700012       1.66293001    
   586.799988       1.66293001    
   586.900024       1.66293001    
   587.000000       1.66319001    
   587.099976       1.66319001    
   587.200012       1.66319001    
   587.299988       1.66334999    
   587.400024       1.66334999    
   587.500000       1.66334999    
   587.599976       1.66334999    
   587.700012       1.66366005    
   587.799988       1.66366005    
   587.900024       1.66366005    
   588.000000       1.66465998    
   588.099976       1.66610003    
   588.200012       1.66610003    
   588.299988       1.66610003    
   588.400024       1.66610003    
   588.500000       1.66646004    
   588.599976       1.66679001    
   588.700012       1.66679001    
   588.799988       1.66679001    
   588.900024       1.66679001    
   589.000000       1.66688001    
   589.099976       1.66688001    
   589.200012       1.66688001    
   589.299988       1.66717994    
   589.400024       1.66717994    
   589.500000       1.66861999    
   589.599976       1.66861999    
   589.700012       1.66872001    
   589.799988       1.66872001    
   589.900024       1.66902006    
   590.000000       1.66908002    
   590.099976       1.66908002    
   590.200012       1.66908002    
   590.299988       1.66963005    
   590.400024       1.66963005    
   590.500000       1.66963005    
   590.599976       1.67013001    
   590.700012       1.67013001    
   590.799988       1.67013001    
   590.900024       1.67013001    
   591.000000       1.67051995    
   591.099976       1.67051995    
   591.200012       1.67051995    
   591.299988       1.67097998    
   591.400024       1.67097998    
   591.500000       1.67097998    
   591.599976       1.67235005    
   591.700012       1.67235005    
   591.799988       1.67235005    
   591.900024       1.67278004    
   592.000000       1.67278004    
   592.099976       1.67278004    
   592.200012       1.67278004    
   592.299988       1.67291999    
   592.400024       1.67302001    
   592.500000       1.67302001    
   592.599976       1.67373002    
   592.700012       1.67373002    
   592.799988       1.67443001    
   592.900024       1.67443001    
   593.000000       1.67443001    
   593.099976       1.67443001    
   593.200012       1.67443001    
   593.299988       1.67466998    
   593.400024       1.67466998    
   593.500000       1.67466998    
   593.599976       1.67466998    
   593.700012       1.67487001    
   593.799988       1.67487001    
   593.900024       1.67539001    
   594.000000       1.67539001    
   594.099976       1.67560005    
   594.200012       1.67560005    
   594.299988       1.67639005    
   594.400024       1.67639005    
   594.500000       1.67639005    
   594.599976       1.67677999    
   594.700012       1.67677999    
   594.799988       1.67677999    
   594.900024       1.67727005    
   595.000000       1.67727005    
   595.099976       1.67770004    
   595.200012       1.67770004    
   595.299988       1.67789996    
   595.400024       1.67789996    
   595.500000       1.67856002    
   595.599976       1.67918003    
   595.700012       1.67918003    
   595.799988       1.67980003    
   595.900024       1.68013000    
   596.000000       1.68048000    
   596.099976       1.68048000    
   596.200012       1.68078995    
   596.299988       1.68078995    
   596.400024       1.68078995    
   596.500000       1.68118000    
   596.599976       1.68118000    
   596.700012       1.68118000    
   596.799988       1.68118000    
   596.900024       1.68118000    
   597.000000       1.68128002    
   597.099976       1.68128002    
   597.200012       1.68128002    
   597.299988       1.68189001    
   597.400024       1.68189001    
   597.500000       1.68203998    
   597.599976       1.68203998    
   597.700012       1.68253005    
   597.799988       1.68253005    
   597.900024       1.68253005    
   598.000000       1.68271995    
   598.099976       1.68271995    
   598.200012       1.68271995    
   598.299988       1.68271995    
   598.400024       1.68271995    
   598.500000       1.68318999    
   598.599976       1.68318999    
   598.700012       1.68318999    
   598.799988       1.68318999    
   598.900024       1.68368006    
   599.000000       1.68368006    
   599.099976       1.68392003    
   599.200012       1.68392003    
   599.299988       1.68392003    
   599.400024       1.68392003    
   599.500000       1.68421996    
   599.599976       1.68438995    
   599.700012       1.68438995    
   599.799988       1.68483996    
   599.900024       1.68483996    
   600.000000       1.68533003    
   600.099976       1.68533003    
   600.200012       1.68533003    
   600.299988       1.68535995    
   600.400024       1.68535995    
   600.500000       1.68590999    
   600.599976       1.68590999    
   600.700012       1.68656003    
   600.799988       1.68656003    
   600.900024       1.68656003    
   601.000000       1.68656003    
   601.099976       1.68656003    
   601.200012       1.68656003    
   601.299988       1.68711996    
   601.400024       1.68711996    
   601.500000       1.68737996    
   601.599976       1.68776000    
   601.700012       1.68857002    
   601.799988       1.68866003    
   601.900024       1.68866003    
   602.000000       1.68866003    
   602.099976       1.68939996    
   602.200012       1.69022000    
   602.299988       1.69022000    
   602.400024       1.69086003    
   602.500000       1.69086003    
   602.599976       1.69114995    
   602.700012       1.69114995    
   602.799988       1.69164002    
   602.900024       1.69286001    
   603.000000       1.69286001    
   603.099976       1.69286001    
   603.200012       1.69335997    
   603.299988       1.69401002    
   603.400024       1.69401002    
   603.500000       1.69474006    
   603.599976       1.69474006    
   603.700012       1.69474006    
   603.799988       1.69474006    
   603.900024       1.69526994    
   604.000000       1.69526994    
   604.099976       1.69526994    
   604.200012       1.69579005    
   604.299988       1.69579005    
   604.400024       1.69579005    
   604.500000       1.69590998    
   604.599976       1.69590998    
   604.700012       1.69633996    
   604.799988       1.69633996    
   604.900024       1.69633996    
   605.000000       1.69633996    
   605.099976       1.69673002    
   605.200012       1.69703996    
   605.299988       1.69703996    
   605.400024       1.69703996    
   605.500000       1.69737995    
   605.599976       1.69737995    
   605.700012       1.69762003    
   605.799988       1.69762003    
   605.900024       1.69762003    
   606.000000       1.69762003    
   606.099976       1.69815004    
   606.200012       1.69815004    
   606.299988       1.69815004    
   606.400024       1.69815004    
   606.500000       1.69815004    
   606.599976       1.69815004    
   606.700012       1.69840002    
   606.799988       1.69840002    
   606.900024       1.69903004    
   607.000000       1.69967997    
   607.099976       1.69967997    
   607.200012       1.69967997    
   607.299988       1.70017004    
   607.400024       1.70017004    
   607.500000       1.70017004    
   607.599976       1.70051003    
   607.700012       1.70073998    
   607.799988       1.70114005    
   607.900024       1.70114005    
   608.000000       1.70114005    
   608.099976       1.70170999    
   608.200012       1.70205998    
   608.299988       1.70205998    
   608.400024       1.70205998    
   608.500000       1.70245004    
   608.599976       1.70245004    
   608.700012       1.70245004    
   608.799988       1.70255005    
   608.900024       1.70287001    
   609.000000       1.70287001    
   609.099976       1.70416999    
   609.200012       1.70416999    
   609.299988       1.70416999    
   609.400024       1.70416999    
   609.500000       1.70510995    
   609.599976       1.70510995    
   609.700012       1.70510995    
   609.799988       1.70510995    
   609.900024       1.70559001    
   610.000000       1.70559001    
   610.099976       1.70559001    
   610.200012       1.70615995    
   610.299988       1.70615995    
   610.400024       1.70615995    
   610.500000       1.70615995    
   610.599976       1.70664001    
   610.700012       1.70664001    
   610.799988       1.70664001    
   610.900024       1.70664001    
   611.000000       1.70664001    
   611.099976       1.70664001    
   611.200012       1.70720994    
   611.299988       1.70799005    
   611.400024       1.70799005    
   611.500000       1.70843005    
   611.599976       1.70843005    
   611.700012       1.70875001    
   611.799988       1.70883000    
   611.900024       1.70883000    
   612.000000       1.70883000    
   612.099976       1.70883000    
   612.200012       1.70945001    
   612.299988       1.70945001    
   612.400024       1.71069002    
   612.500000       1.71069002    
   612.599976       1.71069002    
   612.700012       1.71133006    
   612.799988       1.71133006    
   612.900024       1.71133006    
   613.000000       1.71179998    
   613.099976       1.71179998    
   613.200012       1.71179998    
   613.299988       1.71179998    
   613.400024       1.71179998    
   613.500000       1.71311998    
   613.599976       1.71361005    
   613.700012       1.71361005    
   613.799988       1.71361005    
   613.900024       1.71387994    
   614.000000       1.71387994    
   614.099976       1.71387994    
   614.200012       1.71420002    
   614.299988       1.71440005    
   614.400024       1.71448004    
   614.500000       1.71459997    
   614.599976       1.71476996    
   614.700012       1.71501005    
   614.799988       1.71501005    
   614.900024       1.71534002    
   615.000000       1.71573997    
   615.099976       1.71573997    
   615.200012       1.71606004    
   615.299988       1.71606004    
   615.400024       1.71606004    
   615.500000       1.71616006    
   615.599976       1.71616006    
   615.700012       1.71616006    
   615.799988       1.71642995    
   615.900024       1.71642995    
   616.000000       1.71642995    
   616.099976       1.71642995    
   616.200012       1.71659994    
   616.299988       1.71677005    
   616.400024       1.71749997    
   616.500000       1.71749997    
   616.599976       1.71749997    
   616.700012       1.71806002    
   616.799988       1.71806002    
   616.900024       1.71835995    
   617.000000       1.71835995    
   617.099976       1.71889997    
   617.200012       1.71889997    
   617.299988       1.71889997    
   617.400024       1.71889997    
   617.500000       1.71889997    
   617.599976       1.71958005    
   617.700012       1.71958005    
   617.799988       1.71958005    
   617.900024       1.71984005    
   618.000000       1.71984005    
   618.099976       1.71984005    
   618.200012       1.71984005    
   618.299988       1.71984005    
   618.400024       1.71984005    
   618.500000       1.72020996    
   618.599976       1.72020996    
   618.700012       1.72054994    
   618.799988       1.72083998    
   618.900024       1.72083998    
   619.000000       1.72083998    
   619.099976       1.72149003    
   619.200012       1.72149003    
   619.299988       1.72171998    
   619.400024       1.72205997    
   619.500000       1.72205997    
   619.599976       1.72205997    
   619.700012       1.72205997    
   619.799988       1.72209001    
   619.900024       1.72209001    
   620.000000       1.72209001    
   620.099976       1.72272003    
   620.200012       1.72272003    
   620.299988       1.72272003    
   620.400024       1.72272003    
   620.500000       1.72285998    
   620.599976       1.72317004    
   620.700012       1.72317004    
   620.799988       1.72335994    
   620.900024       1.72335994    
   621.000000       1.72335994    
   621.099976       1.72375000    
   621.200012       1.72375000    
   621.299988       1.72375000    
   621.400024       1.72375000    
   621.500000       1.72411001    
   621.599976       1.72411001    
   621.700012       1.72411001    
   621.799988       1.72411001    
   621.900024       1.72411001    
   622.000000       1.72465003    
   622.099976       1.72465003    
   622.200012       1.72527003    
   622.299988       1.72527003    
   622.400024       1.72527003    
   622.500000       1.72558999    
   622.599976       1.72596002    
   622.700012       1.72596002    
   622.799988       1.72614002    
   622.900024       1.72651994    
   623.000000       1.72651994    
   623.099976       1.72686005    
   623.200012       1.72704995    
   623.299988       1.72704995    
   623.400024       1.72704995    
   623.500000       1.72704995    
   623.599976       1.72739995    
   623.700012       1.72739995    
   623.799988       1.72739995    
   623.900024       1.72771001    
   624.000000       1.72861004    
   624.099976       1.72861004    
   624.200012       1.72861004    
   624.299988       1.72862995    
   624.400024       1.72897005    
   624.500000       1.72897005    
   624.599976       1.72897005    
   624.700012       1.72965002    
   624.799988       1.72965002    
   624.900024       1.73004997    
   625.000000       1.73004997    
   625.099976       1.73056996    
   625.200012       1.73056996    
   625.299988       1.73108006    
   625.400024       1.73108006    
   625.500000       1.73169994    
   625.599976       1.73169994    
   625.700012       1.73204994    
   625.799988       1.73204994    
   625.900024       1.73245001    
   626.000000       1.73245001    
   626.099976       1.73302996    
   626.200012       1.73302996    
   626.299988       1.73302996    
   626.400024       1.73352003    
   626.500000       1.73352003    
   626.599976       1.73398995    
   626.700012       1.73424006    
   626.799988       1.73457003    
   626.900024       1.73477006    
   627.000000       1.73477006    
   627.099976       1.73477006    
   627.200012       1.73529005    
   627.299988       1.73529005    
   627.400024       1.73529005    
   627.500000       1.73529005    
   627.599976       1.73575997    
   627.700012       1.73575997    
   627.799988       1.73591995    
   627.900024       1.73591995    
   628.000000       1.73591995    
   628.099976       1.73643005    
   628.200012       1.73643005    
   628.299988       1.73643005    
   628.400024       1.73654997    
   628.500000       1.73687994    
   628.599976       1.73687994    
   628.700012       1.73748004    
   628.799988       1.73748004    
   628.900024       1.73748004    
   629.000000       1.73778999    
   629.099976       1.73778999    
   629.200012       1.73778999    
   629.299988       1.73812997    
   629.400024       1.73812997    
   629.500000       1.73841000    
   629.599976       1.73841000    
   629.700012       1.73841000    
   629.799988       1.73841000    
   629.900024       1.73881996    
   630.000000       1.73881996    
   630.099976       1.73881996    
   630.200012       1.73881996    
   630.299988       1.73903000    
   630.400024       1.73948002    
   630.500000       1.73977995    
   630.599976       1.73977995    
   630.700012       1.74032998    
   630.799988       1.74032998    
   630.900024       1.74032998    
   631.000000       1.74085999    
   631.099976       1.74106002    
   631.200012       1.74106002    
   631.299988       1.74106002    
   631.400024       1.74161005    
   631.500000       1.74347997    
   631.599976       1.74347997    
   631.700012       1.74381006    
   631.799988       1.74381006    
   631.900024       1.74479997    
   632.000000       1.74545002    
   632.099976       1.74606001    
   632.200012       1.74606001    
   632.299988       1.74606001    
   632.400024       1.74606001    
   632.500000       1.74606001    
   632.599976       1.74606001    
   632.700012       1.74606001    
   632.799988       1.74635005    
   632.900024       1.74635005    
   633.000000       1.74670005    
   633.099976       1.74670005    
   633.200012       1.74711001    
   633.299988       1.74711001    
   633.400024       1.74744999    
   633.500000       1.74744999    
   633.599976       1.74744999    
   633.700012       1.74744999    
   633.799988       1.74744999    
   633.900024       1.74744999    
   634.000000       1.74776995    
   634.099976       1.74776995    
   634.200012       1.74776995    
   634.299988       1.74776995    
   634.400024       1.74776995    
   634.500000       1.74776995    
   634.599976       1.74776995    
   634.700012       1.74796999    
   634.799988       1.74796999    
   634.900024       1.74796999    
   635.000000       1.74934006    
   635.099976       1.74934006    
   635.200012       1.74986005    
   635.299988       1.74986005    
   635.400024       1.75074005    
   635.500000       1.75124002    
   635.599976       1.75124002    
   635.700012       1.75223005    
   635.799988       1.75223005    
   635.900024       1.75264001    
   636.000000       1.75295997    
   636.099976       1.75332999    
   636.200012       1.75332999    
   636.299988       1.75332999    
   636.400024       1.75332999    
   636.500000       1.75332999    
   636.599976       1.75332999    
   636.700012       1.75381005    
   636.799988       1.75486004    
   636.900024       1.75486004    
   637.000000       1.75486004    
   637.099976       1.75520003    
   637.200012       1.75520003    
   637.299988       1.75520003    
   637.400024       1.75577998    
   637.500000       1.75577998    
   637.599976       1.75577998    
   637.700012       1.75577998    
   637.799988       1.75577998    
   637.900024       1.75603998    
   638.000000       1.75603998    
   638.099976       1.75623000    
   638.200012       1.75623000    
   638.299988       1.75667000    
   638.400024       1.75715995    
   638.500000       1.75715995    
   638.599976       1.75767004    
   638.700012       1.75767004    
   638.799988       1.75767004    
   638.900024       1.75767004    
   639.000000       1.75767004    
   639.099976       1.75805998    
   639.200012       1.75805998    
   639.299988       1.75805998    
   639.400024       1.75805998    
   639.500000       1.75861001    
   639.599976       1.75861001    
   639.700012       1.75885999    
   639.799988       1.75885999    
   639.900024       1.75945997    
   640.000000       1.75945997    
   640.099976       1.75945997    
   640.200012       1.75945997    
   640.299988       1.75969005    
   640.400024       1.76002002    
   640.500000       1.76052999    
   640.599976       1.76171994    
   640.700012       1.76171994    
   640.799988       1.76238000    
   640.900024       1.76238000    
   641.000000       1.76267004    
   641.099976       1.76267004    
   641.200012       1.76267004    
   641.299988       1.76308000    
   641.400024       1.76308000    
   641.500000       1.76345003    
   641.599976       1.76435006    
   641.700012       1.76435006    
   641.799988       1.76468003    
   641.900024       1.76468003    
   642.000000       1.76514995    
   642.099976       1.76514995    
   642.200012       1.76587999    
   642.299988       1.76601005    
   642.400024       1.76601005    
   642.500000       1.76601005    
   642.599976       1.76601005    
   642.700012       1.76659000    
   642.799988       1.76659000    
   642.900024       1.76710999    
   643.000000       1.76710999    
   643.099976       1.76710999    
   643.200012       1.76765001    
   643.299988       1.76765001    
   643.400024       1.76881003    
   643.500000       1.76938999    
   643.599976       1.76938999    
   643.700012       1.76938999    
   643.799988       1.76938999    
   643.900024       1.76938999    
   644.000000       1.76938999    
   644.099976       1.76995003    
   644.200012       1.76995003    
   644.299988       1.76995003    
   644.400024       1.77083004    
   644.500000       1.77137995    
   644.599976       1.77137995    
   644.700012       1.77175999    
   644.799988       1.77175999    
   644.900024       1.77175999    
   645.000000       1.77175999    
   645.099976       1.77213001    
   645.200012       1.77213001    
   645.299988       1.77270997    
   645.400024       1.77270997    
   645.500000       1.77332997    
   645.599976       1.77332997    
   645.700012       1.77332997    
   645.799988       1.77332997    
   645.900024       1.77374005    
   646.000000       1.77414000    
   646.099976       1.77414000    
   646.200012       1.77414000    
   646.299988       1.77414000    
   646.400024       1.77449000    
   646.500000       1.77494001    
   646.599976       1.77494001    
   646.700012       1.77542996    
   646.799988       1.77542996    
   646.900024       1.77576995    
   647.000000       1.77576995    
   647.099976       1.77576995    
   647.200012       1.77594995    
   647.299988       1.77611005    
   647.400024       1.77611005    
   647.500000       1.77611005    
   647.599976       1.77611005    
   647.700012       1.77645004    
   647.799988       1.77645004    
   647.900024       1.77645004    
   648.000000       1.77645004    
   648.099976       1.77664006    
   648.200012       1.77664006    
   648.299988       1.77711999    
   648.400024       1.77711999    
   648.500000       1.77711999    
   648.599976       1.77711999    
   648.700012       1.77711999    
   648.799988       1.77784002    
   648.900024       1.77858996    
   649.000000       1.77858996    
   649.099976       1.77858996    
   649.200012       1.77919996    
   649.299988       1.77919996    
   649.400024       1.77980995    
   649.500000       1.78009999    
   649.599976       1.78009999    
   649.700012       1.78009999    
   649.799988       1.78009999    
   649.900024       1.78048003    
   650.000000       1.78103995    
   650.099976       1.78103995    
   650.200012       1.78103995    
   650.299988       1.78128004    
   650.400024       1.78173995    
   650.500000       1.78233004    
   650.599976       1.78233004    
   650.700012       1.78233004    
   650.799988       1.78233004    
   650.900024       1.78233004    
   651.000000       1.78296995    
   651.099976       1.78296995    
   651.200012       1.78342998    
   651.299988       1.78342998    
   651.400024       1.78342998    
   651.500000       1.78407001    
   651.599976       1.78407001    
   651.700012       1.78407001    
   651.799988       1.78469002    
   651.900024       1.78469002    
   652.000000       1.78503001    
   652.099976       1.78503001    
   652.200012       1.78503001    
   652.299988       1.78539002    
   652.400024       1.78539002    
   652.500000       1.78619003    
   652.599976       1.78619003    
   652.700012       1.78619003    
   652.799988       1.78656006    
   652.900024       1.78656006    
   653.000000       1.78656006    
   653.099976       1.78699994    
   653.200012       1.78699994    
   653.299988       1.78699994    
   653.400024       1.78763998    
   653.500000       1.78763998    
   653.599976       1.78763998    
   653.700012       1.78763998    
   653.799988       1.78763998    
   653.900024       1.78796005    
   654.000000       1.78796005    
   654.099976       1.78796005    
   654.200012       1.78796005    
   654.299988       1.78858995    
   654.400024       1.78858995    
   654.500000       1.78896999    
   654.599976       1.78934002    
   654.700012       1.78934002    
   654.799988       1.78948998    
   654.900024       1.78948998    
   655.000000       1.79014003    
   655.099976       1.79053998    
   655.200012       1.79053998    
   655.299988       1.79053998    
   655.400024       1.79053998    
   655.500000       1.79053998    
   655.599976       1.79087996    
   655.700012       1.79087996    
   655.799988       1.79087996    
   655.900024       1.79200006    
   656.000000       1.79233003    
   656.099976       1.79233003    
   656.200012       1.79288995    
   656.299988       1.79350996    
   656.400024       1.79404998    
   656.500000       1.79451001    
   656.599976       1.79451001    
   656.700012       1.79451001    
   656.799988       1.79451001    
   656.900024       1.79451001    
   657.000000       1.79451001    
   657.099976       1.79451001    
   657.200012       1.79512000    
   657.299988       1.79512000    
   657.400024       1.79512000    
   657.500000       1.79512000    
   657.599976       1.79512000    
   657.700012       1.79534996    
   657.799988       1.79534996    
   657.900024       1.79534996    
   658.000000       1.79589999    
   658.099976       1.79589999    
   658.200012       1.79589999    
   658.299988       1.79638004    
   658.400024       1.79701996    
   658.500000       1.79701996    
   658.599976       1.79701996    
   658.700012       1.79720998    
   658.799988       1.79752004    
   658.900024       1.79752004    
   659.000000       1.79814994    
   659.099976       1.79814994    
   659.200012       1.79814994    
   659.299988       1.79861999    
   659.400024       1.79861999    
   659.500000       1.79884005    
   659.599976       1.79884005    
   659.700012       1.79920995    
   659.799988       1.79920995    
   659.900024       1.79973996    
   660.000000       1.79973996    
   660.099976       1.80007994    
   660.200012       1.80007994    
   660.299988       1.80007994    
   660.400024       1.80105996    
   660.500000       1.80105996    
   660.599976       1.80105996    
   660.700012       1.80105996    
   660.799988       1.80139995    
   660.900024       1.80139995    
   661.000000       1.80165994    
   661.099976       1.80165994    
   661.200012       1.80165994    
   661.299988       1.80200005    
   661.400024       1.80200005    
   661.500000       1.80200005    
   661.599976       1.80246997    
   661.700012       1.80246997    
   661.799988       1.80246997    
   661.900024       1.80246997    
   662.000000       1.80265999    
   662.099976       1.80265999    
   662.200012       1.80306005    
   662.299988       1.80360997    
   662.400024       1.80429995    
   662.500000       1.80429995    
   662.599976       1.80429995    
   662.700012       1.80429995    
   662.799988       1.80462003    
   662.900024       1.80462003    
   663.000000       1.80462003    
   663.099976       1.80462003    
   663.200012       1.80462003    
   663.299988       1.80508995    
   663.400024       1.80508995    
   663.500000       1.80585003    
   663.599976       1.80585003    
   663.700012       1.80585003    
   663.799988       1.80585003    
   663.900024       1.80642998    
   664.000000       1.80695999    
   664.099976       1.80807996    
   664.200012       1.80807996    
   664.299988       1.80848002    
   664.400024       1.80926001    
   664.500000       1.80926001    
   664.599976       1.80926001    
   664.700012       1.80985999    
   664.799988       1.80985999    
   664.900024       1.80985999    
   665.000000       1.81034994    
   665.099976       1.81034994    
   665.200012       1.81034994    
   665.299988       1.81072998    
   665.400024       1.81072998    
   665.500000       1.81072998    
   665.599976       1.81112003    
   665.700012       1.81171000    
   665.799988       1.81171000    
   665.900024       1.81171000    
   666.000000       1.81208003    
   666.099976       1.81208003    
   666.200012       1.81280005    
   666.299988       1.81280005    
   666.400024       1.81323004    
   666.500000       1.81323004    
   666.599976       1.81370997    
   666.700012       1.81370997    
   666.799988       1.81431997    
   666.900024       1.81431997    
   667.000000       1.81431997    
   667.099976       1.81431997    
   667.200012       1.81431997    
   667.299988       1.81431997    
   667.400024       1.81473005    
   667.500000       1.81538999    
   667.599976       1.81538999    
   667.700012       1.81538999    
   667.799988       1.81538999    
   667.900024       1.81538999    
   668.000000       1.81603003    
   668.099976       1.81603003    
   668.200012       1.81660998    
   668.299988       1.81660998    
   668.400024       1.81718004    
   668.500000       1.81718004    
   668.599976       1.81718004    
   668.700012       1.81718004    
   668.799988       1.81752002    
   668.900024       1.81752002    
   669.000000       1.81777000    
   669.099976       1.81832004    
   669.200012       1.81889999    
   669.299988       1.81889999    
   669.400024       1.81893003    
   669.500000       1.81918001    
   669.599976       1.81918001    
   669.700012       1.81918001    
   669.799988       1.81950998    
   669.900024       1.81950998    
   670.000000       1.81950998    
   670.099976       1.81950998    
   670.200012       1.81965005    
   670.299988       1.81965005    
   670.400024       1.82029998    
   670.500000       1.82029998    
   670.599976       1.82029998    
   670.700012       1.82032001    
   670.799988       1.82032001    
   670.900024       1.82032001    
   671.000000       1.82079005    
   671.099976       1.82079005    
   671.200012       1.82079005    
   671.299988       1.82105994    
   671.400024       1.82105994    
   671.500000       1.82105994    
   671.599976       1.82105994    
   671.700012       1.82105994    
   671.799988       1.82115996    
   671.900024       1.82115996    
   672.000000       1.82165003    
   672.099976       1.82165003    
   672.200012       1.82190001    
   672.299988       1.82190001    
   672.400024       1.82190001    
   672.500000       1.82190001    
   672.599976       1.82254004    
   672.700012       1.82315004    
   672.799988       1.82315004    
   672.900024       1.82378995    
   673.000000       1.82378995    
   673.099976       1.82490003    
   673.200012       1.82524002    
   673.299988       1.82562995    
   673.400024       1.82603002    
   673.500000       1.82603002    
   673.599976       1.82659996    
   673.700012       1.82659996    
   673.799988       1.82659996    
   673.900024       1.82693005    
   674.000000       1.82693005    
   674.099976       1.82693005    
   674.200012       1.82721996    
   674.299988       1.82721996    
   674.400024       1.82721996    
   674.500000       1.82721996    
   674.599976       1.82782996    
   674.700012       1.82782996    
   674.799988       1.82782996    
   674.900024       1.82782996    
   675.000000       1.82837999    
   675.099976       1.82881999    
   675.200012       1.82881999    
   675.299988       1.82881999    
   675.400024       1.83037996    
   675.500000       1.83106995    
   675.599976       1.83106995    
   675.700012       1.83106995    
   675.799988       1.83147001    
   675.900024       1.83147001    
   676.000000       1.83147001    
   676.099976       1.83147001    
   676.200012       1.83147001    
   676.299988       1.83202004    
   676.400024       1.83202004    
   676.500000       1.83202004    
   676.599976       1.83270001    
   676.700012       1.83396006    
   676.799988       1.83396006    
   676.900024       1.83441997    
   677.000000       1.83481002    
   677.099976       1.83481002    
   677.200012       1.83481002    
   677.299988       1.83550000    
   677.400024       1.83550000    
   677.500000       1.83550000    
   677.599976       1.83550000    
   677.700012       1.83587003    
   677.799988       1.83648002    
   677.900024       1.83648002    
   678.000000       1.83680999    
   678.099976       1.83680999    
   678.200012       1.83680999    
   678.299988       1.83680999    
   678.400024       1.83682001    
   678.500000       1.83682001    
   678.599976       1.83682001    
   678.700012       1.83682001    
   678.799988       1.83783996    
   678.900024       1.83783996    
   679.000000       1.83783996    
   679.099976       1.83850002    
   679.200012       1.83850002    
   679.299988       1.83888996    
   679.400024       1.83916998    
   679.500000       1.83916998    
   679.599976       1.83916998    
   679.700012       1.83949006    
   679.799988       1.83949006    
   679.900024       1.83949006    
   680.000000       1.83949006    
   680.099976       1.83949006    
   680.200012       1.83949006    
   680.299988       1.83949006    
   680.400024       1.83984995    
   680.500000       1.83984995    
   680.599976       1.84047997    
   680.700012       1.84107006    
   680.799988       1.84165001    
   680.900024       1.84165001    
   681.000000       1.84202003    
   681.099976       1.84202003    
   681.200012       1.84235001    
   681.299988       1.84235001    
   681.400024       1.84297001    
   681.500000       1.84297001    
   681.599976       1.84297001    
   681.700012       1.84359002    
   681.799988       1.84414005    
   681.900024       1.84414005    
   682.000000       1.84414005    
   682.099976       1.84440994    
   682.200012       1.84440994    
   682.299988       1.84502006    
   682.400024       1.84502006    
   682.500000       1.84553003    
   682.599976       1.84598994    
   682.700012       1.84633994    
   682.799988       1.84660995    
   682.900024       1.84660995    
   683.000000       1.84668005    
   683.099976       1.84668005    
   683.200012       1.84720004    
   683.299988       1.84768999    
   683.400024       1.84768999    
   683.500000       1.84768999    
   683.599976       1.84812999    
   683.700012       1.84855998    
   683.799988       1.84855998    
   683.900024       1.84946001    
   684.000000       1.84946001    
   684.099976       1.84946001    
   684.200012       1.84946001    
   684.299988       1.84946001    
   684.400024       1.84976006    
   684.500000       1.84976006    
   684.599976       1.85002995    
   684.700012       1.85002995    
   684.799988       1.85053003    
   684.900024       1.85053003    
   685.000000       1.85053003    
   685.099976       1.85090005    
   685.200012       1.85090005    
   685.299988       1.85193002    
   685.400024       1.85193002    
   685.500000       1.85193002    
   685.599976       1.85256004    
   685.700012       1.85256004    
   685.799988       1.85284996    
   685.900024       1.85284996    
   686.000000       1.85344005    
   686.099976       1.85383999    
   686.200012       1.85383999    
   686.299988       1.85383999    
   686.400024       1.85383999    
   686.500000       1.85432994    
   686.599976       1.85432994    
   686.700012       1.85432994    
   686.799988       1.85432994    
   686.900024       1.85457003    
   687.000000       1.85457003    
   687.099976       1.85482001    
   687.200012       1.85482001    
   687.299988       1.85482001    
   687.400024       1.85513997    
   687.500000       1.85513997    
   687.599976       1.85513997    
   687.700012       1.85551000    
   687.799988       1.85551000    
   687.900024       1.85551000    
   688.000000       1.85551000    
   688.099976       1.85580003    
   688.200012       1.85580003    
   688.299988       1.85622001    
   688.400024       1.85622001    
   688.500000       1.85642004    
   688.599976       1.85642004    
   688.700012       1.85642004    
   688.799988       1.85642004    
   688.900024       1.85642004    
   689.000000       1.85704005    
   689.099976       1.85704005    
   689.200012       1.85704005    
   689.299988       1.85743999    
   689.400024       1.85743999    
   689.500000       1.85743999    
   689.599976       1.85775995    
   689.700012       1.85775995    
   689.799988       1.85847998    
   689.900024       1.85912001    
   690.000000       1.85955000    
   690.099976       1.85955000    
   690.200012       1.85955000    
   690.299988       1.85984004    
   690.400024       1.86038995    
   690.500000       1.86038995    
   690.599976       1.86038995    
   690.700012       1.86038995    
   690.799988       1.86038995    
   690.900024       1.86038995    
   691.000000       1.86072004    
   691.099976       1.86072004    
   691.200012       1.86199999    
   691.299988       1.86199999    
   691.400024       1.86240995    
   691.500000       1.86240995    
   691.599976       1.86240995    
   691.700012       1.86291003    
   691.799988       1.86291003    
   691.900024       1.86291003    
   692.000000       1.86291003    
   692.099976       1.86291003    
   692.200012       1.86325002    
   692.299988       1.86378002    
   692.400024       1.86378002    
   692.500000       1.86378002    
   692.599976       1.86378002    
   692.700012       1.86427999    
   692.799988       1.86427999    
   692.900024       1.86427999    
   693.000000       1.86427999    
   693.099976       1.86494005    
   693.200012       1.86494005    
   693.299988       1.86527002    
   693.400024       1.86527002    
   693.500000       1.86527002    
   693.599976       1.86564004    
   693.700012       1.86564004    
   693.799988       1.86615002    
   693.900024       1.86615002    
   694.000000       1.86615002    
   694.099976       1.86654997    
   694.200012       1.86654997    
   694.299988       1.86686003    
   694.400024       1.86686003    
   694.500000       1.86696005    
   694.599976       1.86725998    
   694.700012       1.86725998    
   694.799988       1.86725998    
   694.900024       1.86725998    
   695.000000       1.86731994    
   695.099976       1.86756003    
   695.200012       1.86756003    
   695.299988       1.86809003    
   695.400024       1.86809003    
   695.500000       1.86809003    
   695.599976       1.86873996    
   695.700012       1.86873996    
   695.799988       1.86873996    
   695.900024       1.86936998    
   696.000000       1.86936998    
   696.099976       1.86936998    
   696.200012       1.87004006    
   696.299988       1.87004006    
   696.400024       1.87004006    
   696.500000       1.87090003    
   696.599976       1.87090003    
   696.700012       1.87138999    
   696.799988       1.87179995    
   696.900024       1.87235999    
   697.000000       1.87235999    
   697.099976       1.87235999    
   697.200012       1.87300003    
   697.299988       1.87300003    
   697.400024       1.87369001    
   697.500000       1.87441003    
   697.599976       1.87441003    
   697.700012       1.87441003    
   697.799988       1.87441003    
   697.900024       1.87477005    
   698.000000       1.87498999    
   698.099976       1.87553000    
   698.200012       1.87553000    
   698.299988       1.87553000    
   698.400024       1.87580001    
   698.500000       1.87580001    
   698.599976       1.87614000    
   698.700012       1.87614000    
   698.799988       1.87614000    
   698.900024       1.87621999    
   699.000000       1.87621999    
   699.099976       1.87623000    
   699.200012       1.87623000    
   699.299988       1.87623000    
   699.400024       1.87623000    
   699.500000       1.87623000    
   699.599976       1.87671995    
   699.700012       1.87706006    
   699.799988       1.87706006    
   699.900024       1.87706006    
   700.000000       1.87706006    
   700.099976       1.87706006    
   700.200012       1.87749004    
   700.299988       1.87749004    
   700.400024       1.87749004    
   700.500000       1.87749004    
   700.599976       1.87749004    
   700.700012       1.87749004    
   700.799988       1.87809002    
   700.900024       1.87872005    
   701.000000       1.87872005    
   701.099976       1.87872005    
   701.200012       1.87872005    
   701.299988       1.87918997    
   701.400024       1.87918997    
   701.500000       1.87918997    
   701.599976       1.87918997    
   701.700012       1.88037002    
   701.799988       1.88159001    
   701.900024       1.88159001    
   702.000000       1.88159001    
   702.099976       1.88231003    
   702.200012       1.88231003    
   702.299988       1.88231003    
   702.400024       1.88231003    
   702.500000       1.88231003    
   702.599976       1.88300002    
   702.700012       1.88300002    
   702.799988       1.88300002    
   702.900024       1.88356996    
   703.000000       1.88356996    
   703.099976       1.88356996    
   703.200012       1.88356996    
   703.299988       1.88378000    
   703.400024       1.88378000    
   703.500000       1.88378000    
   703.599976       1.88432002    
   703.700012       1.88432002    
   703.799988       1.88432002    
   703.900024       1.88463998    
   704.000000       1.88496995    
   704.099976       1.88496995    
   704.200012       1.88531005    
   704.299988       1.88531005    
   704.400024       1.88584995    
   704.500000       1.88584995    
   704.599976       1.88584995    
   704.700012       1.88734996    
   704.799988       1.88734996    
   704.900024       1.88783002    
   705.000000       1.88783002    
   705.099976       1.88806999    
   705.200012       1.88806999    
   705.299988       1.88806999    
   705.400024       1.88806999    
   705.500000       1.88806999    
   705.599976       1.88871002    
   705.700012       1.88903999    
   705.799988       1.88903999    
   705.900024       1.88903999    
   706.000000       1.88963997    
   706.099976       1.88963997    
   706.200012       1.88970006    
   706.299988       1.88970006    
   706.400024       1.88987994    
   706.500000       1.88987994    
   706.599976       1.88987994    
   706.700012       1.89014995    
   706.799988       1.89014995    
   706.900024       1.89014995    
   707.000000       1.89042997    
   707.099976       1.89042997    
   707.200012       1.89102006    
   707.299988       1.89163995    
   707.400024       1.89208996    
   707.500000       1.89208996    
   707.599976       1.89242995    
   707.700012       1.89242995    
   707.799988       1.89242995    
   707.900024       1.89242995    
   708.000000       1.89273000    
   708.099976       1.89273000    
   708.200012       1.89277005    
   708.299988       1.89328003    
   708.400024       1.89328003    
   708.500000       1.89381003    
   708.599976       1.89381003    
   708.700012       1.89387000    
   708.799988       1.89387000    
   708.900024       1.89418995    
   709.000000       1.89418995    
   709.099976       1.89482999    
   709.200012       1.89482999    
   709.299988       1.89482999    
   709.400024       1.89535999    
   709.500000       1.89535999    
   709.599976       1.89587998    
   709.700012       1.89587998    
   709.799988       1.89587998    
   709.900024       1.89639997    
   710.000000       1.89639997    
   710.099976       1.89639997    
   710.200012       1.89698994    
   710.299988       1.89698994    
   710.400024       1.89698994    
   710.500000       1.89752996    
   710.599976       1.89798999    
   710.700012       1.89798999    
   710.799988       1.89798999    
   710.900024       1.89798999    
   711.000000       1.89798999    
   711.099976       1.89822996    
   711.200012       1.89822996    
   711.299988       1.89872003    
   711.400024       1.89872003    
   711.500000       1.89872003    
   711.599976       1.89912999    
   711.700012       1.89912999    
   711.799988       1.89912999    
   711.900024       1.89960003    
   712.000000       1.89960003    
   712.099976       1.89960003    
   712.200012       1.90190005    
   712.299988       1.90262997    
   712.400024       1.90337002    
   712.500000       1.90337002    
   712.599976       1.90337002    
   712.700012       1.90337002    
   712.799988       1.90391004    
   712.900024       1.90520000    
   713.000000       1.90520000    
   713.099976       1.90520000    
   713.200012       1.90597999    
   713.299988       1.90597999    
   713.400024       1.90632999    
   713.500000       1.90632999    
   713.599976       1.90632999    
   713.700012       1.90632999    
   713.799988       1.90664005    
   713.900024       1.90699005    
   714.000000       1.90699005    
   714.099976       1.90699005    
   714.200012       1.90699005    
   714.299988       1.90699005    
   714.400024       1.90748000    
   714.500000       1.90793002    
   714.599976       1.90825999    
   714.700012       1.90825999    
   714.799988       1.90825999    
   714.900024       1.90825999    
   715.000000       1.90952003    
   715.099976       1.90952003    
   715.200012       1.90952003    
   715.299988       1.90952003    
   715.400024       1.91011000    
   715.500000       1.91011000    
   715.599976       1.91123998    
   715.700012       1.91183996    
   715.799988       1.91245997    
   715.900024       1.91280997    
   716.000000       1.91280997    
   716.099976       1.91315997    
   716.200012       1.91315997    
   716.299988       1.91315997    
   716.400024       1.91315997    
   716.500000       1.91322005    
   716.599976       1.91322005    
   716.700012       1.91350996    
   716.799988       1.91350996    
   716.900024       1.91384995    
   717.000000       1.91384995    
   717.099976       1.91384995    
   717.200012       1.91454995    
   717.299988       1.91454995    
   717.400024       1.91525996    
   717.500000       1.91577995    
   717.599976       1.91577995    
   717.700012       1.91577995    
   717.799988       1.91577995    
   717.900024       1.91577995    
   718.000000       1.91639996    
   718.099976       1.91694999    
   718.200012       1.91753995    
   718.299988       1.91805995    
   718.400024       1.91805995    
   718.500000       1.91826999    
   718.599976       1.91854000    
   718.700012       1.91854000    
   718.799988       1.91854000    
   718.900024       1.91854000    
   719.000000       1.91914999    
   719.099976       1.91914999    
   719.200012       1.91946995    
   719.299988       1.92003000    
   719.400024       1.92003000    
   719.500000       1.92003000    
   719.599976       1.92061996    
   719.700012       1.92061996    
   719.799988       1.92061996    
   719.900024       1.92084002    
   720.000000       1.92084002    
   720.099976       1.92084002    
   720.200012       1.92131996    
   720.299988       1.92131996    
   720.400024       1.92174006    
   720.500000       1.92217004    
   720.599976       1.92261004    
   720.700012       1.92261004    
   720.799988       1.92261004    
   720.900024       1.92307997    
   721.000000       1.92307997    
   721.099976       1.92307997    
   721.200012       1.92307997    
   721.299988       1.92323995    
   721.400024       1.92363000    
   721.500000       1.92425001    
   721.599976       1.92425001    
   721.700012       1.92425001    
   721.799988       1.92455995    
   721.900024       1.92487001    
   722.000000       1.92545998    
   722.099976       1.92545998    
   722.200012       1.92545998    
   722.299988       1.92587996    
   722.400024       1.92701006    
   722.500000       1.92762995    
   722.599976       1.92762995    
   722.700012       1.92762995    
   722.799988       1.92822003    
   722.900024       1.92822003    
   723.000000       1.92869997    
   723.099976       1.92902994    
   723.200012       1.92902994    
   723.299988       1.92902994    
   723.400024       1.92964995    
   723.500000       1.92964995    
   723.599976       1.93007004    
   723.700012       1.93049002    
   723.799988       1.93049002    
   723.900024       1.93049002    
   724.000000       1.93049002    
   724.099976       1.93069005    
   724.200012       1.93110001    
   724.299988       1.93110001    
   724.400024       1.93110001    
   724.500000       1.93110001    
   724.599976       1.93157995    
   724.700012       1.93189001    
   724.799988       1.93189001    
   724.900024       1.93189001    
   725.000000       1.93189001    
   725.099976       1.93235004    
   725.200012       1.93235004    
   725.299988       1.93294001    
   725.400024       1.93294001    
   725.500000       1.93350995    
   725.599976       1.93413997    
   725.700012       1.93463004    
   725.799988       1.93463004    
   725.900024       1.93463004    
   726.000000       1.93481004    
   726.099976       1.93616998    
   726.200012       1.93675005    
   726.299988       1.93675005    
   726.400024       1.93701005    
   726.500000       1.93701005    
   726.599976       1.93701005    
   726.700012       1.93701005    
   726.799988       1.93724000    
   726.900024       1.93724000    
   727.000000       1.93859994    
   727.099976       1.93859994    
   727.200012       1.93859994    
   727.299988       1.93859994    
   727.400024       1.93906999    
   727.500000       1.93906999    
   727.599976       1.93906999    
   727.700012       1.93972003    
   727.799988       1.94020998    
   727.900024       1.94020998    
   728.000000       1.94070005    
   728.099976       1.94113004    
   728.200012       1.94113004    
   728.299988       1.94184005    
   728.400024       1.94184005    
   728.500000       1.94184005    
   728.599976       1.94235003    
   728.700012       1.94235003    
   728.799988       1.94235003    
   728.900024       1.94313002    
   729.000000       1.94313002    
   729.099976       1.94313002    
   729.200012       1.94357002    
   729.299988       1.94357002    
   729.400024       1.94402003    
   729.500000       1.94402003    
   729.599976       1.94402003    
   729.700012       1.94411004    
   729.799988       1.94411004    
   729.900024       1.94439006    
   730.000000       1.94439006    
   730.099976       1.94546998    
   730.200012       1.94546998    
   730.299988       1.94570994    
   730.400024       1.94651997    
   730.500000       1.94651997    
   730.599976       1.94703996    
   730.700012       1.94703996    
   730.799988       1.94703996    
   730.900024       1.94749999    
   731.000000       1.94749999    
   731.099976       1.94801998    
   731.200012       1.94801998    
   731.299988       1.94801998    
   731.400024       1.94835997    
   731.500000       1.94835997    
   731.599976       1.94835997    
   731.700012       1.94835997    
   731.799988       1.94903004    
   731.900024       1.95005000    
   732.000000       1.95005000    
   732.099976       1.95069003    
   732.200012       1.95123005    
   732.299988       1.95123005    
   732.400024       1.95123005    
   732.500000       1.95202005    
   732.599976       1.95202005    
   732.700012       1.95248997    
   732.799988       1.95358002    
   732.900024       1.95358002    
   733.000000       1.95358002    
   733.099976       1.95358002    
   733.200012       1.95434999    
   733.299988       1.95434999    
   733.400024       1.95530999    
   733.500000       1.95530999    
   733.599976       1.95530999    
   733.700012       1.95530999    
   733.799988       1.95530999    
   733.900024       1.95530999    
   734.000000       1.95530999    
   734.099976       1.95588005    
   734.200012       1.95605004    
   734.299988       1.95605004    
   734.400024       1.95713997    
   734.500000       1.95713997    
   734.599976       1.95713997    
   734.700012       1.95727003    
   734.799988       1.95760000    
   734.900024       1.95760000    
   735.000000       1.95760000    
   735.099976       1.95760000    
   735.200012       1.95828998    
   735.299988       1.95828998    
   735.400024       1.95871997    
   735.500000       1.95871997    
   735.599976       1.95921004    
   735.700012       1.95966005    
   735.799988       1.95966005    
   735.900024       1.96026003    
   736.000000       1.96087003    
   736.099976       1.96087003    
   736.200012       1.96134996    
   736.299988       1.96134996    
   736.400024       1.96159995    
   736.500000       1.96272004    
   736.599976       1.96272004    
   736.700012       1.96272004    
   736.799988       1.96317005    
   736.900024       1.96317005    
   737.000000       1.96317005    
   737.099976       1.96334004    
   737.200012       1.96334004    
   737.299988       1.96334004    
   737.400024       1.96414006    
   737.500000       1.96414006    
   737.599976       1.96457005    
   737.700012       1.96510005    
   737.799988       1.96564996    
   737.900024       1.96624005    
   738.000000       1.96624005    
   738.099976       1.96624005    
   738.200012       1.96624005    
   738.299988       1.96624005    
   738.400024       1.96683002    
   738.500000       1.96683002    
   738.599976       1.96683002    
   738.700012       1.96721995    
   738.799988       1.96721995    
   738.900024       1.96721995    
   739.000000       1.96791995    
   739.099976       1.96791995    
   739.200012       1.96855998    
   739.299988       1.96855998    
   739.400024       1.96934998    
   739.500000       1.96934998    
   739.599976       1.96934998    
   739.700012       1.96984994    
   739.799988       1.96984994    
   739.900024       1.96984994    
   740.000000       1.97019994    
   740.099976       1.97019994    
   740.200012       1.97019994    
   740.299988       1.97019994    
   740.400024       1.97079003    
   740.500000       1.97125006    
   740.599976       1.97125006    
   740.700012       1.97171998    
   740.799988       1.97171998    
   740.900024       1.97171998    
   741.000000       1.97241998    
   741.099976       1.97241998    
   741.200012       1.97241998    
   741.299988       1.97300005    
   741.400024       1.97300005    
   741.500000       1.97300005    
   741.599976       1.97340000    
   741.700012       1.97340000    
   741.799988       1.97370994    
   741.900024       1.97370994    
   742.000000       1.97370994    
   742.099976       1.97388005    
   742.200012       1.97388005    
   742.299988       1.97442997    
   742.400024       1.97442997    
   742.500000       1.97442997    
   742.599976       1.97444999    
   742.700012       1.97444999    
   742.799988       1.97537994    
   742.900024       1.97570002    
   743.000000       1.97614002    
   743.099976       1.97614002    
   743.200012       1.97637999    
   743.299988       1.97637999    
   743.400024       1.97658002    
   743.500000       1.97658002    
   743.599976       1.97658002    
   743.700012       1.97722995    
   743.799988       1.97722995    
   743.900024       1.97722995    
   744.000000       1.97792006    
   744.099976       1.97792006    
   744.200012       1.97792006    
   744.299988       1.97816002    
   744.400024       1.97844994    
   744.500000       1.97897995    
   744.599976       1.97897995    
   744.700012       1.97943997    
   744.799988       1.97943997    
   744.900024       1.97949004    
   745.000000       1.97949004    
   745.099976       1.97949004    
   745.200012       1.97949004    
   745.299988       1.98036003    
   745.400024       1.98102999    
   745.500000       1.98102999    
   745.599976       1.98153996    
   745.700012       1.98153996    
   745.799988       1.98215997    
   745.900024       1.98292005    
   746.000000       1.98292005    
   746.099976       1.98292005    
   746.200012       1.98292005    
   746.299988       1.98335004    
   746.400024       1.98388004    
   746.500000       1.98388004    
   746.599976       1.98434997    
   746.700012       1.98434997    
   746.799988       1.98434997    
   746.900024       1.98434997    
   747.000000       1.98434997    
   747.099976       1.98434997    
   747.200012       1.98434997    
   747.299988       1.98512995    
   747.400024       1.98512995    
   747.500000       1.98694003    
   747.599976       1.98694003    
   747.700012       1.98694003    
   747.799988       1.98749006    
   747.900024       1.98776996    
   748.000000       1.98816001    
   748.099976       1.98816001    
   748.200012       1.98873997    
   748.299988       1.98961997    
   748.400024       1.98961997    
   748.500000       1.99006999    
   748.599976       1.99006999    
   748.700012       1.99006999    
   748.799988       1.99006999    
   748.900024       1.99050999    
   749.000000       1.99097002    
   749.099976       1.99143004    
   749.200012       1.99143004    
   749.299988       1.99220002    
   749.400024       1.99220002    
   749.500000       1.99258995    
   749.599976       1.99258995    
   749.700012       1.99258995    
   749.799988       1.99282002    
   749.900024       1.99330997    
   750.000000       1.99330997    
   750.099976       1.99363005    
   750.200012       1.99417996    
   750.299988       1.99477994    
   750.400024       1.99477994    
   750.500000       1.99548995    
   750.599976       1.99548995    
   750.700012       1.99548995    
   750.799988       1.99548995    
   750.900024       1.99612999    
   751.000000       1.99724996    
   751.099976       1.99724996    
   751.200012       1.99724996    
   751.299988       1.99724996    
   751.400024       1.99756002    
   751.500000       1.99756002    
   751.599976       1.99756002    
   751.700012       1.99802005    
   751.799988       1.99802005    
   751.900024       1.99802005    
   752.000000       1.99802005    
   752.099976       1.99852002    
   752.200012       1.99852002    
   752.299988       1.99916005    
   752.400024       1.99916005    
   752.500000       1.99916005    
   752.599976       1.99975002    
   752.700012       2.00018001    
   752.799988       2.00018001    
   752.900024       2.00081992    
   753.000000       2.00081992    
   753.099976       2.00136995    
   753.200012       2.00219989    
   753.299988       2.00256991    
   753.400024       2.00256991    
   753.500000       2.00367999    
   753.599976       2.00367999    
   753.700012       2.00412989    
   753.799988       2.00412989    
   753.900024       2.00412989    
   754.000000       2.00412989    
   754.099976       2.00412989    
   754.200012       2.00412989    
   754.299988       2.00511003    
   754.400024       2.00550008    
   754.500000       2.00550008    
   754.599976       2.00606990    
   754.700012       2.00662994    
   754.799988       2.00662994    
   754.900024       2.00662994    
   755.000000       2.00662994    
   755.099976       2.00699997    
   755.200012       2.00739002    
   755.299988       2.00823998    
   755.400024       2.00857997    
   755.500000       2.00857997    
   755.599976       2.00857997    
   755.700012       2.00929999    
   755.799988       2.00987005    
   755.900024       2.01010990    
   756.000000       2.01010990    
   756.099976       2.01111007    
   756.200012       2.01111007    
   756.299988       2.01111007    
   756.400024       2.01137996    
   756.500000       2.01174998    
   756.599976       2.01174998    
   756.700012       2.01254010    
   756.799988       2.01254010    
   756.900024       2.01311994    
   757.000000       2.01311994    
   757.099976       2.01373005    
   757.200012       2.01373005    
   757.299988       2.01373005    
   757.400024       2.01401997    
   757.500000       2.01401997    
   757.599976       2.01425004    
   757.700012       2.01425004    
   757.799988       2.01425004    
   757.900024       2.01479006    
   758.000000       2.01479006    
   758.099976       2.01479006    
   758.200012       2.01479006    
   758.299988       2.01505995    
   758.400024       2.01557994    
   758.500000       2.01616001    
   758.599976       2.01688004    
   758.700012       2.01834011    
   758.799988       2.01950002    
   758.900024       2.01950002    
   759.000000       2.01950002    
   759.099976       2.01950002    
   759.200012       2.01996994    
   759.299988       2.01996994    
   759.400024       2.02010989    
   759.500000       2.02042007    
   759.599976       2.02042007    
   759.700012       2.02155995    
   759.799988       2.02155995    
   759.900024       2.02155995    
   760.000000       2.02155995    
   760.099976       2.02191997    
   760.200012       2.02233005    
   760.299988       2.02271008    
   760.400024       2.02316999    
   760.500000       2.02375007    
   760.599976       2.02375007    
   760.700012       2.02375007    
   760.799988       2.02375007    
   760.900024       2.02423000    
   761.000000       2.02546000    
   761.099976       2.02594995    
   761.200012       2.02594995    
   761.299988       2.02639008    
   761.400024       2.02673006    
   761.500000       2.02706003    
   761.599976       2.02706003    
   761.700012       2.02706003    
   761.799988       2.02776003    
   761.900024       2.02776003    
   762.000000       2.02879000    
   762.099976       2.02879000    
   762.200012       2.02879000    
   762.299988       2.02895999    
   762.400024       2.02895999    
   762.500000       2.02895999    
   762.599976       2.03028989    
   762.700012       2.03158998    
   762.799988       2.03158998    
   762.900024       2.03210998    
   763.000000       2.03210998    
   763.099976       2.03296995    
   763.200012       2.03344989    
   763.299988       2.03416991    
   763.400024       2.03416991    
   763.500000       2.03416991    
   763.599976       2.03416991    
   763.700012       2.03416991    
   763.799988       2.03446007    
   763.900024       2.03446007    
   764.000000       2.03446007    
   764.099976       2.03446007    
   764.200012       2.03446007    
   764.299988       2.03516006    
   764.400024       2.03588009    
   764.500000       2.03629994    
   764.599976       2.03629994    
   764.700012       2.03629994    
   764.799988       2.03724003    
   764.900024       2.03778005    
   765.000000       2.03778005    
   765.099976       2.03778005    
   765.200012       2.03778005    
   765.299988       2.03778005    
   765.400024       2.03778005    
   765.500000       2.03813004    
   765.599976       2.03856993    
   765.700012       2.03856993    
   765.799988       2.03856993    
   765.900024       2.03945994    
   766.000000       2.03945994    
   766.099976       2.03990006    
   766.200012       2.03990006    
   766.299988       2.04044008    
   766.400024       2.04044008    
   766.500000       2.04044008    
   766.599976       2.04098010    
   766.700012       2.04098010    
   766.799988       2.04098010    
   766.900024       2.04098010    
   767.000000       2.04177999    
   767.099976       2.04229999    
   767.200012       2.04229999    
   767.299988       2.04276991    
   767.400024       2.04327989    
   767.500000       2.04327989    
   767.599976       2.04327989    
   767.700012       2.04363990    
   767.799988       2.04400992    
   767.900024       2.04400992    
   768.000000       2.04424000    
   768.099976       2.04424000    
   768.200012       2.04525995    
   768.299988       2.04525995    
   768.400024       2.04525995    
   768.500000       2.04551005    
   768.599976       2.04551005    
   768.700012       2.04643989    
   768.799988       2.04643989    
   768.900024       2.04643989    
   769.000000       2.04692006    
   769.099976       2.04692006    
   769.200012       2.04817009    
   769.299988       2.04817009    
   769.400024       2.04844999    
   769.500000       2.04846001    
   769.599976       2.04846001    
   769.700012       2.04846001    
   769.799988       2.04916000    
   769.900024       2.04984999    
   770.000000       2.04984999    
   770.099976       2.05057001    
   770.200012       2.05057001    
   770.299988       2.05116010    
   770.400024       2.05116010    
   770.500000       2.05185008    
   770.599976       2.05185008    
   770.700012       2.05185008    
   770.799988       2.05185008    
   770.900024       2.05250001    
   771.000000       2.05286002    
   771.099976       2.05286002    
   771.200012       2.05345988    
   771.299988       2.05345988    
   771.400024       2.05345988    
   771.500000       2.05345988    
   771.599976       2.05399990    
   771.700012       2.05399990    
   771.799988       2.05399990    
   771.900024       2.05399990    
   772.000000       2.05461001    
   772.099976       2.05506992    
   772.200012       2.05506992    
   772.299988       2.05506992    
   772.400024       2.05550003    
   772.500000       2.05580997    
   772.599976       2.05580997    
   772.700012       2.05624008    
   772.799988       2.05624008    
   772.900024       2.05624008    
   773.000000       2.05643010    
   773.099976       2.05643010    
   773.200012       2.05678010    
   773.299988       2.05678010    
   773.400024       2.05678010    
   773.500000       2.05678010    
   773.599976       2.05678010    
   773.700012       2.05741000    
   773.799988       2.05809999    
   773.900024       2.05809999    
   774.000000       2.05830002    
   774.099976       2.05830002    
   774.200012       2.05902004    
   774.299988       2.05966997    
   774.400024       2.06022000    
   774.500000       2.06111002    
   774.599976       2.06111002    
   774.700012       2.06172991    
   774.799988       2.06172991    
   774.900024       2.06172991    
   775.000000       2.06208992    
   775.099976       2.06208992    
   775.200012       2.06281996    
   775.299988       2.06436992    
   775.400024       2.06490993    
   775.500000       2.06524992    
   775.599976       2.06551003    
   775.700012       2.06551003    
   775.799988       2.06551003    
   775.900024       2.06669998    
   776.000000       2.06669998    
   776.099976       2.06705999    
   776.200012       2.06705999    
   776.299988       2.06763005    
   776.400024       2.06763005    
   776.500000       2.06763005    
   776.599976       2.06763005    
   776.700012       2.06819010    
   776.799988       2.06874990    
   776.900024       2.07005000    
   777.000000       2.07005000    
   777.099976       2.07005000    
   777.200012       2.07005000    
   777.299988       2.07048988    
   777.400024       2.07048988    
   777.500000       2.07088995    
   777.599976       2.07137990    
   777.700012       2.07230997    
   777.799988       2.07277989    
   777.900024       2.07341003    
   778.000000       2.07341003    
   778.099976       2.07341003    
   778.200012       2.07341003    
   778.299988       2.07362008    
   778.400024       2.07463002    
   778.500000       2.07463002    
   778.599976       2.07523990    
   778.700012       2.07523990    
   778.799988       2.07562995    
   778.900024       2.07562995    
   779.000000       2.07562995    
   779.099976       2.07562995    
   779.200012       2.07562995    
   779.299988       2.07672000    
   779.400024       2.07736993    
   779.500000       2.07823992    
   779.599976       2.07823992    
   779.700012       2.07823992    
   779.799988       2.07823992    
   779.900024       2.07861996    
   780.000000       2.07861996    
   780.099976       2.07922006    
   780.200012       2.07922006    
   780.299988       2.07948995    
   780.400024       2.07948995    
   780.500000       2.07948995    
   780.599976       2.08018994    
   780.700012       2.08018994    
   780.799988       2.08056998    
   780.900024       2.08203006    
   781.000000       2.08266997    
   781.099976       2.08266997    
   781.200012       2.08291006    
   781.299988       2.08357000    
   781.400024       2.08357000    
   781.500000       2.08384991    
   781.599976       2.08384991    
   781.700012       2.08454990    
   781.799988       2.08530998    
   781.900024       2.08530998    
   782.000000       2.08530998    
   782.099976       2.08530998    
   782.200012       2.08566999    
   782.299988       2.08566999    
   782.400024       2.08596992    
   782.500000       2.08615994    
   782.599976       2.08615994    
   782.700012       2.08656001    
   782.799988       2.08656001    
   782.900024       2.08712006    
   783.000000       2.08712006    
   783.099976       2.08754992    
   783.200012       2.08754992    
   783.299988       2.08782005    
   783.400024       2.08782005    
   783.500000       2.08838010    
   783.599976       2.08838010    
   783.700012       2.08838010    
   783.799988       2.08838010    
   783.900024       2.08855009    
   784.000000       2.08855009    
   784.099976       2.08855009    
   784.200012       2.08855009    
   784.299988       2.08911991    
   784.400024       2.08961010    
   784.500000       2.08992004    
   784.599976       2.08992004    
   784.700012       2.09052992    
   784.799988       2.09052992    
   784.900024       2.09106994    
   785.000000       2.09106994    
   785.099976       2.09106994    
   785.200012       2.09207010    
   785.299988       2.09207010    
   785.400024       2.09207010    
   785.500000       2.09255004    
   785.599976       2.09255004    
   785.700012       2.09255004    
   785.799988       2.09255004    
   785.900024       2.09305000    
   786.000000       2.09305000    
   786.099976       2.09305000    
   786.200012       2.09305000    
   786.299988       2.09324002    
   786.400024       2.09348989    
   786.500000       2.09387994    
   786.599976       2.09387994    
   786.700012       2.09430003    
   786.799988       2.09430003    
   786.900024       2.09474993    
   787.000000       2.09493995    
   787.099976       2.09493995    
   787.200012       2.09541011    
   787.299988       2.09541011    
   787.400024       2.09541011    
   787.500000       2.09541011    
   787.599976       2.09541011    
   787.700012       2.09573007    
   787.799988       2.09573007    
   787.900024       2.09573007    
   788.000000       2.09604001    
   788.099976       2.09604001    
   788.200012       2.09647012    
   788.299988       2.09702992    
   788.400024       2.09702992    
   788.500000       2.09752011    
   788.599976       2.09787011    
   788.700012       2.09821010    
   788.799988       2.09821010    
   788.900024       2.09821010    
   789.000000       2.09878993    
   789.099976       2.09927011    
   789.200012       2.09927011    
   789.299988       2.09998012    
   789.400024       2.10050011    
   789.500000       2.10050011    
   789.599976       2.10069990    
   789.700012       2.10069990    
   789.799988       2.10069990    
   789.900024       2.10069990    
   790.000000       2.10069990    
   790.099976       2.10124993    
   790.200012       2.10124993    
   790.299988       2.10124993    
   790.400024       2.10124993    
   790.500000       2.10209990    
   790.599976       2.10262990    
   790.700012       2.10262990    
   790.799988       2.10262990    
   790.900024       2.10304999    
   791.000000       2.10304999    
   791.099976       2.10358000    
   791.200012       2.10422993    
   791.299988       2.10461998    
   791.400024       2.10461998    
   791.500000       2.10526991    
   791.599976       2.10582995    
   791.700012       2.10582995    
   791.799988       2.10582995    
   791.900024       2.10648990    
   792.000000       2.10648990    
   792.099976       2.10648990    
   792.200012       2.10707998    
   792.299988       2.10707998    
   792.400024       2.10759997    
   792.500000       2.10759997    
   792.599976       2.10759997    
   792.700012       2.10799003    
   792.799988       2.10799003    
   792.900024       2.10799003    
   793.000000       2.10847998    
   793.099976       2.10880995    
   793.200012       2.10880995    
   793.299988       2.10880995    
   793.400024       2.10880995    
   793.500000       2.10939002    
   793.599976       2.10939002    
   793.700012       2.11075997    
   793.799988       2.11198997    
   793.900024       2.11277008    
   794.000000       2.11314011    
   794.099976       2.11314011    
   794.200012       2.11314011    
   794.299988       2.11314011    
   794.400024       2.11314011    
   794.500000       2.11385012    
   794.599976       2.11385012    
   794.700012       2.11511993    
   794.799988       2.11560988    
   794.900024       2.11560988    
   795.000000       2.11560988    
   795.099976       2.11607003    
   795.200012       2.11650991    
   795.299988       2.11683989    
   795.400024       2.11714005    
   795.500000       2.11759996    
   795.599976       2.11806989    
   795.700012       2.11806989    
   795.799988       2.11868000    
   795.900024       2.11868000    
   796.000000       2.11929011    
   796.099976       2.11991000    
   796.200012       2.11991000    
   796.299988       2.11991000    
   796.400024       2.11991000    
   796.500000       2.11991000    
   796.599976       2.12026000    
   796.700012       2.12026000    
   796.799988       2.12026000    
   796.900024       2.12072992    
   797.000000       2.12121010    
   797.099976       2.12121010    
   797.200012       2.12121010    
   797.299988       2.12161994    
   797.400024       2.12245989    
   797.500000       2.12245989    
   797.599976       2.12245989    
   797.700012       2.12245989    
   797.799988       2.12245989    
   797.900024       2.12300992    
   798.000000       2.12300992    
   798.099976       2.12354994    
   798.200012       2.12354994    
   798.299988       2.12379003    
   798.400024       2.12488008    
   798.500000       2.12488008    
   798.599976       2.12488008    
   798.700012       2.12648010    
   798.799988       2.12648010    
   798.900024       2.12719989    
   799.000000       2.12772989    
   799.099976       2.12772989    
   799.200012       2.12783003    
   799.299988       2.12808990    
   799.400024       2.12808990    
   799.500000       2.12808990    
   799.599976       2.12864995    
   799.700012       2.12864995    
   799.799988       2.12864995    
   799.900024       2.12923002    
   800.000000       2.12923002    
   800.099976       2.12954998    
   800.200012       2.12954998    
   800.299988       2.13015008    
   800.400024       2.13015008    
   800.500000       2.13015008    
   800.599976       2.13041997    
   800.700012       2.13140011    
   800.799988       2.13140011    
   800.900024       2.13140011    
   801.000000       2.13140011    
   801.099976       2.13140011    
   801.200012       2.13233995    
   801.299988       2.13233995    
   801.400024       2.13233995    
   801.500000       2.13233995    
   801.599976       2.13284993    
   801.700012       2.13284993    
   801.799988       2.13284993    
   801.900024       2.13284993    
   802.000000       2.13367009    
   802.099976       2.13405991    
   802.200012       2.13405991    
   802.299988       2.13405991    
   802.400024       2.13467002    
   802.500000       2.13467002    
   802.599976       2.13521004    
   802.700012       2.13521004    
   802.799988       2.13521004    
   802.900024       2.13585997    
   803.000000       2.13585997    
   803.099976       2.13585997    
   803.200012       2.13585997    
   803.299988       2.13625002    
   803.400024       2.13653994    
   803.500000       2.13653994    
   803.599976       2.13653994    
   803.700012       2.13673997    
   803.799988       2.13673997    
   803.900024       2.13673997    
   804.000000       2.13730001    
   804.099976       2.13730001    
   804.200012       2.13770008    
   804.299988       2.13770008    
   804.400024       2.13805008    
   804.500000       2.13805008    
   804.599976       2.13805008    
   804.700012       2.13871002    
   804.799988       2.13871002    
   804.900024       2.13871002    
   805.000000       2.13912010    
   805.099976       2.13912010    
   805.200012       2.13980007    
   805.299988       2.13980007    
   805.400024       2.14047003    
   805.500000       2.14047003    
   805.599976       2.14047003    
   805.700012       2.14074993    
   805.799988       2.14118004    
   805.900024       2.14118004    
   806.000000       2.14175010    
   806.099976       2.14175010    
   806.200012       2.14175010    
   806.299988       2.14175010    
   806.400024       2.14223003    
   806.500000       2.14278007    
   806.599976       2.14278007    
   806.700012       2.14327002    
   806.799988       2.14327002    
   806.900024       2.14327002    
   807.000000       2.14327002    
   807.099976       2.14370990    
   807.200012       2.14426994    
   807.299988       2.14426994    
   807.400024       2.14490008    
   807.500000       2.14552999    
   807.599976       2.14552999    
   807.700012       2.14552999    
   807.799988       2.14600992    
   807.900024       2.14600992    
   808.000000       2.14738011    
   808.099976       2.14771008    
   808.200012       2.14848995    
   808.299988       2.14908004    
   808.400024       2.14908004    
   808.500000       2.15064001    
   808.599976       2.15064001    
   808.700012       2.15064001    
   808.799988       2.15106010    
   808.900024       2.15106010    
   809.000000       2.15106010    
   809.099976       2.15156007    
   809.200012       2.15218997    
   809.299988       2.15265989    
   809.400024       2.15265989    
   809.500000       2.15265989    
   809.599976       2.15265989    
   809.700012       2.15310001    
   809.799988       2.15310001    
   809.900024       2.15310001    
   810.000000       2.15338993    
   810.099976       2.15338993    
   810.200012       2.15376997    
   810.299988       2.15376997    
   810.400024       2.15376997    
   810.500000       2.15376997    
   810.599976       2.15426993    
   810.700012       2.15426993    
   810.799988       2.15426993    
   810.900024       2.15426993    
   811.000000       2.15586996    
   811.099976       2.15664005    
   811.200012       2.15664005    
   811.299988       2.15719008    
   811.400024       2.15739989    
   811.500000       2.15812993    
   811.599976       2.15812993    
   811.700012       2.15812993    
   811.799988       2.15880990    
   811.900024       2.15880990    
   812.000000       2.16004992    
   812.099976       2.16004992    
   812.200012       2.16113997    
   812.299988       2.16113997    
   812.400024       2.16177011    
   812.500000       2.16211009    
   812.599976       2.16211009    
   812.700012       2.16243005    
   812.799988       2.16243005    
   812.900024       2.16243005    
   813.000000       2.16315007    
   813.099976       2.16315007    
   813.200012       2.16315007    
   813.299988       2.16315007    
   813.400024       2.16315007    
   813.500000       2.16332006    
   813.599976       2.16348004    
   813.700012       2.16348004    
   813.799988       2.16348004    
   813.900024       2.16402006    
   814.000000       2.16566992    
   814.099976       2.16616988    
   814.200012       2.16669011    
   814.299988       2.16722012    
   814.400024       2.16722012    
   814.500000       2.16722012    
   814.599976       2.16763997    
   814.700012       2.16763997    
   814.799988       2.16763997    
   814.900024       2.16832995    
   815.000000       2.16930008    
   815.099976       2.16963005    
   815.200012       2.16963005    
   815.299988       2.16963005    
   815.400024       2.17038012    
   815.500000       2.17038012    
   815.599976       2.17103004    
   815.700012       2.17103004    
   815.799988       2.17103004    
   815.900024       2.17103004    
   816.000000       2.17133999    
   816.099976       2.17147994    
   816.200012       2.17182994    
   816.299988       2.17182994    
   816.400024       2.17220998    
   816.500000       2.17251992    
   816.599976       2.17251992    
   816.700012       2.17251992    
   816.799988       2.17305994    
   816.900024       2.17305994    
   817.000000       2.17337990    
   817.099976       2.17337990    
   817.200012       2.17337990    
   817.299988       2.17399001    
   817.400024       2.17399001    
   817.500000       2.17462993    
   817.599976       2.17462993    
   817.700012       2.17480993    
   817.799988       2.17480993    
   817.900024       2.17536998    
   818.000000       2.17599010    
   818.099976       2.17599010    
   818.200012       2.17599010    
   818.299988       2.17652011    
   818.400024       2.17652011    
   818.500000       2.17652011    
   818.599976       2.17690992    
   818.700012       2.17690992    
   818.799988       2.17690992    
   818.900024       2.17813993    
   819.000000       2.17813993    
   819.099976       2.17878008    
   819.200012       2.17925000    
   819.299988       2.17925000    
   819.400024       2.17925000    
   819.500000       2.17925000    
   819.599976       2.18002009    
   819.700012       2.18045998    
   819.799988       2.18045998    
   819.900024       2.18102002    
   820.000000       2.18102002    
   820.099976       2.18102002    
   820.200012       2.18122005    
   820.299988       2.18122005    
   820.400024       2.18122005    
   820.500000       2.18181992    
   820.599976       2.18244004    
   820.700012       2.18244004    
   820.799988       2.18244004    
   820.900024       2.18297005    
   821.000000       2.18297005    
   821.099976       2.18297005    
   821.200012       2.18297005    
   821.299988       2.18460011    
   821.400024       2.18522000    
   821.500000       2.18522000    
   821.599976       2.18522000    
   821.700012       2.18580008    
   821.799988       2.18648005    
   821.900024       2.18648005    
   822.000000       2.18648005    
   822.099976       2.18764997    
   822.200012       2.18823004    
   822.299988       2.18823004    
   822.400024       2.18823004    
   822.500000       2.18877006    
   822.599976       2.18877006    
   822.700012       2.18877006    
   822.799988       2.18931007    
   822.900024       2.18931007    
   823.000000       2.18999004    
   823.099976       2.18999004    
   823.200012       2.19035006    
   823.299988       2.19035006    
   823.400024       2.19039989    
   823.500000       2.19039989    
   823.599976       2.19039989    
   823.700012       2.19039989    
   823.799988       2.19074988    
   823.900024       2.19129992    
   824.000000       2.19129992    
   824.099976       2.19161010    
   824.200012       2.19198990    
   824.299988       2.19198990    
   824.400024       2.19198990    
   824.500000       2.19198990    
   824.599976       2.19266009    
   824.700012       2.19266009    
   824.799988       2.19321990    
   824.900024       2.19383001    
   825.000000       2.19383001    
   825.099976       2.19437003    
   825.200012       2.19437003    
   825.299988       2.19569993    
   825.400024       2.19620991    
   825.500000       2.19620991    
   825.599976       2.19691992    
   825.700012       2.19691992    
   825.799988       2.19741988    
   825.900024       2.19741988    
   826.000000       2.19741988    
   826.099976       2.19741988    
   826.200012       2.19864011    
   826.299988       2.19864011    
   826.400024       2.19864011    
   826.500000       2.19910002    
   826.599976       2.19969010    
   826.700012       2.20040989    
   826.799988       2.20040989    
   826.900024       2.20075989    
   827.000000       2.20139003    
   827.099976       2.20199990    
   827.200012       2.20251012    
   827.299988       2.20251012    
   827.400024       2.20251012    
   827.500000       2.20333004    
   827.599976       2.20333004    
   827.700012       2.20392990    
   827.799988       2.20392990    
   827.900024       2.20533991    
   828.000000       2.20600009    
   828.099976       2.20654011    
   828.200012       2.20654011    
   828.299988       2.20654011    
   828.400024       2.20707989    
   828.500000       2.20763993    
   828.599976       2.20763993    
   828.700012       2.20763993    
   828.799988       2.20774007    
   828.900024       2.20774007    
   829.000000       2.20774007    
   829.099976       2.20815992    
   829.200012       2.20889997    
   829.299988       2.20889997    
   829.400024       2.20889997    
   829.500000       2.20962000    
   829.599976       2.20962000    
   829.700012       2.20962000    
   829.799988       2.21023011    
   829.900024       2.21023011    
   830.000000       2.21079993    
   830.099976       2.21143007    
   830.200012       2.21210003    
   830.299988       2.21247005    
   830.400024       2.21247005    
   830.500000       2.21286988    
   830.599976       2.21286988    
   830.700012       2.21329999    
   830.799988       2.21329999    
   830.900024       2.21329999    
   831.000000       2.21329999    
   831.099976       2.21396995    
   831.200012       2.21396995    
   831.299988       2.21396995    
   831.400024       2.21444011    
   831.500000       2.21475005    
   831.599976       2.21491003    
   831.700012       2.21514010    
   831.799988       2.21559000    
   831.900024       2.21608996    
   832.000000       2.21608996    
   832.099976       2.21608996    
   832.200012       2.21654010    
   832.299988       2.21654010    
   832.400024       2.21654010    
   832.500000       2.21654010    
   832.599976       2.21654010    
   832.700012       2.21708012    
   832.799988       2.21759009    
   832.900024       2.21759009    
   833.000000       2.21812010    
   833.099976       2.21941996    
   833.200012       2.22017002    
   833.299988       2.22087002    
   833.400024       2.22140002    
   833.500000       2.22140002    
   833.599976       2.22233009    
   833.700012       2.22233009    
   833.799988       2.22279000    
   833.900024       2.22376990    
   834.000000       2.22376990    
   834.099976       2.22426009    
   834.200012       2.22426009    
   834.299988       2.22458005    
   834.400024       2.22458005    
   834.500000       2.22488999    
   834.599976       2.22550988    
   834.700012       2.22657990    
   834.799988       2.22695994    
   834.900024       2.22695994    
   835.000000       2.22726989    
   835.099976       2.22775006    
   835.200012       2.22849011    
   835.299988       2.22849011    
   835.400024       2.22901011    
   835.500000       2.22942996    
   835.599976       2.22942996    
   835.700012       2.22942996    
   835.799988       2.22942996    
   835.900024       2.22942996    
   836.000000       2.23044991    
   836.099976       2.23105001    
   836.200012       2.23105001    
   836.299988       2.23144007    
   836.400024       2.23225999    
   836.500000       2.23225999    
   836.599976       2.23225999    
   836.700012       2.23281002    
   836.799988       2.23423004    
   836.900024       2.23474002    
   837.000000       2.23474002    
   837.099976       2.23474002    
   837.200012       2.23534989    
   837.299988       2.23534989    
   837.400024       2.23534989    
   837.500000       2.23534989    
   837.599976       2.23590994    
   837.700012       2.23590994    
   837.799988       2.23590994    
   837.900024       2.23590994    
   838.000000       2.23655009    
   838.099976       2.23655009    
   838.200012       2.23775005    
   838.299988       2.23834991    
   838.400024       2.23834991    
   838.500000       2.23875999    
   838.599976       2.23875999    
   838.700012       2.23875999    
   838.799988       2.23916006    
   838.900024       2.23916006    
   839.000000       2.23969007    
   839.099976       2.23969007    
   839.200012       2.24040008    
   839.299988       2.24040008    
   839.400024       2.24040008    
   839.500000       2.24095988    
   839.599976       2.24160004    
   839.700012       2.24212003    
   839.799988       2.24212003    
   839.900024       2.24212003    
   840.000000       2.24212003    
   840.099976       2.24212003    
   840.200012       2.24221992    
   840.299988       2.24300003    
   840.400024       2.24372005    
   840.500000       2.24516010    
   840.599976       2.24516010    
   840.700012       2.24589992    
   840.799988       2.24589992    
   840.900024       2.24658990    
   841.000000       2.24727988    
   841.099976       2.24727988    
   841.200012       2.24772000    
   841.299988       2.24772000    
   841.400024       2.24772000    
   841.500000       2.24829006    
   841.599976       2.24829006    
   841.700012       2.24903989    
   841.799988       2.24903989    
   841.900024       2.24903989    
   842.000000       2.25019002    
   842.099976       2.25019002    
   842.200012       2.25080991    
   842.299988       2.25080991    
   842.400024       2.25147009    
   842.500000       2.25200009    
   842.599976       2.25200009    
   842.700012       2.25200009    
   842.799988       2.25250006    
   842.900024       2.25250006    
   843.000000       2.25250006    
   843.099976       2.25250006    
   843.200012       2.25324988    
   843.299988       2.25324988    
   843.400024       2.25324988    
   843.500000       2.25371003    
   843.599976       2.25445008    
   843.700012       2.25445008    
   843.799988       2.25445008    
   843.900024       2.25445008    
   844.000000       2.25483990    
   844.099976       2.25483990    
   844.200012       2.25519991    
   844.299988       2.25519991    
   844.400024       2.25550008    
   844.500000       2.25674009    
   844.599976       2.25674009    
   844.700012       2.25674009    
   844.799988       2.25722003    
   844.900024       2.25790000    
   845.000000       2.25790000    
   845.099976       2.25830007    
   845.200012       2.25830007    
   845.299988       2.25850010    
   845.400024       2.25890994    
   845.500000       2.25890994    
   845.599976       2.25890994    
   845.700012       2.25935006    
   845.799988       2.25935006    
   845.900024       2.25935006    
   846.000000       2.26031995    
   846.099976       2.26097012    
   846.200012       2.26162004    
   846.299988       2.26162004    
   846.400024       2.26162004    
   846.500000       2.26287007    
   846.599976       2.26375008    
   846.700012       2.26375008    
   846.799988       2.26375008    
   846.900024       2.26416993    
   847.000000       2.26416993    
   847.099976       2.26416993    
   847.200012       2.26502991    
   847.299988       2.26502991    
   847.400024       2.26532006    
   847.500000       2.26532006    
   847.599976       2.26532006    
   847.700012       2.26532006    
   847.799988       2.26532006    
   847.900024       2.26532006    
   848.000000       2.26532006    
   848.099976       2.26532006    
   848.200012       2.26583004    
   848.299988       2.26583004    
   848.400024       2.26648998    
   848.500000       2.26648998    
   848.599976       2.26648998    
   848.700012       2.26679993    
   848.799988       2.26733994    
   848.900024       2.26733994    
   849.000000       2.26733994    
   849.099976       2.26733994    
   849.200012       2.26733994    
   849.299988       2.26812005    
   849.400024       2.26812005    
   849.500000       2.26867008    
   849.599976       2.27014995    
   849.700012       2.27014995    
   849.799988       2.27161002    
   849.900024       2.27218008    
   850.000000       2.27218008    
   850.099976       2.27218008    
   850.200012       2.27259994    
   850.299988       2.27259994    
   850.400024       2.27362990    
   850.500000       2.27362990    
   850.599976       2.27406001    
   850.700012       2.27471995    
   850.799988       2.27471995    
   850.900024       2.27536011    
   851.000000       2.27689004    
   851.099976       2.27689004    
   851.200012       2.27732992    
   851.299988       2.27732992    
   851.400024       2.27732992    
   851.500000       2.27732992    
   851.599976       2.27732992    
   851.700012       2.27764010    
   851.799988       2.27807999    
   851.900024       2.27807999    
   852.000000       2.27807999    
   852.099976       2.27915001    
   852.200012       2.27915001    
   852.299988       2.27915001    
   852.400024       2.27915001    
   852.500000       2.27915001    
   852.599976       2.27954006    
   852.700012       2.27954006    
   852.799988       2.28114009    
   852.900024       2.28114009    
   853.000000       2.28114009    
   853.099976       2.28114009    
   853.200012       2.28163004    
   853.299988       2.28163004    
   853.400024       2.28263998    
   853.500000       2.28384995    
   853.599976       2.28384995    
   853.700012       2.28384995    
   853.799988       2.28449988    
   853.900024       2.28449988    
   854.000000       2.28449988    
   854.099976       2.28449988    
   854.200012       2.28523993    
   854.299988       2.28523993    
   854.400024       2.28523993    
   854.500000       2.28587008    
   854.599976       2.28587008    
   854.700012       2.28656006    
   854.799988       2.28692007    
   854.900024       2.28692007    
   855.000000       2.28803992    
   855.099976       2.28803992    
   855.200012       2.28847003    
   855.299988       2.28847003    
   855.400024       2.28847003    
   855.500000       2.28928995    
   855.599976       2.29004002    
   855.700012       2.29004002    
   855.799988       2.29049993    
   855.900024       2.29049993    
   856.000000       2.29097009    
   856.099976       2.29143000    
   856.200012       2.29192996    
   856.299988       2.29244995    
   856.400024       2.29244995    
   856.500000       2.29303002    
   856.599976       2.29303002    
   856.700012       2.29303002    
   856.799988       2.29430008    
   856.900024       2.29430008    
   857.000000       2.29479003    
   857.099976       2.29479003    
   857.200012       2.29479003    
   857.299988       2.29479003    
   857.400024       2.29479003    
   857.500000       2.29545999    
   857.599976       2.29675007    
   857.700012       2.29675007    
   857.799988       2.29677010    
   857.900024       2.29712009    
   858.000000       2.29712009    
   858.099976       2.29775000    
   858.200012       2.29856992    
   858.299988       2.29938006    
   858.400024       2.30010009    
   858.500000       2.30010009    
   858.599976       2.30042005    
   858.700012       2.30042005    
   858.799988       2.30097008    
   858.900024       2.30097008    
   859.000000       2.30097008    
   859.099976       2.30148005    
   859.200012       2.30148005    
   859.299988       2.30200005    
   859.400024       2.30200005    
   859.500000       2.30317998    
   859.599976       2.30317998    
   859.700012       2.30375004    
   859.799988       2.30375004    
   859.900024       2.30375004    
   860.000000       2.30441999    
   860.099976       2.30441999    
   860.200012       2.30560994    
   860.299988       2.30560994    
   860.400024       2.30601001    
   860.500000       2.30715990    
   860.599976       2.30715990    
   860.700012       2.30764008    
   860.799988       2.30803990    
   860.900024       2.30803990    
   861.000000       2.30885005    
   861.099976       2.30942011    
   861.200012       2.30942011    
   861.299988       2.30942011    
   861.400024       2.30942011    
   861.500000       2.31007004    
   861.599976       2.31007004    
   861.700012       2.31028008    
   861.799988       2.31028008    
   861.900024       2.31028008    
   862.000000       2.31028008    
   862.099976       2.31080008    
   862.200012       2.31135011    
   862.299988       2.31135011    
   862.400024       2.31187010    
   862.500000       2.31238008    
   862.599976       2.31288004    
   862.700012       2.31288004    
   862.799988       2.31288004    
   862.900024       2.31288004    
   863.000000       2.31310010    
   863.099976       2.31310010    
   863.200012       2.31310010    
   863.299988       2.31358004    
   863.400024       2.31358004    
   863.500000       2.31365991    
   863.599976       2.31365991    
   863.700012       2.31365991    
   863.799988       2.31410003    
   863.900024       2.31450009    
   864.000000       2.31450009    
   864.099976       2.31501007    
   864.200012       2.31501007    
   864.299988       2.31501007    
   864.400024       2.31562996    
   864.500000       2.31562996    
   864.599976       2.31637001    
   864.700012       2.31637001    
   864.799988       2.31637001    
   864.900024       2.31680989    
   865.000000       2.31680989    
   865.099976       2.31788993    
   865.200012       2.31788993    
   865.299988       2.31863999    
   865.400024       2.31863999    
   865.500000       2.31902003    
   865.599976       2.31936002    
   865.700012       2.31996012    
   865.799988       2.32061005    
   865.900024       2.32061005    
   866.000000       2.32061005    
   866.099976       2.32195997    
   866.200012       2.32263994    
   866.299988       2.32263994    
   866.400024       2.32263994    
   866.500000       2.32294011    
   866.599976       2.32294011    
   866.700012       2.32351995    
   866.799988       2.32351995    
   866.900024       2.32351995    
   867.000000       2.32351995    
   867.099976       2.32367992    
   867.200012       2.32406998    
   867.299988       2.32459998    
   867.400024       2.32524991    
   867.500000       2.32524991    
   867.599976       2.32524991    
   867.700012       2.32598996    
   867.799988       2.32598996    
   867.900024       2.32665992    
   868.000000       2.32721996    
   868.099976       2.32721996    
   868.200012       2.32721996    
   868.299988       2.32814002    
   868.400024       2.32891011    
   868.500000       2.32891011    
   868.599976       2.32891011    
   868.700012       2.32943010    
   868.799988       2.33006001    
   868.900024       2.33006001    
   869.000000       2.33063006    
   869.099976       2.33100009    
   869.200012       2.33100009    
   869.299988       2.33131003    
   869.400024       2.33131003    
   869.500000       2.33196998    
   869.599976       2.33257008    
   869.700012       2.33257008    
   869.799988       2.33318996    
   869.900024       2.33380008    
   870.000000       2.33380008    
   870.099976       2.33380008    
   870.200012       2.33454990    
   870.299988       2.33529997    
   870.400024       2.33596992    
   870.500000       2.33670998    
   870.599976       2.33750010    
   870.700012       2.33750010    
   870.799988       2.33750010    
   870.900024       2.33750010    
   871.000000       2.33800006    
   871.099976       2.33800006    
   871.200012       2.33936000    
   871.299988       2.34003997    
   871.400024       2.34092999    
   871.500000       2.34092999    
   871.599976       2.34092999    
   871.700012       2.34145999    
   871.799988       2.34145999    
   871.900024       2.34162998    
   872.000000       2.34162998    
   872.099976       2.34194994    
   872.200012       2.34194994    
   872.299988       2.34194994    
   872.400024       2.34212995    
   872.500000       2.34233999    
   872.599976       2.34255004    
   872.700012       2.34255004    
   872.799988       2.34255004    
   872.900024       2.34255004    
   873.000000       2.34306002    
   873.099976       2.34306002    
   873.200012       2.34338999    
   873.299988       2.34338999    
   873.400024       2.34338999    
   873.500000       2.34338999    
   873.599976       2.34390998    
   873.700012       2.34390998    
   873.799988       2.34390998    
   873.900024       2.34390998    
   874.000000       2.34418988    
   874.099976       2.34418988    
   874.200012       2.34468007    
   874.299988       2.34468007    
   874.400024       2.34513998    
   874.500000       2.34513998    
   874.599976       2.34713006    
   874.700012       2.34713006    
   874.799988       2.34713006    
   874.900024       2.34713006    
   875.000000       2.34769011    
   875.099976       2.34805989    
   875.200012       2.34805989    
   875.299988       2.34845996    
   875.400024       2.34950995    
   875.500000       2.34950995    
   875.599976       2.34950995    
   875.700012       2.35023999    
   875.799988       2.35023999    
   875.900024       2.35060000    
   876.000000       2.35081005    
   876.099976       2.35081005    
   876.200012       2.35081005    
   876.299988       2.35152006    
   876.400024       2.35152006    
   876.500000       2.35222006    
   876.599976       2.35222006    
   876.700012       2.35222006    
   876.799988       2.35384011    
   876.900024       2.35384011    
   877.000000       2.35384011    
   877.099976       2.35384011    
   877.200012       2.35443997    
   877.299988       2.35443997    
   877.400024       2.35443997    
   877.500000       2.35443997    
   877.599976       2.35543990    
   877.700012       2.35543990    
   877.799988       2.35616994    
   877.900024       2.35616994    
   878.000000       2.35683990    
   878.099976       2.35683990    
   878.200012       2.35813999    
   878.299988       2.35813999    
   878.400024       2.35813999    
   878.500000       2.35832000    
   878.599976       2.35867000    
   878.700012       2.35867000    
   878.799988       2.35927010    
   878.900024       2.35927010    
   879.000000       2.35927010    
   879.099976       2.35927010    
   879.200012       2.35966992    
   879.299988       2.35966992    
   879.400024       2.35966992    
   879.500000       2.35966992    
   879.599976       2.36016011    
   879.700012       2.36058998    
   879.799988       2.36058998    
   879.900024       2.36139011    
   880.000000       2.36139011    
   880.099976       2.36192012    
   880.200012       2.36192012    
   880.299988       2.36192012    
   880.400024       2.36262012    
   880.500000       2.36262012    
   880.599976       2.36292005    
   880.700012       2.36335993    
   880.799988       2.36335993    
   880.900024       2.36335993    
   881.000000       2.36335993    
   881.099976       2.36415005    
   881.200012       2.36427999    
   881.299988       2.36457992    
   881.400024       2.36457992    
   881.500000       2.36457992    
   881.599976       2.36457992    
   881.700012       2.36496997    
   881.799988       2.36566997    
   881.900024       2.36566997    
   882.000000       2.36615992    
   882.099976       2.36615992    
   882.200012       2.36760998    
   882.299988       2.36760998    
   882.400024       2.36785007    
   882.500000       2.36855006    
   882.599976       2.36855006    
   882.700012       2.36918998    
   882.799988       2.36918998    
   882.900024       2.36968994    
   883.000000       2.37015009    
   883.099976       2.37015009    
   883.200012       2.37063003    
   883.299988       2.37063003    
   883.400024       2.37063003    
   883.500000       2.37063003    
   883.599976       2.37063003    
   883.700012       2.37117004    
   883.799988       2.37162995    
   883.900024       2.37162995    
   884.000000       2.37207007    
   884.099976       2.37207007    
   884.200012       2.37207007    
   884.299988       2.37267995    
   884.400024       2.37267995    
   884.500000       2.37326002    
   884.599976       2.37326002    
   884.700012       2.37366009    
   884.799988       2.37366009    
   884.900024       2.37413001    
   885.000000       2.37496996    
   885.099976       2.37557006    
   885.200012       2.37634993    
   885.299988       2.37701988    
   885.400024       2.37750006    
   885.500000       2.37750006    
   885.599976       2.37880993    
   885.700012       2.37937999    
   885.799988       2.37937999    
   885.900024       2.37995005    
   886.000000       2.38057995    
   886.099976       2.38122010    
   886.200012       2.38176990    
   886.299988       2.38253999    
   886.400024       2.38253999    
   886.500000       2.38253999    
   886.599976       2.38305998    
   886.700012       2.38305998    
   886.799988       2.38305998    
   886.900024       2.38305998    
   887.000000       2.38305998    
   887.099976       2.38355994    
   887.200012       2.38404012    
   887.299988       2.38404012    
   887.400024       2.38404012    
   887.500000       2.38481998    
   887.599976       2.38481998    
   887.700012       2.38546991    
   887.799988       2.38546991    
   887.900024       2.38597989    
   888.000000       2.38639998    
   888.099976       2.38639998    
   888.200012       2.38697004    
   888.299988       2.38697004    
   888.400024       2.38797998    
   888.500000       2.38826990    
   888.599976       2.38826990    
   888.700012       2.38884997    
   888.799988       2.38930988    
   888.900024       2.38984990    
   889.000000       2.39040995    
   889.099976       2.39040995    
   889.200012       2.39040995    
   889.299988       2.39086008    
   889.400024       2.39162993    
   889.500000       2.39162993    
   889.599976       2.39162993    
   889.700012       2.39162993    
   889.799988       2.39219999    
   889.900024       2.39304996    
   890.000000       2.39369988    
   890.099976       2.39369988    
   890.200012       2.39369988    
   890.299988       2.39428997    
   890.400024       2.39428997    
   890.500000       2.39428997    
   890.599976       2.39428997    
   890.700012       2.39543009    
   890.799988       2.39543009    
   890.900024       2.39543009    
   891.000000       2.39591002    
   891.099976       2.39591002    
   891.200012       2.39591002    
   891.299988       2.39706993    
   891.400024       2.39706993    
   891.500000       2.39759994    
   891.599976       2.39828992    
   891.700012       2.39828992    
   891.799988       2.39835000    
   891.900024       2.39867997    
   892.000000       2.39867997    
   892.099976       2.39867997    
   892.200012       2.39867997    
   892.299988       2.39867997    
   892.400024       2.39906001    
   892.500000       2.39906001    
   892.599976       2.39906001    
   892.700012       2.39964008    
   892.799988       2.39964008    
   892.900024       2.39964008    
   893.000000       2.40022993    
   893.099976       2.40022993    
   893.200012       2.40022993    
   893.299988       2.40090990    
   893.400024       2.40171003    
   893.500000       2.40241003    
   893.599976       2.40241003    
   893.700012       2.40241003    
   893.799988       2.40241003    
   893.900024       2.40241003    
   894.000000       2.40241003    
   894.099976       2.40387988    
   894.200012       2.40458012    
   894.299988       2.40458012    
   894.400024       2.40458012    
   894.500000       2.40458012    
   894.599976       2.40498996    
   894.700012       2.40551996    
   894.799988       2.40687990    
   894.900024       2.40739012    
   895.000000       2.40795994    
   895.099976       2.41020012    
   895.200012       2.41072011    
   895.299988       2.41072011    
   895.400024       2.41072011    
   895.500000       2.41181993    
   895.599976       2.41336989    
   895.700012       2.41336989    
   895.799988       2.41336989    
   895.900024       2.41336989    
   896.000000       2.41396999    
   896.099976       2.41396999    
   896.200012       2.41396999    
   896.299988       2.41515994    
   896.400024       2.41515994    
   896.500000       2.41658998    
   896.599976       2.41725993    
   896.700012       2.41725993    
   896.799988       2.41763997    
   896.900024       2.42070007    
   897.000000       2.42070007    
   897.099976       2.42070007    
   897.200012       2.42106009    
   897.299988       2.42106009    
   897.400024       2.42160010    
   897.500000       2.42201996    
   897.599976       2.42201996    
   897.700012       2.42251992    
   897.799988       2.42251992    
   897.900024       2.42251992    
   898.000000       2.42315006    
   898.099976       2.42315006    
   898.200012       2.42315006    
   898.299988       2.42371011    
   898.400024       2.42371011    
   898.500000       2.42371011    
   898.599976       2.42439008    
   898.700012       2.42497993    
   898.799988       2.42497993    
   898.900024       2.42497993    
   899.000000       2.42529988    
   899.099976       2.42529988    
   899.200012       2.42529988    
   899.299988       2.42529988    
   899.400024       2.42685008    
   899.500000       2.42685008    
   899.599976       2.42685008    
   899.700012       2.42685008    
   899.799988       2.42685008    
   899.900024       2.42737007    
   900.000000       2.42802000    
   900.099976       2.42991996    
   900.200012       2.43046999    
   900.299988       2.43046999    
   900.400024       2.43210006    
   900.500000       2.43210006    
   900.599976       2.43322992    
   900.700012       2.43322992    
   900.799988       2.43386006    
   900.900024       2.43572998    
   901.000000       2.43572998    
   901.099976       2.43572998    
   901.200012       2.43572998    
   901.299988       2.43673992    
   901.400024       2.43673992    
   901.500000       2.43673992    
   901.599976       2.43710995    
   901.700012       2.43710995    
   901.799988       2.43710995    
   901.900024       2.43751001    
   902.000000       2.43751001    
   902.099976       2.43751001    
   902.200012       2.43821001    
   902.299988       2.43821001    
   902.400024       2.43821001    
   902.500000       2.43821001    
   902.599976       2.43821001    
   902.700012       2.43865991    
   902.799988       2.43865991    
   902.900024       2.43865991    
   903.000000       2.43865991    
   903.099976       2.43865991    
   903.200012       2.43909001    
   903.299988       2.43909001    
   903.400024       2.43959999    
   903.500000       2.43959999    
   903.599976       2.43959999    
   903.700012       2.43959999    
   903.799988       2.44014001    
   903.900024       2.44079995    
   904.000000       2.44079995    
   904.099976       2.44154000    
   904.200012       2.44154000    
   904.299988       2.44154000    
   904.400024       2.44247007    
   904.500000       2.44275999    
   904.599976       2.44275999    
   904.700012       2.44275999    
   904.799988       2.44275999    
   904.900024       2.44335008    
   905.000000       2.44335008    
   905.099976       2.44335008    
   905.200012       2.44335008    
   905.299988       2.44394994    
   905.400024       2.44443989    
   905.500000       2.44443989    
   905.599976       2.44529009    
   905.700012       2.44766998    
   905.799988       2.44919991    
   905.900024       2.44919991    
   906.000000       2.44970012    
   906.099976       2.44970012    
   906.200012       2.44970012    
   906.299988       2.44970012    
   906.400024       2.44970012    
   906.500000       2.45096993    
   906.599976       2.45147991    
   906.700012       2.45207000    
   906.799988       2.45273995    
   906.900024       2.45332003    
   907.000000       2.45360994    
   907.099976       2.45426011    
   907.200012       2.45426011    
   907.299988       2.45426011    
   907.400024       2.45426011    
   907.500000       2.45461011    
   907.599976       2.45461011    
   907.700012       2.45461011    
   907.799988       2.45523000    
   907.900024       2.45523000    
   908.000000       2.45523000    
   908.099976       2.45523000    
   908.200012       2.45592999    
   908.299988       2.45592999    
   908.400024       2.45653009    
   908.500000       2.45653009    
   908.599976       2.45653009    
   908.700012       2.45653009    
   908.799988       2.45653009    
   908.900024       2.45800996    
   909.000000       2.45860004    
   909.099976       2.45860004    
   909.200012       2.45912004    
   909.299988       2.45970988    
   909.400024       2.45970988    
   909.500000       2.46032000    
   909.599976       2.46032000    
   909.700012       2.46032000    
   909.799988       2.46032000    
   909.900024       2.46032000    
   910.000000       2.46086001    
   910.099976       2.46086001    
   910.200012       2.46143007    
   910.299988       2.46143007    
   910.400024       2.46143007    
   910.500000       2.46143007    
   910.599976       2.46143007    
   910.700012       2.46190000    
   910.799988       2.46190000    
   910.900024       2.46216011    
   911.000000       2.46294999    
   911.099976       2.46294999    
   911.200012       2.46294999    
   911.299988       2.46338010    
   911.400024       2.46338010    
   911.500000       2.46414995    
   911.599976       2.46490002    
   911.700012       2.46490002    
   911.799988       2.46490002    
   911.900024       2.46532989    
   912.000000       2.46532989    
   912.099976       2.46532989    
   912.200012       2.46678996    
   912.299988       2.46730995    
   912.400024       2.46730995    
   912.500000       2.46798992    
   912.599976       2.46798992    
   912.700012       2.46798992    
   912.799988       2.46833992    
   912.900024       2.46876001    
   913.000000       2.46876001    
   913.099976       2.46876001    
   913.200012       2.46876001    
   913.299988       2.46930003    
   913.400024       2.46994996    
   913.500000       2.46994996    
   913.599976       2.47060990    
   913.700012       2.47060990    
   913.799988       2.47103000    
   913.900024       2.47103000    
   914.000000       2.47103000    
   914.099976       2.47103000    
   914.200012       2.47156000    
   914.299988       2.47156000    
   914.400024       2.47156000    
   914.500000       2.47156000    
   914.599976       2.47183990    
   914.700012       2.47183990    
   914.799988       2.47325993    
   914.900024       2.47392011    
   915.000000       2.47392011    
   915.099976       2.47392011    
   915.200012       2.47463989    
   915.299988       2.47535992    
   915.400024       2.47535992    
   915.500000       2.47535992    
   915.599976       2.47535992    
   915.700012       2.47535992    
   915.799988       2.47603011    
   915.900024       2.47603011    
   916.000000       2.47603011    
   916.099976       2.47663999    
   916.200012       2.47663999    
   916.299988       2.47708011    
   916.400024       2.47708011    
   916.500000       2.47762990    
   916.599976       2.47816992    
   916.700012       2.47816992    
   916.799988       2.47816992    
   916.900024       2.47816992    
   917.000000       2.47881007    
   917.099976       2.47940993    
   917.200012       2.47940993    
   917.299988       2.47997999    
   917.400024       2.47997999    
   917.500000       2.48024988    
   917.599976       2.48024988    
   917.700012       2.48024988    
   917.799988       2.48077011    
   917.900024       2.48136997    
   918.000000       2.48136997    
   918.099976       2.48136997    
   918.200012       2.48164010    
   918.299988       2.48164010    
   918.400024       2.48164010    
   918.500000       2.48164010    
   918.599976       2.48241997    
   918.700012       2.48241997    
   918.799988       2.48285007    
   918.900024       2.48285007    
   919.000000       2.48327994    
   919.099976       2.48327994    
   919.200012       2.48397994    
   919.299988       2.48397994    
   919.400024       2.48526001    
   919.500000       2.48526001    
   919.599976       2.48526001    
   919.700012       2.48585010    
   919.799988       2.48655009    
   919.900024       2.48722005    
   920.000000       2.48778009    
   920.099976       2.48778009    
   920.200012       2.48815989    
   920.299988       2.48815989    
   920.400024       2.48945999    
   920.500000       2.48945999    
   920.599976       2.48945999    
   920.700012       2.49003005    
   920.799988       2.49003005    
   920.900024       2.49050999    
   921.000000       2.49154997    
   921.099976       2.49154997    
   921.200012       2.49154997    
   921.299988       2.49195004    
   921.400024       2.49195004    
   921.500000       2.49301004    
   921.599976       2.49301004    
   921.700012       2.49301004    
   921.799988       2.49451995    
   921.900024       2.49451995    
   922.000000       2.49475002    
   922.099976       2.49475002    
   922.200012       2.49475002    
   922.299988       2.49537992    
   922.400024       2.49590993    
   922.500000       2.49654007    
   922.599976       2.49728990    
   922.700012       2.49796009    
   922.799988       2.49865007    
   922.900024       2.49865007    
   923.000000       2.49865007    
   923.099976       2.49923992    
   923.200012       2.49923992    
   923.299988       2.50057006    
   923.400024       2.50057006    
   923.500000       2.50139999    
   923.599976       2.50139999    
   923.700012       2.50139999    
   923.799988       2.50258994    
   923.900024       2.50258994    
   924.000000       2.50286007    
   924.099976       2.50286007    
   924.200012       2.50335002    
   924.299988       2.50335002    
   924.400024       2.50335002    
   924.500000       2.50382996    
   924.599976       2.50382996    
   924.700012       2.50382996    
   924.799988       2.50401998    
   924.900024       2.50447989    
   925.000000       2.50447989    
   925.099976       2.50515008    
   925.200012       2.50585008    
   925.299988       2.50585008    
   925.400024       2.50585008    
   925.500000       2.50652003    
   925.599976       2.50708008    
   925.700012       2.50708008    
   925.799988       2.50708008    
   925.900024       2.50853992    
   926.000000       2.50853992    
   926.099976       2.50921988    
   926.200012       2.51044011    
   926.299988       2.51044011    
   926.400024       2.51044011    
   926.500000       2.51044011    
   926.599976       2.51044011    
   926.700012       2.51089001    
   926.799988       2.51131010    
   926.900024       2.51131010    
   927.000000       2.51131010    
   927.099976       2.51197004    
   927.200012       2.51197004    
   927.299988       2.51260996    
   927.400024       2.51260996    
   927.500000       2.51296997    
   927.599976       2.51296997    
   927.700012       2.51354003    
   927.799988       2.51414990    
   927.900024       2.51414990    
   928.000000       2.51414990    
   928.099976       2.51414990    
   928.200012       2.51414990    
   928.299988       2.51414990    
   928.400024       2.51478004    
   928.500000       2.51478004    
   928.599976       2.51478004    
   928.700012       2.51478004    
   928.799988       2.51529002    
   928.900024       2.51529002    
   929.000000       2.51529002    
   929.099976       2.51529002    
   929.200012       2.51529002    
   929.299988       2.51587009    
   929.400024       2.51587009    
   929.500000       2.51741004    
   929.599976       2.51888990    
   929.700012       2.51938009    
   929.799988       2.51938009    
   929.900024       2.51938009    
   930.000000       2.52038002    
   930.099976       2.52038002    
   930.200012       2.52089000    
   930.299988       2.52145004    
   930.400024       2.52145004    
   930.500000       2.52234006    
   930.599976       2.52234006    
   930.700012       2.52271008    
   930.799988       2.52316999    
   930.900024       2.52316999    
   931.000000       2.52316999    
   931.099976       2.52357006    
   931.200012       2.52357006    
   931.299988       2.52406001    
   931.400024       2.52462006    
   931.500000       2.52462006    
   931.599976       2.52462006    
   931.700012       2.52462006    
   931.799988       2.52493000    
   931.900024       2.52493000    
   932.000000       2.52493000    
   932.099976       2.52493000    
   932.200012       2.52493000    
   932.299988       2.52521992    
   932.400024       2.52547002    
   932.500000       2.52547002    
   932.599976       2.52547002    
   932.700012       2.52596998    
   932.799988       2.52596998    
   932.900024       2.52637005    
   933.000000       2.52637005    
   933.099976       2.52676010    
   933.200012       2.52676010    
   933.299988       2.52676010    
   933.400024       2.52676010    
   933.500000       2.52729011    
   933.599976       2.52729011    
   933.700012       2.52792001    
   933.799988       2.52792001    
   933.900024       2.52867007    
   934.000000       2.52935004    
   934.099976       2.52935004    
   934.200012       2.52994990    
   934.299988       2.53047991    
   934.400024       2.53047991    
   934.500000       2.53091002    
   934.599976       2.53091002    
   934.700012       2.53091002    
   934.799988       2.53146005    
   934.900024       2.53146005    
   935.000000       2.53347993    
   935.099976       2.53466010    
   935.200012       2.53466010    
   935.299988       2.53657007    
   935.400024       2.53657007    
   935.500000       2.53657007    
   935.599976       2.53657007    
   935.700012       2.53657007    
   935.799988       2.53684998    
   935.900024       2.53684998    
   936.000000       2.53684998    
   936.099976       2.53757000    
   936.200012       2.53757000    
   936.299988       2.53757000    
   936.400024       2.53811002    
   936.500000       2.53811002    
   936.599976       2.53854990    
   936.700012       2.53854990    
   936.799988       2.53923988    
   936.900024       2.53923988    
   937.000000       2.53923988    
   937.099976       2.53992009    
   937.200012       2.54049993    
   937.299988       2.54049993    
   937.400024       2.54106998    
   937.500000       2.54257989    
   937.599976       2.54257989    
   937.700012       2.54324007    
   937.799988       2.54324007    
   937.900024       2.54324007    
   938.000000       2.54324007    
   938.099976       2.54324007    
   938.200012       2.54379010    
   938.299988       2.54379010    
   938.400024       2.54409003    
   938.500000       2.54432988    
   938.599976       2.54432988    
   938.700012       2.54432988    
   938.799988       2.54495001    
   938.900024       2.54495001    
   939.000000       2.54538012    
   939.099976       2.54574990    
   939.200012       2.54617000    
   939.299988       2.54617000    
   939.400024       2.54617000    
   939.500000       2.54617000    
   939.599976       2.54667997    
   939.700012       2.54667997    
   939.799988       2.54667997    
   939.900024       2.54726005    
   940.000000       2.54726005    
   940.099976       2.54772997    
   940.200012       2.54826999    
   940.299988       2.54826999    
   940.400024       2.54873991    
   940.500000       2.54873991    
   940.599976       2.54905009    
   940.700012       2.54905009    
   940.799988       2.54958010    
   940.900024       2.54958010    
   941.000000       2.55025005    
   941.099976       2.55025005    
   941.200012       2.55089998    
   941.299988       2.55089998    
   941.400024       2.55142999    
   941.500000       2.55142999    
   941.599976       2.55190992    
   941.700012       2.55190992    
   941.799988       2.55258012    
   941.900024       2.55375004    
   942.000000       2.55375004    
   942.099976       2.55375004    
   942.200012       2.55425000    
   942.299988       2.55425000    
   942.400024       2.55425000    
   942.500000       2.55474997    
   942.599976       2.55528998    
   942.700012       2.55528998    
   942.799988       2.55581999    
   942.900024       2.55581999    
   943.000000       2.55581999    
   943.099976       2.55656004    
   943.200012       2.55656004    
   943.299988       2.55682993    
   943.400024       2.55721998    
   943.500000       2.55838990    
   943.599976       2.55838990    
   943.700012       2.55897999    
   943.799988       2.55955005    
   943.900024       2.55955005    
   944.000000       2.56023002    
   944.099976       2.56023002    
   944.200012       2.56061006    
   944.299988       2.56082010    
   944.400024       2.56082010    
   944.500000       2.56082010    
   944.599976       2.56134009    
   944.700012       2.56134009    
   944.799988       2.56251001    
   944.900024       2.56251001    
   945.000000       2.56364012    
   945.099976       2.56434011    
   945.200012       2.56434011    
   945.299988       2.56504011    
   945.400024       2.56504011    
   945.500000       2.56574988    
   945.599976       2.56574988    
   945.700012       2.56657004    
   945.799988       2.56701994    
   945.900024       2.56701994    
   946.000000       2.56775999    
   946.099976       2.56831002    
   946.200012       2.56869006    
   946.299988       2.56963992    
   946.400024       2.57003999    
   946.500000       2.57084990    
   946.599976       2.57124996    
   946.700012       2.57124996    
   946.799988       2.57159996    
   946.900024       2.57159996    
   947.000000       2.57206988    
   947.099976       2.57231998    
   947.200012       2.57231998    
   947.299988       2.57282996    
   947.400024       2.57282996    
   947.500000       2.57282996    
   947.599976       2.57336998    
   947.700012       2.57336998    
   947.799988       2.57336998    
   947.900024       2.57336998    
   948.000000       2.57336998    
   948.099976       2.57364988    
   948.200012       2.57364988    
   948.299988       2.57417989    
   948.400024       2.57476997    
   948.500000       2.57549000    
   948.599976       2.57612991    
   948.700012       2.57612991    
   948.799988       2.57612991    
   948.900024       2.57612991    
   949.000000       2.57612991    
   949.099976       2.57674003    
   949.200012       2.57674003    
   949.299988       2.57737994    
   949.400024       2.57737994    
   949.500000       2.57737994    
   949.599976       2.57737994    
   949.700012       2.57805991    
   949.799988       2.57865000    
   949.900024       2.57865000    
   950.000000       2.57923007    
   950.099976       2.57923007    
   950.200012       2.57923007    
   950.299988       2.57923007    
   950.400024       2.58039999    
   950.500000       2.58039999    
   950.599976       2.58107996    
   950.700012       2.58107996    
   950.799988       2.58107996    
   950.900024       2.58107996    
   951.000000       2.58166003    
   951.099976       2.58166003    
   951.200012       2.58206010    
   951.299988       2.58269000    
   951.400024       2.58269000    
   951.500000       2.58324003    
   951.599976       2.58324003    
   951.700012       2.58324003    
   951.799988       2.58386993    
   951.900024       2.58386993    
   952.000000       2.58441997    
   952.099976       2.58441997    
   952.200012       2.58516002    
   952.299988       2.58657002    
   952.400024       2.58657002    
   952.500000       2.58657002    
   952.599976       2.58732009    
   952.700012       2.58732009    
   952.799988       2.58782005    
   952.900024       2.58782005    
   953.000000       2.58782005    
   953.099976       2.58819008    
   953.200012       2.59050989    
   953.299988       2.59134007    
   953.400024       2.59134007    
   953.500000       2.59134007    
   953.599976       2.59182000    
   953.700012       2.59221005    
   953.799988       2.59267998    
   953.900024       2.59267998    
   954.000000       2.59397006    
   954.099976       2.59397006    
   954.200012       2.59397006    
   954.299988       2.59484005    
   954.400024       2.59484005    
   954.500000       2.59522009    
   954.599976       2.59522009    
   954.700012       2.59522009    
   954.799988       2.59580994    
   954.900024       2.59650993    
   955.000000       2.59650993    
   955.099976       2.59650993    
   955.200012       2.59692001    
   955.299988       2.59692001    
   955.400024       2.59692001    
   955.500000       2.59762001    
   955.599976       2.59762001    
   955.700012       2.59762001    
   955.799988       2.59762001    
   955.900024       2.59762001    
   956.000000       2.59838009    
   956.099976       2.59907007    
   956.200012       2.59958005    
   956.299988       2.59958005    
   956.400024       2.60027003    
   956.500000       2.60105991    
   956.599976       2.60105991    
   956.700012       2.60105991    
   956.799988       2.60146999    
   956.900024       2.60203004    
   957.000000       2.60203004    
   957.099976       2.60271001    
   957.200012       2.60271001    
   957.299988       2.60342002    
   957.400024       2.60342002    
   957.500000       2.60342002    
   957.599976       2.60342002    
   957.700012       2.60395002    
   957.799988       2.60395002    
   957.900024       2.60457993    
   958.000000       2.60457993    
   958.099976       2.60532999    
   958.200012       2.60614991    
   958.299988       2.60660005    
   958.400024       2.60660005    
   958.500000       2.60660005    
   958.599976       2.60725999    
   958.700012       2.60725999    
   958.799988       2.60865998    
   958.900024       2.60865998    
   959.000000       2.60978007    
   959.099976       2.60978007    
   959.200012       2.60978007    
   959.299988       2.61008000    
   959.400024       2.61069989    
   959.500000       2.61069989    
   959.599976       2.61309004    
   959.700012       2.61369991    
   959.799988       2.61369991    
   959.900024       2.61437988    
   960.000000       2.61437988    
   960.099976       2.61476994    
   960.200012       2.61476994    
   960.299988       2.61560988    
   960.400024       2.61560988    
   960.500000       2.61618996    
   960.599976       2.61618996    
   960.700012       2.61618996    
   960.799988       2.61718011    
   960.900024       2.61767006    
   961.000000       2.61809993    
   961.099976       2.61848998    
   961.200012       2.61895990    
   961.299988       2.61895990    
   961.400024       2.61940002    
   961.500000       2.61940002    
   961.599976       2.61983991    
   961.700012       2.62046003    
   961.799988       2.62046003    
   961.900024       2.62084007    
   962.000000       2.62084007    
   962.099976       2.62084007    
   962.200012       2.62160993    
   962.299988       2.62160993    
   962.400024       2.62234998    
   962.500000       2.62310004    
   962.599976       2.62310004    
   962.700012       2.62310004    
   962.799988       2.62310004    
   962.900024       2.62386990    
   963.000000       2.62456989    
   963.099976       2.62456989    
   963.200012       2.62532997    
   963.299988       2.62532997    
   963.400024       2.62600994    
   963.500000       2.62600994    
   963.599976       2.62666011    
   963.700012       2.62666011    
   963.799988       2.62666011    
   963.900024       2.62731004    
   964.000000       2.62796998    
   964.099976       2.62796998    
   964.200012       2.62796998    
   964.299988       2.62845993    
   964.400024       2.62845993    
   964.500000       2.62909007    
   964.599976       2.62909007    
   964.700012       2.63048005    
   964.799988       2.63048005    
   964.900024       2.63048005    
   965.000000       2.63048005    
   965.099976       2.63129997    
   965.200012       2.63169003    
   965.299988       2.63169003    
   965.400024       2.63211012    
   965.500000       2.63211012    
   965.599976       2.63290000    
   965.700012       2.63357997    
   965.799988       2.63507009    
   965.900024       2.63507009    
   966.000000       2.63552999    
   966.099976       2.63552999    
   966.200012       2.63552999    
   966.299988       2.63552999    
   966.400024       2.63636994    
   966.500000       2.63697004    
   966.599976       2.63697004    
   966.700012       2.63827991    
   966.799988       2.63827991    
   966.900024       2.63827991    
   967.000000       2.63827991    
   967.099976       2.63936996    
   967.200012       2.63936996    
   967.299988       2.63936996    
   967.400024       2.63936996    
   967.500000       2.64001989    
   967.599976       2.64057994    
   967.700012       2.64057994    
   967.799988       2.64116001    
   967.900024       2.64116001    
   968.000000       2.64139009    
   968.099976       2.64243007    
   968.200012       2.64243007    
   968.299988       2.64291000    
   968.400024       2.64291000    
   968.500000       2.64333010    
   968.599976       2.64385009    
   968.700012       2.64455009    
   968.799988       2.64455009    
   968.900024       2.64455009    
   969.000000       2.64455009    
   969.099976       2.64531994    
   969.200012       2.64584994    
   969.299988       2.64584994    
   969.400024       2.64655995    
   969.500000       2.64655995    
   969.599976       2.64685011    
   969.700012       2.64685011    
   969.799988       2.64720988    
   969.900024       2.64754009    
   970.000000       2.64754009    
   970.099976       2.64811993    
   970.200012       2.64872003    
   970.299988       2.64872003    
   970.400024       2.64917994    
   970.500000       2.64917994    
   970.599976       2.64955997    
   970.700012       2.64955997    
   970.799988       2.65018010    
   970.900024       2.65018010    
   971.000000       2.65079999    
   971.099976       2.65079999    
   971.200012       2.65079999    
   971.299988       2.65159988    
   971.400024       2.65159988    
   971.500000       2.65212989    
   971.599976       2.65286994    
   971.700012       2.65365005    
   971.799988       2.65365005    
   971.900024       2.65443993    
   972.000000       2.65443993    
   972.099976       2.65494990    
   972.200012       2.65543008    
   972.299988       2.65543008    
   972.400024       2.65577006    
   972.500000       2.65629005    
   972.599976       2.65667009    
   972.700012       2.65667009    
   972.799988       2.65667009    
   972.900024       2.65667009    
   973.000000       2.65734005    
   973.099976       2.65734005    
   973.200012       2.65925002    
   973.299988       2.65925002    
   973.400024       2.65969992    
   973.500000       2.66054010    
   973.599976       2.66191006    
   973.700012       2.66191006    
   973.799988       2.66442990    
   973.900024       2.66518998    
   974.000000       2.66594005    
   974.099976       2.66651011    
   974.200012       2.66651011    
   974.299988       2.66651011    
   974.400024       2.66727996    
   974.500000       2.66727996    
   974.599976       2.66779995    
   974.700012       2.66843009    
   974.799988       2.66908002    
   974.900024       2.66908002    
   975.000000       2.66964006    
   975.099976       2.67009997    
   975.200012       2.67009997    
   975.299988       2.67009997    
   975.400024       2.67063999    
   975.500000       2.67063999    
   975.599976       2.67121005    
   975.700012       2.67121005    
   975.799988       2.67121005    
   975.900024       2.67166996    
   976.000000       2.67166996    
   976.099976       2.67261004    
   976.200012       2.67417002    
   976.299988       2.67479992    
   976.400024       2.67479992    
   976.500000       2.67526007    
   976.599976       2.67526007    
   976.700012       2.67526007    
   976.799988       2.67558002    
   976.900024       2.67558002    
   977.000000       2.67558002    
   977.099976       2.67558002    
   977.200012       2.67627001    
   977.299988       2.67627001    
   977.400024       2.67699003    
   977.500000       2.67773008    
   977.599976       2.67831993    
   977.700012       2.67831993    
   977.799988       2.67894006    
   977.900024       2.67894006    
   978.000000       2.67933011    
   978.099976       2.67933011    
   978.200012       2.67989993    
   978.299988       2.68126988    
   978.400024       2.68126988    
   978.500000       2.68334007    
   978.599976       2.68454003    
   978.700012       2.68599010    
   978.799988       2.68659997    
   978.900024       2.68798995    
   979.000000       2.68856001    
   979.099976       2.68856001    
   979.200012       2.68856001    
   979.299988       2.68856001    
   979.400024       2.68909001    
   979.500000       2.68909001    
   979.599976       2.68909001    
   979.700012       2.68984008    
   979.799988       2.68984008    
   979.900024       2.69111991    
   980.000000       2.69111991    
   980.099976       2.69111991    
   980.200012       2.69160008    
   980.299988       2.69213009    
   980.400024       2.69271994    
   980.500000       2.69271994    
   980.599976       2.69271994    
   980.700012       2.69377995    
   980.799988       2.69425988    
   980.900024       2.69425988    
   981.000000       2.69425988    
   981.099976       2.69425988    
   981.200012       2.69480991    
   981.299988       2.69601011    
   981.400024       2.69653010    
   981.500000       2.69653010    
   981.599976       2.69653010    
   981.700012       2.69710994    
   981.799988       2.69710994    
   981.900024       2.69710994    
   982.000000       2.69748998    
   982.099976       2.69780993    
   982.200012       2.69837999    
   982.299988       2.69896007    
   982.400024       2.69896007    
   982.500000       2.69896007    
   982.599976       2.69910002    
   982.700012       2.69910002    
   982.799988       2.69910002    
   982.900024       2.69977999    
   983.000000       2.69977999    
   983.099976       2.69977999    
   983.200012       2.70024991    
   983.299988       2.70113993    
   983.400024       2.70113993    
   983.500000       2.70183992    
   983.599976       2.70235991    
   983.700012       2.70296001    
   983.799988       2.70296001    
   983.900024       2.70296001    
   984.000000       2.70296001    
   984.099976       2.70366001    
   984.200012       2.70433998    
   984.299988       2.70433998    
   984.400024       2.70433998    
   984.500000       2.70559001    
   984.599976       2.70636010    
   984.700012       2.70707011    
   984.799988       2.70707011    
   984.900024       2.70781994    
   985.000000       2.70837998    
   985.099976       2.70837998    
   985.200012       2.70953989    
   985.299988       2.71093988    
   985.400024       2.71159005    
   985.500000       2.71159005    
   985.599976       2.71159005    
   985.700012       2.71159005    
   985.799988       2.71237993    
   985.900024       2.71237993    
   986.000000       2.71306992    
   986.099976       2.71372008    
   986.200012       2.71372008    
   986.299988       2.71372008    
   986.400024       2.71372008    
   986.500000       2.71403003    
   986.599976       2.71468997    
   986.700012       2.71468997    
   986.799988       2.71468997    
   986.900024       2.71676993    
   987.000000       2.71676993    
   987.099976       2.71730995    
   987.200012       2.71878004    
   987.299988       2.71878004    
   987.400024       2.71878004    
   987.500000       2.71989989    
   987.599976       2.72129011    
   987.700012       2.72129011    
   987.799988       2.72161007    
   987.900024       2.72161007    
   988.000000       2.72189999    
   988.099976       2.72258997    
   988.200012       2.72299004    
   988.299988       2.72299004    
   988.400024       2.72371006    
   988.500000       2.72446990    
   988.599976       2.72555995    
   988.700012       2.72603989    
   988.799988       2.72729993    
   988.900024       2.72796011    
   989.000000       2.72796011    
   989.099976       2.72796011    
   989.200012       2.72900009    
   989.299988       2.72900009    
   989.400024       2.72900009    
   989.500000       2.72956991    
   989.599976       2.72956991    
   989.700012       2.73010993    
   989.799988       2.73010993    
   989.900024       2.73041010    
   990.000000       2.73041010    
   990.099976       2.73074007    
   990.200012       2.73074007    
   990.299988       2.73188996    
   990.400024       2.73312998    
   990.500000       2.73312998    
   990.599976       2.73312998    
   990.700012       2.73448992    
   990.799988       2.73448992    
   990.900024       2.73448992    
   991.000000       2.73506999    
   991.099976       2.73506999    
   991.200012       2.73506999    
   991.299988       2.73506999    
   991.400024       2.73536992    
   991.500000       2.73586011    
   991.599976       2.73586011    
   991.700012       2.73636007    
   991.799988       2.73687005    
   991.900024       2.73750997    
   992.000000       2.73750997    
   992.099976       2.73807001    
   992.200012       2.73807001    
   992.299988       2.73807001    
   992.400024       2.73807001    
   992.500000       2.73879004    
   992.599976       2.73879004    
   992.700012       2.73949003    
   992.799988       2.73949003    
   992.900024       2.73949003    
   993.000000       2.74011993    
   993.099976       2.74011993    
   993.200012       2.74060011    
   993.299988       2.74133992    
   993.400024       2.74133992    
   993.500000       2.74133992    
   993.599976       2.74181008    
   993.700012       2.74181008    
   993.799988       2.74181008    
   993.900024       2.74181008    
   994.000000       2.74397993    
   994.099976       2.74397993    
   994.200012       2.74419999    
   994.299988       2.74419999    
   994.400024       2.74419999    
   994.500000       2.74495006    
   994.599976       2.74554992    
   994.700012       2.74554992    
   994.799988       2.74604988    
   994.900024       2.74604988    
   995.000000       2.74645996    
   995.099976       2.74717999    
   995.200012       2.74717999    
   995.299988       2.74717999    
   995.400024       2.74757004    
   995.500000       2.74757004    
   995.599976       2.74811006    
   995.700012       2.74811006    
   995.799988       2.74811006    
   995.900024       2.74811006    
   996.000000       2.74871993    
   996.099976       2.74930000    
   996.200012       2.74930000    
   996.299988       2.74930000    
   996.400024       2.74970007    
   996.500000       2.74970007    
   996.599976       2.75038004    
   996.700012       2.75118995    
   996.799988       2.75118995    
   996.900024       2.75176001    
   997.000000       2.75236011    
   997.099976       2.75236011    
   997.200012       2.75302005    
   997.299988       2.75348997    
   997.400024       2.75348997    
   997.500000       2.75383997    
   997.599976       2.75383997    
   997.700012       2.75447011    
   997.799988       2.75588012    
   997.900024       2.75658989    
   998.000000       2.75715995    
   998.099976       2.75715995    
   998.200012       2.75715995    
   998.299988       2.75715995    
   998.400024       2.75755000    
   998.500000       2.75786996    
   998.599976       2.75840998    
   998.700012       2.75840998    
   998.799988       2.75921011    
   998.900024       2.75985003    
   999.000000       2.76028991    
   999.099976       2.76028991    
   999.200012       2.76080990    
   999.299988       2.76080990    
   999.400024       2.76147008    
   999.500000       2.76147008    
   999.599976       2.76147008    
   999.700012       2.76147008    
   999.799988       2.76206994    
   999.900024       2.76206994    
   1000.00000       2.76272011    
   1000.09998       2.76332998    
   1000.20001       2.76332998    
   1000.29999       2.76332998    
   1000.40002       2.76403999    
   1000.50000       2.76403999    
   1000.59998       2.76403999    
   1000.70001       2.76465988    
   1000.79999       2.76543999    
   1000.90002       2.76662993    
   1001.00000       2.76662993    
   1001.09998       2.76662993    
   1001.20001       2.76717997    
   1001.29999       2.76774001    
   1001.40002       2.76774001    
   1001.50000       2.76925993    
   1001.59998       2.76989007    
   1001.70001       2.76989007    
   1001.79999       2.76989007    
   1001.90002       2.77121997    
   1002.00000       2.77274990    
   1002.09998       2.77274990    
   1002.20001       2.77311993    
   1002.29999       2.77311993    
   1002.40002       2.77311993    
   1002.50000       2.77455997    
   1002.59998       2.77532005    
   1002.70001       2.77532005    
   1002.79999       2.77607012    
   1002.90002       2.77834010    
   1003.00000       2.77906990    
   1003.09998       2.77906990    
   1003.20001       2.77971005    
   1003.29999       2.77971005    
   1003.40002       2.78040004    
   1003.50000       2.78040004    
   1003.59998       2.78040004    
   1003.70001       2.78040004    
   1003.79999       2.78118992    
   1003.90002       2.78181005    
   1004.00000       2.78220010    
   1004.09998       2.78220010    
   1004.20001       2.78220010    
   1004.29999       2.78220010    
   1004.40002       2.78220010    
   1004.50000       2.78266001    
   1004.59998       2.78309011    
   1004.70001       2.78309011    
   1004.79999       2.78377008    
   1004.90002       2.78459001    
   1005.00000       2.78459001    
   1005.09998       2.78459001    
   1005.20001       2.78459001    
   1005.29999       2.78502989    
   1005.40002       2.78585005    
   1005.50000       2.78661990    
   1005.59998       2.78661990    
   1005.70001       2.78661990    
   1005.79999       2.78661990    
   1005.90002       2.78706002    
   1006.00000       2.78749990    
   1006.09998       2.78749990    
   1006.20001       2.78807998    
   1006.29999       2.78899002    
   1006.40002       2.79008007    
   1006.50000       2.79008007    
   1006.59998       2.79081988    
   1006.70001       2.79081988    
   1006.79999       2.79140997    
   1006.90002       2.79205990    
   1007.00000       2.79205990    
   1007.09998       2.79205990    
   1007.20001       2.79205990    
   1007.29999       2.79337001    
   1007.40002       2.79379010    
   1007.50000       2.79430008    
   1007.59998       2.79430008    
   1007.70001       2.79468989    
   1007.79999       2.79488993    
   1007.90002       2.79488993    
   1008.00000       2.79488993    
   1008.09998       2.79590011    
   1008.20001       2.79590011    
   1008.29999       2.79636002    
   1008.40002       2.79636002    
   1008.50000       2.79654002    
   1008.59998       2.79752994    
   1008.70001       2.79822993    
   1008.79999       2.79822993    
   1008.90002       2.79822993    
   1009.00000       2.79822993    
   1009.09998       2.79822993    
   1009.20001       2.79892993    
   1009.29999       2.79959989    
   1009.40002       2.79959989    
   1009.50000       2.80056000    
   1009.59998       2.80056000    
   1009.70001       2.80056000    
   1009.79999       2.80113006    
   1009.90002       2.80204010    
   1010.00000       2.80204010    
   1010.09998       2.80204010    
   1010.20001       2.80264997    
   1010.29999       2.80317998    
   1010.40002       2.80317998    
   1010.50000       2.80391002    
   1010.59998       2.80461001    
   1010.70001       2.80495000    
   1010.79999       2.80495000    
   1010.90002       2.80534005    
   1011.00000       2.80534005    
   1011.09998       2.80616999    
   1011.20001       2.80616999    
   1011.29999       2.80784011    
   1011.40002       2.80784011    
   1011.50000       2.80784011    
   1011.59998       2.80858994    
   1011.70001       2.80858994    
   1011.79999       2.81190991    
   1011.90002       2.81190991    
   1012.00000       2.81190991    
   1012.09998       2.81236005    
   1012.20001       2.81236005    
   1012.29999       2.81236005    
   1012.40002       2.81236005    
   1012.50000       2.81303000    
   1012.59998       2.81303000    
   1012.70001       2.81381989    
   1012.79999       2.81381989    
   1012.90002       2.81437993    
   1013.00000       2.81437993    
   1013.09998       2.81505990    
   1013.20001       2.81505990    
   1013.29999       2.81535006    
   1013.40002       2.81558990    
   1013.50000       2.81558990    
   1013.59998       2.81558990    
   1013.70001       2.81596994    
   1013.79999       2.81596994    
   1013.90002       2.81596994    
   1014.00000       2.81748009    
   1014.09998       2.81748009    
   1014.20001       2.81808996    
   1014.29999       2.81878996    
   1014.40002       2.81956005    
   1014.50000       2.81956005    
   1014.59998       2.81975007    
   1014.70001       2.82063007    
   1014.79999       2.82219005    
   1014.90002       2.82291007    
   1015.00000       2.82363009    
   1015.09998       2.82429004    
   1015.20001       2.82497001    
   1015.29999       2.82497001    
   1015.40002       2.82575989    
   1015.50000       2.82653999    
   1015.59998       2.82873011    
   1015.70001       2.82932997    
   1015.79999       2.82932997    
   1015.90002       2.82977009    
   1016.00000       2.83015990    
   1016.09998       2.83039999    
   1016.20001       2.83039999    
   1016.29999       2.83094001    
   1016.40002       2.83094001    
   1016.50000       2.83169007    
   1016.59998       2.83274007    
   1016.70001       2.83327007    
   1016.79999       2.83327007    
   1016.90002       2.83327007    
   1017.00000       2.83327007    
   1017.09998       2.83327007    
   1017.20001       2.83383012    
   1017.29999       2.83383012    
   1017.40002       2.83383012    
   1017.50000       2.83423996    
   1017.59998       2.83423996    
   1017.70001       2.83478999    
   1017.79999       2.83530998    
   1017.90002       2.83530998    
   1018.00000       2.83530998    
   1018.09998       2.83572006    
   1018.20001       2.83631992    
   1018.29999       2.83631992    
   1018.40002       2.83669996    
   1018.50000       2.83710003    
   1018.59998       2.83834004    
   1018.70001       2.83834004    
   1018.79999       2.83870006    
   1018.90002       2.83870006    
   1019.00000       2.83945990    
   1019.09998       2.84011006    
   1019.20001       2.84011006    
   1019.29999       2.84063005    
   1019.40002       2.84063005    
   1019.50000       2.84063005    
   1019.59998       2.84112000    
   1019.70001       2.84149003    
   1019.79999       2.84149003    
   1019.90002       2.84198999    
   1020.00000       2.84198999    
   1020.09998       2.84258008    
   1020.20001       2.84258008    
   1020.29999       2.84323001    
   1020.40002       2.84323001    
   1020.50000       2.84323001    
   1020.59998       2.84376001    
   1020.70001       2.84407997    
   1020.79999       2.84456992    
   1020.90002       2.84456992    
   1021.00000       2.84456992    
   1021.09998       2.84456992    
   1021.20001       2.84492993    
   1021.29999       2.84540009    
   1021.40002       2.84540009    
   1021.50000       2.84671998    
   1021.59998       2.84671998    
   1021.70001       2.84734988    
   1021.79999       2.84734988    
   1021.90002       2.84878993    
   1022.00000       2.84942007    
   1022.09998       2.85007000    
   1022.20001       2.85007000    
   1022.29999       2.85007000    
   1022.40002       2.85007000    
   1022.50000       2.85007000    
   1022.59998       2.85050988    
   1022.70001       2.85050988    
   1022.79999       2.85179996    
   1022.90002       2.85179996    
   1023.00000       2.85198998    
   1023.09998       2.85198998    
   1023.20001       2.85198998    
   1023.29999       2.85244012    
   1023.40002       2.85367990    
   1023.50000       2.85367990    
   1023.59998       2.85367990    
   1023.70001       2.85438991    
   1023.79999       2.85438991    
   1023.90002       2.85489011    
   1024.00000       2.85559011    
   1024.09998       2.85559011    
   1024.19995       2.85619998    
   1024.30005       2.85692000    
   1024.40002       2.85692000    
   1024.50000       2.85692000    
   1024.59998       2.85731006    
   1024.69995       2.85840011    
   1024.80005       2.85879993    
   1024.90002       2.85879993    
   1025.00000       2.85953999    
   1025.09998       2.85953999    
   1025.19995       2.85953999    
   1025.30005       2.85984993    
   1025.40002       2.86037993    
   1025.50000       2.86037993    
   1025.59998       2.86120009    
   1025.69995       2.86120009    
   1025.80005       2.86120009    
   1025.90002       2.86120009    
   1026.00000       2.86171007    
   1026.09998       2.86171007    
   1026.19995       2.86332989    
   1026.30005       2.86332989    
   1026.40002       2.86332989    
   1026.50000       2.86332989    
   1026.59998       2.86402988    
   1026.69995       2.86467004    
   1026.80005       2.86525989    
   1026.90002       2.86598992    
   1027.00000       2.86682010    
   1027.09998       2.86746001    
   1027.19995       2.86746001    
   1027.30005       2.86817002    
   1027.40002       2.86817002    
   1027.50000       2.86817002    
   1027.59998       2.86880994    
   1027.69995       2.86880994    
   1027.80005       2.86880994    
   1027.90002       2.86924005    
   1028.00000       2.86992002    
   1028.09998       2.86992002    
   1028.19995       2.87068009    
   1028.30005       2.87068009    
   1028.40002       2.87105989    
   1028.50000       2.87162995    
   1028.59998       2.87162995    
   1028.69995       2.87226009    
   1028.80005       2.87401009    
   1028.90002       2.87401009    
   1029.00000       2.87401009    
   1029.09998       2.87548995    
   1029.19995       2.87548995    
   1029.30005       2.87586999    
   1029.40002       2.87628007    
   1029.50000       2.87647009    
   1029.59998       2.87670994    
   1029.69995       2.87670994    
   1029.80005       2.88007998    
   1029.90002       2.88007998    
   1030.00000       2.88048005    
   1030.09998       2.88092995    
   1030.19995       2.88185000    
   1030.30005       2.88227010    
   1030.40002       2.88276005    
   1030.50000       2.88276005    
   1030.59998       2.88276005    
   1030.69995       2.88276005    
   1030.80005       2.88343000    
   1030.90002       2.88400006    
   1031.00000       2.88450003    
   1031.09998       2.88492990    
   1031.19995       2.88544011    
   1031.30005       2.88544011    
   1031.40002       2.88544011    
   1031.50000       2.88598990    
   1031.59998       2.88614988    
   1031.69995       2.88614988    
   1031.80005       2.88699007    
   1031.90002       2.88699007    
   1032.00000       2.88699007    
   1032.09998       2.88699007    
   1032.19995       2.88814998    
   1032.30005       2.88814998    
   1032.40002       2.88868999    
   1032.50000       2.88933992    
   1032.59998       2.89041996    
   1032.69995       2.89041996    
   1032.80005       2.89283991    
   1032.90002       2.89339995    
   1033.00000       2.89403009    
   1033.09998       2.89403009    
   1033.19995       2.89403009    
   1033.30005       2.89403009    
   1033.40002       2.89458990    
   1033.50000       2.89458990    
   1033.59998       2.89513993    
   1033.69995       2.89564991    
   1033.80005       2.89564991    
   1033.90002       2.89609003    
   1034.00000       2.89609003    
   1034.09998       2.89609003    
   1034.19995       2.89609003    
   1034.30005       2.89671993    
   1034.40002       2.89671993    
   1034.50000       2.89745998    
   1034.59998       2.89745998    
   1034.69995       2.89745998    
   1034.80005       2.89790010    
   1034.90002       2.89850998    
   1035.00000       2.89891005    
   1035.09998       2.89891005    
   1035.19995       2.89954996    
   1035.30005       2.90009999    
   1035.40002       2.90009999    
   1035.50000       2.90068007    
   1035.59998       2.90068007    
   1035.69995       2.90068007    
   1035.80005       2.90068007    
   1035.90002       2.90068007    
   1036.00000       2.90068007    
   1036.09998       2.90104008    
   1036.19995       2.90162992    
   1036.30005       2.90162992    
   1036.40002       2.90224004    
   1036.50000       2.90224004    
   1036.59998       2.90284991    
   1036.69995       2.90354991    
   1036.80005       2.90354991    
   1036.90002       2.90392995    
   1037.00000       2.90392995    
   1037.09998       2.90392995    
   1037.19995       2.90440989    
   1037.30005       2.90440989    
   1037.40002       2.90565991    
   1037.50000       2.90565991    
   1037.59998       2.90630007    
   1037.69995       2.90630007    
   1037.80005       2.90682006    
   1037.90002       2.90682006    
   1038.00000       2.90761995    
   1038.09998       2.90892005    
   1038.19995       2.90936995    
   1038.30005       2.90936995    
   1038.40002       2.90936995    
   1038.50000       2.91013002    
   1038.59998       2.91127992    
   1038.69995       2.91127992    
   1038.80005       2.91180992    
   1038.90002       2.91246009    
   1039.00000       2.91246009    
   1039.09998       2.91246009    
   1039.19995       2.91320992    
   1039.30005       2.91320992    
   1039.40002       2.91320992    
   1039.50000       2.91416001    
   1039.59998       2.91416001    
   1039.69995       2.91576004    
   1039.80005       2.91576004    
   1039.90002       2.91576004    
   1040.00000       2.91627002    
   1040.09998       2.91627002    
   1040.19995       2.91627002    
   1040.30005       2.91661000    
   1040.40002       2.91661000    
   1040.50000       2.91692996    
   1040.59998       2.91692996    
   1040.69995       2.91747999    
   1040.80005       2.91893005    
   1040.90002       2.91893005    
   1041.00000       2.91893005    
   1041.09998       2.91969991    
   1041.19995       2.91969991    
   1041.30005       2.92035007    
   1041.40002       2.92106009    
   1041.50000       2.92177010    
   1041.59998       2.92177010    
   1041.69995       2.92231011    
   1041.80005       2.92231011    
   1041.90002       2.92231011    
   1042.00000       2.92454004    
   1042.09998       2.92454004    
   1042.19995       2.92658997    
   1042.30005       2.92658997    
   1042.40002       2.92658997    
   1042.50000       2.92782998    
   1042.59998       2.92782998    
   1042.69995       2.92782998    
   1042.80005       2.92859006    
   1042.90002       2.92859006    
   1043.00000       2.92859006    
   1043.09998       2.92910004    
   1043.19995       2.92969990    
   1043.30005       2.93036008    
   1043.40002       2.93098998    
   1043.50000       2.93178010    
   1043.59998       2.93237996    
   1043.69995       2.93237996    
   1043.80005       2.93522000    
   1043.90002       2.93522000    
   1044.00000       2.93522000    
   1044.09998       2.93572998    
   1044.19995       2.93645000    
   1044.30005       2.93645000    
   1044.40002       2.93693995    
   1044.50000       2.93758011    
   1044.59998       2.93825006    
   1044.69995       2.93887997    
   1044.80005       2.93887997    
   1044.90002       2.94011998    
   1045.00000       2.94011998    
   1045.09998       2.94070005    
   1045.19995       2.94070005    
   1045.30005       2.94180989    
   1045.40002       2.94180989    
   1045.50000       2.94180989    
   1045.59998       2.94180989    
   1045.69995       2.94260001    
   1045.80005       2.94260001    
   1045.90002       2.94279003    
   1046.00000       2.94392991    
   1046.09998       2.94392991    
   1046.19995       2.94392991    
   1046.30005       2.94392991    
   1046.40002       2.94453001    
   1046.50000       2.94508004    
   1046.59998       2.94566011    
   1046.69995       2.94632006    
   1046.80005       2.94632006    
   1046.90002       2.94690990    
   1047.00000       2.94731998    
   1047.09998       2.94776011    
   1047.19995       2.94776011    
   1047.30005       2.94776011    
   1047.40002       2.94776011    
   1047.50000       2.94831991    
   1047.59998       2.94831991    
   1047.69995       2.94900990    
   1047.80005       2.94900990    
   1047.90002       2.94900990    
   1048.00000       2.94967008    
   1048.09998       2.95091009    
   1048.19995       2.95091009    
   1048.30005       2.95145011    
   1048.40002       2.95199990    
   1048.50000       2.95199990    
   1048.59998       2.95322990    
   1048.69995       2.95322990    
   1048.80005       2.95322990    
   1048.90002       2.95467997    
   1049.00000       2.95467997    
   1049.09998       2.95549011    
   1049.19995       2.95549011    
   1049.30005       2.95603991    
   1049.40002       2.95603991    
   1049.50000       2.95654011    
   1049.59998       2.95712996    
   1049.69995       2.95712996    
   1049.80005       2.95712996    
   1049.90002       2.95773005    
   1050.00000       2.95773005    
   1050.09998       2.95845008    
   1050.19995       2.95845008    
   1050.30005       2.95845008    
   1050.40002       2.95893002    
   1050.50000       2.95893002    
   1050.59998       2.95893002    
   1050.69995       2.95975995    
   1050.80005       2.96106005    
   1050.90002       2.96213007    
   1051.00000       2.96213007    
   1051.09998       2.96213007    
   1051.19995       2.96291995    
   1051.30005       2.96366000    
   1051.40002       2.96408010    
   1051.50000       2.96408010    
   1051.59998       2.96464992    
   1051.69995       2.96487999    
   1051.80005       2.96507001    
   1051.90002       2.96536994    
   1052.00000       2.96592999    
   1052.09998       2.96592999    
   1052.19995       2.96592999    
   1052.30005       2.96670008    
   1052.40002       2.96670008    
   1052.50000       2.96670008    
   1052.59998       2.96741009    
   1052.69995       2.96889997    
   1052.80005       2.96889997    
   1052.90002       2.97059011    
   1053.00000       2.97146010    
   1053.09998       2.97240996    
   1053.19995       2.97283006    
   1053.30005       2.97360992    
   1053.40002       2.97438002    
   1053.50000       2.97438002    
   1053.59998       2.97515988    
   1053.69995       2.97515988    
   1053.80005       2.97568989    
   1053.90002       2.97622991    
   1054.00000       2.97622991    
   1054.09998       2.97622991    
   1054.19995       2.97672009    
   1054.30005       2.97672009    
   1054.40002       2.97672009    
   1054.50000       2.97826004    
   1054.59998       2.97977996    
   1054.69995       2.97977996    
   1054.80005       2.98060012    
   1054.90002       2.98136997    
   1055.00000       2.98205996    
   1055.09998       2.98276997    
   1055.19995       2.98276997    
   1055.30005       2.98317003    
   1055.40002       2.98317003    
   1055.50000       2.98317003    
   1055.59998       2.98374009    
   1055.69995       2.98374009    
   1055.80005       2.98447990    
   1055.90002       2.98447990    
   1056.00000       2.98467994    
   1056.09998       2.98467994    
   1056.19995       2.98588991    
   1056.30005       2.98625994    
   1056.40002       2.98669004    
   1056.50000       2.98723006    
   1056.59998       2.98844004    
   1056.69995       2.98905993    
   1056.80005       2.98905993    
   1056.90002       2.98905993    
   1057.00000       2.98905993    
   1057.09998       2.98951006    
   1057.19995       2.98951006    
   1057.30005       2.99021006    
   1057.40002       2.99021006    
   1057.50000       2.99099994    
   1057.59998       2.99177003    
   1057.69995       2.99177003    
   1057.80005       2.99177003    
   1057.90002       2.99177003    
   1058.00000       2.99235010    
   1058.09998       2.99235010    
   1058.19995       2.99285007    
   1058.30005       2.99285007    
   1058.40002       2.99285007    
   1058.50000       2.99330997    
   1058.59998       2.99330997    
   1058.69995       2.99330997    
   1058.80005       2.99358010    
   1058.90002       2.99358010    
   1059.00000       2.99358010    
   1059.09998       2.99358010    
   1059.19995       2.99383998    
   1059.30005       2.99383998    
   1059.40002       2.99463010    
   1059.50000       2.99538994    
   1059.59998       2.99590993    
   1059.69995       2.99638009    
   1059.80005       2.99638009    
   1059.90002       2.99702001    
   1060.00000       2.99898005    
   1060.09998       2.99967003    
   1060.19995       2.99967003    
   1060.30005       2.99967003    
   1060.40002       3.00029993    
   1060.50000       3.00114012    
   1060.59998       3.00196004    
   1060.69995       3.00421000    
   1060.80005       3.00553012    
   1060.90002       3.00553012    
   1061.00000       3.00622010    
   1061.09998       3.00686002    
   1061.19995       3.00686002    
   1061.30005       3.00806999    
   1061.40002       3.00863004    
   1061.50000       3.00921988    
   1061.59998       3.00944996    
   1061.69995       3.01015997    
   1061.80005       3.01015997    
   1061.90002       3.01063991    
   1062.00000       3.01063991    
   1062.09998       3.01108003    
   1062.19995       3.01108003    
   1062.30005       3.01108003    
   1062.40002       3.01180005    
   1062.50000       3.01256990    
   1062.59998       3.01337004    
   1062.69995       3.01337004    
   1062.80005       3.01396990    
   1062.90002       3.01396990    
   1063.00000       3.01463008    
   1063.09998       3.01535010    
   1063.19995       3.01590991    
   1063.30005       3.01679993    
   1063.40002       3.01679993    
   1063.50000       3.01731992    
   1063.59998       3.01787996    
   1063.69995       3.01863003    
   1063.80005       3.01914001    
   1063.90002       3.01914001    
   1064.00000       3.01914001    
   1064.09998       3.02015996    
   1064.19995       3.02187991    
   1064.30005       3.02187991    
   1064.40002       3.02332997    
   1064.50000       3.02332997    
   1064.59998       3.02332997    
   1064.69995       3.02332997    
   1064.80005       3.02359009    
   1064.90002       3.02359009    
   1065.00000       3.02359009    
   1065.09998       3.02601004    
   1065.19995       3.02675009    
   1065.30005       3.02753997    
   1065.40002       3.02753997    
   1065.50000       3.02753997    
   1065.59998       3.02821994    
   1065.69995       3.02821994    
   1065.80005       3.02936006    
   1065.90002       3.02936006    
   1066.00000       3.03009009    
   1066.09998       3.03085995    
   1066.19995       3.03148007    
   1066.30005       3.03148007    
   1066.40002       3.03148007    
   1066.50000       3.03148007    
   1066.59998       3.03205991    
   1066.69995       3.03276992    
   1066.80005       3.03276992    
   1066.90002       3.03276992    
   1067.00000       3.03344011    
   1067.09998       3.03344011    
   1067.19995       3.03397012    
   1067.30005       3.03397012    
   1067.40002       3.03467989    
   1067.50000       3.03467989    
   1067.59998       3.03547001    
   1067.69995       3.03547001    
   1067.80005       3.03547001    
   1067.90002       3.03623009    
   1068.00000       3.03696990    
   1068.09998       3.03696990    
   1068.19995       3.03769994    
   1068.30005       3.03769994    
   1068.40002       3.03830004    
   1068.50000       3.03892994    
   1068.59998       3.03892994    
   1068.69995       3.03933001    
   1068.80005       3.03933001    
   1068.90002       3.04038000    
   1069.00000       3.04116011    
   1069.09998       3.04140997    
   1069.19995       3.04181004    
   1069.30005       3.04181004    
   1069.40002       3.04181004    
   1069.50000       3.04181004    
   1069.59998       3.04246998    
   1069.69995       3.04412007    
   1069.80005       3.04412007    
   1069.90002       3.04497004    
   1070.00000       3.04573989    
   1070.09998       3.04573989    
   1070.19995       3.04680991    
   1070.30005       3.04680991    
   1070.40002       3.04765010    
   1070.50000       3.04765010    
   1070.59998       3.04765010    
   1070.69995       3.04802990    
   1070.80005       3.04858994    
   1070.90002       3.04858994    
   1071.00000       3.04907990    
   1071.09998       3.04907990    
   1071.19995       3.04907990    
   1071.30005       3.04993010    
   1071.40002       3.05267000    
   1071.50000       3.05330992    
   1071.59998       3.05330992    
   1071.69995       3.05330992    
   1071.80005       3.05392003    
   1071.90002       3.05392003    
   1072.00000       3.05392003    
   1072.09998       3.05525994    
   1072.19995       3.05571008    
   1072.30005       3.05619001    
   1072.40002       3.05619001    
   1072.50000       3.05619001    
   1072.59998       3.05785990    
   1072.69995       3.05785990    
   1072.80005       3.05931997    
   1072.90002       3.05931997    
   1073.00000       3.05972004    
   1073.09998       3.05972004    
   1073.19995       3.06042004    
   1073.30005       3.06080008    
   1073.40002       3.06118989    
   1073.50000       3.06177998    
   1073.59998       3.06177998    
   1073.69995       3.06177998    
   1073.80005       3.06177998    
   1073.90002       3.06240010    
   1074.00000       3.06292009    
   1074.09998       3.06292009    
   1074.19995       3.06434989    
   1074.30005       3.06567001    
   1074.40002       3.06567001    
   1074.50000       3.06614995    
   1074.59998       3.06614995    
   1074.69995       3.06614995    
   1074.80005       3.06705999    
   1074.90002       3.06705999    
   1075.00000       3.06780005    
   1075.09998       3.06900001    
   1075.19995       3.06900001    
   1075.30005       3.06961989    
   1075.40002       3.07026005    
   1075.50000       3.07192993    
   1075.59998       3.07192993    
   1075.69995       3.07268000    
   1075.80005       3.07345009    
   1075.90002       3.07431006    
   1076.00000       3.07431006    
   1076.09998       3.07486010    
   1076.19995       3.07486010    
   1076.30005       3.07546997    
   1076.40002       3.07546997    
   1076.50000       3.07572007    
   1076.59998       3.07572007    
   1076.69995       3.07572007    
   1076.80005       3.07572007    
   1076.90002       3.07623005    
   1077.00000       3.07623005    
   1077.09998       3.07702994    
   1077.19995       3.07764006    
   1077.30005       3.07823992    
   1077.40002       3.07823992    
   1077.50000       3.07900000    
   1077.59998       3.07900000    
   1077.69995       3.07959008    
   1077.80005       3.07959008    
   1077.90002       3.07959008    
   1078.00000       3.08015990    
   1078.09998       3.08067989    
   1078.19995       3.08067989    
   1078.30005       3.08154011    
   1078.40002       3.08154011    
   1078.50000       3.08154011    
   1078.59998       3.08289003    
   1078.69995       3.08437991    
   1078.80005       3.08437991    
   1078.90002       3.08437991    
   1079.00000       3.08512998    
   1079.09998       3.08512998    
   1079.19995       3.08559990    
   1079.30005       3.08559990    
   1079.40002       3.08627009    
   1079.50000       3.08706999    
   1079.59998       3.08856010    
   1079.69995       3.08856010    
   1079.80005       3.08892989    
   1079.90002       3.08949995    
   1080.00000       3.08949995    
   1080.09998       3.08949995    
   1080.19995       3.09003997    
   1080.30005       3.09074998    
   1080.40002       3.09162998    
   1080.50000       3.09162998    
   1080.59998       3.09162998    
   1080.69995       3.09213996    
   1080.80005       3.09213996    
   1080.90002       3.09213996    
   1081.00000       3.09221005    
   1081.09998       3.09221005    
   1081.19995       3.09221005    
   1081.30005       3.09221005    
   1081.40002       3.09290004    
   1081.50000       3.09423995    
   1081.59998       3.09652996    
   1081.69995       3.09862995    
   1081.80005       3.09932995    
   1081.90002       3.09932995    
   1082.00000       3.10067010    
   1082.09998       3.10067010    
   1082.19995       3.10122991    
   1082.30005       3.10122991    
   1082.40002       3.10122991    
   1082.50000       3.10122991    
   1082.59998       3.10184002    
   1082.69995       3.10227990    
   1082.80005       3.10292006    
   1082.90002       3.10292006    
   1083.00000       3.10338998    
   1083.09998       3.10366988    
   1083.19995       3.10366988    
   1083.30005       3.10452008    
   1083.40002       3.10452008    
   1083.50000       3.10606003    
   1083.59998       3.10606003    
   1083.69995       3.10606003    
   1083.80005       3.10687995    
   1083.90002       3.10687995    
   1084.00000       3.10687995    
   1084.09998       3.10735989    
   1084.19995       3.10876989    
   1084.30005       3.10959005    
   1084.40002       3.10959005    
   1084.50000       3.10959005    
   1084.59998       3.11091995    
   1084.69995       3.11091995    
   1084.80005       3.11091995    
   1084.90002       3.11173010    
   1085.00000       3.11173010    
   1085.09998       3.11173010    
   1085.19995       3.11293006    
   1085.30005       3.11293006    
   1085.40002       3.11367011    
   1085.50000       3.11367011    
   1085.59998       3.11367011    
   1085.69995       3.11367011    
   1085.80005       3.11451006    
   1085.90002       3.11451006    
   1086.00000       3.11524010    
   1086.09998       3.11524010    
   1086.19995       3.11524010    
   1086.30005       3.11524010    
   1086.40002       3.11582994    
   1086.50000       3.11582994    
   1086.59998       3.11582994    
   1086.69995       3.11644006    
   1086.80005       3.11687994    
   1086.90002       3.11687994    
   1087.00000       3.11687994    
   1087.09998       3.11823010    
   1087.19995       3.11894989    
   1087.30005       3.11894989    
   1087.40002       3.11894989    
   1087.50000       3.11967993    
   1087.59998       3.12047005    
   1087.69995       3.12047005    
   1087.80005       3.12157011    
   1087.90002       3.12157011    
   1088.00000       3.12263989    
   1088.09998       3.12412000    
   1088.19995       3.12412000    
   1088.30005       3.12494993    
   1088.40002       3.12656999    
   1088.50000       3.12656999    
   1088.59998       3.12738991    
   1088.69995       3.12738991    
   1088.80005       3.12738991    
   1088.90002       3.12826991    
   1089.00000       3.12914991    
   1089.09998       3.12914991    
   1089.19995       3.12914991    
   1089.30005       3.12914991    
   1089.40002       3.12937999    
   1089.50000       3.12937999    
   1089.59998       3.12937999    
   1089.69995       3.12979007    
   1089.80005       3.13002992    
   1089.90002       3.13002992    
   1090.00000       3.13063002    
   1090.09998       3.13123989    
   1090.19995       3.13123989    
   1090.30005       3.13190007    
   1090.40002       3.13190007    
   1090.50000       3.13190007    
   1090.59998       3.13190007    
   1090.69995       3.13267994    
   1090.80005       3.13267994    
   1090.90002       3.13267994    
   1091.00000       3.13345003    
   1091.09998       3.13408995    
   1091.19995       3.13444996    
   1091.30005       3.13444996    
   1091.40002       3.13592005    
   1091.50000       3.13592005    
   1091.59998       3.13841009    
   1091.69995       3.13841009    
   1091.80005       3.13841009    
   1091.90002       3.13907003    
   1092.00000       3.13968992    
   1092.09998       3.13968992    
   1092.19995       3.14055991    
   1092.30005       3.14055991    
   1092.40002       3.14095998    
   1092.50000       3.14095998    
   1092.59998       3.14174008    
   1092.69995       3.14174008    
   1092.80005       3.14174008    
   1092.90002       3.14251995    
   1093.00000       3.14511991    
   1093.09998       3.14594007    
   1093.19995       3.14594007    
   1093.30005       3.14650989    
   1093.40002       3.14872003    
   1093.50000       3.15015006    
   1093.59998       3.15015006    
   1093.69995       3.15239000    
   1093.80005       3.15239000    
   1093.90002       3.15299010    
   1094.00000       3.15299010    
   1094.09998       3.15299010    
   1094.19995       3.15369010    
   1094.30005       3.15448999    
   1094.40002       3.15448999    
   1094.50000       3.15533996    
   1094.59998       3.15533996    
   1094.69995       3.15533996    
   1094.80005       3.15533996    
   1094.90002       3.15598011    
   1095.00000       3.15598011    
   1095.09998       3.15651989    
   1095.19995       3.15651989    
   1095.30005       3.15651989    
   1095.40002       3.15651989    
   1095.50000       3.15732002    
   1095.59998       3.15732002    
   1095.69995       3.15794992    
   1095.80005       3.15794992    
   1095.90002       3.15946007    
   1096.00000       3.15946007    
   1096.09998       3.15946007    
   1096.19995       3.15984011    
   1096.30005       3.15984011    
   1096.40002       3.16047001    
   1096.50000       3.16047001    
   1096.59998       3.16047001    
   1096.69995       3.16181993    
   1096.80005       3.16395998    
   1096.90002       3.16457009    
   1097.00000       3.16457009    
   1097.09998       3.16606998    
   1097.19995       3.16686010    
   1097.30005       3.16855001    
   1097.40002       3.16855001    
   1097.50000       3.16937995    
   1097.59998       3.16937995    
   1097.69995       3.16937995    
   1097.80005       3.16989994    
   1097.90002       3.16989994    
   1098.00000       3.17072010    
   1098.09998       3.17072010    
   1098.19995       3.17151999    
   1098.30005       3.17231011    
   1098.40002       3.17231011    
   1098.50000       3.17301989    
   1098.59998       3.17301989    
   1098.69995       3.17365003    
   1098.80005       3.17512012    
   1098.90002       3.17512012    
   1099.00000       3.17512012    
   1099.09998       3.17512012    
   1099.19995       3.17554998    
   1099.30005       3.17617011    
   1099.40002       3.17767000    
   1099.50000       3.17767000    
   1099.59998       3.17767000    
   1099.69995       3.17811990    
   1099.80005       3.17811990    
   1099.90002       3.17811990    
   1100.00000       3.17811990    
   1100.09998       3.17884994    
   1100.19995       3.17957997    
   1100.30005       3.17957997    
   1100.40002       3.18030000    
   1100.50000       3.18180990    
   1100.59998       3.18237996    
   1100.69995       3.18237996    
   1100.80005       3.18318009    
   1100.90002       3.18318009    
   1101.00000       3.18478990    
   1101.09998       3.18620992    
   1101.19995       3.18620992    
   1101.30005       3.18678999    
   1101.40002       3.18739009    
   1101.50000       3.18991995    
   1101.59998       3.19056010    
   1101.69995       3.19107008    
   1101.80005       3.19107008    
   1101.90002       3.19194007    
   1102.00000       3.19194007    
   1102.09998       3.19194007    
   1102.19995       3.19194007    
   1102.30005       3.19194007    
   1102.40002       3.19319010    
   1102.50000       3.19365001    
   1102.59998       3.19365001    
   1102.69995       3.19365001    
   1102.80005       3.19365001    
   1102.90002       3.19410992    
   1103.00000       3.19410992    
   1103.09998       3.19410992    
   1103.19995       3.19410992    
   1103.30005       3.19490004    
   1103.40002       3.19490004    
   1103.50000       3.19526005    
   1103.59998       3.19526005    
   1103.69995       3.19526005    
   1103.80005       3.19591999    
   1103.90002       3.19669008    
   1104.00000       3.19669008    
   1104.09998       3.19669008    
   1104.19995       3.19705009    
   1104.30005       3.19727993    
   1104.40002       3.19769001    
   1104.50000       3.19769001    
   1104.59998       3.19889998    
   1104.69995       3.19889998    
   1104.80005       3.19889998    
   1104.90002       3.19973993    
   1105.00000       3.19973993    
   1105.09998       3.19973993    
   1105.19995       3.19973993    
   1105.30005       3.20057988    
   1105.40002       3.20057988    
   1105.50000       3.20175004    
   1105.59998       3.20175004    
   1105.69995       3.20449996    
   1105.80005       3.20449996    
   1105.90002       3.20449996    
   1106.00000       3.20514989    
   1106.09998       3.20514989    
   1106.19995       3.20602012    
   1106.30005       3.20685005    
   1106.40002       3.20685005    
   1106.50000       3.20840001    
   1106.59998       3.20840001    
   1106.69995       3.20923996    
   1106.80005       3.21046996    
   1106.90002       3.21046996    
   1107.00000       3.21215010    
   1107.09998       3.21215010    
   1107.19995       3.21298003    
   1107.30005       3.21368003    
   1107.40002       3.21368003    
   1107.50000       3.21368003    
   1107.59998       3.21471000    
   1107.69995       3.21471000    
   1107.80005       3.21538997    
   1107.90002       3.21596003    
   1108.00000       3.21760988    
   1108.09998       3.21829009    
   1108.19995       3.21883988    
   1108.30005       3.21883988    
   1108.40002       3.21949005    
   1108.50000       3.21949005    
   1108.59998       3.21949005    
   1108.69995       3.21949005    
   1108.80005       3.21949005    
   1108.90002       3.21985006    
   1109.00000       3.22139001    
   1109.09998       3.22139001    
   1109.19995       3.22169995    
   1109.30005       3.22169995    
   1109.40002       3.22272992    
   1109.50000       3.22503996    
   1109.59998       3.22503996    
   1109.69995       3.22503996    
   1109.80005       3.22503996    
   1109.90002       3.22589993    
   1110.00000       3.22589993    
   1110.09998       3.22589993    
   1110.19995       3.22653008    
   1110.30005       3.22653008    
   1110.40002       3.22653008    
   1110.50000       3.22732997    
   1110.59998       3.22796988    
   1110.69995       3.22796988    
   1110.80005       3.22796988    
   1110.90002       3.22929001    
   1111.00000       3.23000002    
   1111.09998       3.23076010    
   1111.19995       3.23148990    
   1111.30005       3.23301005    
   1111.40002       3.23301005    
   1111.50000       3.23392010    
   1111.59998       3.23392010    
   1111.69995       3.23475003    
   1111.80005       3.23475003    
   1111.90002       3.23557997    
   1112.00000       3.23772001    
   1112.09998       3.23914003    
   1112.19995       3.23914003    
   1112.30005       3.23986006    
   1112.40002       3.24119997    
   1112.50000       3.24193001    
   1112.59998       3.24193001    
   1112.69995       3.24193001    
   1112.80005       3.24266005    
   1112.90002       3.24409008    
   1113.00000       3.24409008    
   1113.09998       3.24568009    
   1113.19995       3.24646997    
   1113.30005       3.24646997    
   1113.40002       3.24720001    
   1113.50000       3.24720001    
   1113.59998       3.24785995    
   1113.69995       3.24785995    
   1113.80005       3.24825001    
   1113.90002       3.24861002    
   1114.00000       3.24861002    
   1114.09998       3.24861002    
   1114.19995       3.24914002    
   1114.30005       3.24991012    
   1114.40002       3.24991012    
   1114.50000       3.25151992    
   1114.59998       3.25215006    
   1114.69995       3.25215006    
   1114.80005       3.25295997    
   1114.90002       3.25295997    
   1115.00000       3.25370002    
   1115.09998       3.25437999    
   1115.19995       3.25585008    
   1115.30005       3.25664997    
   1115.40002       3.25742006    
   1115.50000       3.25863004    
   1115.59998       3.25863004    
   1115.69995       3.25863004    
   1115.80005       3.25906992    
   1115.90002       3.25949001    
   1116.00000       3.25989008    
   1116.09998       3.26027012    
   1116.19995       3.26027012    
   1116.30005       3.26027012    
   1116.40002       3.26027012    
   1116.50000       3.26096010    
   1116.59998       3.26171994    
   1116.69995       3.26250005    
   1116.80005       3.26250005    
   1116.90002       3.26300001    
   1117.00000       3.26300001    
   1117.09998       3.26300001    
   1117.19995       3.26300001    
   1117.30005       3.26448011    
   1117.40002       3.26501989    
   1117.50000       3.26558995    
   1117.59998       3.26558995    
   1117.69995       3.26676011    
   1117.80005       3.26733994    
   1117.90002       3.26794004    
   1118.00000       3.26794004    
   1118.09998       3.26794004    
   1118.19995       3.26855993    
   1118.30005       3.26985002    
   1118.40002       3.26985002    
   1118.50000       3.27058005    
   1118.59998       3.27132010    
   1118.69995       3.27190995    
   1118.80005       3.27245998    
   1118.90002       3.27359009    
   1119.00000       3.27398992    
   1119.09998       3.27398992    
   1119.19995       3.27398992    
   1119.30005       3.27460003    
   1119.40002       3.27460003    
   1119.50000       3.27532005    
   1119.59998       3.27532005    
   1119.69995       3.27532005    
   1119.80005       3.27621007    
   1119.90002       3.27621007    
   1120.00000       3.27621007    
   1120.09998       3.27708006    
   1120.19995       3.28043008    
   1120.30005       3.28102994    
   1120.40002       3.28102994    
   1120.50000       3.28102994    
   1120.59998       3.28184009    
   1120.69995       3.28351998    
   1120.80005       3.28351998    
   1120.90002       3.28414989    
   1121.00000       3.28414989    
   1121.09998       3.28459001    
   1121.19995       3.28494000    
   1121.30005       3.28550005    
   1121.40002       3.28550005    
   1121.50000       3.28620005    
   1121.59998       3.28620005    
   1121.69995       3.28620005    
   1121.80005       3.28659010    
   1121.90002       3.28818989    
   1122.00000       3.28818989    
   1122.09998       3.28867006    
   1122.19995       3.28867006    
   1122.30005       3.28867006    
   1122.40002       3.28944993    
   1122.50000       3.29314995    
   1122.59998       3.29314995    
   1122.69995       3.29314995    
   1122.80005       3.29381990    
   1122.90002       3.29381990    
   1123.00000       3.29381990    
   1123.09998       3.29450989    
   1123.19995       3.29450989    
   1123.30005       3.29532003    
   1123.40002       3.29532003    
   1123.50000       3.29573011    
   1123.59998       3.29573011    
   1123.69995       3.29573011    
   1123.80005       3.29645991    
   1123.90002       3.29645991    
   1124.00000       3.29645991    
   1124.09998       3.29709005    
   1124.19995       3.29709005    
   1124.30005       3.29709005    
   1124.40002       3.29781008    
   1124.50000       3.29839993    
   1124.59998       3.30026007    
   1124.69995       3.30026007    
   1124.80005       3.30086994    
   1124.90002       3.30147004    
   1125.00000       3.30219007    
   1125.09998       3.30219007    
   1125.19995       3.30298996    
   1125.30005       3.30298996    
   1125.40002       3.30298996    
   1125.50000       3.30334997    
   1125.59998       3.30334997    
   1125.69995       3.30411005    
   1125.80005       3.30411005    
   1125.90002       3.30411005    
   1126.00000       3.30558991    
   1126.09998       3.30630994    
   1126.19995       3.30698991    
   1126.30005       3.30698991    
   1126.40002       3.30762005    
   1126.50000       3.30762005    
   1126.59998       3.30824995    
   1126.69995       3.30824995    
   1126.80005       3.30989003    
   1126.90002       3.30989003    
   1127.00000       3.30989003    
   1127.09998       3.31052995    
   1127.19995       3.31135988    
   1127.30005       3.31135988    
   1127.40002       3.31210995    
   1127.50000       3.31210995    
   1127.59998       3.31272006    
   1127.69995       3.31467009    
   1127.80005       3.31722999    
   1127.90002       3.31798005    
   1128.00000       3.31798005    
   1128.09998       3.31871009    
   1128.19995       3.31871009    
   1128.30005       3.31952000    
   1128.40002       3.31952000    
   1128.50000       3.32087994    
   1128.59998       3.32175994    
   1128.69995       3.32411003    
   1128.80005       3.32411003    
   1128.90002       3.32411003    
   1129.00000       3.32486010    
   1129.09998       3.32539010    
   1129.19995       3.32562995    
   1129.30005       3.32562995    
   1129.40002       3.32562995    
   1129.50000       3.32633996    
   1129.59998       3.32693005    
   1129.69995       3.32693005    
   1129.80005       3.32693005    
   1129.90002       3.32716990    
   1130.00000       3.32716990    
   1130.09998       3.32716990    
   1130.19995       3.32779002    
   1130.30005       3.32779002    
   1130.40002       3.32779002    
   1130.50000       3.32849002    
   1130.59998       3.32849002    
   1130.69995       3.32849002    
   1130.80005       3.32849002    
   1130.90002       3.32920003    
   1131.00000       3.32986999    
   1131.09998       3.33099008    
   1131.19995       3.33099008    
   1131.30005       3.33159995    
   1131.40002       3.33159995    
   1131.50000       3.33217001    
   1131.59998       3.33217001    
   1131.69995       3.33217001    
   1131.80005       3.33217001    
   1131.90002       3.33273005    
   1132.00000       3.33377004    
   1132.09998       3.33433008    
   1132.19995       3.33433008    
   1132.30005       3.33552003    
   1132.40002       3.33552003    
   1132.50000       3.33552003    
   1132.59998       3.33614993    
   1132.69995       3.33614993    
   1132.80005       3.33614993    
   1132.90002       3.33788991    
   1133.00000       3.33788991    
   1133.09998       3.33788991    
   1133.19995       3.33857989    
   1133.30005       3.33857989    
   1133.40002       3.33941007    
   1133.50000       3.33941007    
   1133.59998       3.34101009    
   1133.69995       3.34179997    
   1133.80005       3.34179997    
   1133.90002       3.34179997    
   1134.00000       3.34179997    
   1134.09998       3.34179997    
   1134.19995       3.34260011    
   1134.30005       3.34333992    
   1134.40002       3.34431005    
   1134.50000       3.34431005    
   1134.59998       3.34514999    
   1134.69995       3.34576011    
   1134.80005       3.34576011    
   1134.90002       3.34664011    
   1135.00000       3.34664011    
   1135.09998       3.34664011    
   1135.19995       3.34664011    
   1135.30005       3.34773993    
   1135.40002       3.34773993    
   1135.50000       3.34856009    
   1135.59998       3.34856009    
   1135.69995       3.34886003    
   1135.80005       3.35069990    
   1135.90002       3.35144997    
   1136.00000       3.35144997    
   1136.09998       3.35144997    
   1136.19995       3.35144997    
   1136.30005       3.35212994    
   1136.40002       3.35363007    
   1136.50000       3.35425997    
   1136.59998       3.35487008    
   1136.69995       3.35487008    
   1136.80005       3.35562992    
   1136.90002       3.35562992    
   1137.00000       3.35651994    
   1137.09998       3.35651994    
   1137.19995       3.35729003    
   1137.30005       3.35799003    
   1137.40002       3.35799003    
   1137.50000       3.35877991    
   1137.59998       3.35952997    
   1137.69995       3.36106992    
   1137.80005       3.36174989    
   1137.90002       3.36174989    
   1138.00000       3.36174989    
   1138.09998       3.36174989    
   1138.19995       3.36404991    
   1138.30005       3.36539006    
   1138.40002       3.36560988    
   1138.50000       3.36615992    
   1138.59998       3.36615992    
   1138.69995       3.36766005    
   1138.80005       3.36766005    
   1138.90002       3.37099004    
   1139.00000       3.37182999    
   1139.09998       3.37261009    
   1139.19995       3.37321997    
   1139.30005       3.37384009    
   1139.40002       3.37498999    
   1139.50000       3.37538004    
   1139.59998       3.37593007    
   1139.69995       3.37667990    
   1139.80005       3.37667990    
   1139.90002       3.37729001    
   1140.00000       3.37729001    
   1140.09998       3.37729001    
   1140.19995       3.37729001    
   1140.30005       3.37807012    
   1140.40002       3.38062000    
   1140.50000       3.38062000    
   1140.59998       3.38150001    
   1140.69995       3.38213992    
   1140.80005       3.38273001    
   1140.90002       3.38273001    
   1141.00000       3.38351011    
   1141.09998       3.38434005    
   1141.19995       3.38434005    
   1141.30005       3.38434005    
   1141.40002       3.38561010    
   1141.50000       3.38648009    
   1141.59998       3.38648009    
   1141.69995       3.39059997    
   1141.80005       3.39059997    
   1141.90002       3.39123988    
   1142.00000       3.39123988    
   1142.09998       3.39123988    
   1142.19995       3.39183998    
   1142.30005       3.39183998    
   1142.40002       3.39318991    
   1142.50000       3.39461994    
   1142.59998       3.39620996
[truncated: 1,350,091 more chars]
