# Supplementary material for: Antibody–nanobody combination increases their neutralizing activity against SARS-CoV-2 and nanobody H11-H4 is effective against Alpha, Kappa and Delta variants
Source: Sci Rep. 2022 Jun 11;12:9701. doi: 10.1038/s41598-022-14263-1 (PMC9188278; doi:10.1038/s41598-022-14263-1)
Supplement: Supplementary file 2 — Supplementary Information 2. [file 41598_2022_14263_MOESM2_ESM.zip › SciRep_data/SMD_data/MUTATION/Binding_affinity/Alpha/nout_average_f_t.dat]

# Time     Average force (pN) 
   0.00000000       5.02668008E-05
  0.100000001      -9.26821008E-02
  0.200000003      0.208064005    
  0.300000012       1.18317997    
  0.400000006      0.448047012    
  0.500000000     -0.361223996    
  0.600000024      -1.55866003    
  0.699999988     -0.986903012    
  0.800000012       1.58832002    
  0.899999976       2.95830011    
   1.00000000       2.67219996    
   1.10000002      0.957390010    
   1.20000005      -9.50834975E-02
   1.29999995      -1.91701996    
   1.39999998      -3.78032994    
   1.50000000      -6.15560007    
   1.60000002      -6.56765985    
   1.70000005      -5.03122997    
   1.79999995      -4.32125998    
   1.89999998      -4.81349993    
   2.00000000      -4.74015999    
   2.09999990      -3.86402011    
   2.20000005      -2.21192002    
   2.29999995     -0.461039990    
   2.40000010       8.21591988E-02
   2.50000000     -0.850443006    
   2.59999990     -0.791558027    
   2.70000005     -0.472820997    
   2.79999995      0.933067977    
   2.90000010      0.583016992    
   3.00000000      -7.75067019E-04
   3.09999990      -3.86477995    
   3.20000005      -4.74592018    
   3.29999995      -4.45585012    
   3.40000010      -3.88281989    
   3.50000000      -4.48908997    
   3.59999990      -5.58723021    
   3.70000005      -5.93492985    
   3.79999995      -5.18506002    
   3.90000010      -4.80401993    
   4.00000000      -6.47262001    
   4.09999990      -8.31064034    
   4.19999981      -9.16983986    
   4.30000019      -9.50584030    
   4.40000010      -9.46298027    
   4.50000000      -10.4273005    
   4.59999990      -10.2479000    
   4.69999981      -9.85836983    
   4.80000019      -9.45483017    
   4.90000010      -9.85235023    
   5.00000000      -9.25207996    
   5.09999990      -7.91679001    
   5.19999981      -8.19192028    
   5.30000019      -9.54671001    
   5.40000010      -9.01231003    
   5.50000000      -6.90844011    
   5.59999990      -5.03551006    
   5.69999981      -4.27305984    
   5.80000019      -3.03113008    
   5.90000010      -2.16320992    
   6.00000000      -2.31515002    
   6.09999990      -2.01393008    
   6.19999981      -2.14807010    
   6.30000019      -2.58064008    
   6.40000010      -4.30803013    
   6.50000000      -6.26308012    
   6.59999990      -7.72600985    
   6.69999981      -9.76391983    
   6.80000019      -10.9686003    
   6.90000010      -11.7972002    
   7.00000000      -11.2326002    
   7.09999990      -10.9647999    
   7.19999981      -12.8465004    
   7.30000019      -15.0768995    
   7.40000010      -18.2338009    
   7.50000000      -20.7903004    
   7.59999990      -22.4396992    
   7.69999981      -24.2502995    
   7.80000019      -24.4675999    
   7.90000010      -24.7893009    
   8.00000000      -25.8181000    
   8.10000038      -26.2439003    
   8.19999981      -28.1748009    
   8.30000019      -28.9895992    
   8.39999962      -30.0634003    
   8.50000000      -31.3243999    
   8.60000038      -31.8614006    
   8.69999981      -32.2694016    
   8.80000019      -34.6767006    
   8.89999962      -38.6523018    
   9.00000000      -42.4686012    
   9.10000038      -46.1964989    
   9.19999981      -46.3995018    
   9.30000019      -44.6980019    
   9.39999962      -43.8415985    
   9.50000000      -40.6153984    
   9.60000038      -39.5704002    
   9.69999981      -38.5018997    
   9.80000019      -38.0485001    
   9.89999962      -36.9938011    
   10.0000000      -35.2074013    
   10.1000004      -33.2061005    
   10.1999998      -30.2364006    
   10.3000002      -26.8827000    
   10.3999996      -25.8617992    
   10.5000000      -26.4841003    
   10.6000004      -23.7003002    
   10.6999998      -20.8971004    
   10.8000002      -17.0575008    
   10.8999996      -14.7289000    
   11.0000000      -13.0216999    
   11.1000004      -10.4801998    
   11.1999998      -9.49335957    
   11.3000002      -7.71676016    
   11.3999996      -7.36814022    
   11.5000000      -5.65689993    
   11.6000004      -4.21632004    
   11.6999998      -2.58905005    
   11.8000002      -1.37554002    
   11.8999996      -1.09116995    
   12.0000000      -1.96710002    
   12.1000004      -4.04387999    
   12.1999998      -4.46934986    
   12.3000002      -3.61183000    
   12.3999996      -3.17277002    
   12.5000000      -2.08395004    
   12.6000004      -1.23562002    
   12.6999998      -1.32077003    
   12.8000002       1.03489995    
   12.8999996       2.69878006    
   13.0000000       2.65534997    
   13.1000004       2.93981004    
   13.1999998       1.29194999    
   13.3000002       6.62653968E-02
   13.3999996       1.53670001    
   13.5000000       1.54106998    
   13.6000004      0.631061018    
   13.6999998      -1.55074000    
   13.8000002      -3.26957011    
   13.8999996      -4.77968979    
   14.0000000      -7.47806978    
   14.1000004      -8.48563957    
   14.1999998      -7.91757011    
   14.3000002      -6.37414980    
   14.3999996      -7.27698994    
   14.5000000      -9.37036991    
   14.6000004      -12.5298004    
   14.6999998      -14.9188995    
   14.8000002      -15.5873003    
   14.8999996      -17.2618008    
   15.0000000      -18.9127007    
   15.1000004      -22.5681992    
   15.1999998      -24.6233006    
   15.3000002      -25.3104000    
   15.3999996      -25.3397007    
   15.5000000      -26.4538002    
   15.6000004      -24.9927998    
   15.6999998      -24.2877998    
   15.8000002      -23.2882996    
   15.8999996      -21.7971001    
   16.0000000      -21.4088993    
   16.1000004      -22.2264004    
   16.2000008      -21.0725002    
   16.2999992      -19.0795002    
   16.3999996      -17.4353008    
   16.5000000      -14.5952997    
   16.6000004      -10.7679005    
   16.7000008      -8.21405983    
   16.7999992      -6.18898010    
   16.8999996      -1.78343999    
   17.0000000      0.371001989    
   17.1000004       1.14374995    
   17.2000008       1.13562000    
   17.2999992       1.34802997    
   17.3999996       2.82773995    
   17.5000000       4.10210991    
   17.6000004       6.06908989    
   17.7000008       7.79114008    
   17.7999992       8.26089001    
   17.8999996       10.4996004    
   18.0000000       13.3422003    
   18.1000004       16.2036991    
   18.2000008       17.8103008    
   18.2999992       16.6984005    
   18.3999996       16.8264008    
   18.5000000       15.9684000    
   18.6000004       15.7386999    
   18.7000008       15.6821003    
   18.7999992       13.5738001    
   18.8999996       10.9434004    
   19.0000000       10.9839001    
   19.1000004       12.5464001    
   19.2000008       14.7060003    
   19.2999992       14.9740000    
   19.3999996       15.7124996    
   19.5000000       16.7807999    
   19.6000004       18.4335995    
   19.7000008       18.0897007    
   19.7999992       17.9409008    
   19.8999996       19.7773991    
   20.0000000       20.6212997    
   20.1000004       22.0055008    
   20.2000008       20.5282001    
   20.2999992       16.9895992    
   20.3999996       13.5951996    
   20.5000000       12.5979004    
   20.6000004       11.2449999    
   20.7000008       8.90379047    
   20.7999992       8.95820999    
   20.8999996       9.36427975    
   21.0000000       9.48561954    
   21.1000004       10.4443998    
   21.2000008       11.2395000    
   21.2999992       12.2236004    
   21.3999996       13.1374998    
   21.5000000       14.1288004    
   21.6000004       16.3318996    
   21.7000008       18.9109001    
   21.7999992       20.1305008    
   21.8999996       21.3810005    
   22.0000000       20.9044991    
   22.1000004       21.0172997    
   22.2000008       21.2033005    
   22.2999992       21.9102001    
   22.3999996       23.2800007    
   22.5000000       21.3269997    
   22.6000004       18.0503006    
   22.7000008       14.0539999    
   22.7999992       11.2585001    
   22.8999996       8.09790039    
   23.0000000       8.67294025    
   23.1000004       11.7907000    
   23.2000008       14.5443001    
   23.2999992       16.5905991    
   23.3999996       17.6550999    
   23.5000000       19.5223007    
   23.6000004       20.4944992    
   23.7000008       19.7152004    
   23.7999992       21.1569004    
   23.8999996       20.2761993    
   24.0000000       18.2436008    
   24.1000004       14.5860004    
   24.2000008       12.5846996    
   24.2999992       11.3955002    
   24.3999996       11.6388998    
   24.5000000       11.3810997    
   24.6000004       10.2329998    
   24.7000008       10.5288000    
   24.7999992       8.92632008    
   24.8999996       9.13173962    
   25.0000000       9.53960037    
   25.1000004       9.12312984    
   25.2000008       7.71306992    
   25.2999992       5.36997986    
   25.3999996       3.16234994    
   25.5000000       2.71231008    
   25.6000004       1.60277998    
   25.7000008       1.83598995    
   25.7999992       2.02986002    
   25.8999996       1.75379002    
   26.0000000      -1.02427006    
   26.1000004      -1.30911005    
   26.2000008      -2.50611997    
   26.2999992      -5.20788002    
   26.3999996      -6.37175989    
   26.5000000      -5.76418018    
   26.6000004      -5.50743008    
   26.7000008      -4.30296993    
   26.7999992      -1.47198999    
   26.8999996      0.883615971    
   27.0000000       3.30015993    
   27.1000004       3.29580998    
   27.2000008       1.85771000    
   27.2999992       1.82377994    
   27.3999996       1.88531005    
   27.5000000       3.03026009    
   27.6000004       4.91687012    
   27.7000008       5.05409002    
   27.7999992       5.80191994    
   27.8999996       5.52777004    
   28.0000000       3.71003008    
   28.1000004       1.04709995    
   28.2000008      0.854093015    
   28.2999992       4.32096004    
   28.3999996       8.38206959    
   28.5000000       11.7468996    
   28.6000004       11.6737003    
   28.7000008       11.1891003    
   28.7999992       11.9644003    
   28.8999996       11.3425999    
   29.0000000       9.66559982    
   29.1000004       8.24125004    
   29.2000008       7.86079979    
   29.2999992       7.56979990    
   29.3999996       8.31929016    
   29.5000000       9.78421974    
   29.6000004       10.1014004    
   29.7000008       10.2184000    
   29.7999992       11.1295996    
   29.8999996       11.9651003    
   30.0000000       14.7222004    
   30.1000004       16.6601009    
   30.2000008       17.3577995    
   30.2999992       16.9874001    
   30.3999996       17.0632992    
   30.5000000       17.4733009    
   30.6000004       18.4358006    
   30.7000008       20.8192005    
   30.7999992       23.5963993    
   30.8999996       25.2068005    
   31.0000000       26.7492008    
   31.1000004       29.3873005    
   31.2000008       30.0683994    
   31.2999992       29.8757992    
   31.3999996       30.6065998    
   31.5000000       29.7821007    
   31.6000004       29.6996994    
   31.7000008       28.4619999    
   31.7999992       27.5709000    
   31.8999996       25.6525002    
   32.0000000       24.2147999    
   32.0999985       24.3446007    
   32.2000008       24.0438004    
   32.2999992       23.8680000    
   32.4000015       22.9738998    
   32.5000000       21.4319000    
   32.5999985       19.7758999    
   32.7000008       18.1919003    
   32.7999992       17.2322998    
   32.9000015       17.7017002    
   33.0000000       17.5955009    
   33.0999985       15.8165998    
   33.2000008       14.2521000    
   33.2999992       13.3985996    
   33.4000015       14.3836002    
   33.5000000       16.0825996    
   33.5999985       18.3745003    
   33.7000008       22.2532997    
   33.7999992       25.2830009    
   33.9000015       27.8850002    
   34.0000000       27.0540009    
   34.0999985       25.8761005    
   34.2000008       25.8549995    
   34.2999992       24.5569992    
   34.4000015       24.5408001    
   34.5000000       25.5303001    
   34.5999985       26.4347992    
   34.7000008       27.2154007    
   34.7999992       28.5655994    
   34.9000015       29.0919991    
   35.0000000       29.0869007    
   35.0999985       28.0097008    
   35.2000008       28.2905006    
   35.2999992       29.4662991    
   35.4000015       30.0816994    
   35.5000000       30.8507996    
   35.5999985       32.5337982    
   35.7000008       33.1809006    
   35.7999992       34.0043983    
   35.9000015       34.7881012    
   36.0000000       34.8288002    
   36.0999985       34.3591995    
   36.2000008       37.2126007    
   36.2999992       38.8400002    
   36.4000015       38.7522011    
   36.5000000       37.9986000    
   36.5999985       39.1063004    
   36.7000008       41.8036003    
   36.7999992       43.1515007    
   36.9000015       45.0168991    
   37.0000000       44.8162994    
   37.0999985       42.9864006    
   37.2000008       42.8488998    
   37.2999992       43.3797989    
   37.4000015       44.0260010    
   37.5000000       43.4854012    
   37.5999985       43.6582985    
   37.7000008       44.9404984    
   37.7999992       45.7397995    
   37.9000015       46.6931000    
   38.0000000       47.0186996    
   38.0999985       46.8718987    
   38.2000008       48.7006989    
   38.2999992       50.3516006    
   38.4000015       49.0253983    
   38.5000000       46.0013008    
   38.5999985       43.7188988    
   38.7000008       40.8534012    
   38.7999992       41.1030998    
   38.9000015       42.3945999    
   39.0000000       44.3060989    
   39.0999985       45.2489014    
   39.2000008       46.3863983    
   39.2999992       48.1823006    
   39.4000015       49.6355019    
   39.5000000       50.6334991    
   39.5999985       51.4608002    
   39.7000008       54.2387009    
   39.7999992       54.8716011    
   39.9000015       54.9076996    
   40.0000000       54.6193008    
   40.0999985       57.9556999    
   40.2000008       59.4408989    
   40.2999992       59.8978004    
   40.4000015       60.2966995    
   40.5000000       60.4751015    
   40.5999985       60.1963997    
   40.7000008       60.7582016    
   40.7999992       58.9234009    
   40.9000015       57.3148003    
   41.0000000       57.3437004    
   41.0999985       57.0017014    
   41.2000008       55.2886009    
   41.2999992       53.1348991    
   41.4000015       53.0402985    
   41.5000000       52.2522011    
   41.5999985       52.2809982    
   41.7000008       54.4715996    
   41.7999992       54.8787994    
   41.9000015       55.5266991    
   42.0000000       55.9930992    
   42.0999985       55.5573997    
   42.2000008       55.5278015    
   42.2999992       52.7018013    
   42.4000015       47.9631996    
   42.5000000       44.5063019    
   42.5999985       42.9183006    
   42.7000008       41.3432999    
   42.7999992       38.8419991    
   42.9000015       36.8925018    
   43.0000000       36.0178986    
   43.0999985       35.2625008    
   43.2000008       34.1451988    
   43.2999992       34.5063019    
   43.4000015       35.4827003    
   43.5000000       36.8811989    
   43.5999985       37.4399986    
   43.7000008       37.2024002    
   43.7999992       36.8842010    
   43.9000015       37.5648003    
   44.0000000       39.1878014    
   44.0999985       43.6090012    
   44.2000008       46.5824013    
   44.2999992       47.5662994    
   44.4000015       47.6133003    
   44.5000000       47.7058983    
   44.5999985       50.1094017    
   44.7000008       53.9392014    
   44.7999992       56.5863991    
   44.9000015       57.1696014    
   45.0000000       57.4973984    
   45.0999985       56.9935989    
   45.2000008       58.2411003    
   45.2999992       62.9645996    
   45.4000015       65.1496964    
   45.5000000       65.6635971    
   45.5999985       64.9289017    
   45.7000008       63.9243011    
   45.7999992       62.3885994    
   45.9000015       59.8474998    
   46.0000000       59.1963005    
   46.0999985       60.4303017    
   46.2000008       59.9052010    
   46.2999992       56.5466003    
   46.4000015       54.3470993    
   46.5000000       52.8315010    
   46.5999985       49.7532005    
   46.7000008       48.2555008    
   46.7999992       48.0087013    
   46.9000015       45.9143982    
   47.0000000       43.1716003    
   47.0999985       41.5942993    
   47.2000008       40.2573013    
   47.2999992       37.6422997    
   47.4000015       35.5074005    
   47.5000000       36.5504990    
   47.5999985       36.1352005    
   47.7000008       37.1904984    
   47.7999992       38.3970985    
   47.9000015       38.7579994    
   48.0000000       40.4934998    
   48.0999985       39.0853996    
   48.2000008       38.3223000    
   48.2999992       37.4821014    
   48.4000015       38.1753998    
   48.5000000       37.7989998    
   48.5999985       35.2830009    
   48.7000008       34.1627998    
   48.7999992       34.9945984    
   48.9000015       36.7919006    
   49.0000000       37.9780006    
   49.0999985       40.7117004    
   49.2000008       41.8214989    
   49.2999992       42.5611000    
   49.4000015       43.9178009    
   49.5000000       44.0784988    
   49.5999985       42.7140007    
   49.7000008       42.8316994    
   49.7999992       44.9123001    
   49.9000015       48.2308006    
   50.0000000       48.6408005    
   50.0999985       52.0363998    
   50.2000008       55.5755005    
   50.2999992       59.2020988    
   50.4000015       61.2967987    
   50.5000000       61.0816994    
   50.5999985       60.5727005    
   50.7000008       59.4277000    
   50.7999992       58.5582008    
   50.9000015       58.9626999    
   51.0000000       62.0000000    
   51.0999985       65.9331970    
   51.2000008       68.0943985    
   51.2999992       70.8640976    
   51.4000015       70.7080002    
   51.5000000       71.9773026    
   51.5999985       74.1826019    
   51.7000008       76.5378036    
   51.7999992       76.4580994    
   51.9000015       76.4998016    
   52.0000000       75.4598007    
   52.0999985       72.7769012    
   52.2000008       71.1893005    
   52.2999992       68.6148987    
   52.4000015       65.5894012    
   52.5000000       62.2024994    
   52.5999985       59.3749008    
   52.7000008       57.2569008    
   52.7999992       56.1528015    
   52.9000015       56.7891006    
   53.0000000       56.0710983    
   53.0999985       54.7528992    
   53.2000008       54.5791016    
   53.2999992       54.0217018    
   53.4000015       54.6058998    
   53.5000000       54.5385017    
   53.5999985       51.8676987    
   53.7000008       48.5298004    
   53.7999992       46.9115982    
   53.9000015       46.0718002    
   54.0000000       43.7080994    
   54.0999985       43.6031990    
   54.2000008       41.6137009    
   54.2999992       39.0749016    
   54.4000015       36.6525002    
   54.5000000       34.1259003    
   54.5999985       30.1081009    
   54.7000008       25.2905998    
   54.7999992       20.8894005    
   54.9000015       17.1870003    
   55.0000000       16.6189003    
   55.0999985       14.7152004    
   55.2000008       13.4302998    
   55.2999992       14.9513998    
   55.4000015       15.3129997    
   55.5000000       14.1062002    
   55.5999985       14.9813995    
   55.7000008       16.8950996    
   55.7999992       16.5732994    
   55.9000015       13.9312000    
   56.0000000       12.0026999    
   56.0999985       9.76840019    
   56.2000008       9.81229019    
   56.2999992       11.7889996    
   56.4000015       13.5246000    
   56.5000000       14.1099005    
   56.5999985       16.3675995    
   56.7000008       19.0667992    
   56.7999992       19.6818008    
   56.9000015       21.0503006    
   57.0000000       20.4137993    
   57.0999985       19.5424995    
   57.2000008       18.0154991    
   57.2999992       17.2989998    
   57.4000015       16.5351009    
   57.5000000       16.8512993    
   57.5999985       18.7430992    
   57.7000008       19.9384003    
   57.7999992       21.5354996    
   57.9000015       22.0338001    
   58.0000000       21.9962006    
   58.0999985       21.0498009    
   58.2000008       20.0855007    
   58.2999992       18.4596996    
   58.4000015       18.1415997    
   58.5000000       18.1282005    
   58.5999985       18.0102005    
   58.7000008       16.8834991    
   58.7999992       13.9764996    
   58.9000015       13.0066004    
   59.0000000       14.1995001    
   59.0999985       14.5881996    
   59.2000008       14.6841002    
   59.2999992       16.0132008    
   59.4000015       16.8346004    
   59.5000000       17.7700005    
   59.5999985       16.8502998    
   59.7000008       15.3563995    
   59.7999992       15.2132998    
   59.9000015       12.9743004    
   60.0000000       11.1639004    
   60.0999985       11.4541998    
   60.2000008       10.8648005    
   60.2999992       12.4983997    
   60.4000015       13.1310997    
   60.5000000       14.3802996    
   60.5999985       12.6756001    
   60.7000008       10.1036997    
   60.7999992       9.86417007    
   60.9000015       10.2539997    
   61.0000000       9.20995045    
   61.0999985       6.89666986    
   61.2000008       6.19570017    
   61.2999992       6.57247019    
   61.4000015       7.98481989    
   61.5000000       11.6889000    
   61.5999985       13.8006001    
   61.7000008       16.2511997    
   61.7999992       18.7441006    
   61.9000015       20.4148006    
   62.0000000       19.1746998    
   62.0999985       18.8682003    
   62.2000008       19.3003006    
   62.2999992       17.1699009    
   62.4000015       15.1416998    
   62.5000000       12.7088003    
   62.5999985       10.9364996    
   62.7000008       10.8394003    
   62.7999992       12.2087002    
   62.9000015       12.4341002    
   63.0000000       12.6625996    
   63.0999985       14.0059996    
   63.2000008       15.3358002    
   63.2999992       15.6455002    
   63.4000015       14.9245005    
   63.5000000       14.9302998    
   63.5999985       14.3985996    
   63.7000008       16.3778992    
   63.7999992       16.3999996    
   63.9000015       13.7910004    
   64.0000000       11.0972004    
   64.0999985       8.44324017    
   64.1999969       9.97768021    
   64.3000031       10.1039000    
   64.4000015       10.7601004    
   64.5000000       11.7742004    
   64.5999985       12.7361002    
   64.6999969       12.7028999    
   64.8000031       13.0544996    
   64.9000015       15.1197004    
   65.0000000       18.6203995    
   65.0999985       21.2868004    
   65.1999969       20.9090004    
   65.3000031       18.5704002    
   65.4000015       15.9105997    
   65.5000000       12.6648998    
   65.5999985       10.6198997    
   65.6999969       10.8353004    
   65.8000031       9.77196026    
   65.9000015       8.52416992    
   66.0000000       7.27986002    
   66.0999985       6.73990011    
   66.1999969       6.87276983    
   66.3000031       6.67277002    
   66.4000015       6.47419977    
   66.5000000       6.80550003    
   66.5999985       7.53088999    
   66.6999969       7.48504019    
   66.8000031       8.62872982    
   66.9000015       8.02108955    
   67.0000000       6.80774021    
   67.0999985       6.42991018    
   67.1999969       8.61946964    
   67.3000031       10.8912001    
   67.4000015       10.8862000    
   67.5000000       7.77628994    
   67.5999985       5.34985018    
   67.6999969       5.26045990    
   67.8000031       6.13655996    
   67.9000015       6.94194984    
   68.0000000       7.84353018    
   68.0999985       6.30952978    
   68.1999969       3.46093011    
   68.3000031       2.28114009    
   68.4000015       2.65223002    
   68.5000000       3.50063992    
   68.5999985       3.82104993    
   68.6999969       5.34300995    
   68.8000031       7.41962004    
   68.9000015       9.06597042    
   69.0000000       9.44647980    
   69.0999985       8.50137043    
   69.1999969       7.93454981    
   69.3000031       8.44855022    
   69.4000015       9.72511005    
   69.5000000       12.3257999    
   69.5999985       13.3211002    
   69.6999969       12.6780996    
   69.8000031       14.3542004    
   69.9000015       17.7901001    
   70.0000000       19.7264004    
   70.0999985       18.8955994    
   70.1999969       19.9689999    
   70.3000031       21.4424000    
   70.4000015       21.3465996    
   70.5000000       21.9004002    
   70.5999985       24.2374992    
   70.6999969       27.3421993    
   70.8000031       28.5366993    
   70.9000015       26.6291008    
   71.0000000       26.1935005    
   71.0999985       27.7821007    
   71.1999969       28.3323994    
   71.3000031       28.6371994    
   71.4000015       29.6033001    
   71.5000000       28.2222996    
   71.5999985       27.2000999    
   71.6999969       27.7882004    
   71.8000031       28.4750996    
   71.9000015       29.2607002    
   72.0000000       29.3304996    
   72.0999985       28.7623005    
   72.1999969       29.5674000    
   72.3000031       30.3855991    
   72.4000015       30.8833008    
   72.5000000       29.9323006    
   72.5999985       30.7912006    
   72.6999969       32.5467987    
   72.8000031       35.1904984    
   72.9000015       37.4530983    
   73.0000000       37.9971008    
   73.0999985       38.0561981    
   73.1999969       36.7314987    
   73.3000031       35.9863014    
   73.4000015       36.0518990    
   73.5000000       38.1273994    
   73.5999985       39.3291016    
   73.6999969       34.7458000    
   73.8000031       30.7989998    
   73.9000015       28.4897995    
   74.0000000       28.8015003    
   74.0999985       30.6014004    
   74.1999969       33.2897987    
   74.3000031       35.7453003    
   74.4000015       35.8907013    
   74.5000000       35.0522003    
   74.5999985       34.0763016    
   74.6999969       34.3900986    
   74.8000031       32.7324982    
   74.9000015       29.6368008    
   75.0000000       27.1658993    
   75.0999985       25.0900993    
   75.1999969       22.3546009    
   75.3000031       20.7952003    
   75.4000015       18.7780991    
   75.5000000       18.6329994    
   75.5999985       18.2355995    
   75.6999969       19.0261002    
   75.8000031       17.8736000    
   75.9000015       18.1012993    
   76.0000000       16.6427994    
   76.0999985       15.4558001    
   76.1999969       14.2077999    
   76.3000031       11.9742002    
   76.4000015       9.68910027    
   76.5000000       7.00427008    
   76.5999985       4.83925009    
   76.6999969       2.03622007    
   76.8000031      -1.02377999    
   76.9000015      -3.45797992    
   77.0000000      -4.34713984    
   77.0999985      -5.13003016    
   77.1999969      -7.55965996    
   77.3000031      -10.9104004    
   77.4000015      -10.7191000    
   77.5000000      -9.50664997    
   77.5999985      -5.91189003    
   77.6999969      -4.23081017    
   77.8000031      -6.39092016    
   77.9000015      -7.42246008    
   78.0000000      -5.89249992    
   78.0999985      -2.74173999    
   78.1999969      -1.94284999    
   78.3000031      -4.50344992    
   78.4000015      -7.27774000    
   78.5000000      -8.76095009    
   78.5999985      -7.93050003    
   78.6999969      -5.30948019    
   78.8000031      -3.03307009    
   78.9000015      -1.97721004    
   79.0000000     -0.387724996    
   79.0999985       1.16552997    
   79.1999969       3.22306991    
   79.3000031       5.72898006    
   79.4000015       8.27702999    
   79.5000000       11.7912998    
   79.5999985       13.3178997    
   79.6999969       13.4263000    
   79.8000031       14.3502998    
   79.9000015       14.5878000    
   80.0000000       15.2908001    
   80.0999985       16.7448997    
   80.1999969       18.0702991    
   80.3000031       19.5086994    
   80.4000015       20.5165997    
   80.5000000       19.9358006    
   80.5999985       20.3337002    
   80.6999969       20.3292007    
   80.8000031       19.2572002    
   80.9000015       19.2327995    
   81.0000000       18.8260994    
   81.0999985       18.5648003    
   81.1999969       18.8314991    
   81.3000031       20.0372009    
   81.4000015       20.2117004    
   81.5000000       20.8997002    
   81.5999985       20.6140003    
   81.6999969       19.9570007    
   81.8000031       19.3941002    
   81.9000015       18.7101994    
   82.0000000       17.4176998    
   82.0999985       17.3129997    
   82.1999969       17.1394997    
   82.3000031       16.6667004    
   82.4000015       16.6686993    
   82.5000000       17.1035004    
   82.5999985       16.4064007    
   82.6999969       15.1993999    
   82.8000031       15.1181002    
   82.9000015       14.5358000    
   83.0000000       13.9553003    
   83.0999985       15.6627998    
   83.1999969       17.1387997    
   83.3000031       18.3253994    
   83.4000015       18.6219006    
   83.5000000       18.1823006    
   83.5999985       18.6604004    
   83.6999969       17.0090008    
   83.8000031       16.1287994    
   83.9000015       15.5990000    
   84.0000000       14.4841995    
   84.0999985       15.1766996    
   84.1999969       15.3832998    
   84.3000031       15.0327997    
   84.4000015       16.6324005    
   84.5000000       17.3999996    
   84.5999985       17.1520996    
   84.6999969       17.1445007    
   84.8000031       17.4575996    
   84.9000015       19.1959000    
   85.0000000       20.9449005    
   85.0999985       22.7507992    
   85.1999969       20.8523006    
   85.3000031       19.6863995    
   85.4000015       18.9137001    
   85.5000000       17.8015003    
   85.5999985       19.4104996    
   85.6999969       19.1508007    
   85.8000031       16.7775002    
   85.9000015       13.9952002    
   86.0000000       14.0061998    
   86.0999985       16.8390007    
   86.1999969       17.7740002    
   86.3000031       16.5501003    
   86.4000015       13.8794003    
   86.5000000       10.6120005    
   86.5999985       10.4636002    
   86.6999969       10.4278002    
   86.8000031       10.4799995    
   86.9000015       9.83815956    
   87.0000000       10.4736996    
   87.0999985       13.0269003    
   87.1999969       16.0576992    
   87.3000031       19.2089996    
   87.4000015       21.1879005    
   87.5000000       22.5279999    
   87.5999985       24.9647007    
   87.6999969       28.7327995    
   87.8000031       29.6842995    
   87.9000015       27.5384007    
   88.0000000       24.3255005    
   88.0999985       21.9771004    
   88.1999969       21.1420994    
   88.3000031       19.1686993    
   88.4000015       17.9321995    
   88.5000000       16.5802002    
   88.5999985       15.3487997    
   88.6999969       16.1264000    
   88.8000031       16.8855000    
   88.9000015       19.0284004    
   89.0000000       19.4540005    
   89.0999985       19.2112999    
   89.1999969       19.1634998    
   89.3000031       22.3290005    
   89.4000015       24.2378006    
   89.5000000       28.5830002    
   89.5999985       31.9188004    
   89.6999969       32.6646004    
   89.8000031       32.0784988    
   89.9000015       30.4468994    
   90.0000000       30.1436005    
   90.0999985       29.4694996    
   90.1999969       28.4500999    
   90.3000031       27.2826004    
   90.4000015       26.9703999    
   90.5000000       28.3455009    
   90.5999985       29.8360004    
   90.6999969       31.9813995    
   90.8000031       32.3160019    
   90.9000015       32.7923012    
   91.0000000       33.2849998    
   91.0999985       33.0730019    
   91.1999969       32.5835991    
   91.3000031       30.9333992    
   91.4000015       31.4929008    
   91.5000000       30.2514992    
   91.5999985       30.2656002    
   91.6999969       29.3656006    
   91.8000031       29.4853992    
   91.9000015       29.0119991    
   92.0000000       30.0799999    
   92.0999985       33.1924019    
   92.1999969       35.3188019    
   92.3000031       37.9650002    
   92.4000015       39.7169991    
   92.5000000       41.5122986    
   92.5999985       43.2083015    
   92.6999969       45.9216995    
   92.8000031       47.7565002    
   92.9000015       48.9749985    
   93.0000000       50.8973999    
   93.0999985       53.0763016    
   93.1999969       54.5691986    
   93.3000031       54.3678017    
   93.4000015       54.8306007    
   93.5000000       54.4157982    
   93.5999985       52.9297981    
   93.6999969       51.9365997    
   93.8000031       53.2252007    
   93.9000015       55.8356018    
   94.0000000       57.8274002    
   94.0999985       61.1189995    
   94.1999969       62.4889984    
   94.3000031       61.9578018    
   94.4000015       61.9939003    
   94.5000000       61.5167999    
   94.5999985       59.4053001    
   94.6999969       58.7654991    
   94.8000031       58.7401009    
   94.9000015       59.7218018    
   95.0000000       59.7000999    
   95.0999985       57.9808006    
   95.1999969       54.6904984    
   95.3000031       54.9566002    
   95.4000015       54.9665985    
   95.5000000       55.9273987    
   95.5999985       56.1621017    
   95.6999969       57.3424988    
   95.8000031       60.6352997    
   95.9000015       64.1559982    
   96.0000000       64.2510986    
   96.0999985       64.1747971    
   96.1999969       63.8944016    
   96.3000031       63.4081993    
   96.4000015       63.0856018    
   96.5000000       64.3945999    
   96.5999985       66.6940002    
   96.6999969       67.0554962    
   96.8000031       65.9306030    
   96.9000015       64.7316971    
   97.0000000       63.7570992    
   97.0999985       62.7985992    
   97.1999969       64.9636002    
   97.3000031       68.1147995    
   97.4000015       69.6505966    
   97.5000000       69.4012985    
   97.5999985       69.2279968    
   97.6999969       66.1556015    
   97.8000031       62.6809006    
   97.9000015       60.7125015    
   98.0000000       61.2066994    
   98.0999985       63.4459000    
   98.1999969       62.9168015    
   98.3000031       61.3865013    
   98.4000015       57.2288017    
   98.5000000       52.0833015    
   98.5999985       48.0113983    
   98.6999969       43.4562988    
   98.8000031       40.7252998    
   98.9000015       40.6772995    
   99.0000000       41.5940018    
   99.0999985       43.5057983    
   99.1999969       42.0735016    
   99.3000031       43.3568993    
   99.4000015       44.6698990    
   99.5000000       46.2887993    
   99.5999985       47.5373001    
   99.6999969       49.2126999    
   99.8000031       48.6697006    
   99.9000015       45.3558006    
   100.000000       40.8293991    
   100.099998       36.7644997    
   100.199997       36.5169983    
   100.300003       37.5489998    
   100.400002       38.9821014    
   100.500000       41.2621002    
   100.599998       43.6269989    
   100.699997       45.2672005    
   100.800003       45.0824013    
   100.900002       44.7881012    
   101.000000       44.8417015    
   101.099998       45.1347008    
   101.199997       46.4296989    
   101.300003       47.9420013    
   101.400002       47.8543015    
   101.500000       46.2850990    
   101.599998       46.2038994    
   101.699997       46.9589005    
   101.800003       49.1953011    
   101.900002       50.8712006    
   102.000000       51.8779984    
   102.099998       50.0494995    
   102.199997       47.3347015    
   102.300003       43.8420982    
   102.400002       39.3502998    
   102.500000       34.2361984    
   102.599998       31.0643997    
   102.699997       29.3955994    
   102.800003       27.4186001    
   102.900002       24.9505005    
   103.000000       24.7600994    
   103.099998       27.7206993    
   103.199997       31.1713009    
   103.300003       32.5730019    
   103.400002       30.6355991    
   103.500000       27.9498997    
   103.599998       26.0965004    
   103.699997       22.9470005    
   103.800003       20.7254009    
   103.900002       19.4190006    
   104.000000       19.5891991    
   104.099998       19.7712994    
   104.199997       20.9631004    
   104.300003       23.4372005    
   104.400002       24.3360996    
   104.500000       24.5042992    
   104.599998       23.9225998    
   104.699997       25.3040009    
   104.800003       24.0571995    
   104.900002       22.2159004    
   105.000000       19.3701992    
   105.099998       17.2008991    
   105.199997       17.0161991    
   105.300003       16.8771992    
   105.400002       16.1338997    
   105.500000       14.0001001    
   105.599998       11.7523003    
   105.699997       12.0595999    
   105.800003       13.7516003    
   105.900002       15.7651997    
   106.000000       15.5517998    
   106.099998       13.6739998    
   106.199997       12.1745996    
   106.300003       13.4117002    
   106.400002       17.1566010    
   106.500000       21.9396000    
   106.599998       23.4691010    
   106.699997       23.5557003    
   106.800003       23.9535007    
   106.900002       23.7206001    
   107.000000       24.5699997    
   107.099998       27.4743004    
   107.199997       30.0063000    
   107.300003       31.1016006    
   107.400002       32.4730988    
   107.500000       34.2163010    
   107.599998       34.8338013    
   107.699997       34.1683998    
   107.800003       35.1255989    
   107.900002       36.8138008    
   108.000000       39.2401009    
   108.099998       42.8838005    
   108.199997       44.0755005    
   108.300003       43.0358009    
   108.400002       41.0727005    
   108.500000       40.4496002    
   108.599998       40.4374008    
   108.699997       40.8900986    
   108.800003       42.7112999    
   108.900002       45.3412018    
   109.000000       47.6105995    
   109.099998       50.5998001    
   109.199997       50.0886993    
   109.300003       50.0443993    
   109.400002       51.5932999    
   109.500000       52.0593987    
   109.599998       51.6641998    
   109.699997       51.4487000    
   109.800003       52.0105019    
   109.900002       50.8507996    
   110.000000       51.1999016    
   110.099998       52.6674995    
   110.199997       55.2405014    
   110.300003       56.3314018    
   110.400002       55.7023010    
   110.500000       58.2630005    
   110.599998       61.4393997    
   110.699997       63.1584015    
   110.800003       63.4864006    
   110.900002       64.0410995    
   111.000000       63.3781013    
   111.099998       59.6054993    
   111.199997       58.4196014    
   111.300003       58.5694008    
   111.400002       57.5419006    
   111.500000       55.2075996    
   111.599998       56.2038002    
   111.699997       57.0074005    
   111.800003       58.5736008    
   111.900002       60.2047005    
   112.000000       59.7142982    
   112.099998       60.2765999    
   112.199997       60.0568008    
   112.300003       58.9179001    
   112.400002       58.1290016    
   112.500000       56.9388008    
   112.599998       56.3615990    
   112.699997       54.0101013    
   112.800003       55.3361015    
   112.900002       58.0169983    
   113.000000       60.6220016    
   113.099998       63.4630013    
   113.199997       63.6045990    
   113.300003       62.3857994    
   113.400002       60.9921989    
   113.500000       57.9221992    
   113.599998       54.2459984    
   113.699997       51.6750984    
   113.800003       49.9631996    
   113.900002       48.3764000    
   114.000000       46.4314995    
   114.099998       46.0164986    
   114.199997       45.8245010    
   114.300003       45.9332008    
   114.400002       45.7718010    
   114.500000       42.3725014    
   114.599998       40.1375008    
   114.699997       38.0867004    
   114.800003       36.9066010    
   114.900002       34.5448990    
   115.000000       32.0831985    
   115.099998       30.4514008    
   115.199997       30.5174007    
   115.300003       29.9326000    
   115.400002       29.7096996    
   115.500000       33.3916016    
   115.599998       35.8008995    
   115.699997       34.5033989    
   115.800003       34.3503990    
   115.900002       36.5214996    
   116.000000       39.1764984    
   116.099998       42.9042015    
   116.199997       45.4546013    
   116.300003       47.1161003    
   116.400002       49.0229988    
   116.500000       51.3977013    
   116.599998       52.7955017    
   116.699997       53.0839996    
   116.800003       51.7942009    
   116.900002       51.0089989    
   117.000000       54.1348000    
   117.099998       58.1671982    
   117.199997       58.7277985    
   117.300003       60.6320000    
   117.400002       62.6248016    
   117.500000       63.7891998    
   117.599998       63.2467003    
   117.699997       61.2977982    
   117.800003       59.4711990    
   117.900002       58.7471008    
   118.000000       59.5399017    
   118.099998       59.4963989    
   118.199997       57.9868011    
   118.300003       56.4490013    
   118.400002       57.0010986    
   118.500000       56.7318001    
   118.599998       57.3690987    
   118.699997       59.5602989    
   118.800003       60.5186005    
   118.900002       62.9127998    
   119.000000       65.0220032    
   119.099998       66.0953979    
   119.199997       64.7948990    
   119.300003       61.9906998    
   119.400002       58.3776016    
   119.500000       54.9658012    
   119.599998       53.8644981    
   119.699997       50.7279015    
   119.800003       46.9594002    
   119.900002       45.6167984    
   120.000000       45.2770004    
   120.099998       46.0923996    
   120.199997       48.5517006    
   120.300003       51.9608002    
   120.400002       53.2420006    
   120.500000       51.6688004    
   120.599998       48.8185997    
   120.699997       46.9323006    
   120.800003       46.0200005    
   120.900002       45.2747993    
   121.000000       44.7471008    
   121.099998       43.5806007    
   121.199997       44.8152008    
   121.300003       46.1324005    
   121.400002       46.2033997    
   121.500000       45.3110008    
   121.599998       44.6534996    
   121.699997       44.8061981    
   121.800003       44.0511017    
   121.900002       42.6222000    
   122.000000       44.5273018    
   122.099998       47.0169983    
   122.199997       49.4754982    
   122.300003       52.3320007    
   122.400002       53.8725014    
   122.500000       53.9751015    
   122.599998       54.9427986    
   122.699997       55.4137993    
   122.800003       56.5088997    
   122.900002       58.1114998    
   123.000000       58.2064018    
   123.099998       57.6370010    
   123.199997       57.5167999    
   123.300003       58.9976006    
   123.400002       61.0985985    
   123.500000       63.4938011    
   123.599998       64.7468033    
   123.699997       66.2847977    
   123.800003       66.6201019    
   123.900002       65.7659988    
   124.000000       66.4468002    
   124.099998       67.0622025    
   124.199997       68.5203018    
   124.300003       69.7593002    
   124.400002       70.2480011    
   124.500000       71.4348984    
   124.599998       73.1054001    
   124.699997       75.3883972    
   124.800003       77.4166031    
   124.900002       77.4168015    
   125.000000       76.0401001    
   125.099998       74.2702026    
   125.199997       71.7894974    
   125.300003       69.2174988    
   125.400002       68.1653976    
   125.500000       67.0123978    
   125.599998       64.8150024    
   125.699997       63.2625999    
   125.800003       63.9082985    
   125.900002       66.7655029    
   126.000000       69.2949982    
   126.099998       72.5360031    
   126.199997       73.1466980    
   126.300003       72.0935974    
   126.400002       71.4632034    
   126.500000       70.0355988    
   126.599998       68.2542038    
   126.699997       67.8840027    
   126.800003       68.6474991    
   126.900002       68.3814011    
   127.000000       67.8258972    
   127.099998       66.7524033    
   127.199997       66.0668030    
   127.300003       64.0390015    
   127.400002       62.4202995    
   127.500000       61.2351990    
   127.599998       59.8750000    
   127.699997       57.8847008    
   127.800003       54.8732986    
   127.900002       53.7212982    
   128.000000       53.8330002    
   128.100006       54.1031990    
   128.199997       52.7052002    
   128.300003       51.9987984    
   128.399994       51.1496010    
   128.500000       51.2476997    
   128.600006       51.3578987    
   128.699997       52.3843002    
   128.800003       53.9819984    
   128.899994       53.6548996    
   129.000000       54.4850006    
   129.100006       55.3508987    
   129.199997       56.5993996    
   129.300003       56.4901009    
   129.399994       56.6456985    
   129.500000       55.5144997    
   129.600006       57.5159988    
   129.699997       61.7181015    
   129.800003       63.1055984    
   129.899994       63.8693008    
   130.000000       62.6366005    
   130.100006       62.8116989    
   130.199997       63.8838005    
   130.300003       66.0458984    
   130.399994       66.5905991    
   130.500000       64.2447968    
   130.600006       63.3571014    
   130.699997       63.7601013    
   130.800003       64.3429031    
   130.899994       65.1537018    
   131.000000       66.5652008    
   131.100006       68.6447983    
   131.199997       69.7366028    
   131.300003       72.6793976    
   131.399994       75.6222992    
   131.500000       78.8955002    
   131.600006       80.3471985    
   131.699997       82.1295013    
   131.800003       82.9950027    
   131.899994       79.8503036    
   132.000000       76.1425018    
   132.100006       73.4776993    
   132.199997       72.3737030    
   132.300003       71.0401993    
   132.399994       71.7295990    
   132.500000       71.1370010    
   132.600006       70.0127029    
   132.699997       70.2630005    
   132.800003       72.1763000    
   132.899994       73.7089996    
   133.000000       75.1317978    
   133.100006       77.5174026    
   133.199997       78.9779968    
   133.300003       78.7772980    
   133.399994       79.5494003    
   133.500000       79.8565979    
   133.600006       80.8283997    
   133.699997       79.0082016    
   133.800003       77.6455002    
   133.899994       78.1364975    
   134.000000       79.8423004    
   134.100006       81.7979965    
   134.199997       82.7202988    
   134.300003       82.3401031    
   134.399994       80.3749008    
   134.500000       78.2548981    
   134.600006       77.2723007    
   134.699997       76.1892014    
   134.800003       75.0698013    
   134.899994       73.7024994    
   135.000000       74.1309967    
   135.100006       73.4849014    
   135.199997       72.4041977    
   135.300003       73.3483963    
   135.399994       74.8128967    
   135.500000       75.0214996    
   135.600006       71.5373993    
   135.699997       67.7335968    
   135.800003       65.2801971    
   135.899994       64.5329971    
   136.000000       65.6473999    
   136.100006       67.5763016    
   136.199997       69.1742020    
   136.300003       69.6698990    
   136.399994       69.9783020    
   136.500000       71.8738022    
   136.600006       73.7658005    
   136.699997       72.9382019    
   136.800003       73.3267975    
   136.899994       76.3443985    
   137.000000       80.7565002    
   137.100006       85.2518005    
   137.199997       87.7770004    
   137.300003       86.5065994    
   137.399994       84.0304031    
   137.500000       82.8572006    
   137.600006       83.0332031    
   137.699997       82.7149963    
   137.800003       83.2805023    
   137.899994       83.3039017    
   138.000000       81.3834991    
   138.100006       79.6932983    
   138.199997       77.4276962    
   138.300003       75.7413025    
   138.399994       73.7833023    
   138.500000       69.9384995    
   138.600006       66.5973969    
   138.699997       64.2040024    
   138.800003       63.7065010    
   138.899994       63.4496994    
   139.000000       61.5666008    
   139.100006       61.6740990    
   139.199997       61.5214005    
   139.300003       58.9460983    
   139.399994       56.5330009    
   139.500000       55.0812988    
   139.600006       54.6582985    
   139.699997       53.0904999    
   139.800003       51.5251999    
   139.899994       50.9107018    
   140.000000       52.2812004    
   140.100006       54.0956993    
   140.199997       53.6526985    
   140.300003       51.9948997    
   140.399994       52.9101982    
   140.500000       53.8875999    
   140.600006       54.6193008    
   140.699997       57.9327011    
   140.800003       58.4151001    
   140.899994       58.9076004    
   141.000000       57.7360992    
   141.100006       57.4518013    
   141.199997       58.1907997    
   141.300003       58.9431000    
   141.399994       58.7728004    
   141.500000       56.4618988    
   141.600006       56.8625984    
   141.699997       56.6170998    
   141.800003       57.6463013    
   141.899994       61.3782997    
   142.000000       64.7689972    
   142.100006       65.7118988    
   142.199997       66.1232986    
   142.300003       66.2686996    
   142.399994       67.3547974    
   142.500000       69.2104034    
   142.600006       70.5483017    
   142.699997       70.1396027    
   142.800003       69.1265030    
   142.899994       68.7142029    
   143.000000       68.1001968    
   143.100006       67.4254990    
   143.199997       68.8764038    
   143.300003       69.8983002    
   143.399994       70.4838028    
   143.500000       69.8781967    
   143.600006       70.0506973    
   143.699997       70.9395981    
   143.800003       69.9224014    
   143.899994       71.4381027    
   144.000000       73.0998001    
   144.100006       70.8827972    
   144.199997       64.5569000    
   144.300003       58.0401001    
   144.399994       53.4444008    
   144.500000       49.1787987    
   144.600006       45.9464989    
   144.699997       44.8460999    
   144.800003       44.2645988    
   144.899994       45.2260017    
   145.000000       46.7210007    
   145.100006       49.2288017    
   145.199997       50.1366005    
   145.300003       49.3865013    
   145.399994       49.6842995    
   145.500000       49.3501015    
   145.600006       49.3955002    
   145.699997       49.5323982    
   145.800003       50.2952003    
   145.899994       52.5619011    
   146.000000       55.6010017    
   146.100006       55.7075996    
   146.199997       53.4169998    
   146.300003       51.1781006    
   146.399994       50.1950989    
   146.500000       51.4011002    
   146.600006       52.5533981    
   146.699997       52.9114990    
   146.800003       53.2869987    
   146.899994       52.2710991    
   147.000000       51.5074997    
   147.100006       53.0183983    
   147.199997       54.5932999    
   147.300003       56.5335007    
   147.399994       58.3193016    
   147.500000       61.4031982    
   147.600006       64.1724014    
   147.699997       67.2423019    
   147.800003       68.2083969    
   147.899994       66.8638000    
   148.000000       66.7613983    
   148.100006       68.9571991    
   148.199997       72.2666016    
   148.300003       76.8808975    
   148.399994       79.7069016    
   148.500000       82.6119003    
   148.600006       84.1755981    
   148.699997       85.3663025    
   148.800003       85.4541016    
   148.899994       87.2851028    
   149.000000       89.4248962    
   149.100006       90.3168030    
   149.199997       90.2117004    
   149.300003       88.7180023    
   149.399994       87.3574982    
   149.500000       83.6820984    
   149.600006       83.6529007    
   149.699997       86.8411026    
   149.800003       89.3116989    
   149.899994       91.3971024    
   150.000000       91.1716995    
   150.100006       89.3184967    
   150.199997       86.7296982    
   150.300003       88.4991989    
   150.399994       89.1667023    
   150.500000       88.7176971    
   150.600006       86.2805023    
   150.699997       85.2916031    
   150.800003       85.5232010    
   150.899994       85.0401001    
   151.000000       82.7109985    
   151.100006       80.9908981    
   151.199997       79.0086975    
   151.300003       77.0699997    
   151.399994       77.9518967    
   151.500000       78.5162964    
   151.600006       78.0801010    
   151.699997       76.3197021    
   151.800003       75.6565018    
   151.899994       75.7631989    
   152.000000       76.0630035    
   152.100006       74.9929962    
   152.199997       74.7770004    
   152.300003       77.6628036    
   152.399994       80.5663986    
   152.500000       81.7900009    
   152.600006       78.7665024    
   152.699997       73.4047012    
   152.800003       70.4529037    
   152.899994       69.4073029    
   153.000000       67.7958984    
   153.100006       67.6875000    
   153.199997       67.0335007    
   153.300003       67.4720001    
   153.399994       65.2419968    
   153.500000       63.8339996    
   153.600006       63.3731995    
   153.699997       62.3255005    
   153.800003       61.4921989    
   153.899994       62.8014984    
   154.000000       63.6694984    
   154.100006       63.8428993    
   154.199997       62.6843987    
   154.300003       60.0027008    
   154.399994       60.2491989    
   154.500000       62.6320992    
   154.600006       63.8708000    
   154.699997       62.1068993    
   154.800003       61.7573013    
   154.899994       61.5803986    
   155.000000       62.1934013    
   155.100006       62.4720993    
   155.199997       62.2633018    
   155.300003       60.5824013    
   155.399994       59.0792007    
   155.500000       59.9723015    
   155.600006       60.7000999    
   155.699997       62.3086014    
   155.800003       63.4620018    
   155.899994       66.5617981    
   156.000000       69.6247025    
   156.100006       70.9598999    
   156.199997       71.4113998    
   156.300003       69.9346008    
   156.399994       68.6520996    
   156.500000       67.2500992    
   156.600006       65.7500992    
   156.699997       65.9517975    
   156.800003       66.4882965    
   156.899994       64.1373978    
   157.000000       61.0530014    
   157.100006       58.6125984    
   157.199997       57.6450005    
   157.300003       57.0237007    
   157.399994       57.1043015    
   157.500000       54.8428993    
   157.600006       54.4632988    
   157.699997       57.2472992    
   157.800003       60.6257019    
   157.899994       61.8305016    
   158.000000       61.3409996    
   158.100006       58.9532013    
   158.199997       57.2587013    
   158.300003       57.9888992    
   158.399994       59.4669991    
   158.500000       60.3423004    
   158.600006       59.6520996    
   158.699997       58.2453995    
   158.800003       58.0195007    
   158.899994       58.9528999    
   159.000000       60.4553986    
   159.100006       60.8174019    
   159.199997       57.3288002    
   159.300003       53.2557983    
   159.399994       50.6427994    
   159.500000       48.8911018    
   159.600006       48.1623993    
   159.699997       46.8019981    
   159.800003       43.9530983    
   159.899994       41.1038017    
   160.000000       39.3707008    
   160.100006       36.6510010    
   160.199997       33.9467010    
   160.300003       32.4459991    
   160.399994       32.6954002    
   160.500000       32.6706009    
   160.600006       32.1320000    
   160.699997       32.6660004    
   160.800003       32.7472000    
   160.899994       33.5904007    
   161.000000       31.5769997    
   161.100006       30.3043003    
   161.199997       30.5890007    
   161.300003       32.5150986    
   161.399994       33.1287994    
   161.500000       31.7784996    
   161.600006       31.5534000    
   161.699997       31.6480999    
   161.800003       30.9232998    
   161.899994       32.9709015    
   162.000000       34.9766998    
   162.100006       36.5484009    
   162.199997       35.7336998    
   162.300003       36.0262985    
   162.399994       38.2211990    
   162.500000       40.8063011    
   162.600006       42.7710991    
   162.699997       41.9352989    
   162.800003       41.0859985    
   162.899994       43.0737000    
   163.000000       48.0335999    
   163.100006       54.5021019    
   163.199997       58.1530991    
   163.300003       60.9598007    
   163.399994       64.2341995    
   163.500000       69.3963013    
   163.600006       73.9781036    
   163.699997       79.1622009    
   163.800003       81.8739014    
   163.899994       81.2835999    
   164.000000       80.4298019    
   164.100006       80.1279984    
   164.199997       83.8936005    
   164.300003       87.6032028    
   164.399994       90.2882004    
   164.500000       91.6371002    
   164.600006       92.2369003    
   164.699997       94.8926010    
   164.800003       97.4731979    
   164.899994       99.4701996    
   165.000000       98.6744995    
   165.100006       94.6176987    
   165.199997       91.1640015    
   165.300003       87.6171036    
   165.399994       84.4578018    
   165.500000       83.7850037    
   165.600006       85.2862015    
   165.699997       87.8212967    
   165.800003       89.8688965    
   165.899994       89.2325974    
   166.000000       86.3871994    
   166.100006       83.2180023    
   166.199997       82.3430023    
   166.300003       83.9766006    
   166.399994       87.0739975    
   166.500000       88.7427979    
   166.600006       89.6712036    
   166.699997       90.6984024    
   166.800003       92.7979965    
   166.899994       94.9279022    
   167.000000       93.2608032    
   167.100006       91.8734970    
   167.199997       91.6134033    
   167.300003       94.0243988    
   167.399994       93.6065979    
   167.500000       92.5565033    
   167.600006       90.1641998    
   167.699997       85.9245987    
   167.800003       83.6376038    
   167.899994       81.6572037    
   168.000000       82.0218964    
   168.100006       82.8944016    
   168.199997       83.2649002    
   168.300003       82.6652985    
   168.399994       81.2198029    
   168.500000       79.6389999    
   168.600006       79.5522995    
   168.699997       80.3555984    
   168.800003       80.7899017    
   168.899994       81.1166000    
   169.000000       82.3320007    
   169.100006       83.6432037    
   169.199997       83.1063995    
   169.300003       80.9797974    
   169.399994       80.6184006    
   169.500000       80.6120987    
   169.600006       79.8858032    
   169.699997       81.5690994    
   169.800003       83.7777023    
   169.899994       84.4726028    
   170.000000       83.9269028    
   170.100006       84.0598984    
   170.199997       83.5007019    
   170.300003       80.6940994    
   170.399994       78.8947983    
   170.500000       77.9294968    
   170.600006       79.7431030    
   170.699997       85.0084000    
   170.800003       88.9483032    
   170.899994       93.3345032    
   171.000000       96.1104965    
   171.100006       96.6744003    
   171.199997       95.4730988    
   171.300003       94.1735992    
   171.399994       92.8183975    
   171.500000       91.9047012    
   171.600006       90.3179016    
   171.699997       87.1429977    
   171.800003       87.1875000    
   171.899994       89.0581970    
   172.000000       90.1528015    
   172.100006       90.3884964    
   172.199997       90.7761002    
   172.300003       93.8385010    
   172.399994       95.9103012    
   172.500000       96.1716003    
   172.600006       95.1323013    
   172.699997       93.7313995    
   172.800003       92.1117020    
   172.899994       90.2901001    
   173.000000       91.0373993    
   173.100006       92.6390991    
   173.199997       93.6499023    
   173.300003       96.0081024    
   173.399994       97.8414001    
   173.500000       98.0454025    
   173.600006       97.0302963    
   173.699997       96.6746979    
   173.800003       95.6163025    
   173.899994       96.9328995    
   174.000000       97.5210037    
   174.100006       96.1383972    
   174.199997       94.6503983    
   174.300003       93.9031982    
   174.399994       91.8090973    
   174.500000       91.2733994    
   174.600006       89.9319992    
   174.699997       88.7008972    
   174.800003       87.4509964    
   174.899994       86.7750015    
   175.000000       88.9511032    
   175.100006       89.9904022    
   175.199997       91.1815033    
   175.300003       93.6448975    
   175.399994       94.6167984    
   175.500000       94.7270966    
   175.600006       93.4994965    
   175.699997       91.7543030    
   175.800003       91.2882004    
   175.899994       93.1960983    
   176.000000       94.6222992    
   176.100006       94.1505966    
   176.199997       93.6237030    
   176.300003       92.7664032    
   176.399994       92.7127991    
   176.500000       94.5186996    
   176.600006       94.9695969    
   176.699997       95.9419022    
   176.800003       96.6460037    
   176.899994       97.1817017    
   177.000000       98.3075027    
   177.100006       99.5304031    
   177.199997       99.5811005    
   177.300003       99.4153976    
   177.399994       99.4680023    
   177.500000       100.478996    
   177.600006       100.967003    
   177.699997       99.9201965    
   177.800003       98.2585983    
   177.899994       97.5177002    
   178.000000       96.2447968    
   178.100006       93.5679016    
   178.199997       91.4365997    
   178.300003       91.1435013    
   178.399994       91.6451035    
   178.500000       91.5710983    
   178.600006       88.6766968    
   178.699997       82.4356003    
   178.800003       76.6993027    
   178.899994       73.4623032    
   179.000000       72.2848969    
   179.100006       73.1595001    
   179.199997       71.8724976    
   179.300003       68.5367966    
   179.399994       69.0385971    
   179.500000       67.9362030    
   179.600006       66.9888000    
   179.699997       65.4334030    
   179.800003       63.8813019    
   179.899994       63.5191002    
   180.000000       64.7856979    
   180.100006       67.0513992    
   180.199997       67.3796005    
   180.300003       64.2312012    
   180.399994       61.7849998    
   180.500000       62.6612015    
   180.600006       63.3600006    
   180.699997       61.0144997    
   180.800003       60.1153984    
   180.899994       59.2103996    
   181.000000       59.5331993    
   181.100006       61.3306999    
   181.199997       62.2295990    
   181.300003       64.1728973    
   181.399994       64.1763992    
   181.500000       64.1147003    
   181.600006       64.6205978    
   181.699997       64.8302994    
   181.800003       65.8576965    
   181.899994       66.3591995    
   182.000000       66.4294968    
   182.100006       67.2816010    
   182.199997       69.8686981    
   182.300003       69.9191971    
   182.399994       68.5623016    
   182.500000       67.4359970    
   182.600006       65.9052963    
   182.699997       64.7357025    
   182.800003       64.8524017    
   182.899994       64.3740005    
   183.000000       64.6486969    
   183.100006       65.1147003    
   183.199997       65.1862030    
   183.300003       65.3602982    
   183.399994       67.7170029    
   183.500000       70.9047012    
   183.600006       71.6179962    
   183.699997       71.7655029    
   183.800003       72.9774017    
   183.899994       75.5057983    
   184.000000       76.9477997    
   184.100006       76.1538010    
   184.199997       76.1159973    
   184.300003       77.4935989    
   184.399994       80.2117004    
   184.500000       83.1661987    
   184.600006       87.0627975    
   184.699997       90.9439011    
   184.800003       93.0604019    
   184.899994       93.1774979    
   185.000000       92.4560013    
   185.100006       91.9280014    
   185.199997       90.5112000    
   185.300003       88.8339005    
   185.399994       88.7204971    
   185.500000       89.4701996    
   185.600006       89.6558990    
   185.699997       87.8340988    
   185.800003       86.1318970    
   185.899994       81.1292038    
   186.000000       78.4517975    
   186.100006       78.1128006    
   186.199997       79.7593002    
   186.300003       79.0371017    
   186.399994       75.5468979    
   186.500000       72.5645981    
   186.600006       70.4859009    
   186.699997       69.2328033    
   186.800003       67.7566986    
   186.899994       67.0625000    
   187.000000       64.1149979    
   187.100006       62.0148010    
   187.199997       60.2397003    
   187.300003       58.5444984    
   187.399994       56.8488998    
   187.500000       56.2162018    
   187.600006       57.2521019    
   187.699997       57.8546982    
   187.800003       57.8862000    
   187.899994       59.0791016    
   188.000000       61.0419998    
   188.100006       62.0359993    
   188.199997       62.1641998    
   188.300003       62.8259010    
   188.399994       64.7829971    
   188.500000       65.8147964    
   188.600006       66.5650024    
   188.699997       69.5912018    
   188.800003       70.0682983    
   188.899994       69.3988037    
   189.000000       70.9506989    
   189.100006       72.8186035    
   189.199997       71.6588974    
   189.300003       70.0995026    
   189.399994       71.0156021    
   189.500000       71.4851990    
   189.600006       71.4447021    
   189.699997       72.8861008    
   189.800003       74.8675003    
   189.899994       76.3742981    
   190.000000       76.7883987    
   190.100006       77.8220978    
   190.199997       78.5757980    
   190.300003       79.6523972    
   190.399994       78.5182037    
   190.500000       76.1454010    
   190.600006       73.8259964    
   190.699997       71.9078979    
   190.800003       69.6166000    
   190.899994       67.0320969    
   191.000000       64.9798965    
   191.100006       61.4309998    
   191.199997       58.9766006    
   191.300003       58.5896988    
   191.399994       59.3344994    
   191.500000       60.4011002    
   191.600006       60.4051018    
   191.699997       61.5071983    
   191.800003       62.2212982    
   191.899994       61.1750984    
   192.000000       60.1493988    
   192.100006       58.3978004    
   192.199997       55.2669983    
   192.300003       50.3354988    
   192.399994       47.0519981    
   192.500000       44.9020004    
   192.600006       43.9910011    
   192.699997       42.6645012    
   192.800003       41.2154999    
   192.899994       41.2192993    
   193.000000       41.5895996    
   193.100006       40.4763985    
   193.199997       39.2122002    
   193.300003       38.7187996    
   193.399994       36.9892998    
   193.500000       36.3180008    
   193.600006       38.3810005    
   193.699997       39.7043991    
   193.800003       41.5192986    
   193.899994       43.5941010    
   194.000000       45.2510986    
   194.100006       46.6216011    
   194.199997       47.2363014    
   194.300003       47.3014984    
   194.399994       47.4464989    
   194.500000       47.2204018    
   194.600006       47.7095985    
   194.699997       47.9076004    
   194.800003       47.1540985    
   194.899994       46.9241982    
   195.000000       46.3755989    
   195.100006       46.1545982    
   195.199997       46.1809998    
   195.300003       43.7696991    
   195.399994       42.2924995    
   195.500000       42.8358002    
   195.600006       43.3190002    
   195.699997       45.9594002    
   195.800003       49.2669983    
   195.899994       52.0800018    
   196.000000       53.8779984    
   196.100006       54.5341988    
   196.199997       55.9085007    
   196.300003       59.3898010    
   196.399994       62.4972000    
   196.500000       63.5490990    
   196.600006       65.6862030    
   196.699997       68.8110962    
   196.800003       70.9051971    
   196.899994       73.7447968    
   197.000000       75.1831970    
   197.100006       75.4095001    
   197.199997       76.2399979    
   197.300003       76.5828018    
   197.399994       76.5681992    
   197.500000       77.5892029    
   197.600006       80.1557999    
   197.699997       84.1420975    
   197.800003       86.4523010    
   197.899994       86.5154037    
   198.000000       86.9505997    
   198.100006       88.6457977    
   198.199997       89.9252014    
   198.300003       91.5665970    
   198.399994       93.6465988    
   198.500000       93.8603973    
   198.600006       91.6884003    
   198.699997       86.3063965    
   198.800003       82.8579025    
   198.899994       80.0120010    
   199.000000       79.5781021    
   199.100006       81.4502029    
   199.199997       85.4169998    
   199.300003       87.8982010    
   199.399994       87.0106964    
   199.500000       84.8100967    
   199.600006       84.4865036    
   199.699997       85.0662003    
   199.800003       84.8587036    
   199.899994       85.8725967    
   200.000000       89.6237030    
   200.100006       92.4831009    
   200.199997       95.7543030    
   200.300003       99.7979965    
   200.399994       101.946999    
   200.500000       102.878998    
   200.600006       102.891998    
   200.699997       101.277000    
   200.800003       101.028000    
   200.899994       101.356003    
   201.000000       102.771004    
   201.100006       103.730003    
   201.199997       104.352997    
   201.300003       105.931999    
   201.399994       105.646004    
   201.500000       105.505997    
   201.600006       103.634003    
   201.699997       101.073997    
   201.800003       97.7035980    
   201.899994       94.4691010    
   202.000000       91.7639999    
   202.100006       87.9148026    
   202.199997       85.0749969    
   202.300003       83.8830032    
   202.399994       83.9798965    
   202.500000       83.6499023    
   202.600006       81.3975983    
   202.699997       80.4870987    
   202.800003       80.0493011    
   202.899994       79.9526978    
   203.000000       80.1548996    
   203.100006       79.8343964    
   203.199997       79.6065979    
   203.300003       81.8968964    
   203.399994       84.1864014    
   203.500000       84.7144012    
   203.600006       84.0374985    
   203.699997       83.7149963    
   203.800003       83.5856018    
   203.899994       83.0067978    
   204.000000       81.4300003    
   204.100006       78.2830963    
   204.199997       76.8415985    
   204.300003       76.0848999    
   204.399994       74.8134003    
   204.500000       72.1378021    
   204.600006       70.4126968    
   204.699997       69.5157013    
   204.800003       68.3862000    
   204.899994       68.4238968    
   205.000000       68.3919983    
   205.100006       69.4985962    
   205.199997       67.8927002    
   205.300003       65.0000992    
   205.399994       63.5810013    
   205.500000       60.5399017    
   205.600006       57.0021019    
   205.699997       54.9345016    
   205.800003       54.6427002    
   205.899994       56.8610001    
   206.000000       58.2806015    
   206.100006       58.1380005    
   206.199997       59.2347984    
   206.300003       58.6021996    
   206.399994       58.3888016    
   206.500000       57.8624992    
   206.600006       56.5708008    
   206.699997       52.8707008    
   206.800003       50.5746002    
   206.899994       50.0892982    
   207.000000       49.5415001    
   207.100006       47.0051994    
   207.199997       46.1907997    
   207.300003       47.7136993    
   207.399994       48.2599983    
   207.500000       49.0242996    
   207.600006       48.7602005    
   207.699997       46.6789017    
   207.800003       45.6231003    
   207.899994       45.9404984    
   208.000000       46.5657005    
   208.100006       45.6603012    
   208.199997       46.0652008    
   208.300003       49.2408981    
   208.399994       52.0127983    
   208.500000       54.8778992    
   208.600006       56.1618004    
   208.699997       56.2466011    
   208.800003       57.6031990    
   208.899994       59.3156013    
   209.000000       61.5596008    
   209.100006       64.2807999    
   209.199997       65.3311005    
   209.300003       65.1172028    
   209.399994       63.5588989    
   209.500000       63.0792007    
   209.600006       62.6315994    
   209.699997       60.4446983    
   209.800003       60.6032982    
   209.899994       62.6315002    
   210.000000       63.5281982    
   210.100006       65.7450027    
   210.199997       68.5205002    
   210.300003       71.1113968    
   210.399994       72.5569000    
   210.500000       73.0305023    
   210.600006       74.1204987    
   210.699997       76.5325012    
   210.800003       77.5951996    
   210.899994       76.3311005    
   211.000000       75.0158997    
   211.100006       75.8806000    
   211.199997       77.2531967    
   211.300003       79.9536972    
   211.399994       85.1899033    
   211.500000       90.6227036    
   211.600006       93.5005035    
   211.699997       94.2282028    
   211.800003       92.8694992    
   211.899994       90.6154022    
   212.000000       91.6699982    
   212.100006       92.0503006    
   212.199997       91.8860016    
   212.300003       92.5966034    
   212.399994       94.4035034    
   212.500000       97.7427979    
   212.600006       100.783997    
   212.699997       104.164001    
   212.800003       106.985001    
   212.899994       109.553001    
   213.000000       109.943001    
   213.100006       108.449997    
   213.199997       106.686996    
   213.300003       104.327003    
   213.399994       104.453003    
   213.500000       104.647003    
   213.600006       105.180000    
   213.699997       104.594002    
   213.800003       103.738998    
   213.899994       105.133003    
   214.000000       106.320999    
   214.100006       108.172997    
   214.199997       107.331001    
   214.300003       104.935997    
   214.399994       102.024002    
   214.500000       99.5214996    
   214.600006       95.5971985    
   214.699997       90.6895981    
   214.800003       88.2086029    
   214.899994       87.8761978    
   215.000000       86.4057007    
   215.100006       84.2229004    
   215.199997       81.8902969    
   215.300003       79.6380005    
   215.399994       76.4442978    
   215.500000       73.0960999    
   215.600006       72.7626038    
   215.699997       72.6826019    
   215.800003       71.7157974    
   215.899994       70.9540024    
   216.000000       70.9529037    
   216.100006       72.4582977    
   216.199997       71.8595963    
   216.300003       71.8884964    
   216.399994       70.0714035    
   216.500000       68.3795013    
   216.600006       66.7699966    
   216.699997       64.6682968    
   216.800003       63.4006996    
   216.899994       62.7797012    
   217.000000       62.5875015    
   217.100006       61.2826996    
   217.199997       60.0367012    
   217.300003       59.6669006    
   217.399994       59.9150009    
   217.500000       62.5155983    
   217.600006       64.9032974    
   217.699997       67.9959030    
   217.800003       69.7872009    
   217.899994       69.9161987    
   218.000000       69.8485031    
   218.100006       71.2667999    
   218.199997       72.7925034    
   218.300003       72.7852020    
   218.399994       73.9933014    
   218.500000       77.7472992    
   218.600006       81.0643005    
   218.699997       85.0317001    
   218.800003       86.7481003    
   218.899994       85.7798004    
   219.000000       84.8815994    
   219.100006       83.6852036    
   219.199997       82.6632004    
   219.300003       83.1626968    
   219.399994       85.4086990    
   219.500000       85.5078964    
   219.600006       84.1482010    
   219.699997       82.4904022    
   219.800003       83.0604019    
   219.899994       87.1738968    
   220.000000       88.8867035    
   220.100006       88.6659012    
   220.199997       86.8019028    
   220.300003       85.5317001    
   220.399994       84.1035995    
   220.500000       82.5576019    
   220.600006       82.5084991    
   220.699997       83.2105026    
   220.800003       82.8918991    
   220.899994       84.1016006    
   221.000000       85.1371002    
   221.100006       86.2163010    
   221.199997       85.6576996    
   221.300003       85.1107025    
   221.399994       84.9897003    
   221.500000       83.5143967    
   221.600006       83.4285965    
   221.699997       82.5376968    
   221.800003       80.0381012    
   221.899994       77.0197983    
   222.000000       76.8570023    
   222.100006       78.0496979    
   222.199997       78.7263031    
   222.300003       79.6895981    
   222.399994       82.1764984    
   222.500000       85.5878983    
   222.600006       88.7713013    
   222.699997       94.0404968    
   222.800003       96.3604965    
   222.899994       97.8735962    
   223.000000       97.5196991    
   223.100006       94.8228989    
   223.199997       91.9609985    
   223.300003       89.6398010    
   223.399994       87.0764999    
   223.500000       85.9448013    
   223.600006       84.6789017    
   223.699997       83.3755035    
   223.800003       83.1700974    
   223.899994       84.6854019    
   224.000000       86.8665009    
   224.100006       88.9131012    
   224.199997       91.0874023    
   224.300003       91.7164993    
   224.399994       91.9088974    
   224.500000       91.0056992    
   224.600006       90.1660995    
   224.699997       88.8897018    
   224.800003       88.8012009    
   224.899994       85.7248993    
   225.000000       84.6248016    
   225.100006       84.8740997    
   225.199997       84.8190002    
   225.300003       85.8601990    
   225.399994       86.4241028    
   225.500000       85.4447021    
   225.600006       85.8069000    
   225.699997       89.0547028    
   225.800003       91.6912994    
   225.899994       94.2884979    
   226.000000       96.5858002    
   226.100006       98.7154007    
   226.199997       100.874001    
   226.300003       102.245003    
   226.399994       101.635002    
   226.500000       100.522003    
   226.600006       101.427002    
   226.699997       105.719002    
   226.800003       109.844002    
   226.899994       113.586998    
   227.000000       115.362000    
   227.100006       115.828003    
   227.199997       117.064003    
   227.300003       117.352997    
   227.399994       115.969002    
   227.500000       113.376999    
   227.600006       112.990997    
   227.699997       113.050003    
   227.800003       113.584000    
   227.899994       113.294998    
   228.000000       110.930000    
   228.100006       110.124001    
   228.199997       108.833000    
   228.300003       106.511002    
   228.399994       103.315002    
   228.500000       100.762001    
   228.600006       99.1577988    
   228.699997       96.9761963    
   228.800003       97.1722031    
   228.899994       99.3646011    
   229.000000       100.041000    
   229.100006       98.2854004    
   229.199997       96.0743027    
   229.300003       96.2254028    
   229.399994       95.8142014    
   229.500000       94.8852997    
   229.600006       95.5690002    
   229.699997       96.4228973    
   229.800003       98.2396011    
   229.899994       100.491997    
   230.000000       100.783997    
   230.100006       100.263000    
   230.199997       99.7400970    
   230.300003       101.914001    
   230.399994       104.341003    
   230.500000       104.258003    
   230.600006       101.875999    
   230.699997       98.8495026    
   230.800003       98.6160965    
   230.899994       99.6988983    
   231.000000       99.5189972    
   231.100006       100.345001    
   231.199997       99.8196030    
   231.300003       99.0864029    
   231.399994       99.0494995    
   231.500000       99.9456024    
   231.600006       99.0202026    
   231.699997       98.0274963    
   231.800003       97.5763016    
   231.899994       98.0876007    
   232.000000       98.1869965    
   232.100006       96.9437027    
   232.199997       96.5350037    
   232.300003       96.6468964    
   232.399994       95.8310013    
   232.500000       97.6492996    
   232.600006       99.0272980    
   232.699997       98.4128036    
   232.800003       97.8453979    
   232.899994       97.8629990    
   233.000000       99.8820038    
   233.100006       103.447998    
   233.199997       105.648003    
   233.300003       106.739998    
   233.399994       110.149002    
   233.500000       115.193001    
   233.600006       118.959999    
   233.699997       120.084000    
   233.800003       120.499001    
   233.899994       122.077003    
   234.000000       122.398003    
   234.100006       121.112999    
   234.199997       118.944000    
   234.300003       119.380997    
   234.399994       121.170998    
   234.500000       122.384003    
   234.600006       124.449997    
   234.699997       127.680000    
   234.800003       129.679001    
   234.899994       132.522995    
   235.000000       135.072998    
   235.100006       136.261002    
   235.199997       138.197998    
   235.300003       140.259995    
   235.399994       142.455002    
   235.500000       146.186996    
   235.600006       149.035004    
   235.699997       151.852997    
   235.800003       154.389008    
   235.899994       155.789001    
   236.000000       156.057007    
   236.100006       153.817001    
   236.199997       153.020004    
   236.300003       155.069000    
   236.399994       155.990005    
   236.500000       154.360992    
   236.600006       152.860001    
   236.699997       150.916000    
   236.800003       152.815002    
   236.899994       154.662003    
   237.000000       154.457993    
   237.100006       153.813995    
   237.199997       152.703003    
   237.300003       152.192001    
   237.399994       149.447006    
   237.500000       147.320007    
   237.600006       146.539993    
   237.699997       144.414001    
   237.800003       142.533997    
   237.899994       139.804001    
   238.000000       136.817001    
   238.100006       133.296997    
   238.199997       131.531006    
   238.300003       132.570999    
   238.399994       132.970001    
   238.500000       133.591003    
   238.600006       134.432999    
   238.699997       136.229996    
   238.800003       136.927002    
   238.899994       134.692001    
   239.000000       133.309998    
   239.100006       131.460007    
   239.199997       130.944000    
   239.300003       130.664993    
   239.399994       130.520996    
   239.500000       130.070999    
   239.600006       129.350006    
   239.699997       127.725998    
   239.800003       128.306000    
   239.899994       130.718002    
   240.000000       133.123001    
   240.100006       134.287994    
   240.199997       133.970001    
   240.300003       132.639008    
   240.399994       133.727997    
   240.500000       134.151993    
   240.600006       133.287003    
   240.699997       132.244995    
   240.800003       131.085999    
   240.899994       131.223007    
   241.000000       130.889999    
   241.100006       130.376999    
   241.199997       130.785995    
   241.300003       133.192001    
   241.399994       134.667007    
   241.500000       134.654999    
   241.600006       134.266998    
   241.699997       133.794006    
   241.800003       132.593994    
   241.899994       129.580994    
   242.000000       128.164993    
   242.100006       127.970001    
   242.199997       128.179001    
   242.300003       129.082001    
   242.399994       130.445999    
   242.500000       131.628998    
   242.600006       131.270996    
   242.699997       130.151001    
   242.800003       129.237000    
   242.899994       130.320007    
   243.000000       132.593002    
   243.100006       134.783997    
   243.199997       136.917007    
   243.300003       139.393997    
   243.399994       142.212006    
   243.500000       144.703995    
   243.600006       146.106995    
   243.699997       146.248993    
   243.800003       148.300995    
   243.899994       152.514008    
   244.000000       156.694000    
   244.100006       155.809998    
   244.199997       153.412994    
   244.300003       151.154007    
   244.399994       151.537003    
   244.500000       153.014008    
   244.600006       151.841995    
   244.699997       150.755005    
   244.800003       148.041000    
   244.899994       146.320007    
   245.000000       146.311996    
   245.100006       148.514008    
   245.199997       149.044006    
   245.300003       147.970993    
   245.399994       148.126007    
   245.500000       147.296997    
   245.600006       147.457001    
   245.699997       146.735001    
   245.800003       146.016006    
   245.899994       144.389999    
   246.000000       144.623993    
   246.100006       146.022003    
   246.199997       146.988998    
   246.300003       147.927002    
   246.399994       146.522003    
   246.500000       144.044998    
   246.600006       139.975006    
   246.699997       134.987000    
   246.800003       132.222000    
   246.899994       131.557007    
   247.000000       126.495003    
   247.100006       118.828003    
   247.199997       115.210999    
   247.300003       112.073997    
   247.399994       110.222000    
   247.500000       108.264000    
   247.600006       107.786003    
   247.699997       107.987999    
   247.800003       108.278999    
   247.899994       108.764000    
   248.000000       110.120003    
   248.100006       113.143997    
   248.199997       115.707001    
   248.300003       117.109001    
   248.399994       117.314003    
   248.500000       117.240997    
   248.600006       117.415001    
   248.699997       118.776001    
   248.800003       119.082001    
   248.899994       118.819000    
   249.000000       118.094002    
   249.100006       117.885002    
   249.199997       116.628998    
   249.300003       114.964996    
   249.399994       113.938004    
   249.500000       112.997002    
   249.600006       112.469002    
   249.699997       112.413002    
   249.800003       109.897003    
   249.899994       106.025002    
   250.000000       102.975998    
   250.100006       101.274002    
   250.199997       100.184998    
   250.300003       101.310997    
   250.399994       102.977997    
   250.500000       103.253998    
   250.600006       103.347000    
   250.699997       104.358002    
   250.800003       104.751999    
   250.899994       103.765999    
   251.000000       103.554001    
   251.100006       103.376999    
   251.199997       103.390999    
   251.300003       103.218002    
   251.399994       103.427002    
   251.500000       104.474998    
   251.600006       105.820999    
   251.699997       106.552002    
   251.800003       106.431000    
   251.899994       104.347000    
   252.000000       102.759003    
   252.100006       103.237000    
   252.199997       105.304001    
   252.300003       107.249001    
   252.399994       109.897003    
   252.500000       112.385002    
   252.600006       111.134003    
   252.699997       109.089996    
   252.800003       107.899002    
   252.899994       109.949997    
   253.000000       112.195000    
   253.100006       114.568001    
   253.199997       116.152000    
   253.300003       118.167000    
   253.399994       119.434998    
   253.500000       119.349998    
   253.600006       118.183998    
   253.699997       118.212997    
   253.800003       117.444000    
   253.899994       116.722000    
   254.000000       115.121002    
   254.100006       113.889000    
   254.199997       114.083000    
   254.300003       115.091003    
   254.399994       118.111000    
   254.500000       121.761002    
   254.600006       122.874001    
   254.699997       123.742996    
   254.800003       125.329002    
   254.899994       128.373993    
   255.000000       131.057999    
   255.100006       134.242004    
   255.199997       134.024994    
   255.300003       132.584000    
   255.399994       131.936005    
   255.500000       130.830002    
   255.600006       130.317001    
   255.699997       131.121994    
   255.800003       131.863998    
   255.899994       133.987000    
   256.000000       136.503998    
   256.100006       138.738007    
   256.200012       139.862000    
   256.299988       139.927994    
   256.399994       139.022995    
   256.500000       137.494003    
   256.600006       136.270996    
   256.700012       134.067993    
   256.799988       131.085007    
   256.899994       126.320999    
   257.000000       122.775002    
   257.100006       121.091003    
   257.200012       120.275002    
   257.299988       119.398003    
   257.399994       120.407997    
   257.500000       121.421997    
   257.600006       121.056999    
   257.700012       121.834000    
   257.799988       124.569000    
   257.899994       124.665001    
   258.000000       123.560997    
   258.100006       124.185997    
   258.200012       124.650002    
   258.299988       124.764000    
   258.399994       122.793999    
   258.500000       121.287003    
   258.600006       120.262001    
   258.700012       118.669998    
   258.799988       116.827003    
   258.899994       116.494003    
   259.000000       116.379997    
   259.100006       117.867996    
   259.200012       120.653000    
   259.299988       123.421997    
   259.399994       124.430000    
   259.500000       124.199997    
   259.600006       123.486000    
   259.700012       122.625000    
   259.799988       120.944000    
   259.899994       119.507004    
   260.000000       117.765999    
   260.100006       118.663002    
   260.200012       119.796997    
   260.299988       119.842003    
   260.399994       117.510002    
   260.500000       113.884003    
   260.600006       112.376999    
   260.700012       108.379997    
   260.799988       105.286003    
   260.899994       101.626999    
   261.000000       99.3741989    
   261.100006       95.4166031    
   261.200012       90.6409988    
   261.299988       87.3862000    
   261.399994       86.8461990    
   261.500000       89.8175964    
   261.600006       93.2204971    
   261.700012       96.1617966    
   261.799988       97.8687973    
   261.899994       98.5710983    
   262.000000       99.7990036    
   262.100006       103.143997    
   262.200012       104.397003    
   262.299988       106.056000    
   262.399994       108.141998    
   262.500000       111.572998    
   262.600006       113.446999    
   262.700012       112.492996    
   262.799988       111.725998    
   262.899994       110.320000    
   263.000000       110.283997    
   263.100006       111.108002    
   263.200012       111.710999    
   263.299988       113.501999    
   263.399994       114.425003    
   263.500000       111.319000    
   263.600006       108.837997    
   263.700012       107.916000    
   263.799988       106.269997    
   263.899994       104.331001    
   264.000000       103.543999    
   264.100006       101.925003    
   264.200012       101.166000    
   264.299988       99.9084015    
   264.399994       100.188004    
   264.500000       102.182999    
   264.600006       105.281998    
   264.700012       106.991997    
   264.799988       107.401001    
   264.899994       107.359001    
   265.000000       107.458000    
   265.100006       108.246002    
   265.200012       109.063004    
   265.299988       109.981003    
   265.399994       109.217003    
   265.500000       108.473999    
   265.600006       108.142998    
   265.700012       108.692001    
   265.799988       109.966003    
   265.899994       110.986000    
   266.000000       109.890999    
   266.100006       110.572998    
   266.200012       110.301003    
   266.299988       111.680000    
   266.399994       112.396004    
   266.500000       111.535004    
   266.600006       112.059998    
   266.700012       111.207001    
   266.799988       110.849998    
   266.899994       109.808998    
   267.000000       109.788002    
   267.100006       109.700996    
   267.200012       109.670998    
   267.299988       108.080002    
   267.399994       107.932999    
   267.500000       107.836998    
   267.600006       106.748001    
   267.700012       107.097000    
   267.799988       108.998001    
   267.899994       110.820999    
   268.000000       113.169998    
   268.100006       113.144997    
   268.200012       113.530998    
   268.299988       113.763000    
   268.399994       115.043999    
   268.500000       115.947998    
   268.600006       115.378998    
   268.700012       114.899002    
   268.799988       116.186996    
   268.899994       118.680000    
   269.000000       120.415001    
   269.100006       121.934998    
   269.200012       123.460999    
   269.299988       126.233002    
   269.399994       127.735001    
   269.500000       126.677002    
   269.600006       123.574997    
   269.700012       120.139000    
   269.799988       119.844002    
   269.899994       121.071999    
   270.000000       122.234001    
   270.100006       125.103996    
   270.200012       127.571999    
   270.299988       130.007996    
   270.399994       130.509995    
   270.500000       130.932999    
   270.600006       130.212006    
   270.700012       128.597000    
   270.799988       127.030998    
   270.899994       124.385002    
   271.000000       124.251999    
   271.100006       124.932999    
   271.200012       125.156998    
   271.299988       123.135002    
   271.399994       121.772003    
   271.500000       119.845001    
   271.600006       119.077003    
   271.700012       120.230003    
   271.799988       120.832001    
   271.899994       122.221001    
   272.000000       122.591003    
   272.100006       121.595001    
   272.200012       120.336998    
   272.299988       118.153000    
   272.399994       119.151001    
   272.500000       120.906998    
   272.600006       122.536003    
   272.700012       122.906998    
   272.799988       122.407997    
   272.899994       122.305000    
   273.000000       122.778999    
   273.100006       123.558998    
   273.200012       124.186996    
   273.299988       127.724998    
   273.399994       130.115005    
   273.500000       131.464996    
   273.600006       131.516998    
   273.700012       131.395996    
   273.799988       130.815002    
   273.899994       129.865005    
   274.000000       130.582001    
   274.100006       132.080002    
   274.200012       133.737000    
   274.299988       133.876999    
   274.399994       134.673004    
   274.500000       136.656006    
   274.600006       139.231003    
   274.700012       139.248993    
   274.799988       138.376007    
   274.899994       138.835999    
   275.000000       138.544006    
   275.100006       136.199997    
   275.200012       134.069000    
   275.299988       131.341003    
   275.399994       130.733994    
   275.500000       130.464996    
   275.600006       129.600998    
   275.700012       128.354996    
   275.799988       126.889000    
   275.899994       124.454002    
   276.000000       123.167999    
   276.100006       123.042000    
   276.200012       121.726997    
   276.299988       119.991997    
   276.399994       118.893997    
   276.500000       118.087997    
   276.600006       116.926003    
   276.700012       115.468002    
   276.799988       115.059998    
   276.899994       116.458000    
   277.000000       117.901001    
   277.100006       118.084000    
   277.200012       117.592003    
   277.299988       116.466003    
   277.399994       116.417000    
   277.500000       114.870003    
   277.600006       114.609001    
   277.700012       114.232002    
   277.799988       115.357002    
   277.899994       119.353996    
   278.000000       123.415001    
   278.100006       127.776001    
   278.200012       129.490997    
   278.299988       129.278000    
   278.399994       127.612999    
   278.500000       125.847000    
   278.600006       127.244003    
   278.700012       126.444000    
   278.799988       125.106003    
   278.899994       122.313004    
   279.000000       121.553001    
   279.100006       121.850998    
   279.200012       123.065002    
   279.299988       126.525002    
   279.399994       130.287994    
   279.500000       133.845001    
   279.600006       134.848007    
   279.700012       133.884995    
   279.799988       133.356003    
   279.899994       134.658997    
   280.000000       137.781998    
   280.100006       139.264008    
   280.200012       140.582993    
   280.299988       140.421997    
   280.399994       141.164001    
   280.500000       143.501999    
   280.600006       146.518005    
   280.700012       150.923004    
   280.799988       153.789001    
   280.899994       155.785004    
   281.000000       156.287994    
   281.100006       154.134995    
   281.200012       152.559998    
   281.299988       149.632004    
   281.399994       148.934998    
   281.500000       148.585999    
   281.600006       147.856995    
   281.700012       146.056000    
   281.799988       146.205002    
   281.899994       145.737000    
   282.000000       145.125000    
   282.100006       144.962006    
   282.200012       143.492004    
   282.299988       141.942001    
   282.399994       139.235992    
   282.500000       137.651993    
   282.600006       137.667999    
   282.700012       139.472000    
   282.799988       140.255005    
   282.899994       140.412003    
   283.000000       139.449997    
   283.100006       138.852997    
   283.200012       138.026993    
   283.299988       136.128006    
   283.399994       135.389999    
   283.500000       136.522003    
   283.600006       137.356003    
   283.700012       136.483994    
   283.799988       136.617004    
   283.899994       138.832993    
   284.000000       140.384995    
   284.100006       140.266998    
   284.200012       137.906006    
   284.299988       135.115005    
   284.399994       133.255005    
   284.500000       130.481003    
   284.600006       127.922997    
   284.700012       126.085999    
   284.799988       128.401993    
   284.899994       130.695007    
   285.000000       131.983002    
   285.100006       133.309006    
   285.200012       137.352997    
   285.299988       140.013000    
   285.399994       140.947006    
   285.500000       141.386993    
   285.600006       142.429993    
   285.700012       145.733994    
   285.799988       150.643005    
   285.899994       156.048996    
   286.000000       156.869995    
   286.100006       153.893997    
   286.200012       152.815994    
   286.299988       153.291000    
   286.399994       155.496002    
   286.500000       159.143005    
   286.600006       161.218994    
   286.700012       162.410995    
   286.799988       164.854996    
   286.899994       168.587997    
   287.000000       170.929001    
   287.100006       173.020004    
   287.200012       173.052002    
   287.299988       171.712006    
   287.399994       171.345001    
   287.500000       171.408005    
   287.600006       172.839005    
   287.700012       173.186005    
   287.799988       173.460007    
   287.899994       174.091003    
   288.000000       173.024994    
   288.100006       175.035004    
   288.200012       176.494995    
   288.299988       176.223999    
   288.399994       176.850006    
   288.500000       175.936996    
   288.600006       174.576996    
   288.700012       173.733994    
   288.799988       173.541000    
   288.899994       173.964996    
   289.000000       176.750000    
   289.100006       180.834000    
   289.200012       183.462997    
   289.299988       184.494003    
   289.399994       184.602005    
   289.500000       185.192993    
   289.600006       184.453995    
   289.700012       181.750000    
   289.799988       179.552002    
   289.899994       176.983002    
   290.000000       176.968002    
   290.100006       175.501999    
   290.200012       173.809006    
   290.299988       173.192993    
   290.399994       173.065002    
   290.500000       172.684998    
   290.600006       171.908005    
   290.700012       170.533005    
   290.799988       167.598999    
   290.899994       163.184998    
   291.000000       159.561996    
   291.100006       158.257004    
   291.200012       155.628006    
   291.299988       152.238007    
   291.399994       150.046005    
   291.500000       150.018005    
   291.600006       148.716995    
   291.700012       146.623001    
   291.799988       144.850006    
   291.899994       145.608994    
   292.000000       146.996994    
   292.100006       147.457993    
   292.200012       147.156998    
   292.299988       146.735001    
   292.399994       146.281006    
   292.500000       144.600006    
   292.600006       144.059998    
   292.700012       144.968994    
   292.799988       145.229004    
   292.899994       145.375000    
   293.000000       144.983994    
   293.100006       143.694000    
   293.200012       142.692001    
   293.299988       141.662994    
   293.399994       141.927994    
   293.500000       144.630997    
   293.600006       148.339005    
   293.700012       152.354996    
   293.799988       155.632996    
   293.899994       157.050995    
   294.000000       156.798004    
   294.100006       155.248001    
   294.200012       153.041000    
   294.299988       151.347000    
   294.399994       151.561996    
   294.500000       150.307999    
   294.600006       146.695999    
   294.700012       143.679001    
   294.799988       141.514999    
   294.899994       140.746002    
   295.000000       141.761002    
   295.100006       142.781998    
   295.200012       142.134995    
   295.299988       142.511002    
   295.399994       144.391006    
   295.500000       144.845993    
   295.600006       143.464005    
   295.700012       143.009995    
   295.799988       142.535004    
   295.899994       142.257996    
   296.000000       141.712997    
   296.100006       141.436005    
   296.200012       141.531998    
   296.299988       141.332993    
   296.399994       141.048996    
   296.500000       141.830994    
   296.600006       143.951996    
   296.700012       146.591003    
   296.799988       147.057999    
   296.899994       144.544998    
   297.000000       143.130997    
   297.100006       142.136993    
   297.200012       142.735992    
   297.299988       143.319000    
   297.399994       142.666000    
   297.500000       141.955994    
   297.600006       140.337997    
   297.700012       137.563004    
   297.799988       135.667999    
   297.899994       133.091003    
   298.000000       131.492996    
   298.100006       129.380005    
   298.200012       126.889000    
   298.299988       127.609001    
   298.399994       129.518005    
   298.500000       131.610001    
   298.600006       132.156006    
   298.700012       134.242004    
   298.799988       135.473999    
   298.899994       137.311005    
   299.000000       136.352005    
   299.100006       133.917007    
   299.200012       133.158997    
   299.299988       133.940994    
   299.399994       135.479004    
   299.500000       137.591995    
   299.600006       138.667007    
   299.700012       140.065002    
   299.799988       141.192001    
   299.899994       141.518005    
   300.000000       142.421005    
   300.100006       144.061996    
   300.200012       146.384003    
   300.299988       148.240997    
   300.399994       148.988998    
   300.500000       146.582993    
   300.600006       146.522003    
   300.700012       147.619995    
   300.799988       148.098999    
   300.899994       146.709000    
   301.000000       146.699997    
   301.100006       148.436996    
   301.200012       150.003998    
   301.299988       149.125000    
   301.399994       147.445999    
   301.500000       148.554993    
   301.600006       150.072006    
   301.700012       150.809998    
   301.799988       151.768005    
   301.899994       150.294006    
   302.000000       149.658997    
   302.100006       149.431000    
   302.200012       151.431000    
   302.299988       152.007996    
   302.399994       152.496994    
   302.500000       155.770996    
   302.600006       159.376007    
   302.700012       163.899002    
   302.799988       167.250000    
   302.899994       169.934006    
   303.000000       171.582993    
   303.100006       170.684998    
   303.200012       168.776001    
   303.299988       167.753006    
   303.399994       167.931000    
   303.500000       167.966995    
   303.600006       166.998993    
   303.700012       164.169998    
   303.799988       162.162003    
   303.899994       159.794006    
   304.000000       156.740997    
   304.100006       154.570999    
   304.200012       151.453995    
   304.299988       149.544006    
   304.399994       147.610992    
   304.500000       145.891006    
   304.600006       145.498993    
   304.700012       144.531006    
   304.799988       142.201996    
   304.899994       138.330994    
   305.000000       135.496002    
   305.100006       132.453995    
   305.200012       130.085999    
   305.299988       129.304001    
   305.399994       129.451996    
   305.500000       131.738998    
   305.600006       133.363998    
   305.700012       134.673996    
   305.799988       133.194000    
   305.899994       131.531006    
   306.000000       128.806000    
   306.100006       125.371002    
   306.200012       123.509003    
   306.299988       122.278999    
   306.399994       123.497002    
   306.500000       125.387001    
   306.600006       126.371002    
   306.700012       126.533997    
   306.799988       127.341003    
   306.899994       130.832993    
   307.000000       133.330002    
   307.100006       134.173004    
   307.200012       134.529999    
   307.299988       135.360001    
   307.399994       136.337997    
   307.500000       136.832993    
   307.600006       136.987000    
   307.700012       135.876007    
   307.799988       136.479004    
   307.899994       136.686005    
   308.000000       137.000000    
   308.100006       137.182007    
   308.200012       137.108002    
   308.299988       138.509995    
   308.399994       139.070999    
   308.500000       137.677002    
   308.600006       135.850006    
   308.700012       135.675003    
   308.799988       138.350998    
   308.899994       140.115005    
   309.000000       141.320999    
   309.100006       142.352997    
   309.200012       143.761993    
   309.299988       144.686996    
   309.399994       145.084000    
   309.500000       143.953003    
   309.600006       142.253998    
   309.700012       143.416000    
   309.799988       145.356003    
   309.899994       149.341995    
   310.000000       151.632996    
   310.100006       152.128998    
   310.200012       152.768997    
   310.299988       154.104996    
   310.399994       155.516998    
   310.500000       156.561996    
   310.600006       156.889008    
   310.700012       157.097000    
   310.799988       157.335007    
   310.899994       160.604004    
   311.000000       161.264008    
   311.100006       161.091995    
   311.200012       159.533005    
   311.299988       158.804001    
   311.399994       161.718994    
   311.500000       165.457001    
   311.600006       168.033005    
   311.700012       164.684998    
   311.799988       163.009995    
   311.899994       160.972000    
   312.000000       158.701996    
   312.100006       158.570007    
   312.200012       159.337997    
   312.299988       161.054001    
   312.399994       162.009995    
   312.500000       162.324997    
   312.600006       161.654007    
   312.700012       161.035995    
   312.799988       160.404007    
   312.899994       159.447006    
   313.000000       159.334000    
   313.100006       159.242996    
   313.200012       158.231995    
   313.299988       156.022003    
   313.399994       156.057007    
   313.500000       156.585007    
   313.600006       154.279007    
   313.700012       152.613998    
   313.799988       151.054001    
   313.899994       152.817001    
   314.000000       155.225006    
   314.100006       156.563004    
   314.200012       154.298004    
   314.299988       151.136002    
   314.399994       150.365005    
   314.500000       153.266006    
   314.600006       156.227997    
   314.700012       158.763000    
   314.799988       160.320999    
   314.899994       162.054993    
   315.000000       163.858002    
   315.100006       165.352005    
   315.200012       165.113007    
   315.299988       166.447998    
   315.399994       168.979996    
   315.500000       172.785995    
   315.600006       173.615997    
   315.700012       173.860001    
   315.799988       172.921005    
   315.899994       171.294006    
   316.000000       169.774994    
   316.100006       170.412003    
   316.200012       173.666000    
   316.299988       178.488007    
   316.399994       180.770996    
   316.500000       183.781998    
   316.600006       186.110992    
   316.700012       189.141998    
   316.799988       190.369995    
   316.899994       189.018997    
   317.000000       189.839005    
   317.100006       191.431000    
   317.200012       192.623001    
   317.299988       193.186996    
   317.399994       191.259003    
   317.500000       190.151001    
   317.600006       190.557999    
   317.700012       189.554001    
   317.799988       189.057007    
   317.899994       190.578003    
   318.000000       191.313004    
   318.100006       194.270004    
   318.200012       195.951004    
   318.299988       194.960007    
   318.399994       194.936996    
   318.500000       195.759003    
   318.600006       193.162994    
   318.700012       189.537003    
   318.799988       186.649002    
   318.899994       183.705994    
   319.000000       182.598007    
   319.100006       180.005005    
   319.200012       178.759003    
   319.299988       179.639008    
   319.399994       181.574005    
   319.500000       182.464005    
   319.600006       183.751999    
   319.700012       186.959000    
   319.799988       188.294998    
   319.899994       187.862000    
   320.000000       185.832001    
   320.100006       184.589996    
   320.200012       183.130005    
   320.299988       182.444000    
   320.399994       181.046005    
   320.500000       180.487000    
   320.600006       182.016998    
   320.700012       182.811005    
   320.799988       181.990997    
   320.899994       179.199005    
   321.000000       178.296005    
   321.100006       178.145004    
   321.200012       180.216003    
   321.299988       184.074005    
   321.399994       186.763000    
   321.500000       188.910004    
   321.600006       189.434006    
   321.700012       190.139999    
   321.799988       189.863998    
   321.899994       188.199005    
   322.000000       185.177994    
   322.100006       182.503998    
   322.200012       182.298004    
   322.299988       181.654999    
   322.399994       180.751999    
   322.500000       177.589996    
   322.600006       174.041000    
   322.700012       170.679993    
   322.799988       169.324997    
   322.899994       170.220993    
   323.000000       171.100998    
   323.100006       173.701004    
   323.200012       175.705994    
   323.299988       177.287994    
   323.399994       176.425995    
   323.500000       171.569000    
   323.600006       168.863007    
   323.700012       167.134995    
   323.799988       167.169998    
   323.899994       163.910004    
   324.000000       161.632004    
   324.100006       161.815994    
   324.200012       163.382004    
   324.299988       166.582993    
   324.399994       167.755005    
   324.500000       168.985001    
   324.600006       171.261993    
   324.700012       174.820007    
   324.799988       175.574997    
   324.899994       171.787003    
   325.000000       167.679993    
   325.100006       164.102997    
   325.200012       161.526001    
   325.299988       158.856995    
   325.399994       158.113998    
   325.500000       158.774002    
   325.600006       159.117004    
   325.700012       159.966995    
   325.799988       158.813004    
   325.899994       158.356003    
   326.000000       158.132004    
   326.100006       158.218994    
   326.200012       158.011993    
   326.299988       155.643005    
   326.399994       152.878998    
   326.500000       149.938004    
   326.600006       149.455994    
   326.700012       150.970001    
   326.799988       152.235001    
   326.899994       154.615997    
   327.000000       156.809998    
   327.100006       158.802002    
   327.200012       159.559006    
   327.299988       158.945999    
   327.399994       158.695007    
   327.500000       157.207993    
   327.600006       156.190002    
   327.700012       155.886002    
   327.799988       155.738007    
   327.899994       157.126007    
   328.000000       157.707001    
   328.100006       156.522003    
   328.200012       156.358002    
   328.299988       155.175995    
   328.399994       154.755005    
   328.500000       155.580002    
   328.600006       155.751999    
   328.700012       155.888000    
   328.799988       157.850006    
   328.899994       162.054001    
   329.000000       165.401993    
   329.100006       168.526993    
   329.200012       170.660995    
   329.299988       172.065994    
   329.399994       172.164001    
   329.500000       171.744995    
   329.600006       173.020004    
   329.700012       175.837006    
   329.799988       177.341003    
   329.899994       177.016006    
   330.000000       177.434006    
   330.100006       175.783997    
   330.200012       174.578995    
   330.299988       173.975998    
   330.399994       173.391998    
   330.500000       173.608994    
   330.600006       174.345993    
   330.700012       176.977997    
   330.799988       178.384003    
   330.899994       176.369995    
   331.000000       175.348999    
   331.100006       174.867996    
   331.200012       174.863998    
   331.299988       175.210007    
   331.399994       176.664993    
   331.500000       180.278000    
   331.600006       181.223999    
   331.700012       180.093002    
   331.799988       179.654999    
   331.899994       180.595993    
   332.000000       182.703003    
   332.100006       182.287994    
   332.200012       179.522003    
   332.299988       176.296997    
   332.399994       176.296997    
   332.500000       177.570007    
   332.600006       178.970001    
   332.700012       180.811005    
   332.799988       183.427994    
   332.899994       187.334000    
   333.000000       189.203003    
   333.100006       189.658005    
   333.200012       189.606995    
   333.299988       188.716995    
   333.399994       187.945007    
   333.500000       187.350998    
   333.600006       188.556000    
   333.700012       189.843002    
   333.799988       191.485992    
   333.899994       190.595993    
   334.000000       188.953995    
   334.100006       188.973999    
   334.200012       191.156006    
   334.299988       193.677002    
   334.399994       195.563004    
   334.500000       193.612000    
   334.600006       191.223999    
   334.700012       191.270004    
   334.799988       190.876999    
   334.899994       191.468002    
   335.000000       188.686996    
   335.100006       185.332001    
   335.200012       184.835999    
   335.299988       186.856003    
   335.399994       187.404007    
   335.500000       186.431000    
   335.600006       185.500000    
   335.700012       184.529007    
   335.799988       183.658997    
   335.899994       183.246002    
   336.000000       184.160004    
   336.100006       185.445007    
   336.200012       185.766006    
   336.299988       185.628006    
   336.399994       183.298996    
   336.500000       180.709000    
   336.600006       180.645996    
   336.700012       181.156006    
   336.799988       179.427994    
   336.899994       177.595001    
   337.000000       176.651993    
   337.100006       176.824997    
   337.200012       178.412003    
   337.299988       180.281006    
   337.399994       182.147995    
   337.500000       184.878006    
   337.600006       186.664993    
   337.700012       190.052994    
   337.799988       192.498993    
   337.899994       195.253006    
   338.000000       197.863998    
   338.100006       197.983002    
   338.200012       197.785995    
   338.299988       194.953995    
   338.399994       193.363007    
   338.500000       191.149002    
   338.600006       190.477005    
   338.700012       191.016006    
   338.799988       190.927994    
   338.899994       192.434998    
   339.000000       192.063995    
   339.100006       192.692993    
   339.200012       191.621994    
   339.299988       188.595993    
   339.399994       187.173004    
   339.500000       186.190994    
   339.600006       185.651001    
   339.700012       186.233994    
   339.799988       188.242004    
   339.899994       188.313995    
   340.000000       188.128006    
   340.100006       185.751007    
   340.200012       184.278000    
   340.299988       183.632996    
   340.399994       182.740997    
   340.500000       181.406006    
   340.600006       178.953003    
   340.700012       177.889008    
   340.799988       175.212997    
   340.899994       171.417007    
   341.000000       169.815994    
   341.100006       169.261993    
   341.200012       168.184998    
   341.299988       167.656998    
   341.399994       166.102997    
   341.500000       163.294998    
   341.600006       161.692001    
   341.700012       161.171997    
   341.799988       160.667999    
   341.899994       162.253998    
   342.000000       162.897003    
   342.100006       162.464005    
   342.200012       161.042999    
   342.299988       159.442993    
   342.399994       157.559006    
   342.500000       158.003006    
   342.600006       160.626999    
   342.700012       162.503006    
   342.799988       164.225006    
   342.899994       163.115997    
   343.000000       162.811005    
   343.100006       161.324005    
   343.200012       158.764008    
   343.299988       157.337997    
   343.399994       158.391006    
   343.500000       160.649002    
   343.600006       164.274994    
   343.700012       169.121002    
   343.799988       171.231995    
   343.899994       170.681000    
   344.000000       170.205994    
   344.100006       171.410004    
   344.200012       172.125000    
   344.299988       172.313004    
   344.399994       173.565994    
   344.500000       177.675003    
   344.600006       180.740997    
   344.700012       181.054993    
   344.799988       179.772995    
   344.899994       176.164001    
   345.000000       175.610992    
   345.100006       178.779007    
   345.200012       180.389008    
   345.299988       179.766006    
   345.399994       177.591995    
   345.500000       174.686996    
   345.600006       172.259995    
   345.700012       169.957001    
   345.799988       167.453995    
   345.899994       167.278000    
   346.000000       167.785004    
   346.100006       166.852997    
   346.200012       166.729996    
   346.299988       167.014008    
   346.399994       166.005005    
   346.500000       163.903000    
   346.600006       163.337997    
   346.700012       162.076996    
   346.799988       161.876999    
   346.899994       160.815994    
   347.000000       157.352005    
   347.100006       154.251007    
   347.200012       153.395004    
   347.299988       152.613998    
   347.399994       153.292007    
   347.500000       157.164001    
   347.600006       158.630997    
   347.700012       158.565002    
   347.799988       157.335999    
   347.899994       154.548996    
   348.000000       153.095001    
   348.100006       150.968002    
   348.200012       149.682999    
   348.299988       150.882996    
   348.399994       153.843994    
   348.500000       156.837997    
   348.600006       158.104004    
   348.700012       159.052994    
   348.799988       159.802002    
   348.899994       160.423996    
   349.000000       162.080002    
   349.100006       162.697998    
   349.200012       162.908005    
   349.299988       162.440002    
   349.399994       162.662003    
   349.500000       163.781006    
   349.600006       163.389008    
   349.700012       162.787003    
   349.799988       162.960999    
   349.899994       164.867004    
   350.000000       166.589005    
   350.100006       167.235001    
   350.200012       168.427002    
   350.299988       167.587006    
   350.399994       167.526993    
   350.500000       167.029007    
   350.600006       167.306000    
   350.700012       169.147003    
   350.799988       172.320999    
   350.899994       177.154007    
   351.000000       179.623993    
   351.100006       179.311996    
   351.200012       178.966003    
   351.299988       180.395996    
   351.399994       182.587006    
   351.500000       184.580002    
   351.600006       184.850998    
   351.700012       184.078995    
   351.799988       183.134995    
   351.899994       184.819000    
   352.000000       187.580002    
   352.100006       191.488998    
   352.200012       193.878006    
   352.299988       195.248993    
   352.399994       195.835007    
   352.500000       197.205994    
   352.600006       199.302994    
   352.700012       198.432999    
   352.799988       197.544998    
   352.899994       196.526993    
   353.000000       195.477005    
   353.100006       196.520996    
   353.200012       199.389008    
   353.299988       202.554993    
   353.399994       203.975998    
   353.500000       206.227997    
   353.600006       205.852997    
   353.700012       205.173004    
   353.799988       204.660004    
   353.899994       205.455002    
   354.000000       204.330994    
   354.100006       201.057999    
   354.200012       199.139008    
   354.299988       197.414993    
   354.399994       195.091003    
   354.500000       193.658997    
   354.600006       194.520004    
   354.700012       194.615005    
   354.799988       195.697006    
   354.899994       195.878006    
   355.000000       192.707993    
   355.100006       190.498001    
   355.200012       190.016998    
   355.299988       188.582993    
   355.399994       189.391006    
   355.500000       190.716003    
   355.600006       190.080002    
   355.700012       189.417999    
   355.799988       189.957001    
   355.899994       191.591003    
   356.000000       192.929993    
   356.100006       192.078995    
   356.200012       191.417999    
   356.299988       190.294006    
   356.399994       188.985992    
   356.500000       187.421997    
   356.600006       186.304993    
   356.700012       184.725998    
   356.799988       182.438995    
   356.899994       181.108994    
   357.000000       182.591995    
   357.100006       185.184998    
   357.200012       187.097000    
   357.299988       187.811996    
   357.399994       189.619995    
   357.500000       190.675995    
   357.600006       190.970993    
   357.700012       192.570007    
   357.799988       194.582001    
   357.899994       195.322006    
   358.000000       195.276001    
   358.100006       193.679993    
   358.200012       192.520004    
   358.299988       190.227997    
   358.399994       189.335007    
   358.500000       190.087006    
   358.600006       190.238007    
   358.700012       190.315994    
   358.799988       190.673004    
   358.899994       192.117004    
   359.000000       192.843994    
   359.100006       192.244995    
   359.200012       191.126007    
   359.299988       188.283997    
   359.399994       184.485992    
   359.500000       183.246002    
   359.600006       184.085999    
   359.700012       186.684006    
   359.799988       189.149002    
   359.899994       189.720001    
   360.000000       191.104004    
   360.100006       190.281006    
   360.200012       188.636002    
   360.299988       184.830994    
   360.399994       182.770996    
   360.500000       181.087997    
   360.600006       180.919998    
   360.700012       179.438004    
   360.799988       178.188004    
   360.899994       178.593994    
   361.000000       180.610001    
   361.100006       181.744995    
   361.200012       179.878006    
   361.299988       178.080002    
   361.399994       176.792999    
   361.500000       175.929993    
   361.600006       174.302002    
   361.700012       170.597000    
   361.799988       168.684006    
   361.899994       166.768997    
   362.000000       167.085999    
   362.100006       170.022003    
   362.200012       173.740997    
   362.299988       179.317993    
   362.399994       181.798004    
   362.500000       182.682999    
   362.600006       182.559998    
   362.700012       184.033005    
   362.799988       184.867996    
   362.899994       185.104996    
   363.000000       183.656998    
   363.100006       182.089005    
   363.200012       182.167999    
   363.299988       183.358994    
   363.399994       183.904999    
   363.500000       185.718994    
   363.600006       188.561005    
   363.700012       192.059006    
   363.799988       196.477997    
   363.899994       199.664993    
   364.000000       201.031006    
   364.100006       202.690994    
   364.200012       203.091003    
   364.299988       203.770004    
   364.399994       204.128998    
   364.500000       204.235992    
   364.600006       204.070007    
   364.700012       202.151001    
   364.799988       200.645996    
   364.899994       200.707001    
   365.000000       200.737000    
   365.100006       200.908005    
   365.200012       202.427002    
   365.299988       203.723007    
   365.399994       203.753006    
   365.500000       203.744995    
   365.600006       202.949997    
   365.700012       199.679993    
   365.799988       197.246002    
   365.899994       196.981003    
   366.000000       196.475998    
   366.100006       195.653000    
   366.200012       193.794998    
   366.299988       193.412003    
   366.399994       191.891006    
   366.500000       190.593002    
   366.600006       189.063995    
   366.700012       188.389999    
   366.799988       188.403000    
   366.899994       189.677002    
   367.000000       190.895004    
   367.100006       193.408005    
   367.200012       193.369995    
   367.299988       192.024994    
   367.399994       192.112000    
   367.500000       193.244003    
   367.600006       194.848999    
   367.700012       195.985992    
   367.799988       196.451004    
   367.899994       197.802002    
   368.000000       198.563995    
   368.100006       200.477997    
   368.200012       202.033997    
   368.299988       203.123993    
   368.399994       203.906006    
   368.500000       202.507996    
   368.600006       201.572006    
   368.700012       200.044998    
   368.799988       199.160004    
   368.899994       198.304001    
   369.000000       196.852997    
   369.100006       195.296997    
   369.200012       193.591003    
   369.299988       194.175003    
   369.399994       194.725998    
   369.500000       196.278000    
   369.600006       197.332001    
   369.700012       198.143997    
   369.799988       197.059006    
   369.899994       194.617004    
   370.000000       193.330002    
   370.100006       192.326004    
   370.200012       191.070999    
   370.299988       191.076004    
   370.399994       191.292999    
   370.500000       190.970993    
   370.600006       190.046997    
   370.700012       190.179993    
   370.799988       191.692993    
   370.899994       195.160995    
   371.000000       198.865005    
   371.100006       200.425003    
   371.200012       202.598007    
   371.299988       203.591995    
   371.399994       204.809006    
   371.500000       205.016998    
   371.600006       206.022995    
   371.700012       205.903000    
   371.799988       205.988007    
   371.899994       207.138000    
   372.000000       208.820007    
   372.100006       210.541000    
   372.200012       211.598999    
   372.299988       212.973007    
   372.399994       211.638000    
   372.500000       209.807007    
   372.600006       208.455994    
   372.700012       205.087997    
   372.799988       203.860992    
   372.899994       204.617004    
   373.000000       205.052994    
   373.100006       202.593002    
   373.200012       202.242996    
   373.299988       204.126999    
   373.399994       204.070007    
   373.500000       201.828995    
   373.600006       199.776001    
   373.700012       198.901001    
   373.799988       200.591003    
   373.899994       203.298996    
   374.000000       205.563995    
   374.100006       207.559998    
   374.200012       209.026993    
   374.299988       208.098999    
   374.399994       207.723999    
   374.500000       207.847000    
   374.600006       205.772003    
   374.700012       204.125000    
   374.799988       203.580994    
   374.899994       202.903000    
   375.000000       201.541000    
   375.100006       198.362000    
   375.200012       196.822998    
   375.299988       196.925995    
   375.399994       198.199005    
   375.500000       200.382004    
   375.600006       200.276993    
   375.700012       198.600998    
   375.799988       196.498001    
   375.899994       193.970993    
   376.000000       191.882996    
   376.100006       190.136002    
   376.200012       189.031006    
   376.299988       189.259995    
   376.399994       188.248993    
   376.500000       187.376999    
   376.600006       185.376999    
   376.700012       184.307999    
   376.799988       182.531998    
   376.899994       179.235001    
   377.000000       177.451996    
   377.100006       177.276001    
   377.200012       177.210007    
   377.299988       175.572006    
   377.399994       174.214005    
   377.500000       174.214996    
   377.600006       175.382004    
   377.700012       175.546997    
   377.799988       174.735001    
   377.899994       175.878998    
   378.000000       178.145004    
   378.100006       179.263000    
   378.200012       178.671005    
   378.299988       178.460007    
   378.399994       179.835999    
   378.500000       180.639999    
   378.600006       180.623001    
   378.700012       180.442001    
   378.799988       179.014008    
   378.899994       176.410004    
   379.000000       174.761002    
   379.100006       174.615005    
   379.200012       176.613998    
   379.299988       177.781006    
   379.399994       177.175003    
   379.500000       176.813004    
   379.600006       176.912994    
   379.700012       174.589005    
   379.799988       173.966003    
   379.899994       171.992996    
   380.000000       170.947006    
   380.100006       171.960999    
   380.200012       173.072006    
   380.299988       174.024002    
   380.399994       177.026001    
   380.500000       178.641006    
   380.600006       179.063004    
   380.700012       179.578995    
   380.799988       176.223999    
   380.899994       175.216003    
   381.000000       175.789001    
   381.100006       176.959000    
   381.200012       177.192001    
   381.299988       176.524002    
   381.399994       176.994003    
   381.500000       177.397995    
   381.600006       178.074997    
   381.700012       176.841003    
   381.799988       176.580994    
   381.899994       176.945999    
   382.000000       178.253998    
   382.100006       179.136993    
   382.200012       178.487000    
   382.299988       178.141006    
   382.399994       177.891006    
   382.500000       177.600006    
   382.600006       177.647995    
   382.700012       179.093994    
   382.799988       182.313995    
   382.899994       183.251007    
   383.000000       182.475006    
   383.100006       182.266006    
   383.200012       182.070007    
   383.299988       183.960007    
   383.399994       186.860992    
   383.500000       189.182007    
   383.600006       187.772995    
   383.700012       186.205994    
   383.799988       184.839005    
   383.899994       184.533997    
   384.000000       183.675995    
   384.100006       180.895004    
   384.200012       179.246994    
   384.299988       179.093994    
   384.399994       180.007004    
   384.500000       181.772995    
   384.600006       185.102997    
   384.700012       189.882004    
   384.799988       193.367004    
   384.899994       193.763000    
   385.000000       193.945999    
   385.100006       195.132996    
   385.200012       197.800995    
   385.299988       199.117004    
   385.399994       198.899994    
   385.500000       197.451996    
   385.600006       195.119995    
   385.700012       194.587006    
   385.799988       195.460007    
   385.899994       196.985992    
   386.000000       198.606003    
   386.100006       201.582001    
   386.200012       203.201996    
   386.299988       202.606003    
   386.399994       200.425003    
   386.500000       199.332993    
   386.600006       198.149002    
   386.700012       197.291000    
   386.799988       195.783997    
   386.899994       193.619003    
   387.000000       194.341003    
   387.100006       195.860001    
   387.200012       197.429993    
   387.299988       196.873993    
   387.399994       195.996002    
   387.500000       195.931000    
   387.600006       194.554993    
   387.700012       193.973007    
   387.799988       193.632004    
   387.899994       190.251007    
   388.000000       187.343002    
   388.100006       186.649994    
   388.200012       186.757996    
   388.299988       187.242996    
   388.399994       187.145004    
   388.500000       186.151001    
   388.600006       184.393997    
   388.700012       183.860001    
   388.799988       183.104996    
   388.899994       183.335007    
   389.000000       181.798004    
   389.100006       181.820007    
   389.200012       182.876007    
   389.299988       184.315002    
   389.399994       186.533997    
   389.500000       188.162994    
   389.600006       190.395004    
   389.700012       189.675003    
   389.799988       189.125000    
   389.899994       188.108002    
   390.000000       187.240005    
   390.100006       185.438995    
   390.200012       182.712997    
   390.299988       177.934998    
   390.399994       175.587997    
   390.500000       173.895004    
   390.600006       174.744995    
   390.700012       178.380005    
   390.799988       180.962006    
   390.899994       183.255997    
   391.000000       182.992996    
   391.100006       179.910995    
   391.200012       178.229004    
   391.299988       179.028000    
   391.399994       179.533997    
   391.500000       178.692001    
   391.600006       175.820999    
   391.700012       172.658005    
   391.799988       171.768005    
   391.899994       173.848007    
   392.000000       175.276001    
   392.100006       175.529999    
   392.200012       175.382004    
   392.299988       175.285995    
   392.399994       177.001007    
   392.500000       178.591003    
   392.600006       180.535004    
   392.700012       180.500000    
   392.799988       177.798996    
   392.899994       175.207993    
   393.000000       175.794006    
   393.100006       176.425995    
   393.200012       176.938995    
   393.299988       178.542999    
   393.399994       179.561996    
   393.500000       179.322006    
   393.600006       178.822006    
   393.700012       179.906006    
   393.799988       180.494995    
   393.899994       182.059998    
   394.000000       182.666000    
   394.100006       181.304001    
   394.200012       182.979996    
   394.299988       185.005005    
   394.399994       188.283997    
   394.500000       189.317993    
   394.600006       190.356003    
   394.700012       193.389999    
   394.799988       197.528000    
   394.899994       200.375000    
   395.000000       199.688004    
   395.100006       199.850998    
   395.200012       202.054001    
   395.299988       202.710999    
   395.399994       202.610001    
   395.500000       201.434006    
   395.600006       201.018005    
   395.700012       202.225006    
   395.799988       203.123001    
   395.899994       203.054993    
   396.000000       203.514008    
   396.100006       202.257996    
   396.200012       201.149002    
   396.299988       200.716003    
   396.399994       200.067001    
   396.500000       201.136993    
   396.600006       203.615997    
   396.700012       204.828995    
   396.799988       204.367996    
   396.899994       204.363007    
   397.000000       204.753998    
   397.100006       205.539993    
   397.200012       204.341003    
   397.299988       202.292999    
   397.399994       203.276993    
   397.500000       203.544006    
   397.600006       205.363998    
   397.700012       207.565002    
   397.799988       209.070007    
   397.899994       209.539993    
   398.000000       210.184006    
   398.100006       210.046005    
   398.200012       210.789993    
   398.299988       208.973999    
   398.399994       209.384003    
   398.500000       210.738998    
   398.600006       210.975998    
   398.700012       211.242996    
   398.799988       213.283005    
   398.899994       211.987000    
   399.000000       210.669006    
   399.100006       208.936005    
   399.200012       208.822998    
   399.299988       210.360001    
   399.399994       212.410004    
   399.500000       211.949005    
   399.600006       211.860992    
   399.700012       211.425995    
   399.799988       213.662003    
   399.899994       215.998001    
   400.000000       217.095993    
   400.100006       217.063004    
   400.200012       218.889008    
   400.299988       221.253006    
   400.399994       223.662003    
   400.500000       224.444000    
   400.600006       223.233002    
   400.700012       222.701004    
   400.799988       225.873001    
   400.899994       230.393005    
   401.000000       232.397003    
   401.100006       231.815994    
   401.200012       231.389008    
   401.299988       231.300995    
   401.399994       232.386993    
   401.500000       232.654007    
   401.600006       230.990997    
   401.700012       230.556000    
   401.799988       232.128998    
   401.899994       231.112000    
   402.000000       228.714996    
   402.100006       226.026001    
   402.200012       224.128006    
   402.299988       222.138000    
   402.399994       222.923004    
   402.500000       224.822006    
   402.600006       226.951996    
   402.700012       227.531006    
   402.799988       228.393997    
   402.899994       228.891998    
   403.000000       229.679001    
   403.100006       230.477997    
   403.200012       230.612000    
   403.299988       230.210007    
   403.399994       228.029007    
   403.500000       228.222000    
   403.600006       226.889999    
   403.700012       225.292007    
   403.799988       223.725006    
   403.899994       222.893005    
   404.000000       221.393005    
   404.100006       220.296997    
   404.200012       220.347000    
   404.299988       221.673004    
   404.399994       220.910995    
   404.500000       217.600998    
   404.600006       216.011002    
   404.700012       218.718002    
   404.799988       220.817993    
   404.899994       222.031998    
   405.000000       221.352997    
   405.100006       220.908005    
   405.200012       220.078003    
   405.299988       219.459000    
   405.399994       219.723007    
   405.500000       218.863007    
   405.600006       218.785995    
   405.700012       220.427994    
   405.799988       222.843002    
   405.899994       224.190994    
   406.000000       221.391006    
   406.100006       215.542999    
   406.200012       212.225998    
   406.299988       211.893997    
   406.399994       210.417999    
   406.500000       208.587006    
   406.600006       207.052994    
   406.700012       205.764999    
   406.799988       205.492996    
   406.899994       205.082993    
   407.000000       204.104996    
   407.100006       202.518005    
   407.200012       202.235992    
   407.299988       203.354996    
   407.399994       204.602005    
   407.500000       205.494995    
   407.600006       204.871002    
   407.700012       202.630005    
   407.799988       201.031006    
   407.899994       198.057999    
   408.000000       194.750000    
   408.100006       193.121002    
   408.200012       192.313995    
   408.299988       190.449997    
   408.399994       189.139008    
   408.500000       190.365005    
   408.600006       191.647003    
   408.700012       192.445007    
   408.799988       191.139008    
   408.899994       188.153000    
   409.000000       186.455994    
   409.100006       187.085007    
   409.200012       187.500000    
   409.299988       187.559998    
   409.399994       186.257004    
   409.500000       185.664001    
   409.600006       185.445007    
   409.700012       182.934998    
   409.799988       181.636002    
   409.899994       179.639999    
   410.000000       178.251007    
   410.100006       178.679001    
   410.200012       179.018005    
   410.299988       180.266006    
   410.399994       181.612000    
   410.500000       183.688995    
   410.600006       183.223999    
   410.700012       182.227997    
   410.799988       184.322998    
   410.899994       184.692993    
   411.000000       184.292999    
   411.100006       184.660004    
   411.200012       184.994003    
   411.299988       183.792007    
   411.399994       180.591003    
   411.500000       179.132004    
   411.600006       178.294006    
   411.700012       178.039993    
   411.799988       177.873993    
   411.899994       176.776993    
   412.000000       175.334000    
   412.100006       174.145996    
   412.200012       173.274002    
   412.299988       174.201996    
   412.399994       175.406006    
   412.500000       175.024002    
   412.600006       173.880005    
   412.700012       173.266998    
   412.799988       175.095001    
   412.899994       175.714005    
   413.000000       177.602005    
   413.100006       181.636993    
   413.200012       183.748993    
   413.299988       185.212997    
   413.399994       184.356003    
   413.500000       183.246002    
   413.600006       181.050003    
   413.700012       177.576996    
   413.799988       179.048996    
   413.899994       182.423996    
   414.000000       184.975006    
   414.100006       187.315994    
   414.200012       189.869003    
   414.299988       190.369995    
   414.399994       188.356995    
   414.500000       186.615997    
   414.600006       186.955994    
   414.700012       186.768005    
   414.799988       187.419006    
   414.899994       189.363998    
   415.000000       190.789993    
   415.100006       191.798004    
   415.200012       192.690994    
   415.299988       193.641006    
   415.399994       193.210999    
   415.500000       193.181000    
   415.600006       193.110992    
   415.700012       191.595993    
   415.799988       189.987000    
   415.899994       187.869995    
   416.000000       186.026001    
   416.100006       184.184006    
   416.200012       182.462006    
   416.299988       181.561005    
   416.399994       183.552994    
   416.500000       186.175995    
   416.600006       188.820007    
   416.700012       191.417999    
   416.799988       191.893005    
   416.899994       193.095001    
   417.000000       195.889999    
   417.100006       197.501999    
   417.200012       196.981995    
   417.299988       198.613998    
   417.399994       198.339996    
   417.500000       198.669998    
   417.600006       198.671997    
   417.700012       198.735001    
   417.799988       198.684998    
   417.899994       200.449997    
   418.000000       201.345993    
   418.100006       201.748001    
   418.200012       201.126999    
   418.299988       200.042007    
   418.399994       197.723999    
   418.500000       195.686005    
   418.600006       195.125000    
   418.700012       193.339005    
   418.799988       192.457001    
   418.899994       193.533997    
   419.000000       196.173996    
   419.100006       197.882004    
   419.200012       199.074005    
   419.299988       200.039993    
   419.399994       199.587006    
   419.500000       199.410995    
   419.600006       200.242004    
   419.700012       199.459000    
   419.799988       197.278000    
   419.899994       196.188995    
   420.000000       195.160004    
   420.100006       192.901993    
   420.200012       192.050003    
   420.299988       190.927002    
   420.399994       192.167999    
   420.500000       195.442993    
   420.600006       198.800003    
   420.700012       202.401993    
   420.799988       205.078003    
   420.899994       205.718994    
   421.000000       207.052002    
   421.100006       207.666000    
   421.200012       208.113007    
   421.299988       209.173004    
   421.399994       209.809006    
   421.500000       210.516006    
   421.600006       213.169006    
   421.700012       214.395996    
   421.799988       213.561005    
   421.899994       216.050995    
   422.000000       219.934998    
   422.100006       222.882996    
   422.200012       224.341003    
   422.299988       223.309998    
   422.399994       221.910004    
   422.500000       221.710007    
   422.600006       222.014999    
   422.700012       219.246002    
   422.799988       216.725998    
   422.899994       215.895996    
   423.000000       215.654007    
   423.100006       214.139999    
   423.200012       211.841003    
   423.299988       211.113998    
   423.399994       211.570007    
   423.500000       211.289993    
   423.600006       212.225998    
   423.700012       215.679993    
   423.799988       219.414001    
   423.899994       223.227997    
   424.000000       225.201004    
   424.100006       224.673004    
   424.200012       221.847000    
   424.299988       218.082001    
   424.399994       215.238998    
   424.500000       213.716995    
   424.600006       213.604996    
   424.700012       211.822998    
   424.799988       209.225998    
   424.899994       208.434998    
   425.000000       210.686996    
   425.100006       213.531998    
   425.200012       214.632996    
   425.299988       214.046997    
   425.399994       213.684998    
   425.500000       212.337006    
   425.600006       212.272003    
   425.700012       214.710999    
   425.799988       214.298996    
   425.899994       211.552002    
   426.000000       210.195999    
   426.100006       211.479004    
   426.200012       214.791000    
   426.299988       219.662994    
   426.399994       222.906006    
   426.500000       224.522003    
   426.600006       225.005997    
   426.700012       226.343994    
   426.799988       227.692001    
   426.899994       226.100006    
   427.000000       222.643005    
   427.100006       220.384995    
   427.200012       220.953995    
   427.299988       222.089996    
   427.399994       222.822006    
   427.500000       222.667007    
   427.600006       223.839005    
   427.700012       224.845001    
   427.799988       226.690002    
   427.899994       227.130997    
   428.000000       226.261002    
   428.100006       224.729004    
   428.200012       222.393997    
   428.299988       219.190002    
   428.399994       216.445999    
   428.500000       212.091995    
   428.600006       209.225006    
   428.700012       207.341995    
   428.799988       206.733002    
   428.899994       205.781998    
   429.000000       205.421997    
   429.100006       207.354004    
   429.200012       209.733994    
   429.299988       211.408005    
   429.399994       212.354996    
   429.500000       212.313995    
   429.600006       210.761993    
   429.700012       210.177994    
   429.799988       210.005005    
   429.899994       210.988998    
   430.000000       211.533997    
   430.100006       210.845001    
   430.200012       209.263000    
   430.299988       208.824997    
   430.399994       208.511002    
   430.500000       206.529007    
   430.600006       205.013000    
   430.700012       203.725006    
   430.799988       203.539001    
   430.899994       204.669998    
   431.000000       207.190994    
   431.100006       210.153000    
   431.200012       212.755997    
   431.299988       213.981003    
   431.399994       213.384995    
   431.500000       213.440994    
   431.600006       211.862000    
   431.700012       208.246994    
   431.799988       206.610001    
   431.899994       204.917007    
   432.000000       202.649002    
   432.100006       199.656006    
   432.200012       198.514008    
   432.299988       198.552994    
   432.399994       199.533997    
   432.500000       199.929993    
   432.600006       200.440002    
   432.700012       201.287003    
   432.799988       201.634003    
   432.899994       201.207001    
   433.000000       201.673004    
   433.100006       203.744995    
   433.200012       205.548004    
   433.299988       204.934006    
   433.399994       203.149002    
   433.500000       199.740997    
   433.600006       198.328003    
   433.700012       199.294998    
   433.799988       200.298996    
   433.899994       199.524994    
   434.000000       199.681000    
   434.100006       200.873001    
   434.200012       200.709000    
   434.299988       201.901001    
   434.399994       204.313004    
   434.500000       206.738007    
   434.600006       206.919006    
   434.700012       207.731003    
   434.799988       207.623001    
   434.899994       209.552994    
   435.000000       211.483994    
   435.100006       211.184998    
   435.200012       209.011993    
   435.299988       205.345001    
   435.399994       202.444000    
   435.500000       200.313995    
   435.600006       199.695007    
   435.700012       200.274002    
   435.799988       200.729004    
   435.899994       202.591003    
   436.000000       203.776993    
   436.100006       205.697006    
   436.200012       206.483994    
   436.299988       206.451004    
   436.399994       204.899994    
   436.500000       203.542999    
   436.600006       202.324005    
   436.700012       202.410004    
   436.799988       202.932007    
   436.899994       203.703995    
   437.000000       204.095001    
   437.100006       203.375000    
   437.200012       204.522003    
   437.299988       205.427002    
   437.399994       205.949997    
   437.500000       206.322998    
   437.600006       207.639008    
   437.700012       210.839996    
   437.799988       214.667999    
   437.899994       218.225006    
   438.000000       219.257996    
   438.100006       218.966003    
   438.200012       220.231995    
   438.299988       222.636002    
   438.399994       221.283005    
   438.500000       220.882996    
   438.600006       221.815994    
   438.700012       221.746002    
   438.799988       220.251999    
   438.899994       219.356003    
   439.000000       218.679993    
   439.100006       219.132004    
   439.200012       218.802994    
   439.299988       215.858002    
   439.399994       212.190994    
   439.500000       209.615005    
   439.600006       209.117004    
   439.700012       208.679993    
   439.799988       207.503006    
   439.899994       204.229996    
   440.000000       201.783005    
   440.100006       202.212997    
   440.200012       204.949997    
   440.299988       207.371002    
   440.399994       209.578003    
   440.500000       209.748993    
   440.600006       209.921997    
   440.700012       210.354004    
   440.799988       213.022995    
   440.899994       217.003006    
   441.000000       219.009003    
   441.100006       218.697006    
   441.200012       217.824005    
   441.299988       218.740005    
   441.399994       219.817001    
   441.500000       219.108002    
   441.600006       217.011993    
   441.700012       216.257996    
   441.799988       217.332001    
   441.899994       217.589005    
   442.000000       219.063995    
   442.100006       219.537003    
   442.200012       220.332993    
   442.299988       223.423996    
   442.399994       226.755997    
   442.500000       229.923004    
   442.600006       230.335007    
   442.700012       230.520996    
   442.799988       230.130997    
   442.899994       228.365997    
   443.000000       227.764008    
   443.100006       227.470993    
   443.200012       226.572998    
   443.299988       224.360992    
   443.399994       223.345993    
   443.500000       223.878998    
   443.600006       225.843002    
   443.700012       227.498001    
   443.799988       229.427002    
   443.899994       230.546997    
   444.000000       230.860001    
   444.100006       230.175995    
   444.200012       230.326996    
   444.299988       228.335999    
   444.399994       225.261993    
   444.500000       220.042999    
   444.600006       215.600998    
   444.700012       213.322998    
   444.799988       213.774994    
   444.899994       216.313004    
   445.000000       216.255005    
   445.100006       214.921997    
   445.200012       214.057007    
   445.299988       214.878998    
   445.399994       215.091003    
   445.500000       216.524994    
   445.600006       215.309006    
   445.700012       212.591003    
   445.799988       209.841995    
   445.899994       207.542007    
   446.000000       207.888000    
   446.100006       209.007004    
   446.200012       208.936005    
   446.299988       208.533005    
   446.399994       207.044998    
   446.500000       207.912003    
   446.600006       210.382004    
   446.700012       211.246994    
   446.799988       210.878006    
   446.899994       210.225998    
   447.000000       209.753998    
   447.100006       209.026001    
   447.200012       209.276001    
   447.299988       212.414001    
   447.399994       214.406998    
   447.500000       214.884003    
   447.600006       214.082001    
   447.700012       214.125000    
   447.799988       215.983002    
   447.899994       218.837997    
   448.000000       216.431000    
   448.100006       213.671997    
   448.200012       211.962006    
   448.299988       210.682007    
   448.399994       209.518997    
   448.500000       208.779999    
   448.600006       207.542007    
   448.700012       207.684006    
   448.799988       207.819000    
   448.899994       206.649994    
   449.000000       205.209000    
   449.100006       204.524002    
   449.200012       205.934998    
   449.299988       209.910004    
   449.399994       213.022995    
   449.500000       215.367004    
   449.600006       218.270004    
   449.700012       218.539001    
   449.799988       219.658005    
   449.899994       221.968994    
   450.000000       222.783997    
   450.100006       222.065994    
   450.200012       223.203995    
   450.299988       225.462997    
   450.399994       226.509995    
   450.500000       225.001007    
   450.600006       223.209000    
   450.700012       224.166000    
   450.799988       222.973007    
   450.899994       221.363998    
   451.000000       220.024994    
   451.100006       219.087006    
   451.200012       218.371002    
   451.299988       217.067993    
   451.399994       216.475998    
   451.500000       215.962997    
   451.600006       216.100006    
   451.700012       216.382996    
   451.799988       215.432999    
   451.899994       210.757004    
   452.000000       207.531998    
   452.100006       206.897003    
   452.200012       206.442993    
   452.299988       207.233994    
   452.399994       207.781006    
   452.500000       208.979004    
   452.600006       211.602005    
   452.700012       215.164001    
   452.799988       215.850998    
   452.899994       216.514999    
   453.000000       216.227005    
   453.100006       214.442001    
   453.200012       212.350998    
   453.299988       209.173004    
   453.399994       208.194000    
   453.500000       210.548996    
   453.600006       212.953003    
   453.700012       215.261993    
   453.799988       217.281998    
   453.899994       219.860001    
   454.000000       222.289001    
   454.100006       224.595001    
   454.200012       227.354996    
   454.299988       229.498001    
   454.399994       231.330994    
   454.500000       232.787003    
   454.600006       233.020996    
   454.700012       233.778000    
   454.799988       233.598999    
   454.899994       231.621002    
   455.000000       231.134995    
   455.100006       230.229004    
   455.200012       230.763000    
   455.299988       230.712006    
   455.399994       230.037994    
   455.500000       229.634003    
   455.600006       229.932999    
   455.700012       231.417007    
   455.799988       231.261002    
   455.899994       231.444000    
   456.000000       232.794998    
   456.100006       235.307999    
   456.200012       235.567001    
   456.299988       235.169006    
   456.399994       235.643997    
   456.500000       235.477997    
   456.600006       235.649002    
   456.700012       237.501007    
   456.799988       239.048004    
   456.899994       237.016006    
   457.000000       234.339005    
   457.100006       231.574997    
   457.200012       227.847000    
   457.299988       225.807999    
   457.399994       225.005997    
   457.500000       224.138000    
   457.600006       223.798004    
   457.700012       223.889008    
   457.799988       222.910004    
   457.899994       222.354996    
   458.000000       221.625000    
   458.100006       221.102005    
   458.200012       220.677002    
   458.299988       221.139008    
   458.399994       221.639999    
   458.500000       222.578003    
   458.600006       224.304001    
   458.700012       223.468994    
   458.799988       223.507004    
   458.899994       224.246002    
   459.000000       226.292999    
   459.100006       226.744003    
   459.200012       223.895996    
   459.299988       220.102997    
   459.399994       218.994003    
   459.500000       217.690994    
   459.600006       216.369003    
   459.700012       213.621994    
   459.799988       211.667007    
   459.899994       208.606003    
   460.000000       206.205002    
   460.100006       205.673996    
   460.200012       205.559006    
   460.299988       205.925995    
   460.399994       206.886002    
   460.500000       206.792999    
   460.600006       205.291000    
   460.700012       203.662003    
   460.799988       202.559998    
   460.899994       202.746002    
   461.000000       204.272995    
   461.100006       206.384003    
   461.200012       207.714005    
   461.299988       208.375000    
   461.399994       210.153000    
   461.500000       212.628998    
   461.600006       212.541000    
   461.700012       212.414993    
   461.799988       213.005005    
   461.899994       212.324005    
   462.000000       212.097000    
   462.100006       213.832993    
   462.200012       216.330002    
   462.299988       216.511993    
   462.399994       215.800003    
   462.500000       215.339005    
   462.600006       218.070999    
   462.700012       223.311005    
   462.799988       225.835999    
   462.899994       225.576996    
   463.000000       223.455994    
   463.100006       222.384995    
   463.200012       221.322998    
   463.299988       222.095993    
   463.399994       221.979996    
   463.500000       221.645004    
   463.600006       222.328995    
   463.700012       221.751007    
   463.799988       222.787003    
   463.899994       224.087997    
   464.000000       224.451996    
   464.100006       224.841995    
   464.200012       226.136993    
   464.299988       228.914001    
   464.399994       229.404007    
   464.500000       228.455994    
   464.600006       226.673004    
   464.700012       223.481003    
   464.799988       219.804001    
   464.899994       215.246994    
   465.000000       213.492996    
   465.100006       214.623001    
   465.200012       215.520996    
   465.299988       215.820007    
   465.399994       215.800003    
   465.500000       215.869995    
   465.600006       216.100006    
   465.700012       216.487000    
   465.799988       215.860992    
   465.899994       214.544998    
   466.000000       211.949005    
   466.100006       207.694000    
   466.200012       203.951004    
   466.299988       202.634995    
   466.399994       201.959000    
   466.500000       200.955994    
   466.600006       199.798004    
   466.700012       197.718002    
   466.799988       197.947006    
   466.899994       201.048004    
   467.000000       201.423996    
   467.100006       202.354004    
   467.200012       204.084000    
   467.299988       206.796005    
   467.399994       209.557999    
   467.500000       211.792999    
   467.600006       211.367996    
   467.700012       207.332001    
   467.799988       204.018997    
   467.899994       201.819000    
   468.000000       203.470993    
   468.100006       208.041000    
   468.200012       211.113998    
   468.299988       212.018997    
   468.399994       213.820007    
   468.500000       217.350006    
   468.600006       220.606003    
   468.700012       223.279999    
   468.799988       225.123001    
   468.899994       227.404999    
   469.000000       227.919998    
   469.100006       228.619003    
   469.200012       229.233002    
   469.299988       230.248993    
   469.399994       229.621002    
   469.500000       229.610992    
   469.600006       231.770996    
   469.700012       235.328003    
   469.799988       236.921997    
   469.899994       236.580002    
   470.000000       235.858994    
   470.100006       233.897003    
   470.200012       235.544006    
   470.299988       237.733994    
   470.399994       238.529007    
   470.500000       237.667007    
   470.600006       235.705002    
   470.700012       232.580994    
   470.799988       230.186005    
   470.899994       228.503998    
   471.000000       228.070999    
   471.100006       230.074005    
   471.200012       230.873001    
   471.299988       229.065002    
   471.399994       224.893005    
   471.500000       220.037994    
   471.600006       217.251007    
   471.700012       214.962997    
   471.799988       213.050995    
   471.899994       210.542999    
   472.000000       207.276001    
   472.100006       202.546997    
   472.200012       200.623993    
   472.299988       200.447006    
   472.399994       201.348007    
   472.500000       202.919998    
   472.600006       204.070007    
   472.700012       203.959000    
   472.799988       203.445999    
   472.899994       204.335999    
   473.000000       203.389999    
   473.100006       202.018997    
   473.200012       201.167007    
   473.299988       201.979996    
   473.399994       203.544006    
   473.500000       206.070999    
   473.600006       207.000000    
   473.700012       206.667999    
   473.799988       206.503998    
   473.899994       209.128006    
   474.000000       211.826004    
   474.100006       213.162003    
   474.200012       212.130005    
   474.299988       209.764008    
   474.399994       208.093002    
   474.500000       205.847000    
   474.600006       207.673996    
   474.700012       208.345001    
   474.799988       208.800995    
   474.899994       208.998993    
   475.000000       210.393005    
   475.100006       214.417007    
   475.200012       216.363998    
   475.299988       217.080002    
   475.399994       217.326996    
   475.500000       219.425003    
   475.600006       224.063004    
   475.700012       226.087006    
   475.799988       226.343994    
   475.899994       225.136993    
   476.000000       225.410004    
   476.100006       225.440994    
   476.200012       225.738007    
   476.299988       225.785004    
   476.399994       225.972000    
   476.500000       227.095001    
   476.600006       228.792999    
   476.700012       230.067993    
   476.799988       230.574005    
   476.899994       230.770004    
   477.000000       230.022995    
   477.100006       226.207993    
   477.200012       222.751999    
   477.299988       223.468994    
   477.399994       225.987000    
   477.500000       229.638000    
   477.600006       231.024002    
   477.700012       231.044006    
   477.799988       228.520996    
   477.899994       224.097000    
   478.000000       220.850006    
   478.100006       217.710999    
   478.200012       215.246002    
   478.299988       213.832993    
   478.399994       211.529007    
   478.500000       209.776001    
   478.600006       208.860001    
   478.700012       208.694000    
   478.799988       209.539993    
   478.899994       212.399002    
   479.000000       214.882004    
   479.100006       218.315002    
   479.200012       219.102997    
   479.299988       219.397003    
   479.399994       217.397003    
   479.500000       213.688004    
   479.600006       211.253006    
   479.700012       210.024994    
   479.799988       209.326004    
   479.899994       206.018005    
   480.000000       202.798996    
   480.100006       201.388000    
   480.200012       203.119003    
   480.299988       207.229004    
   480.399994       208.731995    
   480.500000       207.401993    
   480.600006       204.451004    
   480.700012       204.167007    
   480.799988       206.313004    
   480.899994       208.975998    
   481.000000       208.298004    
   481.100006       204.990005    
   481.200012       204.865997    
   481.299988       203.848007    
   481.399994       205.475998    
   481.500000       209.319000    
   481.600006       211.701004    
   481.700012       214.143005    
   481.799988       215.468002    
   481.899994       217.311005    
   482.000000       216.940002    
   482.100006       218.009003    
   482.200012       219.093002    
   482.299988       219.688995    
   482.399994       220.337997    
   482.500000       220.612000    
   482.600006       219.951996    
   482.700012       218.580994    
   482.799988       216.835999    
   482.899994       214.826004    
   483.000000       213.425995    
   483.100006       211.813995    
   483.200012       210.852005    
   483.299988       210.541000    
   483.399994       207.317001    
   483.500000       205.893005    
   483.600006       205.151001    
   483.700012       201.753006    
   483.799988       199.097000    
   483.899994       196.244003    
   484.000000       195.649002    
   484.100006       198.153000    
   484.200012       198.449997    
   484.299988       197.796997    
   484.399994       194.705994    
   484.500000       193.388000    
   484.600006       193.932999    
   484.700012       195.850006    
   484.799988       197.024994    
   484.899994       201.964005    
   485.000000       206.126007    
   485.100006       208.742996    
   485.200012       208.878006    
   485.299988       207.929993    
   485.399994       205.837006    
   485.500000       204.529007    
   485.600006       204.330994    
   485.700012       205.417007    
   485.799988       203.914001    
   485.899994       202.419998    
   486.000000       202.639999    
   486.100006       203.304001    
   486.200012       202.871994    
   486.299988       202.225006    
   486.399994       202.317001    
   486.500000       202.363998    
   486.600006       204.309006    
   486.700012       208.766998    
   486.799988       213.037994    
   486.899994       217.945007    
   487.000000       221.757996    
   487.100006       226.966995    
   487.200012       230.074005    
   487.299988       232.985992    
   487.399994       234.184006    
   487.500000       236.447006    
   487.600006       237.496002    
   487.700012       236.632996    
   487.799988       234.500000    
   487.899994       230.858002    
   488.000000       228.759995    
   488.100006       228.520996    
   488.200012       228.591995    
   488.299988       228.651993    
   488.399994       227.563995    
   488.500000       227.026993    
   488.600006       226.604996    
   488.700012       227.080002    
   488.799988       225.477997    
   488.899994       222.811996    
   489.000000       222.292007    
   489.100006       222.565994    
   489.200012       219.809006    
   489.299988       217.072998    
   489.399994       216.686005    
   489.500000       219.492004    
   489.600006       223.246994    
   489.700012       225.470993    
   489.799988       226.378998    
   489.899994       225.274994    
   490.000000       223.884003    
   490.100006       222.998001    
   490.200012       221.481995    
   490.299988       219.865005    
   490.399994       218.231995    
   490.500000       217.399994    
   490.600006       214.104996    
   490.700012       210.412003    
   490.799988       211.084000    
   490.899994       210.447998    
   491.000000       209.891998    
   491.100006       208.858002    
   491.200012       208.313004    
   491.299988       209.059006    
   491.399994       211.389008    
   491.500000       213.931000    
   491.600006       213.341995    
   491.700012       211.878998    
   491.799988       209.395996    
   491.899994       206.834000    
   492.000000       204.585007    
   492.100006       204.287994    
   492.200012       203.636002    
   492.299988       201.369995    
   492.399994       198.953995    
   492.500000       198.787003    
   492.600006       200.220993    
   492.700012       202.376007    
   492.799988       204.119995    
   492.899994       205.505005    
   493.000000       205.115997    
   493.100006       202.317001    
   493.200012       202.378998    
   493.299988       203.481003    
   493.399994       204.807007    
   493.500000       205.309006    
   493.600006       205.488007    
   493.700012       205.602997    
   493.799988       207.867004    
   493.899994       210.315002    
   494.000000       211.494003    
   494.100006       211.945007    
   494.200012       213.561005    
   494.299988       216.139999    
   494.399994       217.261002    
   494.500000       217.912994    
   494.600006       219.806000    
   494.700012       221.490005    
   494.799988       222.785004    
   494.899994       221.763000    
   495.000000       222.354996    
   495.100006       224.072998    
   495.200012       224.362000    
   495.299988       223.395996    
   495.399994       222.110001    
   495.500000       223.692001    
   495.600006       224.774002    
   495.700012       226.276001    
   495.799988       226.100006    
   495.899994       225.283997    
   496.000000       225.119003    
   496.100006       226.378006    
   496.200012       225.128998    
   496.299988       221.992004    
   496.399994       218.878006    
   496.500000       215.998001    
   496.600006       215.445007    
   496.700012       216.014008    
   496.799988       216.171997    
   496.899994       216.587006    
   497.000000       217.026993    
   497.100006       218.072998    
   497.200012       216.884003    
   497.299988       215.020996    
   497.399994       213.983994    
   497.500000       213.188995    
   497.600006       213.580994    
   497.700012       214.968002    
   497.799988       216.574997    
   497.899994       217.429993    
   498.000000       217.919998    
   498.100006       218.028000    
   498.200012       219.020004    
   498.299988       219.449005    
   498.399994       218.798004    
   498.500000       218.095993    
   498.600006       217.593002    
   498.700012       217.542999    
   498.799988       218.186996    
   498.899994       220.699997    
   499.000000       221.634995    
   499.100006       222.580994    
   499.200012       222.731995    
   499.299988       221.091995    
   499.399994       219.093002    
   499.500000       217.794998    
   499.600006       218.145996    
   499.700012       219.130005    
   499.799988       220.979004    
   499.899994       221.255997    
   500.000000       219.619995    
   500.100006       217.574997    
   500.200012       217.492996    
   500.299988       219.000000    
   500.399994       219.285995    
   500.500000       218.811005    
   500.600006       219.110001    
   500.700012       220.171005    
   500.799988       221.227005    
   500.899994       220.475006    
   501.000000       220.832993    
   501.100006       221.509003    
   501.200012       222.248993    
   501.299988       221.921997    
   501.399994       224.761993    
   501.500000       228.007996    
   501.600006       230.093002    
   501.700012       230.774994    
   501.799988       230.479004    
   501.899994       232.048004    
   502.000000       234.580002    
   502.100006       238.764008    
   502.200012       240.725006    
   502.299988       239.619003    
   502.399994       238.649994    
   502.500000       238.944000    
   502.600006       240.005997    
   502.700012       241.360992    
   502.799988       240.604004    
   502.899994       238.179993    
   503.000000       235.022995    
   503.100006       232.798004    
   503.200012       231.660995    
   503.299988       228.675003    
   503.399994       224.677994    
   503.500000       220.738007    
   503.600006       216.022003    
   503.700012       213.578995    
   503.799988       214.296005    
   503.899994       214.729004    
   504.000000       213.513000    
   504.100006       212.500000    
   504.200012       213.992004    
   504.299988       217.546005    
   504.399994       218.250000    
   504.500000       219.462006    
   504.600006       219.962997    
   504.700012       219.992996    
   504.799988       219.337006    
   504.899994       218.479004    
   505.000000       217.436996    
   505.100006       216.992004    
   505.200012       215.697006    
   505.299988       214.322998    
   505.399994       215.283997    
   505.500000       218.610001    
   505.600006       222.529999    
   505.700012       221.335999    
   505.799988       219.145004    
   505.899994       218.589996    
   506.000000       218.679993    
   506.100006       218.878998    
   506.200012       219.505005    
   506.299988       220.005005    
   506.399994       221.251007    
   506.500000       223.369995    
   506.600006       223.037994    
   506.700012       222.477005    
   506.799988       221.050995    
   506.899994       221.554001    
   507.000000       223.770004    
   507.100006       225.181000    
   507.200012       225.518997    
   507.299988       222.356995    
   507.399994       220.102997    
   507.500000       219.434006    
   507.600006       220.416000    
   507.700012       224.459000    
   507.799988       225.304993    
   507.899994       226.817001    
   508.000000       227.054993    
   508.100006       225.307999    
   508.200012       224.848999    
   508.299988       224.048996    
   508.399994       223.024002    
   508.500000       221.878998    
   508.600006       223.983994    
   508.700012       225.613998    
   508.799988       227.334000    
   508.899994       231.112000    
   509.000000       233.421005    
   509.100006       236.794006    
   509.200012       238.878998    
   509.299988       237.759995    
   509.399994       235.858994    
   509.500000       233.638000    
   509.600006       233.231995    
   509.700012       232.921005    
   509.799988       231.554993    
   509.899994       231.664993    
   510.000000       232.175995    
   510.100006       233.057007    
   510.200012       234.740997    
   510.299988       235.264999    
   510.399994       234.175003    
   510.500000       233.108994    
   510.600006       234.031998    
   510.700012       235.240005    
   510.799988       235.916000    
   510.899994       237.078003    
   511.000000       238.388000    
   511.100006       237.533997    
   511.200012       234.917007    
   511.299988       231.876999    
   511.399994       231.656006    
   511.500000       233.393005    
   511.600006       235.860992    
   511.700012       240.130997    
   511.799988       239.266006    
   511.899994       236.279007    
   512.000000       235.914001    
   512.099976       235.410004    
   512.200012       234.123001    
   512.299988       232.787003    
   512.400024       231.595001    
   512.500000       230.524002    
   512.599976       231.014008    
   512.700012       233.108994    
   512.799988       235.160995    
   512.900024       236.089996    
   513.000000       235.925995    
   513.099976       238.334000    
   513.200012       241.733994    
   513.299988       242.947998    
   513.400024       243.923996    
   513.500000       244.490997    
   513.599976       243.957001    
   513.700012       241.503006    
   513.799988       241.026993    
   513.900024       242.679001    
   514.000000       244.332001    
   514.099976       245.893997    
   514.200012       248.085007    
   514.299988       248.315994    
   514.400024       247.283997    
   514.500000       246.591003    
   514.599976       244.207993    
   514.700012       242.503006    
   514.799988       240.365997    
   514.900024       239.988007    
   515.000000       240.104004    
   515.099976       236.371002    
   515.200012       233.675003    
   515.299988       235.863998    
   515.400024       239.414993    
   515.500000       242.787003    
   515.599976       244.718994    
   515.700012       244.317001    
   515.799988       243.835999    
   515.900024       247.022995    
   516.000000       249.356995    
   516.099976       250.884003    
   516.200012       251.026993    
   516.299988       251.792007    
   516.400024       253.871994    
   516.500000       254.738998    
   516.599976       254.447998    
   516.700012       252.098999    
   516.799988       251.537994    
   516.900024       253.479004    
   517.000000       257.463013    
   517.099976       259.097992    
   517.200012       258.718994    
   517.299988       257.515991    
   517.400024       257.863007    
   517.500000       257.919006    
   517.599976       256.821991    
   517.700012       253.632996    
   517.799988       250.544998    
   517.900024       248.949005    
   518.000000       246.709000    
   518.099976       243.854004    
   518.200012       239.979996    
   518.299988       237.656006    
   518.400024       235.878006    
   518.500000       236.065002    
   518.599976       235.285004    
   518.700012       235.789993    
   518.799988       235.490997    
   518.900024       234.520996    
   519.000000       233.177002    
   519.099976       230.531006    
   519.200012       229.223999    
   519.299988       227.147995    
   519.400024       226.615005    
   519.500000       224.822006    
   519.599976       224.024994    
   519.700012       225.016006    
   519.799988       225.108002    
   519.900024       224.908005    
   520.000000       226.434006    
   520.099976       227.671997    
   520.200012       229.190002    
   520.299988       229.942993    
   520.400024       231.539993    
   520.500000       232.397995    
   520.599976       233.587006    
   520.700012       234.253006    
   520.799988       232.175995    
   520.900024       226.673004    
   521.000000       222.957993    
   521.099976       218.912003    
   521.200012       216.595001    
   521.299988       216.906006    
   521.400024       218.121994    
   521.500000       218.766006    
   521.599976       218.050995    
   521.700012       215.927994    
   521.799988       215.865997    
   521.900024       217.981003    
   522.000000       217.619003    
   522.099976       215.216995    
   522.200012       213.498001    
   522.299988       212.283997    
   522.400024       211.878998    
   522.500000       212.000000    
   522.599976       211.975006    
   522.700012       214.091995    
   522.799988       215.330002    
   522.900024       216.065994    
   523.000000       217.037003    
   523.099976       216.848999    
   523.200012       217.350006    
   523.299988       220.233994    
   523.400024       220.584000    
   523.500000       216.987000    
   523.599976       215.311996    
   523.700012       214.638000    
   523.799988       215.602005    
   523.900024       215.171005    
   524.000000       213.684998    
   524.099976       213.317001    
   524.200012       215.820007    
   524.299988       217.940002    
   524.400024       219.468994    
   524.500000       221.459000    
   524.599976       222.953003    
   524.700012       225.091003    
   524.799988       226.690002    
   524.900024       229.235992    
   525.000000       228.891006    
   525.099976       225.173996    
   525.200012       224.537994    
   525.299988       226.904999    
   525.400024       228.748001    
   525.500000       230.514008    
   525.599976       231.514999    
   525.700012       233.162003    
   525.799988       236.634995    
   525.900024       241.511993    
   526.000000       244.475006    
   526.099976       247.132004    
   526.200012       246.651001    
   526.299988       245.889008    
   526.400024       246.947998    
   526.500000       247.612000    
   526.599976       249.746994    
   526.700012       252.712997    
   526.799988       254.582993    
   526.900024       256.723999    
   527.000000       259.765015    
   527.099976       262.584015    
   527.200012       264.869995    
   527.299988       265.984985    
   527.400024       264.283997    
   527.500000       261.097992    
   527.599976       259.145996    
   527.700012       255.589005    
   527.799988       252.578995    
   527.900024       251.710999    
   528.000000       249.731995    
   528.099976       248.776001    
   528.200012       248.972000    
   528.299988       248.612000    
   528.400024       248.572006    
   528.500000       247.850006    
   528.599976       247.460999    
   528.700012       246.699005    
   528.799988       245.645004    
   528.900024       244.246994    
   529.000000       243.856003    
   529.099976       244.324005    
   529.200012       243.742996    
   529.299988       241.313995    
   529.400024       240.490997    
   529.500000       238.867004    
   529.599976       238.253006    
   529.700012       239.662003    
   529.799988       239.546005    
   529.900024       238.188004    
   530.000000       235.983994    
   530.099976       235.574005    
   530.200012       234.304001    
   530.299988       229.834000    
   530.400024       226.977997    
   530.500000       225.130997    
   530.599976       224.492004    
   530.700012       226.306000    
   530.799988       226.011002    
   530.900024       225.811005    
   531.000000       224.677994    
   531.099976       224.386993    
   531.200012       225.231995    
   531.299988       225.054001    
   531.400024       224.673004    
   531.500000       225.628998    
   531.599976       227.296997    
   531.700012       228.453003    
   531.799988       230.778000    
   531.900024       232.964005    
   532.000000       233.423996    
   532.099976       234.886993    
   532.200012       236.738998    
   532.299988       237.854996    
   532.400024       238.089005    
   532.500000       237.671997    
   532.599976       240.348007    
   532.700012       242.750000    
   532.799988       244.091003    
   532.900024       246.285995    
   533.000000       250.647003    
   533.099976       254.358002    
   533.200012       255.884003    
   533.299988       255.031998    
   533.400024       253.292999    
   533.500000       252.541000    
   533.599976       254.632004    
   533.700012       256.915009    
   533.799988       258.328003    
   533.900024       259.453003    
   534.000000       259.809998    
   534.099976       261.251007    
   534.200012       262.056000    
   534.299988       260.684998    
   534.400024       257.882996    
   534.500000       255.498993    
   534.599976       255.453995    
   534.700012       253.501999    
   534.799988       251.541000    
   534.900024       250.544998    
   535.000000       251.917007    
   535.099976       254.647003    
   535.200012       255.654999    
   535.299988       254.988007    
   535.400024       254.167999    
   535.500000       252.917999    
   535.599976       251.731003    
   535.700012       251.399002    
   535.799988       250.345001    
   535.900024       249.104996    
   536.000000       246.042007    
   536.099976       242.727005    
   536.200012       239.320999    
   536.299988       238.447006    
   536.400024       238.830994    
   536.500000       237.477997    
   536.599976       235.800003    
   536.700012       234.856995    
   536.799988       232.085007    
   536.900024       229.563004    
   537.000000       226.819000    
   537.099976       224.520004    
   537.200012       224.177994    
   537.299988       226.167999    
   537.400024       227.835007    
   537.500000       229.770996    
   537.599976       229.811996    
   537.700012       229.746994    
   537.799988       231.063995    
   537.900024       232.673996    
   538.000000       233.169006    
   538.099976       231.031006    
   538.200012       230.084000    
   538.299988       231.115005    
   538.400024       232.162994    
   538.500000       234.223999    
   538.599976       234.054993    
   538.700012       234.389999    
   538.799988       235.151001    
   538.900024       237.296997    
   539.000000       239.669006    
   539.099976       241.455002    
   539.200012       242.875000    
   539.299988       243.850998    
   539.400024       246.869995    
   539.500000       249.973007    
   539.599976       254.253998    
   539.700012       255.964996    
   539.799988       257.664001    
   539.900024       260.502014    
   540.000000       262.003998    
   540.099976       261.761993    
   540.200012       260.516998    
   540.299988       258.557007    
   540.400024       258.718994    
   540.500000       260.524994    
   540.599976       261.127991    
   540.700012       258.259003    
   540.799988       255.134995    
   540.900024       253.386002    
   541.000000       251.317001    
   541.099976       248.733994    
   541.200012       246.699005    
   541.299988       245.479004    
   541.400024       243.365997    
   541.500000       241.134995    
   541.599976       238.334000    
   541.700012       236.714005    
   541.799988       235.880997    
   541.900024       233.662994    
   542.000000       230.410004    
   542.099976       224.145004    
   542.200012       218.632004    
   542.299988       216.979004    
   542.400024       216.880997    
   542.500000       217.656006    
   542.599976       217.843002    
   542.700012       218.257996    
   542.799988       219.309006    
   542.900024       220.664993    
   543.000000       221.182007    
   543.099976       219.988007    
   543.200012       219.057007    
   543.299988       218.091003    
   543.400024       219.212997    
   543.500000       217.544998    
   543.599976       216.684998    
   543.700012       217.720993    
   543.799988       218.195007    
   543.900024       219.389008    
   544.000000       220.110992    
   544.099976       220.755005    
   544.200012       222.264008    
   544.299988       223.962006    
   544.400024       224.376999    
   544.500000       223.330994    
   544.599976       222.957993    
   544.700012       222.639008    
   544.799988       222.110992    
   544.900024       220.942993    
   545.000000       219.078003    
   545.099976       217.011993    
   545.200012       216.179993    
   545.299988       214.701004    
   545.400024       215.875000    
   545.500000       219.690994    
   545.599976       222.505005    
   545.700012       225.233994    
   545.799988       228.287994    
   545.900024       231.151993    
   546.000000       232.598007    
   546.099976       233.557007    
   546.200012       233.707993    
   546.299988       233.229996    
   546.400024       232.212006    
   546.500000       233.417999    
   546.599976       235.697998    
   546.700012       237.781998    
   546.799988       239.218002    
   546.900024       240.869003    
   547.000000       242.600998    
   547.099976       242.923004    
   547.200012       240.916000    
   547.299988       239.582993    
   547.400024       241.487000    
   547.500000       243.975006    
   547.599976       246.406998    
   547.700012       247.931000    
   547.799988       247.024994    
   547.900024       248.320999    
   548.000000       251.759003    
   548.099976       254.225998    
   548.200012       255.539001    
   548.299988       256.929993    
   548.400024       258.376007    
   548.500000       258.903992    
   548.599976       260.373993    
   548.700012       260.997986    
   548.799988       260.597992    
   548.900024       258.726013    
   549.000000       258.958008    
   549.099976       258.618011    
   549.200012       258.824005    
   549.299988       258.273010    
   549.400024       258.451996    
   549.500000       258.484009    
   549.599976       258.743988    
   549.700012       259.839996    
   549.799988       261.828003    
   549.900024       264.380005    
   550.000000       265.177002    
   550.099976       265.514008    
   550.200012       264.660004    
   550.299988       263.113007    
   550.400024       261.213013    
   550.500000       259.674988    
   550.599976       258.464996    
   550.700012       258.660004    
   550.799988       259.807007    
   550.900024       261.842987    
   551.000000       263.437012    
   551.099976       266.143005    
   551.200012       266.313995    
   551.299988       265.846008    
   551.400024       263.632996    
   551.500000       261.877991    
   551.599976       259.615997    
   551.700012       257.566010    
   551.799988       255.960007    
   551.900024       255.593994    
   552.000000       255.354004    
   552.099976       253.582993    
   552.200012       251.356995    
   552.299988       248.826004    
   552.400024       246.891998    
   552.500000       246.580002    
   552.599976       248.679993    
   552.700012       250.373001    
   552.799988       250.574005    
   552.900024       250.679993    
   553.000000       251.705994    
   553.099976       253.703995    
   553.200012       254.070007    
   553.299988       252.255005    
   553.400024       253.343994    
   553.500000       255.341003    
   553.599976       255.617996    
   553.700012       256.204010    
   553.799988       255.731003    
   553.900024       254.817993    
   554.000000       253.597000    
   554.099976       251.636002    
   554.200012       250.843994    
   554.299988       253.240005    
   554.400024       253.572998    
   554.500000       253.625000    
   554.599976       251.906998    
   554.700012       250.654999    
   554.799988       249.257004    
   554.900024       247.184006    
   555.000000       244.363998    
   555.099976       242.264008    
   555.200012       240.302994    
   555.299988       235.097000    
   555.400024       231.533005    
   555.500000       229.251007    
   555.599976       229.858994    
   555.700012       231.195007    
   555.799988       231.567993    
   555.900024       231.660004    
   556.000000       231.733994    
   556.099976       230.944000    
   556.200012       229.248001    
   556.299988       229.365997    
   556.400024       230.541000    
   556.500000       230.903000    
   556.599976       230.738007    
   556.700012       230.712997    
   556.799988       232.556000    
   556.900024       235.121002    
   557.000000       236.621002    
   557.099976       238.806000    
   557.200012       241.873993    
   557.299988       245.501999    
   557.400024       245.822998    
   557.500000       243.158005    
   557.599976       241.518005    
   557.700012       240.949005    
   557.799988       241.487000    
   557.900024       240.278000    
   558.000000       238.160004    
   558.099976       237.380005    
   558.200012       237.959000    
   558.299988       239.576004    
   558.400024       240.164993    
   558.500000       239.608002    
   558.599976       238.682999    
   558.700012       237.264999    
   558.799988       238.727997    
   558.900024       240.981003    
   559.000000       239.731995    
   559.099976       236.897003    
   559.200012       234.181000    
   559.299988       233.798004    
   559.400024       234.102997    
   559.500000       235.076004    
   559.599976       236.197998    
   559.700012       235.401001    
   559.799988       235.934006    
   559.900024       238.763000    
   560.000000       242.084000    
   560.099976       244.539993    
   560.200012       246.082001    
   560.299988       246.779007    
   560.400024       247.197006    
   560.500000       249.369003    
   560.599976       252.106003    
   560.700012       256.216003    
   560.799988       259.070007    
   560.900024       259.459991    
   561.000000       259.128998    
   561.099976       259.218994    
   561.200012       258.546997    
   561.299988       257.712006    
   561.400024       259.648987    
   561.500000       260.128998    
   561.599976       259.334991    
   561.700012       258.131989    
   561.799988       259.054993    
   561.900024       259.404999    
   562.000000       260.135010    
   562.099976       262.295013    
   562.200012       263.385986    
   562.299988       263.592987    
   562.400024       260.209991    
   562.500000       255.529999    
   562.599976       252.748001    
   562.700012       251.248993    
   562.799988       250.145004    
   562.900024       250.229996    
   563.000000       249.598999    
   563.099976       248.138000    
   563.200012       247.205994    
   563.299988       247.166000    
   563.400024       247.136993    
   563.500000       248.705002    
   563.599976       249.582993    
   563.700012       249.085999    
   563.799988       248.860992    
   563.900024       251.205994    
   564.000000       252.848007    
   564.099976       251.820007    
   564.200012       249.457993    
   564.299988       248.914001    
   564.400024       249.779007    
   564.500000       249.774002    
   564.599976       249.046005    
   564.700012       246.796005    
   564.799988       245.992004    
   564.900024       246.722000    
   565.000000       246.363998    
   565.099976       245.593994    
   565.200012       244.824997    
   565.299988       242.923004    
   565.400024       242.186005    
   565.500000       242.304001    
   565.599976       241.639999    
   565.700012       240.712997    
   565.799988       238.826004    
   565.900024       236.802002    
   566.000000       238.455994    
   566.099976       240.746002    
   566.200012       243.500000    
   566.299988       244.574005    
   566.400024       244.432007    
   566.500000       245.386002    
   566.599976       246.440002    
   566.700012       247.059006    
   566.799988       246.070007    
   566.900024       245.197006    
   567.000000       245.746002    
   567.099976       246.792007    
   567.200012       247.367996    
   567.299988       247.535995    
   567.400024       249.466003    
   567.500000       253.065002    
   567.599976       255.585007    
   567.700012       260.233002    
   567.799988       261.920990    
   567.900024       259.968994    
   568.000000       257.013000    
   568.099976       255.093994    
   568.200012       255.050995    
   568.299988       255.951996    
   568.400024       256.963013    
   568.500000       259.506012    
   568.599976       259.971008    
   568.700012       260.415985    
   568.799988       260.173004    
   568.900024       258.917999    
   569.000000       256.683990    
   569.099976       254.753998    
   569.200012       253.580002    
   569.299988       251.384003    
   569.400024       249.567993    
   569.500000       249.807007    
   569.599976       250.824005    
   569.700012       251.186005    
   569.799988       253.029999    
   569.900024       255.807999    
   570.000000       259.013000    
   570.099976       262.877991    
   570.200012       264.558014    
   570.299988       263.795990    
   570.400024       264.579010    
   570.500000       265.950012    
   570.599976       265.834015    
   570.700012       266.054993    
   570.799988       264.761993    
   570.900024       264.134003    
   571.000000       266.359985    
   571.099976       268.138000    
   571.200012       268.585999    
   571.299988       269.326996    
   571.400024       268.088013    
   571.500000       265.661011    
   571.599976       265.365997    
   571.700012       265.319000    
   571.799988       267.554993    
   571.900024       272.046997    
   572.000000       274.161011    
   572.099976       273.411987    
   572.200012       269.954010    
   572.299988       264.037994    
   572.400024       262.420990    
   572.500000       261.359985    
   572.599976       261.700989    
   572.700012       260.981995    
   572.799988       260.803009    
   572.900024       263.927002    
   573.000000       267.595001    
   573.099976       269.390015    
   573.200012       268.753998    
   573.299988       268.421997    
   573.400024       267.510986    
   573.500000       266.704010    
   573.599976       267.023987    
   573.700012       266.470001    
   573.799988       264.890991    
   573.900024       261.934998    
   574.000000       260.588013    
   574.099976       258.825989    
   574.200012       256.035004    
   574.299988       255.248001    
   574.400024       257.423004    
   574.500000       258.351013    
   574.599976       257.266998    
   574.700012       257.126007    
   574.799988       257.756989    
   574.900024       261.161011    
   575.000000       263.306000    
   575.099976       264.507996    
   575.200012       264.350006    
   575.299988       261.804993    
   575.400024       258.795990    
   575.500000       254.656006    
   575.599976       252.929001    
   575.700012       252.005005    
   575.799988       253.992996    
   575.900024       254.692001    
   576.000000       251.996002    
   576.099976       248.416000    
   576.200012       248.516998    
   576.299988       249.600998    
   576.400024       252.046005    
   576.500000       257.341003    
   576.599976       258.997986    
   576.700012       257.660004    
   576.799988       255.990005    
   576.900024       257.084015    
   577.000000       257.876007    
   577.099976       254.626007    
   577.200012       249.830002    
   577.299988       245.960999    
   577.400024       245.272003    
   577.500000       245.873993    
   577.599976       245.671997    
   577.700012       243.481003    
   577.799988       241.298996    
   577.900024       241.669006    
   578.000000       244.940994    
   578.099976       248.658005    
   578.200012       251.138000    
   578.299988       251.457001    
   578.400024       252.994003    
   578.500000       255.906998    
   578.599976       260.614990    
   578.700012       263.777008    
   578.799988       263.648010    
   578.900024       263.238007    
   579.000000       262.403015    
   579.099976       260.843994    
   579.200012       260.485992    
   579.299988       260.636993    
   579.400024       259.747986    
   579.500000       256.710999    
   579.599976       253.201004    
   579.700012       249.227005    
   579.799988       249.257004    
   579.900024       251.171005    
   580.000000       254.744003    
   580.099976       258.403992    
   580.200012       257.641998    
   580.299988       255.167007    
   580.400024       253.927002    
   580.500000       255.037003    
   580.599976       256.946014    
   580.700012       257.973999    
   580.799988       258.572998    
   580.900024       257.157013    
   581.000000       258.170990    
   581.099976       260.884003    
   581.200012       261.966003    
   581.299988       262.708008    
   581.400024       263.632996    
   581.500000       267.490997    
   581.599976       271.088013    
   581.700012       271.714996    
   581.799988       271.872986    
   581.900024       270.738007    
   582.000000       270.415985    
   582.099976       269.436005    
   582.200012       268.143005    
   582.299988       266.562988    
   582.400024       264.471008    
   582.500000       260.227997    
   582.599976       259.123993    
   582.700012       261.621002    
   582.799988       264.576996    
   582.900024       263.694000    
   583.000000       264.295013    
   583.099976       265.298004    
   583.200012       267.800995    
   583.299988       271.809998    
   583.400024       274.531006    
   583.500000       277.020996    
   583.599976       279.375000    
   583.700012       278.946014    
   583.799988       279.088989    
   583.900024       281.899994    
   584.000000       284.076996    
   584.099976       285.298004    
   584.200012       284.080994    
   584.299988       281.015991    
   584.400024       279.326996    
   584.500000       277.695007    
   584.599976       277.709991    
   584.700012       279.671997    
   584.799988       282.832001    
   584.900024       283.526001    
   585.000000       284.061005    
   585.099976       281.760010    
   585.200012       279.000000    
   585.299988       278.735992    
   585.400024       278.520996    
   585.500000       279.247009    
   585.599976       280.479004    
   585.700012       280.384003    
   585.799988       277.498993    
   585.900024       273.937988    
   586.000000       273.959991    
   586.099976       272.237000    
   586.200012       271.980988    
   586.299988       273.963013    
   586.400024       275.347992    
   586.500000       276.382996    
   586.599976       276.953003    
   586.700012       277.467010    
   586.799988       276.332001    
   586.900024       273.097992    
   587.000000       270.537994    
   587.099976       270.710999    
   587.200012       269.895996    
   587.299988       266.985992    
   587.400024       262.955994    
   587.500000       259.312012    
   587.599976       258.360992    
   587.700012       259.446014    
   587.799988       260.431000    
   587.900024       261.709015    
   588.000000       262.312012    
   588.099976       263.330994    
   588.200012       263.977997    
   588.299988       266.446991    
   588.400024       269.553986    
   588.500000       270.686005    
   588.599976       270.743988    
   588.700012       268.476990    
   588.799988       268.983002    
   588.900024       272.617004    
   589.000000       275.154999    
   589.099976       274.787994    
   589.200012       273.644012    
   589.299988       272.161987    
   589.400024       272.346008    
   589.500000       274.032990    
   589.599976       277.136993    
   589.700012       279.493988    
   589.799988       278.200989    
   589.900024       275.033997    
   590.000000       275.029999    
   590.099976       275.170013    
   590.200012       276.471008    
   590.299988       281.967987    
   590.400024       287.522003    
   590.500000       292.524994    
   590.599976       295.471985    
   590.700012       295.709015    
   590.799988       295.928009    
   590.900024       295.894989    
   591.000000       296.382996    
   591.099976       297.325989    
   591.200012       298.079987    
   591.299988       298.509003    
   591.400024       297.729004    
   591.500000       296.145996    
   591.599976       293.635986    
   591.700012       292.220001    
   591.799988       291.484009    
   591.900024       292.608002    
   592.000000       293.714996    
   592.099976       293.714996    
   592.200012       292.154999    
   592.299988       289.696991    
   592.400024       286.958008    
   592.500000       285.710999    
   592.599976       286.122986    
   592.700012       285.170990    
   592.799988       285.522003    
   592.900024       285.243011    
   593.000000       285.468994    
   593.099976       284.936005    
   593.200012       283.828003    
   593.299988       281.976013    
   593.400024       282.252991    
   593.500000       279.200012    
   593.599976       277.214996    
   593.700012       277.071014    
   593.799988       277.001007    
   593.900024       279.093994    
   594.000000       280.734009    
   594.099976       283.246002    
   594.200012       287.384003    
   594.299988       292.571991    
   594.400024       295.079987    
   594.500000       295.737000    
   594.599976       295.369995    
   594.700012       293.915009    
   594.799988       292.519989    
   594.900024       291.587006    
   595.000000       291.644012    
   595.099976       291.458008    
   595.200012       291.234985    
   595.299988       291.372986    
   595.400024       293.571014    
   595.500000       295.937988    
   595.599976       295.283997    
   595.700012       293.321991    
   595.799988       290.928009    
   595.900024       289.212006    
   596.000000       287.414001    
   596.099976       286.135986    
   596.200012       284.954010    
   596.299988       281.226990    
   596.400024       279.003998    
   596.500000       277.549011    
   596.599976       278.505005    
   596.700012       282.740997    
   596.799988       286.075989    
   596.900024       289.127014    
   597.000000       288.877014    
   597.099976       287.416992    
   597.200012       287.212006    
   597.299988       285.737000    
   597.400024       283.253998    
   597.500000       280.200012    
   597.599976       278.368988    
   597.700012       277.454010    
   597.799988       278.450012    
   597.900024       280.384003    
   598.000000       283.235992    
   598.099976       286.118988    
   598.200012       288.427002    
   598.299988       289.653015    
   598.400024       290.807007    
   598.500000       292.104004    
   598.599976       291.708008    
   598.700012       289.250000    
   598.799988       287.001007    
   598.900024       283.696014    
   599.000000       280.843994    
   599.099976       278.217987    
   599.200012       277.187012    
   599.299988       277.889008    
   599.400024       280.782013    
   599.500000       284.908997    
   599.599976       286.950989    
   599.700012       290.096985    
   599.799988       291.135986    
   599.900024       292.384003    
   600.000000       291.417999    
   600.099976       291.888000    
   600.200012       291.196014    
   600.299988       289.511993    
   600.400024       289.084015    
   600.500000       288.707001    
   600.599976       288.386993    
   600.700012       285.597992    
   600.799988       281.199005    
   600.900024       279.050995    
   601.000000       280.322998    
   601.099976       283.423004    
   601.200012       284.756012    
   601.299988       285.673004    
   601.400024       285.692993    
   601.500000       285.570007    
   601.599976       283.428009    
   601.700012       282.225006    
   601.799988       281.558014    
   601.900024       280.812012    
   602.000000       279.566010    
   602.099976       277.851990    
   602.200012       277.608002    
   602.299988       279.296997    
   602.400024       278.977997    
   602.500000       277.795990    
   602.599976       279.328003    
   602.700012       280.619995    
   602.799988       280.140015    
   602.900024       279.295013    
   603.000000       279.695007    
   603.099976       282.096985    
   603.200012       284.157013    
   603.299988       286.029999    
   603.400024       287.878998    
   603.500000       290.493011    
   603.599976       290.696014    
   603.700012       289.096008    
   603.799988       287.678009    
   603.900024       286.212006    
   604.000000       286.035004    
   604.099976       282.817993    
   604.200012       280.610992    
   604.299988       279.037994    
   604.400024       280.608002    
   604.500000       284.436005    
   604.599976       286.062988    
   604.700012       288.138000    
   604.799988       287.381012    
   604.900024       284.131989    
   605.000000       281.388000    
   605.099976       276.442993    
   605.200012       274.239014    
   605.299988       274.744995    
   605.400024       276.723999    
   605.500000       276.946014    
   605.599976       276.701996    
   605.700012       276.045013    
   605.799988       275.136993    
   605.900024       275.063995    
   606.000000       274.792999    
   606.099976       276.237000    
   606.200012       276.407013    
   606.299988       276.505005    
   606.400024       276.453003    
   606.500000       276.976013    
   606.599976       278.286011    
   606.700012       279.815002    
   606.799988       280.897003    
   606.900024       282.214996    
   607.000000       283.320007    
   607.099976       283.755005    
   607.200012       284.895996    
   607.299988       286.250000    
   607.400024       286.981995    
   607.500000       285.765991    
   607.599976       285.670990    
   607.700012       284.841003    
   607.799988       285.864014    
   607.900024       286.571014    
   608.000000       286.938995    
   608.099976       286.880005    
   608.200012       287.489990    
   608.299988       288.164001    
   608.400024       289.388000    
   608.500000       291.454010    
   608.599976       292.630005    
   608.700012       294.726013    
   608.799988       294.304993    
   608.900024       294.231995    
   609.000000       294.830994    
   609.099976       295.621002    
   609.200012       295.373993    
   609.299988       294.061005    
   609.400024       295.626007    
   609.500000       297.503998    
   609.599976       299.471008    
   609.700012       302.803986    
   609.799988       305.710999    
   609.900024       309.182007    
   610.000000       309.876007    
   610.099976       311.790985    
   610.200012       314.970001    
   610.299988       317.945007    
   610.400024       320.933014    
   610.500000       321.546997    
   610.599976       319.373993    
   610.700012       316.690002    
   610.799988       314.667999    
   610.900024       311.450989    
   611.000000       306.963989    
   611.099976       302.657990    
   611.200012       300.898010    
   611.299988       299.625000    
   611.400024       298.575989    
   611.500000       297.268005    
   611.599976       297.109985    
   611.700012       297.024994    
   611.799988       299.596985    
   611.900024       302.101990    
   612.000000       303.098999    
   612.099976       305.677002    
   612.200012       308.544006    
   612.299988       310.083008    
   612.400024       310.200989    
   612.500000       308.713989    
   612.599976       306.247986    
   612.700012       306.641998    
   612.799988       308.690002    
   612.900024       311.750000    
   613.000000       314.904999    
   613.099976       315.209015    
   613.200012       314.397003    
   613.299988       312.367004    
   613.400024       312.786011    
   613.500000       315.382996    
   613.599976       316.971985    
   613.700012       316.878998    
   613.799988       315.024994    
   613.900024       311.700012    
   614.000000       309.842010    
   614.099976       309.135010    
   614.200012       310.372009    
   614.299988       311.058990    
   614.400024       312.360992    
   614.500000       312.588013    
   614.599976       310.983002    
   614.700012       308.260010    
   614.799988       306.652008    
   614.900024       305.954987    
   615.000000       306.671997    
   615.099976       308.721985    
   615.200012       308.497986    
   615.299988       304.789001    
   615.400024       300.493011    
   615.500000       298.299988    
   615.599976       297.881989    
   615.700012       299.087006    
   615.799988       299.226990    
   615.900024       297.457001    
   616.000000       294.790985    
   616.099976       292.424011    
   616.200012       290.351013    
   616.299988       289.371002    
   616.400024       289.467010    
   616.500000       290.532013    
   616.599976       290.204987    
   616.700012       286.777008    
   616.799988       285.537994    
   616.900024       285.813995    
   617.000000       287.096985    
   617.099976       284.819000    
   617.200012       283.942993    
   617.299988       284.010986    
   617.400024       283.485992    
   617.500000       283.558014    
   617.599976       282.808990    
   617.700012       281.358002    
   617.799988       279.532013    
   617.900024       279.312988    
   618.000000       277.838989    
   618.099976       274.006012    
   618.200012       272.462006    
   618.299988       271.520996    
   618.400024       271.450012    
   618.500000       271.942993    
   618.599976       271.920990    
   618.700012       271.766998    
   618.799988       271.494995    
   618.900024       273.588013    
   619.000000       274.938995    
   619.099976       275.722992    
   619.200012       275.308014    
   619.299988       273.550995    
   619.400024       272.987000    
   619.500000       273.072998    
   619.599976       274.403015    
   619.700012       277.927002    
   619.799988       280.746002    
   619.900024       283.691986    
   620.000000       284.927002    
   620.099976       287.617004    
   620.200012       287.928986    
   620.299988       286.550995    
   620.400024       286.542999    
   620.500000       288.272003    
   620.599976       287.549988    
   620.700012       286.205994    
   620.799988       284.906006    
   620.900024       283.209015    
   621.000000       282.247986    
   621.099976       281.774994    
   621.200012       279.971008    
   621.299988       277.279999    
   621.400024       276.394989    
   621.500000       276.558014    
   621.599976       274.605988    
   621.700012       270.298004    
   621.799988       264.005005    
   621.900024       260.104004    
   622.000000       260.644989    
   622.099976       262.255005    
   622.200012       262.730011    
   622.299988       259.411987    
   622.400024       255.526993    
   622.500000       252.112000    
   622.599976       250.656998    
   622.700012       250.854004    
   622.799988       253.442001    
   622.900024       255.841003    
   623.000000       258.097992    
   623.099976       259.851013    
   623.200012       260.897003    
   623.299988       263.778992    
   623.400024       266.575989    
   623.500000       269.652008    
   623.599976       270.821991    
   623.700012       271.421997    
   623.799988       269.752991    
   623.900024       266.890991    
   624.000000       265.166992    
   624.099976       263.766998    
   624.200012       264.731995    
   624.299988       265.385986    
   624.400024       264.690002    
   624.500000       267.335999    
   624.599976       269.812988    
   624.700012       270.601990    
   624.799988       270.938995    
   624.900024       269.312988    
   625.000000       267.657990    
   625.099976       267.170013    
   625.200012       266.912994    
   625.299988       266.002014    
   625.400024       264.187012    
   625.500000       263.726013    
   625.599976       265.813995    
   625.700012       268.269012    
   625.799988       272.014008    
   625.900024       276.139008    
   626.000000       278.457001    
   626.099976       279.458008    
   626.200012       278.829987    
   626.299988       277.730011    
   626.400024       277.546997    
   626.500000       279.618988    
   626.599976       282.778992    
   626.700012       286.001007    
   626.799988       290.859985    
   626.900024       294.378998    
   627.000000       297.398987    
   627.099976       301.914001    
   627.200012       304.045990    
   627.299988       305.191010    
   627.400024       304.355988    
   627.500000       301.325012    
   627.599976       299.848999    
   627.700012       298.386993    
   627.799988       297.983002    
   627.900024       297.583008    
   628.000000       299.697998    
   628.099976       304.687988    
   628.200012       308.533997    
   628.299988       313.181000    
   628.400024       314.358002    
   628.500000       314.735992    
   628.599976       314.811005    
   628.700012       314.776001    
   628.799988       316.630005    
   628.900024       319.225006    
   629.000000       318.579010    
   629.099976       314.222992    
   629.200012       310.766998    
   629.299988       309.079987    
   629.400024       306.536987    
   629.500000       307.263000    
   629.599976       305.682007    
   629.700012       301.092010    
   629.799988       296.722992    
   629.900024       293.787994    
   630.000000       292.454987    
   630.099976       290.035004    
   630.200012       286.312988    
   630.299988       281.394989    
   630.400024       279.937012    
   630.500000       278.321991    
   630.599976       276.821991    
   630.700012       275.385986    
   630.799988       274.273010    
   630.900024       273.760986    
   631.000000       272.994995    
   631.099976       270.897003    
   631.200012       268.983002    
   631.299988       267.335999    
   631.400024       266.615997    
   631.500000       266.721008    
   631.599976       264.309998    
   631.700012       265.480011    
   631.799988       267.725006    
   631.900024       269.733002    
   632.000000       267.808014    
   632.099976       262.838989    
   632.200012       261.276001    
   632.299988       259.876007    
   632.400024       260.212006    
   632.500000       258.710999    
   632.599976       258.319000    
   632.700012       257.835999    
   632.799988       259.558014    
   632.900024       262.636993    
   633.000000       265.963989    
   633.099976       269.401001    
   633.200012       273.519989    
   633.299988       275.498993    
   633.400024       277.714996    
   633.500000       282.928986    
   633.599976       286.446014    
   633.700012       285.360992    
   633.799988       284.933990    
   633.900024       284.919006    
   634.000000       285.303009    
   634.099976       286.394989    
   634.200012       287.149994    
   634.299988       286.644989    
   634.400024       286.731995    
   634.500000       287.416992    
   634.599976       286.684998    
   634.700012       286.695007    
   634.799988       284.514008    
   634.900024       282.098999    
   635.000000       281.158997    
   635.099976       280.378998    
   635.200012       278.437988    
   635.299988       277.056000    
   635.400024       276.812012    
   635.500000       276.199005    
   635.599976       276.024994    
   635.700012       276.132996    
   635.799988       275.718994    
   635.900024       277.112000    
   636.000000       277.403992    
   636.099976       276.231995    
   636.200012       274.234985    
   636.299988       272.441010    
   636.400024       272.811005    
   636.500000       277.522003    
   636.599976       279.110992    
   636.700012       279.921997    
   636.799988       278.269012    
   636.900024       277.311005    
   637.000000       278.488007    
   637.099976       280.558014    
   637.200012       281.356995    
   637.299988       281.085999    
   637.400024       279.868011    
   637.500000       278.173004    
   637.599976       276.053009    
   637.700012       273.856995    
   637.799988       272.549011    
   637.900024       270.975006    
   638.000000       269.769989    
   638.099976       268.721985    
   638.200012       268.398987    
   638.299988       266.964996    
   638.400024       267.895996    
   638.500000       271.808014    
   638.599976       273.062988    
   638.700012       271.820007    
   638.799988       270.006012    
   638.900024       266.778992    
   639.000000       265.941986    
   639.099976       263.119995    
   639.200012       259.990997    
   639.299988       256.105011    
   639.400024       256.553009    
   639.500000       260.714996    
   639.599976       263.691010    
   639.700012       265.509003    
   639.799988       264.264008    
   639.900024       262.411011    
   640.000000       260.864014    
   640.099976       257.339996    
   640.200012       253.026993    
   640.299988       249.654007    
   640.400024       247.024994    
   640.500000       245.893997    
   640.599976       246.852005    
   640.700012       250.059006    
   640.799988       250.612000    
   640.900024       249.031998    
   641.000000       247.516006    
   641.099976       246.018997    
   641.200012       243.516998    
   641.299988       242.837997    
   641.400024       243.882004    
   641.500000       244.903000    
   641.599976       246.953003    
   641.700012       248.298004    
   641.799988       249.011993    
   641.900024       248.567001    
   642.000000       249.964005    
   642.099976       251.632996    
   642.200012       254.106003    
   642.299988       256.959991    
   642.400024       259.782013    
   642.500000       262.860992    
   642.599976       264.356995    
   642.700012       266.018005    
   642.799988       267.773010    
   642.900024       268.820007    
   643.000000       267.855988    
   643.099976       265.557007    
   643.200012       264.933014    
   643.299988       265.376007    
   643.400024       264.933990    
   643.500000       265.993011    
   643.599976       266.822998    
   643.700012       269.639008    
   643.799988       269.252014    
   643.900024       265.760986    
   644.000000       261.682007    
   644.099976       258.122986    
   644.200012       257.674988    
   644.299988       259.420013    
   644.400024       262.178986    
   644.500000       263.912994    
   644.599976       263.095001    
   644.700012       263.497009    
   644.799988       264.460999    
   644.900024       267.075989    
   645.000000       269.955994    
   645.099976       272.787994    
   645.200012       273.235992    
   645.299988       272.526001    
   645.400024       271.572998    
   645.500000       269.998993    
   645.599976       267.678009    
   645.700012       263.917999    
   645.799988       261.451996    
   645.900024       260.195007    
   646.000000       257.242004    
   646.099976       253.863998    
   646.200012       251.580002    
   646.299988       250.139008    
   646.400024       249.203003    
   646.500000       246.709000    
   646.599976       245.707993    
   646.700012       247.921005    
   646.799988       247.298004    
   646.900024       246.000000    
   647.000000       244.160995    
   647.099976       242.848007    
   647.200012       242.511002    
   647.299988       242.375000    
   647.400024       242.130997    
   647.500000       243.044006    
   647.599976       246.235992    
   647.700012       247.755005    
   647.799988       249.673996    
   647.900024       250.927002    
   648.000000       251.341995    
   648.099976       253.104004    
   648.200012       255.942001    
   648.299988       258.705994    
   648.400024       261.210999    
   648.500000       262.093994    
   648.599976       264.226990    
   648.700012       265.119995    
   648.799988       265.932007    
   648.900024       265.565002    
   649.000000       266.734985    
   649.099976       268.545013    
   649.200012       268.378998    
   649.299988       266.558990    
   649.400024       264.381989    
   649.500000       263.346985    
   649.599976       263.622986    
   649.700012       263.618011    
   649.799988       262.951996    
   649.900024       260.916992    
   650.000000       259.458008    
   650.099976       258.613007    
   650.200012       256.450012    
   650.299988       254.608994    
   650.400024       253.431000    
   650.500000       252.800003    
   650.599976       253.886993    
   650.700012       254.095993    
   650.799988       253.613007    
   650.900024       251.608002    
   651.000000       250.841003    
   651.099976       252.975998    
   651.200012       257.058990    
   651.299988       262.019012    
   651.400024       264.992004    
   651.500000       267.682007    
   651.599976       270.703003    
   651.700012       270.514008    
   651.799988       271.863007    
   651.900024       271.947998    
   652.000000       272.908997    
   652.099976       276.018005    
   652.200012       277.376007    
   652.299988       276.933014    
   652.400024       278.307007    
   652.500000       279.019012    
   652.599976       278.972992    
   652.700012       279.872986    
   652.799988       281.309998    
   652.900024       282.523987    
   653.000000       279.683014    
   653.099976       276.072998    
   653.200012       274.277008    
   653.299988       274.483002    
   653.400024       273.078003    
   653.500000       267.463013    
   653.599976       264.677002    
   653.700012       264.382996    
   653.799988       263.640991    
   653.900024       261.169006    
   654.000000       260.201996    
   654.099976       256.782013    
   654.200012       254.710007    
   654.299988       254.651001    
   654.400024       253.936996    
   654.500000       251.638000    
   654.599976       250.714996    
   654.700012       250.423996    
   654.799988       250.975006    
   654.900024       251.632996    
   655.000000       252.332001    
   655.099976       250.770004    
   655.200012       248.085007    
   655.299988       243.141998    
   655.400024       239.735992    
   655.500000       238.972000    
   655.599976       241.225998    
   655.700012       241.507996    
   655.799988       242.410004    
   655.900024       244.399994    
   656.000000       246.128006    
   656.099976       247.766998    
   656.200012       250.287994    
   656.299988       252.552002    
   656.400024       254.151001    
   656.500000       253.768005    
   656.599976       253.016998    
   656.700012       252.873993    
   656.799988       251.712006    
   656.900024       248.884003    
   657.000000       247.343002    
   657.099976       249.421997    
   657.200012       249.052994    
   657.299988       247.084000    
   657.400024       245.503998    
   657.500000       245.878998    
   657.599976       247.078995    
   657.700012       249.341995    
   657.799988       249.975998    
   657.900024       248.026993    
   658.000000       246.794006    
   658.099976       244.832993    
   658.200012       242.998993    
   658.299988       244.651993    
   658.400024       244.990997    
   658.500000       243.710007    
   658.599976       244.272003    
   658.700012       245.535995    
   658.799988       246.787003    
   658.900024       247.175995    
   659.000000       246.720993    
   659.099976       245.320999    
   659.200012       245.031006    
   659.299988       245.169006    
   659.400024       245.141998    
   659.500000       248.507004    
   659.599976       252.052994    
   659.700012       254.251999    
   659.799988       254.063004    
   659.900024       255.067001    
   660.000000       257.399994    
   660.099976       260.045990    
   660.200012       262.131012    
   660.299988       261.623993    
   660.400024       260.554993    
   660.500000       258.877014    
   660.599976       256.559998    
   660.700012       255.227997    
   660.799988       254.908005    
   660.900024       255.335999    
   661.000000       257.250000    
   661.099976       261.282013    
   661.200012       262.315002    
   661.299988       263.532990    
   661.400024       266.213989    
   661.500000       269.841003    
   661.599976       270.976990    
   661.700012       270.648010    
   661.799988       270.476990    
   661.900024       272.971985    
   662.000000       273.553009    
   662.099976       273.140015    
   662.200012       271.596008    
   662.299988       270.269989    
   662.400024       269.584015    
   662.500000       270.649994    
   662.599976       272.292999    
   662.700012       275.052002    
   662.799988       276.782990    
   662.900024       277.348999    
   663.000000       277.984009    
   663.099976       279.536011    
   663.200012       280.225006    
   663.299988       278.135986    
   663.400024       277.112000    
   663.500000       274.962006    
   663.599976       274.847992    
   663.700012       277.544006    
   663.799988       280.962006    
   663.900024       281.899994    
   664.000000       279.687988    
   664.099976       277.589996    
   664.200012       276.567993    
   664.299988       275.355988    
   664.400024       277.881012    
   664.500000       279.854004    
   664.599976       280.362000    
   664.700012       278.079987    
   664.799988       278.119995    
   664.900024       277.425995    
   665.000000       274.835999    
   665.099976       271.205994    
   665.200012       270.143005    
   665.299988       268.399994    
   665.400024       269.006012    
   665.500000       269.647003    
   665.599976       271.601013    
   665.700012       273.834015    
   665.799988       274.704987    
   665.900024       274.393005    
   666.000000       274.471008    
   666.099976       274.023987    
   666.200012       273.062012    
   666.299988       272.595001    
   666.400024       271.488007    
   666.500000       270.730988    
   666.599976       269.924011    
   666.700012       269.121002    
   666.799988       268.605988    
   666.900024       267.808990    
   667.000000       267.341003    
   667.099976       269.885986    
   667.200012       271.988007    
   667.299988       271.807007    
   667.400024       269.761993    
   667.500000       266.890015    
   667.599976       264.216003    
   667.700012       261.518005    
   667.799988       262.303009    
   667.900024       262.760010    
   668.000000       262.126007    
   668.099976       261.306000    
   668.200012       258.989990    
   668.299988       257.941986    
   668.400024       258.500000    
   668.500000       259.744995    
   668.599976       262.014008    
   668.700012       264.196014    
   668.799988       263.972992    
   668.900024       263.184998    
   669.000000       261.769989    
   669.099976       260.563995    
   669.200012       259.509003    
   669.299988       258.252991    
   669.400024       257.332001    
   669.500000       256.803986    
   669.599976       256.306000    
   669.700012       255.231995    
   669.799988       253.526993    
   669.900024       252.656998    
   670.000000       252.326996    
   670.099976       252.966003    
   670.200012       253.582993    
   670.299988       254.722000    
   670.400024       255.518997    
   670.500000       254.654007    
   670.599976       252.063004    
   670.700012       249.169006    
   670.799988       248.078995    
   670.900024       248.283005    
   671.000000       251.828995    
   671.099976       256.769012    
   671.200012       260.082001    
   671.299988       260.539001    
   671.400024       259.880005    
   671.500000       258.756989    
   671.599976       256.604004    
   671.700012       254.042999    
   671.799988       253.063995    
   671.900024       252.505997    
   672.000000       252.710007    
   672.099976       253.962006    
   672.200012       255.156998    
   672.299988       257.273010    
   672.400024       258.138000    
   672.500000       258.144989    
   672.599976       258.864990    
   672.700012       260.557007    
   672.799988       261.966003    
   672.900024       263.365997    
   673.000000       263.709015    
   673.099976       263.151001    
   673.200012       264.483002    
   673.299988       268.153015    
   673.400024       271.817993    
   673.500000       273.140991    
   673.599976       274.298004    
   673.700012       275.122986    
   673.799988       274.985992    
   673.900024       273.420013    
   674.000000       272.449005    
   674.099976       271.080994    
   674.200012       272.131989    
   674.299988       274.917999    
   674.400024       277.269989    
   674.500000       279.410004    
   674.599976       278.088013    
   674.700012       274.279999    
   674.799988       271.592987    
   674.900024       270.106995    
   675.000000       273.092010    
   675.099976       276.661011    
   675.200012       277.174988    
   675.299988       276.893005    
   675.400024       275.958008    
   675.500000       275.178009    
   675.599976       276.453003    
   675.700012       279.385010    
   675.799988       281.423004    
   675.900024       283.618011    
   676.000000       284.604004    
   676.099976       286.652008    
   676.200012       287.713013    
   676.299988       288.143005    
   676.400024       288.661987    
   676.500000       288.540985    
   676.599976       287.957001    
   676.700012       290.140991    
   676.799988       291.760010    
   676.900024       292.929993    
   677.000000       293.553986    
   677.099976       293.204010    
   677.200012       292.502014    
   677.299988       291.404999    
   677.400024       289.975006    
   677.500000       288.894989    
   677.599976       286.489014    
   677.700012       283.377014    
   677.799988       282.716003    
   677.900024       284.541992    
   678.000000       284.587006    
   678.099976       284.713013    
   678.200012       285.664001    
   678.299988       285.739014    
   678.400024       285.213013    
   678.500000       283.428009    
   678.599976       280.542999    
   678.700012       277.196991    
   678.799988       276.567993    
   678.900024       276.626007    
   679.000000       275.431000    
   679.099976       273.243011    
   679.200012       273.653992    
   679.299988       277.691010    
   679.400024       281.497986    
   679.500000       283.296997    
   679.599976       283.205994    
   679.700012       278.997986    
   679.799988       277.459015    
   679.900024       277.979004    
   680.000000       279.446014    
   680.099976       279.339996    
   680.200012       277.994995    
   680.299988       273.694000    
   680.400024       270.390991    
   680.500000       268.294006    
   680.599976       268.429993    
   680.700012       268.990997    
   680.799988       270.143005    
   680.900024       272.717987    
   681.000000       274.279999    
   681.099976       278.356995    
   681.200012       281.489990    
   681.299988       282.959991    
   681.400024       284.468994    
   681.500000       285.994995    
   681.599976       287.944000    
   681.700012       287.386993    
   681.799988       288.315002    
   681.900024       290.739014    
   682.000000       294.075989    
   682.099976       294.622986    
   682.200012       293.539001    
   682.299988       293.520996    
   682.400024       294.636993    
   682.500000       294.640015    
   682.599976       294.096008    
   682.700012       293.946014    
   682.799988       294.886993    
   682.900024       298.261993    
   683.000000       301.247009    
   683.099976       305.398010    
   683.200012       307.287994    
   683.299988       305.747009    
   683.400024       305.356995    
   683.500000       306.921997    
   683.599976       308.165985    
   683.700012       309.523987    
   683.799988       309.276001    
   683.900024       306.795013    
   684.000000       304.503998    
   684.099976       305.178009    
   684.200012       307.449005    
   684.299988       309.352997    
   684.400024       310.059998    
   684.500000       310.312012    
   684.599976       308.420990    
   684.700012       308.733002    
   684.799988       308.677002    
   684.900024       306.136993    
   685.000000       302.743011    
   685.099976       300.540985    
   685.200012       299.209991    
   685.299988       300.437012    
   685.400024       301.161987    
   685.500000       299.231995    
   685.599976       296.752991    
   685.700012       294.164001    
   685.799988       293.356995    
   685.900024       293.769012    
   686.000000       294.908997    
   686.099976       298.084991    
   686.200012       300.554993    
   686.299988       303.937988    
   686.400024       303.493011    
   686.500000       300.988007    
   686.599976       299.023987    
   686.700012       296.795990    
   686.799988       295.858002    
   686.900024       295.996002    
   687.000000       297.527008    
   687.099976       298.605988    
   687.200012       300.937988    
   687.299988       303.455994    
   687.400024       304.674988    
   687.500000       307.359009    
   687.599976       307.984985    
   687.700012       307.286011    
   687.799988       308.040009    
   687.900024       307.248993    
   688.000000       307.041992    
   688.099976       305.812012    
   688.200012       304.039001    
   688.299988       302.192993    
   688.400024       303.531006    
   688.500000       306.127014    
   688.599976       307.263000    
   688.700012       307.140015    
   688.799988       306.941010    
   688.900024       308.489014    
   689.000000       308.174011    
   689.099976       305.915009    
   689.200012       303.752014    
   689.299988       301.731995    
   689.400024       301.550995    
   689.500000       300.601013    
   689.599976       299.213013    
   689.700012       297.494995    
   689.799988       297.101990    
   689.900024       298.598999    
   690.000000       301.433990    
   690.099976       305.049988    
   690.200012       305.359009    
   690.299988       303.993988    
   690.400024       303.001007    
   690.500000       304.388000    
   690.599976       305.559998    
   690.700012       305.342010    
   690.799988       305.424988    
   690.900024       306.871002    
   691.000000       308.178986    
   691.099976       310.390015    
   691.200012       312.299011    
   691.299988       313.809998    
   691.400024       316.014008    
   691.500000       317.273987    
   691.599976       318.058990    
   691.700012       318.502991    
   691.799988       318.410004    
   691.900024       318.256989    
   692.000000       315.993011    
   692.099976       312.516998    
   692.200012       311.549011    
   692.299988       310.536011    
   692.400024       309.203003    
   692.500000       309.617004    
   692.599976       311.112000    
   692.700012       312.394012    
   692.799988       313.164001    
   692.900024       315.296997    
   693.000000       318.493988    
   693.099976       319.334015    
   693.200012       319.186005    
   693.299988       317.101013    
   693.400024       316.285004    
   693.500000       315.924988    
   693.599976       314.903992    
   693.700012       313.816010    
   693.799988       314.582001    
   693.900024       316.632996    
   694.000000       317.882996    
   694.099976       318.390991    
   694.200012       319.687988    
   694.299988       320.593994    
   694.400024       322.196014    
   694.500000       323.076996    
   694.599976       322.912994    
   694.700012       322.472992    
   694.799988       322.385010    
   694.900024       321.053986    
   695.000000       322.164001    
   695.099976       323.631989    
   695.200012       324.225006    
   695.299988       324.306000    
   695.400024       322.730988    
   695.500000       321.752991    
   695.599976       321.196991    
   695.700012       320.977997    
   695.799988       321.500000    
   695.900024       323.707001    
   696.000000       322.471985    
   696.099976       319.433990    
   696.200012       317.205994    
   696.299988       316.269989    
   696.400024       315.877991    
   696.500000       315.210999    
   696.599976       314.984985    
   696.700012       314.596985    
   696.799988       313.277008    
   696.900024       310.950989    
   697.000000       309.819000    
   697.099976       310.083008    
   697.200012       311.506989    
   697.299988       312.519989    
   697.400024       313.928009    
   697.500000       314.582001    
   697.599976       315.122986    
   697.700012       314.605011    
   697.799988       313.846008    
   697.900024       312.010010    
   698.000000       312.559998    
   698.099976       312.154999    
   698.200012       308.985992    
   698.299988       306.049011    
   698.400024       304.575012    
   698.500000       304.225006    
   698.599976       304.359009    
   698.700012       301.792999    
   698.799988       301.532013    
   698.900024       303.018005    
   699.000000       305.524994    
   699.099976       309.201996    
   699.200012       312.000000    
   699.299988       314.816986    
   699.400024       316.625000    
   699.500000       318.015991    
   699.599976       320.097992    
   699.700012       320.833008    
   699.799988       319.084015    
   699.900024       315.200989    
   700.000000       313.851013    
   700.099976       313.061005    
   700.200012       311.733002    
   700.299988       308.295013    
   700.400024       304.101990    
   700.500000       302.497009    
   700.599976       302.928009    
   700.700012       305.175995    
   700.799988       304.612000    
   700.900024       303.699005    
   701.000000       302.773987    
   701.099976       302.592987    
   701.200012       302.416992    
   701.299988       302.029999    
   701.400024       302.332001    
   701.500000       302.868988    
   701.599976       302.356995    
   701.700012       306.147003    
   701.799988       308.976990    
   701.900024       311.277008    
   702.000000       312.809998    
   702.099976       313.145996    
   702.200012       313.558990    
   702.299988       315.628998    
   702.400024       317.984985    
   702.500000       319.135010    
   702.599976       319.462006    
   702.700012       321.131989    
   702.799988       323.654999    
   702.900024       325.631012    
   703.000000       327.520996    
   703.099976       327.291992    
   703.200012       328.154999    
   703.299988       328.722992    
   703.400024       329.562988    
   703.500000       331.535004    
   703.599976       332.385010    
   703.700012       331.306000    
   703.799988       331.467010    
   703.900024       335.269012    
   704.000000       338.412994    
   704.099976       340.039001    
   704.200012       338.889008    
   704.299988       335.627014    
   704.400024       335.510986    
   704.500000       335.614014    
   704.599976       335.950989    
   704.700012       336.924988    
   704.799988       335.031006    
   704.900024       332.148010    
   705.000000       333.074005    
   705.099976       336.440002    
   705.200012       339.009003    
   705.299988       341.630005    
   705.400024       342.669006    
   705.500000       343.010986    
   705.599976       344.049988    
   705.700012       345.962006    
   705.799988       346.947998    
   705.900024       347.941010    
   706.000000       345.641998    
   706.099976       340.990997    
   706.200012       340.312988    
   706.299988       342.795013    
   706.400024       344.192993    
   706.500000       345.231995    
   706.599976       346.777008    
   706.700012       349.588989    
   706.799988       351.135986    
   706.900024       350.300995    
   707.000000       349.494995    
   707.099976       347.997009    
   707.200012       346.976990    
   707.299988       344.561005    
   707.400024       341.921997    
   707.500000       340.778015    
   707.599976       341.903992    
   707.700012       341.398987    
   707.799988       341.710999    
   707.900024       342.407013    
   708.000000       344.464996    
   708.099976       346.401001    
   708.200012       348.692993    
   708.299988       350.998993    
   708.400024       353.619995    
   708.500000       355.290009    
   708.599976       357.069000    
   708.700012       358.341003    
   708.799988       356.970001    
   708.900024       353.708008    
   709.000000       350.532013    
   709.099976       349.664001    
   709.200012       348.414001    
   709.299988       348.933990    
   709.400024       350.239990    
   709.500000       350.514008    
   709.599976       349.056000    
   709.700012       349.269012    
   709.799988       349.847992    
   709.900024       348.089996    
   710.000000       345.888000    
   710.099976       346.127014    
   710.200012       345.726990    
   710.299988       342.058014    
   710.400024       339.143005    
   710.500000       334.648987    
   710.599976       332.936005    
   710.700012       334.151001    
   710.799988       334.940002    
   710.900024       335.134003    
   711.000000       333.040985    
   711.099976       332.210999    
   711.200012       331.246002    
   711.299988       333.498993    
   711.400024       333.987000    
   711.500000       333.462006    
   711.599976       331.511993    
   711.700012       328.841003    
   711.799988       327.540985    
   711.900024       327.248993    
   712.000000       325.790009    
   712.099976       323.419006    
   712.200012       320.842987    
   712.299988       317.683014    
   712.400024       315.658997    
   712.500000       314.673004    
   712.599976       312.621002    
   712.700012       309.492004    
   712.799988       307.988007    
   712.900024       306.274994    
   713.000000       305.881989    
   713.099976       306.368011    
   713.200012       306.843994    
   713.299988       307.454010    
   713.400024       307.985992    
   713.500000       309.132996    
   713.599976       311.135010    
   713.700012       313.815002    
   713.799988       315.562988    
   713.900024       315.290009    
   714.000000       316.886993    
   714.099976       317.157990    
   714.200012       317.183990    
   714.299988       316.998993    
   714.400024       318.644989    
   714.500000       319.468994    
   714.599976       320.441010    
   714.700012       322.778992    
   714.799988       323.785004    
   714.900024       322.855011    
   715.000000       324.243988    
   715.099976       327.204010    
   715.200012       330.756989    
   715.299988       334.477997    
   715.400024       336.270996    
   715.500000       336.649994    
   715.599976       334.112000    
   715.700012       330.123993    
   715.799988       328.247986    
   715.900024       325.621002    
   716.000000       323.571014    
   716.099976       322.996002    
   716.200012       324.420013    
   716.299988       326.914001    
   716.400024       328.701996    
   716.500000       331.691010    
   716.599976       333.237000    
   716.700012       334.964996    
   716.799988       335.946991    
   716.900024       334.032013    
   717.000000       330.450012    
   717.099976       327.842987    
   717.200012       325.825012    
   717.299988       324.502991    
   717.400024       323.325012    
   717.500000       320.817993    
   717.599976       317.575989    
   717.700012       315.496002    
   717.799988       315.976013    
   717.900024       316.355988    
   718.000000       316.378998    
   718.099976       315.993988    
   718.200012       316.612000    
   718.299988       316.911011    
   718.400024       317.071991    
   718.500000       315.548004    
   718.599976       314.416992    
   718.700012       315.410004    
   718.799988       315.852997    
   718.900024       314.243011    
   719.000000       312.040009    
   719.099976       310.904999    
   719.200012       311.220001    
   719.299988       311.454010    
   719.400024       309.683014    
   719.500000       308.407990    
   719.599976       307.065002    
   719.700012       305.664001    
   719.799988       305.264008    
   719.900024       303.065002    
   720.000000       302.806000    
   720.099976       302.658997    
   720.200012       304.740997    
   720.299988       309.112000    
   720.400024       312.596008    
   720.500000       313.785004    
   720.599976       313.139008    
   720.700012       311.346008    
   720.799988       310.598999    
   720.900024       313.091003    
   721.000000       315.984009    
   721.099976       317.442993    
   721.200012       319.226013    
   721.299988       320.320007    
   721.400024       321.311005    
   721.500000       322.403992    
   721.599976       324.157990    
   721.700012       326.595001    
   721.799988       327.838013    
   721.900024       329.054993    
   722.000000       330.484009    
   722.099976       330.329987    
   722.200012       329.699005    
   722.299988       328.121002    
   722.400024       326.209991    
   722.500000       324.253998    
   722.599976       322.731995    
   722.700012       320.674011    
   722.799988       317.160004    
   722.900024       314.398987    
   723.000000       312.997986    
   723.099976       310.329010    
   723.200012       309.679993    
   723.299988       309.927002    
   723.400024       309.592987    
   723.500000       307.708008    
   723.599976       305.324005    
   723.700012       303.606995    
   723.799988       301.877991    
   723.900024       301.200012    
   724.000000       299.833008    
   724.099976       297.859009    
   724.200012       294.721008    
   724.299988       292.605011    
   724.400024       290.638000    
   724.500000       291.177002    
   724.599976       291.985992    
   724.700012       294.609985    
   724.799988       296.778015    
   724.900024       298.744995    
   725.000000       299.733002    
   725.099976       300.359009    
   725.200012       299.589996    
   725.299988       298.947998    
   725.400024       298.976013    
   725.500000       300.980988    
   725.599976       302.298004    
   725.700012       302.149994    
   725.799988       304.304993    
   725.900024       306.436005    
   726.000000       309.619995    
   726.099976       314.613007    
   726.200012       321.446991    
   726.299988       326.997009    
   726.400024       328.369995    
   726.500000       328.265015    
   726.599976       329.282990    
   726.700012       330.757996    
   726.799988       332.988007    
   726.900024       335.623993    
   727.000000       337.684998    
   727.099976       337.183014    
   727.200012       337.231995    
   727.299988       337.054993    
   727.400024       336.830994    
   727.500000       334.821991    
   727.599976       332.893005    
   727.700012       334.404999    
   727.799988       335.520996    
   727.900024       335.242004    
   728.000000       334.101990    
   728.099976       332.411987    
   728.200012       331.117004    
   728.299988       330.337006    
   728.400024       328.223999    
   728.500000       325.128998    
   728.599976       322.972992    
   728.700012       323.196991    
   728.799988       323.404999    
   728.900024       324.325989    
   729.000000       323.420990    
   729.099976       322.593994    
   729.200012       320.826996    
   729.299988       318.733002    
   729.400024       317.980011    
   729.500000       318.085999    
   729.599976       317.197998    
   729.700012       316.243011    
   729.799988       315.658997    
   729.900024       315.542999    
   730.000000       315.097992    
   730.099976       316.592010    
   730.200012       319.389008    
   730.299988       320.342987    
   730.400024       321.157013    
   730.500000       321.093994    
   730.599976       321.510010    
   730.700012       319.997009    
   730.799988       320.623993    
   730.900024       320.496002    
   731.000000       321.279999    
   731.099976       321.765991    
   731.200012       322.834991    
   731.299988       323.955994    
   731.400024       325.747009    
   731.500000       326.647003    
   731.599976       327.579010    
   731.700012       326.368011    
   731.799988       324.889008    
   731.900024       324.535004    
   732.000000       325.126007    
   732.099976       325.623993    
   732.200012       326.125000    
   732.299988       327.032990    
   732.400024       327.645996    
   732.500000       328.212006    
   732.599976       327.886993    
   732.700012       326.567993    
   732.799988       325.010010    
   732.900024       321.760986    
   733.000000       318.790985    
   733.099976       317.222992    
   733.200012       319.462006    
   733.299988       324.367004    
   733.400024       327.329010    
   733.500000       327.121002    
   733.599976       326.235992    
   733.700012       325.040009    
   733.799988       325.528992    
   733.900024       328.750000    
   734.000000       333.473999    
   734.099976       338.085999    
   734.200012       338.760986    
   734.299988       333.878998    
   734.400024       329.153015    
   734.500000       328.092010    
   734.599976       328.485992    
   734.700012       331.704987    
   734.799988       335.050995    
   734.900024       337.720001    
   735.000000       336.657990    
   735.099976       334.190002    
   735.200012       331.944000    
   735.299988       331.059998    
   735.400024       332.013000    
   735.500000       332.812988    
   735.599976       335.053009    
   735.700012       337.713989    
   735.799988       339.730988    
   735.900024       340.315002    
   736.000000       340.157013    
   736.099976       339.618011    
   736.200012       341.832001    
   736.299988       342.345001    
   736.400024       342.924011    
   736.500000       342.933014    
   736.599976       343.503998    
   736.700012       343.619995    
   736.799988       345.308014    
   736.900024       345.908997    
   737.000000       345.076996    
   737.099976       343.824005    
   737.200012       343.690002    
   737.299988       344.648010    
   737.400024       344.434998    
   737.500000       343.692993    
   737.599976       342.024994    
   737.700012       340.406006    
   737.799988       339.161011    
   737.900024       337.627014    
   738.000000       336.352997    
   738.099976       335.183990    
   738.200012       334.548004    
   738.299988       332.940002    
   738.400024       332.858002    
   738.500000       334.190002    
   738.599976       334.299011    
   738.700012       332.826996    
   738.799988       331.927002    
   738.900024       331.143005    
   739.000000       330.520996    
   739.099976       331.542999    
   739.200012       331.619995    
   739.299988       331.436005    
   739.400024       329.578003    
   739.500000       327.411987    
   739.599976       326.674988    
   739.700012       328.312988    
   739.799988       328.476990    
   739.900024       326.377991    
   740.000000       326.212006    
   740.099976       325.855988    
   740.200012       324.259003    
   740.299988       323.106995    
   740.400024       321.524994    
   740.500000       321.001007    
   740.599976       319.557007    
   740.700012       316.895996    
   740.799988       315.201996    
   740.900024       313.625000    
   741.000000       312.622986    
   741.099976       310.699005    
   741.200012       310.467987    
   741.299988       310.729004    
   741.400024       310.295990    
   741.500000       309.811005    
   741.599976       309.662994    
   741.700012       308.885986    
   741.799988       307.809998    
   741.900024       306.936005    
   742.000000       306.317993    
   742.099976       306.609009    
   742.200012       306.334991    
   742.299988       305.536011    
   742.400024       304.794006    
   742.500000       304.471008    
   742.599976       303.412994    
   742.700012       303.355011    
   742.799988       305.602997    
   742.900024       308.372009    
   743.000000       310.807007    
   743.099976       311.121002    
   743.200012       309.376007    
   743.299988       308.252014    
   743.400024       308.928986    
   743.500000       310.658997    
   743.599976       313.178986    
   743.700012       314.354004    
   743.799988       315.248993    
   743.900024       316.114990    
   744.000000       318.683014    
   744.099976       320.960999    
   744.200012       321.760986    
   744.299988       322.192993    
   744.400024       322.071991    
   744.500000       322.669006    
   744.599976       324.408997    
   744.700012       325.917999    
   744.799988       327.239014    
   744.900024       329.734009    
   745.000000       330.053986    
   745.099976       328.800995    
   745.200012       326.968994    
   745.299988       326.451996    
   745.400024       327.377014    
   745.500000       327.893005    
   745.599976       328.265015    
   745.700012       328.877991    
   745.799988       327.759003    
   745.900024       325.200989    
   746.000000       324.791992    
   746.099976       325.661987    
   746.200012       326.529999    
   746.299988       326.993011    
   746.400024       327.613007    
   746.500000       328.479004    
   746.599976       331.446991    
   746.700012       333.919006    
   746.799988       335.356995    
   746.900024       334.893005    
   747.000000       334.087006    
   747.099976       332.675995    
   747.200012       331.026001    
   747.299988       330.777008    
   747.400024       334.253998    
   747.500000       337.416992    
   747.599976       338.247986    
   747.700012       337.537994    
   747.799988       338.678009    
   747.900024       342.338013    
   748.000000       345.804993    
   748.099976       348.487000    
   748.200012       349.627991    
   748.299988       351.059998    
   748.400024       352.015991    
   748.500000       352.881012    
   748.599976       355.454010    
   748.700012       358.848999    
   748.799988       362.174011    
   748.900024       365.139008    
   749.000000       366.427002    
   749.099976       367.093994    
   749.200012       366.972992    
   749.299988       366.858002    
   749.400024       365.821014    
   749.500000       363.187988    
   749.599976       362.234009    
   749.700012       360.441986    
   749.799988       360.509003    
   749.900024       361.058014    
   750.000000       360.325012    
   750.099976       360.830994    
   750.200012       362.352997    
   750.299988       361.859985    
   750.400024       360.347992    
   750.500000       360.165009    
   750.599976       360.783997    
   750.700012       361.631012    
   750.799988       360.816010    
   750.900024       358.558014    
   751.000000       357.114014    
   751.099976       356.229004    
   751.200012       354.475006    
   751.299988       351.122009    
   751.400024       348.421997    
   751.500000       346.263000    
   751.599976       344.867004    
   751.700012       343.967010    
   751.799988       342.678986    
   751.900024       341.596008    
   752.000000       340.196991    
   752.099976       338.692993    
   752.200012       339.864990    
   752.299988       343.408997    
   752.400024       345.846008    
   752.500000       345.936005    
   752.599976       343.372986    
   752.700012       338.549011    
   752.799988       338.174011    
   752.900024       341.786987    
   753.000000       345.183990    
   753.099976       346.024994    
   753.200012       345.485992    
   753.299988       344.912994    
   753.400024       347.277008    
   753.500000       350.854004    
   753.599976       351.505005    
   753.700012       350.328003    
   753.799988       349.480011    
   753.900024       350.476990    
   754.000000       351.656006    
   754.099976       352.873993    
   754.200012       350.463013    
   754.299988       347.825012    
   754.400024       346.378998    
   754.500000       345.985992    
   754.599976       346.920013    
   754.700012       348.641998    
   754.799988       348.118988    
   754.900024       348.494995    
   755.000000       349.912994    
   755.099976       353.756012    
   755.200012       358.937012    
   755.299988       363.786987    
   755.400024       365.813995    
   755.500000       365.643005    
   755.599976       363.970001    
   755.700012       360.730011    
   755.799988       358.914001    
   755.900024       355.670013    
   756.000000       355.967010    
   756.099976       355.433990    
   756.200012       354.407013    
   756.299988       355.028992    
   756.400024       355.365997    
   756.500000       355.345001    
   756.599976       352.260010    
   756.700012       348.130005    
   756.799988       345.414001    
   756.900024       345.652008    
   757.000000       345.459015    
   757.099976       342.307007    
   757.200012       339.453003    
   757.299988       338.373993    
   757.400024       336.727997    
   757.500000       334.716003    
   757.599976       333.630005    
   757.700012       334.540009    
   757.799988       334.746002    
   757.900024       335.259003    
   758.000000       335.489014    
   758.099976       335.118988    
   758.200012       334.903015    
   758.299988       334.067993    
   758.400024       334.294006    
   758.500000       335.204010    
   758.599976       336.997986    
   758.700012       338.002991    
   758.799988       339.858002    
   758.900024       339.264008    
   759.000000       337.460999    
   759.099976       335.756989    
   759.200012       335.394989    
   759.299988       336.516998    
   759.400024       336.718994    
   759.500000       337.615997    
   759.599976       338.165009    
   759.700012       336.806000    
   759.799988       336.204987    
   759.900024       336.292999    
   760.000000       336.928986    
   760.099976       335.312988    
   760.200012       333.233002    
   760.299988       331.575012    
   760.400024       331.897003    
   760.500000       333.351013    
   760.599976       334.256012    
   760.700012       334.446991    
   760.799988       336.440002    
   760.900024       336.773987    
   761.000000       334.583008    
   761.099976       330.973999    
   761.200012       327.998993    
   761.299988       326.763000    
   761.400024       326.697998    
   761.500000       328.087006    
   761.599976       329.648987    
   761.700012       329.122009    
   761.799988       325.725006    
   761.900024       322.856995    
   762.000000       323.190002    
   762.099976       324.165985    
   762.200012       325.475006    
   762.299988       326.937012    
   762.400024       328.979004    
   762.500000       330.385986    
   762.599976       330.795990    
   762.700012       332.604004    
   762.799988       333.588989    
   762.900024       332.085999    
   763.000000       330.152008    
   763.099976       328.069000    
   763.200012       327.868011    
   763.299988       329.902008    
   763.400024       330.520996    
   763.500000       328.865997    
   763.599976       327.415009    
   763.700012       327.351990    
   763.799988       329.338989    
   763.900024       331.763000    
   764.000000       334.217987    
   764.099976       339.092010    
   764.200012       342.049988    
   764.299988       342.128998    
   764.400024       341.571991    
   764.500000       341.537994    
   764.599976       343.756012    
   764.700012       343.894012    
   764.799988       344.441986    
   764.900024       348.565002    
   765.000000       352.434998    
   765.099976       354.092987    
   765.200012       356.052002    
   765.299988       357.507996    
   765.400024       359.502991    
   765.500000       361.311005    
   765.599976       360.871002    
   765.700012       358.886993    
   765.799988       357.519012    
   765.900024       356.011993    
   766.000000       353.365997    
   766.099976       350.752991    
   766.200012       347.352997    
   766.299988       345.214996    
   766.400024       345.394989    
   766.500000       345.895996    
   766.599976       343.419006    
   766.700012       340.770996    
   766.799988       341.322998    
   766.900024       341.842010    
   767.000000       342.399994    
   767.099976       343.479004    
   767.200012       346.404999    
   767.299988       351.438995    
   767.400024       354.658997    
   767.500000       356.946014    
   767.599976       358.019012    
   767.700012       361.657990    
   767.799988       364.040985    
   767.900024       365.613007    
   768.000000       367.690002    
   768.099976       370.040985    
   768.200012       369.442993    
   768.299988       370.001007    
   768.400024       371.109985    
   768.500000       370.963989    
   768.599976       371.447998    
   768.700012       372.213013    
   768.799988       374.653992    
   768.900024       377.394012    
   769.000000       379.260010    
   769.099976       379.536987    
   769.200012       379.042999    
   769.299988       377.476013    
   769.400024       376.455994    
   769.500000       376.108002    
   769.599976       376.455994    
   769.700012       376.769012    
   769.799988       375.419006    
   769.900024       371.197998    
   770.000000       367.539001    
   770.099976       365.571991    
   770.200012       366.910004    
   770.299988       367.937012    
   770.400024       366.877991    
   770.500000       364.391998    
   770.599976       361.790009    
   770.700012       362.209015    
   770.799988       359.942993    
   770.900024       356.752014    
   771.000000       354.251007    
   771.099976       352.889008    
   771.200012       351.996002    
   771.299988       352.979004    
   771.400024       355.096985    
   771.500000       356.471985    
   771.599976       359.070007    
   771.700012       361.083008    
   771.799988       362.820007    
   771.900024       364.010010    
   772.000000       365.635010    
   772.099976       367.520996    
   772.200012       368.579987    
   772.299988       370.054993    
   772.400024       370.812012    
   772.500000       369.993988    
   772.599976       370.971985    
   772.700012       371.895996    
   772.799988       373.184998    
   772.900024       373.730988    
   773.000000       373.856995    
   773.099976       375.019012    
   773.200012       375.464996    
   773.299988       375.503998    
   773.400024       375.239990    
   773.500000       374.429993    
   773.599976       373.638000    
   773.700012       371.954987    
   773.799988       366.463013    
   773.900024       361.730988    
   774.000000       360.019012    
   774.099976       361.598999    
   774.200012       362.747009    
   774.299988       364.153015    
   774.400024       364.372009    
   774.500000       360.873993    
   774.599976       356.131012    
   774.700012       351.766998    
   774.799988       348.992004    
   774.900024       349.437012    
   775.000000       351.230988    
   775.099976       352.334991    
   775.200012       353.220001    
   775.299988       354.899994    
   775.400024       355.295013    
   775.500000       356.329010    
   775.599976       354.907990    
   775.700012       353.285004    
   775.799988       352.398010    
   775.900024       351.114990    
   776.000000       349.256012    
   776.099976       348.178009    
   776.200012       346.394012    
   776.299988       345.195007    
   776.400024       345.449005    
   776.500000       347.835999    
   776.599976       349.593994    
   776.700012       349.016998    
   776.799988       347.531006    
   776.900024       348.476990    
   777.000000       348.717987    
   777.099976       348.873993    
   777.200012       347.145996    
   777.299988       345.876007    
   777.400024       345.415985    
   777.500000       341.834015    
   777.599976       339.296997    
   777.700012       338.466003    
   777.799988       340.333008    
   777.900024       343.872009    
   778.000000       345.765991    
   778.099976       346.554993    
   778.200012       347.152008    
   778.299988       348.778015    
   778.400024       349.769989    
   778.500000       349.739014    
   778.599976       347.661987    
   778.700012       344.049988    
   778.799988       343.119995    
   778.900024       342.592010    
   779.000000       343.001007    
   779.099976       346.889008    
   779.200012       348.938995    
   779.299988       350.744995    
   779.400024       351.165985    
   779.500000       351.006989    
   779.599976       348.244995    
   779.700012       345.075989    
   779.799988       343.868988    
   779.900024       345.539001    
   780.000000       347.795013    
   780.099976       349.451996    
   780.200012       350.411011    
   780.299988       349.694000    
   780.400024       348.800995    
   780.500000       349.524994    
   780.599976       350.852997    
   780.700012       349.681000    
   780.799988       349.520996    
   780.900024       351.880005    
   781.000000       353.425995    
   781.099976       352.985992    
   781.200012       352.628998    
   781.299988       351.834991    
   781.400024       351.109985    
   781.500000       350.855988    
   781.599976       352.242004    
   781.700012       353.894012    
   781.799988       356.595001    
   781.900024       357.223999    
   782.000000       357.863007    
   782.099976       359.855011    
   782.200012       363.993011    
   782.299988       367.502014    
   782.400024       371.175995    
   782.500000       370.031006    
   782.599976       368.311005    
   782.700012       367.191986    
   782.799988       366.872009    
   782.900024       367.207001    
   783.000000       370.760986    
   783.099976       374.761993    
   783.200012       377.272003    
   783.299988       379.507996    
   783.400024       380.398987    
   783.500000       380.907013    
   783.599976       379.885986    
   783.700012       379.037994    
   783.799988       379.652008    
   783.900024       382.527008    
   784.000000       385.075012    
   784.099976       384.587006    
   784.200012       381.996002    
   784.299988       382.061005    
   784.400024       384.226990    
   784.500000       386.226990    
   784.599976       386.545990    
   784.700012       386.329987    
   784.799988       387.856995    
   784.900024       388.302002    
   785.000000       388.096008    
   785.099976       387.371002    
   785.200012       385.957001    
   785.299988       386.901001    
   785.400024       384.946014    
   785.500000       382.589996    
   785.599976       380.605011    
   785.700012       380.338013    
   785.799988       379.218994    
   785.900024       377.515991    
   786.000000       377.463989    
   786.099976       379.420990    
   786.200012       379.696991    
   786.299988       377.862000    
   786.400024       374.954010    
   786.500000       372.214996    
   786.599976       370.347992    
   786.700012       370.114014    
   786.799988       372.123993    
   786.900024       373.360992    
   787.000000       374.798004    
   787.099976       374.044006    
   787.200012       374.362000    
   787.299988       376.083008    
   787.400024       379.562012    
   787.500000       382.529999    
   787.599976       382.997009    
   787.700012       382.932007    
   787.799988       382.945007    
   787.900024       383.761993    
   788.000000       383.634003    
   788.099976       383.627991    
   788.200012       383.338989    
   788.299988       380.651001    
   788.400024       379.151001    
   788.500000       380.528015    
   788.599976       383.566010    
   788.700012       386.648987    
   788.799988       388.324005    
   788.900024       389.364990    
   789.000000       389.860992    
   789.099976       388.078003    
   789.200012       386.493011    
   789.299988       386.623993    
   789.400024       389.889008    
   789.500000       392.338013    
   789.599976       392.238007    
   789.700012       391.417999    
   789.799988       392.039001    
   789.900024       394.071991    
   790.000000       394.707001    
   790.099976       395.653992    
   790.200012       395.578003    
   790.299988       393.960999    
   790.400024       394.140015    
   790.500000       392.397003    
   790.599976       390.523010    
   790.700012       390.376007    
   790.799988       390.076996    
   790.900024       390.561005    
   791.000000       391.123993    
   791.099976       391.777008    
   791.200012       391.714996    
   791.299988       391.727997    
   791.400024       390.570007    
   791.500000       388.651001    
   791.599976       385.643005    
   791.700012       382.690002    
   791.799988       382.359009    
   791.900024       381.513000    
   792.000000       379.520996    
   792.099976       374.947998    
   792.200012       373.023987    
   792.299988       373.589996    
   792.400024       374.661987    
   792.500000       374.393005    
   792.599976       374.217010    
   792.700012       375.270996    
   792.799988       376.175995    
   792.900024       379.255005    
   793.000000       383.378998    
   793.099976       388.713989    
   793.200012       392.079987    
   793.299988       394.252991    
   793.400024       393.434998    
   793.500000       391.756989    
   793.599976       390.597992    
   793.700012       390.980988    
   793.799988       392.112000    
   793.900024       393.191010    
   794.000000       392.360992    
   794.099976       390.329010    
   794.200012       388.648987    
   794.299988       386.575989    
   794.400024       386.549011    
   794.500000       386.868011    
   794.599976       387.341003    
   794.700012       388.265991    
   794.799988       389.398010    
   794.900024       389.393005    
   795.000000       391.553009    
   795.099976       392.039001    
   795.200012       392.182007    
   795.299988       393.024994    
   795.400024       391.664001    
   795.500000       391.001007    
   795.599976       390.769012    
   795.700012       391.593994    
   795.799988       393.493011    
   795.900024       394.037994    
   796.000000       394.398987    
   796.099976       395.023987    
   796.200012       396.109009    
   796.299988       397.303986    
   796.400024       397.710999    
   796.500000       399.841003    
   796.599976       402.420990    
   796.700012       404.352997    
   796.799988       404.341003    
   796.900024       404.433990    
   797.000000       402.420990    
   797.099976       401.750000    
   797.200012       401.161011    
   797.299988       400.845001    
   797.400024       400.899994    
   797.500000       398.458008    
   797.599976       394.037994    
   797.700012       389.752991    
   797.799988       388.213989    
   797.900024       386.809998    
   798.000000       383.950012    
   798.099976       382.419006    
   798.200012       381.088013    
   798.299988       381.067993    
   798.400024       379.841003    
   798.500000       376.362000    
   798.599976       373.062988    
   798.700012       368.957001    
   798.799988       365.493988    
   798.900024       362.605011    
   799.000000       361.329010    
   799.099976       359.561005    
   799.200012       360.684998    
   799.299988       361.321991    
   799.400024       361.210999    
   799.500000       363.420013    
   799.599976       366.610992    
   799.700012       368.962006    
   799.799988       370.881012    
   799.900024       372.242004    
   800.000000       371.958008    
   800.099976       371.691986    
   800.200012       372.528992    
   800.299988       372.389008    
   800.400024       371.049988    
   800.500000       368.536987    
   800.599976       368.662994    
   800.700012       371.083008    
   800.799988       373.471985    
   800.900024       374.653992    
   801.000000       375.848999    
   801.099976       378.187988    
   801.200012       379.634003    
   801.299988       380.670013    
   801.400024       379.957001    
   801.500000       378.076996    
   801.599976       376.898010    
   801.700012       376.002014    
   801.799988       375.988007    
   801.900024       375.457001    
   802.000000       375.770996    
   802.099976       375.127014    
   802.200012       375.022003    
   802.299988       375.684998    
   802.400024       377.860992    
   802.500000       378.712006    
   802.599976       379.285004    
   802.700012       380.333008    
   802.799988       383.476990    
   802.900024       388.282013    
   803.000000       389.671997    
   803.099976       387.946991    
   803.200012       386.040009    
   803.299988       385.635986    
   803.400024       385.902008    
   803.500000       385.233002    
   803.599976       385.087006    
   803.700012       386.291992    
   803.799988       386.255005    
   803.900024       387.416992    
   804.000000       386.542999    
   804.099976       384.084015    
   804.200012       381.403015    
   804.299988       379.617004    
   804.400024       378.600006    
   804.500000       378.829010    
   804.599976       377.925995    
   804.700012       376.996002    
   804.799988       376.657013    
   804.900024       375.192993    
   805.000000       374.291992    
   805.099976       374.326996    
   805.200012       375.230011    
   805.299988       374.032990    
   805.400024       372.722992    
   805.500000       372.570007    
   805.599976       373.694000    
   805.700012       375.619995    
   805.799988       378.181000    
   805.900024       381.279999    
   806.000000       383.359009    
   806.099976       387.421997    
   806.200012       388.755005    
   806.299988       387.388000    
   806.400024       385.681000    
   806.500000       382.720001    
   806.599976       382.554993    
   806.700012       382.122009    
   806.799988       382.636993    
   806.900024       383.950012    
   807.000000       384.145996    
   807.099976       382.811005    
   807.200012       382.285004    
   807.299988       382.363007    
   807.400024       381.950989    
   807.500000       378.389008    
   807.599976       376.798004    
   807.700012       377.697998    
   807.799988       381.218994    
   807.900024       386.169006    
   808.000000       389.161987    
   808.099976       391.765015    
   808.200012       394.559998    
   808.299988       396.188995    
   808.400024       395.127991    
   808.500000       394.023010    
   808.599976       392.970001    
   808.700012       390.825012    
   808.799988       389.009003    
   808.900024       386.709015    
   809.000000       385.821014    
   809.099976       383.321991    
   809.200012       381.256989    
   809.299988       380.389008    
   809.400024       379.712006    
   809.500000       380.673004    
   809.599976       382.776001    
   809.700012       385.294006    
   809.799988       386.933990    
   809.900024       388.782013    
   810.000000       389.398987    
   810.099976       387.962006    
   810.200012       386.126007    
   810.299988       384.261993    
   810.400024       383.869995    
   810.500000       385.819000    
   810.599976       386.571991    
   810.700012       385.537994    
   810.799988       384.717010    
   810.900024       383.766998    
   811.000000       382.661987    
   811.099976       381.718994    
   811.200012       379.209991    
   811.299988       374.610992    
   811.400024       373.200012    
   811.500000       372.096008    
   811.599976       372.311005    
   811.700012       372.196991    
   811.799988       371.453003    
   811.900024       374.212006    
   812.000000       377.071991    
   812.099976       379.822998    
   812.200012       380.075012    
   812.299988       381.391998    
   812.400024       381.700012    
   812.500000       380.191010    
   812.599976       379.371002    
   812.700012       378.863007    
   812.799988       380.101990    
   812.900024       381.416992    
   813.000000       380.527008    
   813.099976       379.044006    
   813.200012       377.924011    
   813.299988       376.079987    
   813.400024       376.699005    
   813.500000       378.994995    
   813.599976       379.541992    
   813.700012       377.647003    
   813.799988       376.369995    
   813.900024       376.812988    
   814.000000       376.871002    
   814.099976       376.871002    
   814.200012       378.070007    
   814.299988       378.936005    
   814.400024       379.825012    
   814.500000       382.256989    
   814.599976       384.515991    
   814.700012       384.152008    
   814.799988       382.420990    
   814.900024       380.416992    
   815.000000       379.476013    
   815.099976       379.031006    
   815.200012       379.687012    
   815.299988       379.960999    
   815.400024       380.014008    
   815.500000       380.473999    
   815.599976       379.420990    
   815.700012       377.243011    
   815.799988       375.235992    
   815.900024       372.273010    
   816.000000       367.618988    
   816.099976       360.074005    
   816.200012       355.520996    
   816.299988       354.502991    
   816.400024       354.354004    
   816.500000       354.113007    
   816.599976       351.712006    
   816.700012       349.059998    
   816.799988       348.118988    
   816.900024       348.946991    
   817.000000       350.654999    
   817.099976       353.924988    
   817.200012       357.545990    
   817.299988       361.348999    
   817.400024       361.966003    
   817.500000       360.619995    
   817.599976       358.089996    
   817.700012       356.362000    
   817.799988       357.903992    
   817.900024       359.739990    
   818.000000       361.975006    
   818.099976       363.045013    
   818.200012       363.240997    
   818.299988       365.352997    
   818.400024       368.256012    
   818.500000       373.651001    
   818.599976       375.796997    
   818.700012       375.532013    
   818.799988       374.925995    
   818.900024       374.291992    
   819.000000       374.634003    
   819.099976       372.957001    
   819.200012       371.010010    
   819.299988       369.363007    
   819.400024       369.279999    
   819.500000       370.183014    
   819.599976       369.674988    
   819.700012       370.554993    
   819.799988       370.446991    
   819.900024       368.535004    
   820.000000       368.497009    
   820.099976       369.085999    
   820.200012       369.121002    
   820.299988       366.832001    
   820.400024       364.763000    
   820.500000       363.148010    
   820.599976       363.891998    
   820.700012       364.768005    
   820.799988       364.471008    
   820.900024       366.256012    
   821.000000       367.858002    
   821.099976       369.325012    
   821.200012       370.811005    
   821.299988       371.842987    
   821.400024       371.744995    
   821.500000       369.467987    
   821.599976       369.091003    
   821.700012       371.019989    
   821.799988       371.237000    
   821.900024       370.807007    
   822.000000       371.657013    
   822.099976       373.256012    
   822.200012       373.488007    
   822.299988       372.220001    
   822.400024       371.005005    
   822.500000       370.044006    
   822.599976       369.132996    
   822.700012       369.239990    
   822.799988       371.407013    
   822.900024       372.110992    
   823.000000       372.355988    
   823.099976       372.738007    
   823.200012       371.730011    
   823.299988       370.184998    
   823.400024       369.399994    
   823.500000       369.634003    
   823.599976       369.250000    
   823.700012       369.031006    
   823.799988       367.682007    
   823.900024       366.095001    
   824.000000       366.782013    
   824.099976       370.660004    
   824.200012       376.367004    
   824.299988       380.471985    
   824.400024       383.308990    
   824.500000       384.450989    
   824.599976       385.549988    
   824.700012       384.704987    
   824.799988       384.410004    
   824.900024       383.759003    
   825.000000       383.580994    
   825.099976       385.674011    
   825.200012       386.812012    
   825.299988       386.882996    
   825.400024       386.265015    
   825.500000       386.148987    
   825.599976       385.462006    
   825.700012       386.846008    
   825.799988       389.496002    
   825.900024       393.356995    
   826.000000       395.173004    
   826.099976       394.575012    
   826.200012       394.765991    
   826.299988       396.039001    
   826.400024       397.052002    
   826.500000       397.066986    
   826.599976       396.126007    
   826.700012       395.872986    
   826.799988       396.858002    
   826.900024       397.397003    
   827.000000       395.283997    
   827.099976       390.709015    
   827.200012       388.079987    
   827.299988       386.085999    
   827.400024       383.549988    
   827.500000       381.580994    
   827.599976       380.898987    
   827.700012       377.908997    
   827.799988       377.153992    
   827.900024       379.316986    
   828.000000       383.223999    
   828.099976       387.522003    
   828.200012       388.506012    
   828.299988       388.915985    
   828.400024       387.420990    
   828.500000       382.786011    
   828.599976       381.885986    
   828.700012       384.557007    
   828.799988       385.855011    
   828.900024       384.760986    
   829.000000       382.654999    
   829.099976       380.683014    
   829.200012       379.878998    
   829.299988       382.661987    
   829.400024       385.088013    
   829.500000       385.890015    
   829.599976       385.122009    
   829.700012       386.273987    
   829.799988       387.987000    
   829.900024       388.210999    
   830.000000       389.466003    
   830.099976       390.614990    
   830.200012       392.730988    
   830.299988       394.968994    
   830.400024       398.272003    
   830.500000       402.802002    
   830.599976       406.075989    
   830.700012       405.845001    
   830.799988       407.143005    
   830.900024       409.265991    
   831.000000       410.966003    
   831.099976       411.166992    
   831.200012       409.944000    
   831.299988       410.356995    
   831.400024       412.638000    
   831.500000       414.622986    
   831.599976       413.519012    
   831.700012       410.778992    
   831.799988       407.875000    
   831.900024       407.457001    
   832.000000       408.424988    
   832.099976       407.946991    
   832.200012       404.421997    
   832.299988       402.063995    
   832.400024       402.239990    
   832.500000       402.703003    
   832.599976       403.476013    
   832.700012       403.640991    
   832.799988       403.324005    
   832.900024       401.903992    
   833.000000       400.011993    
   833.099976       399.794006    
   833.200012       401.010986    
   833.299988       401.394989    
   833.400024       399.057007    
   833.500000       396.121002    
   833.599976       393.895996    
   833.700012       394.436005    
   833.799988       394.635010    
   833.900024       395.640991    
   834.000000       398.410004    
   834.099976       400.217987    
   834.200012       400.446991    
   834.299988       399.044006    
   834.400024       398.153015    
   834.500000       396.855011    
   834.599976       398.656006    
   834.700012       401.562012    
   834.799988       404.164001    
   834.900024       405.072998    
   835.000000       406.105988    
   835.099976       407.463989    
   835.200012       408.169006    
   835.299988       408.484009    
   835.400024       410.057007    
   835.500000       413.274994    
   835.599976       415.105988    
   835.700012       417.238007    
   835.799988       418.976013    
   835.900024       418.479004    
   836.000000       416.128998    
   836.099976       415.785004    
   836.200012       416.125000    
   836.299988       417.477997    
   836.400024       418.277008    
   836.500000       418.117004    
   836.599976       417.149994    
   836.700012       415.950989    
   836.799988       416.730011    
   836.900024       418.446014    
   837.000000       418.792999    
   837.099976       418.593994    
   837.200012       418.571014    
   837.299988       418.252014    
   837.400024       418.957001    
   837.500000       420.614014    
   837.599976       422.791992    
   837.700012       427.057007    
   837.799988       429.791992    
   837.900024       429.147003    
   838.000000       426.660004    
   838.099976       424.670990    
   838.200012       425.658997    
   838.299988       427.277008    
   838.400024       428.428986    
   838.500000       427.359009    
   838.599976       427.149994    
   838.700012       427.481995    
   838.799988       426.940002    
   838.900024       425.291992    
   839.000000       423.946991    
   839.099976       421.932007    
   839.200012       420.519012    
   839.299988       417.397003    
   839.400024       415.203003    
   839.500000       411.550995    
   839.599976       408.425995    
   839.700012       405.140015    
   839.799988       402.899994    
   839.900024       400.970001    
   840.000000       399.540009    
   840.099976       399.601990    
   840.200012       396.898987    
   840.299988       393.162994    
   840.400024       390.673004    
   840.500000       388.988007    
   840.599976       387.238007    
   840.700012       385.665985    
   840.799988       383.463013    
   840.900024       380.821991    
   841.000000       382.063995    
   841.099976       382.640015    
   841.200012       380.234985    
   841.299988       380.046997    
   841.400024       379.519012    
   841.500000       379.829987    
   841.599976       379.872986    
   841.700012       377.244995    
   841.799988       375.854004    
   841.900024       376.345001    
   842.000000       374.993988    
   842.099976       372.424011    
   842.200012       371.721985    
   842.299988       370.970001    
   842.400024       373.227997    
   842.500000       377.080994    
   842.599976       380.015015    
   842.700012       382.640015    
   842.799988       383.289001    
   842.900024       382.813995    
   843.000000       383.631012    
   843.099976       386.644012    
   843.200012       388.130005    
   843.299988       388.954987    
   843.400024       389.550995    
   843.500000       391.223999    
   843.599976       392.656006    
   843.700012       393.442993    
   843.799988       391.912994    
   843.900024       391.852997    
   844.000000       391.062988    
   844.099976       391.804993    
   844.200012       393.579010    
   844.299988       394.510986    
   844.400024       396.044006    
   844.500000       397.645996    
   844.599976       397.743988    
   844.700012       396.833008    
   844.799988       396.187012    
   844.900024       393.062988    
   845.000000       391.842987    
   845.099976       392.209991    
   845.200012       393.940002    
   845.299988       393.597992    
   845.400024       393.467987    
   845.500000       395.710999    
   845.599976       396.596985    
   845.700012       396.104004    
   845.799988       395.632996    
   845.900024       396.170990    
   846.000000       394.148987    
   846.099976       392.578003    
   846.200012       390.578003    
   846.299988       389.433990    
   846.400024       390.144989    
   846.500000       392.972992    
   846.599976       394.963989    
   846.700012       395.432007    
   846.799988       395.951996    
   846.900024       396.830994    
   847.000000       397.789001    
   847.099976       399.260010    
   847.200012       401.315002    
   847.299988       403.071014    
   847.400024       405.194000    
   847.500000       406.955994    
   847.599976       406.398010    
   847.700012       402.824005    
   847.799988       399.598999    
   847.900024       395.920013    
   848.000000       393.208008    
   848.099976       390.528015    
   848.200012       388.592987    
   848.299988       387.552002    
   848.400024       384.031006    
   848.500000       380.587006    
   848.599976       379.401001    
   848.700012       381.065002    
   848.799988       381.447998    
   848.900024       383.345001    
   849.000000       383.045013    
   849.099976       384.204010    
   849.200012       384.973999    
   849.299988       383.475006    
   849.400024       380.846008    
   849.500000       379.644012    
   849.599976       381.519012    
   849.700012       385.875000    
   849.799988       389.036011    
   849.900024       388.342010    
   850.000000       387.703003    
   850.099976       388.647003    
   850.200012       391.777008    
   850.299988       397.187988    
   850.400024       400.457001    
   850.500000       401.701996    
   850.599976       401.811005    
   850.700012       401.816010    
   850.799988       403.628998    
   850.900024       402.300995    
   851.000000       399.207001    
   851.099976       396.196014    
   851.200012       395.467010    
   851.299988       397.114990    
   851.400024       398.772003    
   851.500000       401.151001    
   851.599976       401.600006    
   851.700012       400.066986    
   851.799988       399.520996    
   851.900024       400.024994    
   852.000000       400.101013    
   852.099976       399.101013    
   852.200012       397.347992    
   852.299988       396.898987    
   852.400024       400.481995    
   852.500000       403.674011    
   852.599976       404.825989    
   852.700012       401.255005    
   852.799988       400.062012    
   852.900024       402.683990    
   853.000000       406.082001    
   853.099976       410.960999    
   853.200012       412.096985    
   853.299988       411.247986    
   853.400024       409.395996    
   853.500000       406.824005    
   853.599976       405.208008    
   853.700012       403.644012    
   853.799988       400.947998    
   853.900024       397.095001    
   854.000000       395.683014    
   854.099976       396.528015    
   854.200012       398.596008    
   854.299988       399.700012    
   854.400024       400.397003    
   854.500000       403.953003    
   854.599976       404.835999    
   854.700012       405.661011    
   854.799988       406.868988    
   854.900024       410.096008    
   855.000000       412.092987    
   855.099976       412.872009    
   855.200012       414.867004    
   855.299988       415.437988    
   855.400024       413.912994    
   855.500000       412.609985    
   855.599976       412.675995    
   855.700012       415.609009    
   855.799988       416.498993    
   855.900024       415.024994    
   856.000000       413.390015    
   856.099976       412.664001    
   856.200012       412.346008    
   856.299988       413.468994    
   856.400024       413.825989    
   856.500000       411.516998    
   856.599976       409.648010    
   856.700012       406.121002    
   856.799988       404.220001    
   856.900024       404.665985    
   857.000000       405.062988    
   857.099976       403.035004    
   857.200012       404.049011    
   857.299988       406.399994    
   857.400024       410.022003    
   857.500000       413.296997    
   857.599976       416.673004    
   857.700012       420.200989    
   857.799988       422.970001    
   857.900024       425.865997    
   858.000000       429.070007    
   858.099976       430.760010    
   858.200012       431.394012    
   858.299988       431.329010    
   858.400024       429.976990    
   858.500000       427.230988    
   858.599976       424.638000    
   858.700012       422.494995    
   858.799988       421.444000    
   858.900024       420.584015    
   859.000000       421.602997    
   859.099976       422.910004    
   859.200012       423.592010    
   859.299988       424.002014    
   859.400024       423.828003    
   859.500000       422.924988    
   859.599976       420.817993    
   859.700012       419.235992    
   859.799988       418.488007    
   859.900024       418.171997    
   860.000000       415.765015    
   860.099976       412.192993    
   860.200012       410.977997    
   860.299988       412.691010    
   860.400024       414.358002    
   860.500000       416.523987    
   860.599976       417.483002    
   860.700012       417.966003    
   860.799988       417.289001    
   860.900024       415.614014    
   861.000000       413.274994    
   861.099976       411.091003    
   861.200012       409.191986    
   861.299988       410.183014    
   861.400024       411.628998    
   861.500000       412.385010    
   861.599976       412.326996    
   861.700012       413.109009    
   861.799988       415.388000    
   861.900024       418.144012    
   862.000000       419.713989    
   862.099976       419.751007    
   862.200012       418.830994    
   862.299988       418.541992    
   862.400024       417.614014    
   862.500000       416.622009    
   862.599976       416.950012    
   862.700012       416.808014    
   862.799988       417.027008    
   862.900024       418.850006    
   863.000000       422.161011    
   863.099976       425.010986    
   863.200012       426.444000    
   863.299988       426.127014    
   863.400024       426.778015    
   863.500000       428.368011    
   863.599976       431.109985    
   863.700012       431.515015    
   863.799988       432.022003    
   863.900024       432.713989    
   864.000000       432.362000    
   864.099976       431.670013    
   864.200012       431.687988    
   864.299988       431.625000    
   864.400024       432.742004    
   864.500000       432.626007    
   864.599976       432.470001    
   864.700012       432.300995    
   864.799988       434.138000    
   864.900024       435.953003    
   865.000000       435.738007    
   865.099976       434.575989    
   865.200012       432.744995    
   865.299988       430.326996    
   865.400024       429.196014    
   865.500000       428.277008    
   865.599976       429.438995    
   865.700012       432.092987    
   865.799988       432.457001    
   865.900024       433.166992    
   866.000000       431.881012    
   866.099976       428.750000    
   866.200012       426.954987    
   866.299988       423.080994    
   866.400024       420.205994    
   866.500000       416.049011    
   866.599976       412.337006    
   866.700012       410.348999    
   866.799988       408.707001    
   866.900024       406.609985    
   867.000000       405.308990    
   867.099976       405.459991    
   867.200012       403.131012    
   867.299988       399.322998    
   867.400024       397.238007    
   867.500000       397.622986    
   867.599976       397.773010    
   867.700012       397.694000    
   867.799988       397.519989    
   867.900024       395.264008    
   868.000000       392.627014    
   868.099976       392.813995    
   868.200012       393.128998    
   868.299988       394.071014    
   868.400024       395.700989    
   868.500000       398.717010    
   868.599976       402.591003    
   868.700012       405.872986    
   868.799988       406.786011    
   868.900024       405.960999    
   869.000000       405.437012    
   869.099976       406.433990    
   869.200012       407.789001    
   869.299988       408.171997    
   869.400024       408.115997    
   869.500000       408.744995    
   869.599976       407.578003    
   869.700012       405.829987    
   869.799988       406.575012    
   869.900024       410.412994    
   870.000000       411.282990    
   870.099976       409.973999    
   870.200012       411.388000    
   870.299988       416.601990    
   870.400024       418.687012    
   870.500000       419.220001    
   870.599976       419.252991    
   870.700012       417.351013    
   870.799988       416.584015    
   870.900024       417.151001    
   871.000000       419.114990    
   871.099976       420.636993    
   871.200012       420.464996    
   871.299988       423.201996    
   871.400024       426.154999    
   871.500000       427.000000    
   871.599976       426.565002    
   871.700012       426.459015    
   871.799988       425.540985    
   871.900024       424.993011    
   872.000000       425.048004    
   872.099976       425.731995    
   872.200012       425.428009    
   872.299988       424.621002    
   872.400024       423.855988    
   872.500000       425.664001    
   872.599976       427.591003    
   872.700012       430.128998    
   872.799988       432.572998    
   872.900024       431.455994    
   873.000000       429.205994    
   873.099976       427.510010    
   873.200012       426.239990    
   873.299988       425.696991    
   873.400024       424.557007    
   873.500000       422.494995    
   873.599976       421.964996    
   873.700012       421.557007    
   873.799988       421.934998    
   873.900024       424.239990    
   874.000000       423.412994    
   874.099976       420.864990    
   874.200012       419.117004    
   874.299988       419.200989    
   874.400024       418.967010    
   874.500000       418.835999    
   874.599976       416.274994    
   874.700012       415.049988    
   874.799988       413.752014    
   874.900024       411.634003    
   875.000000       409.191986    
   875.099976       406.593994    
   875.200012       404.135010    
   875.299988       402.438995    
   875.400024       402.451996    
   875.500000       401.516998    
   875.599976       401.438995    
   875.700012       403.796997    
   875.799988       404.569000    
   875.900024       404.665009    
   876.000000       404.119995    
   876.099976       402.489990    
   876.200012       400.648010    
   876.299988       398.053009    
   876.400024       396.720001    
   876.500000       393.239014    
   876.599976       389.358002    
   876.700012       387.584991    
   876.799988       389.785004    
   876.900024       391.372986    
   877.000000       393.850006    
   877.099976       396.296997    
   877.200012       397.592010    
   877.299988       397.880005    
   877.400024       397.433990    
   877.500000       398.127991    
   877.599976       398.345001    
   877.700012       398.489990    
   877.799988       395.838989    
   877.900024       391.040985    
   878.000000       387.497009    
   878.099976       384.282013    
   878.200012       382.250000    
   878.299988       381.213989    
   878.400024       380.967010    
   878.500000       380.708008    
   878.599976       382.147003    
   878.700012       382.720001    
   878.799988       382.141998    
   878.900024       381.601990    
   879.000000       379.854004    
   879.099976       378.579987    
   879.200012       376.765015    
   879.299988       373.542999    
   879.400024       372.877014    
   879.500000       373.562988    
   879.599976       374.102997    
   879.700012       373.519989    
   879.799988       373.078003    
   879.900024       373.019012    
   880.000000       374.420990    
   880.099976       375.397003    
   880.200012       377.177002    
   880.299988       378.651001    
   880.400024       377.576996    
   880.500000       375.875000    
   880.599976       375.902008    
   880.700012       377.485992    
   880.799988       376.424988    
   880.900024       375.713989    
   881.000000       377.532013    
   881.099976       381.653992    
   881.200012       386.114014    
   881.299988       389.449005    
   881.400024       388.856995    
   881.500000       387.015991    
   881.599976       386.356995    
   881.700012       385.308014    
   881.799988       386.135986    
   881.900024       387.557007    
   882.000000       389.178986    
   882.099976       389.408997    
   882.200012       389.589996    
   882.299988       388.975006    
   882.400024       389.252991    
   882.500000       392.397003    
   882.599976       395.937988    
   882.700012       398.135986    
   882.799988       399.237000    
   882.900024       399.959991    
   883.000000       401.704987    
   883.099976       404.148987    
   883.200012       404.528992    
   883.299988       404.347992    
   883.400024       404.493988    
   883.500000       404.286011    
   883.599976       404.359009    
   883.700012       402.377014    
   883.799988       398.464996    
   883.900024       394.592010    
   884.000000       392.106995    
   884.099976       390.800995    
   884.200012       389.403992    
   884.299988       390.009003    
   884.400024       389.884003    
   884.500000       387.959991    
   884.599976       387.225006    
   884.700012       387.944000    
   884.799988       388.872009    
   884.900024       388.362000    
   885.000000       388.197998    
   885.099976       385.631012    
   885.200012       386.165985    
   885.299988       388.035004    
   885.400024       390.434998    
   885.500000       392.950012    
   885.599976       396.007996    
   885.700012       398.407013    
   885.799988       399.390991    
   885.900024       402.567993    
   886.000000       404.130005    
   886.099976       404.002014    
   886.200012       401.033997    
   886.299988       399.127014    
   886.400024       398.434998    
   886.500000       396.960999    
   886.599976       395.572998    
   886.700012       393.229004    
   886.799988       394.734985    
   886.900024       397.003998    
   887.000000       397.988007    
   887.099976       399.101013    
   887.200012       398.424988    
   887.299988       397.786011    
   887.400024       395.976013    
   887.500000       395.506989    
   887.599976       397.929993    
   887.700012       401.987000    
   887.799988       405.920990    
   887.900024       406.419006    
   888.000000       405.721985    
   888.099976       404.052002    
   888.200012       401.888000    
   888.299988       399.830994    
   888.400024       398.593994    
   888.500000       397.278992    
   888.599976       396.585999    
   888.700012       397.407013    
   888.799988       398.412994    
   888.900024       399.101990    
   889.000000       399.425995    
   889.099976       399.703003    
   889.200012       400.066986    
   889.299988       400.936005    
   889.400024       400.902008    
   889.500000       399.134003    
   889.599976       397.451996    
   889.700012       398.201996    
   889.799988       402.459015    
   889.900024       406.371002    
   890.000000       407.942993    
   890.099976       408.609009    
   890.200012       406.617004    
   890.299988       403.191986    
   890.400024       402.414001    
   890.500000       403.470001    
   890.599976       404.401001    
   890.700012       405.036987    
   890.799988       405.085999    
   890.900024       406.048004    
   891.000000       406.466003    
   891.099976       407.912994    
   891.200012       408.431000    
   891.299988       407.941986    
   891.400024       407.372009    
   891.500000       404.450989    
   891.599976       402.127014    
   891.700012       402.157990    
   891.799988       402.290985    
   891.900024       402.066986    
   892.000000       401.553986    
   892.099976       402.914001    
   892.200012       405.359985    
   892.299988       410.454987    
   892.400024       413.479004    
   892.500000       414.753998    
   892.599976       414.480011    
   892.700012       415.313995    
   892.799988       416.937012    
   892.900024       419.395996    
   893.000000       419.338013    
   893.099976       418.145996    
   893.200012       417.360992    
   893.299988       417.864990    
   893.400024       418.428009    
   893.500000       420.864990    
   893.599976       422.712006    
   893.700012       425.645996    
   893.799988       425.923004    
   893.900024       425.434998    
   894.000000       425.765015    
   894.099976       430.118011    
   894.200012       432.799988    
   894.299988       432.585999    
   894.400024       430.893005    
   894.500000       427.083008    
   894.599976       426.632996    
   894.700012       426.490997    
   894.799988       427.966003    
   894.900024       429.942993    
   895.000000       431.651001    
   895.099976       432.072998    
   895.200012       432.950012    
   895.299988       436.127991    
   895.400024       439.634003    
   895.500000       443.130005    
   895.599976       445.266998    
   895.700012       446.565002    
   895.799988       446.811005    
   895.900024       446.257996    
   896.000000       444.489990    
   896.099976       441.993011    
   896.200012       442.500000    
   896.299988       442.985992    
   896.400024       443.945007    
   896.500000       445.207001    
   896.599976       446.251007    
   896.700012       447.778015    
   896.799988       446.851990    
   896.900024       444.556000    
   897.000000       443.622986    
   897.099976       442.307007    
   897.200012       443.378998    
   897.299988       443.532013    
   897.400024       443.859009    
   897.500000       442.170990    
   897.599976       442.358002    
   897.700012       443.523987    
   897.799988       444.335999    
   897.900024       445.467987    
   898.000000       444.972992    
   898.099976       446.005005    
   898.200012       444.863007    
   898.299988       442.472992    
   898.400024       440.845001    
   898.500000       439.890015    
   898.599976       438.770996    
   898.700012       438.183990    
   898.799988       438.398987    
   898.900024       437.385010    
   899.000000       436.782990    
   899.099976       438.174988    
   899.200012       440.707001    
   899.299988       442.605988    
   899.400024       444.066986    
   899.500000       444.699005    
   899.599976       443.592010    
   899.700012       440.157013    
   899.799988       436.812012    
   899.900024       434.398987    
   900.000000       434.256012    
   900.099976       434.904999    
   900.200012       434.148010    
   900.299988       432.678986    
   900.400024       432.221985    
   900.500000       433.087006    
   900.599976       434.838989    
   900.700012       435.664001    
   900.799988       433.907013    
   900.900024       432.915009    
   901.000000       432.867004    
   901.099976       431.311005    
   901.200012       430.532990    
   901.299988       431.066986    
   901.400024       430.484009    
   901.500000       426.868988    
   901.599976       423.661987    
   901.700012       422.011993    
   901.799988       422.192993    
   901.900024       422.691010    
   902.000000       423.023010    
   902.099976       424.873993    
   902.200012       425.166992    
   902.299988       425.959015    
   902.400024       425.273987    
   902.500000       425.720001    
   902.599976       425.053009    
   902.700012       423.355988    
   902.799988       423.279999    
   902.900024       423.966003    
   903.000000       424.269012    
   903.099976       426.119995    
   903.200012       425.617004    
   903.299988       422.205994    
   903.400024       419.588013    
   903.500000       418.997009    
   903.599976       417.415009    
   903.700012       416.946991    
   903.799988       419.049011    
   903.900024       422.299011    
   904.000000       423.946991    
   904.099976       423.786011    
   904.200012       423.135986    
   904.299988       422.635986    
   904.400024       421.876007    
   904.500000       423.358002    
   904.599976       426.076996    
   904.700012       429.487000    
   904.799988       431.255005    
   904.900024       431.681000    
   905.000000       432.605988    
   905.099976       432.450012    
   905.200012       432.893005    
   905.299988       433.446014    
   905.400024       433.925995    
   905.500000       434.346008    
   905.599976       433.545990    
   905.700012       430.489014    
   905.799988       430.216003    
   905.900024       432.634003    
   906.000000       436.364014    
   906.099976       438.158997    
   906.200012       436.902008    
   906.299988       435.924011    
   906.400024       434.983002    
   906.500000       432.661011    
   906.599976       430.239990    
   906.700012       428.419006    
   906.799988       428.204010    
   906.900024       427.203003    
   907.000000       425.988007    
   907.099976       424.312988    
   907.200012       423.697998    
   907.299988       423.123993    
   907.400024       422.583008    
   907.500000       423.351013    
   907.599976       423.345001    
   907.700012       425.407013    
   907.799988       427.653992    
   907.900024       428.895996    
   908.000000       427.203003    
   908.099976       423.592010    
   908.200012       421.790985    
   908.299988       421.938995    
   908.400024       422.963013    
   908.500000       424.268005    
   908.599976       424.708008    
   908.700012       424.587006    
   908.799988       424.368988    
   908.900024       425.010010    
   909.000000       426.220001    
   909.099976       427.114990    
   909.200012       428.063995    
   909.299988       427.912994    
   909.400024       428.691986    
   909.500000       428.190002    
   909.599976       428.483002    
   909.700012       430.885986    
   909.799988       432.260986    
   909.900024       432.531006    
   910.000000       432.858002    
   910.099976       432.109985    
   910.200012       432.476013    
   910.299988       430.428009    
   910.400024       428.574005    
   910.500000       428.212006    
   910.599976       428.468994    
   910.700012       429.002014    
   910.799988       431.602997    
   910.900024       434.748993    
   911.000000       436.132996    
   911.099976       436.257996    
   911.200012       435.545990    
   911.299988       436.239990    
   911.400024       439.000000    
   911.500000       442.031006    
   911.599976       442.885986    
   911.700012       442.256989    
   911.799988       442.058014    
   911.900024       442.847992    
   912.000000       442.895996    
   912.099976       441.108002    
   912.200012       438.149994    
   912.299988       437.592987    
   912.400024       439.041992    
   912.500000       439.475006    
   912.599976       438.533997    
   912.700012       436.027008    
   912.799988       435.865997    
   912.900024       438.566986    
   913.000000       441.127991    
   913.099976       443.364014    
   913.200012       443.822998    
   913.299988       441.528015    
   913.400024       441.459015    
   913.500000       441.915009    
   913.599976       444.399994    
   913.700012       445.437988    
   913.799988       445.571991    
   913.900024       445.544006    
   914.000000       444.414001    
   914.099976       442.423004    
   914.200012       440.415009    
   914.299988       438.433990    
   914.400024       437.446991    
   914.500000       436.782990    
   914.599976       436.640015    
   914.700012       435.967010    
   914.799988       433.069000    
   914.900024       430.113007    
   915.000000       429.808990    
   915.099976       427.084991    
   915.200012       421.941986    
   915.299988       418.532013    
   915.400024       418.033997    
   915.500000       420.279999    
   915.599976       420.920990    
   915.700012       420.634003    
   915.799988       419.425995    
   915.900024       420.539001    
   916.000000       422.053009    
   916.099976       424.997009    
   916.200012       425.653992    
   916.299988       427.078003    
   916.400024       426.278015    
   916.500000       423.204010    
   916.599976       420.385010    
   916.700012       419.319000    
   916.799988       420.080994    
   916.900024       421.238007    
   917.000000       423.743011    
   917.099976       428.056000    
   917.200012       431.720001    
   917.299988       433.040985    
   917.400024       431.921997    
   917.500000       428.992004    
   917.599976       427.664001    
   917.700012       427.217987    
   917.799988       428.398010    
   917.900024       430.558014    
   918.000000       430.342987    
   918.099976       428.644989    
   918.200012       426.011993    
   918.299988       425.175995    
   918.400024       425.260010    
   918.500000       423.833008    
   918.599976       421.489014    
   918.700012       421.450989    
   918.799988       424.463989    
   918.900024       427.175995    
   919.000000       427.398987    
   919.099976       426.454010    
   919.200012       425.010986    
   919.299988       424.427002    
   919.400024       425.455994    
   919.500000       426.803986    
   919.599976       426.023987    
   919.700012       424.321014    
   919.799988       424.334015    
   919.900024       425.390015    
   920.000000       426.328003    
   920.099976       427.332001    
   920.200012       430.459991    
   920.299988       434.615997    
   920.400024       437.480988    
   920.500000       439.096985    
   920.599976       439.213989    
   920.700012       440.122009    
   920.799988       441.308014    
   920.900024       444.556000    
   921.000000       446.889008    
   921.099976       448.123993    
   921.200012       449.645996    
   921.299988       448.937012    
   921.400024       445.320007    
   921.500000       439.990997    
   921.599976       435.906006    
   921.700012       430.725006    
   921.799988       426.363007    
   921.900024       424.654999    
   922.000000       423.390015    
   922.099976       423.962006    
   922.200012       423.042999    
   922.299988       420.496002    
   922.400024       421.582001    
   922.500000       424.954987    
   922.599976       424.084015    
   922.700012       420.977997    
   922.799988       419.708008    
   922.900024       420.127991    
   923.000000       418.838013    
   923.099976       416.152008    
   923.200012       414.053986    
   923.299988       412.907013    
   923.400024       413.320007    
   923.500000       412.058014    
   923.599976       412.109985    
   923.700012       414.019012    
   923.799988       417.500000    
   923.900024       421.096985    
   924.000000       422.842987    
   924.099976       424.074005    
   924.200012       427.937988    
   924.299988       429.515015    
   924.400024       431.388000    
   924.500000       434.174988    
   924.599976       438.843994    
   924.700012       443.944000    
   924.799988       445.243988    
   924.900024       443.787994    
   925.000000       441.503998    
   925.099976       439.083008    
   925.200012       435.998993    
   925.299988       432.571014    
   925.400024       430.442993    
   925.500000       429.136993    
   925.599976       427.915009    
   925.700012       428.821014    
   925.799988       428.981995    
   925.900024       427.713989    
   926.000000       425.872986    
   926.099976       424.019989    
   926.200012       424.479004    
   926.299988       425.420990    
   926.400024       424.608002    
   926.500000       424.136993    
   926.599976       424.510010    
   926.700012       426.394012    
   926.799988       427.105988    
   926.900024       426.389008    
   927.000000       426.600006    
   927.099976       428.483002    
   927.200012       429.205994    
   927.299988       430.864990    
   927.400024       431.881989    
   927.500000       430.325012    
   927.599976       430.096008    
   927.700012       433.144012    
   927.799988       435.196014    
   927.900024       438.612000    
   928.000000       441.079987    
   928.099976       442.209015    
   928.200012       442.061005    
   928.299988       441.252991    
   928.400024       439.994995    
   928.500000       440.489014    
   928.599976       440.118988    
   928.700012       438.033997    
   928.799988       436.528992    
   928.900024       437.670990    
   929.000000       438.606995    
   929.099976       440.351990    
   929.200012       440.725006    
   929.299988       440.993988    
   929.400024       440.906006    
   929.500000       441.987000    
   929.599976       443.023987    
   929.700012       441.281006    
   929.799988       440.865997    
   929.900024       443.112000    
   930.000000       445.015991    
   930.099976       446.851990    
   930.200012       448.889008    
   930.299988       451.114990    
   930.400024       451.281006    
   930.500000       453.549988    
   930.599976       456.079987    
   930.700012       457.566010    
   930.799988       456.648987    
   930.900024       456.670990    
   931.000000       456.196014    
   931.099976       456.246002    
   931.200012       456.704010    
   931.299988       457.455994    
   931.400024       458.225006    
   931.500000       459.178986    
   931.599976       459.563995    
   931.700012       458.022003    
   931.799988       456.481995    
   931.900024       454.786987    
   932.000000       452.425995    
   932.099976       449.726990    
   932.200012       448.389008    
   932.299988       447.553009    
   932.400024       447.216003    
   932.500000       448.178009    
   932.599976       447.752014    
   932.700012       444.138000    
   932.799988       442.199005    
   932.900024       439.997986    
   933.000000       439.338989    
   933.099976       438.395996    
   933.200012       437.042999    
   933.299988       434.723999    
   933.400024       432.480988    
   933.500000       431.842010    
   933.599976       431.588013    
   933.700012       432.295990    
   933.799988       433.277008    
   933.900024       434.459015    
   934.000000       434.088013    
   934.099976       433.136993    
   934.200012       434.414001    
   934.299988       437.588013    
   934.400024       438.238007    
   934.500000       435.317993    
   934.599976       432.229004    
   934.700012       429.873993    
   934.799988       431.265015    
   934.900024       433.721008    
   935.000000       437.669006    
   935.099976       442.121002    
   935.200012       446.638000    
   935.299988       449.656006    
   935.400024       450.835999    
   935.500000       448.873993    
   935.599976       448.092010    
   935.700012       449.868011    
   935.799988       454.054993    
   935.900024       458.811005    
   936.000000       462.190002    
   936.099976       463.335999    
   936.200012       463.414001    
   936.299988       461.760986    
   936.400024       461.222992    
   936.500000       462.666992    
   936.599976       462.449005    
   936.700012       459.231995    
   936.799988       457.399994    
   936.900024       455.487000    
   937.000000       452.791992    
   937.099976       450.437988    
   937.200012       446.686005    
   937.299988       442.460999    
   937.400024       440.441010    
   937.500000       438.925995    
   937.599976       439.178009    
   937.700012       439.178009    
   937.799988       437.858002    
   937.900024       437.561005    
   938.000000       439.898010    
   938.099976       444.553009    
   938.200012       447.865997    
   938.299988       450.654999    
   938.400024       451.058990    
   938.500000       451.140015    
   938.599976       451.549988    
   938.700012       452.035004    
   938.799988       452.382996    
   938.900024       450.835999    
   939.000000       447.145996    
   939.099976       442.972992    
   939.200012       440.828003    
   939.299988       439.628998    
   939.400024       437.226013    
   939.500000       435.440002    
   939.599976       433.774994    
   939.700012       432.342010    
   939.799988       429.440002    
   939.900024       428.053009    
   940.000000       430.161987    
   940.099976       431.177002    
   940.200012       430.671997    
   940.299988       430.334991    
   940.400024       430.191986    
   940.500000       431.673004    
   940.599976       433.414001    
   940.700012       435.691986    
   940.799988       435.962006    
   940.900024       435.290009    
   941.000000       434.964996    
   941.099976       432.753998    
   941.200012       430.291992    
   941.299988       430.585999    
   941.400024       433.277008    
   941.500000       435.556000    
   941.599976       437.062988    
   941.700012       436.830994    
   941.799988       436.343994    
   941.900024       435.709991    
   942.000000       437.011993    
   942.099976       436.246002    
   942.200012       434.178009    
   942.299988       432.381989    
   942.400024       432.540009    
   942.500000       433.161987    
   942.599976       433.873993    
   942.700012       436.799011    
   942.799988       442.265015    
   942.900024       448.023987    
   943.000000       451.113007    
   943.099976       453.011993    
   943.200012       453.769012    
   943.299988       452.723999    
   943.400024       452.013000    
   943.500000       450.204987    
   943.599976       449.933014    
   943.700012       450.139008    
   943.799988       450.477997    
   943.900024       449.515991    
   944.000000       448.980011    
   944.099976       447.229004    
   944.200012       447.145996    
   944.299988       448.463989    
   944.400024       450.509003    
   944.500000       452.563995    
   944.599976       452.928986    
   944.700012       452.134003    
   944.799988       451.602997    
   944.900024       451.937988    
   945.000000       451.686005    
   945.099976       449.989014    
   945.200012       449.354004    
   945.299988       450.871002    
   945.400024       453.407013    
   945.500000       455.903992    
   945.599976       456.658997    
   945.700012       456.337006    
   945.799988       454.355011    
   945.900024       451.252991    
   946.000000       450.351013    
   946.099976       451.108002    
   946.200012       451.075012    
   946.299988       448.846008    
   946.400024       446.630005    
   946.500000       445.989014    
   946.599976       444.821991    
   946.700012       440.623993    
   946.799988       439.079987    
   946.900024       440.221985    
   947.000000       443.006012    
   947.099976       447.493011    
   947.200012       449.707001    
   947.299988       449.526001    
   947.400024       449.291992    
   947.500000       448.673004    
   947.599976       448.052002    
   947.700012       445.678009    
   947.799988       445.825012    
   947.900024       446.451996    
   948.000000       447.420013    
   948.099976       447.834991    
   948.200012       446.644989    
   948.299988       448.406006    
   948.400024       450.446014    
   948.500000       451.975006    
   948.599976       453.763000    
   948.700012       454.127991    
   948.799988       452.985992    
   948.900024       450.768005    
   949.000000       449.429993    
   949.099976       449.458008    
   949.200012       448.812988    
   949.299988       448.546997    
   949.400024       448.763000    
   949.500000       448.403992    
   949.599976       449.882996    
   949.700012       452.339996    
   949.799988       452.576996    
   949.900024       451.856995    
   950.000000       450.933990    
   950.099976       449.355011    
   950.200012       449.545990    
   950.299988       450.312988    
   950.400024       449.885010    
   950.500000       449.955994    
   950.599976       448.984009    
   950.700012       448.950012    
   950.799988       451.475006    
   950.900024       454.490997    
   951.000000       456.505005    
   951.099976       455.941986    
   951.200012       454.088013    
   951.299988       453.087006    
   951.400024       452.976990    
   951.500000       453.902008    
   951.599976       452.990997    
   951.700012       452.518005    
   951.799988       451.359009    
   951.900024       450.670013    
   952.000000       450.309998    
   952.099976       447.971008    
   952.200012       445.757996    
   952.299988       446.240997    
   952.400024       447.614014    
   952.500000       449.165985    
   952.599976       450.191986    
   952.700012       449.052002    
   952.799988       448.128998    
   952.900024       449.790009    
   953.000000       450.751007    
   953.099976       451.619995    
   953.200012       451.493011    
   953.299988       449.175995    
   953.400024       447.201996    
   953.500000       446.421997    
   953.599976       446.528015    
   953.700012       447.914001    
   953.799988       445.782990    
   953.900024       442.628998    
   954.000000       441.179993    
   954.099976       441.489990    
   954.200012       442.476013    
   954.299988       445.085999    
   954.400024       446.497009    
   954.500000       445.140991    
   954.599976       446.661011    
   954.700012       448.221985    
   954.799988       449.964996    
   954.900024       451.240997    
   955.000000       452.959015    
   955.099976       455.803009    
   955.200012       457.582001    
   955.299988       459.480011    
   955.400024       461.875000    
   955.500000       461.996002    
   955.599976       461.520996    
   955.700012       460.554993    
   955.799988       459.993011    
   955.900024       457.557007    
   956.000000       456.079987    
   956.099976       456.408997    
   956.200012       457.135986    
   956.299988       455.941010    
   956.400024       455.811005    
   956.500000       456.937012    
   956.599976       458.473999    
   956.700012       458.204987    
   956.799988       457.229004    
   956.900024       458.678009    
   957.000000       458.436005    
   957.099976       456.190002    
   957.200012       455.806000    
   957.299988       454.403015    
   957.400024       452.445007    
   957.500000       450.460999    
   957.599976       448.278015    
   957.700012       446.924988    
   957.799988       445.606995    
   957.900024       443.298004    
   958.000000       441.679993    
   958.099976       439.414001    
   958.200012       437.862000    
   958.299988       438.523987    
   958.400024       438.671997    
   958.500000       437.691010    
   958.599976       435.447998    
   958.700012       433.657990    
   958.799988       433.549988    
   958.900024       434.346008    
   959.000000       436.480011    
   959.099976       438.808990    
   959.200012       438.644989    
   959.299988       438.501007    
   959.400024       438.609985    
   959.500000       438.987000    
   959.599976       440.928009    
   959.700012       443.773010    
   959.799988       444.713989    
   959.900024       444.592987    
   960.000000       447.709991    
   960.099976       450.128998    
   960.200012       450.411011    
   960.299988       450.398987    
   960.400024       451.591003    
   960.500000       454.809998    
   960.599976       456.153015    
   960.700012       454.572998    
   960.799988       452.114014    
   960.900024       452.042999    
   961.000000       452.919006    
   961.099976       452.601013    
   961.200012       452.623993    
   961.299988       454.602997    
   961.400024       456.537994    
   961.500000       459.795013    
   961.599976       461.122986    
   961.700012       462.496002    
   961.799988       461.227997    
   961.900024       457.657013    
   962.000000       455.506989    
   962.099976       454.500000    
   962.200012       454.497986    
   962.299988       456.386993    
   962.400024       458.575012    
   962.500000       459.126007    
   962.599976       458.511993    
   962.700012       457.441010    
   962.799988       457.207001    
   962.900024       458.002014    
   963.000000       458.200989    
   963.099976       457.147003    
   963.200012       455.790985    
   963.299988       453.480011    
   963.400024       451.513000    
   963.500000       447.420013    
   963.599976       443.233002    
   963.700012       438.300995    
   963.799988       437.342010    
   963.900024       437.442993    
   964.000000       435.942993    
   964.099976       434.859009    
   964.200012       434.960999    
   964.299988       436.765991    
   964.400024       439.829010    
   964.500000       443.627014    
   964.599976       446.718994    
   964.700012       447.968994    
   964.799988       447.796997    
   964.900024       448.136993    
   965.000000       448.697998    
   965.099976       450.188995    
   965.200012       452.513000    
   965.299988       454.998993    
   965.400024       455.528992    
   965.500000       454.602997    
   965.599976       454.158997    
   965.700012       454.248993    
   965.799988       452.390015    
   965.900024       449.862000    
   966.000000       447.644012    
   966.099976       443.636993    
   966.200012       440.213989    
   966.299988       438.957001    
   966.400024       439.389008    
   966.500000       441.946991    
   966.599976       444.665985    
   966.700012       445.371002    
   966.799988       443.790985    
   966.900024       444.203003    
   967.000000       445.997009    
   967.099976       448.697998    
   967.200012       449.931000    
   967.299988       450.541992    
   967.400024       452.752991    
   967.500000       456.692993    
   967.599976       460.242004    
   967.700012       460.907013    
   967.799988       461.276001    
   967.900024       460.746002    
   968.000000       461.119995    
   968.099976       458.263000    
   968.200012       457.489014    
   968.299988       459.588013    
   968.400024       459.664001    
   968.500000       456.042999    
   968.599976       451.815002    
   968.700012       448.595001    
   968.799988       447.704987    
   968.900024       448.484009    
   969.000000       449.140991    
   969.099976       447.944000    
   969.200012       446.221008    
   969.299988       442.765015    
   969.400024       441.177002    
   969.500000       443.544006    
   969.599976       443.671997    
   969.700012       443.632996    
   969.799988       445.026001    
   969.900024       446.278015    
   970.000000       445.976013    
   970.099976       446.661011    
   970.200012       446.545013    
   970.299988       444.072998    
   970.400024       441.875000    
   970.500000       443.270996    
   970.599976       447.166992    
   970.700012       449.035004    
   970.799988       447.677002    
   970.900024       446.354004    
   971.000000       448.279999    
   971.099976       451.997986    
   971.200012       455.459015    
   971.299988       458.036011    
   971.400024       458.660004    
   971.500000       460.020996    
   971.599976       461.785004    
   971.700012       463.777008    
   971.799988       463.140015    
   971.900024       459.183990    
   972.000000       456.678986    
   972.099976       456.153015    
   972.200012       457.339996    
   972.299988       458.799011    
   972.400024       460.315002    
   972.500000       460.989990    
   972.599976       460.735992    
   972.700012       460.950012    
   972.799988       460.868988    
   972.900024       459.178986    
   973.000000       457.882996    
   973.099976       458.812012    
   973.200012       458.394012    
   973.299988       457.971985    
   973.400024       457.437988    
   973.500000       456.184998    
   973.599976       454.294006    
   973.700012       455.257996    
   973.799988       456.144989    
   973.900024       455.725006    
   974.000000       456.002014    
   974.099976       458.505005    
   974.200012       460.127014    
   974.299988       462.838013    
   974.400024       464.157990    
   974.500000       465.130005    
   974.599976       465.773010    
   974.700012       464.899994    
   974.799988       462.526001    
   974.900024       460.177002    
   975.000000       459.084991    
   975.099976       458.992004    
   975.200012       457.480988    
   975.299988       457.731995    
   975.400024       459.210999    
   975.500000       460.687988    
   975.599976       460.014008    
   975.700012       459.312012    
   975.799988       459.725006    
   975.900024       459.739014    
   976.000000       460.109009    
   976.099976       460.944000    
   976.200012       462.915985    
   976.299988       465.093994    
   976.400024       464.855988    
   976.500000       463.734009    
   976.599976       464.906006    
   976.700012       465.770996    
   976.799988       465.700989    
   976.900024       465.088989    
   977.000000       463.524994    
   977.099976       462.066010    
   977.200012       461.737000    
   977.299988       461.149994    
   977.400024       460.536987    
   977.500000       462.005005    
   977.599976       462.420013    
   977.700012       462.175995    
   977.799988       460.333008    
   977.900024       458.408997    
   978.000000       457.164001    
   978.099976       455.255005    
   978.200012       452.985992    
   978.299988       450.212006    
   978.400024       448.459015    
   978.500000       447.460999    
   978.599976       446.247986    
   978.700012       444.218994    
   978.799988       443.166992    
   978.900024       443.790985    
   979.000000       444.755005    
   979.099976       447.110992    
   979.200012       449.368988    
   979.299988       451.958008    
   979.400024       453.661011    
   979.500000       453.437012    
   979.599976       452.987000    
   979.700012       450.773010    
   979.799988       450.558990    
   979.900024       450.966003    
   980.000000       449.716003    
   980.099976       449.334991    
   980.200012       450.468994    
   980.299988       452.005005    
   980.400024       453.450989    
   980.500000       453.778992    
   980.599976       453.382996    
   980.700012       451.842010    
   980.799988       450.717987    
   980.900024       450.756012    
   981.000000       452.069000    
   981.099976       454.015015    
   981.200012       456.270996    
   981.299988       456.160004    
   981.400024       456.885010    
   981.500000       457.540985    
   981.599976       458.306000    
   981.700012       461.864990    
   981.799988       465.321014    
   981.900024       468.549988    
   982.000000       471.052002    
   982.099976       471.151001    
   982.200012       470.595001    
   982.299988       470.622009    
   982.400024       471.777008    
   982.500000       475.378998    
   982.599976       478.454010    
   982.700012       479.966003    
   982.799988       477.028992    
   982.900024       471.364990    
   983.000000       469.210999    
   983.099976       469.786987    
   983.200012       468.664001    
   983.299988       467.838989    
   983.400024       467.191986    
   983.500000       467.126007    
   983.599976       467.636993    
   983.700012       467.358002    
   983.799988       466.691986    
   983.900024       465.697998    
   984.000000       465.700012    
   984.099976       468.174988    
   984.200012       470.039001    
   984.299988       468.902008    
   984.400024       465.654999    
   984.500000       463.276001    
   984.599976       462.923004    
   984.700012       464.651001    
   984.799988       468.191010    
   984.900024       471.213989    
   985.000000       473.673004    
   985.099976       475.514008    
   985.200012       476.717010    
   985.299988       479.670013    
   985.400024       479.048004    
   985.500000       477.526001    
   985.599976       476.907990    
   985.700012       476.648987    
   985.799988       478.337006    
   985.900024       480.070007    
   986.000000       479.971008    
   986.099976       480.278015    
   986.200012       479.145996    
   986.299988       477.278015    
   986.400024       475.967010    
   986.500000       475.384003    
   986.599976       476.483002    
   986.700012       477.497009    
   986.799988       476.947998    
   986.900024       478.335999    
   987.000000       479.355011    
   987.099976       478.470001    
   987.200012       477.884003    
   987.299988       478.761993    
   987.400024       481.165985    
   987.500000       482.565002    
   987.599976       480.933990    
   987.700012       477.352997    
   987.799988       475.795990    
   987.900024       476.445007    
   988.000000       479.061005    
   988.099976       480.157990    
   988.200012       478.243988    
   988.299988       476.500000    
   988.400024       475.069000    
   988.500000       474.755005    
   988.599976       473.135010    
   988.700012       470.644989    
   988.799988       469.466003    
   988.900024       468.269012    
   989.000000       466.100006    
   989.099976       462.199005    
   989.200012       457.881012    
   989.299988       455.003998    
   989.400024       452.944000    
   989.500000       450.804993    
   989.599976       448.829010    
   989.700012       448.575012    
   989.799988       449.105988    
   989.900024       449.872986    
   990.000000       449.796997    
   990.099976       449.230988    
   990.200012       446.570007    
   990.299988       444.816986    
   990.400024       442.226990    
   990.500000       438.553986    
   990.599976       437.148987    
   990.700012       436.890015    
   990.799988       437.181000    
   990.900024       438.389008    
   991.000000       439.605988    
   991.099976       438.278015    
   991.200012       437.115997    
   991.299988       437.966003    
   991.400024       439.505005    
   991.500000       440.365997    
   991.599976       441.406006    
   991.700012       443.781006    
   991.799988       444.923004    
   991.900024       445.480988    
   992.000000       444.735992    
   992.099976       443.648010    
   992.200012       446.933014    
   992.299988       452.670013    
   992.400024       456.472992    
   992.500000       460.394012    
   992.599976       462.882996    
   992.700012       463.970001    
   992.799988       464.983002    
   992.900024       465.263000    
   993.000000       464.488007    
   993.099976       463.010986    
   993.200012       463.891998    
   993.299988       464.742004    
   993.400024       464.407990    
   993.500000       464.139008    
   993.599976       465.136993    
   993.700012       465.290009    
   993.799988       465.528992    
   993.900024       465.016998    
   994.000000       464.664001    
   994.099976       465.768005    
   994.200012       466.936005    
   994.299988       465.670990    
   994.400024       464.779999    
   994.500000       465.170013    
   994.599976       464.966003    
   994.700012       463.873993    
   994.799988       464.450989    
   994.900024       464.628998    
   995.000000       462.639008    
   995.099976       458.662994    
   995.200012       454.885010    
   995.299988       451.351013    
   995.400024       448.282990    
   995.500000       443.744995    
   995.599976       439.613007    
   995.700012       438.130005    
   995.799988       439.615997    
   995.900024       441.114990    
   996.000000       441.036987    
   996.099976       442.709991    
   996.200012       443.622986    
   996.299988       445.776001    
   996.400024       445.467987    
   996.500000       444.842010    
   996.599976       445.388000    
   996.700012       446.791992    
   996.799988       447.115997    
   996.900024       446.575012    
   997.000000       446.162994    
   997.099976       446.464996    
   997.200012       444.950012    
   997.299988       443.532013    
   997.400024       442.362000    
   997.500000       440.473999    
   997.599976       438.298004    
   997.700012       437.283997    
   997.799988       437.207001    
   997.900024       440.473999    
   998.000000       442.605988    
   998.099976       444.696014    
   998.200012       445.322998    
   998.299988       445.898010    
   998.400024       447.084015    
   998.500000       449.407013    
   998.599976       451.248993    
   998.700012       452.989014    
   998.799988       454.766998    
   998.900024       455.286987    
   999.000000       454.670990    
   999.099976       453.756012    
   999.200012       454.578003    
   999.299988       456.203003    
   999.400024       456.726013    
   999.500000       458.178009    
   999.599976       459.833008    
   999.700012       462.048004    
   999.799988       462.338013    
   999.900024       460.725006    
   1000.00000       459.002014    
   1000.09998       457.847992    
   1000.20001       456.707001    
   1000.29999       456.759003    
   1000.40002       456.748993    
   1000.50000       457.531006    
   1000.59998       458.673004    
   1000.70001       459.209015    
   1000.79999       459.779999    
   1000.90002       461.391998    
   1001.00000       461.282013    
   1001.09998       459.445007    
   1001.20001       457.186005    
   1001.29999       453.519989    
   1001.40002       451.815002    
   1001.50000       452.606995    
   1001.59998       451.545013    
   1001.70001       451.173004    
   1001.79999       450.333008    
   1001.90002       447.973999    
   1002.00000       446.468994    
   1002.09998       448.421997    
   1002.20001       449.385010    
   1002.29999       450.308014    
   1002.40002       450.286987    
   1002.50000       448.704987    
   1002.59998       448.240997    
   1002.70001       446.421997    
   1002.79999       445.329987    
   1002.90002       442.196014    
   1003.00000       438.627014    
   1003.09998       434.799988    
   1003.20001       434.329010    
   1003.29999       436.821014    
   1003.40002       439.307007    
   1003.50000       442.181000    
   1003.59998       445.550995    
   1003.70001       451.813995    
   1003.79999       455.798004    
   1003.90002       456.516998    
   1004.00000       456.656006    
   1004.09998       456.235992    
   1004.20001       455.661987    
   1004.29999       455.463989    
   1004.40002       456.360992    
   1004.50000       455.263000    
   1004.59998       454.162994    
   1004.70001       453.006989    
   1004.79999       451.886993    
   1004.90002       450.667999    
   1005.00000       450.106995    
   1005.09998       450.131989    
   1005.20001       451.130005    
   1005.29999       454.010010    
   1005.40002       457.450012    
   1005.50000       461.526001    
   1005.59998       461.940002    
   1005.70001       460.285004    
   1005.79999       456.983002    
   1005.90002       454.885986    
   1006.00000       454.384003    
   1006.09998       455.273010    
   1006.20001       457.528015    
   1006.29999       458.665009    
   1006.40002       459.815002    
   1006.50000       462.226990    
   1006.59998       459.877991    
   1006.70001       455.808014    
   1006.79999       451.313995    
   1006.90002       447.264008    
   1007.00000       444.993011    
   1007.09998       444.480011    
   1007.20001       442.664001    
   1007.29999       438.535004    
   1007.40002       437.437988    
   1007.50000       437.072998    
   1007.59998       439.332001    
   1007.70001       443.341003    
   1007.79999       444.990997    
   1007.90002       443.838989    
   1008.00000       443.058990    
   1008.09998       442.167999    
   1008.20001       441.760986    
   1008.29999       441.355988    
   1008.40002       443.285004    
   1008.50000       443.187012    
   1008.59998       441.117004    
   1008.70001       440.466003    
   1008.79999       442.635986    
   1008.90002       444.554993    
   1009.00000       444.390015    
   1009.09998       445.908997    
   1009.20001       447.513000    
   1009.29999       448.690002    
   1009.40002       448.221985    
   1009.50000       446.364014    
   1009.59998       445.112000    
   1009.70001       444.608002    
   1009.79999       444.233002    
   1009.90002       446.450012    
   1010.00000       449.071014    
   1010.09998       451.756012    
   1010.20001       453.157013    
   1010.29999       453.015991    
   1010.40002       453.505005    
   1010.50000       453.377991    
   1010.59998       455.377991    
   1010.70001       458.825989    
   1010.79999       460.506012    
   1010.90002       461.613007    
   1011.00000       462.877991    
   1011.09998       462.514008    
   1011.20001       460.031006    
   1011.29999       457.317993    
   1011.40002       456.675995    
   1011.50000       458.481995    
   1011.59998       460.250000    
   1011.70001       461.742004    
   1011.79999       462.115997    
   1011.90002       459.337006    
   1012.00000       457.376007    
   1012.09998       456.769012    
   1012.20001       457.243988    
   1012.29999       454.699005    
   1012.40002       453.244995    
   1012.50000       452.359985    
   1012.59998       452.757996    
   1012.70001       453.640015    
   1012.79999       453.622986    
   1012.90002       453.144989    
   1013.00000       450.243011    
   1013.09998       447.674011    
   1013.20001       445.678009    
   1013.29999       442.162994    
   1013.40002       440.944000    
   1013.50000       443.106995    
   1013.59998       443.906006    
   1013.70001       441.751007    
   1013.79999       440.782990    
   1013.90002       441.316010    
   1014.00000       442.312012    
   1014.09998       442.601990    
   1014.20001       442.175995    
   1014.29999       441.665009    
   1014.40002       440.773010    
   1014.50000       441.010986    
   1014.59998       441.221008    
   1014.70001       444.669006    
   1014.79999       447.997009    
   1014.90002       447.217010    
   1015.00000       442.666992    
   1015.09998       437.920013    
   1015.20001       436.260986    
   1015.29999       436.897003    
   1015.40002       437.998993    
   1015.50000       438.300995    
   1015.59998       438.187012    
   1015.70001       437.281006    
   1015.79999       435.367004    
   1015.90002       432.764008    
   1016.00000       431.089996    
   1016.09998       431.270996    
   1016.20001       433.937012    
   1016.29999       437.934998    
   1016.40002       441.170013    
   1016.50000       442.210999    
   1016.59998       443.446014    
   1016.70001       447.277008    
   1016.79999       448.575012    
   1016.90002       447.825989    
   1017.00000       448.967010    
   1017.09998       452.519012    
   1017.20001       455.466003    
   1017.29999       455.959015    
   1017.40002       456.445007    
   1017.50000       455.346008    
   1017.59998       453.402008    
   1017.70001       452.005005    
   1017.79999       451.692993    
   1017.90002       453.425995    
   1018.00000       454.032990    
   1018.09998       455.039001    
   1018.20001       455.740997    
   1018.29999       454.597992    
   1018.40002       453.949005    
   1018.50000       454.010010    
   1018.59998       455.127014    
   1018.70001       457.225006    
   1018.79999       459.209015    
   1018.90002       460.851013    
   1019.00000       461.471985    
   1019.09998       460.819000    
   1019.20001       461.386993    
   1019.29999       463.166992    
   1019.40002       463.873993    
   1019.50000       464.313995    
   1019.59998       464.739990    
   1019.70001       467.278015    
   1019.79999       468.273010    
   1019.90002       466.898010    
   1020.00000       465.865997    
   1020.09998       465.648010    
   1020.20001       467.158997    
   1020.29999       468.570007    
   1020.40002       470.179993    
   1020.50000       469.937988    
   1020.59998       468.160004    
   1020.70001       467.540985    
   1020.79999       467.720001    
   1020.90002       469.261993    
   1021.00000       469.514008    
   1021.09998       467.877991    
   1021.20001       468.108002    
   1021.29999       468.541992    
   1021.40002       469.977997    
   1021.50000       472.178986    
   1021.59998       474.247009    
   1021.70001       475.295990    
   1021.79999       475.946991    
   1021.90002       477.463989    
   1022.00000       478.257996    
   1022.09998       478.614990    
   1022.20001       478.756989    
   1022.29999       480.063995    
   1022.40002       482.071014    
   1022.50000       483.766998    
   1022.59998       483.511993    
   1022.70001       482.165009    
   1022.79999       482.763000    
   1022.90002       486.101013    
   1023.00000       490.087006    
   1023.09998       493.029999    
   1023.20001       495.903015    
   1023.29999       498.608002    
   1023.40002       500.882996    
   1023.50000       504.428009    
   1023.59998       509.536987    
   1023.70001       513.445007    
   1023.79999       515.927979    
   1023.90002       519.109985    
   1024.00000       521.929016    
   1024.09998       523.458008    
   1024.19995       522.507019    
   1024.30005       517.599976    
   1024.40002       514.851990    
   1024.50000       511.575012    
   1024.59998       508.471008    
   1024.69995       506.600006    
   1024.80005       505.505005    
   1024.90002       503.579010    
   1025.00000       500.971008    
   1025.09998       498.966003    
   1025.19995       497.135010    
   1025.30005       496.785004    
   1025.40002       496.701996    
   1025.50000       497.997986    
   1025.59998       499.050995    
   1025.69995       498.350006    
   1025.80005       497.082001    
   1025.90002       495.312012    
   1026.00000       493.855011    
   1026.09998       492.993011    
   1026.19995       492.753998    
   1026.30005       493.437012    
   1026.40002       493.988007    
   1026.50000       494.148987    
   1026.59998       494.048004    
   1026.69995       495.078003    
   1026.80005       496.182007    
   1026.90002       498.445007    
   1027.00000       499.209991    
   1027.09998       498.475006    
   1027.19995       496.147003    
   1027.30005       494.441010    
   1027.40002       493.535004    
   1027.50000       493.574005    
   1027.59998       496.279999    
   1027.69995       498.420013    
   1027.80005       499.066986    
   1027.90002       500.223999    
   1028.00000       501.963989    
   1028.09998       501.610992    
   1028.19995       500.696014    
   1028.30005       499.417999    
   1028.40002       497.674988    
   1028.50000       497.174988    
   1028.59998       496.585999    
   1028.69995       497.114990    
   1028.80005       498.567993    
   1028.90002       499.765015    
   1029.00000       500.489990    
   1029.09998       499.640015    
   1029.19995       499.644989    
   1029.30005       499.825989    
   1029.40002       499.342987    
   1029.50000       499.364990    
   1029.59998       500.144989    
   1029.69995       498.871002    
   1029.80005       498.540985    
   1029.90002       498.515991    
   1030.00000       496.966003    
   1030.09998       496.209015    
   1030.19995       496.079010    
   1030.30005       496.231995    
   1030.40002       497.667999    
   1030.50000       499.136993    
   1030.59998       496.894012    
   1030.69995       495.391998    
   1030.80005       493.162994    
   1030.90002       488.390015    
   1031.00000       485.503998    
   1031.09998       484.278015    
   1031.19995       482.670013    
   1031.30005       480.415985    
   1031.40002       479.286987    
   1031.50000       478.556000    
   1031.59998       476.015015    
   1031.69995       471.977997    
   1031.80005       470.576996    
   1031.90002       469.183990    
   1032.00000       469.250000    
   1032.09998       471.485992    
   1032.19995       473.433990    
   1032.30005       473.778992    
   1032.40002       475.152008    
   1032.50000       476.216003    
   1032.59998       476.209015    
   1032.69995       474.963989    
   1032.80005       474.088013    
   1032.90002       471.750000    
   1033.00000       472.727997    
   1033.09998       476.445007    
   1033.19995       477.911987    
   1033.30005       479.037994    
   1033.40002       477.644989    
   1033.50000       478.464996    
   1033.59998       479.204010    
   1033.69995       478.234009    
   1033.80005       475.914001    
   1033.90002       473.928009    
   1034.00000       472.589996    
   1034.09998       470.959015    
   1034.19995       470.563995    
   1034.30005       471.359985    
   1034.40002       472.444000    
   1034.50000       472.157013    
   1034.59998       470.165009    
   1034.69995       470.843994    
   1034.80005       470.773987    
   1034.90002       471.252014    
   1035.00000       471.433014    
   1035.09998       472.023987    
   1035.19995       471.075012    
   1035.30005       467.569000    
   1035.40002       465.829010    
   1035.50000       466.226013    
   1035.59998       467.244995    
   1035.69995       468.670990    
   1035.80005       469.556000    
   1035.90002       470.088989    
   1036.00000       469.084015    
   1036.09998       467.268005    
   1036.19995       467.322998    
   1036.30005       468.362000    
   1036.40002       468.981995    
   1036.50000       469.266998    
   1036.59998       469.151001    
   1036.69995       468.492004    
   1036.80005       467.563995    
   1036.90002       466.420013    
   1037.00000       465.238007    
   1037.09998       464.684998    
   1037.19995       464.496002    
   1037.30005       462.553986    
   1037.40002       461.837006    
   1037.50000       461.923004    
   1037.59998       462.264008    
   1037.69995       463.437012    
   1037.80005       464.545990    
   1037.90002       465.377991    
   1038.00000       465.968994    
   1038.09998       466.598999    
   1038.19995       464.363007    
   1038.30005       462.528992    
   1038.40002       461.678986    
   1038.50000       461.072998    
   1038.59998       461.354004    
   1038.69995       462.877991    
   1038.80005       464.175995    
   1038.90002       463.348999    
   1039.00000       461.799011    
   1039.09998       461.872009    
   1039.19995       464.466003    
   1039.30005       465.878998    
   1039.40002       466.936005    
   1039.50000       468.595001    
   1039.59998       468.777008    
   1039.69995       469.350006    
   1039.80005       469.990997    
   1039.90002       473.210999    
   1040.00000       475.554993    
   1040.09998       475.902008    
   1040.19995       477.023987    
   1040.30005       476.734985    
   1040.40002       476.748993    
   1040.50000       476.561005    
   1040.59998       478.015015    
   1040.69995       480.351013    
   1040.80005       483.313995    
   1040.90002       484.044006    
   1041.00000       483.296997    
   1041.09998       480.859009    
   1041.19995       482.242004    
   1041.30005       485.015015    
   1041.40002       485.846985    
   1041.50000       486.381989    
   1041.59998       486.329987    
   1041.69995       486.588989    
   1041.80005       487.595001    
   1041.90002       488.006989    
   1042.00000       487.295990    
   1042.09998       490.153015    
   1042.19995       491.420990    
   1042.30005       491.785004    
   1042.40002       492.359009    
   1042.50000       492.928986    
   1042.59998       493.445007    
   1042.69995       492.865997    
   1042.80005       490.873993    
   1042.90002       490.376007    
   1043.00000       490.195007    
   1043.09998       489.372986    
   1043.19995       488.307007    
   1043.30005       486.350006    
   1043.40002       483.740997    
   1043.50000       482.317993    
   1043.59998       482.846008    
   1043.69995       483.696991    
   1043.80005       483.420013    
   1043.90002       481.312012    
   1044.00000       479.365997    
   1044.09998       476.240997    
   1044.19995       475.949005    
   1044.30005       479.144012    
   1044.40002       483.838989    
   1044.50000       487.816010    
   1044.59998       490.049988    
   1044.69995       493.593994    
   1044.80005       496.093994    
   1044.90002       496.944000    
   1045.00000       497.929993    
   1045.09998       497.286011    
   1045.19995       496.533997    
   1045.30005       495.619995    
   1045.40002       495.306000    
   1045.50000       493.169006    
   1045.59998       488.989990    
   1045.69995       484.738007    
   1045.80005       484.580994    
   1045.90002       487.377991    
   1046.00000       487.446014    
   1046.09998       489.454010    
   1046.19995       489.023010    
   1046.30005       485.962006    
   1046.40002       483.208008    
   1046.50000       482.436005    
   1046.59998       483.276001    
   1046.69995       482.679993    
   1046.80005       480.640991    
   1046.90002       479.072998    
   1047.00000       479.272003    
   1047.09998       479.588989    
   1047.19995       479.872986    
   1047.30005       478.975006    
   1047.40002       478.404999    
   1047.50000       481.553986    
   1047.59998       485.260986    
   1047.69995       489.234009    
   1047.80005       490.204987    
   1047.90002       487.382996    
   1048.00000       486.109009    
   1048.09998       485.587006    
   1048.19995       485.608002    
   1048.30005       486.277008    
   1048.40002       490.554993    
   1048.50000       494.949005    
   1048.59998       496.968994    
   1048.69995       497.546997    
   1048.80005       497.738007    
   1048.90002       497.697998    
   1049.00000       497.500000    
   1049.09998       497.927002    
   1049.19995       499.287994    
   1049.30005       498.888000    
   1049.40002       497.746002    
   1049.50000       498.105011    
   1049.59998       498.901001    
   1049.69995       498.246002    
   1049.80005       497.352997    
   1049.90002       498.755005    
   1050.00000       500.002014    
   1050.09998       502.278015    
   1050.19995       503.437988    
   1050.30005       505.407013    
   1050.40002       506.252014    
   1050.50000       505.795013    
   1050.59998       504.015991    
   1050.69995       500.824005    
   1050.80005       496.291992    
   1050.90002       492.104004    
   1051.00000       488.105988    
   1051.09998       483.283997    
   1051.19995       480.796997    
   1051.30005       478.522003    
   1051.40002       476.958008    
   1051.50000       475.230988    
   1051.59998       473.605011    
   1051.69995       471.540009    
   1051.80005       471.183990    
   1051.90002       472.852997    
   1052.00000       473.127991    
   1052.09998       474.727997    
   1052.19995       476.367004    
   1052.30005       476.218994    
   1052.40002       475.770996    
   1052.50000       475.739014    
   1052.59998       476.652008    
   1052.69995       478.752014    
   1052.80005       482.015991    
   1052.90002       486.101013    
   1053.00000       488.016998    
   1053.09998       488.070007    
   1053.19995       486.253998    
   1053.30005       484.337006    
   1053.40002       483.669006    
   1053.50000       483.565002    
   1053.59998       484.998993    
   1053.69995       485.796997    
   1053.80005       487.557007    
   1053.90002       489.365997    
   1054.00000       490.912994    
   1054.09998       491.411011    
   1054.19995       491.955994    
   1054.30005       492.976990    
   1054.40002       492.876007    
   1054.50000       492.519989    
   1054.59998       491.923004    
   1054.69995       492.192993    
   1054.80005       491.718994    
   1054.90002       489.299988    
   1055.00000       486.050995    
   1055.09998       483.170990    
   1055.19995       480.044006    
   1055.30005       476.480988    
   1055.40002       475.295013    
   1055.50000       474.903015    
   1055.59998       478.049988    
   1055.69995       481.194000    
   1055.80005       485.289001    
   1055.90002       490.609985    
   1056.00000       492.873993    
   1056.09998       492.605011    
   1056.19995       491.566010    
   1056.30005       489.673004    
   1056.40002       489.682007    
   1056.50000       488.222992    
   1056.59998       485.282990    
   1056.69995       483.464996    
   1056.80005       484.045990    
   1056.90002       486.410004    
   1057.00000       488.165985    
   1057.09998       489.800995    
   1057.19995       489.395996    
   1057.30005       487.250000    
   1057.40002       486.070007    
   1057.50000       486.622009    
   1057.59998       487.476990    
   1057.69995       487.716003    
   1057.80005       489.520996    
   1057.90002       489.498993    
   1058.00000       488.494995    
   1058.09998       490.440002    
   1058.19995       492.003998    
   1058.30005       492.446991    
   1058.40002       491.218994    
   1058.50000       489.268005    
   1058.59998       488.584015    
   1058.69995       487.829010    
   1058.80005       486.295013    
   1058.90002       481.669006    
   1059.00000       477.980011    
   1059.09998       473.402008    
   1059.19995       471.993988    
   1059.30005       473.726990    
   1059.40002       474.661987    
   1059.50000       473.096985    
   1059.59998       469.990997    
   1059.69995       467.166992    
   1059.80005       466.437012    
   1059.90002       467.126007    
   1060.00000       465.490997    
   1060.09998       462.388000    
   1060.19995       461.910004    
   1060.30005       463.800995    
   1060.40002       464.828003    
   1060.50000       463.717987    
   1060.59998       461.893005    
   1060.69995       461.613007    
   1060.80005       462.145996    
   1060.90002       461.661011    
   1061.00000       462.733002    
   1061.09998       464.337006    
   1061.19995       466.135010    
   1061.30005       468.473999    
   1061.40002       469.049988    
   1061.50000       470.570007    
   1061.59998       473.174988    
   1061.69995       476.717010    
   1061.80005       478.321991    
   1061.90002       480.313995    
   1062.00000       483.487000    
   1062.09998       487.730011    
   1062.19995       490.846985    
   1062.30005       490.699005    
   1062.40002       489.907013    
   1062.50000       489.291992    
   1062.59998       490.730988    
   1062.69995       493.404999    
   1062.80005       497.635986    
   1062.90002       503.834991    
   1063.00000       505.653015    
   1063.09998       504.490997    
   1063.19995       503.973999    
   1063.30005       503.385010    
   1063.40002       502.894989    
   1063.50000       502.200012    
   1063.59998       503.545990    
   1063.69995       504.225006    
   1063.80005       504.984985    
   1063.90002       505.492004    
   1064.00000       505.429993    
   1064.09998       506.722992    
   1064.19995       508.510986    
   1064.30005       511.363007    
   1064.40002       513.682007    
   1064.50000       515.112976    
   1064.59998       517.585022    
   1064.69995       516.403992    
   1064.80005       514.898987    
   1064.90002       513.737976    
   1065.00000       513.679016    
   1065.09998       513.943970    
   1065.19995       515.054993    
   1065.30005       516.091980    
   1065.40002       516.252014    
   1065.50000       516.075989    
   1065.59998       516.702026    
   1065.69995       515.533020    
   1065.80005       514.549011    
   1065.90002       514.807983    
   1066.00000       513.038025    
   1066.09998       512.010010    
   1066.19995       511.653992    
   1066.30005       513.309021    
   1066.40002       514.513977    
   1066.50000       516.242981    
   1066.59998       517.909973    
   1066.69995       515.114990    
   1066.80005       510.651001    
   1066.90002       505.753998    
   1067.00000       504.769012    
   1067.09998       505.863007    
   1067.19995       507.717987    
   1067.30005       509.692993    
   1067.40002       508.115997    
   1067.50000       505.675995    
   1067.59998       504.485992    
   1067.69995       508.078003    
   1067.80005       512.346985    
   1067.90002       518.513977    
   1068.00000       521.872009    
   1068.09998       523.005981    
   1068.19995       524.854004    
   1068.30005       525.153992    
   1068.40002       525.416992    
   1068.50000       523.801025    
   1068.59998       523.098022    
   1068.69995       519.663025    
   1068.80005       516.763000    
   1068.90002       515.846985    
   1069.00000       514.044006    
   1069.09998       512.242981    
   1069.19995       510.389008    
   1069.30005       509.419006    
   1069.40002       508.181000    
   1069.50000       508.066010    
   1069.59998       506.109009    
   1069.69995       502.670013    
   1069.80005       499.352997    
   1069.90002       498.299988    
   1070.00000       498.394989    
   1070.09998       500.683990    
   1070.19995       500.994995    
   1070.30005       502.011993    
   1070.40002       502.540009    
   1070.50000       503.059998    
   1070.59998       501.701996    
   1070.69995       497.795990    
   1070.80005       495.734009    
   1070.90002       491.598999    
   1071.00000       488.510010    
   1071.09998       487.941986    
   1071.19995       488.681000    
   1071.30005       488.813995    
   1071.40002       488.131012    
   1071.50000       487.010986    
   1071.59998       487.341003    
   1071.69995       490.087006    
   1071.80005       492.904999    
   1071.90002       495.494995    
   1072.00000       497.582001    
   1072.09998       496.546997    
   1072.19995       496.295013    
   1072.30005       494.721008    
   1072.40002       493.000000    
   1072.50000       490.981995    
   1072.59998       492.648010    
   1072.69995       497.023987    
   1072.80005       499.687012    
   1072.90002       501.015015    
   1073.00000       501.002991    
   1073.09998       501.266998    
   1073.19995       501.553986    
   1073.30005       502.066986    
   1073.40002       501.394989    
   1073.50000       499.407990    
   1073.59998       498.526001    
   1073.69995       498.972992    
   1073.80005       500.135010    
   1073.90002       500.415009    
   1074.00000       499.141998    
   1074.09998       500.252991    
   1074.19995       502.294006    
   1074.30005       500.519989    
   1074.40002       498.725006    
   1074.50000       497.558014    
   1074.59998       495.368988    
   1074.69995       493.885010    
   1074.80005       492.612000    
   1074.90002       490.877014    
   1075.00000       491.391998    
   1075.09998       491.126007    
   1075.19995       490.669006    
   1075.30005       488.838013    
   1075.40002       488.489990    
   1075.50000       488.259003    
   1075.59998       489.714996    
   1075.69995       489.061005    
   1075.80005       490.756989    
   1075.90002       491.458008    
   1076.00000       490.605011    
   1076.09998       490.733002    
   1076.19995       493.169006    
   1076.30005       494.634003    
   1076.40002       496.471008    
   1076.50000       497.924011    
   1076.59998       498.467987    
   1076.69995       496.328003    
   1076.80005       496.212006    
   1076.90002       497.971985    
   1077.00000       499.993988    
   1077.09998       501.472992    
   1077.19995       501.658997    
   1077.30005       500.505005    
   1077.40002       499.115997    
   1077.50000       498.321991    
   1077.59998       497.643005    
   1077.69995       495.703003    
   1077.80005       493.246002    
   1077.90002       491.467987    
   1078.00000       489.286987    
   1078.09998       487.709991    
   1078.19995       485.264008    
   1078.30005       484.151001    
   1078.40002       484.399994    
   1078.50000       485.807007    
   1078.59998       487.330994    
   1078.69995       488.222992    
   1078.80005       490.368988    
   1078.90002       490.306000    
   1079.00000       491.882996    
   1079.09998       493.977997    
   1079.19995       495.591003    
   1079.30005       497.816010    
   1079.40002       497.411987    
   1079.50000       495.200012    
   1079.59998       493.554993    
   1079.69995       492.665985    
   1079.80005       493.515015    
   1079.90002       493.713989    
   1080.00000       491.115997    
   1080.09998       491.636993    
   1080.19995       495.108002    
   1080.30005       500.118011    
   1080.40002       502.256012    
   1080.50000       502.276001    
   1080.59998       502.140015    
   1080.69995       502.515015    
   1080.80005       504.036987    
   1080.90002       505.032990    
   1081.00000       505.824005    
   1081.09998       506.088989    
   1081.19995       507.467010    
   1081.30005       507.416992    
   1081.40002       508.182007    
   1081.50000       508.757996    
   1081.59998       508.880005    
   1081.69995       507.713013    
   1081.80005       504.997009    
   1081.90002       501.266998    
   1082.00000       500.269012    
   1082.09998       500.227997    
   1082.19995       500.519989    
   1082.30005       500.092010    
   1082.40002       499.214996    
   1082.50000       502.247986    
   1082.59998       503.242004    
   1082.69995       504.230011    
   1082.80005       503.845001    
   1082.90002       505.108002    
   1083.00000       505.087006    
   1083.09998       503.362000    
   1083.19995       500.832001    
   1083.30005       499.221985    
   1083.40002       498.213989    
   1083.50000       498.015015    
   1083.59998       497.891998    
   1083.69995       497.984985    
   1083.80005       496.230011    
   1083.90002       494.665009    
   1084.00000       494.112000    
   1084.09998       494.437988    
   1084.19995       494.871002    
   1084.30005       493.947998    
   1084.40002       492.419006    
   1084.50000       490.867004    
   1084.59998       490.367004    
   1084.69995       488.632996    
   1084.80005       489.425995    
   1084.90002       491.842987    
   1085.00000       493.385010    
   1085.09998       493.162994    
   1085.19995       492.128998    
   1085.30005       491.169006    
   1085.40002       489.428986    
   1085.50000       487.139008    
   1085.59998       487.178009    
   1085.69995       490.449005    
   1085.80005       490.891998    
   1085.90002       487.622986    
   1086.00000       485.597992    
   1086.09998       486.950989    
   1086.19995       487.733002    
   1086.30005       487.549011    
   1086.40002       484.252014    
   1086.50000       481.572998    
   1086.59998       480.609985    
   1086.69995       480.703003    
   1086.80005       481.018005    
   1086.90002       482.141998    
   1087.00000       481.850006    
   1087.09998       482.484009    
   1087.19995       481.277008    
   1087.30005       476.753998    
   1087.40002       473.471985    
   1087.50000       473.119995    
   1087.59998       473.210999    
   1087.69995       472.044006    
   1087.80005       470.700012    
   1087.90002       468.553009    
   1088.00000       466.350006    
   1088.09998       466.614014    
   1088.19995       466.983002    
   1088.30005       468.751007    
   1088.40002       469.253998    
   1088.50000       470.523987    
   1088.59998       472.490997    
   1088.69995       473.917999    
   1088.80005       474.174011    
   1088.90002       474.395996    
   1089.00000       474.971008    
   1089.09998       472.574005    
   1089.19995       472.092010    
   1089.30005       475.602997    
   1089.40002       478.921997    
   1089.50000       481.717010    
   1089.59998       483.096985    
   1089.69995       486.416992    
   1089.80005       490.864014    
   1089.90002       494.501007    
   1090.00000       497.053986    
   1090.09998       499.760010    
   1090.19995       502.226013    
   1090.30005       503.455994    
   1090.40002       504.601990    
   1090.50000       504.485992    
   1090.59998       502.678009    
   1090.69995       498.635986    
   1090.80005       495.770996    
   1090.90002       494.884003    
   1091.00000       494.768005    
   1091.09998       493.561005    
   1091.19995       489.250000    
   1091.30005       483.850006    
   1091.40002       480.696014    
   1091.50000       479.356995    
   1091.59998       479.907990    
   1091.69995       481.381989    
   1091.80005       481.065002    
   1091.90002       479.182007    
   1092.00000       477.023987    
   1092.09998       476.235992    
   1092.19995       475.371002    
   1092.30005       474.782013    
   1092.40002       475.119995    
   1092.50000       475.476990    
   1092.59998       473.786987    
   1092.69995       470.368011    
   1092.80005       467.031006    
   1092.90002       465.657013    
   1093.00000       466.042999    
   1093.09998       466.682007    
   1093.19995       467.490997    
   1093.30005       467.476013    
   1093.40002       467.406006    
   1093.50000       469.467987    
   1093.59998       471.342010    
   1093.69995       471.537994    
   1093.80005       472.333008    
   1093.90002       474.640015    
   1094.00000       477.696991    
   1094.09998       480.373993    
   1094.19995       482.635010    
   1094.30005       484.058990    
   1094.40002       486.877991    
   1094.50000       488.786987    
   1094.59998       489.522003    
   1094.69995       489.644989    
   1094.80005       490.941986    
   1094.90002       490.733002    
   1095.00000       488.369995    
   1095.09998       485.497009    
   1095.19995       483.471985    
   1095.30005       482.365997    
   1095.40002       483.227997    
   1095.50000       484.450989    
   1095.59998       485.903992    
   1095.69995       486.123993    
   1095.80005       486.303986    
   1095.90002       486.760010    
   1096.00000       488.837006    
   1096.09998       490.921997    
   1096.19995       492.911987    
   1096.30005       492.994995    
   1096.40002       491.912994    
   1096.50000       492.786011    
   1096.59998       494.770996    
   1096.69995       493.634003    
   1096.80005       491.217010    
   1096.90002       489.717010    
   1097.00000       489.381012    
   1097.09998       491.097992    
   1097.19995       491.213989    
   1097.30005       489.544006    
   1097.40002       488.626007    
   1097.50000       487.949005    
   1097.59998       487.959015    
   1097.69995       488.494995    
   1097.80005       487.841003    
   1097.90002       486.253998    
   1098.00000       486.032990    
   1098.09998       488.140015    
   1098.19995       487.855988    
   1098.30005       486.755005    
   1098.40002       485.243011    
   1098.50000       484.989014    
   1098.59998       484.825012    
   1098.69995       485.601013    
   1098.80005       488.475006    
   1098.90002       490.127991    
   1099.00000       491.460999    
   1099.09998       494.007996    
   1099.19995       493.696014    
   1099.30005       490.813995    
   1099.40002       488.277008    
   1099.50000       483.756012    
   1099.59998       479.299988    
   1099.69995       475.265991    
   1099.80005       474.806000    
   1099.90002       475.735992    
   1100.00000       475.432007    
   1100.09998       477.385986    
   1100.19995       479.181000    
   1100.30005       481.837006    
   1100.40002       481.798004    
   1100.50000       481.664001    
   1100.59998       481.515991    
   1100.69995       480.230988    
   1100.80005       479.963989    
   1100.90002       479.713013    
   1101.00000       480.214996    
   1101.09998       480.384003    
   1101.19995       482.522003    
   1101.30005       483.852997    
   1101.40002       483.928009    
   1101.50000       485.437012    
   1101.59998       486.704010    
   1101.69995       487.877014    
   1101.80005       487.643005    
   1101.90002       486.791992    
   1102.00000       486.872986    
   1102.09998       486.188995    
   1102.19995       484.225006    
   1102.30005       480.700989    
   1102.40002       481.153015    
   1102.50000       483.270996    
   1102.59998       486.803009    
   1102.69995       491.431000    
   1102.80005       495.704010    
   1102.90002       499.993988    
   1103.00000       501.765015    
   1103.09998       504.506989    
   1103.19995       507.970001    
   1103.30005       511.315002    
   1103.40002       515.163025    
   1103.50000       516.398010    
   1103.59998       516.054016    
   1103.69995       516.013977    
   1103.80005       516.054016    
   1103.90002       515.869995    
   1104.00000       514.466003    
   1104.09998       511.622009    
   1104.19995       510.326996    
   1104.30005       509.036011    
   1104.40002       509.141998    
   1104.50000       510.032013    
   1104.59998       509.398987    
   1104.69995       507.645996    
   1104.80005       505.024994    
   1104.90002       503.822998    
   1105.00000       505.173004    
   1105.09998       508.036011    
   1105.19995       509.398010    
   1105.30005       507.673004    
   1105.40002       504.933990    
   1105.50000       504.989014    
   1105.59998       504.970001    
   1105.69995       504.980011    
   1105.80005       504.747986    
   1105.90002       505.092010    
   1106.00000       503.845001    
   1106.09998       503.427002    
   1106.19995       502.812012    
   1106.30005       500.803986    
   1106.40002       497.247986    
   1106.50000       493.247009    
   1106.59998       491.933990    
   1106.69995       491.363007    
   1106.80005       492.130005    
   1106.90002       493.721008    
   1107.00000       494.545990    
   1107.09998       495.958008    
   1107.19995       497.816986    
   1107.30005       499.444000    
   1107.40002       500.348999    
   1107.50000       501.931000    
   1107.59998       503.464996    
   1107.69995       503.358002    
   1107.80005       503.084991    
   1107.90002       503.321991    
   1108.00000       503.544006    
   1108.09998       503.691986    
   1108.19995       504.220001    
   1108.30005       505.481995    
   1108.40002       506.774994    
   1108.50000       507.100006    
   1108.59998       505.451996    
   1108.69995       504.575012    
   1108.80005       504.822998    
   1108.90002       504.438995    
   1109.00000       503.348999    
   1109.09998       503.446014    
   1109.19995       503.917999    
   1109.30005       505.960999    
   1109.40002       506.907990    
   1109.50000       508.955994    
   1109.59998       510.127991    
   1109.69995       508.704987    
   1109.80005       507.777008    
   1109.90002       508.061005    
   1110.00000       508.036011    
   1110.09998       506.333008    
   1110.19995       505.233002    
   1110.30005       504.408997    
   1110.40002       505.769989    
   1110.50000       510.140991    
   1110.59998       512.991028    
   1110.69995       516.625000    
   1110.80005       518.901001    
   1110.90002       518.867981    
   1111.00000       520.216003    
   1111.09998       521.130005    
   1111.19995       521.117004    
   1111.30005       520.445007    
   1111.40002       519.992981    
   1111.50000       519.854004    
   1111.59998       521.666992    
   1111.69995       523.185974    
   1111.80005       524.419006    
   1111.90002       523.080994    
   1112.00000       523.033997    
   1112.09998       524.630981    
   1112.19995       526.768982    
   1112.30005       527.387024    
   1112.40002       524.843994    
   1112.50000       524.148010    
   1112.59998       522.078003    
   1112.69995       517.791016    
   1112.80005       516.687988    
   1112.90002       516.109009    
   1113.00000       515.632996    
   1113.09998       514.599976    
   1113.19995       512.604980    
   1113.30005       509.898987    
   1113.40002       508.367004    
   1113.50000       507.308014    
   1113.59998       504.975006    
   1113.69995       502.854004    
   1113.80005       501.720001    
   1113.90002       502.217987    
   1114.00000       503.325012    
   1114.09998       504.813995    
   1114.19995       504.061005    
   1114.30005       501.752991    
   1114.40002       500.042999    
   1114.50000       498.569000    
   1114.59998       499.075989    
   1114.69995       500.764008    
   1114.80005       502.100006    
   1114.90002       501.743011    
   1115.00000       498.148987    
   1115.09998       494.375000    
   1115.19995       492.608002    
   1115.30005       491.333008    
   1115.40002       490.752014    
   1115.50000       490.975006    
   1115.59998       491.834991    
   1115.69995       492.959015    
   1115.80005       492.549011    
   1115.90002       492.618011    
   1116.00000       492.096985    
   1116.09998       490.467010    
   1116.19995       489.045990    
   1116.30005       489.522003    
   1116.40002       490.074005    
   1116.50000       492.378998    
   1116.59998       493.105988    
   1116.69995       493.144012    
   1116.80005       492.240997    
   1116.90002       489.722992    
   1117.00000       485.946991    
   1117.09998       483.459991    
   1117.19995       483.414001    
   1117.30005       483.804993    
   1117.40002       484.040985    
   1117.50000       482.569000    
   1117.59998       482.295013    
   1117.69995       483.272003    
   1117.80005       484.424988    
   1117.90002       487.825989    
   1118.00000       492.714996    
   1118.09998       495.208008    
   1118.19995       495.092987    
   1118.30005       495.151001    
   1118.40002       494.691986    
   1118.50000       491.484009    
   1118.59998       489.006012    
   1118.69995       489.031006    
   1118.80005       491.778015    
   1118.90002       496.171997    
   1119.00000       499.808990    
   1119.09998       500.937988    
   1119.19995       500.006989    
   1119.30005       501.005005    
   1119.40002       501.563995    
   1119.50000       503.920990    
   1119.59998       506.083008    
   1119.69995       505.446991    
   1119.80005       505.049988    
   1119.90002       505.661011    
   1120.00000       506.707001    
   1120.09998       506.069000    
   1120.19995       505.386993    
   1120.30005       506.976990    
   1120.40002       507.003998    
   1120.50000       505.653992    
   1120.59998       506.303009    
   1120.69995       508.644012    
   1120.80005       510.591003    
   1120.90002       511.145996    
   1121.00000       511.277008    
   1121.09998       512.676025    
   1121.19995       514.900024    
   1121.30005       516.114014    
   1121.40002       517.572998    
   1121.50000       520.721985    
   1121.59998       523.104004    
   1121.69995       522.276001    
   1121.80005       520.229004    
   1121.90002       519.177002    
   1122.00000       517.638977    
   1122.09998       517.466980    
   1122.19995       519.132996    
   1122.30005       520.104980    
   1122.40002       520.223999    
   1122.50000       519.106995    
   1122.59998       519.223022    
   1122.69995       520.362000    
   1122.80005       520.895996    
   1122.90002       520.804993    
   1123.00000       520.991028    
   1123.09998       521.838013    
   1123.19995       521.447021    
   1123.30005       518.762024    
   1123.40002       515.020020    
   1123.50000       511.932007    
   1123.59998       511.388000    
   1123.69995       512.885010    
   1123.80005       514.168030    
   1123.90002       513.171021    
   1124.00000       510.597992    
   1124.09998       508.544006    
   1124.19995       505.664001    
   1124.30005       504.118988    
   1124.40002       504.002991    
   1124.50000       502.875000    
   1124.59998       501.881012    
   1124.69995       500.950012    
   1124.80005       499.459015    
   1124.90002       500.326996    
   1125.00000       502.101990    
   1125.09998       502.746002    
   1125.19995       499.800995    
   1125.30005       494.908997    
   1125.40002       492.601990    
   1125.50000       489.053009    
   1125.59998       486.967987    
   1125.69995       484.075989    
   1125.80005       483.678009    
   1125.90002       483.837006    
   1126.00000       483.385010    
   1126.09998       482.903992    
   1126.19995       483.181000    
   1126.30005       487.739990    
   1126.40002       490.554993    
   1126.50000       493.641998    
   1126.59998       496.606995    
   1126.69995       500.529999    
   1126.80005       503.833008    
   1126.90002       506.083008    
   1127.00000       508.496002    
   1127.09998       509.940002    
   1127.19995       510.933014    
   1127.30005       510.842987    
   1127.40002       512.666016    
   1127.50000       514.379028    
   1127.59998       516.682983    
   1127.69995       516.710022    
   1127.80005       515.351990    
   1127.90002       516.666992    
   1128.00000       518.611023    
   1128.09998       522.343994    
   1128.19995       525.362976    
   1128.30005       525.825012    
   1128.40002       526.841980    
   1128.50000       528.952026    
   1128.59998       530.885010    
   1128.69995       533.830994    
   1128.80005       535.752991    
   1128.90002       535.377991    
   1129.00000       534.838989    
   1129.09998       535.133972    
   1129.19995       537.091003    
   1129.30005       538.315002    
   1129.40002       538.494019    
   1129.50000       537.495972    
   1129.59998       535.838013    
   1129.69995       537.463013    
   1129.80005       539.065002    
   1129.90002       540.177002    
   1130.00000       538.575012    
   1130.09998       537.791992    
   1130.19995       536.734009    
   1130.30005       535.119019    
   1130.40002       533.958984    
   1130.50000       533.551025    
   1130.59998       532.315979    
   1130.69995       531.604980    
   1130.80005       531.177979    
   1130.90002       529.755981    
   1131.00000       530.250000    
   1131.09998       531.369019    
   1131.19995       530.427979    
   1131.30005       531.752991    
   1131.40002       533.348022    
   1131.50000       535.262024    
   1131.59998       537.450012    
   1131.69995       538.648010    
   1131.80005       536.500000    
   1131.90002       532.205994    
   1132.00000       530.143982    
   1132.09998       531.304993    
   1132.19995       533.117004    
   1132.30005       532.778992    
   1132.40002       531.346008    
   1132.50000       530.340027    
   1132.59998       530.661987    
   1132.69995       532.059998    
   1132.80005       531.159973    
   1132.90002       532.421997    
   1133.00000       534.072998    
   1133.09998       534.940002    
   1133.19995       533.950989    
   1133.30005       531.127014    
   1133.40002       529.296021    
   1133.50000       529.627991    
   1133.59998       532.341980    
   1133.69995       534.434021    
   1133.80005       536.010986    
   1133.90002       537.617981    
   1134.00000       539.101990    
   1134.09998       539.661011    
   1134.19995       539.710999    
   1134.30005       541.543030    
   1134.40002       544.236023    
   1134.50000       546.034973    
   1134.59998       545.765991    
   1134.69995       545.229980    
   1134.80005       544.932007    
   1134.90002       543.945007    
   1135.00000       545.018005    
   1135.09998       545.728027    
   1135.19995       544.299011    
   1135.30005       544.437988    
   1135.40002       545.007996    
   1135.50000       546.039001    
   1135.59998       546.635010    
   1135.69995       546.645020    
   1135.80005       546.229980    
   1135.90002       543.612976    
   1136.00000       542.205994    
   1136.09998       540.289978    
   1136.19995       539.346985    
   1136.30005       539.874023    
   1136.40002       538.658020    
   1136.50000       538.361023    
   1136.59998       539.515015    
   1136.69995       538.549011    
   1136.80005       537.398010    
   1136.90002       535.111023    
   1137.00000       533.637024    
   1137.09998       533.963989    
   1137.19995       533.013000    
   1137.30005       531.461975    
   1137.40002       528.703003    
   1137.50000       525.703979    
   1137.59998       524.961975    
   1137.69995       525.393005    
   1137.80005       525.906006    
   1137.90002       525.523010    
   1138.00000       524.796021    
   1138.09998       524.278015    
   1138.19995       525.406982    
   1138.30005       527.612976    
   1138.40002       529.612976    
   1138.50000       531.801025    
   1138.59998       533.921021    
   1138.69995       538.388977    
   1138.80005       541.651001    
   1138.90002       543.846008    
   1139.00000       544.718994    
   1139.09998       544.304016    
   1139.19995       542.815002    
   1139.30005       540.742004    
   1139.40002       539.390015    
   1139.50000       539.887024    
   1139.59998       539.197998    
   1139.69995       538.008972    
   1139.80005       537.598999    
   1139.90002       538.487000    
   1140.00000       537.318970    
   1140.09998       536.064026    
   1140.19995       537.784973    
   1140.30005       542.245972    
   1140.40002       545.950989    
   1140.50000       547.664001    
   1140.59998       548.151978    
   1140.69995       550.460999    
   1140.80005       553.268005    
   1140.90002       557.025024    
   1141.00000       560.656982    
   1141.09998       562.564026    
   1141.19995       563.260010    
   1141.30005       562.302002    
   1141.40002       563.281006    
   1141.50000       562.840027    
   1141.59998       560.491028    
   1141.69995       559.476013    
   1141.80005       560.018005    
   1141.90002       561.869995    
   1142.00000       560.965027    
   1142.09998       559.393005    
   1142.19995       559.906006    
   1142.30005       563.148010    
   1142.40002       563.851990    
   1142.50000       562.629028    
   1142.59998       561.731995
[truncated: 1,350,091 more chars]
