# Supplementary material for: Antibody–nanobody combination increases their neutralizing activity against SARS-CoV-2 and nanobody H11-H4 is effective against Alpha, Kappa and Delta variants
Source: Sci Rep. 2022 Jun 11;12:9701. doi: 10.1038/s41598-022-14263-1 (PMC9188278; doi:10.1038/s41598-022-14263-1)
Supplement: Supplementary file 2 — Supplementary Information 2. [file 41598_2022_14263_MOESM2_ESM.zip › SciRep_data/SMD_data/MUTATION/Binding_affinity/Alpha/nout_delta_F_time_H.dat]

#Time (ps)     -delta_F (kcal/mol)
   0.00000000       0.00000000    
  0.100000001       6.96940788E-07
  0.200000003       3.79446010E-06
  0.300000012       1.21844401E-04
  0.400000006       1.74235211E-05
  0.500000000       1.11510490E-05
  0.600000024       2.09391612E-04
  0.699999988       8.43298840E-05
  0.800000012       2.20267204E-04
  0.899999976       7.58968876E-04
   1.00000000       6.22609281E-04
   1.10000002       7.92963619E-05
   1.20000005       6.96940788E-07
   1.29999995       3.17185186E-04
   1.39999998       1.23591605E-03
   1.50000000       3.28615215E-03
   1.60000002       3.73664428E-03
   1.70000005       2.19428423E-03
   1.79999995       1.62064808E-03
   1.89999998       2.00726395E-03
   2.00000000       1.94950809E-03
   2.09999990       1.29531603E-03
   2.20000005       4.24050028E-04
   2.29999995       1.82065196E-05
   2.40000010       5.50669256E-07
   2.50000000       6.21654035E-05
   2.59999990       5.36988009E-05
   2.70000005       1.90066803E-05
   2.79999995       7.60267212E-05
   2.90000010       2.99512812E-05
   3.00000000       2.77711199E-31
   3.09999990       1.29531603E-03
   3.20000005       1.94950809E-03
   3.29999995       1.71919214E-03
   3.40000010       1.30869611E-03
   3.50000000       1.74235203E-03
   3.59999990       2.70792004E-03
   3.70000005       3.05635226E-03
   3.79999995       2.32657208E-03
   3.90000010       1.99896004E-03
   4.00000000       3.63528007E-03
   4.09999990       5.98471193E-03
   4.19999981       7.28259608E-03
   4.30000019       7.83082843E-03
   4.40000010       7.76529592E-03
   4.50000000       9.43201222E-03
   4.59999990       9.11048427E-03
   4.69999981       8.43298808E-03
   4.80000019       7.74895260E-03
   4.90000010       8.41596071E-03
   5.00000000       7.42578041E-03
   5.09999990       5.43807633E-03
   5.19999981       5.81372390E-03
   5.30000019       7.89663661E-03
   5.40000010       7.04706041E-03
   5.50000000       4.13216418E-03
   5.59999990       2.19428423E-03
   5.69999981       1.58353208E-03
   5.80000019       7.95166823E-04
   5.90000010       4.05163242E-04
   6.00000000       4.63112432E-04
   6.09999990       3.51086404E-04
   6.19999981       3.97729222E-04
   6.30000019       5.77178434E-04
   6.40000010       1.60575600E-03
   6.50000000       3.40417214E-03
   6.59999990       5.16789593E-03
   6.69999981       8.26347619E-03
   6.80000019       1.04300287E-02
   6.90000010       1.20618008E-02
   7.00000000       1.09478524E-02
   7.09999990       1.04300287E-02
   7.19999981       1.43182809E-02
   7.30000019       1.97224803E-02
   7.40000010       2.88146418E-02
   7.50000000       3.74762416E-02
   7.59999990       4.36750799E-02
   7.69999981       5.10163233E-02
   7.80000019       5.18999994E-02
   7.90000010       5.33041246E-02
   8.00000000       5.78070022E-02
   8.10000038       5.97409233E-02
   8.19999981       6.88615218E-02
   8.30000019       7.28612393E-02
   8.39999962       7.83699676E-02
   8.50000000       8.51044804E-02
   8.60000038       8.80520418E-02
   8.69999981       9.03235227E-02
   8.80000019      0.104260318    
   8.89999962      0.129597604    
   9.00000000      0.156439200    
   9.10000038      0.185085610    
   9.19999981      0.186685205    
   9.30000019      0.173307598    
   9.39999962      0.166729212    
   9.50000000      0.143089205    
   9.60000038      0.135814801    
   9.69999981      0.128532007    
   9.80000019      0.125556007    
   9.89999962      0.118684687    
   10.0000000      0.107520126    
   10.1000004       9.56404880E-02
   10.1999998       7.93075264E-02
   10.3000002       6.26781657E-02
   10.3999996       5.79855628E-02
   10.5000000       6.08341210E-02
   10.6000004       4.86967228E-02
   10.6999998       3.78723629E-02
   10.8000002       2.52184812E-02
   10.8999996       1.88211594E-02
   11.0000000       1.46980798E-02
   11.1000004       9.52231325E-03
   11.1999998       7.81441201E-03
   11.3000002       5.16789593E-03
   11.3999996       4.71166801E-03
   11.5000000       2.77592405E-03
   11.6000004       1.53954013E-03
   11.6999998       5.81644825E-04
   11.8000002       1.63858815E-04
   11.8999996       1.02226571E-04
   12.0000000       3.33920412E-04
   12.1000004       1.41828007E-03
   12.1999998       1.72689604E-03
   12.3000002       1.12752966E-03
   12.3999996       8.70091259E-04
   12.5000000       3.75840027E-04
   12.6000004       1.32298810E-04
   12.6999998       1.49919593E-04
   12.8000002       9.30631213E-05
   12.8999996       6.31902018E-04
   13.0000000       6.13384822E-04
   13.1000004       7.48780789E-04
   13.1999998       1.45411206E-04
   13.3000002       4.21605620E-07
   13.3999996       2.06715602E-04
   13.5000000       2.06715602E-04
   13.6000004       3.52427996E-05
   13.6999998       2.06715602E-04
   13.8000002       9.25675209E-04
   13.8999996       1.98241207E-03
   14.0000000       4.85277642E-03
   14.1000004       6.24583242E-03
   14.1999998       5.43807633E-03
   14.3000002       3.52427992E-03
   14.3999996       4.58517624E-03
   14.5000000       7.61886034E-03
   14.6000004       1.36167612E-02
   14.6999998       1.93078797E-02
   14.8000002       2.10736804E-02
   14.8999996       2.58409213E-02
   15.0000000       3.10285222E-02
   15.1000004       4.41805199E-02
   15.1999998       5.25784828E-02
   15.3000002       5.55546023E-02
   15.3999996       5.56858815E-02
   15.5000000       6.06969632E-02
   15.6000004       5.41641600E-02
   15.6999998       5.11420853E-02
   15.8000002       4.70326804E-02
   15.8999996       4.11913209E-02
   16.0000000       3.97359617E-02
   16.1000004       4.28262018E-02
   16.2000008       3.84885594E-02
   16.2999992       3.15535218E-02
   16.3999996       2.63504405E-02
   16.5000000       1.84665602E-02
   16.6000004       1.00545371E-02
   16.7000008       5.84204402E-03
   16.7999992       3.31813213E-03
   16.8999996       2.75686820E-04
   17.0000000       1.17791642E-05
   17.1000004       1.13790600E-04
   17.2000008       1.11820322E-04
   17.2999992       1.59144009E-04
   17.3999996       6.93980372E-04
   17.5000000       1.46050798E-03
   17.6000004       3.20162415E-03
   17.7000008       5.26167639E-03
   17.7999992       5.92743652E-03
   17.8999996       9.55855288E-03
   18.0000000       1.54497605E-02
   18.1000004       2.27764808E-02
   18.2000008       2.75071207E-02
   18.2999992       2.41978802E-02
   18.3999996       2.45744400E-02
   18.5000000       2.21094005E-02
   18.6000004       2.14795209E-02
   18.7000008       2.13437993E-02
   18.7999992       1.59846004E-02
   18.8999996       1.03921685E-02
   19.0000000       1.04679605E-02
   19.1000004       1.36600807E-02
   19.2000008       1.87702812E-02
   19.2999992       1.94627997E-02
   19.3999996       2.14251596E-02
   19.5000000       2.44292412E-02
   19.6000004       2.94797998E-02
   19.7000008       2.83754412E-02
   19.7999992       2.79396009E-02
   19.8999996       3.39367241E-02
   20.0000000       3.69038433E-02
   20.1000004       4.20237631E-02
   20.2000008       3.65482830E-02
   20.2999992       2.50419602E-02
   20.3999996       1.60315204E-02
   20.5000000       1.37686804E-02
   20.6000004       1.09672807E-02
   20.7000008       6.87679229E-03
   20.7999992       6.96940813E-03
   20.8999996       7.60267256E-03
   21.0000000       7.81441201E-03
   21.1000004       9.46807209E-03
   21.2000008       1.09672807E-02
   21.2999992       1.29749998E-02
   21.3999996       1.49692809E-02
   21.5000000       1.73251200E-02
   21.6000004       2.31418815E-02
   21.7000008       3.10285222E-02
   21.7999992       3.51433195E-02
   21.8999996       3.96620408E-02
   22.0000000       3.79084796E-02
   22.1000004       3.83067615E-02
   22.2000008       3.89997624E-02
   22.2999992       4.16443236E-02
   22.3999996       4.70326804E-02
   22.5000000       3.94774824E-02
   22.6000004       2.82817204E-02
   22.7000008       1.71302408E-02
   22.7999992       1.10061597E-02
   22.8999996       5.68711199E-03
   23.0000000       6.52750861E-03
   23.1000004       1.20618008E-02
   23.2000008       1.83658805E-02
   23.2999992       2.38814410E-02
   23.3999996       2.70475224E-02
   23.5000000       3.30538824E-02
   23.6000004       3.64419632E-02
   23.7000008       3.37318815E-02
   23.7999992       3.88167612E-02
   23.8999996       3.56670022E-02
   24.0000000       2.88776401E-02
   24.1000004       1.84665602E-02
   24.2000008       1.37469610E-02
   24.2999992       1.12606324E-02
   24.3999996       1.17581766E-02
   24.5000000       1.12409526E-02
   24.6000004       9.09278449E-03
   24.7000008       9.61304456E-03
   24.7999992       6.90759672E-03
   24.8999996       7.23518431E-03
   25.0000000       7.89663661E-03
   25.1000004       7.21941609E-03
   25.2000008       5.16789593E-03
   25.2999992       2.49970797E-03
   25.3999996       8.70091259E-04
   25.5000000       6.41263265E-04
   25.6000004       2.23029623E-04
   25.7000008       2.94478785E-04
   25.7999992       3.58072808E-04
   25.8999996       2.66523624E-04
   26.0000000       9.12820833E-05
   26.1000004       1.47656392E-04
   26.2000008       5.42073627E-04
   26.2999992       2.35350011E-03
   26.3999996       3.51327634E-03
   26.5000000       2.87452806E-03
   26.6000004       2.63124006E-03
   26.7000008       1.60575600E-03
   26.7999992       1.88466001E-04
   26.8999996       6.81538804E-05
   27.0000000       9.48390050E-04
   27.1000004       9.42685234E-04
   27.2000008       3.00880813E-04
   27.2999992       2.88146402E-04
   27.3999996       3.10611620E-04
   27.5000000       7.95166823E-04
   27.6000004       2.09973613E-03
   27.7000008       2.22043204E-03
   27.7999992       2.92447209E-03
   27.8999996       2.65030819E-03
   28.0000000       1.19709480E-03
   28.1000004       9.48613233E-05
   28.2000008       6.36367186E-05
   28.2999992       1.62064808E-03
   28.3999996       6.10006833E-03
   28.5000000       1.19805010E-02
   28.6000004       1.18185971E-02
   28.7000008       1.08703440E-02
   28.7999992       1.24107609E-02
   28.8999996       1.11624124E-02
   29.0000000       8.11239611E-03
   29.1000004       5.89891197E-03
   29.2000008       5.35629597E-03
   29.2999992       4.96978825E-03
   29.3999996       6.01344043E-03
   29.5000000       8.31415225E-03
   29.6000004       8.84680822E-03
   29.7000008       9.05744452E-03
   29.7999992       1.07546048E-02
   29.8999996       1.24313999E-02
   30.0000000       1.87957212E-02
   30.1000004       2.40825620E-02
   30.2000008       2.61399616E-02
   30.2999992       2.50419602E-02
   30.3999996       2.52478812E-02
   30.5000000       2.65011601E-02
   30.6000004       2.94797998E-02
   30.7000008       3.76200043E-02
   30.7999992       4.82882410E-02
   30.8999996       5.51181622E-02
   31.0000000       6.20758794E-02
   31.1000004       7.49288425E-02
   31.2000008       7.84218013E-02
   31.2999992       7.74378031E-02
   31.3999996       8.12523663E-02
   31.5000000       7.69225210E-02
   31.6000004       7.65113980E-02
   31.7000008       7.02805221E-02
   31.7999992       6.59239218E-02
   31.8999996       5.70956394E-02
   32.0000000       5.08488007E-02
   32.0999985       5.13940826E-02
   32.2000008       5.01400828E-02
   32.2999992       4.94364016E-02
   32.4000015       4.57936823E-02
   32.5000000       3.98469605E-02
   32.5999985       3.39367241E-02
   32.7000008       2.87202019E-02
   32.7999992       2.57515218E-02
   32.9000015       2.72004008E-02
   33.0000000       2.68647615E-02
   33.0999985       2.16975603E-02
   33.2000008       1.76193602E-02
   33.2999992       1.55652007E-02
   33.4000015       1.79409608E-02
   33.5000000       2.24416815E-02
   33.5999985       2.92888805E-02
   33.7000008       4.29799184E-02
   33.7999992       5.54672442E-02
   33.9000015       6.74569234E-02
   34.0000000       6.35169595E-02
   34.0999985       5.80749623E-02
   34.2000008       5.79855628E-02
   34.2999992       5.23234792E-02
   34.4000015       5.22386432E-02
   34.5000000       5.65648787E-02
   34.5999985       6.06056415E-02
   34.7000008       6.42673224E-02
   34.7999992       7.07732439E-02
   34.9000015       7.34131262E-02
   35.0000000       7.34131262E-02
   35.0999985       6.80363998E-02
   35.2000008       6.94470033E-02
   35.2999992       7.53356442E-02
   35.4000015       7.84737617E-02
   35.5000000       8.25797990E-02
   35.5999985       9.18351635E-02
   35.7000008       9.55258831E-02
   35.7999992      0.100285448    
   35.9000015      0.104980327    
   36.0000000      0.105220929    
   36.0999985      0.102411605    
   36.2000008      0.120094806    
   36.2999992      0.130869612    
   36.4000015      0.130267203    
   36.5000000      0.125227198    
   36.5999985      0.132688805    
   36.7000008      0.151561216    
   36.7999992      0.161542803    
   36.9000015      0.175786793    
   37.0000000      0.174235210    
   37.0999985      0.160277992    
   37.2000008      0.159240007    
   37.2999992      0.163262397    
   37.4000015      0.168171614    
   37.5000000      0.164013594    
   37.5999985      0.165368408    
   37.7000008      0.175165206    
   37.7999992      0.181510806    
   37.9000015      0.189097211    
   38.0000000      0.191769600    
   38.0999985      0.190552816    
   38.2000008      0.205744803    
   38.2999992      0.219950408    
   38.4000015      0.208446011    
   38.5000000      0.183572412    
   38.5999985      0.165820807    
   38.7000008      0.144777596    
   38.7999992      0.146547616    
   38.9000015      0.155925617    
   39.0000000      0.170308799    
   39.0999985      0.177580804    
   39.2000008      0.186604813    
   39.2999992      0.201392397    
   39.4000015      0.213730812    
   39.5000000      0.222393617    
   39.5999985      0.229713619    
   39.7000008      0.255192012    
   39.7999992      0.261129618    
   39.9000015      0.261508822    
   40.0000000      0.258765608    
   40.0999985      0.291344404    
   40.2000008      0.306456029    
   40.2999992      0.311198413    
   40.4000015      0.315351605    
   40.5000000      0.317229629    
   40.5999985      0.314311206    
   40.7000008      0.320162416    
   40.7999992      0.301138818    
   40.9000015      0.284971207    
   41.0000000      0.285268813    
   41.0999985      0.281811625    
   41.2000008      0.265126795    
   41.2999992      0.244894817    
   41.4000015      0.244069204    
   41.5000000      0.236792415    
   41.5999985      0.237063602    
   41.7000008      0.257352024    
   41.7999992      0.261224419    
   41.9000015      0.267423630    
   42.0000000      0.271952420    
   42.0999985      0.267711610    
   42.2000008      0.267423630    
   42.2999992      0.240963608    
   42.4000015      0.199564815    
   42.5000000      0.171842411    
   42.5999985      0.159758404    
   42.7000008      0.148257613    
   42.7999992      0.130869612    
   42.9000015      0.118046403    
   43.0000000      0.112503968    
   43.0999985      0.107885405    
   43.2000008      0.101109602    
   43.2999992      0.103304043    
   43.4000015      0.109230123    
   43.5000000      0.117982678    
   43.5999985      0.121578000    
   43.7000008      0.120031200    
   43.7999992      0.117982678    
   43.9000015      0.122420408    
   44.0000000      0.133230001    
   44.0999985      0.164991602    
   44.2000008      0.188211620    
   44.2999992      0.196263611    
   44.4000015      0.196675196    
   44.5000000      0.197415620    
   44.5999985      0.217780814    
   44.7000008      0.252387613    
   44.7999992      0.277788013    
   44.9000015      0.283488005    
   45.0000000      0.286756814    
   45.0999985      0.281713217    
   45.2000008      0.294255614    
   45.2999992      0.343890011    
   45.4000015      0.368128806    
   45.5000000      0.374005198    
   45.5999985      0.365655631    
   45.7000008      0.354414016    
   45.7999992      0.337609202    
   45.9000015      0.310681224    
   46.0000000      0.303995997    
   46.0999985      0.316812038    
   46.2000008      0.311301619    
   46.2999992      0.277396798    
   46.4000015      0.256222814    
   46.5000000      0.242148012    
   46.5999985      0.214761600    
   46.7000008      0.201975599    
   46.7999992      0.199896023    
   46.9000015      0.182857215    
   47.0000000      0.161691606    
   47.0999985      0.150048003    
   47.2000008      0.140574008    
   47.2999992      0.122940004    
   47.4000015      0.109352760    
   47.5000000      0.115889162    
   47.5999985      0.113251925    
   47.7000008      0.119966410    
   47.7999992      0.127867207    
   47.9000015      0.130333215    
   48.0000000      0.142248005    
   48.0999985      0.132486001    
   48.2000008      0.127402812    
   48.2999992      0.121902004    
   48.4000015      0.126411602    
   48.5000000      0.123918004    
   48.5999985      0.108007319    
   48.7000008      0.101227678    
   48.7999992      0.106246442    
   48.9000015      0.117409922    
   49.0000000      0.125096396    
   49.0999985      0.143791199    
   49.2000008      0.151706412    
   49.2999992      0.157100409    
   49.4000015      0.167335212    
   49.5000000      0.168552011    
   49.5999985      0.158278808    
   49.7000008      0.159165621    
   49.7999992      0.175010413    
   49.9000015      0.201808810    
   50.0000000      0.205239609    
   50.0999985      0.234900013    
   50.2000008      0.267903596    
   50.2999992      0.303995997    
   50.4000015      0.325962007    
   50.5000000      0.323636413    
   50.5999985      0.318276018    
   50.7000008      0.306354016    
   50.7999992      0.297484815    
   50.9000015      0.301546812    
   51.0000000      0.333418787    
   51.0999985      0.377073616    
   51.2000008      0.402200401    
   51.2999992      0.435572416    
   51.4000015      0.433616400    
   51.5000000      0.449394017    
   51.5999985      0.477298826    
   51.7000008      0.508158028    
   51.7999992      0.507100821    
   51.9000015      0.507628798    
   52.0000000      0.493975222    
   52.0999985      0.459398419    
   52.2000008      0.439622402    
   52.2999992      0.408340812    
   52.4000015      0.373210788    
   52.5000000      0.335564435    
   52.5999985      0.305840403    
   52.7000008      0.284377217    
   52.7999992      0.273502797    
   52.9000015      0.279746413    
   53.0000000      0.272726417    
   53.0999985      0.260087997    
   53.2000008      0.258387625    
   53.2999992      0.253134012    
   53.4000015      0.258670807    
   53.5000000      0.258010805    
   53.5999985      0.233373612    
   53.7000008      0.204316810    
   53.7999992      0.190876797    
   53.9000015      0.184129208    
   54.0000000      0.165745199    
   54.0999985      0.164916009    
   54.2000008      0.150191993    
   54.2999992      0.132417604    
   54.4000015      0.116521567    
   54.5000000      0.101050682    
   54.5999985       7.86297619E-02
   54.7000008       5.54672442E-02
   54.7999992       3.78723629E-02
   54.9000015       2.56326012E-02
   55.0000000       2.39676014E-02
   55.0999985       1.87957212E-02
   55.2000008       1.56579595E-02
   55.2999992       1.93852801E-02
   55.4000015       2.03527212E-02
   55.5000000       1.72762815E-02
   55.5999985       1.94627997E-02
   55.7000008       2.47784406E-02
   55.7999992       2.38242019E-02
   55.9000015       1.68402009E-02
   56.0000000       1.24935601E-02
   56.0999985       8.28034803E-03
   56.2000008       8.34801700E-03
   56.2999992       1.20618008E-02
   56.4000015       1.58676002E-02
   56.5000000       1.72762815E-02
   56.5999985       2.32549198E-02
   56.7000008       3.15535218E-02
   56.7999992       3.35958004E-02
   56.9000015       3.84522043E-02
   57.0000000       3.61591205E-02
   57.0999985       3.31214406E-02
   57.2000008       2.81571615E-02
   57.2999992       2.59603225E-02
   57.4000015       2.37097200E-02
   57.5000000       2.46326420E-02
   57.5999985       3.04754414E-02
   57.7000008       3.44857201E-02
   57.7999992       4.02181223E-02
   57.9000015       4.20999639E-02
   58.0000000       4.19858396E-02
   58.0999985       3.84522043E-02
   58.2000008       3.50043625E-02
   58.2999992       2.95753200E-02
   58.4000015       2.85632405E-02
   58.5000000       2.85006016E-02
   58.5999985       2.81259604E-02
   58.7000008       2.47201193E-02
   58.7999992       1.69365611E-02
   58.9000015       1.46756405E-02
   59.0000000       1.74964797E-02
   59.0999985       1.84665602E-02
   59.2000008       1.87195204E-02
   59.2999992       2.22476423E-02
   59.4000015       2.45744400E-02
   59.5000000       2.73842420E-02
   59.5999985       2.46326420E-02
   59.7000008       2.04588007E-02
   59.7999992       2.00889613E-02
   59.9000015       1.46083198E-02
   60.0000000       1.08123962E-02
   60.0999985       1.13790613E-02
   60.2000008       1.02414247E-02
   60.2999992       1.35518406E-02
   60.4000015       1.49692809E-02
   60.5000000       1.79409608E-02
   60.5999985       1.39434002E-02
   60.7000008       8.86426773E-03
   60.7999992       8.45002849E-03
   60.9000015       9.12820827E-03
   61.0000000       7.36197596E-03
   61.0999985       4.13216418E-03
   61.2000008       3.32882418E-03
   61.2999992       3.74799618E-03
   61.4000015       5.53425634E-03
   61.5000000       1.18589764E-02
   61.5999985       1.65286809E-02
   61.7000008       2.29166411E-02
   61.7999992       3.04754414E-02
   61.9000015       3.61591205E-02
   62.0000000       3.18839997E-02
   62.0999985       3.08979601E-02
   62.2000008       3.23160030E-02
   62.2999992       2.55732015E-02
   62.4000015       1.98792014E-02
   62.5000000       1.40091600E-02
   62.5999985       1.03732683E-02
   62.7000008       1.02039129E-02
   62.7999992       1.29327606E-02
   62.9000015       1.34226000E-02
   63.0000000       1.39214406E-02
   63.0999985       1.70091614E-02
   63.2000008       2.04057600E-02
   63.2999992       2.12355610E-02
   63.4000015       1.93336811E-02
   63.5000000       1.93336811E-02
   63.5999985       1.79906413E-02
   63.7000008       2.32832395E-02
   63.7999992       2.33398825E-02
   63.9000015       1.65047999E-02
   64.0000000       1.06777810E-02
   64.0999985       6.18732022E-03
   64.1999969       8.63865670E-03
   64.3000031       8.86426773E-03
   64.4000015       1.00545371E-02
   64.5000000       1.20211206E-02
   64.5999985       1.40751610E-02
   64.6999969       1.40091600E-02
   64.8000031       1.47882001E-02
   64.9000015       1.98268816E-02
   65.0000000       3.00880801E-02
   65.0999985       3.92934009E-02
   65.1999969       3.79446000E-02
   65.3000031       2.99274009E-02
   65.4000015       2.19717603E-02
   65.5000000       1.39214406E-02
   65.5999985       9.77744441E-03
   65.6999969       1.01851802E-02
   65.8000031       8.28034803E-03
   65.9000015       6.30460819E-03
   66.0000000       4.59775189E-03
   66.0999985       3.94356018E-03
   66.1999969       4.09646425E-03
   66.3000031       3.86242801E-03
   66.4000015       3.63528007E-03
   66.5000000       4.02553193E-03
   66.5999985       4.91761183E-03
   66.6999969       4.86571249E-03
   66.8000031       6.46768836E-03
   66.9000015       5.58960019E-03
   67.0000000       4.02553193E-03
   67.0999985       3.59067624E-03
   67.1999969       6.45277230E-03
   67.3000031       1.02978246E-02
   67.4000015       1.02790091E-02
   67.5000000       5.24823600E-03
   67.5999985       2.48119212E-03
   67.6999969       2.39871605E-03
   67.8000031       3.26491217E-03
   67.9000015       4.17999597E-03
   68.0000000       5.34273591E-03
   68.0999985       3.45850806E-03
   68.1999969       1.04200444E-03
   68.3000031       4.51213244E-04
   68.4000015       6.13384822E-04
   68.5000000       1.06609566E-03
   68.5999985       1.26873609E-03
   68.6999969       2.48119212E-03
   68.8000031       4.77554416E-03
   68.9000015       7.12514436E-03
   69.0000000       7.74895260E-03
   69.0999985       6.27518399E-03
   69.1999969       5.46547212E-03
   69.3000031       6.18732022E-03
   69.4000015       8.21296871E-03
   69.5000000       1.31871607E-02
   69.5999985       1.54036814E-02
   69.6999969       1.39434002E-02
   69.8000031       1.78664401E-02
   69.9000015       2.74456795E-02
   70.0000000       3.37659605E-02
   70.0999985       3.09631210E-02
   70.1999969       3.45891602E-02
   70.3000031       3.98840420E-02
   70.4000015       3.95143218E-02
   70.5000000       4.16065231E-02
   70.5999985       5.09744398E-02
   70.6999969       6.48328811E-02
   70.8000031       7.06252828E-02
   70.9000015       6.15224428E-02
   71.0000000       5.95144816E-02
   71.0999985       6.69759661E-02
   71.1999969       6.96427226E-02
   71.3000031       7.11192042E-02
   71.4000015       7.59991258E-02
   71.5000000       6.91051260E-02
   71.5999985       6.41732439E-02
   71.6999969       6.69759661E-02
   71.8000031       7.03297257E-02
   71.9000015       7.42701665E-02
   72.0000000       7.46245235E-02
   72.0999985       7.17637241E-02
   72.1999969       7.58457631E-02
   72.3000031       8.00931603E-02
   72.4000015       8.27397704E-02
   72.5000000       7.76961595E-02
   72.5999985       8.22602436E-02
   72.6999969       9.18914452E-02
   72.8000031      0.107398443    
   72.9000015      0.121707611    
   73.0000000      0.125227198    
   73.0999985      0.125622004    
   73.1999969      0.117028810    
   73.3000031      0.112317361    
   73.4000015      0.112752967    
   73.5000000      0.126082808    
   73.5999985      0.134179205    
   73.6999969      0.104740091    
   73.8000031       8.23134035E-02
   73.9000015       7.04282448E-02
   74.0000000       7.19626844E-02
   74.0999985       8.12523663E-02
   74.1999969       9.61575657E-02
   74.3000031      0.110830091    
   74.4000015      0.111758403    
   74.5000000      0.106609561    
   74.5999985      0.100755960    
   74.6999969      0.102589808    
   74.8000031       9.29630399E-02
   74.9000015       7.62038380E-02
   75.0000000       6.40323609E-02
   75.0999985       5.45967594E-02
   75.1999969       4.33653630E-02
   75.3000031       3.75121199E-02
   75.4000015       3.06051616E-02
   75.5000000       3.01202405E-02
   75.5999985       2.88460813E-02
   75.6999969       3.13890018E-02
   75.8000031       2.77230013E-02
   75.9000015       2.84379609E-02
   76.0000000       2.40249615E-02
   76.0999985       2.07249597E-02
   76.1999969       1.75209604E-02
   76.3000031       1.24313999E-02
   76.4000015       8.14585201E-03
   76.5000000       4.25227219E-03
   76.5999985       2.03228416E-03
   76.6999969       3.61591228E-04
   76.8000031       9.12820833E-05
   76.9000015       1.03602372E-03
   77.0000000       1.63562410E-03
   77.0999985       2.28205207E-03
   77.1999969       4.95672040E-03
   77.3000031       1.03166644E-02
   77.4000015       9.96174011E-03
   77.5000000       7.83082843E-03
   77.5999985       3.02565633E-03
   77.6999969       1.55413209E-03
   77.8000031       3.53530818E-03
   77.9000015       4.77554416E-03
   78.0000000       3.00528016E-03
   78.0999985       6.50692848E-04
   78.1999969       3.27175192E-04
   78.3000031       1.75786798E-03
   78.4000015       4.58517624E-03
   78.5000000       6.64796447E-03
   78.5999985       5.45176817E-03
   78.6999969       2.44436413E-03
   78.8000031       7.95166823E-04
   78.9000015       3.37318808E-04
   79.0000000       1.30869603E-05
   79.0999985       1.17783005E-04
   79.1999969       9.03235225E-04
   79.3000031       2.84476811E-03
   79.4000015       5.94172813E-03
   79.5000000       1.20618008E-02
   79.5999985       1.53806405E-02
   79.6999969       1.56346802E-02
   79.8000031       1.78664401E-02
   79.9000015       1.84665602E-02
   80.0000000       2.02734023E-02
   80.0999985       2.43134405E-02
   80.1999969       2.83442400E-02
   80.3000031       3.30201611E-02
   80.4000015       3.65127623E-02
   80.5000000       3.44857201E-02
   80.5999985       3.58774811E-02
   80.6999969       3.58423218E-02
   80.8000031       3.21828015E-02
   80.9000015       3.20830829E-02
   81.0000000       3.07351220E-02
   81.0999985       2.98952404E-02
   81.1999969       3.07676401E-02
   81.3000031       3.48310806E-02
   81.4000015       3.54571231E-02
   81.5000000       3.79084796E-02
   81.5999985       3.68681997E-02
   81.6999969       3.45546007E-02
   81.8000031       3.26169617E-02
   81.9000015       3.03783603E-02
   82.0000000       2.63203215E-02
   82.0999985       2.59902012E-02
   82.1999969       2.54842807E-02
   82.3000031       2.41113622E-02
   82.4000015       2.41113622E-02
   82.5000000       2.53659599E-02
   82.5999985       2.33398825E-02
   82.6999969       2.00364012E-02
   82.8000031       1.98268816E-02
   82.9000015       1.83406807E-02
   83.0000000       1.68883204E-02
   83.0999985       2.12896820E-02
   83.1999969       2.54842807E-02
   83.3000031       2.91303601E-02
   83.4000015       3.00880801E-02
   83.5000000       2.86887605E-02
   83.5999985       3.02169602E-02
   83.6999969       2.51007620E-02
   83.8000031       2.25808807E-02
   83.9000015       2.11005621E-02
   84.0000000       1.81903206E-02
   84.0999985       1.99839603E-02
   84.1999969       2.05384791E-02
   84.3000031       1.96184404E-02
   84.4000015       2.39962805E-02
   84.5000000       2.62600817E-02
   84.5999985       2.55139228E-02
   84.6999969       2.55139228E-02
   84.8000031       2.64408011E-02
   84.9000015       3.19833606E-02
   85.0000000       3.80530804E-02
   85.0999985       4.48851585E-02
   85.1999969       3.77280042E-02
   85.3000031       3.36297601E-02
   85.4000015       3.10285222E-02
   85.5000000       2.75071207E-02
   85.5999985       3.26839201E-02
   85.6999969       3.18177603E-02
   85.8000031       2.44292412E-02
   85.9000015       1.69849209E-02
   86.0000000       1.70091614E-02
   86.0999985       2.46035997E-02
   86.1999969       2.74149608E-02
   86.3000031       2.37669609E-02
   86.4000015       1.67199615E-02
   86.5000000       9.77744441E-03
   86.5999985       9.50421672E-03
   86.6999969       9.43201222E-03
   86.8000031       9.52231325E-03
   86.9000015       8.39894451E-03
   87.0000000       9.52231325E-03
   87.0999985       1.47206411E-02
   87.1999969       2.23584007E-02
   87.3000031       3.20166014E-02
   87.4000015       3.89631614E-02
   87.5000000       4.40246388E-02
   87.5999985       5.40778823E-02
   87.6999969       7.16148019E-02
   87.8000031       7.64600486E-02
   87.9000015       6.57811239E-02
   88.0000000       5.13520837E-02
   88.0999985       4.19097617E-02
   88.1999969       3.87802832E-02
   88.3000031       3.18839997E-02
   88.4000015       2.79086400E-02
   88.5000000       2.38527600E-02
   88.5999985       2.04322804E-02
   88.6999969       2.25530397E-02
   88.8000031       2.47492809E-02
   88.9000015       3.14218812E-02
   89.0000000       3.28182019E-02
   89.0999985       3.20166014E-02
   89.1999969       3.18508819E-02
   89.3000031       4.32495624E-02
   89.4000015       5.09744398E-02
   89.5000000       7.08720013E-02
   89.5999985       8.83826464E-02
   89.6999969       9.25675258E-02
   89.8000031       8.92672837E-02
   89.9000015       8.04084018E-02
   90.0000000       7.88379684E-02
   90.0999985       7.53356442E-02
   90.1999969       7.02314451E-02
   90.3000031       6.45498037E-02
   90.4000015       6.30969629E-02
   90.5000000       6.96916804E-02
   90.5999985       7.72315189E-02
   90.6999969       8.87138397E-02
   90.8000031       9.06025171E-02
   90.9000015       9.33027640E-02
   91.0000000       9.61000845E-02
   91.0999985       9.48961228E-02
   91.1999969       9.21164379E-02
   91.3000031       8.30067620E-02
   91.4000015       8.60269219E-02
   91.5000000       7.94120431E-02
   91.5999985       7.94643611E-02
   91.6999969       7.48273209E-02
   91.8000031       7.54375234E-02
   91.9000015       7.30115995E-02
   92.0000000       7.84737617E-02
   92.0999985       9.55831259E-02
   92.1999969      0.108190320    
   92.3000031      0.125030413    
   92.4000015      0.136842012    
   92.5000000      0.149474412    
   92.5999985      0.161916003    
   92.6999969      0.182936400    
   92.8000031      0.197828412    
   92.9000015      0.208022416    
   93.0000000      0.224673599    
   93.0999985      0.244344011    
   93.1999969      0.258294016    
   93.3000031      0.256411225    
   93.4000015      0.260750413    
   93.5000000      0.256881595    
   93.5999985      0.242971197    
   93.6999969      0.234002411    
   93.8000031      0.245721608    
   93.9000015      0.270406812    
   94.0000000      0.290044814    
   94.0999985      0.324058831    
   94.1999969      0.338688016    
   94.3000031      0.332990408    
   94.4000015      0.333418787    
   94.5000000      0.328296036    
   94.5999985      0.306148827    
   94.6999969      0.299512804    
   94.8000031      0.299309999    
   94.9000015      0.309338421    
   95.0000000      0.309132010    
   95.0999985      0.291645616    
   95.1999969      0.259425610    
   95.3000031      0.261984020    
   95.4000015      0.262078822    
   95.5000000      0.271275610    
   95.5999985      0.273598820    
   95.6999969      0.285268813    
   95.8000031      0.318903625    
   95.9000015      0.357069612    
   96.0000000      0.358068019    
   96.0999985      0.357180029    
   96.1999969      0.354082823    
   96.3000031      0.348802805    
   96.4000015      0.345196813    
   96.5000000      0.359734803    
   96.5999985      0.385782033    
   96.6999969      0.390056401    
   96.8000031      0.377073616    
   96.9000015      0.363416404    
   97.0000000      0.352648795    
   97.0999985      0.342043221    
   97.1999969      0.366104424    
   97.3000031      0.402435631    
   97.4000015      0.420763224    
   97.5000000      0.417760819    
   97.5999985      0.415724427    
   97.6999969      0.379584014    
   97.8000031      0.340742409    
   97.9000015      0.319742441    
   98.0000000      0.324903607    
   98.0999985      0.349131614    
   98.1999969      0.343346417    
   98.3000031      0.326916009    
   98.4000015      0.284080803    
   98.5000000      0.235260010    
   98.5999985      0.199978814    
   98.6999969      0.163788006    
   98.8000031      0.143862009    
   98.9000015      0.143510416    
   99.0000000      0.150048003    
   99.0999985      0.164163604    
   99.1999969      0.153517202    
   99.3000031      0.163038015    
   99.4000015      0.173076004    
   99.5000000      0.185884804    
   99.5999985      0.196016416    
   99.6999969      0.210058823    
   99.8000031      0.205492809    
   99.9000015      0.178442404    
   100.000000      0.144637212    
   100.099998      0.117219247    
   100.199997      0.115699805    
   100.300003      0.122290798    
   100.400002      0.131811604    
   100.500000      0.147686407    
   100.599998      0.165066004    
   100.699997      0.177736804    
   100.800003      0.176332802    
   100.900002      0.174002394    
   101.000000      0.174390018    
   101.099998      0.176721603    
   101.199997      0.187005609    
   101.300003      0.199399203    
   101.400002      0.198654011    
   101.500000      0.185804397    
   101.599998      0.185164809    
   101.699997      0.191282406    
   101.800003      0.209973618    
   101.900002      0.224498406    
   102.000000      0.233463615    
   102.099998      0.217261210    
   102.199997      0.194377214    
   102.300003      0.166729212    
   102.400002      0.134314805    
   102.500000      0.101700366    
   102.599998       8.37031156E-02
   102.699997       7.49797225E-02
   102.800003       6.52113631E-02
   102.900002       5.39916009E-02
   103.000000       5.31757213E-02
   103.099998       6.66403249E-02
   103.199997       8.42946023E-02
   103.300003       9.20601636E-02
   103.400002       8.14111233E-02
   103.500000       6.77463636E-02
   103.599998       5.90626821E-02
   103.699997       4.56747636E-02
   103.800003       3.72610800E-02
   103.900002       3.27175222E-02
   104.000000       3.32904011E-02
   104.099998       3.39025222E-02
   104.199997       3.81254442E-02
   104.300003       4.76380810E-02
   104.400002       5.13940826E-02
   104.500000       5.20692021E-02
   104.599998       4.96429205E-02
   104.699997       5.55546023E-02
   104.800003       5.02232425E-02
   104.900002       4.28262018E-02
   105.000000       3.25498804E-02
   105.099998       2.56622415E-02
   105.199997       2.51301602E-02
   105.300003       2.47201193E-02
   105.400002       2.25808807E-02
   105.500000       1.70091614E-02
   105.599998       1.19805010E-02
   105.699997       1.26182409E-02
   105.800003       1.64096411E-02
   105.900002       2.15612389E-02
   106.000000       2.09929198E-02
   106.099998       1.62200406E-02
   106.199997       1.28695210E-02
   106.300003       1.56115210E-02
   106.400002       2.55435612E-02
   106.500000       4.17579636E-02
   106.599998       4.78002019E-02
   106.699997       4.81252819E-02
   106.800003       4.97669987E-02
   106.900002       4.88196053E-02
   107.000000       5.23659624E-02
   107.099998       6.54958785E-02
   107.199997       7.81103969E-02
   107.300003       8.39179158E-02
   107.400002       9.14981961E-02
   107.500000      0.101582043    
   107.599998      0.105281159    
   107.699997      0.101286724    
   107.800003      0.107034005    
   107.900002      0.117537007    
   108.000000      0.133568406    
   108.099998      0.159536406    
   108.199997      0.168475211    
   108.300003      0.160650000    
   108.400002      0.146335199    
   108.500000      0.141897604    
   108.599998      0.141828001    
   108.699997      0.145060807    
   108.800003      0.158278808    
   108.900002      0.178363204    
   109.000000      0.196592405    
   109.099998      0.222130820    
   109.199997      0.217608005    
   109.300003      0.217261210    
   109.400002      0.230871618    
   109.500000      0.235080004    
   109.599998      0.231495604    
   109.699997      0.229624823    
   109.800003      0.234630018    
   109.900002      0.224322006    
   110.000000      0.227408394    
   110.099998      0.240598813    
   110.199997      0.264649212    
   110.300003      0.275251210    
   110.400002      0.269154012    
   110.500000      0.294457197    
   110.599998      0.327446401    
   110.699997      0.345960021    
   110.800003      0.349570811    
   110.900002      0.355740011    
   111.000000      0.348364830    
   111.099998      0.308204412    
   111.199997      0.296070009    
   111.300003      0.297586799    
   111.400002      0.287253618    
   111.500000      0.264362425    
   111.599998      0.273987621    
   111.699997      0.281910002    
   111.800003      0.297586799    
   111.900002      0.314415604    
   112.000000      0.309338421    
   112.099998      0.315144002    
   112.199997      0.312856793    
   112.300003      0.301138818    
   112.400002      0.293049604    
   112.500000      0.281221211    
   112.599998      0.275544018    
   112.699997      0.253040403    
   112.800003      0.265604407    
   112.900002      0.291945606    
   113.000000      0.318799227    
   113.099998      0.349351227    
   113.199997      0.350888431    
   113.300003      0.337609202    
   113.400002      0.322687209    
   113.500000      0.291044414    
   113.599998      0.255285621    
   113.699997      0.231585607    
   113.800003      0.216570005    
   113.900002      0.202977613    
   114.000000      0.187005609    
   114.099998      0.183651611    
   114.199997      0.182144403    
   114.300003      0.183015600    
   114.400002      0.181748405    
   114.500000      0.155706018    
   114.599998      0.139740005    
   114.699997      0.125818804    
   114.800003      0.118173964    
   114.900002      0.103542723    
   115.000000       8.92672837E-02
   115.099998       8.04610774E-02
   115.199997       8.07771608E-02
   115.300003       7.77478814E-02
   115.400002       7.65627623E-02
   115.500000       9.67336819E-02
   115.599998      0.111201003    
   115.699997      0.103244409    
   115.800003      0.102352209    
   115.900002      0.115699805    
   116.000000      0.133161604    
   116.099998      0.159684017    
   116.199997      0.179225996    
   116.300003      0.192582011    
   116.400002      0.208446011    
   116.500000      0.229180798    
   116.599998      0.241783217    
   116.699997      0.244436398    
   116.800003      0.232657209    
   116.900002      0.225730807    
   117.000000      0.254161209    
   117.099998      0.293451607    
   117.199997      0.299208015    
   117.300003      0.318903625    
   117.400002      0.340201199    
   117.500000      0.352978826    
   117.599998      0.346942812    
   117.699997      0.325962007    
   117.800003      0.306764394    
   117.900002      0.299410820    
   118.000000      0.307484418    
   118.099998      0.307072818    
   118.199997      0.291645616    
   118.300003      0.276421219    
   118.400002      0.281811625    
   118.500000      0.279158413    
   118.599998      0.285466820    
   118.699997      0.307689607    
   118.800003      0.317648411    
   118.900002      0.343346417    
   119.000000      0.366778821    
   119.099998      0.378898799    
   119.199997      0.364198834    
   119.300003      0.333310783    
   119.400002      0.295566022    
   119.500000      0.262078822    
   119.599998      0.251642406    
   119.699997      0.223182008    
   119.800003      0.191282406    
   119.900002      0.180484816    
   120.000000      0.177816004    
   120.099998      0.184287608    
   120.199997      0.204484805    
   120.300003      0.234181210    
   120.400002      0.245905221    
   120.500000      0.231585607    
   120.599998      0.206755206    
   120.699997      0.191038802    
   120.800003      0.183730811    
   120.900002      0.177816004    
   121.000000      0.173694015    
   121.099998      0.164764792    
   121.199997      0.174235210    
   121.300003      0.184606820    
   121.400002      0.185164809    
   121.500000      0.178128004    
   121.599998      0.172997996    
   121.699997      0.174157217    
   121.800003      0.168323994    
   121.900002      0.157615215    
   122.000000      0.171997219    
   122.099998      0.191769600    
   122.199997      0.212360397    
   122.300003      0.237514809    
   122.400002      0.251736015    
   122.500000      0.252667218    
   122.599998      0.261889219    
   122.699997      0.266369998    
   122.800003      0.277005613    
   122.900002      0.292948812    
   123.000000      0.293853611    
   123.099998      0.288150012    
   123.199997      0.286956012    
   123.300003      0.301953614    
   123.400002      0.323847592    
   123.500000      0.349680007    
   123.599998      0.363639593    
   123.699997      0.381072015    
   123.800003      0.384975612    
   123.900002      0.375140429    
   124.000000      0.383020818    
   124.099998      0.390056401    
   124.199997      0.407275230    
   124.300003      0.422088027    
   124.400002      0.428014815    
   124.500000      0.442579210    
   124.599998      0.463556409    
   124.699997      0.492932409    
   124.800003      0.519861639    
   124.900002      0.519861639    
   125.000000      0.501566410    
   125.099998      0.478453219    
   125.199997      0.447033614    
   125.300003      0.415604413    
   125.400002      0.403023630    
   125.500000      0.389477998    
   125.599998      0.364423215    
   125.699997      0.347161233    
   125.800003      0.354303628    
   125.900002      0.386703610    
   126.000000      0.416562021    
   126.099998      0.456385225    
   126.199997      0.464061618    
   126.300003      0.450886816    
   126.400002      0.442950040    
   126.500000      0.425469607    
   126.599998      0.404084414    
   126.699997      0.399733216    
   126.800003      0.408816010    
   126.900002      0.405619234    
   127.000000      0.399030030    
   127.099998      0.386473209    
   127.199997      0.378556818    
   127.300003      0.355740011    
   127.400002      0.337933213    
   127.500000      0.325220406    
   127.599998      0.310992032    
   127.699997      0.290644795    
   127.800003      0.261224419    
   127.900002      0.250341624    
   128.000000      0.251364022    
   128.100006      0.253881603    
   128.199997      0.240963608    
   128.300003      0.234541222    
   128.399994      0.226965606    
   128.500000      0.227851212    
   128.600006      0.228825614    
   128.699997      0.238057211    
   128.800003      0.252760798    
   128.899994      0.249692410    
   129.000000      0.257539213    
   129.100006      0.265795201    
   129.199997      0.277885228    
   129.300003      0.276811212    
   129.399994      0.278374821    
   129.500000      0.267327607    
   129.600006      0.286956012    
   129.699997      0.330426037    
   129.800003      0.345415205    
   129.899994      0.353862017    
   130.000000      0.340309203    
   130.100006      0.342260391    
   130.199997      0.353972435    
   130.300003      0.378328830    
   130.399994      0.384629995    
   130.500000      0.358068019    
   130.600006      0.348146409    
   130.699997      0.352648795    
   130.800003      0.359067619    
   130.899994      0.368240416    
   131.000000      0.384285599    
   131.100006      0.408697218    
   131.199997      0.421846807    
   131.300003      0.458140820    
   131.399994      0.496064425    
   131.500000      0.539847612    
   131.600006      0.559932053    
   131.699997      0.585056424    
   131.800003      0.597466826    
   131.899994      0.553011596    
   132.000000      0.502881646    
   132.100006      0.468368441    
   132.199997      0.454382420    
   132.300003      0.437779218    
   132.399994      0.446289629    
   132.500000      0.439007998    
   132.600006      0.425227195    
   132.699997      0.428257197    
   132.800003      0.451884001    
   132.899994      0.471294016    
   133.000000      0.489681631    
   133.100006      0.521200836    
   133.199997      0.541075230    
   133.300003      0.538348854    
   133.399994      0.548881233    
   133.500000      0.553149641    
   133.600006      0.566753983    
   133.699997      0.541484416    
   133.800003      0.522943258    
   133.899994      0.529537201    
   134.000000      0.553011596    
   134.100006      0.580382407    
   134.199997      0.593457639    
   134.300003      0.588039637    
   134.399994      0.560348451    
   134.500000      0.531158388    
   134.600006      0.517990828    
   134.699997      0.503539264    
   134.800003      0.488773197    
   134.899994      0.471166819    
   135.000000      0.476658016    
   135.100006      0.468368441    
   135.199997      0.454756826    
   135.300003      0.466719627    
   135.399994      0.485536814    
   135.500000      0.488254815    
   135.600006      0.443938822    
   135.699997      0.397975206    
   135.800003      0.369592816    
   135.899994      0.361182034    
   136.000000      0.373777211    
   136.100006      0.396105617    
   136.199997      0.415006816    
   136.300003      0.421004415    
   136.399994      0.424743623    
   136.500000      0.448027223    
   136.600006      0.471931219    
   136.699997      0.461412042    
   136.800003      0.466339201    
   136.899994      0.505516827    
   137.000000      0.565638006    
   137.100006      0.630460858    
   137.199997      0.668280065    
   137.300003      0.649158061    
   137.399994      0.612472773    
   137.500000      0.595460415    
   137.600006      0.598040462    
   137.699997      0.593457639    
   137.800003      0.601631999    
   137.899994      0.601920068    
   138.000000      0.574461639    
   138.100006      0.550944030    
   138.199997      0.519996047    
   138.300003      0.497632831    
   138.399994      0.472185612    
   138.500000      0.424259990    
   138.600006      0.384745240    
   138.699997      0.357512414    
   138.800003      0.351987630    
   138.899994      0.349242002    
   139.000000      0.328827620    
   139.100006      0.329893202    
   139.199997      0.328296036    
   139.300003      0.301444829    
   139.399994      0.277201205    
   139.500000      0.263124019    
   139.600006      0.259142399    
   139.699997      0.244527623    
   139.800003      0.230247602    
   139.899994      0.224849999    
   140.000000      0.237063602    
   140.100006      0.253881603    
   140.199997      0.249692410    
   140.300003      0.234541222    
   140.399994      0.242878810    
   140.500000      0.251922011    
   140.600006      0.258765608    
   140.699997      0.291145205    
   140.800003      0.295969218    
   140.899994      0.301036805    
   141.000000      0.289146006    
   141.100006      0.286260009    
   141.199997      0.293752819    
   141.300003      0.301342785    
   141.399994      0.299613625    
   141.500000      0.276518404    
   141.600006      0.280434012    
   141.699997      0.278080791    
   141.800003      0.288249612    
   141.899994      0.326810420    
   142.000000      0.363862813    
   142.100006      0.374571621    
   142.199997      0.379242033    
   142.300003      0.380958021    
   142.399994      0.393541247    
   142.500000      0.415485591    
   142.600006      0.431664020    
   142.699997      0.426680416    
   142.800003      0.414529234    
   142.899994      0.409527630    
   143.000000      0.402318031    
   143.100006      0.394356012    
   143.199997      0.411548406    
   143.300003      0.423777640    
   143.399994      0.430932015    
   143.500000      0.423535228    
   143.600006      0.425590813    
   143.699997      0.436552823    
   143.800003      0.424140006    
   143.899994      0.442702800    
   144.000000      0.463556409    
   144.100006      0.435817212    
   144.199997      0.361516804    
   144.300003      0.292246819    
   144.399994      0.247749612    
   144.500000      0.209803209    
   144.600006      0.183095992    
   144.699997      0.174468011    
   144.800003      0.169926018    
   144.899994      0.177424803    
   145.000000      0.189339608    
   145.100006      0.210229203    
   145.199997      0.218040019    
   145.300003      0.211592421    
   145.399994      0.214159220    
   145.500000      0.211250409    
   145.600006      0.211677596    
   145.699997      0.212788805    
   145.800003      0.219428420    
   145.899994      0.239690408    
   146.000000      0.268191606    
   146.100006      0.269154012    
   146.199997      0.247472420    
   146.300003      0.227230802    
   146.399994      0.218560815    
   146.500000      0.229180798    
   146.600006      0.239599198    
   146.699997      0.242878810    
   146.800003      0.246273607    
   146.899994      0.236972407    
   147.000000      0.230158806    
   147.100006      0.243794411    
   147.199997      0.258482426    
   147.300003      0.277201205    
   147.399994      0.295062006    
   147.500000      0.327021629    
   147.600006      0.357180029    
   147.699997      0.392145634    
   147.800003      0.403495222    
   147.899994      0.387742847    
   148.000000      0.386588424    
   148.100006      0.412501246    
   148.199997      0.453007191    
   148.300003      0.512664020    
   148.399994      0.551082015    
   148.500000      0.592029631    
   148.600006      0.614653230    
   148.699997      0.632082045    
   148.800003      0.633410394    
   148.899994      0.660868883    
   149.000000      0.693692446    
   149.100006      0.707511604    
   149.199997      0.705952883    
   149.300003      0.682765186    
   149.399994      0.661926031    
   149.500000      0.607401609    
   149.600006      0.606968403    
   149.699997      0.654099584    
   149.800003      0.691839635    
   149.899994      0.724623621    
   150.000000      0.720996022    
   150.100006      0.691993237    
   150.199997      0.652450800    
   150.300003      0.679396868    
   150.399994      0.689680815    
   150.500000      0.682765186    
   150.600006      0.645724833    
   150.699997      0.631049991    
   150.800003      0.634444833    
   150.899994      0.627224445    
   151.000000      0.593457639    
   151.100006      0.568990827    
   151.199997      0.541484416    
   151.300003      0.515191197    
   151.399994      0.527110815    
   151.500000      0.534680426    
   151.600006      0.528862834    
   151.699997      0.505252838    
   151.800003      0.496455640    
   151.899994      0.497894406    
   152.000000      0.501829207    
   152.100006      0.487866014    
   152.199997      0.485019624    
   152.300003      0.523212016    
   152.399994      0.562989593    
   152.500000      0.580240846    
   152.600006      0.538213253    
   152.699997      0.467354417    
   152.800003      0.430567235    
   152.899994      0.417879641    
   153.000000      0.398678422    
   153.100006      0.397390813    
   153.199997      0.389824808    
   153.300003      0.394938022    
   153.399994      0.369254410    
   153.500000      0.353420436    
   153.600006      0.348364830    
   153.699997      0.336962432    
   153.800003      0.327978015    
   153.899994      0.342151225    
   154.000000      0.351657599    
   154.100006      0.353530824    
   154.199997      0.340850413    
   154.300003      0.312338412    
   154.399994      0.314830810    
   154.500000      0.340309203    
   154.600006      0.353862017    
   154.699997      0.334597230    
   154.800003      0.330852002    
   154.899994      0.328934401    
   155.000000      0.335564435    
   155.100006      0.338580012    
   155.199997      0.336316794    
   155.300003      0.318380415    
   155.399994      0.302769631    
   155.500000      0.312027603    
   155.600006      0.319638014    
   155.699997      0.336747587    
   155.800003      0.349351227    
   155.899994      0.384285599    
   156.000000      0.420523226    
   156.100006      0.436797619    
   156.199997      0.442333221    
   156.300003      0.424259990    
   156.399994      0.408816010    
   156.500000      0.392262042    
   156.600006      0.375026405    
   156.699997      0.377301604    
   156.800003      0.383480400    
   156.899994      0.356847614    
   157.000000      0.323319614    
   157.100006      0.297991216    
   157.199997      0.288249612    
   157.300003      0.282106817    
   157.399994      0.282895207    
   157.500000      0.260940015    
   157.600006      0.257257193    
   157.699997      0.284278810    
   157.800003      0.318799227    
   157.899994      0.331599623    
   158.000000      0.326385617    
   158.100006      0.301444829    
   158.199997      0.284377217    
   158.300003      0.291645616    
   158.399994      0.306764394    
   158.500000      0.315873623    
   158.600006      0.308617204    
   158.699997      0.294255614    
   158.800003      0.291945606    
   158.899994      0.301444829    
   159.000000      0.317020804    
   159.100006      0.320792437    
   159.199997      0.285070807    
   159.300003      0.245997608    
   159.399994      0.222481206    
   159.500000      0.207346812    
   159.600006      0.201225609    
   159.699997      0.189986423    
   159.800003      0.167563200    
   159.899994      0.146547616    
   160.000000      0.134451613    
   160.100006      0.116521567    
   160.199997       9.99919251E-02
   160.300003       9.13299620E-02
   160.399994       9.27369595E-02
   160.500000       9.25675258E-02
   160.600006       8.95446017E-02
   160.699997       9.25675258E-02
   160.800003       9.30195674E-02
   160.899994       9.78912041E-02
   161.000000       8.65173638E-02
   161.100006       7.96736479E-02
   161.199997       8.11466426E-02
   161.300003       9.17227268E-02
   161.399994       9.51820835E-02
   161.500000       8.76121223E-02
   161.600006       8.63538012E-02
   161.699997       8.68998021E-02
   161.800003       8.29533637E-02
   161.899994       9.43255275E-02
   162.000000      0.106125481    
   162.100006      0.115889162    
   162.199997      0.110768408    
   162.300003      0.112566121    
   162.399994      0.126741603    
   162.500000      0.144424796    
   162.600006      0.158721596    
   162.699997      0.152574018    
   162.800003      0.146406010    
   162.899994      0.160947606    
   163.000000      0.200145602    
   163.100006      0.257634014    
   163.199997      0.293350816    
   163.300003      0.322370410    
   163.399994      0.357845992    
   163.500000      0.417760819    
   163.600006      0.474739224    
   163.699997      0.543534040    
   163.800003      0.581514001    
   163.899994      0.573056400    
   164.000000      0.561181247    
   164.100006      0.556881607    
   164.199997      0.610442400    
   164.300003      0.665703654    
   164.399994      0.707043648    
   164.500000      0.728418052    
   164.600006      0.737949610    
   164.699997      0.781113684    
   164.800003      0.824157596    
   164.899994      0.858184814    
   165.000000      0.844491601    
   165.100006      0.776529670    
   165.199997      0.720837593    
   165.300003      0.665856063    
   165.399994      0.618731976    
   165.500000      0.608848810    
   165.600006      0.630903661    
   165.699997      0.669038415    
   165.800003      0.700507283    
   165.899994      0.690604806    
   166.000000      0.647365212    
   166.100006      0.600625217    
   166.199997      0.588182449    
   166.300003      0.611746788    
   166.399994      0.657705665    
   166.500000      0.683071256    
   166.600006      0.697405219    
   166.699997      0.713611245    
   166.800003      0.746900380    
   166.899994      0.781605601    
   167.000000      0.754455626    
   167.100006      0.732064843    
   167.199997      0.727944016    
   167.300003      0.766752064    
   167.399994      0.759944439    
   167.500000      0.743058026    
   167.600006      0.705172777    
   167.699997      0.640369177    
   167.800003      0.606823206    
   167.899994      0.578406036    
   168.000000      0.583496451    
   168.100006      0.596034050    
   168.199997      0.601343989    
   168.300003      0.592743635    
   168.399994      0.572214007    
   168.500000      0.550118387    
   168.600006      0.548881233    
   168.699997      0.560070038    
   168.800003      0.566196024    
   168.899994      0.570672035    
   169.000000      0.588039637    
   169.100006      0.606823206    
   169.199997      0.599044859    
   169.300003      0.568851650    
   169.399994      0.563685656    
   169.500000      0.563685656    
   169.600006      0.553563595    
   169.699997      0.577136397    
   169.800003      0.608848810    
   169.899994      0.618878424    
   170.000000      0.611022055    
   170.100006      0.612908483    
   170.199997      0.604802370    
   170.300003      0.564800441    
   170.399994      0.539847612    
   170.500000      0.526706398    
   170.600006      0.551632822    
   170.699997      0.626783967    
   170.800003      0.686295629    
   170.899994      0.755583584    
   171.000000      0.801244795    
   171.100006      0.810739279    
   171.199997      0.790652454    
   171.300003      0.769190431    
   171.399994      0.747222066    
   171.500000      0.732699633    
   171.600006      0.707511604    
   171.699997      0.658759236    
   171.800003      0.659361601    
   171.899994      0.687986434    
   172.000000      0.705018044    
   172.100006      0.708604813    
   172.199997      0.714708030    
   172.300003      0.763830006    
   172.399994      0.797928035    
   172.500000      0.802242041    
   172.600006      0.785054445    
   172.699997      0.762048006    
   172.800003      0.735879600    
   172.899994      0.707043648    
   173.000000      0.718948841    
   173.100006      0.744338393    
   173.199997      0.760753274    
   173.300003      0.799585223    
   173.399994      0.830399990    
   173.500000      0.833785236    
   173.600006      0.816595197    
   173.699997      0.810739279    
   173.800003      0.792963684    
   173.899994      0.814920008    
   174.000000      0.825000048    
   174.100006      0.801744044    
   174.199997      0.777020454    
   174.300003      0.764803231    
   174.399994      0.731112063    
   174.500000      0.722571611    
   174.600006      0.701594472    
   174.699997      0.682457983    
   174.800003      0.663284421    
   174.899994      0.653199613    
   175.000000      0.686295629    
   175.100006      0.702372015    
   175.199997      0.721153259    
   175.300003      0.760591269    
   175.399994      0.776529670    
   175.500000      0.778328478    
   175.600006      0.758328021    
   175.699997      0.730320036    
   175.800003      0.722887278    
   175.899994      0.753327608    
   176.000000      0.776529670    
   176.100006      0.768865287    
   176.199997      0.760267258    
   176.300003      0.746420443    
   176.399994      0.745618820    
   176.500000      0.774895251    
   176.600006      0.782262027    
   176.699997      0.798424840    
   176.800003      0.810237646    
   176.899994      0.819112837    
   177.000000      0.838195205    
   177.100006      0.859216869    
   177.199997      0.860076010    
   177.300003      0.857325673    
   177.399994      0.858184814    
   177.500000      0.875804424    
   177.600006      0.884157598    
   177.699997      0.865935624    
   177.800003      0.837516010    
   177.899994      0.824830830    
   178.000000      0.803406060    
   178.100006      0.759459674    
   178.199997      0.725254834    
   178.300003      0.720523179    
   178.399994      0.728576422    
   178.500000      0.727310419    
   178.600006      0.682152033    
   178.699997      0.589462817    
   178.800003      0.510276020    
   178.899994      0.468115240    
   179.000000      0.453256816    
   179.100006      0.464314818    
   179.199997      0.448027223    
   179.300003      0.407392800    
   179.399994      0.413455218    
   179.500000      0.400320023    
   179.600006      0.389246404    
   179.699997      0.371400028    
   179.800003      0.353972435    
   179.899994      0.350010008    
   180.000000      0.364087224    
   180.100006      0.389941216    
   180.199997      0.393774003    
   180.300003      0.357845992    
   180.399994      0.331172407    
   180.500000      0.340634406    
   180.600006      0.348255605    
   180.699997      0.322897196    
   180.800003      0.313479602    
   180.899994      0.304099202    
   181.000000      0.307381213    
   181.100006      0.326279998    
   181.199997      0.335887223    
   181.300003      0.357180029    
   181.399994      0.357290417    
   181.500000      0.356515229    
   181.600006      0.362186432    
   181.699997      0.364534825    
   181.800003      0.376162797    
   181.899994      0.381988823    
   182.000000      0.382791609    
   182.100006      0.392610013    
   182.199997      0.423415214    
   182.300003      0.424018830    
   182.399994      0.407749206    
   182.500000      0.394472420    
   182.600006      0.376732826    
   182.699997      0.363528013    
   182.800003      0.364870816    
   182.899994      0.359401226    
   183.000000      0.362521201    
   183.100006      0.367790401    
   183.199997      0.368578792    
   183.300003      0.370609194    
   183.399994      0.397741228    
   183.500000      0.436062008    
   183.600006      0.444927603    
   183.699997      0.446785241    
   183.800003      0.461916029    
   183.899994      0.494497210    
   184.000000      0.513594031    
   184.100006      0.503013611    
   184.199997      0.502486825    
   184.300003      0.520933211    
   184.399994      0.558128417    
   184.500000      0.599906445    
   184.600006      0.657405615    
   184.699997      0.717376828    
   184.800003      0.751236081    
   184.899994      0.753006041    
   185.000000      0.741459668    
   185.100006      0.733017623    
   185.199997      0.710636437    
   185.300003      0.684452415    
   185.399994      0.682765186    
   185.500000      0.694310427    
   185.600006      0.697250426    
   185.699997      0.669189632    
   185.800003      0.643490434    
   185.899994      0.570951641    
   186.000000      0.533866823    
   186.100006      0.529267251    
   186.199997      0.551770806    
   186.300003      0.541893601    
   186.399994      0.495019227    
   186.500000      0.456760824    
   186.600006      0.430932015    
   186.699997      0.415724427    
   186.800003      0.398209214    
   186.899994      0.390056401    
   187.000000      0.356515229    
   187.100006      0.333632410    
   187.199997      0.314727634    
   187.300003      0.297283232    
   187.399994      0.280335605    
   187.500000      0.274084806    
   187.600006      0.284278810    
   187.699997      0.290344805    
   187.800003      0.290644795    
   187.899994      0.302769631    
   188.000000      0.323213995    
   188.100006      0.333847195    
   188.199997      0.335241616    
   188.300003      0.342368394    
   188.399994      0.364087224    
   188.500000      0.375708014    
   188.600006      0.384285599    
   188.699997      0.420042038    
   188.800003      0.425833195    
   188.899994      0.417760819    
   189.000000      0.436675221    
   189.100006      0.459901243    
   189.199997      0.445423216    
   189.300003      0.426195621    
   189.399994      0.437410802    
   189.500000      0.443197221    
   189.600006      0.442702800    
   189.699997      0.460782021    
   189.800003      0.486183614    
   189.899994      0.505911648    
   190.000000      0.511468828    
   190.100006      0.525361240    
   190.199997      0.535494030    
   190.300003      0.550256431    
   190.399994      0.534816027    
   190.500000      0.502881646    
   190.600006      0.472695619    
   190.699997      0.448524028    
   190.800003      0.420402020    
   190.899994      0.389709622    
   191.000000      0.366217196    
   191.100006      0.327340811    
   191.199997      0.301750809    
   191.300003      0.297788411    
   191.399994      0.305430025    
   191.500000      0.316498816    
   191.600006      0.316498816    
   191.699997      0.328190416    
   191.800003      0.335779220    
   191.899994      0.324586809    
   192.000000      0.313791603    
   192.100006      0.295767605    
   192.199997      0.264936000    
   192.300003      0.219776407    
   192.399994      0.192013204    
   192.500000      0.174855605    
   192.600006      0.167866811    
   192.699997      0.157910407    
   192.800003      0.147330016    
   192.899994      0.147402003    
   193.000000      0.150048003    
   193.100006      0.142107606    
   193.199997      0.133364409    
   193.300003      0.130065605    
   193.399994      0.118684687    
   193.500000      0.114441246    
   193.600006      0.127801210    
   193.699997      0.136773601    
   193.800003      0.149546415    
   193.899994      0.164840400    
   194.000000      0.177658796    
   194.100006      0.188533217    
   194.199997      0.193561211    
   194.300003      0.194050804    
   194.399994      0.195278421    
   194.500000      0.193398014    
   194.600006      0.197415620    
   194.699997      0.199067995    
   194.800003      0.192908421    
   194.899994      0.191038802    
   195.000000      0.186524391    
   195.100006      0.184766412    
   195.199997      0.185005218    
   195.300003      0.166198820    
   195.399994      0.155121610    
   195.500000      0.159165621    
   195.600006      0.162813604    
   195.699997      0.183254406    
   195.800003      0.210568815    
   195.899994      0.235260010    
   196.000000      0.251828402    
   196.100006      0.258010805    
   196.199997      0.271178395    
   196.300003      0.305942416    
   196.399994      0.338796020    
   196.500000      0.350338817    
   196.600006      0.374231994    
   196.699997      0.410715640    
   196.800003      0.436062008    
   196.899994      0.471675634    
   197.000000      0.490330815    
   197.100006      0.493194014    
   197.199997      0.504198015    
   197.300003      0.508687198    
   197.399994      0.508554041    
   197.500000      0.522138059    
   197.600006      0.557296813    
   197.699997      0.614071250    
   197.800003      0.648261607    
   197.899994      0.649308026    
   198.000000      0.655752003    
   198.100006      0.681538820    
   198.199997      0.701439619    
   198.300003      0.727310419    
   198.399994      0.760591269    
   198.500000      0.764155209    
   198.600006      0.729210019    
   198.699997      0.646172404    
   198.800003      0.595460415    
   198.899994      0.555360019    
   199.000000      0.549293995    
   199.100006      0.575446844    
   199.199997      0.632820010    
   199.300003      0.670100451    
   199.399994      0.656653225    
   199.500000      0.623849988    
   199.600006      0.619170010    
   199.699997      0.627666056    
   199.800003      0.624583244    
   199.899994      0.639627635    
   200.000000      0.696785986    
   200.100006      0.741938472    
   200.199997      0.795278430    
   200.300003      0.863865614    
   200.399994      0.901512027    
   200.500000      0.917967618    
   200.600006      0.918322802    
   200.699997      0.889748394    
   200.800003      0.885379195    
   200.899994      0.891148806    
   201.000000      0.916191638    
   201.100006      0.933318019    
   201.199997      0.944462419    
   201.300003      0.973346412    
   201.399994      0.968046010    
   201.500000      0.965492427    
   201.600006      0.931526423    
   201.699997      0.886077642    
   201.800003      0.828034878    
   201.899994      0.774079263    
   202.000000      0.730320036    
   202.100006      0.670405209    
   202.199997      0.627812445    
   202.300003      0.610297203    
   202.399994      0.611746788    
   202.500000      0.606968403    
   202.600006      0.574743629    
   202.699997      0.561877191    
   202.800003      0.555775225    
   202.899994      0.554530799    
   203.000000      0.557296813    
   203.100006      0.552873611    
   203.199997      0.549705625    
   203.300003      0.581797242    
   203.399994      0.614798427    
   203.500000      0.622532427    
   203.600006      0.612617970    
   203.699997      0.607836008    
   203.800003      0.605956793    
   203.899994      0.597609639    
   204.000000      0.575164795    
   204.100006      0.531564057    
   204.199997      0.512132406    
   204.300003      0.502093196    
   204.399994      0.485536814    
   204.500000      0.451386005    
   204.600006      0.430079997    
   204.699997      0.419200808    
   204.800003      0.405619234    
   204.899994      0.406092018    
   205.000000      0.405736804    
   205.100006      0.418959647    
   205.199997      0.399850816    
   205.300003      0.366441607    
   205.399994      0.350668788    
   205.500000      0.317961633    
   205.600006      0.281811625    
   205.699997      0.261793226    
   205.800003      0.258954018    
   205.899994      0.280434012    
   206.000000      0.294658810    
   206.100006      0.293150425    
   206.199997      0.304405212    
   206.300003      0.297890425    
   206.399994      0.295767605    
   206.500000      0.290444404    
   206.600006      0.277592421    
   206.699997      0.242514014    
   206.800003      0.221869215    
   206.899994      0.217608005    
   207.000000      0.212874010    
   207.100006      0.191688016    
   207.199997      0.185085610    
   207.300003      0.197498411    
   207.399994      0.202058420    
   207.500000      0.208446011    
   207.600006      0.206250012    
   207.699997      0.189016819    
   207.800003      0.180564016    
   207.899994      0.183095992    
   208.000000      0.188050807    
   208.100006      0.180879593    
   208.199997      0.184048802    
   208.300003      0.210313216    
   208.399994      0.234630018    
   208.500000      0.261224419    
   208.600006      0.273598820    
   208.699997      0.274376392    
   208.800003      0.287851214    
   208.899994      0.305224806    
   209.000000      0.328722000    
   209.100006      0.358400434    
   209.199997      0.370269597    
   209.300003      0.367790401    
   209.399994      0.350449204    
   209.500000      0.345087618    
   209.600006      0.340309203    
   209.699997      0.316916406    
   209.800003      0.318590403    
   209.899994      0.340309203    
   210.000000      0.350119203    
   210.100006      0.374912441    
   210.199997      0.407275230    
   210.300003      0.438639611    
   210.399994      0.456636012    
   210.500000      0.462673217    
   210.600006      0.476529598    
   210.699997      0.508026063    
   210.800003      0.522272408    
   210.899994      0.505384803    
   211.000000      0.488125235    
   211.100006      0.499466419    
   211.199997      0.517724395    
   211.300003      0.554530799    
   211.399994      0.629429996    
   211.500000      0.712357283    
   211.600006      0.758328021    
   211.699997      0.770167232    
   211.800003      0.748023629    
   211.899994      0.712201178    
   212.000000      0.728893280    
   212.100006      0.734924436    
   212.199997      0.732381642    
   212.300003      0.743697643    
   212.399994      0.773100019    
   212.500000      0.828710437    
   212.600006      0.881020844    
   212.699997      0.941040039    
   212.800003      0.992844045    
   212.899994       1.04110932    
   213.000000       1.04850483    
   213.100006       1.02020407    
   213.199997      0.987305999    
   213.300003      0.944102407    
   213.399994      0.946266055    
   213.500000      0.949879229    
   213.600006      0.959486425    
   213.699997      0.948975682    
   213.800003      0.933496833    
   213.899994      0.958759248    
   214.000000      0.980497181    
   214.100006       1.01496363    
   214.199997      0.999139190    
   214.300003      0.955129206    
   214.399994      0.902922094    
   214.500000      0.859044075    
   214.600006      0.792633653    
   214.699997      0.713454008    
   214.800003      0.674970031    
   214.899994      0.669796824    
   215.000000      0.647515237    
   215.100006      0.615235269    
   215.199997      0.581655622    
   215.300003      0.550118387    
   215.399994      0.506835639    
   215.500000      0.463430405    
   215.600006      0.459272414    
   215.699997      0.458266795    
   215.800003      0.446166039    
   215.899994      0.436675221    
   216.000000      0.436675221    
   216.100006      0.455383211    
   216.199997      0.447902411    
   216.300003      0.448275596    
   216.399994      0.425953239    
   216.500000      0.405619234    
   216.600006      0.386703610    
   216.699997      0.362745613    
   216.800003      0.348693609    
   216.899994      0.341826022    
   217.000000      0.339768022    
   217.100006      0.325749606    
   217.199997      0.312649190    
   217.300003      0.308822393    
   217.399994      0.311406016    
   217.500000      0.339012027    
   217.600006      0.365431219    
   217.699997      0.401024431    
   217.800003      0.422449231    
   217.899994      0.424018830    
   218.000000      0.423174024    
   218.100006      0.440607607    
   218.199997      0.459649205    
   218.300003      0.459523231    
   218.399994      0.474866420    
   218.500000      0.524286032    
   218.600006      0.569971204    
   218.699997      0.627224445    
   218.800003      0.652750850    
   218.899994      0.638292015    
   219.000000      0.624876022    
   219.100006      0.607401609    
   219.199997      0.592743635    
   219.300003      0.599906445    
   219.399994      0.632672429    
   219.500000      0.634149611    
   219.600006      0.614216447    
   219.699997      0.590175629    
   219.800003      0.598471224    
   219.899994      0.659211636    
   220.000000      0.685374022    
   220.100006      0.681846023    
   220.199997      0.653499663    
   220.300003      0.634592414    
   220.399994      0.613489270    
   220.500000      0.591174006    
   220.600006      0.590461254    
   220.699997      0.600625217    
   220.800003      0.596034050    
   220.899994      0.613489270    
   221.000000      0.628694415    
   221.100006      0.644682050    
   221.199997      0.636367202    
   221.300003      0.628254056    
   221.399994      0.626489997    
   221.500000      0.604946434    
   221.600006      0.603793263    
   221.699997      0.590888441    
   221.800003      0.555636048    
   221.899994      0.514525235    
   222.000000      0.512398839    
   222.100006      0.528458416    
   222.199997      0.537532806    
   222.300003      0.550807238    
   222.399994      0.585765600    
   222.500000      0.635331631    
   222.600006      0.683532000    
   222.699997      0.767077267    
   222.800003      0.805401683    
   222.899994      0.830907643    
   223.000000      0.824830830    
   223.100006      0.779966474    
   223.199997      0.733493984    
   223.300003      0.696940839    
   223.399994      0.657705665    
   223.500000      0.640665591    
   223.600006      0.621946871    
   223.699997      0.602927983    
   223.800003      0.600050449    
   223.899994      0.622093201    
   224.000000      0.654550791    
   224.100006      0.685681224    
   224.199997      0.719736040    
   224.300003      0.729685247    
   224.399994      0.732699633    
   224.500000      0.718320012    
   224.600006      0.705172777    
   224.699997      0.685374022    
   224.800003      0.683991671    
   224.899994      0.637404025    
   225.000000      0.621214807    
   225.100006      0.624876022    
   225.199997      0.623996437    
   225.300003      0.639478862    
   225.399994      0.647814035    
   225.500000      0.633262873    
   225.600006      0.638588428    
   225.699997      0.687832832    
   225.800003      0.729210019    
   225.899994      0.771144092    
   226.000000      0.809235632    
   226.100006      0.845173240    
   226.199997      0.882588089    
   226.300003      0.906804025    
   226.399994      0.896059275    
   226.500000      0.876499236    
   226.600006      0.892375290    
   226.699997      0.969506443    
   226.800003       1.04660523    
   226.899994       1.11918366    
   227.000000       1.15439165    
   227.100006       1.16377807    
   227.199997       1.18872726    
   227.300003       1.19460011    
   227.399994       1.16658247    
   227.500000       1.11486971    
   227.600006       1.10743928    
   227.699997       1.10861051    
   227.800003       1.11898804    
   227.899994       1.11330366    
   228.000000       1.06739533    
   228.100006       1.05192721    
   228.199997       1.02733684    
   228.300003      0.983991683    
   228.399994      0.925804794    
   228.500000      0.880672812    
   228.600006      0.852865279    
   228.699997      0.815757632    
   228.800003      0.818944812    
   228.899994      0.856467664    
   229.000000      0.868009210    
   229.100006      0.837855637    
   229.199997      0.800581217    
   229.300003      0.803072453    
   229.399994      0.796270847    
   229.500000      0.780950427    
   229.600006      0.792303622    
   229.699997      0.806401253    
   229.800003      0.837176383    
   229.899994      0.875978470    
   230.000000      0.881020844    
   230.100006      0.871988416    
   230.199997      0.862831295    
   230.300003      0.900982857    
   230.399994      0.944282472    
   230.500000      0.942840040    
   230.600006      0.900279641    
   230.699997      0.847562432    
   230.800003      0.843469203    
   230.899994      0.862142384    
   231.000000      0.859044075    
   231.100006      0.873375654    
   231.199997      0.864211202    
   231.300003      0.851666391    
   231.399994      0.850982428    
   231.500000      0.866454065    
   231.600006      0.850468874    
   231.699997      0.833445609    
   231.800003      0.825842440    
   231.899994      0.834463239    
   232.000000      0.836157680    
   232.100006      0.815254807    
   232.199997      0.808401644    
   232.300003      0.810237646    
   232.399994      0.796602011    
   232.500000      0.827023208    
   232.600006      0.850640476    
   232.699997      0.840064824    
   232.800003      0.830399990    
   232.899994      0.830738485    
   233.000000      0.865418434    
   233.100006      0.928305626    
   233.199997      0.968228400    
   233.300003      0.988228858    
   233.399994       1.05230772    
   233.500000       1.15100527    
   233.600006       1.22746801    
   233.699997       1.25080812    
   233.800003       1.25953209    
   233.899994       1.29264009    
   234.000000       1.29940796    
   234.100006       1.27226400    
   234.199997       1.22706008    
   234.300003       1.23611999    
   234.399994       1.27352405    
   234.500000       1.29919195    
   234.600006       1.34332800    
   234.699997       1.41411602    
   234.800003       1.45858800    
   234.899994       1.52337611    
   235.000000       1.58254802    
   235.100006       1.61044800    
   235.199997       1.65668416    
   235.300003       1.70648408    
   235.399994       1.76020813    
   235.500000       1.85372412    
   235.600006       1.92666018    
   235.699997       2.00023198    
   235.800003       2.06743217    
   235.899994       2.10520816    
   236.000000       2.11248016    
   236.100006       2.05225205    
   236.199997       2.03104806    
   236.300003       2.08560014    
   236.399994       2.11059594    
   236.500000       2.06662822    
   236.600006       2.02681208    
   236.699997       1.97538006    
   236.800003       2.02549195    
   236.899994       2.07490802    
   237.000000       2.06929207    
   237.100006       2.05198812    
   237.199997       2.02258801    
   237.300003       2.00916004    
   237.399994       1.93723202    
   237.500000       1.88236809    
   237.600006       1.86256802    
   237.699997       1.80903602    
   237.800003       1.76218808    
   237.899994       1.69534802    
   238.000000       1.62366009    
   238.100006       1.54105198    
   238.199997       1.50056410    
   238.300003       1.52451599    
   238.399994       1.53369606    
   238.500000       1.54797614    
   238.600006       1.56741607    
   238.699997       1.60974002    
   238.800003       1.62626398    
   238.899994       1.57369196    
   239.000000       1.54152012    
   239.100006       1.49896812    
   239.199997       1.48718405    
   239.300003       1.48086011    
   239.399994       1.47769213    
   239.500000       1.46756411    
   239.600006       1.45120800    
   239.699997       1.41500401    
   239.800003       1.42783201    
   239.899994       1.48220408    
   240.000000       1.53714001    
   240.100006       1.56416404    
   240.199997       1.55674803    
   240.300003       1.52589607    
   240.399994       1.55120409    
   240.500000       1.56092417    
   240.600006       1.54082406    
   240.699997       1.51696813    
   240.800003       1.49035215    
   240.899994       1.49352014    
   241.000000       1.48605597    
   241.100006       1.47432005    
   241.199997       1.48356009    
   241.300003       1.53874803    
   241.399994       1.57299602    
   241.500000       1.57276809    
   241.600006       1.56370807    
   241.699997       1.55259609    
   241.800003       1.52497208    
   241.899994       1.45634401    
   242.000000       1.42473614    
   242.100006       1.42052400    
   242.199997       1.42517996    
   242.300003       1.44517207    
   242.399994       1.47589207    
   242.500000       1.50283206    
   242.600006       1.49466014    
   242.699997       1.46936405    
   242.800003       1.44874811    
   242.899994       1.47319198    
   243.000000       1.52497208    
   243.100006       1.57579195    
   243.199997       1.62602413    
   243.300003       1.68545997    
   243.399994       1.75431609    
   243.500000       1.81627214    
   243.600006       1.85169601    
   243.699997       1.85523617    
   243.800003       1.90765202    
   243.899994       2.01758409    
   244.000000       2.12977195    
   244.100006       2.10574794    
   244.199997       2.04136825    
   244.300003       1.98164415    
   244.399994       1.99184406    
   244.500000       2.03078413    
   244.600006       1.99970400    
   244.699997       1.97121608    
   244.800003       1.90100408    
   244.899994       1.85701215    
   245.000000       1.85676003    
   245.100006       1.91304004    
   245.199997       1.92692411    
   245.300003       1.89921606    
   245.399994       1.90304410    
   245.500000       1.88186407    
   245.600006       1.88594401    
   245.699997       1.86764407    
   245.800003       1.84942806    
   245.899994       1.80827999    
   246.000000       1.81428003    
   246.100006       1.84942806    
   246.199997       1.87398016    
   246.300003       1.89793205    
   246.399994       1.86206412    
   246.500000       1.79980814    
   246.600006       1.69946396    
   246.699997       1.58044803    
   246.800003       1.51651204    
   246.899994       1.50123608    
   247.000000       1.38799202    
   247.100006       1.22480416    
   247.199997       1.15140367    
   247.300003       1.08955085    
   247.399994       1.05383050    
   247.500000       1.01664603    
   247.600006       1.00768805    
   247.699997       1.01141524    
   247.800003       1.01702046    
   247.899994       1.02602041    
   248.000000       1.05173647    
   248.100006       1.11036968    
   248.199997       1.16117764    
   248.300003       1.18953609    
   248.399994       1.19378889    
   248.500000       1.19216883    
   248.600006       1.19581687    
   248.699997       1.22377205    
   248.800003       1.22994006    
   248.899994       1.22458816    
   249.000000       1.20964801    
   249.100006       1.20537603    
   249.199997       1.17984366    
   249.300003       1.14643204    
   249.399994       1.12606323    
   249.500000       1.10743928    
   249.600006       1.09711564    
   249.699997       1.09614480    
   249.800003       1.04755449    
   249.899994      0.974994004    
   250.000000      0.919746041    
   250.100006      0.889573276    
   250.199997      0.870603681    
   250.300003      0.890274048    
   250.399994      0.919746041    
   250.500000      0.924734414    
   250.600006      0.926341236    
   250.699997      0.944642425    
   250.800003      0.951868832    
   250.899994      0.934034407    
   251.000000      0.930093646    
   251.100006      0.926876426    
   251.199997      0.927234054    
   251.300003      0.924020469    
   251.399994      0.927947998    
   251.500000      0.946807206    
   251.600006      0.971334040    
   251.699997      0.984727204    
   251.800003      0.982519209    
   251.899994      0.944462419    
   252.000000      0.915836453    
   252.100006      0.924378037    
   252.199997      0.961850405    
   252.300003      0.997656047    
   252.399994       1.04755449    
   252.500000       1.09556162    
   252.600006       1.07123160    
   252.699997       1.03223169    
   252.800003       1.00973761    
   252.899994       1.04850483    
   253.000000       1.09187531    
   253.100006       1.13850009    
   253.199997       1.17019081    
   253.300003       1.21107602    
   253.399994       1.23735595    
   253.500000       1.23549604    
   253.600006       1.21148407    
   253.699997       1.21209598    
   253.800003       1.19642532    
   253.899994       1.18165803    
   254.000000       1.14961207    
   254.100006       1.12507927    
   254.199997       1.12882090    
   254.300003       1.14901567    
   254.399994       1.21005607    
   254.500000       1.28590798    
   254.600006       1.30957210    
   254.699997       1.32811213    
   254.800003       1.36232400    
   254.899994       1.42937994    
   255.000000       1.48989606    
   255.100006       1.56301212    
   255.199997       1.55814004    
   255.300003       1.52474403    
   255.399994       1.50988805    
   255.500000       1.48469996    
   255.600006       1.47296405    
   255.699997       1.49125206    
   255.800003       1.50829208    
   255.899994       1.55721605    
   256.000000       1.61610007    
   256.100006       1.66960812    
   256.200012       1.69680011    
   256.299988       1.69825208    
   256.399994       1.67631602    
   256.500000       1.63977611    
   256.600006       1.61068809    
   256.700012       1.55906403    
   256.799988       1.49035215    
   256.899994       1.38405609    
   257.000000       1.30744803    
   257.100006       1.27184403    
   257.200012       1.25474405    
   257.299988       1.23652804    
   257.399994       1.25745606    
   257.500000       1.27875602    
   257.600006       1.27122009    
   257.700012       1.28758800    
   257.799988       1.34590805    
   257.899994       1.34806800    
   258.000000       1.32426000    
   258.100006       1.33774805    
   258.200012       1.34763598    
   258.299988       1.35021603    
   258.399994       1.30788004    
   258.500000       1.27603197    
   258.600006       1.25453997    
   258.700012       1.22151613    
   258.799988       1.18387806    
   258.899994       1.17702484    
   259.000000       1.17481208    
   259.100006       1.20496809    
   259.200012       1.26266408    
   259.299988       1.32127213    
   259.399994       1.34289598    
   259.500000       1.33796406    
   259.600006       1.32255614    
   259.700012       1.30426800    
   259.799988       1.26871204    
   259.899994       1.23879611    
   260.000000       1.20292807    
   260.100006       1.22131205    
   260.200012       1.24479604    
   260.299988       1.24582803    
   260.399994       1.19764328    
   260.500000       1.12488246    
   260.600006       1.09536839    
   260.700012       1.01889241    
   260.799988      0.961485624    
   260.899994      0.895884037    
   261.000000      0.856639206    
   261.100006      0.789663613    
   261.200012      0.712670386    
   261.299988      0.662378430    
   261.399994      0.654249609    
   261.500000      0.699730873    
   261.600006      0.753811181    
   261.700012      0.802075207    
   261.799988      0.830738485    
   261.899994      0.842787683    
   262.000000      0.863865614    
   262.100006      0.922773659    
   262.200012      0.945363641    
   262.299988      0.975543618    
   262.399994       1.01440322    
   262.500000       1.07969773    
   262.600006       1.11643803    
   262.700012       1.09769893    
   262.799988       1.08278406    
   262.899994       1.05573606    
   263.000000       1.05497289    
   263.100006       1.07084763    
   263.200012       1.08239758    
   263.299988       1.11741853    
   263.399994       1.13573050    
   263.500000       1.07488322    
   263.600006       1.02752411    
   263.700012       1.01010966    
   263.799988      0.979579270    
   263.899994      0.944102407    
   264.000000      0.929914832    
   264.100006      0.901159227    
   264.200012      0.887824833    
   264.299988      0.865764022    
   264.399994      0.870603681    
   264.500000      0.905744493    
   264.600006      0.961485624    
   264.700012      0.992844045    
   264.799988       1.00043762    
   264.899994      0.999696016    
   265.000000       1.00155127    
   265.100006       1.01627290    
   265.200012       1.03166652    
   265.299988       1.04926443    
   265.399994       1.03468323    
   265.500000       1.02057838    
   265.600006       1.01440322    
   265.700012       1.02470529    
   265.799988       1.04888403    
   265.899994       1.06835413    
   266.000000       1.04736483    
   266.100006       1.06050611    
   266.200012       1.05535448    
   266.299988       1.08181930    
   266.399994       1.09575605    
   266.500000       1.07911921    
   266.600006       1.08916318    
   266.700012       1.07276881    
   266.799988       1.06586289    
   266.899994       1.04584682    
   267.000000       1.04546762    
   267.100006       1.04376125    
   267.200012       1.04319251    
   267.299988       1.01328242    
   267.399994       1.01048279    
   267.500000       1.00861919    
   267.600006      0.988412440    
   267.700012      0.994879186    
   267.799988       1.03053606    
   267.899994       1.06528807    
   268.000000       1.11095643    
   268.100006       1.11036968    
   268.200012       1.11800647    
   268.299988       1.12252331    
   268.399994       1.14802206    
   268.500000       1.16618156    
   268.600006       1.15459085    
   268.700012       1.14504123    
   268.799988       1.17099488    
   268.899994       1.22172010    
   269.000000       1.25766015    
   269.100006       1.28968811    
   269.200012       1.32212412    
   269.299988       1.38209999    
   269.399994       1.41522002    
   269.500000       1.39192808    
   269.600006       1.32447600    
   269.700012       1.25184011    
   269.799988       1.24582803    
   269.899994       1.27142406    
   270.000000       1.29602396    
   270.100006       1.35756004    
   270.200012       1.41169202    
   270.299988       1.46599209    
   270.399994       1.47746408    
   270.500000       1.48695612    
   270.600006       1.47070801    
   270.700012       1.43449211    
   270.799988       1.39959598    
   270.899994       1.34204412    
   271.000000       1.33903205    
   271.100006       1.35388803    
   271.200012       1.35864007    
   271.299988       1.31510401    
   271.399994       1.28611207    
   271.500000       1.24582803    
   271.600006       1.22994006    
   271.700012       1.25391603    
   271.799988       1.26640809    
   271.899994       1.29560399    
   272.000000       1.30363202    
   272.100006       1.28253603    
   272.200012       1.25599194    
   272.299988       1.21087205    
   272.399994       1.23137999    
   272.500000       1.26808810    
   272.600006       1.30236006    
   272.700012       1.31020808    
   272.799988       1.29961205    
   272.899994       1.29750001    
   273.000000       1.30744803    
   273.100006       1.32426000    
   273.200012       1.33774805    
   273.299988       1.41500401    
   273.399994       1.46846402    
   273.500000       1.49896812    
   273.600006       1.50033605    
   273.700012       1.49761212    
   273.799988       1.48424411    
   273.899994       1.46284807    
   274.000000       1.47904801    
   274.100006       1.51308012    
   274.200012       1.55143213    
   274.299988       1.55467212    
   274.399994       1.57323611    
   274.500000       1.61988008    
   274.600006       1.68136799    
   274.700012       1.68184817    
   274.799988       1.66074002    
   274.899994       1.67199600    
   275.000000       1.66480803    
   275.100006       1.60903203    
   275.200012       1.55906403    
   275.299988       1.49624407    
   275.399994       1.48243213    
   275.500000       1.47634816    
   275.600006       1.45679998    
   275.700012       1.42893612    
   275.799988       1.39652395    
   275.899994       1.34354401    
   276.000000       1.31573999    
   276.100006       1.31318414    
   276.200012       1.28527200    
   276.299988       1.24893594    
   276.399994       1.22602808    
   276.500000       1.20944405    
   276.600006       1.18589759    
   276.700012       1.15638483    
   276.799988       1.14822006    
   276.899994       1.17642117    
   277.000000       1.20578408    
   277.100006       1.20944405    
   277.200012       1.19947207    
   277.299988       1.17662168    
   277.399994       1.17561603    
   277.500000       1.14444602    
   277.600006       1.13929212    
   277.700012       1.13178003    
   277.799988       1.15419126    
   277.899994       1.23570001    
   278.000000       1.32106805    
   278.100006       1.41610801    
   278.200012       1.45433998    
   278.299988       1.44963598    
   278.399994       1.41258001    
   278.500000       1.37360406    
   278.600006       1.40443206    
   278.700012       1.38668406    
   278.799988       1.35756004    
   278.899994       1.29771602    
   279.000000       1.28149199    
   279.100006       1.28780401    
   279.200012       1.31361604    
   279.299988       1.38865209    
   279.399994       1.47229207    
   279.500000       1.55397618    
   279.600006       1.57718408    
   279.700012       1.55467212    
   279.799988       1.54243207    
   279.899994       1.57276809    
   280.000000       1.64666414    
   280.100006       1.68232810    
   280.200012       1.71424806    
   280.299988       1.71036005    
   280.399994       1.72836006    
   280.500000       1.78615201    
   280.600006       1.86206412    
   280.700012       1.97564411    
   280.799988       2.05144811    
   280.899994       2.10494399    
   281.000000       2.11869621    
   281.100006       2.06076026    
   281.200012       2.01864004    
   281.299988       1.94215214    
   281.399994       1.92409205    
   281.500000       1.91509199    
   281.600006       1.89614403    
   281.700012       1.85043609    
   281.799988       1.85397613    
   281.899994       1.84212005    
   282.000000       1.82679617    
   282.100006       1.82278812    
   282.200012       1.78590012    
   282.299988       1.74744010    
   282.399994       1.68160808    
   282.500000       1.64358008    
   282.600006       1.64380813    
   282.700012       1.68715203    
   282.799988       1.70623207    
   282.899994       1.71012008    
   283.000000       1.68666005    
   283.100006       1.67223608    
   283.200012       1.65238798    
   283.299988       1.60738814    
   283.399994       1.59003603    
   283.500000       1.61658001    
   283.600006       1.63645208    
   283.700012       1.61563206    
   283.799988       1.61893213    
   283.899994       1.67175603    
   284.000000       1.70938802    
   284.100006       1.70648408    
   284.200012       1.64953196    
   284.299988       1.58348405    
   284.399994       1.54012811    
   284.500000       1.47679198    
   284.600006       1.41942000    
   284.700012       1.37882400    
   284.799988       1.43005204    
   284.899994       1.48153198    
   285.000000       1.51080000    
   285.100006       1.54152012    
   285.200012       1.63645208    
   285.299988       1.70042408    
   285.399994       1.72324812    
   285.500000       1.73397613    
   285.600006       1.75947607    
   285.700012       1.84212005    
   285.799988       1.96834815    
   285.899994       2.11221600    
   286.000000       2.13438010    
   286.100006       2.05411220    
   286.200012       2.02549195    
   286.299988       2.03818822    
   286.399994       2.09714413    
   286.500000       2.19662404    
   286.600006       2.25446415    
   286.700012       2.28801608    
   286.799988       2.35728025    
   286.899994       2.46530414    
   287.000000       2.53423214    
   287.100006       2.59663224    
   287.200012       2.59753203    
   287.299988       2.55732012    
   287.399994       2.54665208    
   287.500000       2.54842806    
   287.600006       2.59125614    
   287.700012       2.60142016    
   287.799988       2.60980797    
   287.899994       2.62872005    
   288.000000       2.59663224    
   288.100006       2.65737605    
   288.200012       2.70201588    
   288.299988       2.69348407    
   288.399994       2.71269608    
   288.500000       2.68496394    
   288.600006       2.64348006    
   288.700012       2.61789608    
   288.799988       2.61219621    
   288.899994       2.62510800    
   289.000000       2.70963597    
   289.100006       2.83629608    
   289.200012       2.91937208    
   289.299988       2.95243216    
   289.399994       2.95594811    
   289.500000       2.97478819    
   289.600006       2.95116019    
   289.700012       2.86510801    
   289.799988       2.79644394    
   289.899994       2.71697998    
   290.000000       2.71636796    
   290.100006       2.67160821    
   290.200012       2.62030792    
   290.299988       2.60172033    
   290.399994       2.59783220    
   290.500000       2.58648014    
   290.600006       2.56326008    
   290.700012       2.52243614    
   290.799988       2.43626404    
   290.899994       2.30967593    
   291.000000       2.20846796    
   291.100006       2.17221594    
   291.200012       2.10089993    
   291.299988       2.01021600    
   291.399994       1.95276010    
   291.500000       1.95197999    
   291.600006       1.91842806    
   291.700012       1.86459613    
   291.799988       1.81977606    
   291.899994       1.83909607    
   292.000000       1.87423205    
   292.100006       1.88594401    
   292.200012       1.87830007    
   292.299988       1.86764407    
   292.399994       1.85599196    
   292.500000       1.81352413    
   292.600006       1.80006003    
   292.700012       1.82278812    
   292.799988       1.82930410    
   292.899994       1.83307207    
   293.000000       1.82328010    
   293.100006       1.79086816    
   293.200012       1.76612413    
   293.299988       1.74057603    
   293.399994       1.74718797    
   293.500000       1.81428003    
   293.600006       1.90868402    
   293.700012       2.01337194    
   293.799988       2.10089993    
   293.899994       2.13926411    
   294.000000       2.13248420    
   294.100006       2.09043622    
   294.200012       2.03157616    
   294.299988       1.98686409    
   294.399994       1.99236012    
   294.500000       1.95950413    
   294.600006       1.86662412    
   294.700012       1.79061604    
   294.799988       1.73715615    
   294.899994       1.71813607    
   295.000000       1.74302411    
   295.100006       1.76834416    
   295.200012       1.75234807    
   295.299988       1.76168406    
   295.399994       1.80827999    
   295.500000       1.81977606    
   295.600006       1.78515613    
   295.700012       1.77402008    
   295.799988       1.76218808    
   295.899994       1.75528800    
   296.000000       1.74180019    
   296.100006       1.73520005    
   296.200012       1.73739600    
   296.299988       1.73251212    
   296.399994       1.72568417    
   296.500000       1.74474013    
   296.600006       1.79732406    
   296.700012       1.86384010    
   296.799988       1.87575614    
   296.899994       1.81227601    
   297.000000       1.77698398    
   297.100006       1.75234807    
   297.200012       1.76710808    
   297.299988       1.78168809    
   297.399994       1.76538014    
   297.500000       1.74793208    
   297.600006       1.70817614    
   297.700012       1.64143205    
   297.799988       1.59658802    
   297.899994       1.53645611    
   298.000000       1.49965203    
   298.100006       1.45188010    
   298.200012       1.39652395    
   298.299988       1.41235209    
   298.399994       1.45500004    
   298.500000       1.50237596    
   298.600006       1.51491606    
   298.700012       1.56301212    
   298.799988       1.59190798    
   298.899994       1.63526404    
   299.000000       1.61257207    
   299.100006       1.55559599    
   299.200012       1.53806412    
   299.299988       1.55606413    
   299.399994       1.59213603    
   299.500000       1.64215219    
   299.600006       1.66792810    
   299.700012       1.70163608    
   299.799988       1.72909200    
   299.899994       1.73715615    
   300.000000       1.75922406    
   300.100006       1.80006003    
   300.200012       1.85852396    
   300.299988       1.90611613    
   300.399994       1.92537606    
   300.500000       1.86358798    
   300.600006       1.86206412    
   300.700012       1.89027607    
   300.799988       1.90254009    
   300.899994       1.86687601    
   301.000000       1.86662412    
   301.100006       1.91124010    
   301.200012       1.95172811    
   301.299988       1.92898798    
   301.399994       1.88568008    
   301.500000       1.91407204    
   301.600006       1.95353997    
   301.700012       1.97277606    
   301.799988       1.99786818    
   301.899994       1.95925200    
   302.000000       1.94266808    
   302.100006       1.93671608    
   302.200012       1.98896408    
   302.299988       2.00416803    
   302.399994       2.01705599    
   302.500000       2.10466814    
   302.600006       2.20322418    
   302.700012       2.33001614    
   302.799988       2.42613602    
   302.899994       2.50478411    
   303.000000       2.55346823    
   303.100006       2.52685213    
   303.200012       2.47084808    
   303.299988       2.44089603    
   303.399994       2.44611597    
   303.500000       2.44699216    
   303.600006       2.41892409    
   303.700012       2.33767223    
   303.799988       2.28100824    
   303.899994       2.21480417    
   304.000000       2.13086414    
   304.100006       2.07223225    
   304.200012       1.98948002    
   304.299988       1.93982410    
   304.399994       1.89001203    
   304.500000       1.84615207    
   304.600006       1.83633602    
   304.700012       1.81178403    
   304.799988       1.75406408    
   304.899994       1.65979207    
   305.000000       1.59237611    
   305.100006       1.52176797    
   305.200012       1.46779203    
   305.299988       1.45030808    
   305.399994       1.45344007    
   305.500000       1.50533998    
   305.600006       1.54267204    
   305.700012       1.57323611    
   305.799988       1.53874803    
   305.899994       1.50056410    
   306.000000       1.43916011    
   306.100006       1.36340404    
   306.200012       1.32319200    
   306.299988       1.29686403    
   306.399994       1.32298803    
   306.500000       1.36362004    
   306.600006       1.38514805    
   306.700012       1.38865209    
   306.799988       1.40641201    
   306.899994       1.48469996    
   307.000000       1.54197609    
   307.100006       1.56139207    
   307.200012       1.56974411    
   307.299988       1.58932805    
   307.399994       1.61233211    
   307.500000       1.62412810    
   307.600006       1.62768006    
   307.700012       1.60128009    
   307.799988       1.61563206    
   307.899994       1.62058806    
   308.000000       1.62792015    
   308.100006       1.63242006    
   308.200012       1.63052404    
   308.299988       1.66408801    
   308.399994       1.67752814    
   308.500000       1.64404809    
   308.600006       1.60081208    
   308.700012       1.59658802    
   308.799988       1.66027200    
   308.899994       1.70284808    
   309.000000       1.73226011    
   309.100006       1.75774801    
   309.200012       1.79260802    
   309.299988       1.81578004    
   309.399994       1.82578802    
   309.500000       1.79732406    
   309.600006       1.75528800    
   309.700012       1.78392017    
   309.799988       1.83256805    
   309.899994       1.93440008    
   310.000000       1.99419606    
   310.100006       2.00732422    
   310.200012       2.02417207    
   310.299988       2.05996799    
   310.399994       2.09768414    
   310.500000       2.12599206    
   310.600006       2.13492012    
   310.700012       2.14061999    
   310.799988       2.14713621    
   310.899994       2.23723197    
   311.000000       2.25558019    
   311.100006       2.25084019    
   311.200012       2.20764017    
   311.299988       2.18728805    
   311.399994       2.26841998    
   311.500000       2.37440419    
   311.600006       2.44901991    
   311.700012       2.35244393    
   311.799988       2.30488801    
   311.899994       2.24750423    
   312.000000       2.18454003    
   312.100006       2.18097615    
   312.200012       2.20213199    
   312.299988       2.24973607    
   312.399994       2.27652001    
   312.500000       2.28549600    
   312.600006       2.26674008    
   312.700012       2.24945998    
   312.799988       2.23167610    
   312.899994       2.20515609    
   313.000000       2.20213199    
   313.100006       2.19964814    
   313.200012       2.17167616    
   313.299988       2.11140013    
   313.399994       2.11248016    
   313.500000       2.12679625    
   313.600006       2.06449199    
   313.700012       2.02022409    
   313.799988       1.97902799    
   313.899994       2.02549195    
   314.000000       2.08989620    
   314.100006       2.12599206    
   314.200012       2.06503201    
   314.299988       1.98138011    
   314.399994       1.96106410    
   314.500000       2.03739595    
   314.600006       2.11707616    
   314.700012       2.18618417    
   314.799988       2.22946811    
   314.899994       2.27792406    
   315.000000       2.32888818    
   315.100006       2.37154818    
   315.200012       2.36469603    
   315.299988       2.40307188    
   315.399994       2.47668004    
   315.500000       2.58946824    
   315.600006       2.61459589    
   315.700012       2.62180805    
   315.799988       2.59364414    
   315.899994       2.54487610    
   316.000000       2.50009203    
   316.100006       2.51889610    
   316.200012       2.61609602    
   316.299988       2.76334810    
   316.399994       2.83442402    
   316.500000       2.92952418    
   316.600006       3.00429630    
   316.700012       3.10285211    
   316.799988       3.14350820    
   316.899994       3.09892797    
   317.000000       3.12577224    
   317.100006       3.17846417    
   317.200012       3.21828008    
   317.299988       3.23727632    
   317.399994       3.17284822    
   317.500000       3.13627219    
   317.600006       3.14976001    
   317.700012       3.11659217    
   317.799988       3.10023618    
   317.899994       3.15008426    
   318.000000       3.17450428    
   318.100006       3.27343202    
   318.200012       3.33039618    
   318.299988       3.29696393    
   318.399994       3.29595613    
   318.500000       3.32396412    
   318.600006       3.23627996    
   318.700012       3.11593223    
   318.799988       3.02169609    
   318.899994       2.92730403    
   319.000000       2.89186811    
   319.100006       2.81042409    
   319.200012       2.77167606    
   319.299988       2.79892802    
   319.399994       2.85978031    
   319.500000       2.88776422    
   319.600006       2.92857599    
   319.700012       3.03169227    
   319.799988       3.07513213    
   319.899994       3.06116414    
   320.000000       2.99530792    
   320.100006       2.95530009    
   320.200012       2.90892005    
   320.299988       2.88712811    
   320.399994       2.84317207    
   320.500000       2.82536411    
   320.600006       2.87359214    
   320.700012       2.89880395    
   320.799988       2.87265587    
   320.899994       2.78528404    
   321.000000       2.75718021    
   321.100006       2.75256014    
   321.200012       2.81695223    
   321.299988       2.93906403    
   321.399994       3.02523613    
   321.500000       3.09534001    
   321.600006       3.11265612    
   321.700012       3.13594818    
   321.799988       3.12675595    
   321.899994       3.07220411    
   322.000000       2.97415209    
   322.100006       2.88902426    
   322.200012       2.88241196    
   322.299988       2.86228824    
   322.399994       2.83380008    
   322.500000       2.73566413    
   322.600006       2.62721992    
   322.700012       2.52685213    
   322.799988       2.48690391    
   322.899994       2.51330400    
   323.000000       2.53926015    
   323.100006       2.61699605    
   323.200012       2.67766809    
   323.299988       2.72616005    
   323.399994       2.69988012    
   323.500000       2.55316806    
   323.600006       2.47317624    
   323.700012       2.42295599    
   323.799988       2.42383218    
   323.899994       2.33030415    
   324.000000       2.26590014    
   324.100006       2.27120423    
   324.200012       2.31531620    
   324.299988       2.40681624    
   324.399994       2.44089603    
   324.500000       2.47696829    
   324.600006       2.54398823    
   324.700012       2.65071607    
   324.799988       2.67373228    
   324.899994       2.55969620    
   325.000000       2.43886828    
   325.100006       2.33568025    
   325.200012       2.26310420    
   325.299988       2.18893218    
   325.399994       2.16840005    
   325.500000       2.18646002    
   325.600006       2.19607210    
   325.700012       2.21950793    
   325.799988       2.18756413    
   325.899994       2.17495203    
   326.000000       2.16894007    
   326.100006       2.17140007    
   326.200012       2.16566420    
   326.299988       2.10117602    
   326.399994       2.02734017    
   326.500000       1.94991612    
   326.600006       1.93749607    
   326.700012       1.97694004    
   326.799988       2.01021600    
   326.899994       2.07356405    
   327.000000       2.13276005    
   327.100006       2.18728805    
   327.200012       2.20819211    
   327.299988       2.19140410    
   327.399994       2.18426418    
   327.500000       2.14360809    
   327.600006       2.11599612    
   327.700012       2.10763216    
   327.799988       2.10386395    
   327.899994       2.14143610    
   328.000000       2.15720415    
   328.100006       2.12490010    
   328.200012       2.12058020    
   328.299988       2.08855224    
   328.399994       2.07730794    
   328.500000       2.09955597    
   328.600006       2.10412812    
   328.700012       2.10790801    
   328.799988       2.16129613    
   328.899994       2.27792406    
   329.000000       2.37297606    
   329.100006       2.46356392    
   329.200012       2.52626419    
   329.299988       2.56801224    
   329.399994       2.57098794    
   329.500000       2.55850816    
   329.600006       2.59663224    
   329.700012       2.68192816    
   329.799988       2.72799611    
   329.899994       2.71789217    
   330.000000       2.73075604    
   330.100006       2.68010402    
   330.200012       2.64348006    
   330.299988       2.62540817    
   330.399994       2.60770798    
   330.500000       2.61429620    
   330.600006       2.63654399    
   330.700012       2.71666813    
   330.799988       2.75995207    
   330.899994       2.69804406    
   331.000000       2.66705990    
   331.100006       2.65222812    
   331.200012       2.65222812    
   331.299988       2.66281223    
   331.399994       2.70720005    
   331.500000       2.81882405    
   331.600006       2.84848809    
   331.700012       2.81322026    
   331.799988       2.79954028    
   331.899994       2.82879615    
   332.000000       2.89533615    
   332.100006       2.88208818    
   332.200012       2.79550815    
   332.299988       2.69591999    
   332.399994       2.69591999    
   332.500000       2.73505211    
   332.600006       2.77816820    
   332.700012       2.83567214    
   332.799988       2.91842413    
   332.899994       3.04398012    
   333.000000       3.10513210    
   333.100006       3.11986804    
   333.200012       3.11822414    
   333.299988       3.08913612    
   333.399994       3.06375599    
   333.500000       3.04462814    
   333.600006       3.08392835    
   333.700012       3.12609601    
   333.799988       3.18045592    
   333.899994       3.15074396    
   334.000000       3.09697223    
   334.100006       3.09762025    
   334.200012       3.16954803    
   334.299988       3.25365615    
   334.399994       3.31720805    
   334.500000       3.25131607    
   334.600006       3.17152810    
   334.700012       3.17317224    
   334.799988       3.16029620    
   334.899994       3.17978430    
   335.000000       3.08816433    
   335.100006       2.97927594    
   335.200012       2.96327996    
   335.299988       3.02846408    
   335.399994       3.04624796    
   335.500000       3.01460433    
   335.600006       2.98472428    
   335.700012       2.95339203    
   335.799988       2.92572021    
   335.899994       2.91241217    
   336.000000       2.94160795    
   336.100006       2.98279214    
   336.200012       2.99305201    
   336.299988       2.98888826    
   336.399994       2.91430807    
   336.500000       2.83254004    
   336.600006       2.83035612    
   336.700012       2.84661603    
   336.799988       2.79241204    
   336.899994       2.73566413    
   337.000000       2.70658827    
   337.100006       2.71208429    
   337.200012       2.76087618    
   337.299988       2.81913614    
   337.399994       2.87768412    
   337.500000       2.96456409    
   337.600006       3.02233219    
   337.700012       3.13298416    
   337.799988       3.21395993    
   337.899994       3.30674410    
   338.000000       3.39572430    
   338.100006       3.39982820    
   338.200012       3.39298820    
   338.299988       3.29662824    
   338.399994       3.24295211    
   338.500000       3.16921210    
   338.600006       3.14679599    
   338.700012       3.16491604    
   338.799988       3.16195202    
   338.899994       3.21195626    
   339.000000       3.19966817    
   339.100006       3.22060823    
   339.200012       3.18475223    
   339.299988       3.08522391    
   339.399994       3.03880811    
   339.500000       3.00687599    
   339.600006       2.98952413    
   339.700012       3.00816011    
   339.799988       3.07351208    
   339.899994       3.07578015    
   340.000000       3.06993604    
   340.100006       2.99273992    
   340.200012       2.94542408    
   340.299988       2.92477202    
   340.399994       2.89659619    
   340.500000       2.85444021    
   340.600006       2.77755618    
   340.700012       2.74486804    
   340.799988       2.66281223    
   340.899994       2.54872799    
   341.000000       2.50126791    
   341.100006       2.48486400    
   341.200012       2.45337629    
   341.299988       2.43800426    
   341.399994       2.39301610    
   341.500000       2.31277204    
   341.600006       2.26758003    
   341.700012       2.25307202    
   341.799988       2.23917603    
   341.899994       2.28352809    
   342.000000       2.30150414    
   342.100006       2.28942013    
   342.200012       2.24945998    
   342.299988       2.20515609    
   342.399994       2.15312409    
   342.500000       2.16538811    
   342.600006       2.23778415    
   342.700012       2.29053617    
   342.799988       2.33937621    
   342.899994       2.30769610    
   343.000000       2.29924798    
   343.100006       2.25724816    
   343.200012       2.18618417    
   343.299988       2.14713621    
   343.399994       2.17605615    
   343.500000       2.23861217    
   343.600006       2.34079218    
   343.700012       2.48077226    
   343.799988       2.54310012    
   343.899994       2.52685213    
   344.000000       2.51271605    
   344.100006       2.54842806    
   344.200012       2.56980014    
   344.299988       2.57545209    
   344.399994       2.61309624    
   344.500000       2.73811197    
   344.600006       2.83348799    
   344.700012       2.84317207    
   344.799988       2.80327225    
   344.899994       2.69164824    
   345.000000       2.67494416    
   345.100006       2.77230024    
   345.200012       2.82256794    
   345.299988       2.80295992    
   345.399994       2.73566413    
   345.500000       2.64679217    
   345.600006       2.57366419    
   345.700012       2.50537205    
   345.799988       2.43220806    
   345.899994       2.42700005    
   346.000000       2.44177222    
   346.100006       2.41488004    
   346.200012       2.41113615    
   346.299988       2.41949987    
   346.399994       2.39014816    
   346.500000       2.33001614    
   346.600006       2.31418824    
   346.700012       2.27848816    
   346.799988       2.27288413    
   346.899994       2.24306417    
   347.000000       2.14768815    
   347.100006       2.06370020    
   347.200012       2.04084015    
   347.299988       2.02022409    
   347.399994       2.03818822    
   347.500000       2.14251614    
   347.600006       2.18262005    
   347.700012       2.18070006    
   347.799988       2.14713621    
   347.899994       2.07169223    
   348.000000       2.03289604    
   348.100006       1.97694004    
   348.200012       1.94343603    
   348.299988       1.97459996    
   348.399994       2.05278015    
   348.500000       2.13356400    
   348.600006       2.16812396    
   348.700012       2.19415212    
   348.799988       2.21508026    
   348.899994       2.23224020    
   349.000000       2.27848816    
   349.100006       2.29587603    
   349.200012       2.30179214    
   349.299988       2.28885603    
   349.399994       2.29503608    
   349.500000       2.32662010    
   349.600006       2.31560397    
   349.700012       2.29840803    
   349.799988       2.30347204    
   349.899994       2.35756803    
   350.000000       2.40710402    
   350.100006       2.42584801    
   350.200012       2.46064806    
   350.299988       2.43597603    
   350.399994       2.43423605    
   350.500000       2.41978812    
   350.600006       2.42787623    
   350.700012       2.48164797    
   350.799988       2.57575226    
   350.899994       2.72217607    
   351.000000       2.79861617    
   351.100006       2.78869200    
   351.200012       2.77816820    
   351.299988       2.82256794    
   351.399994       2.89154410    
   351.500000       2.95498824    
   351.600006       2.96391606    
   351.700012       2.93906403    
   351.799988       2.90892005    
   351.899994       2.96264410    
   352.000000       3.05208015    
   352.100006       3.18045592    
   352.200012       3.26035213    
   352.299988       3.30674410    
   352.399994       3.32634020    
   352.500000       3.37318826    
   352.600006       3.44546437    
   352.700012       3.41523623    
   352.799988       3.38479233    
   352.899994       3.35006404    
   353.000000       3.31417227    
   353.100006       3.34972811    
   353.200012       3.44822407    
   353.299988       3.55864811    
   353.399994       3.60886812    
   353.500000       3.68895626    
   353.600006       3.67543221    
   353.700012       3.65127635    
   353.799988       3.63286805    
   353.899994       3.66121197    
   354.000000       3.62121606    
   354.100006       3.50634027    
   354.200012       3.43962002    
   354.299988       3.38035226    
   354.399994       3.30134416    
   354.500000       3.25298405    
   354.600006       3.28182006    
   354.700012       3.28518009    
   354.799988       3.32193613    
   354.899994       3.32803226    
   355.000000       3.22094417    
   355.100006       3.14745617    
   355.200012       3.13167620    
   355.299988       3.08457637    
   355.399994       3.11102414    
   355.500000       3.15469217    
   355.600006       3.13396811    
   355.700012       3.11200809    
   355.799988       3.12970805    
   355.899994       3.18375611    
   356.000000       3.22860026    
   356.100006       3.20000434    
   356.200012       3.17813993    
   356.299988       3.14086795    
   356.399994       3.09794402    
   356.500000       3.04689598    
   356.600006       3.01074004    
   356.700012       2.95977616    
   356.799988       2.88681602    
   356.899994       2.84504414    
   357.000000       2.89186811    
   357.100006       2.97447610    
   357.200012       3.03621602    
   357.299988       3.05954409    
   357.399994       3.11856008    
   357.500000       3.15338421    
   357.600006       3.16327214    
   357.700012       3.21661210    
   357.799988       3.28417206    
   357.899994       3.30910826    
   358.000000       3.30741620    
   358.100006       3.25365615    
   358.200012       3.21495628    
   358.299988       3.13857603    
   358.399994       3.10939217    
   358.500000       3.13396811    
   358.600006       3.13890028    
   358.700012       3.14152813    
   358.799988       3.15338421    
   358.899994       3.20132399    
   359.000000       3.22560000    
   359.100006       3.20564413    
   359.200012       3.16855216    
   359.299988       3.07480812    
   359.399994       2.95212007    
   359.500000       2.91241217    
   359.600006       2.93937612    
   359.700012       3.02298021    
   359.799988       3.10317612    
   359.899994       3.12183619    
   360.000000       3.16755629    
   360.100006       3.14054418    
   360.200012       3.08653212    
   360.299988       2.96296811    
   360.399994       2.89754391    
   360.500000       2.84441996    
   360.600006       2.83910418    
   360.700012       2.79272413    
   360.799988       2.75410795    
   360.899994       2.76643229    
   361.000000       2.82942009    
   361.100006       2.86510801    
   361.200012       2.80638003    
   361.299988       2.75071192    
   361.399994       2.71117210    
   361.500000       2.68465209    
   361.600006       2.63504410    
   361.700012       2.52419996    
   361.799988       2.46793222    
   361.899994       2.41228819    
   362.000000       2.42151618    
   362.100006       2.50742412    
   362.200012       2.61819601    
   362.299988       2.78900433    
   362.399994       2.86668015    
   362.500000       2.89470005    
   362.600006       2.89092016    
   362.700012       2.93746805    
   362.799988       2.96424007    
   362.899994       2.97190809    
   363.000000       2.92572021    
   363.100006       2.87580013    
   363.200012       2.87832022    
   363.299988       2.91620421    
   363.399994       2.93365216    
   363.500000       2.99176812    
   363.600006       3.08392835    
   363.700012       3.19933224    
   363.799988       3.34836006    
   363.899994       3.45787215    
   364.000000       3.50529623    
   364.100006       3.56354403    
   364.200012       3.57757211    
   364.299988       3.60146403    
   364.399994       3.61416030    
   364.500000       3.61803603    
   364.600006       3.61203623    
   364.700012       3.54465628    
   364.799988       3.49177217    
   364.899994       3.49419618    
   365.000000       3.49523997    
   365.100006       3.50113201    
   365.200012       3.55410028    
   365.299988       3.59971213    
   365.399994       3.60076809    
   365.500000       3.60076809    
   365.600006       3.57265210    
   365.700012       3.45822024    
   365.799988       3.37455606    
   365.899994       3.36536431    
   366.000000       3.34836006    
   366.100006       3.32024407    
   366.200012       3.25767612    
   366.299988       3.24462008    
   366.399994       3.19370437    
   366.500000       3.15074396    
   366.600006       3.10056019    
   366.700012       3.07838416    
   366.799988       3.07872009    
   366.899994       3.12051606    
   367.000000       3.16063237    
   367.100006       3.24462008    
   367.200012       3.24328804    
   367.299988       3.19833636    
   367.399994       3.20132399    
   367.500000       3.23894429    
   367.600006       3.29292035    
   367.700012       3.33141613    
   367.799988       3.34735203    
   367.899994       3.39367199    
   368.000000       3.41968822    
   368.100006       3.48622823    
   368.200012       3.54046822    
   368.299988       3.57861638    
   368.399994       3.60639620    
   368.500000       3.55689621    
   368.600006       3.52408814    
   368.700012       3.47099996    
   368.799988       3.44030404    
   368.899994       3.41077209    
   369.000000       3.36128402    
   369.100006       3.30808830    
   369.200012       3.25064397    
   369.299988       3.27040792    
   369.399994       3.28888822    
   369.500000       3.34158015    
   369.600006       3.37762833    
   369.700012       3.40530014    
   369.799988       3.36808825    
   369.899994       3.28518009    
   370.000000       3.24195623    
   370.100006       3.20830798    
   370.200012       3.16657209    
   370.299988       3.16689610    
   370.399994       3.17383218    
   370.500000       3.16327214    
   370.600006       3.13266015    
   370.700012       3.13725591    
   370.799988       3.18706822    
   370.899994       3.30370808    
   371.000000       3.43033195    
   371.100006       3.48414016    
   371.200012       3.56004024    
   371.299988       3.59514022    
   371.399994       3.63817215    
   371.500000       3.64561200    
   371.600006       3.68148017    
   371.700012       3.67720819    
   371.799988       3.68041205    
   371.899994       3.72145224    
   372.000000       3.78218412    
   372.100006       3.84484816    
   372.200012       3.88351202    
   372.299988       3.93412805    
   372.399994       3.88497615    
   372.500000       3.81798005    
   372.600006       3.76920009    
   372.700012       3.64809632    
   372.799988       3.60463214    
   372.899994       3.63145232    
   373.000000       3.64702821    
   373.100006       3.56004024    
   373.200012       3.54780030    
   373.299988       3.61416030    
   373.399994       3.61203623    
   373.500000       3.53314805    
   373.600006       3.46167636    
   373.700012       3.43136406    
   373.799988       3.49003220    
   373.899994       3.58493996    
   374.000000       3.66512418    
   374.100006       3.73650002    
   374.200012       3.78975606    
   374.299988       3.75624013    
   374.399994       3.74259615    
   374.500000       3.74690413    
   374.600006       3.67257619    
   374.700012       3.61416030    
   374.799988       3.59478021    
   374.899994       3.57090020    
   375.000000       3.52303195    
   375.100006       3.41283607    
   375.200012       3.36025214    
   375.299988       3.36366010    
   375.399994       3.40735197    
   375.500000       3.48275995    
   375.600006       3.47895622    
   375.700012       3.42106795    
   375.799988       3.34904408    
   375.899994       3.26336408    
   376.000000       3.19370437    
   376.100006       3.13561201    
   376.200012       3.09925222    
   376.299988       3.10677600    
   376.399994       3.07383633    
   376.500000       3.04527617    
   376.600006       2.98054790    
   376.700012       2.94638395    
   376.799988       2.88997197    
   376.899994       2.78652000    
   377.000000       2.73136806    
   377.100006       2.72584796    
   377.200012       2.72371197    
   377.299988       2.67373228    
   377.399994       2.63263226    
   377.500000       2.63263226    
   377.600006       2.66796017    
   377.700012       2.67282009    
   377.799988       2.64830399    
   377.899994       2.68314004    
   378.000000       2.75256014    
   378.100006       2.78745604    
   378.200012       2.76890421    
   378.299988       2.76242423    
   378.399994       2.80513215    
   378.500000       2.83035612    
   378.600006       2.82973194    
   378.700012       2.82411623    
   378.799988       2.77971625    
   378.899994       2.69926786    
   379.000000       2.64890432    
   379.100006       2.64468026    
   379.200012       2.70567608    
   379.299988       2.74149609    
   379.399994       2.72278810    
   379.500000       2.71178412    
   379.600006       2.71483231    
   379.700012       2.64378023    
   379.799988       2.62510800    
   379.899994       2.56563616    
   380.000000       2.53482008    
   380.100006       2.56474805    
   380.200012       2.59813213    
   380.299988       2.62690806    
   380.399994       2.71820426    
   380.500000       2.76798010    
   380.600006       2.78095222    
   380.700012       2.79706812    
   380.799988       2.69348407    
   380.899994       2.66281223    
   381.000000       2.68040419    
   381.100006       2.71605611    
   381.200012       2.72340012    
   381.299988       2.70292807    
   381.399994       2.71728015    
   381.500000       2.72953224    
   381.600006       2.75041223    
   381.700012       2.71239614    
   381.799988       2.70445204    
   381.899994       2.71575594    
   382.000000       2.75594401    
   382.100006       2.78342414    
   382.200012       2.76334810    
   382.299988       2.75256014    
   382.399994       2.74486804    
   382.500000       2.73596406    
   382.600006       2.73720002    
   382.700012       2.78218818    
   382.799988       2.88303614    
   382.899994       2.91272402    
   383.000000       2.88807607    
   383.100006       2.88146424    
   383.200012       2.87516427    
   383.299988       2.93524790    
   383.399994       3.02846408    
   383.500000       3.10416031    
   383.600006       3.05823636    
   383.700012       3.00751209    
   383.799988       2.96327996    
   383.899994       2.95371628    
   384.000000       2.92635632    
   384.100006       2.83816814    
   384.200012       2.78683209    
   384.299988       2.78218818    
   384.399994       2.81042409    
   384.500000       2.86605620    
   384.600006       2.97190809    
   384.700012       3.12740397    
   384.799988       3.24328804    
   384.899994       3.25633216    
   385.000000       3.26269221    
   385.100006       3.30270004    
   385.200012       3.39367199    
   385.299988       3.43892431    
   385.399994       3.43136406    
   385.500000       3.38172007    
   385.600006       3.30235219    
   385.700012       3.28417206    
   385.799988       3.31382394    
   385.899994       3.36570001    
   386.000000       3.42140412    
   386.100006       3.52443624    
   386.200012       3.58142400    
   386.299988       3.56040025    
   386.399994       3.48414016    
   386.500000       3.44650817    
   386.600006       3.40563631    
   386.700012       3.37626004    
   386.799988       3.32464814    
   386.899994       3.25165200    
   387.000000       3.27577209    
   387.100006       3.32734799    
   387.200012       3.38103604    
   387.299988       3.36195612    
   387.399994       3.33208823    
   387.500000       3.32972407    
   387.600006       3.28316426    
   387.700012       3.26336408    
   387.799988       3.25197625    
   387.899994       3.13956022    
   388.000000       3.04430413    
   388.100006       3.02169609    
   388.200012       3.02523613    
   388.299988       3.04107618    
   388.399994       3.03783607    
   388.500000       3.00559211    
   388.600006       2.94925213    
   388.700012       2.93206787    
   388.799988       2.90797210    
   388.899994       2.91525602    
   389.000000       2.86668015    
   389.100006       2.86730409    
   389.200012       2.90070009    
   389.299988       2.94669604    
   389.399994       3.01814413    
   389.500000       3.07090807    
   389.600006       3.14415622    
   389.700012       3.12051606    
   389.799988       3.10252810    
   389.899994       3.06927609    
   390.000000       3.04075217    
   390.100006       2.98279214    
   390.200012       2.89564800    
   390.299988       2.74610400    
   390.399994       2.67433214    
   390.500000       2.62300801    
   390.600006       2.64860415    
   390.700012       2.75995207    
   390.799988       2.84035206    
   390.899994       2.91272402    
   391.000000       2.90449190    
   391.100006       2.80762815    
   391.200012       2.75533199    
   391.299988       2.78002810    
   391.399994       2.79582000    
   391.500000       2.76951599    
   391.600006       2.68131614    
   391.700012       2.58558011    
   391.799988       2.55909610    
   391.899994       2.62150812    
   392.000000       2.66463614    
   392.100006       2.67250800    
   392.200012       2.66796017    
   392.299988       2.66493607    
   392.399994       2.71728015    
   392.500000       2.76643229    
   392.600006       2.82692432    
   392.700012       2.82598805    
   392.799988       2.74210811    
   392.899994       2.66251206    
   393.000000       2.68040419    
   393.100006       2.69988012    
   393.200012       2.71544409    
   393.299988       2.76488400    
   393.399994       2.79675627    
   393.500000       2.78900433    
   393.600006       2.77353621    
   393.700012       2.80731630    
   393.799988       2.82567596    
   393.899994       2.87485218    
   394.000000       2.89407611    
   394.100006       2.85099602    
   394.200012       2.90418005    
   394.299988       2.96871591    
   394.399994       3.07480812    
   394.500000       3.10873222    
   394.600006       3.14284825    
   394.700012       3.24396014    
   394.799988       3.38410830    
   394.899994       3.48241210    
   395.000000       3.45856810    
   395.100006       3.46443605    
   395.200012       3.54116416    
   395.299988       3.56425214    
   395.399994       3.56074810    
   395.500000       3.51955223    
   395.600006       3.50494814    
   395.700012       3.54710412    
   395.799988       3.57861638    
   395.899994       3.57616806    
   396.000000       3.59231997    
   396.100006       3.54814816    
   396.200012       3.50947213    
   396.299988       3.49419618    
   396.399994       3.47169614    
   396.500000       3.50912404    
   396.600006       3.59618402    
   396.700012       3.63888001    
   396.799988       3.62262034    
   396.899994       3.62227201    
   397.000000       3.63640809    
   397.100006       3.66440415    
   397.200012       3.62156415    
   397.299988       3.54955196    
   397.399994       3.58423209    
   397.500000       3.59337592    
   397.600006       3.65802026    
   397.700012       3.73686004    
   397.799988       3.79120803    
   397.899994       3.80820012    
   398.000000       3.83176827    
   398.100006       3.82668018    
   398.200012       3.85395622    
   398.299988       3.78795624    
   398.399994       3.80277610    
   398.500000       3.85213208    
   398.600006       3.86088014    
   398.700012       3.87036014    
   398.799988       3.94554019    
   398.899994       3.89778018    
   399.000000       3.84958816    
   399.100006       3.78650427    
   399.200012       3.78218412    
   399.299988       3.83830810    
   399.399994       3.91354823    
   399.500000       3.89631605    
   399.600006       3.89301610    
   399.700012       3.87729621    
   399.799988       3.95955610    
   399.899994       4.04678392    
   400.000000       4.08793211    
   400.100006       4.08681631    
   400.200012       4.15573215    
   400.299988       4.24585199    
   400.399994       4.33886433    
   400.500000       4.36944008    
   400.600006       4.32225609    
   400.700012       4.30184412    
   400.799988       4.42507219    
   400.899994       4.60401630    
   401.000000       4.68438005    
   401.100006       4.66112423    
   401.200012       4.64391613    
   401.299988       4.64031601    
   401.399994       4.68397236    
   401.500000       4.69481993    
   401.600006       4.62793207    
   401.700012       4.61038828    
   401.799988       4.67354393    
   401.899994       4.63271999    
   402.000000       4.53739214    
   402.100006       4.43092823    
   402.200012       4.35704422    
   402.299988       4.27993250    
   402.399994       4.31031609    
   402.500000       4.38418818    
   402.600006       4.46770811    
   402.700012       4.49048424    
   402.799988       4.52436018    
   402.899994       4.54411221    
   403.000000       4.57540798    
   403.100006       4.60760403    
   403.200012       4.61277628    
   403.299988       4.59685230    
   403.399994       4.51016426    
   403.500000       4.51765203    
   403.600006       4.46497202    
   403.700012       4.40246439    
   403.799988       4.34118032    
   403.899994       4.30915213    
   404.000000       4.25120401    
   404.100006       4.20922804    
   404.200012       4.21113634    
   404.299988       4.26230431    
   404.399994       4.23285627    
   404.500000       4.10708427    
   404.600006       4.04715586    
   404.700012       4.14931250    
   404.799988       4.22942400    
   404.899994       4.27610445    
   405.000000       4.24966812    
   405.100006       4.23285627    
   405.200012       4.20086432    
   405.299988       4.17732048    
   405.399994       4.18755627    
   405.500000       4.15460396    
   405.600006       4.15195227    
   405.700012       4.21455622    
   405.799988       4.30723238    
   405.899994       4.35936022    
   406.000000       4.25120401    
   406.100006       4.02963638    
   406.200012       3.90657616    
   406.299988       3.89447999    
   406.399994       3.84049201    
   406.500000       3.77388024    
   406.600006       3.71858406    
   406.700012       3.67222810    
   406.799988       3.66262817    
   406.899994       3.64809632    
   407.000000       3.61345220    
   407.100006       3.55724406    
   407.200012       3.54745197    
   407.299988       3.58669209    
   407.399994       3.63110399    
   407.500000       3.66262817    
   407.600006       3.64029622    
   407.700012       3.56144404    
   407.799988       3.50529623    
   407.899994       3.40256405    
   408.000000       3.28956032    
   408.100006       3.23493624    
   408.200012       3.20797229    
   408.299988       3.14613605    
   408.399994       3.10285211    
   408.500000       3.14317203    
   408.600006       3.18574810    
   408.700012       3.21229196    
   408.799988       3.16887593    
   408.899994       3.07058406    
   409.000000       3.01556420    
   409.100006       3.03589225    
   409.200012       3.04948807    
   409.299988       3.05143213    
   409.399994       3.00913215    
   409.500000       2.98984814    
   409.600006       2.98279214    
   409.700012       2.90259600    
   409.799988       2.86165214    
   409.899994       2.79892802    
   410.000000       2.75594401    
   410.100006       2.76920414    
   410.200012       2.77971625    
   410.299988       2.81851196    
   410.399994       2.86071610    
   410.500000       2.92666817    
   410.600006       2.91177607    
   410.700012       2.88020420    
   410.799988       2.94702005    
   410.899994       2.95881605    
   411.000000       2.94606018    
   411.100006       2.95753217    
   411.200012       2.96839213    
   411.299988       2.92984819    
   411.399994       2.82879615    
   411.500000       2.78312397    
   411.600006       2.75718021    
   411.700012       2.74948812    
   411.799988       2.74425602    
   411.899994       2.71056008    
   412.000000       2.66644812    
   412.100006       2.63052011    
   412.200012       2.60410810    
   412.299988       2.63203216    
   412.399994       2.66857195    
   412.500000       2.65706420    
   412.600006       2.62240791    
   412.700012       2.60410810    
   412.799988       2.65918827    
   412.899994       2.67798018    
   413.000000       2.73596406    
   413.100006       2.86165214    
   413.200012       2.92857599    
   413.299988       2.97543621    
   413.399994       2.94798017    
   413.500000       2.91241217    
   413.600006       2.84317207    
   413.700012       2.73505211    
   413.799988       2.78064013    
   413.899994       2.88650417    
   414.000000       2.96775603    
   414.100006       3.04333210    
   414.200012       3.12675595    
   414.299988       3.14350820    
   414.399994       3.07741237    
   414.500000       3.02072430    
   414.600006       3.03169227    
   414.700012       3.02556014    
   414.799988       3.04657221    
   414.899994       3.11037612    
   415.000000       3.15733218    
   415.100006       3.19071627    
   415.200012       3.22060823    
   415.299988       3.25231194    
   415.399994       3.23794818    
   415.500000       3.23694015    
   415.600006       3.23461199    
   415.700012       3.18409204    
   415.799988       3.13069224    
   415.899994       3.06148815    
   416.000000       3.00140405    
   416.100006       2.94255614    
   416.200012       2.88776422    
   416.299988       2.85914421    
   416.399994       2.92222810    
   416.500000       3.00655222    
   416.600006       3.09240007    
   416.700012       3.17813993    
   416.799988       3.19402814    
   416.899994       3.23394036    
   417.000000       3.32836795    
   417.100006       3.38342404    
   417.200012       3.36570001    
   417.299988       3.42140412    
   417.399994       3.41215229    
   417.500000       3.42346811    
   417.600006       3.42346811    
   417.700012       3.42586827    
   417.799988       3.42415214    
   417.899994       3.48518419    
   418.000000       3.51642013    
   418.100006       3.53035235    
   418.200012       3.50877619    
   418.299988       3.47099996    
   418.399994       3.39093614    
   418.500000       3.32126403    
   418.600006       3.30235219    
   418.700012       3.24229217    
   418.799988       3.21262813    
   418.899994       3.24864030    
   419.000000       3.33784795    
   419.100006       3.39640808    
   419.200012       3.43755603    
   419.299988       3.47099996    
   419.399994       3.45512414    
   419.500000       3.44890809    
   419.600006       3.47791219    
   419.700012       3.45063615    
   419.799988       3.37557602    
   419.899994       3.33853221    
   420.000000       3.30370808    
   420.100006       3.22760415    
   420.200012       3.19900799    
   420.299988       3.16195202    
   420.399994       3.20299196    
   420.500000       3.31315231    
   420.600006       3.42793226    
   420.700012       3.55339217    
   420.799988       3.64773607    
   420.899994       3.67080021    
   421.000000       3.71858406    
   421.100006       3.74044800    
   421.200012       3.75660014    
   421.299988       3.79518032    
   421.399994       3.81798005    
   421.500000       3.84375620    
   421.600006       3.94148421    
   421.700012       3.98691607    
   421.799988       3.95586014    
   421.899994       4.04864407    
   422.000000       4.19553614    
   422.100006       4.30876827    
   422.200012       4.36518002    
   422.299988       4.32534027    
   422.399994       4.27111197    
   422.500000       4.26344442    
   422.600006       4.27533627    
   422.700012       4.16936398    
   422.799988       4.07407236    
   422.899994       4.04305220    
   423.000000       4.03372812    
   423.100006       3.97729206    
   423.200012       3.89228415    
   423.299988       3.86562014    
   423.399994       3.88240838    
   423.500000       3.87218404    
   423.600006       3.90657616    
   423.700012       4.03484440    
   423.799988       4.17579603    
   423.899994       4.32225609    
   424.000000       4.39896011    
   424.100006       4.37836790    
   424.200012       4.26882029    
   424.299988       4.12515593    
   424.399994       4.01846409    
   424.500000       3.96177626    
   424.600006       3.95770812    
   424.700012       3.89192414    
   424.799988       3.79698014    
   424.899994       3.76812005    
   425.000000       3.85030818    
   425.100006       3.95475602    
   425.200012       3.99582005    
   425.299988       3.97396827    
   425.399994       3.96066022    
   425.500000       3.91060829    
   425.600006       3.90841222    
   425.700012       3.99878407    
   425.799988       3.98322010    
   425.899994       3.88167620    
   426.000000       3.83212805    
   426.100006       3.87912011    
   426.200012       4.00174809    
   426.299988       4.18528843    
   426.399994       4.30953598    
   426.500000       4.37254810    
   426.600006       4.39118433    
   426.700012       4.44382811    
   426.799988       4.49677229    
   426.899994       4.43404818    
   427.000000       4.29952812    
   427.100006       4.21266031    
   427.200012       4.23439217    
   427.299988       4.27802420    
   427.399994       4.30646420    
   427.500000       4.30030823    
   427.600006       4.34582424    
   427.700012       4.38496828    
   427.799988       4.45713615    
   427.899994       4.47477627    
   428.000000       4.44029999    
   428.100006       4.38031197    
   428.200012       4.28991604    
   428.299988       4.16708422    
   428.399994       4.06359625    
   428.500000       3.90181208    
   428.600006       3.79698014    
   428.700012       3.72896409    
   428.799988       3.70714808    
   428.899994       3.67293620    
   429.000000       3.66014433    
   429.100006       3.72932410    
   429.200012       3.81544805    
   429.299988       3.87656403    
   429.399994       3.91134000    
   429.500000       3.90987611    
   429.600006       3.85286427    
   429.700012       3.83140826    
   429.799988       3.82524014    
   429.899994       3.86124015    
   430.000000       3.88095593    
   430.100006       3.85576820    
   430.200012       3.79807210    
   430.299988       3.78254437    
   430.399994       3.77100015    
   430.500000       3.69964814    
   430.600006       3.64561200    
   430.700012       3.60006022    
   430.799988       3.59337592    
   430.899994       3.63322806    
   431.000000       3.72360015    
   431.100006       3.83067608    
   431.200012       3.92602801    
   431.299988       3.97137618    
   431.399994       3.94922400    
   431.500000       3.95143223    
   431.600006       3.89338803    
   431.700012       3.76164031    
   431.799988       3.70250392    
   431.899994       3.64207196    
   432.000000       3.56214023    
   432.100006       3.45753598    
   432.200012       3.41797209    
   432.299988       3.41935205    
   432.399994       3.45339608    
   432.500000       3.46719599    
   432.600006       3.48483634    
   432.700012       3.51433229    
   432.799988       3.52652431    
   432.899994       3.51156020    
   433.000000       3.52791619    
   433.100006       3.60076809    
   433.200012       3.66440415    
   433.299988       3.64278007    
   433.399994       3.57967210    
   433.500000       3.46063232    
   433.600006       3.41180396    
   433.700012       3.44512820    
   433.799988       3.47998834    
   433.899994       3.45304823    
   434.000000       3.45856810    
   434.100006       3.49974012    
   434.200012       3.49419618    
   434.299988       3.53558421    
   434.399994       3.62085605    
   434.500000       3.70714808    
   434.600006       3.71358013    
   434.700012       3.74295592    
   434.799988       3.73900819    
   434.899994       3.80892015    
   435.000000       3.87949204    
   435.100006       3.86853600    
   435.200012       3.78903627    
   435.299988       3.65731215    
   435.399994       3.55479622    
   435.500000       3.48033619    
   435.600006       3.45891619    
   435.700012       3.47895622    
   435.799988       3.49489212    
   435.899994       3.56004024    
   436.000000       3.60182405    
   436.100006       3.67009211    
   436.200012       3.69822025    
   436.299988       3.69679236    
   436.399994       3.64171219    
   436.500000       3.59337592    
   436.600006       3.55059624    
   436.700012       3.55339217    
   436.799988       3.57195616    
   436.899994       3.59900427    
   437.000000       3.61309218    
   437.100006       3.58740020    
   437.200012       3.62792397    
   437.299988       3.66014433    
   437.399994       3.67898417    
   437.500000       3.69216037    
   437.600006       3.73972821    
   437.700012       3.85576820    
   437.799988       3.99692416    
   437.899994       4.13043594    
   438.000000       4.16973639    
   438.100006       4.15875626    
   438.200012       4.20694828    
   438.299988       4.29914427    
   438.399994       4.24699211    
   438.500000       4.23171616    
   438.600006       4.26766825    
   438.700012       4.26498032    
   438.799988       4.20770407    
   438.899994       4.17352819    
   439.000000       4.14780045    
   439.100006       4.16481638    
   439.200012       4.15233612    
   439.299988       4.04156399    
   439.399994       3.90547204    
   439.500000       3.81109214    
   439.600006       3.79300809    
   439.700012       3.77713203    
   439.799988       3.73470020    
   439.899994       3.61767602    
   440.000000       3.53174424    
   440.100006       3.54675627    
   440.200012       3.64348817    
   440.299988       3.73004413    
   440.399994       3.80965209    
   440.500000       3.81580830    
   440.600006       3.82233620    
   440.700012       3.83794832    
   440.799988       3.93596411    
   440.899994       4.08456039    
   441.000000       4.16026831    
   441.100006       4.14855623    
   441.200012       4.11536407    
   441.299988       4.15006828    
   441.399994       4.19097614    
   441.500000       4.16406012    
   441.600006       4.08493233    
   441.700012       4.05649233    
   441.799988       4.09694433    
   441.899994       4.10671234    
   442.000000       4.16254807    
   442.100006       4.18035603    
   442.200012       4.21075201    
   442.299988       4.32958841    
   442.399994       4.45987225    
   442.500000       4.58533239    
   442.600006       4.60162830    
   442.700012       4.60920048    
   442.799988       4.59367228    
   442.899994       4.52356815    
   443.000000       4.49953222    
   443.100006       4.48812008    
   443.200012       4.45282841    
   443.299988       4.36594820    
   443.399994       4.32688808    
   443.500000       4.34736013    
   443.600006       4.42389631    
   443.700012       4.48891211    
   443.799988       4.56548405    
   443.899994       4.61038828    
   444.000000       4.62274790    
   444.100006       4.59526825    
   444.200012       4.60123205    
   444.299988       4.52238035    
   444.399994       4.40129995    
   444.500000       4.19972420    
   444.600006       4.03186798    
   444.700012       3.94701624    
   444.799988       3.96398401    
   444.899994       4.05836391    
   445.000000       4.05649233    
   445.100006       4.00657225    
   445.200012       3.97434020    
   445.299988       4.00472403    
   445.399994       4.01289606    
   445.500000       4.06658411    
   445.600006       4.02106810    
   445.700012       3.92016006    
   445.799988       3.81943202    
   445.899994       3.73614025    
   446.000000       3.74870420    
   446.100006       3.78903627    
   446.200012       3.78650427    
   446.299988       3.77172017    
   446.399994       3.71822429    
   446.500000       3.74941230    
   446.600006       3.83904004    
   446.700012       3.87072015    
   446.799988       3.85723209    
   446.899994       3.83322024    
   447.000000       3.81616807    
   447.100006       3.78975606    
   447.200012       3.79879212    
   447.299988       3.91354823    
   447.399994       3.98728824    
   447.500000       4.00509596    
   447.600006       3.97507215    
   447.700012       3.97692013    
   447.799988       4.04604006    
   447.899994       4.15384817    
   448.000000       4.06283998    
   448.100006       3.95992827    
   448.200012       3.89704823    
   448.299988       3.84994817    
   448.399994       3.80748010    
   448.500000       3.78073215    
   448.600006       3.73614025    
   448.700012       3.74115610    
   448.799988       3.74618411    
   448.899994       3.70393229    
   449.000000       3.65270424    
   449.100006       3.62827229    
   449.200012       3.67827606    
   449.299988       3.82196403    
   449.399994       3.93596411    
   449.500000       4.02292824    
   449.600006       4.13231993    
   449.700012       4.14250803    
   449.799988       4.18490410    
   449.899994       4.27341652    
   450.000000       4.30491638    
   450.100006       4.27725601    
   450.200012       4.32110405    
   450.299988       4.40908813    
   450.399994       4.45008039    
   450.500000       4.39118433    
   450.600006       4.32148790    
   450.700012       4.35859203    
   450.799988       4.31223631    
   450.899994       4.25043631    
   451.000000       4.19895601    
   451.100006       4.16330433    
   451.200012       4.13608789    
   451.299988       4.08681631    
   451.399994       4.06471205    
   451.500000       4.04528427    
   451.600006       4.05051613    
   451.700012       4.06098032    
   451.799988       4.02553225    
   451.899994       3.85286427    
   452.000000       3.73578000    
   452.100006       3.71286011    
   452.200012       3.69644403    
   452.299988       3.72502828    
   452.399994       3.74474406    
   452.500000       3.78795624    
   452.600006       3.88351202    
   452.700012       4.01548815    
   452.799988       4.04118013    
   452.899994       4.06621218    
   453.000000       4.05536413    
   453.100006       3.98877621    
   453.200012       3.91134000    
   453.299988       3.79518032    
   453.399994       3.75948024    
   453.500000       3.84522009    
   453.600006       3.93338418    
   453.700012       4.01920795    
   453.799988       4.09507227    
   453.899994       4.19288445    
   454.000000       4.28569221    
   454.100006       4.37526035    
   454.200012       4.48341608    
   454.299988       4.56826830    
   454.399994       4.64151621    
   454.500000       4.70005226    
   454.600006       4.70971251    
   454.700012       4.74036026    
   454.799988       4.73308849    
   454.899994       4.65310812    
   455.000000       4.63392019    
   455.100006       4.59765625    
   455.200012       4.61876392    
   455.299988       4.61677217    
   455.399994       4.58970022    
   455.500000       4.57381248    
   455.600006       4.58572817    
   455.700012       4.64511633    
   455.799988       4.63872051    
   455.899994       4.64631605    
   456.000000       4.70044851    
   456.100006       4.80235195    
   456.200012       4.81334400    
   456.299988       4.79707241    
   456.399994       4.81618834    
   456.500000       4.80967236    
   456.600006       4.81659651    
   456.700012       4.89262819    
   456.799988       4.95643234    
   456.899994       4.87254047    
   457.000000       4.76300430    
   457.100006       4.65151215    
   457.200012       4.50267601    
   457.299988       4.42273235    
   457.399994       4.39118433    
   457.500000       4.35742807    
   457.600006       4.34427595    
   457.700012       4.34775639    
   457.799988       4.30992031    
   457.899994       4.28838015    
   458.000000       4.26038408    
   458.100006       4.24011612    
   458.200012       4.22408438    
   458.299988       4.24164009    
   458.399994       4.26076841    
   458.500000       4.29684019    
   458.600006       4.36401606    
   458.700012       4.33152008    
   458.799988       4.33306789    
   458.899994       4.36168814    
   459.000000       4.44147635    
   459.100006       4.45947599    
   459.200012       4.34814024    
   459.299988       4.20200396    
   459.399994       4.15989590    
   459.500000       4.11048031    
   459.600006       4.06059647    
   459.700012       3.95808005    
   459.799988       3.88606811    
   459.899994       3.77460003    
   460.000000       3.68823600    
   460.100006       3.66902399    
   460.200012       3.66512418    
   460.299988       3.67827606    
   460.399994       3.71251225    
   460.500000       3.70929599    
   460.600006       3.65553594    
   460.700012       3.59759998    
   460.799988       3.55899620    
   460.899994       3.56529617    
   461.000000       3.61945224    
   461.100006       3.69429612    
   461.200012       3.74223614    
   461.299988       3.76595998    
   461.399994       3.83067608    
   461.500000       3.92125201    
   461.600006       3.91831207    
   461.700012       3.91354823    
   461.799988       3.93523216    
   461.899994       3.91024804    
   462.000000       3.90181208    
   462.100006       3.96583223    
   462.200012       4.05910826    
   462.299988       4.06584024    
   462.399994       4.03932047    
   462.500000       4.02218437    
   462.600006       4.12478399    
   462.700012       4.32534027    
   462.799988       4.42351198    
   462.899994       4.41375589    
   463.000000       4.33113623    
   463.100006       4.28953218    
   463.200012       4.24852848    
   463.299988       4.27840805    
   463.399994       4.27380037    
   463.500000       4.26115227    
   463.600006       4.28722811    
   463.700012       4.26498032    
   463.799988       4.30491638    
   463.899994       4.35549641    
   464.000000       4.36982441    
   464.100006       4.38496828    
   464.200012       4.43562031    
   464.299988       4.54530001    
   464.399994       4.56469202    
   464.500000       4.52712011    
   464.600006       4.45673990    
   464.700012       4.33190441    
   464.799988       4.19060421    
   464.899994       4.01846409    
   465.000000       3.95328021    
   465.100006       3.99544811    
   465.200012       4.02889204    
   465.299988       4.04006433    
   465.399994       4.03932047    
   465.500000       4.04193592    
   465.600006       4.05051613    
   465.700012       4.06508398    
   465.799988       4.04156399    
   465.899994       3.99248409    
   466.000000       3.89631605    
   466.100006       3.74151611    
   466.200012       3.60781217    
   466.299988       3.56144404    
   466.399994       3.53767228    
   466.500000       3.50287223    
   466.600006       3.46236014    
   466.700012       3.39058805    
   466.799988       3.39844823    
   466.899994       3.50599217    
   467.000000       3.51920438    
   467.100006       3.55165195    
   467.200012       3.61274433    
   467.299988       3.70929599    
   467.399994       3.80892015    
   467.500000       3.89082026    
   467.600006       3.87510014    
   467.700012       3.72861624    
   467.799988       3.61027217    
   467.899994       3.53278804    
   468.000000       3.59091616    
   468.100006       3.75409222    
   468.200012       3.86562014    
   468.299988       3.89888406    
   468.399994       3.96546006    
   468.500000       4.09770012    
   468.600006       4.22103596    
   468.700012       4.32418823    
   468.799988       4.39585209    
   468.899994       4.48537207    
   469.000000       4.50583220    
   469.100006       4.53343201    
   469.200012       4.55796003    
   469.299988       4.59844828    
   469.399994       4.57341623    
   469.500000       4.57301998    
   469.600006       4.65912008    
   469.700012       4.80357647    
   469.799988       4.86885643    
   469.899994       4.85454035    
   470.000000       4.82515192    
   470.100006       4.74520826    
   470.200012       4.81211996    
   470.299988       4.90207243    
   470.399994       4.93498850    
   470.500000       4.89919233    
   470.600006       4.81863642    
   470.700012       4.69201231    
   470.799988       4.59566402    
   470.899994       4.52870417    
   471.000000       4.51173592    
   471.100006       4.59129620    
   471.200012       4.62314415    
   471.299988       4.55122805    
   471.399994       4.38691235    
   471.500000       4.19934034    
   471.600006       4.09394407    
   471.700012       4.00805998    
   471.799988       3.93706822    
   471.899994       3.84484816    
   472.000000       3.72646832    
   472.100006       3.55830026    
   472.200012       3.49107623    
   472.299988       3.48483634    
   472.399994       3.51642013    
   472.500000       3.57160830    
   472.600006       3.61203623    
   472.700012       3.60816002    
   472.799988       3.59020805    
   472.899994       3.62156415    
   473.000000       3.58810806    
   473.100006       3.53977227    
   473.200012       3.51016808    
   473.299988       3.53837991    
   473.399994       3.59337592    
   473.500000       3.68325615    
   473.600006       3.71643615    
   473.700012       3.70465207    
   473.799988       3.69894004    
   473.899994       3.79336810    
   474.000000       3.89192414    
   474.100006       3.94112420    
   474.200012       3.90290403    
   474.299988       3.81652808    
   474.399994       3.75589204    
   474.500000       3.67507219    
   474.600006       3.74079633    
   474.700012       3.76487994    
   474.799988       3.78145218    
   474.899994       3.78867602    
   475.000000       3.83940029    
   475.100006       3.98766017    
   475.200012       4.06059647    
   475.299988       4.08718824    
   475.399994       4.09657240    
   475.500000       4.17618036    
   475.600006       4.35471630    
   475.700012       4.43366432    
   475.799988       4.44382811    
   475.899994       4.39623642    
   476.000000       4.40714407    
   476.100006       4.40830803    
   476.200012       4.41999626    
   476.299988       4.42155600    
   476.399994       4.42897224    
   476.500000       4.47320414    
   476.600006       4.54015207    
   476.700012       4.59088850    
   476.799988       4.61119223    
   476.899994       4.61916018    
   477.000000       4.58930397    
   477.100006       4.43835640    
   477.200012       4.30376387    
   477.299988       4.33152008    
   477.399994       4.42975187    
   477.500000       4.57381248    
   477.600006       4.62913227    
   477.700012       4.62993622    
   477.799988       4.52948427    
   477.899994       4.35588026    
   478.000000       4.23057604    
   478.100006       4.11122417    
   478.200012       4.01846409    
   478.299988       3.96583223    
   478.399994       3.88095593    
   478.500000       3.81688833    
   478.600006       3.78362393    
   478.700012       3.77749228    
   478.799988       3.80820012    
   478.899994       3.91281605    
   479.000000       4.00509596    
   479.100006       4.13383198    
   479.200012       4.16367626    
   479.299988       4.17504025    
   479.399994       4.09920025    
   479.500000       3.96066022    
   479.600006       3.87072015    
   479.700012       3.82595992    
   479.799988       3.80060410    
   479.899994       3.68148017    
   480.000000       3.56739616    
   480.100006       3.51781201    
   480.200012       3.57861638    
   480.299988       3.72466803    
   480.399994       3.77893233    
   480.500000       3.73112416    
   480.600006       3.62545204    
   480.700012       3.61556411    
   480.799988       3.69180012    
   480.899994       3.78795624    
   481.000000       3.76344013    
   481.100006       3.64490414    
   481.200012       3.64029622    
   481.299988       3.60428429    
   481.399994       3.66192007    
   481.500000       3.80024433    
   481.600006       3.88716006    
   481.700012       3.97766399    
   481.799988       4.02703238    
   481.899994       4.09618807    
   482.000000       4.08194399    
   482.100006       4.12251616    
   482.200012       4.16367626    
   482.299988       4.18604422    
   482.399994       4.21113634    
   482.500000       4.22142029    
   482.600006       4.19629240    
   482.700012       4.14402008    
   482.799988       4.07818794    
   482.899994       4.00286436    
   483.000000       3.95107222    
   483.100006       3.89155221    
   483.200012       3.85614014    
   483.299988       3.84484816    
   483.399994       3.72789621    
   483.500000       3.67684817    
   483.600006       3.65056825    
   483.700012       3.53070021    
   483.799988       3.43824029    
   483.899994       3.34022403    
   484.000000       3.32024407    
   484.100006       3.40563631    
   484.200012       3.41592026    
   484.299988       3.39332414    
   484.399994       3.28821611    
   484.500000       3.24396014    
   484.600006       3.26202011    
   484.700012       3.32701230    
   484.799988       3.36706829    
   484.899994       3.53803205    
   485.000000       3.68539214    
   485.100006       3.77929211    
   485.200012       3.78434420    
   485.299988       3.75013208    
   485.399994       3.67471194    
   485.500000       3.62827229    
   485.600006       3.62121606    
   485.700012       3.65979600    
   485.799988       3.60675621    
   485.899994       3.55410028    
   486.000000       3.56179214    
   486.100006       3.58493996    
   486.200012       3.56985617    
   486.299988       3.54710412    
   486.399994       3.55024815    
   486.500000       3.55200028    
   486.600006       3.62050819    
   486.700012       3.78037214    
   486.799988       3.93669629    
   486.899994       4.11988831    
   487.000000       4.26536417    
   487.100006       4.46810389    
   487.200012       4.59129620    
   487.299988       4.70810413    
   487.399994       4.75693226    
   487.500000       4.84922409    
   487.600006       4.89222002    
   487.700012       4.85698843    
   487.799988       4.76948404    
   487.899994       4.62274790    
   488.000000       4.53896427    
   488.100006       4.52948427    
   488.200012       4.53225613    
   488.299988       4.53462029    
   488.399994       4.49166012    
   488.500000       4.47045612    
   488.600006       4.45399189    
   488.700012       4.47242403    
   488.799988       4.40986824    
   488.899994       4.30607986    
   489.000000       4.28607607    
   489.100006       4.29645634    
   489.200012       4.19060421    
   489.299988       4.08718824    
   489.399994       4.07257223    
   489.500000       4.17883205    
   489.600006       4.32303619    
   489.700012       4.40947247    
   489.799988       4.44499207    
   489.899994       4.40168428    
   490.000000       4.34736013    
   490.100006       4.31338835    
   490.200012       4.25464821    
   490.299988       4.19288445    
   490.399994       4.13080788    
   490.500000       4.09957218    
   490.600006       3.97618794    
   490.700012       3.84012008    
   490.799988       3.86451602    
   490.899994       3.84158397    
   491.000000       3.82124424    
   491.100006       3.78362393    
   491.200012       3.76379991    
   491.299988       3.79084802    
   491.399994       3.87583232    
   491.500000       3.96952820    
   491.600006       3.94774795    
   491.700012       3.89374828    
   491.799988       3.80313611    
   491.899994       3.71072412    
   492.000000       3.63039613    
   492.100006       3.61980009    
   492.200012       3.59689212    
   492.299988       3.51711607    
   492.399994       3.43342829    
   492.500000       3.42758393    
   492.600006       3.47722816    
   492.700012       3.55234814    
   492.799988       3.61380005    
   492.899994       3.66298819    
   493.000000       3.64915228    
   493.100006       3.55024815    
   493.200012       3.55234814    
   493.299988       3.59126401    
   493.399994       3.63817215    
   493.500000       3.65624404    
   493.600006       3.66228008    
   493.700012       3.66654015    
   493.799988       3.74762416    
   493.899994       3.83649611    
   494.000000       3.87985229    
   494.100006       3.89631605    
   494.200012       3.95586014    
   494.299988       4.05200386    
   494.399994       4.09431648    
   494.500000       4.11874819    
   494.600006       4.19060421    
   494.700012       4.25503206    
   494.799988       4.30491638    
   494.899994       4.26574802    
   495.000000       4.28838015    
   495.100006       4.35510015    
   495.200012       4.36634398    
   495.299988       4.32882023    
   495.399994       4.27877998    
   495.500000       4.34001589    
   495.600006       4.38224411    
   495.700012       4.44109249    
   495.799988       4.43404818    
   495.899994       4.40208006    
   496.000000       4.39585209    
   496.100006       4.44499207    
   496.200012       4.39623642    
   496.299988       4.27456808    
   496.399994       4.15536022    
   496.500000       4.04678392    
   496.600006       4.02590418    
   496.700012       4.04715586    
   496.799988       4.05313206    
   496.899994       4.06882811    
   497.000000       4.08531618    
   497.100006       4.12478399    
   497.200012       4.08006001    
   497.299988       4.01029205    
   497.399994       3.97174811    
   497.500000       3.94222832    
   497.600006       3.95660400    
   497.700012       4.00805998    
   497.799988       4.06845617    
   497.899994       4.10032797    
   498.000000       4.11913204    
   498.100006       4.12327194    
   498.200012       4.16065216    
   498.299988       4.17693615    
   498.399994       4.15233612    
   498.500000       4.12552786    
   498.600006       4.10671234    
   498.700012       4.10484028    
   498.799988       4.12929630    
   498.899994       4.22485209    
   499.000000       4.26076841    
   499.100006       4.29722452    
   499.200012       4.30299616    
   499.299988       4.23973227    
   499.399994       4.16367626    
   499.500000       4.11423635    
   499.600006       4.12741232    
   499.700012       4.16481638    
   499.799988       4.23553228    
   499.899994       4.24622440    
   500.000000       4.18339205    
   500.100006       4.10595608    
   500.200012       4.10295630    
   500.299988       4.15989590    
   500.399994       4.17087603    
   500.500000       4.15270805    
   500.600006       4.16406012    
   500.700012       4.20466805    
   500.799988       4.24508429    
   500.899994       4.21608019    
   501.000000       4.22980833    
   501.100006       4.25578833    
   501.200012       4.28415632    
   501.299988       4.27188015    
   501.399994       4.38186026    
   501.500000       4.50937223    
   501.600006       4.59208822    
   501.700012       4.61916018    
   501.799988       4.60760403    
   501.899994       4.67034006    
   502.000000       4.77272415    
   502.100006       4.94487619    
   502.200012       5.02606773    
   502.299988       4.98000050    
   502.399994       4.93993235    
   502.500000       4.95230436    
   502.600006       4.99616385    
   502.700012       5.05272007    
   502.799988       5.02107620    
   502.899994       4.92056417    
   503.000000       4.79097605    
   503.100006       4.70085621    
   503.200012       4.65471649    
   503.299988       4.53580809    
   503.399994       4.37836790    
   503.500000       4.22637606    
   503.600006       4.04752827    
   503.700012       3.95660400    
   503.799988       3.98322010    
   503.899994       3.99915600    
   504.000000       3.95402431    
   504.100006       3.91684818    
   504.200012       3.97174811    
   504.299988       4.10484028    
   504.399994       4.13156414    
   504.500000       4.17769241    
   504.600006       4.19667625    
   504.700012       4.19781590    
   504.799988       4.17277193    
   504.899994       4.14024019    
   505.000000       4.10069990    
   505.100006       4.08418846    
   505.200012       4.03521633    
   505.299988       3.98432422    
   505.399994       4.01995230    
   505.500000       4.14514828    
   505.600006       4.29530430    
   505.700012       4.24928427    
   505.799988       4.16557217    
   505.899994       4.14439201    
   506.000000       4.14780045    
   506.100006       4.15536022    
   506.200012       4.17921638    
   506.299988       4.19820023    
   506.399994       4.24585199    
   506.500000       4.32765627    
   506.600006       4.31493616    
   506.700012       4.29300022    
   506.799988       4.23820829    
   506.899994       4.25770807    
   507.000000       4.34311247    
   507.100006       4.39818001    
   507.200012       4.41142797    
   507.299988       4.28838015    
   507.399994       4.20200396    
   507.500000       4.17656422    
   507.600006       4.21379995    
   507.700012       4.36982441    
   507.799988       4.40286016    
   507.899994       4.46222401    
   508.000000       4.47163248    
   508.100006       4.40286016    
   508.200012       4.38496828    
   508.299988       4.35394812    
   508.399994       4.31416798    
   508.500000       4.26996040    
   508.600006       4.35162020    
   508.700012       4.41493225    
   508.799988       4.48262405    
   508.899994       4.63271999    
   509.000000       4.72582817    
   509.100006       4.86352825    
   509.200012       4.94941187    
   509.299988       4.90329647    
   509.399994       4.82515192    
   509.500000       4.73470831    
   509.600006       4.71817207    
   509.700012       4.70568037    
   509.799988       4.65070820    
   509.899994       4.65511227    
   510.000000       4.67554808    
   510.100006       4.71132040    
   510.200012       4.77961206    
   510.299988       4.80073214    
   510.399994       4.75652409    
   510.500000       4.71333599    
   510.600006       4.75046396    
   510.700012       4.79991627    
   510.799988       4.82760000    
   510.899994       4.87500000    
   511.000000       4.92921591    
   511.100006       4.89385223    
   511.200012       4.78651237    
   511.299988       4.66352415    
   511.399994       4.65471649    
   511.500000       4.72461605    
   511.600006       4.82515192    
   511.700012       5.00155258    
   511.799988       4.96552801    
   511.899994       4.84227657    
   512.000000       4.82719183    
   512.099976       4.80682850    
   512.200012       4.75450802    
   512.299988       4.70005226    
   512.400024       4.65231609    
   512.500000       4.60920048    
   512.599976       4.62873602    
   512.700012       4.71333599    
   512.799988       4.79666424    
   512.900024       4.83452415    
   513.000000       4.82800865    
   513.099976       4.92674398    
   513.200012       5.06858444    
   513.299988       5.11965609    
   513.400024       5.16087627    
   513.500000       5.18493605    
   513.599976       5.16214848    
   513.700012       5.05897188    
   513.799988       5.03896809    
   513.900024       5.10834026    
   514.000000       5.17817974    
   514.099976       5.24424028    
   514.200012       5.33812809    
   514.299988       5.34841204    
   514.400024       5.30389214    
   514.500000       5.27402401    
   514.599976       5.17268372    
   514.700012       5.10079193    
   514.799988       5.01110411    
   514.900024       4.99533606    
   515.000000       5.00031662    
   515.099976       4.84596014    
   515.200012       4.73631620    
   515.299988       4.82515192    
   515.400024       4.97173214    
   515.500000       5.11252785    
   515.599976       5.19422388    
   515.700012       5.17732811    
   515.799988       5.15708447    
   515.900024       5.29277992    
   516.000000       5.39312410    
   516.099976       5.45924377    
   516.200012       5.46574831    
   516.299988       5.49919224    
   516.400024       5.59005642    
   516.500000       5.62828827    
   516.599976       5.61553192    
   516.700012       5.51226044    
   516.799988       5.48788786    
   516.900024       5.57296801    
   517.000000       5.74952412    
   517.099976       5.82271242    
   517.200012       5.80570793    
   517.299988       5.75174427    
   517.400024       5.76733208    
   517.500000       5.77000809    
   517.599976       5.72065210    
   517.700012       5.57953215    
   517.799988       5.44452000    
   517.900024       5.37548399    
   518.000000       5.27913618    
   518.099976       5.15793610    
   518.200012       4.99533606    
   518.299988       4.89878464    
   518.400024       4.82596779    
   518.500000       4.83370829    
   518.599976       4.80154800    
   518.700012       4.82229614    
   518.799988       4.81008005    
   518.900024       4.77069616    
   519.000000       4.71615601    
   519.099976       4.60959625    
   519.200012       4.55756426    
   519.299988       4.47516012    
   519.400024       4.45438814    
   519.500000       4.38418818    
   519.599976       4.35316801    
   519.700012       4.39156818    
   519.799988       4.39507198    
   519.900024       4.38729620    
   520.000000       4.44734430    
   520.099976       4.49599218    
   520.200012       4.55598021    
   520.299988       4.58612394    
   520.400024       4.64991617    
   520.500000       4.68438005    
   520.599976       4.73268032    
   520.700012       4.75976419    
   520.799988       4.67554808    
   520.900024       4.45673990    
   521.000000       4.31185198    
   521.099976       4.15648842    
   521.200012       4.06920004    
   521.299988       4.08081627    
   521.400024       4.12666798    
   521.500000       4.15119648    
   521.599976       4.12402821    
   521.700012       4.04416847    
   521.799988       4.04193592    
   521.900024       4.12138796    
   522.000000       4.10784006    
   522.099976       4.01734829    
   522.200012       3.95365214    
   522.299988       3.90877199    
   522.400024       3.89374828    
   522.500000       3.89815211    
   522.599976       3.89740801    
   522.700012       3.97544408    
   522.799988       4.02181244    
   522.900024       4.04940033    
   523.000000       4.08568811    
   523.099976       4.07855988    
   523.200012       4.09770012    
   523.299988       4.20694828    
   523.400024       4.22026825    
   523.500000       4.08381605    
   523.599976       4.02106810    
   523.700012       3.99582005    
   523.799988       4.03186798    
   523.900024       4.01586008    
   524.000000       3.96066022    
   524.099976       3.94701624    
   524.200012       4.04006433    
   524.299988       4.11988831    
   524.400024       4.17769241    
   524.500000       4.25388002    
   524.599976       4.31146812    
   524.700012       4.39468813    
   524.799988       4.45713615    
   524.900024       4.55796003    
   525.000000       4.54411221    
   525.099976       4.39779615    
   525.200012       4.37293196    
   525.299988       4.46575212    
   525.400024       4.53856802    
   525.500000       4.60879230    
   525.599976       4.64911222    
   525.700012       4.71535206    
   525.799988       4.85698843    
   525.900024       5.05897188    
   526.000000       5.18408394    
   526.099976       5.29748392    
   526.200012       5.27658033    
   526.299988       5.24424028    
   526.400024       5.28937244    
   526.500000       5.31799221    
   526.599976       5.40994787    
   526.700012       5.53929615    
   526.799988       5.62168837    
   526.900024       5.71665573    
   527.000000       5.85273647    
   527.099976       5.98044014    
   527.200012       6.08524847    
   527.299988       6.13660860    
   527.400024       6.05827236    
   527.500000       5.91303587    
   527.599976       5.82494402    
   527.700012       5.66619587    
   527.799988       5.53362036    
   527.900024       5.49528027    
   528.000000       5.40951586    
   528.099976       5.36816454    
   528.200012       5.37633610    
   528.299988       5.36086845    
   528.400024       5.35914040    
   528.500000       5.32826424    
   528.599976       5.31158447    
   528.700012       5.27870417    
   528.799988       5.23362017    
   528.900024       5.17437601    
   529.000000       5.15793610    
   529.099976       5.17774773    
   529.200012       5.15287256    
   529.299988       5.05105209    
   529.400024       5.01650429    
   529.500000       4.94900417    
   529.599976       4.92344427    
   529.700012       4.98207617    
   529.799988       4.97710848    
   529.900024       4.92098427    
   530.000000       4.83004856    
   530.099976       4.81334400    
   530.200012       4.76179218    
   530.299988       4.58175611    
   530.400024       4.46850014    
   530.500000       4.39623642    
   530.599976       4.37138414    
   530.700012       4.44225597    
   530.799988       4.43053246    
   530.900024       4.42273235    
   531.000000       4.37836790    
   531.099976       4.36711216    
   531.200012       4.40013599    
   531.299988       4.39312792    
   531.400024       4.37836790    
   531.500000       4.41571236    
   531.599976       4.48105240    
   531.700012       4.52672434    
   531.799988       4.61955643    
   531.900024       4.70728827    
   532.000000       4.72582817    
   532.099976       4.78530025    
   532.200012       4.86108017    
   532.299988       4.90699196    
   532.400024       4.91686821    
   532.500000       4.89960051    
   532.599976       5.01068401    
   532.700012       5.11126804    
   532.799988       5.16763210    
   532.900024       5.26124382    
   533.000000       5.44928408    
   533.099976       5.61157227    
   533.200012       5.67901230    
   533.299988       5.64150047    
   533.400024       5.56465197    
   533.500000       5.53188038    
   533.599976       5.62388420    
   533.700012       5.72508001    
   533.799988       5.78829575    
   533.900024       5.83884001    
   534.000000       5.85497999    
   534.099976       5.91980410    
   534.200012       5.95642805    
   534.299988       5.89410019    
   534.400024       5.76821995    
   534.500000       5.66222429    
   534.599976       5.66001606    
   534.700012       5.57384396    
   534.799988       5.48788786    
   534.900024       5.44452000    
   535.000000       5.50442410    
   535.099976       5.62432861    
   535.200012       5.66884804    
   535.299988       5.63929224    
   535.400024       5.60322046    
   535.500000       5.54846430    
   535.599976       5.49615622    
   535.700012       5.48180437    
   535.799988       5.43586826    
   535.900024       5.38236046    
   536.000000       5.25061226    
   536.099976       5.11000824    
   536.200012       4.96759224    
   536.299988       4.93168783    
   536.400024       4.94734812    
   536.500000       4.89139223    
   536.599976       4.82270432    
   536.700012       4.78407621    
   536.799988       4.67193604    
   536.900024       4.57104015    
   537.000000       4.46222401    
   537.099976       4.37215233    
   537.200012       4.35897589    
   537.299988       4.43678427    
   537.400024       4.50228024    
   537.500000       4.57936811    
   537.599976       4.58096409    
   537.700012       4.57818031    
   537.799988       4.63072824    
   537.900024       4.69562387    
   538.000000       4.71574831    
   538.099976       4.62952805    
   538.200012       4.59169245    
   538.299988       4.63312817    
   538.400024       4.67515230    
   538.500000       4.75855207    
   538.599976       4.75167608    
   538.700012       4.76503229    
   538.799988       4.79625607    
   538.900024       4.88401222    
   539.000000       4.98207617    
   539.099976       5.05689621    
   539.200012       5.11630821    
   539.299988       5.15751600    
   539.400024       5.28596449    
   539.500000       5.41987228    
   539.599976       5.60718012    
   539.700012       5.68255186    
   539.799988       5.75842810    
   539.900024       5.88600063    
   540.000000       5.95416021    
   540.099976       5.94330025    
   540.200012       5.88689995    
   540.299988       5.79855633    
   540.400024       5.80570793    
   540.500000       5.88689995    
   540.599976       5.91439199    
   540.700012       5.78516436    
   540.799988       5.64590406    
   540.900024       5.56902027    
   541.000000       5.47833633    
   541.099976       5.36644840    
   541.200012       5.27870417    
   541.299988       5.22684002    
   541.400024       5.13730812    
   541.500000       5.04355240    
   541.599976       4.92674398    
   541.700012       4.86026430    
   541.799988       4.82596779    
   541.900024       4.73551226    
   542.000000       4.60482025    
   542.099976       4.35781240    
   542.200012       4.14590406    
   542.299988       4.08343220    
   542.400024       4.07968807    
   542.500000       4.10896826    
   542.599976       4.11612034    
   542.700012       4.13193607    
   542.799988       4.17163229    
   542.900024       4.22332811    
   543.000000       4.24317598    
   543.099976       4.19743204    
   543.200012       4.16216421    
   543.299988       4.12552786    
   543.400024       4.16822433    
   543.500000       4.10484028    
   543.599976       4.07257223    
   543.700012       4.11160851    
   543.799988       4.12929630    
   543.900024       4.17466831    
   544.000000       4.20237637    
   544.099976       4.22676039    
   544.200012       4.28492403    
   544.299988       4.35045624    
   544.400024       4.36672831    
   544.500000       4.32611990    
   544.599976       4.31185198    
   544.700012       4.29952812    
   544.799988       4.27916431    
   544.900024       4.23400831    
   545.000000       4.16292000    
   545.099976       4.08493233    
   545.200012       4.05350399    
   545.299988       3.99841213    
   545.400024       4.04193592    
   545.500000       4.18642807    
   545.599976       4.29415226    
   545.700012       4.40013599    
   545.799988       4.52041197    
   545.900024       4.63432789    
   546.000000       4.69240808    
   546.099976       4.73148012    
   546.200012       4.73752832    
   546.299988       4.71817207    
   546.400024       4.67715597    
   546.500000       4.72582817    
   546.599976       4.81863642    
   546.700012       4.90412426    
   546.799988       4.96346426    
   546.900024       5.03230858    
   547.000000       5.10497999    
   547.099976       5.11840820    
   547.200012       5.03438425    
   547.299988       4.97876453    
   547.400024       5.05814409    
   547.500000       5.16298866    
   547.599976       5.26635599    
   547.700012       5.33169603    
   547.799988       5.29277992    
   547.900024       5.34841204    
   548.000000       5.49745226    
   548.099976       5.60585976    
   548.200012       5.66398811    
   548.299988       5.72552395    
   548.400024       5.79052830    
   548.500000       5.81420422    
   548.599976       5.88015604    
   548.700012       5.90852404    
   548.799988       5.89050007    
   548.900024       5.80615234    
   549.000000       5.81644821    
   549.099976       5.80124426    
   549.200012       5.81062794    
   549.299988       5.78560829    
   549.400024       5.79364824    
   549.500000       5.79499245    
   549.599976       5.80705214    
   549.700012       5.85633612    
   549.799988       5.94601202    
   549.900024       6.06238842    
   550.000000       6.09898806    
   550.099976       6.11457634    
   550.200012       6.07563591    
   550.299988       6.00451231    
   550.400024       5.91800451    
   550.500000       5.84870434    
   550.599976       5.79453659    
   550.700012       5.80303192    
   550.799988       5.85453606    
   550.900024       5.94692421    
   551.000000       6.01952457    
   551.099976       6.14350796    
   551.200012       6.15178823    
   551.299988       6.13017607    
   551.400024       6.02817631    
   551.500000       5.94828033    
   551.599976       5.84601593    
   551.700012       5.75397635    
   551.799988       5.68255186    
   551.900024       5.66619587    
   552.000000       5.65560007    
   552.099976       5.57734823    
   552.200012       5.48007631    
   552.299988       5.37031174    
   552.400024       5.28723621    
   552.500000       5.27359200    
   552.599976       5.36386824    
   552.700012       5.43716431    
   552.799988       5.44581604    
   552.900024       5.45058012    
   553.000000       5.49528027    
   553.099976       5.58304834    
   553.200012       5.59884024    
   553.299988       5.51923227    
   553.400024       5.56683636    
   553.500000       5.65516806    
   553.599976       5.66752815    
   553.700012       5.69361591    
   553.799988       5.67238855    
   553.900024       5.63180447    
   554.000000       5.57822418    
   554.099976       5.49224424    
   554.200012       5.45751572    
   554.299988       5.56245613    
   554.400024       5.57690430    
   554.500000       5.57953215    
   554.599976       5.50398016    
   554.700012       5.44928408    
   554.799988       5.38881636    
   554.900024       5.29962015    
   555.000000       5.17944002    
   555.099976       5.09073639    
   555.200012       5.00860834    
   555.299988       4.79381990    
   555.400024       4.64991617    
   555.500000       4.55835629    
   555.599976       4.58254814    
   555.700012       4.63632011    
   555.799988       4.65111637    
   555.900024       4.65471649    
   556.000000       4.65791988    
   556.099976       4.62594032    
   556.200012       4.55835629    
   556.299988       4.56310797    
   556.400024       4.60999203    
   556.500000       4.62434435    
   556.599976       4.61795998    
   556.700012       4.61677217    
   556.799988       4.69080019    
   556.900024       4.79504442    
   557.000000       4.85617256    
   557.099976       4.94653225    
   557.200012       5.07442856    
   557.299988       5.22768021    
   557.400024       5.24126434    
   557.500000       5.12847614    
   557.599976       5.05939198    
   557.700012       5.03563213    
   557.799988       5.05814409    
   557.900024       5.00778008    
   558.000000       4.91974831    
   558.099976       4.88769627    
   558.200012       4.91151619    
   558.299988       4.97835636    
   558.400024       5.00280046    
   558.500000       4.97959232    
   558.599976       4.94116831    
   558.700012       4.88277626    
   558.799988       4.94323206    
   558.900024       5.03688049    
   559.000000       4.98498011    
   559.099976       4.86762047    
   559.200012       4.75652409    
   559.299988       4.74116421    
   559.400024       4.75369215    
   559.500000       4.79301596    
   559.599976       4.83901215    
   559.700012       4.80642033    
   559.799988       4.82800865    
   559.900024       4.94446802    
   560.000000       5.08321238    
   560.099976       5.18661594    
   560.200012       5.25231647    
   560.299988       5.28212452    
   560.400024       5.30004025    
   560.500000       5.39355612    
   560.599976       5.51269245    
   560.700012       5.69406033    
   560.799988       5.82136822    
   560.900024       5.83884001    
   561.000000       5.82405663    
   561.099976       5.82808828    
   561.200012       5.79811192    
   561.299988       5.76064825    
   561.400024       5.84736013    
   561.500000       5.86935616    
   561.599976       5.83345222    
   561.700012       5.77936840    
   561.799988       5.82092428    
   561.900024       5.83659649    
   562.000000       5.86935616    
   562.099976       5.96730042    
   562.200012       6.01678801    
   562.299988       6.02635193    
   562.400024       5.87295628    
   562.500000       5.66354465    
   562.599976       5.54103613    
   562.700012       5.47529984    
   562.799988       5.42721605    
   562.900024       5.43110418    
   563.000000       5.40346813    
   563.099976       5.34069633    
   563.200012       5.30047226    
   563.299988       5.29875612    
   563.400024       5.29748392    
   563.500000       5.36516428    
   563.599976       5.40303612    
   563.700012       5.38149643    
   563.799988       5.37160778    
   563.900024       5.47355986    
   564.000000       5.54540443    
   564.099976       5.50006866    
   564.200012       5.39743233    
   564.299988       5.37418795    
   564.400024       5.41123199    
   564.500000       5.41123199    
   564.599976       5.37978029    
   564.700012       5.28297615    
   564.799988       5.24848843    
   564.900024       5.27998829    
   565.000000       5.26465225    
   565.099976       5.23150826    
   565.200012       5.19888020    
   565.299988       5.11840820    
   565.400024       5.08738804    
   565.500000       5.09241629    
   565.599976       5.06440783    
   565.700012       5.02564812    
   565.799988       4.94734812    
   565.900024       4.86394787    
   566.000000       4.93209600    
   566.099976       5.02731657    
   566.200012       5.14277983    
   566.299988       5.18830776    
   566.400024       5.18197203    
   566.500000       5.22259235    
   566.599976       5.26762819    
   566.700012       5.29406404    
   566.799988       5.25189638    
   566.900024       5.21454000    
   567.000000       5.23830032    
   567.099976       5.28297615    
   567.200012       5.30730009    
   567.299988       5.31457233    
   567.400024       5.39786434    
   567.500000       5.55458403    
   567.599976       5.66575193    
   567.700012       5.87385607    
   567.799988       5.95053577    
   567.900024       5.86216831    
   568.000000       5.72952032    
   568.099976       5.64414024    
   568.200012       5.64237642    
   568.299988       5.68210793    
   568.400024       5.72730017    
   568.500000       5.84107208    
   568.599976       5.86216831    
   568.700012       5.88195610    
   568.799988       5.87115622    
   568.900024       5.81466007    
   569.000000       5.71488047    
   569.099976       5.62916422    
   569.200012       5.57734823    
   569.299988       5.48137236    
   569.400024       5.40218449    
   569.500000       5.41252804    
   569.599976       5.45664024    
   569.700012       5.47269583    
   569.799988       5.55327606    
   569.900024       5.67591619    
   570.000000       5.81912422    
   570.099976       5.99406004    
   570.200012       6.07060814    
   570.299988       6.03591633    
   570.400024       6.07152033    
   570.500000       6.13477230    
   570.599976       6.12926435    
   570.700012       6.13982439    
   570.799988       6.08020830    
   570.900024       6.05143213    
   571.000000       6.15362406    
   571.099976       6.23627996    
   571.200012       6.25714827    
   571.299988       6.29152822    
   571.400024       6.23396444    
   571.500000       6.12145233    
   571.599976       6.10768795    
   571.700012       6.10585260    
   571.799988       6.20898008    
   571.900024       6.41920805    
   572.000000       6.51924038    
   572.099976       6.48376846    
   572.200012       6.32087994    
   572.299988       6.04686022    
   572.400024       5.97319221    
   572.500000       5.92477226    
   572.599976       5.94013214    
   572.700012       5.90762424    
   572.799988       5.89951181    
   572.900024       6.04184437    
   573.000000       6.21082830    
   573.099976       6.29432392    
   573.200012       6.26503229    
   573.299988       6.24925184    
   573.400024       6.20711994    
   573.500000       6.16974020    
   573.599976       6.18450022    
   573.700012       6.15868807    
   573.799988       6.08616066    
   573.900024       5.95099211    
   574.000000       5.89005613    
   574.099976       5.81062794    
   574.200012       5.68609238    
   574.299988       5.65075207    
   574.400024       5.74774837    
   574.500000       5.78918409    
   574.599976       5.74063253    
   574.700012       5.73440409    
   574.799988       5.76243639    
   574.900024       5.91574812    
   575.000000       6.01360846    
   575.099976       6.06832838    
   575.200012       6.06102037    
   575.299988       5.94511223    
   575.400024       5.80928421    
   575.500000       5.62476063    
   575.599976       5.54890823    
   575.700012       5.50833607    
   575.799988       5.59576797    
   575.900024       5.62652397    
   576.000000       5.50790405    
   576.099976       5.35270786    
   576.200012       5.35700417    
   576.299988       5.40390015    
   576.400024       5.51007652    
   576.500000       5.74418402    
   576.599976       5.81823587    
   576.700012       5.75842810    
   576.799988       5.68387222    
   576.900024       5.73262835    
   577.000000       5.76777601    
   577.099976       5.62344027    
   577.200012       5.41382408    
   577.299988       5.24721622    
   577.400024       5.21793604    
   577.500000       5.24338818    
   577.599976       5.23490429    
   577.700012       5.14192772    
   577.799988       5.05021191    
   577.900024       5.06565666    
   578.000000       5.20395613    
   578.099976       5.36301613    
   578.200012       5.47052431    
   578.299988       5.48442030    
   578.400024       5.55152416    
   578.500000       5.68034458    
   578.599976       5.89095640    
   578.700012       6.03500414    
   578.799988       6.02908850    
   578.900024       6.01042795    
   579.000000       5.97228050    
   579.099976       5.90131187    
   579.200012       5.88510036    
   579.299988       5.89230061    
   579.400024       5.85184860    
   579.500000       5.71576834    
   579.599976       5.56071663    
   579.700012       5.38753223    
   579.799988       5.38881636    
   579.900024       5.47182035    
   580.000000       5.62872028    
   580.099976       5.79141617    
   580.200012       5.75753975    
   580.299988       5.64722395    
   580.400024       5.59269619    
   580.500000       5.64150047    
   580.599976       5.72641182    
   580.700012       5.77222824    
   580.799988       5.79901218    
   580.900024       5.73574829    
   581.000000       5.78115606    
   581.099976       5.90311241    
   581.200012       5.95234823    
   581.299988       5.98588800    
   581.400024       6.02817631    
   581.500000       6.20619631    
   581.599976       6.37416029    
   581.700012       6.40370417    
   581.799988       6.41121626    
   581.900024       6.35778046    
   582.000000       6.34236002    
   582.099976       6.29665232    
   582.200012       6.23627996    
   582.299988       6.16329622    
   582.400024       6.06696033    
   582.500000       5.87385607    
   582.599976       5.82405663    
   582.700012       5.93652058    
   582.799988       6.07152033    
   582.900024       6.03136873    
   583.000000       6.05872869    
   583.099976       6.10494041    
   583.200012       6.22053671    
   583.299988       6.40792847    
   583.400024       6.53725243    
   583.500000       6.65637636    
   583.599976       6.76981211    
   583.700012       6.74907637    
   583.799988       6.75582027    
   583.900024       6.89248848    
   584.000000       6.99956465    
   584.099976       7.06005621    
   584.200012       6.99956465    
   584.299988       6.84969616    
   584.400024       6.76740026    
   584.500000       6.68847609    
   584.599976       6.68943644    
   584.700012       6.78429651    
   584.799988       6.93834019    
   584.900024       6.97258854    
   585.000000       6.99858046    
   585.099976       6.88567209    
   585.200012       6.75147581    
   585.299988       6.73894835    
   585.400024       6.72836399    
   585.500000       6.76353645    
   585.599976       6.82350063    
   585.700012       6.81865215    
   585.799988       6.67936850    
   585.900024       6.50882387    
   586.000000       6.50977230    
   586.099976       6.42813635    
   586.200012       6.41638851    
   586.299988       6.51024008    
   586.400024       6.57620382    
   586.500000       6.62577629    
   586.599976       6.65302801    
   586.700012       6.67744827    
   586.799988       6.62290859    
   586.900024       6.46912861    
   587.000000       6.34843206    
   587.099976       6.35637617    
   587.200012       6.31808424    
   587.299988       6.18265247    
   587.400024       5.99724054    
   587.500000       5.83256388    
   587.599976       5.78962803    
   587.700012       5.83838463    
   587.799988       5.88285637    
   587.900024       5.94058800    
   588.000000       5.96819973    
   588.099976       6.01452065    
   588.200012       6.04412413    
   588.299988       6.15776443    
   588.400024       6.30223227    
   588.500000       6.35544014    
   588.599976       6.35778046    
   588.700012       6.25203657    
   588.799988       6.27572441    
   588.900024       6.44602823    
   589.000000       6.56670046    
   589.099976       6.54912043    
   589.200012       6.49510813    
   589.299988       6.42484856    
   589.400024       6.43332052    
   589.500000       6.51356411    
   589.599976       6.66164446    
   589.700012       6.77560806    
   589.799988       6.71296835    
   589.900024       6.56098843    
   590.000000       6.56098843    
   590.099976       6.56764841    
   590.200012       6.62959242    
   590.299988       6.89589643    
   590.400024       7.17040825    
   590.500000       7.42196417    
   590.599976       7.57231188    
   590.700012       7.58457613    
   590.799988       7.59582043    
   590.900024       7.59428406    
   591.000000       7.61935234    
   591.099976       7.66756821    
   591.200012       7.70666456    
   591.299988       7.72881651    
   591.400024       7.68864012    
   591.500000       7.60707617    
   591.599976       7.47867632    
   591.700012       7.40630388    
   591.799988       7.36948824    
   591.900024       7.42651224    
   592.000000       7.48273230    
   592.099976       7.48273230    
   592.200012       7.40326834    
   592.299988       7.27911615    
   592.400024       7.14212418    
   592.500000       7.08028841    
   592.599976       7.10054445    
   592.700012       7.05365992    
   592.799988       7.07091618    
   592.900024       7.05710411    
   593.000000       7.06844425    
   593.099976       7.04184008    
   593.200012       6.98730040    
   593.299988       6.89637661    
   593.400024       6.91003227    
   593.500000       6.76112461    
   593.599976       6.66547251    
   593.700012       6.65876436    
   593.799988       6.65541601    
   593.900024       6.75630045    
   594.000000       6.83562040    
   594.099976       6.95888424    
   594.200012       7.16346025    
   594.299988       7.42448425    
   594.400024       7.55241632    
   594.500000       7.58611250    
   594.599976       7.56721210    
   594.700012       7.49288416    
   594.799988       7.42196417    
   594.900024       7.37452841    
   595.000000       7.37755251    
   595.099976       7.36797619    
   595.200012       7.35691261    
   595.299988       7.36395645    
   595.400024       7.47512436    
   595.500000       7.59633589    
   595.599976       7.56261587    
   595.700012       7.46245241    
   595.799988       7.34131241    
   595.900024       7.25511599    
   596.000000       7.16494799    
   596.099976       7.10152864    
   596.200012       7.04282427    
   596.299988       6.85989618    
   596.400024       6.75196791    
   596.500000       6.68176842    
   596.599976       6.72788382    
   596.700012       6.93394804    
   596.799988       7.09856462    
   596.900024       7.25061655    
   597.000000       7.23813581    
   597.099976       7.16494799    
   597.200012       7.15502453    
   597.299988       7.08176470    
   597.400024       6.95888424    
   597.500000       6.80994034    
   597.599976       6.72115183    
   597.700012       6.67696810    
   597.799988       6.72499228    
   597.900024       6.81865215    
   598.000000       6.95839214    
   598.099976       7.10054445    
   598.200012       7.21569633    
   598.299988       7.27711248    
   598.400024       7.33528852    
   598.500000       7.40074873    
   598.599976       7.38057613    
   598.700012       7.25661659    
   598.799988       7.14410448    
   598.900024       6.98091650    
   599.000000       6.84094810    
   599.099976       6.71394062    
   599.200012       6.66403246    
   599.299988       6.69807625    
   599.400024       6.83804417    
   599.500000       7.04085636    
   599.599976       7.14212418    
   599.700012       7.29915667    
   599.799988       7.35187244    
   599.900024       7.41488409    
   600.000000       7.36597204    
   600.099976       7.38964844    
   600.200012       7.35489607    
   600.299988       7.27011633    
   600.400024       7.24862432    
   600.500000       7.22965240    
   600.599976       7.21370411    
   600.700012       7.07485247    
   600.799988       6.85843229    
   600.900024       6.75388861    
   601.000000       6.81574821    
   601.099976       6.96720076    
   601.200012       7.03297186    
   601.299988       7.07830858    
   601.400024       7.07930422    
   601.500000       7.07337666    
   601.599976       6.96769190    
   601.700012       6.90856838    
   601.799988       6.87594032    
   601.900024       6.83949661    
   602.000000       6.77898026    
   602.099976       6.69615650    
   602.200012       6.68464804    
   602.299988       6.76594830    
   602.400024       6.75051641    
   602.500000       6.69327641    
   602.599976       6.76740026    
   602.700012       6.83027983    
   602.799988       6.80702448    
   602.900024       6.76594830    
   603.000000       6.78526831    
   603.099976       6.90223265    
   603.200012       7.00348806    
   603.299988       7.09609270    
   603.400024       7.18831253    
   603.500000       7.31922007    
   603.599976       7.32975626    
   603.700012       7.24911594    
   603.799988       7.17836428    
   603.900024       7.10498476    
   604.000000       7.09609270    
   604.099976       6.93786001    
   604.200012       6.82980061    
   604.299988       6.75340843    
   604.400024       6.82980061    
   604.500000       7.01724052    
   604.599976       7.09758043    
   604.700012       7.20124817    
   604.799988       7.16346025    
   604.900024       7.00250435    
   605.000000       6.86767244    
   605.099976       6.62864447    
   605.200012       6.52303267    
   605.299988       6.54721212    
   605.400024       6.64202404    
   605.500000       6.65254831    
   605.599976       6.64106464    
   605.700012       6.60955191    
   605.799988       6.56574011    
   605.900024       6.56241608    
   606.000000       6.54958868    
   606.099976       6.61861229    
   606.200012       6.62673664    
   606.299988       6.63151217    
   606.400024       6.62912416    
   606.500000       6.65397644    
   606.599976       6.71730042    
   606.700012       6.79106474    
   606.799988       6.84386396    
   606.900024       6.90807629    
   607.000000       6.96230412    
   607.099976       6.98386812    
   607.200012       7.03986025    
   607.299988       7.10696459    
   607.400024       7.14361238    
   607.500000       7.08325243    
   607.599976       7.07830858    
   607.700012       7.03740025    
   607.799988       7.08769274    
   607.900024       7.12280416    
   608.000000       7.14114046    
   608.099976       7.13816452    
   608.200012       7.16892052    
   608.299988       7.20224428    
   608.400024       7.26361227    
   608.500000       7.36797619    
   608.599976       7.42752028    
   608.700012       7.53408003    
   608.799988       7.51270819    
   608.900024       7.50914431    
   609.000000       7.53968430    
   609.099976       7.57998037    
   609.200012       7.56721210    
   609.299988       7.50000048    
   609.400024       7.58048439    
   609.500000       7.67682028    
   609.599976       7.77892828    
   609.700012       7.95271254    
   609.799988       8.10620403    
   609.900024       8.29159260    
   610.000000       8.32849216    
   610.099976       8.43214893    
   610.200012       8.60487652    
   610.299988       8.76781273    
   610.400024       8.93337631    
   610.500000       8.96779251    
   610.599976       8.84708405    
   610.700012       8.69872856    
   610.799988       8.58801651    
   610.900024       8.41330814    
   611.000000       8.17290020    
   611.099976       7.94539213    
   611.200012       7.85310030    
   611.299988       7.78669262    
   611.400024       7.73242807    
   611.500000       7.66448450    
   611.599976       7.65678024    
   611.700012       7.65216017    
   611.799988       7.78514433    
   611.900024       7.91613626    
   612.000000       7.96840811    
   612.099976       8.10461998    
   612.200012       8.25744057    
   612.299988       8.33974838    
   612.400024       8.34618092    
   612.500000       8.26651287    
   612.599976       8.13475227    
   612.700012       8.15593243    
   612.799988       8.26490498    
   612.900024       8.42946053    
   613.000000       8.60106087    
   613.099976       8.61793232    
   613.200012       8.57334042    
   613.299988       8.46288013    
   613.400024       8.48556042    
   613.500000       8.62719631    
   613.599976       8.71460438    
   613.700012       8.70913219    
   613.799988       8.60758781    
   613.900024       8.42675972    
   614.000000       8.32689667    
   614.099976       8.28892899    
   614.200012       8.35528851    
   614.299988       8.39233208    
   614.400024       8.46288013    
   614.500000       8.47529984    
   614.599976       8.38803577    
   614.700012       8.24199677    
   614.799988       8.15646076    
   614.900024       8.11941624    
   615.000000       8.15752792    
   615.099976       8.26651287    
   615.200012       8.25477695    
   615.299988       8.05768776    
   615.400024       7.83180046    
   615.500000       7.71799231    
   615.599976       7.69636822    
   615.700012       7.75876856    
   615.799988       7.76600456    
   615.900024       7.67425203    
   616.000000       7.53764439    
   616.099976       7.41691208    
   616.200012       7.31218863    
   616.299988       7.26310825    
   616.400024       7.26760864    
   616.500000       7.32122421    
   616.599976       7.30466461    
   616.700012       7.13320875    
   616.799988       7.07190037    
   616.900024       7.08521986    
   617.000000       7.14907217    
   617.099976       7.03592396    
   617.200012       6.99268818    
   617.299988       6.99612045    
   617.400024       6.97063208    
   617.500000       6.97406435    
   617.599976       6.93736792    
   617.700012       6.86620808    
   617.799988       6.77754068    
   617.900024       6.76692057    
   618.000000       6.69567633    
   618.099976       6.51213646    
   618.200012       6.43896008    
   618.299988       6.39432001    
   618.400024       6.39103222    
   618.500000       6.41450405    
   618.599976       6.41356802    
   618.700012       6.40605593    
   618.799988       6.39338398    
   618.900024       6.49226427    
   619.000000       6.55671644    
   619.099976       6.59382057    
   619.200012       6.57430840    
   619.299988       6.49038029    
   619.400024       6.46394444    
   619.500000       6.46771240    
   619.599976       6.53108454    
   619.700012       6.69999647    
   619.799988       6.83659220    
   619.900024       6.98043633    
   620.000000       7.04134846    
   620.099976       7.17488432    
   620.200012       7.19079638    
   620.299988       7.12180853    
   620.400024       7.12180853    
   620.500000       7.20771646    
   620.599976       7.17190838    
   620.700012       7.10498476    
   620.799988       7.04035234    
   620.900024       6.95692825    
   621.000000       6.90954018    
   621.099976       6.88664436    
   621.200012       6.79880428    
   621.299988       6.66882038    
   621.400024       6.62625647    
   621.500000       6.63390064    
   621.599976       6.54057646    
   621.700012       6.33721256    
   621.799988       6.04549217    
   621.900024       5.86801195    
   622.000000       5.89230061    
   622.099976       5.96547604    
   622.200012       5.98725605    
   622.299988       5.83704042    
   622.400024       5.66354465    
   622.500000       5.51312447    
   622.599976       5.44971609    
   622.700012       5.45794773    
   622.799988       5.57121658    
   622.900024       5.67724800    
   623.000000       5.77802420    
   623.099976       5.85678005    
   623.200012       5.90401220    
   623.299988       6.03500414    
   623.400024       6.16375208    
   623.500000       6.30690050    
   623.599976       6.36152411    
   623.700012       6.38962793    
   623.799988       6.31155634    
   623.900024       6.17850018    
   624.000000       6.09852028    
   624.099976       6.03456020    
   624.200012       6.07884026    
   624.299988       6.10861206    
   624.400024       6.07701635    
   624.500000       6.19880438    
   624.599976       6.31435251    
   624.700012       6.35124016    
   624.799988       6.36714029    
   624.900024       6.29105997    
   625.000000       6.21405649    
   625.099976       6.19142437    
   625.200012       6.17942429    
   625.299988       6.13706446    
   625.400024       6.05371237    
   625.500000       6.03273630    
   625.599976       6.12834024    
   625.700012       6.24230433    
   625.799988       6.41779184    
   625.900024       6.61384821    
   626.000000       6.72547197    
   626.099976       6.77367640    
   626.200012       6.74329233    
   626.299988       6.69039583    
   626.400024       6.68128824    
   626.500000       6.78140402    
   626.599976       6.93590450    
   626.700012       7.09460402    
   626.799988       7.33779621    
   626.900024       7.51626015    
   627.000000       7.67168474    
   627.099976       7.90621233    
   627.200012       8.01824474    
   627.299988       8.07877254    
   627.400024       8.03452778    
   627.500000       7.87546825    
   627.599976       7.79860830    
   627.700012       7.72263670    
   627.799988       7.70151663    
   627.900024       7.68093634    
   628.000000       7.79031610    
   628.099976       8.05189228    
   628.200012       8.25691223    
   628.299988       8.50719643    
   628.400024       8.57116890    
   628.500000       8.59182072    
   628.599976       8.59616375    
   628.700012       8.59399223    
   628.799988       8.69545269    
   628.900024       8.83881664    
   629.000000       8.80299664    
   629.099976       8.56410027    
   629.200012       8.37675667    
   629.299988       8.28572464    
   629.400024       8.15011215    
   629.500000       8.18881226    
   629.599976       8.10461998    
   629.700012       7.86297655    
   629.799988       7.63677597    
   629.900024       7.48628473    
   630.000000       7.41842461    
   630.099976       7.29614449    
   630.200012       7.11043262    
   630.299988       6.86815262    
   630.400024       6.79687262    
   630.500000       6.71873999    
   630.599976       6.64680052    
   630.700012       6.57763243    
   630.799988       6.52492809    
   630.900024       6.50030470    
   631.000000       6.46394444    
   631.099976       6.36526823    
   631.200012       6.27572441    
   631.299988       6.19880438    
   631.400024       6.16560030    
   631.500000       6.17020845    
   631.599976       6.05918455    
   631.700012       6.11319590    
   631.799988       6.21684027    
   631.900024       6.31062031    
   632.000000       6.22100401    
   632.099976       5.99224806    
   632.200012       5.92116022    
   632.299988       5.85768032    
   632.400024       5.87295628    
   632.500000       5.80526400    
   632.599976       5.78784037    
   632.700012       5.76599979    
   632.799988       5.84331608    
   632.900024       5.98270798    
   633.000000       6.13522816    
   633.099976       6.29524803    
   633.200012       6.48896456    
   633.299988       6.58334446    
   633.400024       6.68943644    
   633.500000       6.94323587    
   633.599976       7.11686420    
   633.700012       7.06302023    
   633.799988       7.04184008    
   633.900024       7.04134846    
   634.000000       7.06005621    
   634.099976       7.11439228    
   634.200012       7.15154409    
   634.299988       7.12676430    
   634.400024       7.13122797    
   634.500000       7.16494799    
   634.599976       7.12874413    
   634.700012       7.12923622    
   634.799988       7.02117586    
   634.900024       6.90223265    
   635.000000       6.85648823    
   635.099976       6.81865215    
   635.200012       6.72451210    
   635.299988       6.65781641    
   635.400024       6.64633226    
   635.500000       6.61670399    
   635.599976       6.60859251    
   635.700012       6.61336803    
   635.799988       6.59382057    
   635.900024       6.66068411    
   636.000000       6.67458010    
   636.099976       6.61814451    
   636.200012       6.52303267    
   636.299988       6.43802404    
   636.400024       6.45544815    
   636.500000       6.68032789    
   636.599976       6.75678015    
   636.700012       6.79638052    
   636.799988       6.71634054    
   636.900024       6.67025995    
   637.000000       6.72692442    
   637.099976       6.82737589    
   637.200012       6.86620808    
   637.299988       6.85309219    
   637.400024       6.79348850    
   637.500000       6.71152830    
   637.599976       6.60955191    
   637.700012       6.50504398    
   637.799988       6.44319630    
   637.900024       6.36901236    
   638.000000       6.31249189    
   638.099976       6.26317215    
   638.200012       6.24832869    
   638.299988       6.18172836    
   638.400024       6.22470045    
   638.500000       6.40792847    
   638.599976       6.46724415    
   638.700012       6.40839624    
   638.799988       6.32320833    
   638.900024       6.17296791    
   639.000000       6.13431597    
   639.099976       6.00496817    
   639.200012       5.86306810    
   639.299988       5.68918848    
   639.400024       5.70911980    
   639.500000       5.89545631    
   639.599976       6.03091240    
   639.700012       6.11457634    
   639.799988       6.05736017    
   639.900024       5.97273636    
   640.000000       5.90221214    
   640.099976       5.74418402    
   640.200012       5.55327606    
   640.299988       5.40606022    
   640.400024       5.29277992    
   640.500000       5.24424028    
   640.599976       5.28553247    
   640.700012       5.42376041    
   640.799988       5.44754410    
   640.900024       5.37891626    
   641.000000       5.31372023    
   641.099976       5.24976063    
   641.200012       5.14362001    
   641.299988       5.11504793    
   641.400024       5.15877628    
   641.500000       5.20226383    
   641.599976       5.28979254    
   641.700012       5.34755993    
   641.799988       5.37806416    
   641.900024       5.35914040    
   642.000000       5.41944027    
   642.099976       5.49224424    
   642.200012       5.60059214    
   642.299988       5.72685623    
   642.400024       5.85363579    
   642.500000       5.99314785    
   642.599976       6.06147623    
   642.700012       6.13798857    
   642.799988       6.21914434    
   642.900024       6.26781607    
   643.000000       6.22285223    
   643.099976       6.11686850    
   643.200012       6.08799601    
   643.299988       6.10814428    
   643.400024       6.08799601    
   643.500000       6.13660860    
   643.599976       6.17527246    
   643.700012       6.30596447    
   643.799988       6.28827620    
   643.900024       6.12604856    
   644.000000       5.93968821    
   644.099976       5.77892447    
   644.200012       5.75887203    
   644.299988       5.83704042    
   644.400024       5.96185255    
   644.500000       6.04138851    
   644.599976       6.00360012    
   644.700012       6.02226019    
   644.799988       6.06649208    
   644.900024       6.18680429    
   645.000000       6.32087994    
   645.099976       6.45451212    
   645.200012       6.47574043    
   645.299988       6.44179201    
   645.400024       6.39714003    
   645.500000       6.32320833    
   645.599976       6.21498060    
   645.700012       6.04138851    
   645.799988       5.92884016    
   645.900024       5.87205648    
   646.000000       5.73974419    
   646.099976       5.59005642    
   646.200012       5.48962784    
   646.299988       5.42721605    
   646.400024       5.38666821    
   646.500000       5.27913618    
   646.599976       5.23659611    
   646.700012       5.33126402    
   646.799988       5.30431223    
   646.900024       5.24892044    
   647.000000       5.17058372    
   647.099976       5.11546803    
   647.200012       5.10121202    
   647.299988       5.09534407    
   647.400024       5.08530045    
   647.500000       5.12343597    
   647.599976       5.25911999    
   647.700012       5.32399178    
   647.799988       5.40692425    
   647.900024       5.46141624    
   648.000000       5.47920036    
   648.099976       5.55633640    
   648.200012       5.68166447    
   648.299988       5.80526400    
   648.400024       5.91800451    
   648.500000       5.95824003    
   648.599976       6.05553627    
   648.700012       6.09669638    
   648.799988       6.13384819    
   648.900024       6.11686850    
   649.000000       6.17112017    
   649.099976       6.25528812    
   649.200012       6.24740458    
   649.299988       6.16282845    
   649.400024       6.06284428    
   649.500000       6.01543188    
   649.599976       6.02771997    
   649.700012       6.02771997    
   649.799988       5.99724054    
   649.900024       5.90492439    
   650.000000       5.83884001    
   650.099976       5.80080032    
   650.200012       5.70423603    
   650.299988       5.62256432    
   650.400024       5.57077217    
   650.500000       5.54322004    
   650.599976       5.59093237    
   650.700012       5.60014820    
   650.799988       5.57865620    
   650.900024       5.49093628    
   651.000000       5.45751572    
   651.099976       5.55064774    
   651.200012       5.73129654    
   651.299988       5.95461655    
   651.400024       6.09074450    
   651.500000       6.21498060    
   651.599976       6.35590792    
   651.700012       6.34702826    
   651.799988       6.41074800    
   651.900024       6.41450405    
   652.000000       6.46016455    
   652.099976       6.60812426    
   652.200012       6.67314005    
   652.299988       6.65206814    
   652.400024       6.71826029    
   652.500000       6.75244808    
   652.599976       6.75051641    
   652.700012       6.79396868    
   652.799988       6.86378431    
   652.900024       6.92320824    
   653.000000       6.78478813    
   653.099976       6.61050034    
   653.200012       6.52492809    
   653.299988       6.53487635    
   653.400024       6.46818018    
   653.500000       6.20481634    
   653.599976       6.07609224    
   653.700012       6.06284428    
   653.799988       6.02863216    
   653.900024       5.91619205    
   654.000000       5.87250042    
   654.099976       5.71887589    
   654.200012       5.62739992    
   654.299988       5.62476063    
   654.400024       5.59312820    
   654.500000       5.49224424    
   654.599976       5.45187616    
   654.700012       5.43932438    
   654.799988       5.46357632    
   654.900024       5.49224424    
   655.000000       5.52271223    
   655.099976       5.45448017    
   655.200012       5.33812809    
   655.299988       5.12763596    
   655.400024       4.98498011    
   655.500000       4.95313263    
   655.599976       5.04729605    
   655.700012       5.05897188    
   655.799988       5.09702396    
   655.900024       5.18071175    
   656.000000       5.25443983    
   656.099976       5.32441187    
   656.200012       5.43369627    
   656.299988       5.53231239    
   656.400024       5.60234451    
   656.500000       5.58567619    
   656.599976       5.55284405    
   656.700012       5.54628038    
   656.799988       5.49571228    
   656.900024       5.37289190    
   657.000000       5.30644798    
   657.099976       5.39614820    
   657.200012       5.38021231    
   657.299988       5.29534817    
   657.400024       5.22768021    
   657.500000       5.24382019    
   657.599976       5.29491615    
   657.700012       5.39269209    
   657.799988       5.41987228    
   657.900024       5.33598042    
   658.000000       5.28297615    
   658.099976       5.19929981    
   658.200012       5.12175608    
   658.299988       5.19169188    
   658.400024       5.20607996    
   658.500000       5.15161228    
   658.599976       5.17564774    
   658.700012       5.22895241    
   658.799988       5.28254414    
   658.900024       5.29918814    
   659.000000       5.27956820    
   659.099976       5.22004795    
   659.200012       5.20777225    
   659.299988       5.21370029    
   659.400024       5.21242809    
   659.500000       5.35657215    
   659.599976       5.51052046    
   659.700012       5.60718012    
   659.799988       5.59884024    
   659.900024       5.64282036    
   660.000000       5.74686050    
   660.099976       5.86531258    
   660.200012       5.96004009    
   660.299988       5.93696451    
   660.400024       5.88825607    
   660.500000       5.81286001    
   660.599976       5.70911980    
   660.700012       5.65030813    
   660.799988       5.63576412    
   660.900024       5.65472412    
   661.000000       5.74018860    
   661.099976       5.92116022    
   661.200012       5.96819973    
   661.299988       6.02361631    
   661.400024       6.14718056    
   661.500000       6.31575632    
   661.599976       6.36901236    
   661.700012       6.35356855    
   661.799988       6.34562445    
   661.900024       6.46299601    
   662.000000       6.49038029    
   662.099976       6.47101212    
   662.200012       6.39807606    
   662.299988       6.33582020    
   662.400024       6.30363607    
   662.500000       6.35356855    
   662.599976       6.43096828    
   662.700012       6.56193590    
   662.799988       6.64489222    
   662.900024       6.67218065    
   663.000000       6.70240831    
   663.099976       6.77754068    
   663.200012       6.81090021    
   663.299988       6.71008825    
   663.400024       6.66068411    
   663.500000       6.55766392    
   663.599976       6.55196428    
   663.700012       6.68128824    
   663.799988       6.84678030    
   663.900024       6.89248848    
   664.000000       6.78478813    
   664.099976       6.68368816    
   664.200012       6.63437986    
   664.299988       6.57620382    
   664.400024       6.69759607    
   664.500000       6.79299641    
   664.599976       6.81767988    
   664.700012       6.70720863    
   664.799988       6.70912838    
   664.900024       6.67552853    
   665.000000       6.55149603    
   665.099976       6.37978840    
   665.200012       6.32974815    
   665.299988       6.24832869    
   665.400024       6.27664804    
   665.500000       6.30643225    
   665.599976       6.39807606    
   665.700012       6.50409651    
   665.799988       6.54531622    
   665.900024       6.53061628    
   666.000000       6.53440857    
   666.099976       6.51308393    
   666.200012       6.46724415    
   666.299988       6.44508028    
   666.400024       6.39291620    
   666.500000       6.35731220    
   666.599976       6.31947660    
   666.700012       6.28176022    
   666.799988       6.25807238    
   666.900024       6.22100401    
   667.000000       6.19927216    
   667.099976       6.31761599    
   667.200012       6.41638851    
   667.299988       6.40792847    
   667.400024       6.31202412    
   667.500000       6.17804384    
   667.599976       6.05507994    
   667.700012       5.93199587    
   667.799988       5.96774435    
   667.900024       5.98861217    
   668.000000       5.95959616    
   668.099976       5.92251635    
   668.200012       5.81778002    
   668.299988       5.77089643    
   668.400024       5.79587984    
   668.500000       5.85184860    
   668.599976       5.95461655    
   668.700012       6.05416822    
   668.799988       6.04412413    
   668.900024       6.00769234    
   669.000000       5.94330025    
   669.099976       5.88870001    
   669.200012       5.84107208    
   669.299988       5.78472042    
   669.400024       5.74374008    
   669.500000       5.72020817    
   669.599976       5.69804430    
   669.700012       5.65030813    
   669.799988       5.57515192    
   669.900024       5.53668022    
   670.000000       5.52228022    
   670.099976       5.55021572    
   670.200012       5.57734823    
   670.299988       5.62784386    
   670.400024       5.66311264    
   670.500000       5.62476063    
   670.599976       5.51095247    
   670.700012       5.38494015    
   670.799988       5.33812809    
   670.900024       5.34669638    
   671.000000       5.50049973    
   671.099976       5.71843195    
   671.200012       5.86711216    
   671.299988       5.88780022    
   671.400024       5.85812426    
   671.500000       5.80749607    
   671.599976       5.71132803    
   671.700012       5.59795189    
   671.799988       5.55458403    
   671.900024       5.53012800    
   672.000000       5.53929615    
   672.099976       5.59400463    
   672.200012       5.64678001    
   672.299988       5.74107647    
   672.400024       5.77981234    
   672.500000       5.77981234    
   672.599976       5.81241608    
   672.700012       5.88870001    
   672.799988       5.95234823    
   672.900024       6.01634407    
   673.000000       6.03182411    
   673.099976       6.00633621    
   673.200012       6.06741619    
   673.299988       6.23673630    
   673.400024       6.40839624    
   673.500000       6.47101212    
   673.599976       6.52587652    
   673.700012       6.56527185    
   673.799988       6.55861235    
   673.900024       6.48423624    
   674.000000       6.43849230    
   674.099976       6.37369204    
   674.200012       6.42344427    
   674.299988       6.55528831    
   674.400024       6.66834021    
   674.500000       6.77126455    
   674.599976       6.70768785    
   674.700012       6.52492809    
   674.799988       6.39807606    
   674.900024       6.32787657    
   675.000000       6.46866035    
   675.099976       6.63867617    
   675.200012       6.66355228    
   675.299988       6.65014839    
   675.400024       6.60525656    
   675.500000       6.56811666    
   675.599976       6.62912416    
   675.700012       6.77029228    
   675.799988       6.86912394    
   675.900024       6.97700405    
   676.000000       7.02560425    
   676.099976       7.12725639    
   676.200012       7.17985249    
   676.299988       7.20124817    
   676.400024       7.22715664    
   676.500000       7.22118044    
   676.599976       7.19228411    
   676.700012       7.30166435    
   676.799988       7.38309622    
   676.900024       7.44270039    
   677.000000       7.47462034    
   677.099976       7.45636845    
   677.200012       7.42095661    
   677.299988       7.36546803    
   677.400024       7.29314423    
   677.500000       7.23913240    
   677.599976       7.11884451    
   677.700012       6.96524429    
   677.799988       6.93248415    
   677.900024       7.02265215    
   678.000000       7.02462006    
   678.099976       7.03100443    
   678.200012       7.07781649    
   678.299988       7.08176470    
   678.400024       7.05562830    
   678.500000       6.96769190    
   678.599976       6.82640457    
   678.700012       6.66451216    
   678.799988       6.63437986    
   678.900024       6.63724852    
   679.000000       6.58000803    
   679.099976       6.47574043    
   679.200012       6.49557638    
   679.299988       6.68847609    
   679.400024       6.87301207    
   679.500000       6.96133184    
   679.599976       6.95692825    
   679.700012       6.75147581    
   679.799988       6.67744827    
   679.900024       6.70240831    
   680.000000       6.77319622    
   680.099976       6.76788044    
   680.200012       6.70288849    
   680.299988       6.49747229    
   680.400024       6.34142447    
   680.500000       6.24322844    
   680.599976       6.24972010    
   680.700012       6.27572441    
   680.799988       6.32974815    
   680.900024       6.45121241    
   681.000000       6.52492809    
   681.099976       6.72066069    
   681.200012       6.87253237    
   681.299988       6.94470024    
   681.400024       7.01871634    
   681.500000       7.09460402    
   681.599976       7.19128847    
   681.700012       7.16346025    
   681.799988       7.21021223    
   681.900024       7.33177233    
   682.000000       7.50102043    
   682.099976       7.52899218    
   682.200012       7.47360039    
   682.299988       7.47259235    
   682.400024       7.52949619    
   682.500000       7.53000021    
   682.599976       7.50202799    
   682.700012       7.49440813    
   682.799988       7.54222822    
   682.900024       7.71592855    
   683.000000       7.87130451    
   683.099976       8.08984852    
   683.200012       8.18988037    
   683.299988       8.10832787    
   683.400024       8.08720779    
   683.500000       8.17077637    
   683.599976       8.23719597    
   683.700012       8.30977249    
   683.799988       8.29640484    
   683.900024       8.16388798    
   684.000000       8.04242420    
   684.099976       8.07824421    
   684.200012       8.19890404    
   684.299988       8.30067635    
   684.400024       8.33866882    
   684.500000       8.35207272    
   684.599976       8.25051689    
   684.700012       8.26758003    
   684.799988       8.26437664    
   684.900024       8.12893200    
   685.000000       7.94956827    
   685.099976       7.83439207    
   685.200012       7.76497221    
   685.299988       7.82919645    
   685.400024       7.86662436    
   685.500000       7.76652002    
   685.599976       7.63831234    
   685.700012       7.50559235    
   685.799988       7.46447992    
   685.900024       7.48527622    
   686.000000       7.54375219    
   686.099976       7.70666456    
   686.200012       7.83490801    
   686.299988       8.01246071    
   686.400024       7.98884439    
   686.500000       7.85778046    
   686.599976       7.75566006    
   686.700012       7.64036417    
   686.799988       7.59224415    
   686.900024       7.59939623    
   687.000000       7.67785215    
   687.099976       7.73397636    
   687.200012       7.85517645    
   687.299988       7.98727274    
   687.400024       8.05136395    
   687.500000       8.19412899    
   687.599976       8.22708035    
   687.700012       8.18988037    
   687.799988       8.23027229    
   687.900024       8.18775654    
   688.000000       8.17713642    
   688.099976       8.11149693    
   688.200012       8.01771641    
   688.299988       7.92082834    
   688.400024       7.99094439    
   688.500000       8.12840462    
   688.599976       8.18881226    
   688.700012       8.18245220    
   688.799988       8.17183304    
   688.900024       8.25424862    
   689.000000       8.23719597    
   689.099976       8.11730480    
   689.200012       8.00248814    
   689.299988       7.89682817    
   689.400024       7.88692856    
   689.500000       7.83751249    
   689.599976       7.76548815    
   689.700012       7.67630434    
   689.799988       7.65627623    
   689.900024       7.73346043    
   690.000000       7.88119221    
   690.099976       8.07138062    
   690.200012       8.08773613    
   690.299988       8.01561642    
   690.400024       7.96317625    
   690.500000       8.03611279    
   690.599976       8.09828472    
   690.700012       8.08668041    
   690.799988       8.09090424    
   690.900024       8.16812420    
   691.000000       8.23773670    
   691.099976       8.35635662    
   691.200012       8.45964050    
   691.299988       8.54132462    
   691.400024       8.66210461    
   691.500000       8.73104382    
   691.599976       8.77439976    
   691.700012       8.79859257    
   691.799988       8.79364872    
   691.900024       8.78539181    
   692.000000       8.66047287    
   692.099976       8.47098064    
   692.200012       8.41868496    
   692.299988       8.36440849    
   692.400024       8.29266071    
   692.500000       8.31458473    
   692.599976       8.39502048    
   692.700012       8.46450043    
   692.799988       8.50611591    
   692.900024       8.62230015    
   693.000000       8.79805183    
   693.099976       8.84488869    
   693.200012       8.83660889    
   693.299988       8.72171974    
   693.400024       8.67685223    
   693.500000       8.65719700    
   693.599976       8.60106087    
   693.700012       8.54186440    
   693.799988       8.58366013    
   693.900024       8.69599247    
   694.000000       8.76451206    
   694.099976       8.79254436    
   694.200012       8.86420822    
   694.299988       8.91453648    
   694.400024       9.00393677    
   694.500000       9.05355644    
   694.599976       9.04406452    
   694.700012       9.01953697    
   694.799988       9.01452065    
   694.900024       8.94058800    
   695.000000       9.00226879    
   695.099976       9.08427620    
   695.200012       9.11786461    
   695.299988       9.12234020    
   695.400024       9.03402042    
   695.500000       8.97945690    
   695.599976       8.94835281    
   695.700012       8.93614864    
   695.799988       8.96500874    
   695.900024       9.08875179    
   696.000000       9.01953697    
   696.099976       8.85039616    
   696.200012       8.72720432    
   696.299988       8.67576027    
   696.400024       8.65445995    
   696.500000       8.61793232    
   696.599976       8.60541630    
   696.700012       8.58420086    
   696.799988       8.51260853    
   696.900024       8.38641644    
   697.000000       8.32581615    
   697.099976       8.33974838    
   697.200012       8.41653633    
   697.299988       8.47152042    
   697.400024       8.54782867    
   697.500000       8.58366013    
   697.599976       8.61303616    
   697.700012       8.58475304    
   697.799988       8.54348373    
   697.900024       8.44400501    
   698.000000       8.47368050    
   698.099976       8.45155239    
   698.200012       8.28091240    
   698.299988       8.12418079    
   698.400024       8.04610825    
   698.500000       8.02770042    
   698.599976       8.03452778    
   698.700012       7.89996052    
   698.799988       7.88640022    
   698.900024       7.96422005    
   699.000000       8.09617233    
   699.099976       8.29266071    
   699.200012       8.44346428    
   699.299988       8.59616375    
   699.400024       8.69545269    
   699.500000       8.77220440    
   699.599976       8.88741589    
   699.700012       8.92783260    
   699.799988       8.83108807    
   699.900024       8.61739254    
   700.000000       8.54348373    
   700.099976       8.50070477    
   700.200012       8.42891979    
   700.299988       8.24412060    
   700.400024       8.02138901    
   700.500000       7.93650007    
   700.599976       7.95951605    
   700.700012       8.07771683    
   700.799988       8.04820824    
   700.900024       7.99986029    
   701.000000       7.95113993    
   701.099976       7.94173241    
   701.200012       7.93232441    
   701.299988       7.91196012    
   701.400024       7.92813635    
   701.500000       7.95637226    
   701.599976       7.92918015    
   701.700012       8.12947273    
   701.799988       8.28038406    
   701.900024       8.40416431    
   702.000000       8.48719215    
   702.099976       8.50557613    
   702.200012       8.52776432    
   702.299988       8.64082813    
   702.400024       8.77000809    
   702.500000       8.83384800    
   702.599976       8.85205269    
   702.700012       8.94447613    
   702.799988       9.08595657    
   702.900024       9.19701576    
   703.000000       9.30422401    
   703.099976       9.29121685    
   703.200012       9.34047604    
   703.299988       9.37281609    
   703.400024       9.42058849    
   703.500000       9.53367615    
   703.599976       9.58242035    
   703.700012       9.52050018    
   703.799988       9.52965641    
   703.900024       9.74968815    
   704.000000       9.93301201    
   704.099976       10.0291319    
   704.200012       9.96109200    
   704.299988       9.77055645    
   704.400024       9.76359558    
   704.500000       9.76939201    
   704.599976       9.78912067    
   704.700012       9.84608364    
   704.799988       9.73579216    
   704.900024       9.56864452    
   705.000000       9.62209225    
   705.099976       9.81758499    
   705.200012       9.96812439    
   705.299988       10.1227684    
   705.400024       10.1848326    
   705.500000       10.2049685    
   705.599976       10.2666969    
   705.700012       10.3811522    
   705.799988       10.4404087    
   705.900024       10.5004444    
   706.000000       10.3620358    
   706.099976       10.0850286    
   706.200012       10.0449963    
   706.299988       10.1919365    
   706.400024       10.2756243    
   706.500000       10.3375559    
   706.599976       10.4302197    
   706.700012       10.6004648    
   706.799988       10.6942921    
   706.900024       10.6434002    
   707.000000       10.5944281    
   707.099976       10.5040445    
   707.200012       10.4422092    
   707.299988       10.2976322    
   707.400024       10.1404810    
   707.500000       10.0726566    
   707.599976       10.1392927    
   707.700012       10.1091957    
   707.799988       10.1280718    
   707.900024       10.1688595    
   708.000000       10.2916803    
   708.099976       10.4074678    
   708.200012       10.5455761    
   708.299988       10.6858091    
   708.400024       10.8459005    
   708.500000       10.9487762    
   708.599976       11.0589371    
   708.700012       11.1374283    
   708.799988       11.0527687    
   708.900024       10.8513966    
   709.000000       10.6573200    
   709.099976       10.6047001    
   709.200012       10.5287161    
   709.299988       10.5606365    
   709.400024       10.6397648    
   709.500000       10.6561079    
   709.599976       10.5678720    
   709.700012       10.5805435    
   709.799988       10.6161842    
   709.900024       10.5094566    
   710.000000       10.3769646    
   710.099976       10.3913155    
   710.200012       10.3674002    
   710.299988       10.1481609    
   710.400024       9.97632027    
   710.500000       9.71380806    
   710.599976       9.61460400    
   710.700012       9.68491173    
   710.799988       9.73058414    
   710.900024       9.74157619    
   711.000000       9.62036419    
   711.099976       9.57266426    
   711.200012       9.51706886    
   711.299988       9.64684772    
   711.400024       9.67510796    
   711.500000       9.64454460    
   711.599976       9.53194904    
   711.700012       9.37906837    
   711.799988       9.30535221    
   711.900024       9.28894806    
   712.000000       9.20601654    
   712.099976       9.07254028    
   712.200012       8.92839622    
   712.299988       8.75353241    
   712.400024       8.64246082    
   712.500000       8.58855629    
   712.599976       8.47692013    
   712.700012       8.30816460    
   712.799988       8.22762012    
   712.900024       8.13634872    
   713.000000       8.11519241    
   713.099976       8.14111233    
   713.200012       8.16654015    
   713.299988       8.19890404    
   713.400024       8.22762012    
   713.500000       8.28892899    
   713.599976       8.39662838    
   713.700012       8.54186440    
   713.799988       8.63701248    
   713.900024       8.62230015    
   714.000000       8.70967197    
   714.099976       8.72446823    
   714.200012       8.72611237    
   714.299988       8.71569633    
   714.400024       8.80684853    
   714.500000       8.85205269    
   714.599976       8.90623283    
   714.700012       9.03681660    
   714.799988       9.09322834    
   714.900024       9.04071617    
   715.000000       9.11898041    
   715.099976       9.28612804    
   715.200012       9.48904800    
   715.299988       9.70340443    
   715.400024       9.80769730    
   715.500000       9.82978821    
   715.599976       9.68260860    
   715.700012       9.45250797    
   715.799988       9.34557629    
   715.900024       9.19645214    
   716.000000       9.08092880    
   716.099976       9.04909229    
   716.200012       9.12906075    
   716.299988       9.26973629    
   716.400024       9.37111187    
   716.500000       9.54283237    
   716.599976       9.63187218    
   716.700012       9.73173714    
   716.799988       9.78912067    
   716.900024       9.67798805    
   717.000000       9.47133636    
   717.099976       9.32234478    
   717.200012       9.20827293    
   717.299988       9.13354874    
   717.400024       9.06751251    
   717.500000       8.92728043    
   717.599976       8.74749660    
   717.700012       8.63373661    
   717.799988       8.65992069    
   717.900024       8.68068027    
   718.000000       8.68177223    
   718.099976       8.66047287    
   718.200012       8.69490051    
   718.299988       8.71131611    
   718.400024       8.72007656    
   718.500000       8.63646030    
   718.599976       8.57441998    
   718.700012       8.62882805    
   718.799988       8.65282822    
   718.900024       8.56519222    
   719.000000       8.44562435    
   719.099976       8.38426781    
   719.200012       8.40093613    
   719.299988       8.41384792    
   719.400024       8.31832886    
   719.500000       8.24997616    
   719.599976       8.17820454    
   719.700012       8.10356426    
   719.799988       8.08245659    
   719.900024       7.96632004    
   720.000000       7.95271254    
   720.099976       7.94539213    
   720.200012       8.05506039    
   720.299988       8.28785992    
   720.400024       8.47529984    
   720.500000       8.54023266    
   720.599976       8.50503635    
   720.700012       8.40791988    
   720.799988       8.36762428    
   720.900024       8.50232410    
   721.000000       8.66047287    
   721.099976       8.74036789    
   721.200012       8.83881664    
   721.299988       8.89958382    
   721.400024       8.95446014    
   721.500000       9.01563644    
   721.599976       9.11394024    
   721.700012       9.25167656    
   721.799988       9.32234478    
   721.900024       9.39157295    
   722.000000       9.47305202    
   722.099976       9.46448421    
   722.200012       9.42799187    
   722.299988       9.33820820    
   722.400024       9.22968006    
   722.500000       9.11954403    
   722.599976       9.03402042    
   722.700012       8.91896439    
   722.799988       8.72500896    
   722.900024       8.57334042    
   723.000000       8.49746418    
   723.099976       8.35313988    
   723.200012       8.31832886    
   723.299988       8.33118057    
   723.400024       8.31351662    
   723.500000       8.21272850    
   723.599976       8.08562469    
   723.700012       7.99514437    
   723.799988       7.90412426    
   723.900024       7.86870050    
   724.000000       7.79756451    
   724.099976       7.69533587    
   724.200012       7.53408003    
   724.299988       7.42600870    
   724.400024       7.32674408    
   724.500000       7.35388851    
   724.599976       7.39470053    
   724.700012       7.52847624    
   724.799988       7.63934422    
   724.900024       7.74120045    
   725.000000       7.79239225    
   725.099976       7.82504463    
   725.200012       7.78514433    
   725.299988       7.75153208    
   725.400024       7.75307989    
   725.500000       7.85725212    
   725.599976       7.92604828    
   725.700012       7.91874027    
   725.799988       8.03190041    
   725.900024       8.14480877    
   726.000000       8.31512451    
   726.099976       8.58529186    
   726.200012       8.96223640    
   726.299988       9.27426052    
   726.400024       9.35238075    
   726.500000       9.34671593    
   726.599976       9.40465260    
   726.700012       9.48904800    
   726.799988       9.61748505    
   726.900024       9.76996803    
   727.000000       9.89037609    
   727.099976       9.86122894    
   727.200012       9.86413193    
   727.299988       9.85365677    
   727.400024       9.84084034    
   727.500000       9.72363663    
   727.599976       9.61173630    
   727.700012       9.69935989    
   727.799988       9.76417255    
   727.900024       9.74794865    
   728.000000       9.68145561    
   728.099976       9.58414841    
   728.200012       9.50962830    
   728.299988       9.46506023    
   728.400024       9.34387207    
   728.500000       9.16891193    
   728.599976       9.04741192    
   728.700012       9.06025219    
   728.799988       9.07197666    
   728.900024       9.12345600    
   729.000000       9.07254028    
   729.099976       9.02622032    
   729.200012       8.92783260    
   729.299988       8.81180477    
   729.400024       8.77000809    
   729.500000       8.77550411    
   729.599976       8.72665215    
   729.700012       8.67466831    
   729.799988       8.64246082    
   729.900024       8.63592052    
   730.000000       8.61194420    
   730.099976       8.69380856    
   730.200012       8.84763622    
   730.299988       8.90070057    
   730.400024       8.94613266    
   730.500000       8.94225597    
   730.599976       8.96557236    
   730.700012       8.88133240    
   730.799988       8.91620445    
   730.900024       8.90955639    
   731.000000       8.95279217    
   731.099976       8.98002052    
   731.200012       9.03960037    
   731.299988       9.10274410    
   731.400024       9.20377254    
   731.500000       9.25449657    
   731.599976       9.30762005    
   731.700012       9.23869228    
   731.799988       9.15542412    
   731.900024       9.13522816    
   732.000000       9.16834831    
   732.099976       9.19645214    
   732.200012       9.22516823    
   732.299988       9.27651691    
   732.400024       9.31101608    
   732.500000       9.34330845    
   732.599976       9.32517624    
   732.700012       9.24997234    
   732.799988       9.16216850    
   732.900024       8.98002052    
   733.000000       8.81456470    
   733.099976       8.72829628    
   733.200012       8.85205269    
   733.299988       9.12570095    
   733.400024       9.29347229    
   733.500000       9.28160477    
   733.599976       9.23137283    
   733.700012       9.16384792    
   733.799988       9.19138813    
   733.900024       9.37395573    
   734.000000       9.64569664    
   734.099976       9.91430473    
   734.200012       9.95348454    
   734.299988       9.66876030    
   734.400024       9.39726067    
   734.500000       9.33650398    
   734.599976       9.35919666    
   734.700012       9.54340839    
   734.799988       9.73694420    
   734.900024       9.89270496    
   735.000000       9.83037663    
   735.099976       9.68665314    
   735.200012       9.55717278    
   735.299988       9.50619698    
   735.400024       9.56118011    
   735.500000       9.60712910    
   735.599976       9.73694420    
   735.700012       9.89212799    
   735.799988       10.0109282    
   735.900024       10.0449963    
   736.000000       10.0361881    
   736.099976       10.0038843    
   736.200012       10.1351643    
   736.299988       10.1653090    
   736.400024       10.1996403    
   736.500000       10.2002277    
   736.599976       10.2346325    
   736.700012       10.2411604    
   736.799988       10.3423328    
   736.900024       10.3781643    
   737.000000       10.3286161    
   737.099976       10.2536287    
   737.200012       10.2453117    
   737.299988       10.3023968    
   737.400024       10.2898922    
   737.500000       10.2459126    
   737.599976       10.1463852    
   737.700012       10.0508757    
   737.799988       9.97749615    
   737.900024       9.88745975    
   738.000000       9.81292820    
   738.099976       9.74446869    
   738.200012       9.70744801    
   738.299988       9.61460400    
   738.400024       9.61000824    
   738.500000       9.68665314    
   738.599976       9.69300079    
   738.700012       9.60828018    
   738.799988       9.55601978    
   738.900024       9.51134396    
   739.000000       9.47533226    
   739.099976       9.53424072    
   739.200012       9.53824902    
   739.299988       9.52794075    
   739.400024       9.42116451    
   739.500000       9.29799652    
   739.599976       9.25618839    
   739.700012       9.34898472    
   739.799988       9.35863209    
   739.900024       9.23925591    
   740.000000       9.22968006    
   740.099976       9.20996475    
   740.200012       9.11954403    
   740.299988       9.05522442    
   740.400024       8.96667671    
   740.500000       8.93726444    
   740.599976       8.85702038    
   740.700012       8.71022415    
   740.799988       8.61739254    
   740.900024       8.53156853    
   741.000000       8.47692013    
   741.099976       8.37300014    
   741.200012       8.36065197    
   741.299988       8.37460804    
   741.400024       8.35100460    
   741.500000       8.32528782    
   741.599976       8.31725979    
   741.700012       8.27558422    
   741.799988       8.21804428    
   741.900024       8.17130470    
   742.000000       8.13846016    
   742.099976       8.15382004    
   742.200012       8.13951588    
   742.299988       8.09722900    
   742.400024       8.05768776    
   742.500000       8.04084015    
   742.599976       7.98465633    
   742.700012       7.98204041    
   742.799988       8.10039616    
   742.900024       8.24785233    
   743.000000       8.37890434    
   743.099976       8.39556026    
   743.200012       8.30175591    
   743.299988       8.24145603    
   743.400024       8.27770805    
   743.500000       8.37085247    
   743.599976       8.50719643    
   743.700012       8.57116890    
   743.799988       8.62011623    
   743.900024       8.66756439    
   744.000000       8.80850410    
   744.099976       8.93504429    
   744.200012       8.98002052    
   744.299988       9.00393677    
   744.400024       8.99726391    
   744.500000       9.03068447    
   744.599976       9.12794399    
   744.700012       9.21333694    
   744.799988       9.28838444    
   744.900024       9.43027210    
   745.000000       9.44851303    
   745.099976       9.37680054    
   745.200012       9.27255630    
   745.299988       9.24376774    
   745.400024       9.29574013    
   745.500000       9.32517624    
   745.599976       9.34671593    
   745.700012       9.38133621    
   745.799988       9.31780815    
   745.900024       9.17283630    
   746.000000       9.14982033    
   746.099976       9.19870853    
   746.200012       9.24771595    
   746.299988       9.27426052    
   746.400024       9.30931282    
   746.500000       9.35863209    
   746.599976       9.52851677    
   746.700012       9.67106438    
   746.799988       9.75432014    
   746.900024       9.72769260    
   747.000000       9.68088055    
   747.099976       9.59908867    
   747.200012       9.50448036    
   747.299988       9.49018860    
   747.400024       9.69069576    
   747.500000       9.87463188    
   747.599976       9.92365170    
   747.700012       9.88220501    
   747.799988       9.94880486    
   747.900024       10.1653090    
   748.000000       10.3721886    
   748.099976       10.5335283    
   748.200012       10.6022758    
   748.299988       10.6894445    
   748.400024       10.7477522    
   748.500000       10.8007326    
   748.599976       10.9586039    
   748.700012       11.1690245    
   748.799988       11.3770685    
   748.900024       11.5643044    
   749.000000       11.6458321    
   749.099976       11.6882887    
   749.200012       11.6806803    
   749.299988       11.6730728    
   749.400024       11.6072407    
   749.500000       11.4409809    
   749.599976       11.3808250    
   749.700012       11.2684450    
   749.799988       11.2728004    
   749.900024       11.3070850    
   750.000000       11.2609682    
   750.099976       11.2927437    
   750.200012       11.3883362    
   750.299988       11.3576765    
   750.400024       11.2628403    
   750.500000       11.2510204    
   750.599976       11.2896242    
   750.700012       11.3433008    
   750.799988       11.2921200    
   750.900024       11.1510477    
   751.000000       11.0614090    
   751.099976       11.0065556    
   751.200012       10.8984966    
   751.299988       10.6930809    
   751.400024       10.5293169    
   751.500000       10.3996925    
   751.599976       10.3155003    
   751.700012       10.2619438    
   751.799988       10.1854210    
   751.900024       10.1209927    
   752.000000       10.0385284    
   752.099976       9.94996834    
   752.200012       10.0185604    
   752.299988       10.2286921    
   752.400024       10.3745766    
   752.500000       10.3799515    
   752.599976       10.2263165    
   752.700012       9.94119644    
   752.799988       9.91898346    
   752.900024       10.1322126    
   753.000000       10.3345804    
   753.099976       10.3853283    
   753.200012       10.3530722    
   753.299988       10.3184767    
   753.400024       10.4601965    
   753.500000       10.6773129    
   753.599976       10.7167559    
   753.700012       10.6452122    
   753.799988       10.5938282    
   753.900024       10.6542969    
   754.000000       10.7258644    
   754.099976       10.8001204    
   754.200012       10.6530848    
   754.299988       10.4932327    
   754.400024       10.4062691    
   754.500000       10.3829403    
   754.599976       10.4392080    
   754.700012       10.5425644    
   754.799988       10.5112686    
   754.900024       10.5341291    
   755.000000       10.6198082    
   755.099976       10.8544559    
   755.200012       11.1746044    
   755.299988       11.4786606    
   755.400024       11.6072407    
   755.500000       11.5958652    
   755.599976       11.4899759    
   755.700012       11.2865162    
   755.799988       11.1733685    
   755.900024       10.9721165    
   756.000000       10.9905605    
   756.099976       10.9573803    
   756.200012       10.8942127    
   756.299988       10.9328289    
   756.400024       10.9536972    
   756.500000       10.9518490    
   756.599976       10.7629681    
   756.700012       10.5118675    
   756.799988       10.3482962    
   756.900024       10.3626242    
   757.000000       10.3512840    
   757.099976       10.1629448    
   757.200012       9.99450016    
   757.299988       9.93126011    
   757.400024       9.83444405    
   757.500000       9.71727562    
   757.599976       9.65433693    
   757.700012       9.70744801    
   757.799988       9.71900368    
   757.900024       9.74911213    
   758.000000       9.76243210    
   758.099976       9.74100113    
   758.200012       9.72826767    
   758.299988       9.67971611    
   758.400024       9.69300079    
   758.500000       9.74563217    
   758.599976       9.85015202    
   758.700012       9.90904808    
   758.799988       10.0185604    
   758.900024       9.98335266    
   759.000000       9.87754822    
   759.099976       9.77809238    
   759.200012       9.75663662    
   759.299988       9.82222843    
   759.400024       9.83385563    
   759.500000       9.88629627    
   759.599976       9.91898346    
   759.700012       9.83910084    
   759.799988       9.80421638    
   759.900024       9.80944824    
   760.000000       9.84608364    
   760.099976       9.75200462    
   760.200012       9.63129616    
   760.299988       9.53595638    
   760.400024       9.55430412    
   760.500000       9.63820839    
   760.599976       9.69069576    
   760.700012       9.70166397    
   760.799988       9.81758499    
   760.900024       9.83734894    
   761.000000       9.70975304    
   761.099976       9.50162411    
   761.200012       9.33140373    
   761.299988       9.26126480    
   761.400024       9.25731659    
   761.500000       9.33650398    
   761.599976       9.42571259    
   761.700012       9.39555645    
   761.799988       9.20207977    
   761.900024       9.04128075    
   762.000000       9.05968857    
   762.099976       9.11449242    
   762.200012       9.18801689    
   762.299988       9.27086449    
   762.400024       9.38702393    
   762.500000       9.46791649    
   762.599976       9.49132824    
   762.700012       9.59505653    
   762.799988       9.65203190    
   762.900024       9.56520081    
   763.000000       9.45421219    
   763.099976       9.33537674    
   763.200012       9.32403660    
   763.299988       9.43995667    
   763.400024       9.47533226    
   763.500000       9.38077259    
   763.599976       9.29799652    
   763.700012       9.29460049    
   763.799988       9.40749645    
   763.900024       9.54685211    
   764.000000       9.68838120    
   764.099976       9.97339249    
   764.200012       10.1481609    
   764.299988       10.1528883    
   764.400024       10.1198158    
   764.500000       10.1174517    
   764.599976       10.2494764    
   764.700012       10.2577915    
   764.799988       10.2904921    
   764.900024       10.5383520    
   765.000000       10.7733126    
   765.099976       10.8752403    
   765.200012       10.9954805    
   765.299988       11.0861034    
   765.400024       11.2099800    
   765.500000       11.3226843    
   765.599976       11.2952404    
   765.700012       11.1715088    
   765.799988       11.0867157    
   765.900024       10.9930201    
   766.000000       10.8306246    
   766.099976       10.6706524    
   766.200012       10.4649963    
   766.299988       10.3363686    
   766.400024       10.3471088    
   766.500000       10.3775644    
   766.599976       10.2292929    
   766.700012       10.0720682    
   766.799988       10.1050682    
   766.900024       10.1357517    
   767.000000       10.1688595    
   767.099976       10.2328453    
   767.200012       10.4080687    
   767.299988       10.7125082    
   767.400024       10.9101362    
   767.500000       11.0509205    
   767.599976       11.1176291    
   767.700012       11.3445482    
   767.799988       11.4950047    
   767.900024       11.5939684    
   768.000000       11.7263765    
   768.099976       11.8767729    
   768.200012       11.8384438    
   768.299988       11.8742161    
   768.400024       11.9452801    
   768.500000       11.9363165    
   768.599976       11.9670963    
   768.700012       12.0165606    
   768.799988       12.1746006    
   768.900024       12.3532810    
   769.000000       12.4761610    
   769.099976       12.4939203    
   769.200012       12.4617605    
   769.299988       12.3585615    
   769.400024       12.2920799    
   769.500000       12.2692804    
   769.599976       12.2920799    
   769.700012       12.3122396    
   769.799988       12.2245207    
   769.900024       11.9510527    
   770.000000       11.7168484    
   770.099976       11.5914488    
   770.200012       11.6762400    
   770.299988       11.7422647    
   770.400024       11.6743326    
   770.500000       11.5170364    
   770.599976       11.3532963    
   770.700012       11.3795643    
   770.799988       11.2373285    
   770.900024       11.0392084    
   771.000000       10.8850327    
   771.099976       10.8013439    
   771.200012       10.7465401    
   771.299988       10.8068275    
   771.400024       10.9371243    
   771.500000       11.0213404    
   771.599976       11.1826677    
   771.700012       11.3089571    
   771.799988       11.4177723    
   771.900024       11.4924965    
   772.000000       11.5958652    
   772.099976       11.7155771    
   772.200012       11.7829800    
   772.299988       11.8774204    
   772.400024       11.9260569    
   772.500000       11.8735809    
   772.599976       11.9363165    
   772.700012       11.9959927    
   772.799988       12.0790806    
   772.900024       12.1144800    
   773.000000       12.1228800    
   773.099976       12.1985998    
   773.200012       12.2277613    
   773.299988       12.2296801    
   773.400024       12.2128801    
   773.500000       12.1604414    
   773.599976       12.1087208    
   773.700012       11.9998446    
   773.799988       11.6483650    
   773.900024       11.3495522    
   774.000000       11.2423086    
   774.099976       11.3408051    
   774.200012       11.4133921    
   774.299988       11.5019283    
   774.400024       11.5157766    
   774.500000       11.2958651    
   774.599976       11.0004005    
   774.700012       10.7325487    
   774.799988       10.5642605    
   774.900024       10.5908051    
   775.000000       10.6997643    
   775.099976       10.7672281    
   775.200012       10.8214684    
   775.299988       10.9248486    
   775.400024       10.9487762    
   775.500000       11.0127125    
   775.599976       10.9254723    
   775.700012       10.8251286    
   775.799988       10.7714882    
   775.900024       10.6930809    
   776.000000       10.5799446    
   776.099976       10.5148687    
   776.200012       10.4074678    
   776.299988       10.3351803    
   776.400024       10.3506851    
   776.500000       10.4944324    
   776.599976       10.6004648    
   776.700012       10.5654602    
   776.799988       10.4758091    
   776.900024       10.5329285    
   777.000000       10.5473766    
   777.099976       10.5570240    
   777.200012       10.4523964    
   777.299988       10.3763638    
   777.400024       10.3482962    
   777.500000       10.1351643    
   777.599976       9.98511600    
   777.700012       9.93651581    
   777.799988       10.0461721    
   777.900024       10.2566042    
   778.000000       10.3698006    
   778.099976       10.4170446    
   778.200012       10.4529963    
   778.299988       10.5509996    
   778.400024       10.6113482    
   778.500000       10.6095362    
   778.599976       10.4836082    
   778.700012       10.2666969    
   778.799988       10.2114964    
   778.900024       10.1800919    
   779.000000       10.2043800    
   779.099976       10.4368086    
   779.200012       10.5606365    
   779.299988       10.6706524    
   779.400024       10.6961164    
   779.500000       10.6864090    
   779.599976       10.5190802    
   779.700012       10.3280163    
   779.799988       10.2560043    
   779.900024       10.3560600    
   780.000000       10.4914207    
   780.099976       10.5920162    
   780.200012       10.6500597    
   780.299988       10.6065130    
   780.400024       10.5522003    
   780.500000       10.5962410    
   780.599976       10.6767120    
   780.700012       10.6059008    
   780.799988       10.5962410    
   780.900024       10.7398443    
   781.000000       10.8342848    
   781.099976       10.8068275    
   781.200012       10.7854929    
   781.299988       10.7368088    
   781.400024       10.6924810    
   781.500000       10.6773129    
   781.599976       10.7617435    
   781.700012       10.8630123    
   781.799988       11.0293446    
   781.900024       11.0681877    
   782.000000       11.1077290    
   782.099976       11.2317371    
   782.200012       11.4918594    
   782.299988       11.7143040    
   782.400024       11.9497690    
   782.500000       11.8761368    
   782.599976       11.7657957    
   782.700012       11.6946239    
   782.799988       11.6743326    
   782.900024       11.6952600    
   783.000000       11.9228525    
   783.099976       12.1817999    
   783.200012       12.3454809    
   783.299988       12.4918804    
   783.400024       12.5510406    
   783.500000       12.5845203    
   783.599976       12.5168409    
   783.700012       12.4611607    
   783.799988       12.5017214    
   783.900024       12.6920404    
   784.000000       12.8611202    
   784.099976       12.8286009    
   784.200012       12.6564007    
   784.299988       12.6609612    
   784.400024       12.8046007    
   784.500000       12.9384003    
   784.599976       12.9597607    
   784.700012       12.9451199    
   784.799988       13.0480804    
   784.900024       13.0776005    
   785.000000       13.0641603    
   785.099976       13.0153208    
   785.200012       12.9204006    
   785.299988       12.9838800    
   785.400024       12.8524799    
   785.500000       12.6960001    
   785.599976       12.5648413    
   785.700012       12.5470810    
   785.799988       12.4729204    
   785.900024       12.3610811    
   786.000000       12.3578405    
   786.099976       12.4867201    
   786.200012       12.5043602    
   786.299988       12.3839998    
   786.400024       12.1940413    
   786.500000       12.0165606    
   786.599976       11.8966084    
   786.700012       11.8812485    
   786.799988       12.0108004    
   786.900024       12.0906000    
   787.000000       12.1843204    
   787.099976       12.1352415    
   787.200012       12.1558809    
   787.299988       12.2680807    
   787.400024       12.4958410    
   787.500000       12.6920404    
   787.599976       12.7231207    
   787.700012       12.7184401    
   787.799988       12.7197609    
   787.900024       12.7741203    
   788.000000       12.7654810    
   788.099976       12.7648802    
   788.200012       12.7456808    
   788.299988       12.5674810    
   788.400024       12.4689608    
   788.500000       12.5595608    
   788.599976       12.7609205    
   788.700012       12.9664803    
   788.799988       13.0796404    
   788.900024       13.1494808    
   789.000000       13.1832008    
   789.099976       13.0628405    
   789.200012       12.9564009    
   789.299988       12.9651613    
   789.400024       13.1851206    
   789.500000       13.3514404    
   789.599976       13.3445997    
   789.700012       13.2884407    
   789.799988       13.3310404    
   789.900024       13.4696407    
   790.000000       13.5126009    
   790.099976       13.5781202    
   790.200012       13.5726004    
   790.299988       13.4620810    
   790.400024       13.4743204    
   790.500000       13.3555202    
   790.599976       13.2276001    
   790.700012       13.2182398    
   790.799988       13.1979599    
   790.900024       13.2303610    
   791.000000       13.2688799    
   791.099976       13.3128004    
   791.200012       13.3087206    
   791.299988       13.3094406    
   791.400024       13.2309599    
   791.500000       13.1011200    
   791.599976       12.8990402    
   791.700012       12.7026005    
   791.799988       12.6807604    
   791.900024       12.6247206    
   792.000000       12.4932013    
   792.099976       12.1940413    
   792.200012       12.0687599    
   792.299988       12.1054811    
   792.400024       12.1753206    
   792.500000       12.1578007    
   792.599976       12.1461611    
   792.700012       12.2148008    
   792.799988       12.2738409    
   792.900024       12.4755611    
   793.000000       12.7483206    
   793.099976       13.1058006    
   793.200012       13.3338003    
   793.299988       13.4818811    
   793.400024       13.4260807    
   793.500000       13.3114805    
   793.599976       13.2330008    
   793.700012       13.2586803    
   793.799988       13.3358412    
   793.900024       13.4090405    
   794.000000       13.3527613    
   794.099976       13.2148800    
   794.200012       13.1011200    
   794.299988       12.9618006    
   794.400024       12.9597607    
   794.500000       12.9811211    
   794.599976       13.0132809    
   794.700012       13.0755606    
   794.799988       13.1515207    
   794.900024       13.1515207    
   795.000000       13.2979212    
   795.099976       13.3310404    
   795.200012       13.3405199    
   795.299988       13.3982410    
   795.400024       13.3053608    
   795.500000       13.2600012    
   795.599976       13.2445202    
   795.700012       13.3005610    
   795.799988       13.4294405    
   795.900024       13.4668798    
   796.000000       13.4920797    
   796.099976       13.5343199    
   796.200012       13.6088409    
   796.299988       13.6911602    
   796.400024       13.7192411    
   796.500000       13.8667212    
   796.599976       14.0462408    
   796.700012       14.1814804    
   796.799988       14.1807604    
   796.900024       14.1870012    
   797.000000       14.0462408    
   797.099976       13.9996805    
   797.200012       13.9580402    
   797.299988       13.9365606    
   797.400024       13.9400406    
   797.500000       13.7708406    
   797.599976       13.4668798    
   797.700012       13.1757612    
   797.799988       13.0722008    
   797.900024       12.9778814    
   798.000000       12.7861204    
   798.099976       12.6847200    
   798.200012       12.5964003    
   798.299988       12.5950804    
   798.400024       12.5142012    
   798.500000       12.2856007    
   798.599976       12.0712805    
   798.700012       11.8071957    
   798.799988       11.5863962    
   798.900024       11.4039841    
   799.000000       11.3239441    
   799.099976       11.2137127    
   799.200012       11.2840204    
   799.299988       11.3239441    
   799.400024       11.3164444    
   799.500000       11.4554157    
   799.599976       11.6578560    
   799.700012       11.8078327    
   799.799988       11.9305439    
   799.900024       12.0184803    
   800.000000       11.9998446    
   800.099976       11.9831409    
   800.200012       12.0372009    
   800.299988       12.0282011    
   800.400024       11.9414396    
   800.500000       11.7804365    
   800.599976       11.7887163    
   800.700012       11.9440079    
   800.799988       12.0976801    
   800.900024       12.1746006    
   801.000000       12.2524805    
   801.099976       12.4054804    
   801.200012       12.5004005    
   801.299988       12.5688009    
   801.400024       12.5221205    
   801.500000       12.3982801    
   801.599976       12.3207598    
   801.700012       12.2622004    
   801.799988       12.2614813    
   801.900024       12.2271605    
   802.000000       12.2472010    
   802.099976       12.2056808    
   802.200012       12.1985998    
   802.299988       12.2420406    
   802.400024       12.3839998    
   802.500000       12.4401608    
   802.599976       12.4774799    
   802.700012       12.5463610    
   802.799988       12.7549200    
   802.900024       13.0762806    
   803.000000       13.1703606    
   803.099976       13.0540800    
   803.200012       12.9258003    
   803.299988       12.8990402    
   803.400024       12.9164400    
   803.500000       12.8718004    
   803.599976       12.8618402    
   803.700012       12.9430809    
   803.799988       12.9404402    
   803.900024       13.0186806    
   804.000000       12.9597607    
   804.099976       12.7953606    
   804.200012       12.6175203    
   804.299988       12.4990807    
   804.400024       12.4323606    
   804.500000       12.4473600    
   804.599976       12.3885603    
   804.700012       12.3272409    
   804.799988       12.3050404    
   804.900024       12.2096405    
   805.000000       12.1513205    
   805.099976       12.1532402    
   805.200012       12.2121601    
   805.299988       12.1345205    
   805.400024       12.0494404    
   805.500000       12.0397205    
   805.599976       12.1125603    
   805.700012       12.2374802    
   805.799988       12.4048815    
   805.900024       12.6088800    
   806.000000       12.7470007    
   806.099976       13.0186806    
   806.200012       13.1084414    
   806.299988       13.0166407    
   806.400024       12.9018011    
   806.500000       12.7046404    
   806.599976       12.6933603    
   806.700012       12.6649208    
   806.799988       12.6993608    
   806.900024       12.7861204    
   807.000000       12.7993202    
   807.099976       12.7105207    
   807.200012       12.6754799    
   807.299988       12.6807604    
   807.400024       12.6537600    
   807.500000       12.4185600    
   807.599976       12.3141603    
   807.700012       12.3735609    
   807.799988       12.6049204    
   807.900024       12.9344406    
   808.000000       13.1360407    
   808.099976       13.3120804    
   808.200012       13.5030003    
   808.299988       13.6143599    
   808.400024       13.5418806    
   808.500000       13.4661608    
   808.599976       13.3941612    
   808.700012       13.2486000    
   808.799988       13.1252413    
   808.900024       12.9704399    
   809.000000       12.9110403    
   809.099976       12.7443609    
   809.200012       12.6075602    
   809.299988       12.5503206    
   809.400024       12.5056810    
   809.500000       12.5688009    
   809.599976       12.7086000    
   809.700012       12.8757610    
   809.799988       12.9858007    
   809.900024       13.1104803    
   810.000000       13.1521206    
   810.099976       13.0548000    
   810.200012       12.9317999    
   810.299988       12.8073606    
   810.400024       12.7807207    
   810.500000       12.9110403    
   810.599976       12.9618006    
   810.700012       12.8924408    
   810.799988       12.8372402    
   810.900024       12.7741203    
   811.000000       12.7006807    
   811.099976       12.6379204    
   811.200012       12.4729204    
   811.299988       12.1720810    
   811.400024       12.0802813    
   811.500000       12.0088797    
   811.599976       12.0230408    
   811.700012       12.0152407    
   811.799988       11.9677324    
   811.900024       12.1461611    
   812.000000       12.3324013    
   812.099976       12.5128803    
   812.200012       12.5293207    
   812.299988       12.6168003    
   812.400024       12.6372004    
   812.500000       12.5372400    
   812.599976       12.4833603    
   812.700012       12.4500008    
   812.799988       12.5312414    
   812.900024       12.6181202    
   813.000000       12.5595608    
   813.099976       12.4617605    
   813.200012       12.3878412    
   813.299988       12.2673607    
   813.400024       12.3076811    
   813.500000       12.4585209    
   813.599976       12.4945202    
   813.700012       12.3702011    
   813.799988       12.2862005    
   813.900024       12.3154812    
   814.000000       12.3194408    
   814.099976       12.3194408    
   814.200012       12.3976803    
   814.299988       12.4545612    
   814.400024       12.5128803    
   814.500000       12.6735611    
   814.599976       12.8239202    
   814.700012       12.8000412    
   814.799988       12.6847200    
   814.900024       12.5523615    
   815.000000       12.4899607    
   815.099976       12.4611607    
   815.200012       12.5037603    
   815.299988       12.5221205    
   815.400024       12.5253611    
   815.500000       12.5556011    
   815.599976       12.4867201    
   815.700012       12.3435602    
   815.799988       12.2121601    
   815.900024       12.0204010    
   816.000000       11.7219238    
   816.099976       11.2454157    
   816.200012       10.9629002    
   816.299988       10.9003448    
   816.400024       10.8911524    
   816.500000       10.8764639    
   816.599976       10.7295132    
   816.700012       10.5678720    
   816.799988       10.5112686    
   816.900024       10.5612478    
   817.000000       10.6651926    
   817.099976       10.8648481    
   817.200012       11.0879517    
   817.299988       11.3251925    
   817.400024       11.3639288    
   817.500000       11.2796516    
   817.599976       11.1219482    
   817.700012       11.0151720    
   817.799988       11.1102009    
   817.900024       11.2248964    
   818.000000       11.3645525    
   818.099976       11.4321957    
   818.200012       11.4441242    
   818.299988       11.5775518    
   818.400024       11.7626171    
   818.500000       12.1093206    
   818.599976       12.2492399    
   818.700012       12.2317209    
   818.799988       12.1921206    
   818.900024       12.1513205    
   819.000000       12.1733999    
   819.099976       12.0648003    
   819.200012       11.9388733    
   819.299988       11.8333445    
   819.400024       11.8282328    
   819.500000       11.8857241    
   819.599976       11.8531322    
   819.700012       11.9100485    
   819.799988       11.9030046    
   819.900024       11.7804365    
   820.000000       11.7778807    
   820.099976       11.8154755    
   820.200012       11.8180323    
   820.299988       11.6717997    
   820.400024       11.5403404    
   820.500000       11.4384718    
   820.599976       11.4855728    
   820.700012       11.5409765    
   820.799988       11.5220766    
   820.900024       11.6350689    
   821.000000       11.7371769    
   821.099976       11.8307877    
   821.200012       11.9260569    
   821.299988       11.9927769    
   821.400024       11.9863567    
   821.500000       11.8397284    
   821.599976       11.8161125    
   821.700012       11.9395208    
   821.799988       11.9536209    
   821.900024       11.9260569    
   822.000000       11.9805727    
   822.099976       12.0842409    
   822.200012       12.0990009    
   822.299988       12.0171614    
   822.400024       11.9388733    
   822.500000       11.8767729    
   822.599976       11.8186684    
   822.700012       11.8256884    
   822.799988       11.9645281    
   822.900024       12.0100803    
   823.000000       12.0255613    
   823.099976       12.0506411    
   823.200012       11.9850731    
   823.299988       11.8857241    
   823.400024       11.8359003    
   823.500000       11.8505764    
   823.599976       11.8263245    
   823.700012       11.8122969    
   823.799988       11.7257404    
   823.900024       11.6249409    
   824.000000       11.6686325    
   824.099976       11.9164448    
   824.200012       12.2862005    
   824.299988       12.5556011    
   824.400024       12.7436409    
   824.500000       12.8199606    
   824.599976       12.8930407    
   824.700012       12.8365202    
   824.799988       12.8173208    
   824.900024       12.7735205    
   825.000000       12.7615204    
   825.099976       12.9018011    
   825.200012       12.9778814    
   825.299988       12.9825602    
   825.400024       12.9411602    
   825.500000       12.9331207    
   825.599976       12.8871603    
   825.700012       12.9798002    
   825.799988       13.1582413    
   825.900024       13.4206800    
   826.000000       13.5446405    
   826.099976       13.5037212    
   826.200012       13.5166807    
   826.299988       13.6040411    
   826.400024       13.6740007    
   826.500000       13.6746006    
   826.599976       13.6102800    
   826.700012       13.5931196    
   826.799988       13.6602011    
   826.900024       13.6980009    
   827.000000       13.5520802    
   827.099976       13.2404404    
   827.200012       13.0628405    
   827.299988       12.9290409    
   827.400024       12.7596006    
   827.500000       12.6292801    
   827.599976       12.5839205    
   827.700012       12.3872404    
   827.799988       12.3376799    
   827.900024       12.4795208    
   828.000000       12.7383604    
   828.099976       13.0252800    
   828.200012       13.0916414    
   828.299988       13.1192408    
   828.400024       13.0186806    
   828.500000       12.7091999    
   828.599976       12.6490812    
   828.700012       12.8265600    
   828.799988       12.9138012    
   828.900024       12.8404808    
   829.000000       12.6999598    
   829.099976       12.5693998    
   829.200012       12.5168409    
   829.299988       12.7006807    
   829.400024       12.8624411    
   829.500000       12.9157200    
   829.599976       12.8644800    
   829.700012       12.9417601    
   829.799988       13.0568409    
   829.900024       13.0716000    
   830.000000       13.1562004    
   830.099976       13.2344408    
   830.200012       13.3778410    
   830.299988       13.5309601    
   830.400024       13.7577600    
   830.500000       14.0726404    
   830.599976       14.3025608    
   830.700012       14.2864809    
   830.799988       14.3776798    
   830.900024       14.5279207    
   831.000000       14.6491203    
   831.099976       14.6632814    
   831.200012       14.5760403    
   831.299988       14.6058006    
   831.400024       14.7686415    
   831.500000       14.9108410    
   831.599976       14.8314009    
   831.700012       14.6356802    
   831.799988       14.4298811    
   831.900024       14.4002409    
   832.000000       14.4686413    
   832.099976       14.4348011    
   832.200012       14.1862812    
   832.299988       14.0211611    
   832.400024       14.0337610    
   832.500000       14.0656805    
   832.599976       14.1200399    
   832.700012       14.1312008    
   832.799988       14.1088800    
   832.900024       14.0101213    
   833.000000       13.8784809    
   833.099976       13.8632402    
   833.200012       13.9477205    
   833.299988       13.9747210    
   833.400024       13.8122396    
   833.500000       13.6095610    
   833.599976       13.4574013    
   833.700012       13.4941206    
   833.799988       13.5078011    
   833.900024       13.5766802    
   834.000000       13.7673607    
   834.099976       13.8930006    
   834.200012       13.9088411    
   834.299988       13.8115206    
   834.400024       13.7494802    
   834.500000       13.6602011    
   834.599976       13.7846403    
   834.700012       13.9864807    
   834.799988       14.1681604    
   834.900024       14.2317610    
   835.000000       14.3046007    
   835.099976       14.4002409    
   835.200012       14.4502802    
   835.299988       14.4728413    
   835.400024       14.5845604    
   835.500000       14.8143606    
   835.599976       14.9460001    
   835.700012       15.0998411    
   835.799988       15.2256002    
   835.900024       15.1893606    
   836.000000       15.0192003    
   836.099976       14.9948406    
   836.200012       15.0192003    
   836.299988       15.1171207    
   836.400024       15.1749601    
   836.500000       15.1633205    
   836.599976       15.0933599    
   836.700012       15.0062408    
   836.799988       15.0631208    
   836.900024       15.1872005    
   837.000000       15.2125206    
   837.099976       15.1981211    
   837.200012       15.1958408    
   837.299988       15.1728010    
   837.400024       15.2241602    
   837.500000       15.3452406    
   837.599976       15.5041208    
   837.700012       15.8182802    
   837.799988       16.0218010    
   837.900024       15.9735613    
   838.000000       15.7894802    
   838.099976       15.6424809    
   838.200012       15.7152004    
   838.299988       15.8353205    
   838.400024       15.9202805    
   838.500000       15.8412008    
   838.599976       15.8257208    
   838.700012       15.8500805    
   838.799988       15.8101206    
   838.900024       15.6879606    
   839.000000       15.5889606    
   839.099976       15.4413605    
   839.200012       15.3379202    
   839.299988       15.1113605    
   839.400024       14.9524803    
   839.500000       14.6902809    
   839.599976       14.4686413    
   839.700012       14.2366810    
   839.799988       14.0796003    
   839.900024       13.9448404    
   840.000000       13.8459597    
   840.099976       13.8501596    
   840.200012       13.6636810    
   840.299988       13.4070005    
   840.400024       13.2378006    
   840.500000       13.1239204    
   840.599976       13.0065613    
   840.700012       12.9010811    
   840.799988       12.7542009    
   840.900024       12.5786400    
   841.000000       12.6609612    
   841.099976       12.6993608    
   841.200012       12.5398798    
   841.299988       12.5279999    
   841.400024       12.4932013    
   841.500000       12.5136013    
   841.599976       12.5162401    
   841.700012       12.3435602    
   841.799988       12.2530813    
   841.900024       12.2848806    
   842.000000       12.1966810    
   842.099976       12.0301199    
   842.200012       11.9850731    
   842.299988       11.9363165    
   842.400024       12.0822001    
   842.500000       12.3331213    
   842.599976       12.5253611    
   842.700012       12.6993608    
   842.799988       12.7423201    
   842.900024       12.7105207    
   843.000000       12.7648802    
   843.099976       12.9664803    
   843.200012       13.0662012    
   843.299988       13.1218805    
   843.400024       13.1623211    
   843.500000       13.2756004    
   843.599976       13.3724403    
   843.700012       13.4268007    
   843.799988       13.3222809    
   843.900024       13.3182011    
   844.000000       13.2648001    
   844.099976       13.3148413    
   844.200012       13.4355602    
   844.299988       13.4996405    
   844.400024       13.6047611    
   844.500000       13.7151613    
   844.599976       13.7212801    
   844.700012       13.6588802    
   844.799988       13.6143599    
   844.900024       13.4002800    
   845.000000       13.3174810    
   845.099976       13.3425608    
   845.200012       13.4600401    
   845.299988       13.4370012    
   845.400024       13.4281206    
   845.500000       13.5814800    
   845.599976       13.6424408    
   845.700012       13.6088409    
   845.799988       13.5760813    
   845.900024       13.6129208    
   846.000000       13.4743204    
   846.099976       13.3676405    
   846.200012       13.2316799    
   846.299988       13.1541605    
   846.400024       13.2020407    
   846.500000       13.3941612    
   846.599976       13.5302401    
   846.700012       13.5624008    
   846.799988       13.5979204    
   846.900024       13.6588802    
   847.000000       13.7247601    
   847.099976       13.8266401    
   847.200012       13.9692001    
   847.299988       14.0914803    
   847.400024       14.2401609    
   847.500000       14.3643599    
   847.599976       14.3250008    
   847.700012       14.0740805    
   847.799988       13.8501596    
   847.900024       13.5958805    
   848.000000       13.4104805    
   848.099976       13.2283201    
   848.200012       13.0977602    
   848.299988       13.0273209    
   848.400024       12.7920008    
   848.500000       12.5635204    
   848.599976       12.4854002    
   848.700012       12.5950804    
   848.799988       12.6201601    
   848.900024       12.7462797    
   849.000000       12.7264805    
   849.099976       12.8032808    
   849.200012       12.8545208    
   849.299988       12.7549200    
   849.400024       12.5805607    
   849.500000       12.5011206    
   849.599976       12.6247206    
   849.700012       12.9151201    
   849.799988       13.1272802    
   849.900024       13.0802402    
   850.000000       13.0374002    
   850.099976       13.1011200    
   850.200012       13.3128004    
   850.299988       13.6836004    
   850.400024       13.9095602    
   850.500000       13.9962006    
   850.599976       14.0038805    
   850.700012       14.0038805    
   850.799988       14.1304808    
   850.900024       14.0378408    
   851.000000       13.8225603    
   851.099976       13.6150799    
   851.200012       13.5651608    
   851.299988       13.6780806    
   851.400024       13.7929201    
   851.500000       13.9573202    
   851.599976       13.9885206    
   851.700012       13.8825607    
   851.799988       13.8446407    
   851.900024       13.8792009    
   852.000000       13.8847198    
   852.099976       13.8156004    
   852.200012       13.6945200    
   852.299988       13.6636810    
   852.400024       13.9110003    
   852.500000       14.1339607    
   852.599976       14.2142401    
   852.700012       13.9650002    
   852.799988       13.8819609    
   852.900024       14.0643606    
   853.000000       14.3032808    
   853.099976       14.6484003    
   853.200012       14.7295208    
   853.299988       14.6690407    
   853.400024       14.5371599    
   853.500000       14.3552408    
   853.599976       14.2416010    
   853.700012       14.1319208    
   853.799988       13.9435205    
   853.900024       13.6767607    
   854.000000       13.5794411    
   854.099976       13.6376410    
   854.200012       13.7805605    
   854.299988       13.8570004    
   854.400024       13.9054804    
   854.500000       14.1535196    
   854.599976       14.2149611    
   854.700012       14.2731609    
   854.799988       14.3587208    
   854.900024       14.5874414    
   855.000000       14.7295208    
   855.099976       14.7850809    
   855.200012       14.9287214    
   855.299988       14.9696407    
   855.400024       14.8600807    
   855.500000       14.7664804    
   855.599976       14.7715206    
   855.700012       14.9818811    
   855.799988       15.0458412    
   855.900024       14.9395208    
   856.000000       14.8221607    
   856.099976       14.7700806    
   856.200012       14.7472811    
   856.299988       14.8279200    
   856.400024       14.8536005    
   856.500000       14.6882410    
   856.599976       14.5548000    
   856.700012       14.3053198    
   856.799988       14.1723604    
   856.900024       14.2030811    
   857.000000       14.2310400    
   857.099976       14.0893211    
   857.200012       14.1597605    
   857.299988       14.3250008    
   857.400024       14.5816803    
   857.500000       14.8156805    
   857.599976       15.0588007    
   857.700012       15.3147602    
   857.799988       15.5172005    
   857.900024       15.7305603    
   858.000000       15.9684010    
   858.099976       16.0939217    
   858.200012       16.1416798    
   858.299988       16.1364002    
   858.400024       16.0359612    
   858.500000       15.8316002    
   858.599976       15.6402006    
   858.700012       15.4821606    
   858.799988       15.4056005    
   858.900024       15.3430805    
   859.000000       15.4172411    
   859.099976       15.5128803    
   859.200012       15.5632811    
   859.299988       15.5932808    
   859.400024       15.5800810    
   859.500000       15.5143213    
   859.599976       15.3597603    
   859.700012       15.2444410    
   859.799988       15.1900797    
   859.900024       15.1670408    
   860.000000       14.9934006    
   860.099976       14.7366009    
   860.200012       14.6498413    
   860.299988       14.7722406    
   860.400024       14.8915205    
   860.500000       15.0480003    
   860.599976       15.1171207    
   860.700012       15.1525202    
   860.799988       15.1034403    
   860.900024       14.9826012    
   861.000000       14.8143606    
   861.099976       14.6576405    
   861.200012       14.5230007    
   861.299988       14.5930805    
   861.400024       14.6960411    
   861.500000       14.7501602    
   861.599976       14.7465611    
   861.700012       14.8021212    
   861.799988       14.9660406    
   861.900024       15.1654806    
   862.000000       15.2791204    
   862.099976       15.2821207    
   862.200012       15.2153997    
   862.299988       15.1943998    
   862.400024       15.1266012    
   862.500000       15.0551996    
   862.599976       15.0789604    
   862.700012       15.0681601    
   862.799988       15.0840006    
   862.900024       15.2161207    
   863.000000       15.4580402    
   863.099976       15.6674404    
   863.200012       15.7732801    
   863.299988       15.7497606    
   863.400024       15.7976398    
   863.500000       15.9158401    
   863.599976       16.1200809    
   863.700012       16.1505604    
   863.799988       16.1886005    
   863.900024       16.2402000    
   864.000000       16.2140408    
   864.099976       16.1625595    
   864.200012       16.1632805    
   864.299988       16.1587200    
   864.400024       16.2423611    
   864.500000       16.2341995    
   864.599976       16.2222004    
   864.700012       16.2094803    
   864.799988       16.3472404    
   864.900024       16.4847603    
   865.000000       16.4682007    
   865.099976       16.3802414    
   865.200012       16.2432003    
   865.299988       16.0620003    
   865.400024       15.9772806    
   865.500000       15.9091206    
   865.599976       15.9958801    
   865.700012       16.1938801    
   865.799988       16.2214813    
   865.900024       16.2745209    
   866.000000       16.1781616    
   866.099976       15.9439211    
   866.200012       15.8109608    
   866.299988       15.5252409    
   866.400024       15.3154812    
   866.500000       15.0134401    
   866.599976       14.7472811    
   866.700012       14.6050806    
   866.799988       14.4883204    
   866.900024       14.3404808    
   867.000000       14.2485609    
   867.099976       14.2591200    
   867.200012       14.0956802    
   867.299988       13.8308401    
   867.400024       13.6869602    
   867.500000       13.7131205    
   867.599976       13.7234411    
   867.700012       13.7179203    
   867.799988       13.7062807    
   867.900024       13.5507612    
   868.000000       13.3711205    
   868.099976       13.3832407    
   868.200012       13.4049606    
   868.299988       13.4696407    
   868.400024       13.5808802    
   868.500000       13.7887201    
   868.599976       14.0580006    
   868.700012       14.2885199    
   868.799988       14.3523607    
   868.900024       14.2941608    
   869.000000       14.2576809    
   869.099976       14.3278809    
   869.200012       14.4235201    
   869.299988       14.4502802    
   869.400024       14.4468002    
   869.500000       14.4912004    
   869.599976       14.4086409    
   869.700012       14.2850399    
   869.799988       14.3376007    
   869.900024       14.6094007    
   870.000000       14.6717997    
   870.099976       14.5782013    
   870.200012       14.6790009    
   870.299988       15.0537605    
   870.400024       15.2046003    
   870.500000       15.2437210    
   870.599976       15.2458801    
   870.700012       15.1077604    
   870.799988       15.0523205    
   870.900024       15.0933599    
   871.000000       15.2356806    
   871.099976       15.3466806    
   871.200012       15.3343201    
   871.299988       15.5340004    
   871.400024       15.7519207    
   871.500000       15.8145599    
   871.599976       15.7821608    
   871.700012       15.7740011    
   871.799988       15.7063208    
   871.900024       15.6658812    
   872.000000       15.6703215    
   872.099976       15.7203608    
   872.200012       15.6982803    
   872.299988       15.6387606    
   872.400024       15.5823603    
   872.500000       15.7159204    
   872.599976       15.8581209    
   872.700012       16.0471210    
   872.799988       16.2296410    
   872.900024       16.1461201    
   873.000000       15.9781199    
   873.099976       15.8522406    
   873.200012       15.7578011    
   873.299988       15.7180805    
   873.400024       15.6336002    
   873.500000       15.4821606    
   873.599976       15.4435205    
   873.700012       15.4136400    
   873.799988       15.4413605    
   873.900024       15.6109209    
   874.000000       15.5500803    
   874.099976       15.3633604    
   874.200012       15.2356806    
   874.299988       15.2421608    
   874.400024       15.2248802    
   874.500000       15.2153997    
   874.599976       15.0299997    
   874.700012       14.9416800    
   874.799988       14.8485613    
   874.900024       14.6967611    
   875.000000       14.5230007    
   875.099976       14.3390398    
   875.200012       14.1661215    
   875.299988       14.0475607    
   875.400024       14.0482798    
   875.500000       13.9830008    
   875.599976       13.9774799    
   875.700012       14.1423607    
   875.799988       14.1968403    
   875.900024       14.2030811    
   876.000000       14.1654005    
   876.099976       14.0510406    
   876.200012       13.9227600    
   876.299988       13.7426405    
   876.400024       13.6513205    
   876.500000       13.4125204    
   876.599976       13.1487608    
   876.700012       13.0293598    
   876.799988       13.1778002    
   876.900024       13.2856798    
   877.000000       13.4539213    
   877.099976       13.6219206    
   877.200012       13.7110815    
   877.299988       13.7310009    
   877.400024       13.7000408    
   877.500000       13.7481613    
   877.599976       13.7632809    
   877.700012       13.7728806    
   877.799988       13.5903606    
   877.900024       13.2627611    
   878.000000       13.0239611    
   878.099976       12.8086805    
   878.200012       12.6735611    
   878.299988       12.6049204    
   878.400024       12.5884809    
   878.500000       12.5714407    
   878.599976       12.6662397    
   878.700012       12.7046404    
   878.799988       12.6662397    
   878.900024       12.6306009    
   879.000000       12.5149202    
   879.099976       12.4310398    
   879.200012       12.3122396    
   879.299988       12.1028404    
   879.400024       12.0596399    
   879.500000       12.1041603    
   879.599976       12.1390810    
   879.700012       12.1009207    
   879.799988       12.0726004    
   879.900024       12.0687599    
   880.000000       12.1597204    
   880.099976       12.2232008    
   880.200012       12.3390007    
   880.299988       12.4356003    
   880.400024       12.3656406    
   880.500000       12.2544003    
   880.599976       12.2557211    
   880.700012       12.3591604    
   880.799988       12.2901611    
   880.900024       12.2439613    
   881.000000       12.3624010    
   881.099976       12.6339607    
   881.200012       12.9310808    
   881.299988       13.1556005    
   881.400024       13.1151609    
   881.500000       12.9912004    
   881.599976       12.9471607    
   881.700012       12.8770800    
   881.799988       12.9324007    
   881.900024       13.0280409    
   882.000000       13.1367607    
   882.099976       13.1528406    
   882.200012       13.1649609    
   882.299988       13.1233206    
   882.400024       13.1420412    
   882.500000       13.3555202    
   882.599976       13.5972013    
   882.700012       13.7488813    
   882.799988       13.8246012    
   882.900024       13.8750010    
   883.000000       13.9962006    
   883.099976       14.1667204    
   883.200012       14.1933603    
   883.299988       14.1807604    
   883.400024       14.1912012    
   883.500000       14.1765604    
   883.599976       14.1820812    
   883.700012       14.0434809    
   883.799988       13.7715607    
   883.900024       13.5050402    
   884.000000       13.3351212    
   884.099976       13.2465611    
   884.200012       13.1521206    
   884.299988       13.1932802    
   884.400024       13.1845198    
   884.500000       13.0548000    
   884.599976       13.0052404    
   884.700012       13.0534811    
   884.799988       13.1166010    
   884.900024       13.0816803    
   885.000000       13.0708799    
   885.099976       12.8984404    
   885.200012       12.9344406    
   885.299988       13.0602007    
   885.400024       13.2222013    
   885.500000       13.3928404    
   885.599976       13.6020002    
   885.700012       13.7673607    
   885.799988       13.8356409    
   885.900024       14.0566797    
   886.000000       14.1661215    
   886.099976       14.1570005    
   886.200012       13.9497604    
   886.299988       13.8170404    
   886.400024       13.7695208    
   886.500000       13.6677608    
   886.599976       13.5718813    
   886.700012       13.4118013    
   886.799988       13.5146408    
   886.900024       13.6705208    
   887.000000       13.7385607    
   887.099976       13.8150005    
   887.200012       13.7688007    
   887.299988       13.7247601    
   887.400024       13.5999603    
   887.500000       13.5678015    
   887.599976       13.7343607    
   887.700012       14.0156403    
   887.799988       14.2912807    
   887.900024       14.3264399    
   888.000000       14.2773609    
   888.099976       14.1604805    
   888.200012       14.0086803    
   888.299988       13.8660011    
   888.400024       13.7805605    
   888.500000       13.6897211    
   888.599976       13.6417208    
   888.700012       13.6987200    
   888.799988       13.7680807    
   888.900024       13.8156004    
   889.000000       13.8376799    
   889.099976       13.8570004    
   889.200012       13.8825607    
   889.299988       13.9428015    
   889.400024       13.9400406    
   889.500000       13.8177605    
   889.599976       13.7013607    
   889.700012       13.7529612    
   889.799988       14.0490007    
   889.900024       14.3235607    
   890.000000       14.4340811    
   890.099976       14.4813604    
   890.200012       14.3404808    
   890.299988       14.0997601    
   890.400024       14.0455208    
   890.500000       14.1193209    
   890.599976       14.1849604    
   890.700012       14.2290010    
   890.799988       14.2332010    
   890.900024       14.3004007    
   891.000000       14.3299208    
   891.099976       14.4319201    
   891.200012       14.4686413    
   891.299988       14.4340811    
   891.400024       14.3938799    
   891.500000       14.1884403    
   891.599976       14.0253611    
   891.700012       14.0281200    
   891.799988       14.0372400    
   891.900024       14.0211611    
   892.000000       13.9857607    
   892.099976       14.0803204    
   892.200012       14.2520409    
   892.299988       14.6128798    
   892.400024       14.8286400    
   892.500000       14.9202013    
   892.599976       14.9008808    
   892.700012       14.9602804    
   892.799988       15.0775204    
   892.900024       15.2559605    
   893.000000       15.2516403    
   893.099976       15.1654806    
   893.200012       15.1084805    
   893.299988       15.1453209    
   893.400024       15.1857615    
   893.500000       15.3633604    
   893.599976       15.4982405    
   893.700012       15.7144804    
   893.799988       15.7350006    
   893.900024       15.6990013    
   894.000000       15.7232409    
   894.099976       16.0464001    
   894.200012       16.2469196    
   894.299988       16.2312012    
   894.400024       16.1043606    
   894.500000       15.8205605    
   894.599976       15.7873211    
   894.700012       15.7770004    
   894.799988       15.8862000    
   894.900024       16.0329609    
   895.000000       16.1610012    
   895.099976       16.1923199    
   895.200012       16.2580814    
   895.299988       16.4976006    
   895.400024       16.7638817    
   895.500000       17.0316010    
   895.599976       17.1966000    
   895.700012       17.2968006    
   895.799988       17.3160019    
   895.900024       17.2728004    
   896.000000       17.1366005    
   896.099976       16.9443607    
   896.200012       16.9833603    
   896.299988       17.0209217    
   896.400024       17.0944805    
   896.500000       17.1919212    
   896.599976       17.2728004    
   896.700012       17.3910007    
   896.799988       17.3191204    
   896.900024       17.1412811    
   897.000000       17.0698814    
   897.099976       16.9688416    
   897.200012       17.0506821    
   897.299988       17.0630417    
   897.400024       17.0875206    
   897.500000       16.9581604    
   897.599976       16.9726810    
   897.700012       17.0622005    
   897.799988       17.1243610    
   897.900024       17.2119598    
   898.000000       17.1735611    
   898.099976       17.2536011    
   898.200012       17.1650410    
   898.299988       16.9810810    
   898.400024       16.8567619    
   898.500000       16.7836800    
   898.599976       16.6986008    
   898.700012       16.6539612    
   898.799988       16.6699200    
   898.900024       16.5926399    
   899.000000       16.5474014    
   899.099976       16.6532402    
   899.200012       16.8460808    
   899.299988       16.9917603    
   899.400024       17.1036015    
   899.500000       17.1527996    
   899.599976       17.0676003    
   899.700012       16.8042011    
   899.799988       16.5496807    
   899.900024       16.3675213    
   900.000000       16.3562412    
   900.099976       16.4050808    
   900.200012       16.3479595    
   900.299988       16.2379208    
   900.400024       16.2036018    
   900.500000       16.2686405    
   900.599976       16.4005203    
   900.700012       16.4629211    
   900.799988       16.3299618    
   900.900024       16.2559204    
   901.000000       16.2520809    
   901.099976       16.1356812    
   901.200012       16.0768814    
   901.299988       16.1170807    
   901.400024       16.0738811    
   901.500000       15.8049612    
   901.599976       15.5684404    
   901.700012       15.4471197    
   901.799988       15.4603205    
   901.900024       15.4968004    
   902.000000       15.5209208    
   902.099976       15.6571207    
   902.200012       15.6792002    
   902.299988       15.7372808    
   902.400024       15.6865206    
   902.500000       15.7195206    
   902.599976       15.6703215    
   902.700012       15.5457602    
   902.799988       15.5398798    
   902.900024       15.5903997    
   903.000000       15.6123600    
   903.099976       15.7490406    
   903.200012       15.7122011    
   903.299988       15.4610405    
   903.400024       15.2704802    
   903.500000       15.2270412    
   903.599976       15.1120806    
   903.700012       15.0782404    
   903.799988       15.2306404    
   903.900024       15.4682398    
   904.000000       15.5889606    
   904.099976       15.5772009    
   904.200012       15.5296803    
   904.299988       15.4930811    
   904.400024       15.4369211    
   904.500000       15.5457602    
   904.599976       15.7460413    
   904.700012       15.9988813    
   904.799988       16.1312408    
   904.900024       16.1632805    
   905.000000       16.2326412    
   905.099976       16.2207603    
   905.200012       16.2536411    
   905.299988       16.2955208    
   905.400024       16.3315201    
   905.500000       16.3629608    
   905.599976       16.3030815    
   905.700012       16.0738811    
   905.799988       16.0538406    
   905.900024       16.2341995    
   906.000000       16.5157204    
   906.099976       16.6516800    
   906.200012       16.5564003    
   906.299988       16.4826012    
   906.400024       16.4110813    
   906.500000       16.2364807    
   906.599976       16.0552807    
   906.700012       15.9195604    
   906.799988       15.9039602    
   906.900024       15.8293209    
   907.000000       15.7394409    
   907.099976       15.6160803    
   907.200012       15.5706005    
   907.299988       15.5289602    
   907.400024       15.4887609    
   907.500000       15.5450401    
   907.599976       15.5450401    
   907.700012       15.6968403    
   907.799988       15.8625603    
   907.900024       15.9550810    
   908.000000       15.8293209    
   908.099976       15.5632811    
   908.200012       15.4311600    
   908.299988       15.4420805    
   908.400024       15.5164804    
   908.500000       15.6123600    
   908.599976       15.6453600    
   908.700012       15.6358805    
   908.799988       15.6204004    
   908.900024       15.6674404    
   909.000000       15.7563601    
   909.099976       15.8227205    
   909.200012       15.8936415    
   909.299988       15.8817606    
   909.400024       15.9403200    
   909.500000       15.9025202    
   909.599976       15.9247208    
   909.700012       16.1036396    
   909.799988       16.2064800    
   909.900024       16.2267609    
   910.000000       16.2513599    
   910.099976       16.1953220    
   910.200012       16.2229214    
   910.299988       16.0694408    
   910.400024       15.9314413    
   910.500000       15.9039602    
   910.599976       15.9232798    
   910.700012       15.9632406    
   910.799988       16.1572819    
   910.900024       16.3938007    
   911.000000       16.4983215    
   911.099976       16.5074406    
   911.200012       16.4539204    
   911.299988       16.5058804    
   911.400024       16.7161217    
   911.500000       16.9474812    
   911.599976       17.0132408    
   911.700012       16.9650002    
   911.799988       16.9490414    
   911.900024       17.0101204    
   912.000000       17.0139599    
   912.099976       16.8765602    
   912.200012       16.6509609    
   912.299988       16.6086006    
   912.400024       16.7191200    
   912.500000       16.7517605    
   912.599976       16.6804810    
   912.700012       16.4900417    
   912.799988       16.4780407    
   912.900024       16.6827602    
   913.000000       16.8780003    
   913.099976       17.0499611    
   913.200012       17.0852413    
   913.299988       16.9085999    
   913.400024       16.9032021    
   913.500000       16.9383602    
   913.599976       17.1297607    
   913.700012       17.2096806    
   913.799988       17.2196407    
   913.900024       17.2182007    
   914.000000       17.1304817    
   914.099976       16.9772415    
   914.200012       16.8240013    
   914.299988       16.6729202    
   914.400024       16.5980415    
   914.500000       16.5474014    
   914.599976       16.5368404    
   914.700012       16.4856014    
   914.799988       16.2670803    
   914.900024       16.0456810    
   915.000000       16.0233612    
   915.099976       15.8205605    
   915.200012       15.4420805    
   915.299988       15.1936808    
   915.400024       15.1575603    
   915.500000       15.3205214    
   915.599976       15.3670797    
   915.700012       15.3466806    
   915.799988       15.2581205    
   915.900024       15.3394804    
   916.000000       15.4501209    
   916.099976       15.6667204    
   916.200012       15.7152004    
   916.299988       15.8205605    
   916.400024       15.7608004    
   916.500000       15.5347204    
   916.599976       15.3285608    
   916.700012       15.2509203    
   916.799988       15.3060007    
   916.900024       15.3903608    
   917.000000       15.5743198    
   917.099976       15.8929205    
   917.200012       16.1662807    
   917.299988       16.2648010    
   917.400024       16.1811600    
   917.500000       15.9625206    
   917.599976       15.8632812    
   917.700012       15.8308802    
   917.799988       15.9180012    
   917.900024       16.0790405    
   918.000000       16.0627213    
   918.099976       15.9366007    
   918.200012       15.7416010    
   918.299988       15.6799202    
   918.400024       15.6858006    
   918.500000       15.5809212    
   918.599976       15.4084806    
   918.700012       15.4056005    
   918.799988       15.6270008    
   918.900024       15.8271599    
   919.000000       15.8440800    
   919.099976       15.7740011    
   919.200012       15.6674404    
   919.299988       15.6241198    
   919.400024       15.7004404    
   919.500000       15.7998009    
   919.599976       15.7424402    
   919.700012       15.6168003    
   919.799988       15.6175203    
   919.900024       15.6952810    
   920.000000       15.7645206    
   920.099976       15.8389196    
   920.200012       16.0716000    
   920.299988       16.3832417    
   920.400024       16.6002007    
   920.500000       16.7229595    
   920.599976       16.7320805    
   920.700012       16.8012009    
   920.799988       16.8917999    
   920.900024       17.1412811    
   921.000000       17.3222408    
   921.099976       17.4181194    
   921.200012       17.5359612    
   921.299988       17.4808807    
   921.400024       17.2004414    
   921.500000       16.7912407    
   921.599976       16.4810410    
   921.700012       16.0917606    
   921.799988       15.7673998    
   921.900024       15.6409197    
   922.000000       15.5479212    
   922.099976       15.5903997    
   922.200012       15.5223608    
   922.299988       15.3364811    
   922.400024       15.4158010    
   922.500000       15.6630001    
   922.599976       15.5991602    
   922.700012       15.3713999    
   922.799988       15.2791204    
   922.900024       15.3096008    
   923.000000       15.2153997    
   923.099976       15.0213614    
   923.200012       14.8700399    
   923.299988       14.7879610    
   923.400024       14.8171206    
   923.500000       14.7273607    
   923.599976       14.7308397    
   923.700012       14.8671608    
   923.799988       15.1185598    
   923.900024       15.3801603    
   924.000000       15.5077209    
   924.099976       15.5984411    
   924.200012       15.8840408    
   924.299988       16.0010414    
   924.400024       16.1408405    
   924.500000       16.3502407    
   924.599976       16.7040005    
   924.700012       17.0944805    
   924.799988       17.1943207    
   924.900024       17.0821209    
   925.000000       16.9070415    
   925.099976       16.7221203    
   925.200012       16.4877605    
   925.299988       16.2296410    
   925.400024       16.0701599    
   925.500000       15.9728413    
   925.599976       15.8826008    
   925.700012       15.9499207    
   925.799988       15.9618006    
   925.900024       15.8670006    
   926.000000       15.7314005    
   926.099976       15.5940008    
   926.200012       15.6285601    
   926.299988       15.6975603    
   926.400024       15.6380405    
   926.500000       15.6028814    
   926.599976       15.6307211    
   926.700012       15.7696810    
   926.799988       15.8220015    
   926.900024       15.7688408    
   927.000000       15.7851601    
   927.099976       15.9247208    
   927.200012       15.9781199    
   927.299988       16.1022015    
   927.400024       16.1781616    
   927.500000       16.0620003    
   927.599976       16.0448399    
   927.700012       16.2730808    
   927.799988       16.4276409    
   927.900024       16.6864815    
   928.000000       16.8742809    
   928.099976       16.9612808    
   928.200012       16.9497604    
   928.299988       16.8879604    
   928.400024       16.7912407    
   928.500000       16.8292809    
   928.599976       16.8012009    
   928.700012       16.6425610    
   928.799988       16.5277214    
   928.900024       16.6146011    
   929.000000       16.6857605    
   929.099976       16.8186016    
   929.200012       16.8475208    
   929.299988       16.8681602    
   929.400024       16.8613205    
   929.500000       16.9436417    
   929.599976       17.0239201    
   929.700012       16.8902416    
   929.799988       16.8582001    
   929.900024       17.0300407    
   930.000000       17.1774006    
   930.099976       17.3191204    
   930.200012       17.4770412    
   930.299988       17.6511612    
   930.400024       17.6643600    
   930.500000       17.8418407    
   930.599976       18.0414009    
   930.700012       18.1598396    
   930.799988       18.0871220    
   930.900024       18.0888004    
   931.000000       18.0508804    
   931.099976       18.0548401    
   931.200012       18.0910816    
   931.299988       18.1510811    
   931.400024       18.2120399    
   931.500000       18.2881203    
   931.599976       18.3182411    
   931.700012       18.1954803    
   931.799988       18.0738010    
   931.900024       17.9391613    
   932.000000       17.7542419    
   932.099976       17.5429211    
   932.200012       17.4382820    
   932.299988       17.3732414    
   932.400024       17.3469601    
   932.500000       17.4219608    
   932.599976       17.3887196    
   932.700012       17.1090012    
   932.799988       16.9604416    
   932.900024       16.7920799    
   933.000000       16.7419205    
   933.099976       16.6699200    
   933.200012       16.5669613    
   933.299988       16.3915215    
   933.400024       16.2229214    
   933.500000       16.1751595    
   933.599976       16.1558399    
   933.700012       16.2087612    
   933.799988       16.2828007    
   933.900024       16.3719616    
   934.000000       16.3435211    
   934.099976       16.2723598    
   934.200012       16.3682404    
   934.299988       16.6086006    
   934.400024       16.6578007    
   934.500000       16.4366398    
   934.599976       16.2043209    
   934.700012       16.0277996    
   934.799988       16.1319618    
   934.900024       16.3165207    
   935.000000       16.6146011    
   935.099976       16.9543209    
   935.200012       17.3022003    
   935.299988       17.5368004    
   935.400024       17.6293201    
   935.500000       17.4762020    
   935.599976       17.4150009    
   935.700012       17.5538406    
   935.799988       17.8817997    
   935.900024       18.2588406    
   936.000000       18.5284805    
   936.099976       18.6204014    
   936.200012       18.6268806    
   936.299988       18.4941616    
   936.400024       18.4510803    
   936.500000       18.5668812    
   936.599976       18.5492401    
   936.700012       18.2920799    
   936.799988       18.1464005    
   936.900024       17.9949608    
   937.000000       17.7823200    
   937.099976       17.5982418    
   937.200012       17.3060398    
   937.299988       16.9803600    
   937.400024       16.8254414    
   937.500000       16.7100010    
   937.599976       16.7289600    
   937.700012       16.7289600    
   937.799988       16.6290016    
   937.900024       16.6063213    
   938.000000       16.7844009    
   938.099976       17.1412811    
   938.200012       17.3979607    
   938.299988       17.6152821    
   938.400024       17.6464806    
   938.500000       17.6527214    
   938.599976       17.6854801    
   938.700012       17.7229214    
   938.799988       17.7502804    
   938.900024       17.6293201    
   939.000000       17.3415604    
   939.099976       17.0193615    
   939.200012       16.8551998    
   939.299988       16.7638817    
   939.400024       16.5806408    
   939.500000       16.4456406    
   939.599976       16.3202400    
   939.700012       16.2124805    
   939.799988       15.9958801    
   939.900024       15.8922005    
   940.000000       16.0492802    
   940.099976       16.1252403    
   940.200012       16.0873203    
   940.299988       16.0627213    
   940.400024       16.0515614    
   940.500000       16.1625595    
   940.599976       16.2932396    
   940.700012       16.4644814    
   940.799988       16.4856014    
   940.900024       16.4343605    
   941.000000       16.4095211    
   941.099976       16.2432003    
   941.200012       16.0590000    
   941.299988       16.0813217    
   941.400024       16.2828007    
   941.500000       16.4546413    
   941.599976       16.5685215    
   941.700012       16.5511208    
   941.799988       16.5141602    
   941.900024       16.4659195    
   942.000000       16.5648003    
   942.099976       16.5066013    
   942.200012       16.3502407    
   942.299988       16.2154808    
   942.400024       16.2274799    
   942.500000       16.2737999    
   942.599976       16.3278008    
   942.700012       16.5488415    
   942.799988       16.9650002    
   942.900024       17.4103203    
   943.000000       17.6511612    
   943.099976       17.7996006    
   943.200012       17.8591213    
   943.299988       17.7768002    
   943.400024       17.7213612    
   943.500000       17.5802402    
   943.599976       17.5585213    
   943.700012       17.5748405    
   943.799988       17.6013603    
   943.900024       17.5258808    
   944.000000       17.4847202    
   944.099976       17.3485203    
   944.200012       17.3415604    
   944.299988       17.4444008    
   944.400024       17.6036396    
   944.500000       17.7643204    
   944.599976       17.7932396    
   944.700012       17.7307205    
   944.799988       17.6893215    
   944.900024       17.7159615    
   945.000000       17.6955605    
   945.099976       17.5632000    
   945.200012       17.5135212    
   945.299988       17.6317215    
   945.400024       17.8309212    
   945.500000       18.0280819    
   945.599976       18.0879612    
   945.700012       18.0619221    
   945.799988       17.9053211    
   945.900024       17.6620808    
   946.000000       17.5911598    
   946.099976       17.6503201    
   946.200012       17.6480408    
   946.299988       17.4739208    
   946.400024       17.3022003    
   946.500000       17.2520409    
   946.599976       17.1620407    
   946.700012       16.8399620    
   946.799988       16.7221203    
   946.900024       16.8087616    
   947.000000       17.0223598    
   947.099976       17.3685608    
   947.200012       17.5414810    
   947.299988       17.5267220    
   947.400024       17.5088406    
   947.500000       17.4607201    
   947.599976       17.4118805    
   947.700012       17.2281609    
   947.799988       17.2396812    
   947.900024       17.2882805    
   948.000000       17.3631611    
   948.099976       17.3956814    
   948.200012       17.3029213    
   948.299988       17.4398403    
   948.400024       17.5989609    
   948.500000       17.7182407    
   948.599976       17.8591213    
   948.700012       17.8873215    
   948.799988       17.7980404    
   948.900024       17.6239204    
   949.000000       17.5196400    
   949.099976       17.5220413    
   949.200012       17.4715214    
   949.299988       17.4506416    
   949.400024       17.4676819    
   949.500000       17.4398403    
   949.599976       17.5546799    
   949.700012       17.7471600    
   949.799988       17.7658806    
   949.900024       17.7088795    
   950.000000       17.6371212    
   950.099976       17.5135212    
   950.200012       17.5281601    
   950.299988       17.5880413    
   950.400024       17.5546799    
   950.500000       17.5608006    
   950.599976       17.4847202    
   950.700012       17.4824409    
   950.799988       17.6792412    
   950.900024       17.9163609    
   951.000000       18.0753613    
   951.099976       18.0312004    
   951.200012       17.8842010    
   951.299988       17.8058395    
   951.400024       17.7972012    
   951.500000       17.8700409    
   951.599976       17.7980404    
   951.700012       17.7612000    
   951.799988       17.6698818    
   951.900024       17.6161213    
   952.000000       17.5880413    
   952.099976       17.4057598    
   952.200012       17.2342815    
   952.299988       17.2712402    
   952.400024       17.3778000    
   952.500000       17.4987602    
   952.599976       17.5786800    
   952.700012       17.4901199    
   952.799988       17.4181194    
   952.900024       17.5476017    
   953.000000       17.6223602    
   953.099976       17.6908817    
   953.200012       17.6808014    
   953.299988       17.4994812    
   953.400024       17.3461208    
   953.500000       17.2860012    
   953.599976       17.2936802    
   953.700012       17.4018002    
   953.799988       17.2366810    
   953.900024       16.9933205    
   954.000000       16.8818417    
   954.099976       16.9062004    
   954.200012       16.9818001    
   954.299988       17.1828003    
   954.400024       17.2914009    
   954.500000       17.1866398    
   954.599976       17.3044796    
   954.700012       17.4250813    
   954.799988       17.5608006    
   954.900024       17.6612415    
   955.000000       17.7956409    
   955.099976       18.0201607    
   955.200012       18.1605606    
   955.299988       18.3118801    
   955.400024       18.5029202    
   955.500000       18.5125217    
   955.599976       18.4750805    
   955.700012       18.3978004    
   955.799988       18.3524418    
   955.900024       18.1590004    
   956.000000       18.0414009    
   956.099976       18.0674400    
   956.200012       18.1250420    
   956.299988       18.0303612    
   956.400024       18.0201607    
   956.500000       18.1093197    
   956.599976       18.2318401    
   956.700012       18.2104797    
   956.799988       18.1329613    
   956.900024       18.2476807    
   957.000000       18.2287216    
   957.099976       18.0501595    
   957.200012       18.0201607    
   957.299988       17.9092808    
   957.400024       17.7549610    
   957.500000       17.5998001    
   957.599976       17.4297619    
   957.700012       17.3245220    
   957.799988       17.2227612    
   957.900024       17.0445614    
   958.000000       16.9200020    
   958.099976       16.7472019    
   958.200012       16.6290016    
   958.299988       16.6797619    
   958.400024       16.6910400    
   958.500000       16.6161613    
   958.599976       16.4463615    
   958.700012       16.3112411    
   958.799988       16.3030815    
   958.900024       16.3629608    
   959.000000       16.5247211    
   959.099976       16.7008820    
   959.200012       16.6887608    
   959.299988       16.6774807    
   959.400024       16.6857605    
   959.500000       16.7145596    
   959.599976       16.8627605    
   959.700012       17.0813999    
   959.799988       17.1535206    
   959.900024       17.1442795    
   960.000000       17.3856010    
   960.099976       17.5741196    
   960.200012       17.5958405    
   960.299988       17.5951195    
   960.400024       17.6886005    
   960.500000       17.9414406    
   960.599976       18.0477600    
   960.700012       17.9226017    
   960.799988       17.7291603    
   960.900024       17.7237606    
   961.000000       17.7925205    
   961.099976       17.7674408    
   961.200012       17.7690010    
   961.299988       17.9250011    
   961.400024       18.0777607    
   961.500000       18.3366013    
   961.599976       18.4431610    
   961.700012       18.5533199    
   961.799988       18.4510803    
   961.900024       18.1669216    
   962.000000       17.9965210    
   962.099976       17.9172001    
   962.200012       17.9172001    
   962.299988       18.0658817    
   962.400024       18.2397594    
   962.500000       18.2833214    
   962.599976       18.2349606    
   962.700012       18.1495209    
   962.799988       18.1314011    
   962.900024       18.1938000    
   963.000000       18.2096405    
   963.099976       18.1258812    
   963.200012       18.0186005    
   963.299988       17.8363209    
   963.400024       17.6823616    
   963.500000       17.3631611    
   963.599976       17.0400009    
   963.700012       16.6622410    
   963.799988       16.5896416    
   963.900024       16.5972004    
   964.000000       16.4840412    
   964.099976       16.4020805    
   964.200012       16.4095211    
   964.299988       16.5458412    
   964.400024       16.7791214    
   964.500000       17.0698814    
   964.599976       17.3090401    
   964.700012       17.4057598    
   964.799988       17.3925610    
   964.900024       17.4188404    
   965.000000       17.4622803    
   965.099976       17.5786800    
   965.200012       17.7604809    
   965.299988       17.9564419    
   965.400024       17.9980812    
   965.500000       17.9250011    
   965.599976       17.8904400    
   965.700012       17.8975220    
   965.799988       17.7509995    
   965.900024       17.5531197    
   966.000000       17.3801994    
   966.099976       17.0706005    
   966.200012       16.8080406    
   966.299988       16.7122803    
   966.400024       16.7456417    
   966.500000       16.9406414    
   966.599976       17.1496811    
   966.700012       17.2042809    
   966.799988       17.0829601    
   966.900024       17.1144009    
   967.000000       17.2527618    
   967.099976       17.4622803    
   967.200012       17.5585213    
   967.299988       17.6059208    
   967.400024       17.7792015    
   967.500000       18.0903606    
   967.599976       18.3723602    
   967.700012       18.4256401    
   967.799988       18.4551601    
   967.900024       18.4129200    
   968.000000       18.4423199    
   968.099976       18.2151604    
   968.200012       18.1534805    
   968.299988       18.3206406    
   968.400024       18.3262806    
   968.500000       18.0391216    
   968.599976       17.7057610    
   968.700012       17.4544811    
   968.799988       17.3856010    
   968.900024       17.4459610    
   969.000000       17.4972019    
   969.099976       17.4042015    
   969.200012       17.2705212    
   969.299988       17.0040016    
   969.400024       16.8818417    
   969.500000       17.0637608    
   969.599976       17.0737209    
   969.700012       17.0706005    
   969.799988       17.1781197    
   969.900024       17.2743607    
   970.000000       17.2512016    
   970.099976       17.3044796    
   970.200012       17.2952404    
   970.299988       17.1044407    
   970.400024       16.9352417    
   970.500000       17.0422802    
   970.599976       17.3438416    
   970.700012       17.4886818    
   970.799988       17.3833218    
   970.900024       17.2806015    
   971.000000       17.4297619    
   971.099976       17.7206421    
   971.200012       17.9925613    
   971.299988       18.1970406    
   971.400024       18.2461205    
   971.500000       18.3548412    
   971.599976       18.4957218    
   971.700012       18.6556816    
   971.799988       18.6044407    
   971.900024       18.2881203    
   972.000000       18.0895214    
   972.099976       18.0477600    
   972.200012       18.1416016    
   972.299988       18.2571602    
   972.400024       18.3787212    
   972.500000       18.4320011    
   972.599976       18.4120808    
   972.700012       18.4287605    
   972.799988       18.4224014    
   972.900024       18.2881203    
   973.000000       18.1843204    
   973.099976       18.2588406    
   973.200012       18.2254810    
   973.299988       18.1915207    
   973.400024       18.1495209    
   973.500000       18.0501595    
   973.599976       17.9006405    
   973.700012       17.9768410    
   973.799988       18.0469208    
   973.900024       18.0139198    
   974.000000       18.0358810    
   974.099976       18.2342415    
   974.200012       18.3636017    
   974.299988       18.5804405    
   974.400024       18.6861610    
   974.500000       18.7648811    
   974.599976       18.8170795    
   974.700012       18.7464008    
   974.799988       18.5548820    
   974.900024       18.3675613    
   975.000000       18.2802010    
   975.099976       18.2730007    
   975.200012       18.1527615    
   975.299988       18.1724396    
   975.400024       18.2905197    
   975.500000       18.4081211    
   975.599976       18.3540001    
   975.700012       18.2984409    
   975.799988       18.3309612    
   975.900024       18.3326397    
   976.000000       18.3620396    
   976.099976       18.4287605    
   976.200012       18.5868015    
   976.299988       18.7616405    
   976.400024       18.7431602    
   976.500000       18.6524410    
   976.599976       18.7471199    
   976.700012       18.8162403    
   976.799988       18.8107204    
   976.900024       18.7616405    
   977.000000       18.6356411    
   977.099976       18.5181599    
   977.200012       18.4917603    
   977.299988       18.4447212    
   977.400024       18.3962402    
   977.500000       18.5133610    
   977.599976       18.5468407    
   977.700012       18.5269203    
   977.799988       18.3794403    
   977.900024       18.2263203    
   978.000000       18.1274414    
   978.099976       17.9768410    
   978.200012       17.7980404    
   978.299988       17.5802402    
   978.400024       17.4436798    
   978.500000       17.3662815    
   978.599976       17.2720814    
   978.700012       17.1159611    
   978.799988       17.0346012    
   978.900024       17.0829601    
   979.000000       17.1566410    
   979.099976       17.3391609    
   979.200012       17.5149612    
   979.299988       17.7166805    
   979.400024       17.8512020    
   979.500000       17.8332005    
   979.599976       17.7980404    
   979.700012       17.6239204    
   979.799988       17.6074810    
   979.900024       17.6395206    
   980.000000       17.5414810    
   980.099976       17.5119610    
   980.200012       17.6005211    
   980.299988       17.7206421    
   980.400024       17.8340416    
   980.500000       17.8598404    
   980.599976       17.8293610    
   980.700012       17.7080402    
   980.799988       17.6199608    
   980.900024       17.6230812    
   981.000000       17.7260399    
   981.099976       17.8786812    
   981.200012       18.0564003    
   981.299988       18.0477600    
   981.400024       18.1053600    
   981.500000       18.1574402    
   981.599976       18.2184010    
   981.700012       18.5022011    
   981.799988       18.7801208    
   981.900024       19.0414810    
   982.000000       19.2460823    
   982.099976       19.2541199    
   982.200012       19.2086411    
   982.299988       19.2101994    
   982.400024       19.3046417    
   982.500000       19.6009216    
   982.599976       19.8554401    
   982.700012       19.9813213    
   982.799988       19.7374821    
   982.900024       19.2712822    
   983.000000       19.0957203    
   983.099976       19.1427612    
   983.200012       19.0512009    
   983.299988       18.9840012    
   983.400024       18.9315605    
   983.500000       18.9259205    
   983.599976       18.9679203    
   983.700012       18.9452400    
   983.799988       18.8912411    
   983.900024       18.8107204    
   984.000000       18.8107204    
   984.099976       19.0116005    
   984.200012       19.1631603    
   984.299988       19.0706406    
   984.400024       18.8074818    
   984.500000       18.6156006    
   984.599976       18.5868015    
   984.700012       18.7262402    
   984.799988       19.0123215    
   984.900024       19.2590408    
   985.000000       19.4606400    
   985.099976       19.6123199    
   985.200012       19.7110806    
   985.299988       19.9564800    
   985.400024       19.9042816    
   985.500000       19.7786407    
   985.599976       19.7275200    
   985.700012       19.7061615    
   985.799988       19.8456001    
   985.900024       19.9896011    
   986.000000       19.9813213    
   986.099976       20.0070019    
   986.200012       19.9125595    
   986.299988       19.7581196    
   986.400024       19.6494007    
   986.500000       19.6016407    
   986.599976       19.6921215    
   986.700012       19.7762413    
   986.799988       19.7308807    
   986.900024       19.8456001    
   987.000000       19.9299603    
   987.099976       19.8562813    
   987.200012       19.8084011    
   987.299988       19.8811207    
   987.400024       20.0809212    
   987.500000       20.1984024    
   987.599976       20.0618420    
   987.700012       19.7638817    
   987.799988       19.6353607    
   987.900024       19.6888809    
   988.000000       19.9059620    
   988.099976       19.9971619    
   988.200012       19.8381596    
   988.299988       19.6938019    
   988.400024       19.5754814    
   988.500000       19.5492020    
   988.599976       19.4164810    
   988.700012       19.2127190    
   988.799988       19.1160011    
   988.900024       19.0188007    
   989.000000       18.8428802    
   989.099976       18.5293217    
   989.200012       18.1843204    
   989.299988       17.9564419    
   989.400024       17.7948017    
   989.500000       17.6270409    
   989.599976       17.4723606    
   989.700012       17.4529209    
   989.799988       17.4940796    
   989.900024       17.5538406    
   990.000000       17.5476017    
   990.099976       17.5041599    
   990.200012       17.2975216    
   990.299988       17.1620407    
   990.400024       16.9627209    
   990.500000       16.6820412    
   990.599976       16.5753613    
   990.700012       16.5556812    
   990.799988       16.5776405    
   990.900024       16.6690807    
   991.000000       16.7616005    
   991.099976       16.6608009    
   991.200012       16.5722408    
   991.299988       16.6372814    
   991.400024       16.7540417    
   991.500000       16.8201599    
   991.599976       16.8993607    
   991.700012       17.0821209    
   991.799988       17.1697197    
   991.900024       17.2128010    
   992.000000       17.1550808    
   992.099976       17.0714417    
   992.200012       17.3253613    
   992.299988       17.7729607    
   992.400024       18.0729599    
   992.500000       18.3850803    
   992.599976       18.5836811    
   992.700012       18.6709213    
   992.799988       18.7527618    
   992.900024       18.7753201    
   993.000000       18.7126808    
   993.099976       18.5939999    
   993.200012       18.6652813    
   993.299988       18.7334404    
   993.400024       18.7070408    
   993.500000       18.6853218    
   993.599976       18.7656002    
   993.700012       18.7777214    
   993.799988       18.7970409    
   993.900024       18.7560005    
   994.000000       18.7270813    
   994.099976       18.8162403    
   994.200012       18.9105606    
   994.299988       18.8082008    
   994.400024       18.7366810    
   994.500000       18.7680016    
   994.599976       18.7512016    
   994.700012       18.6637211    
   994.799988       18.7102814    
   994.900024       18.7246799    
   995.000000       18.5644798    
   995.099976       18.2468414    
   995.200012       17.9469604    
   995.299988       17.6698818    
   995.400024       17.4304810    
   995.500000       17.0791206    
   995.599976       16.7624416    
   995.700012       16.6494007    
   995.799988       16.7624416    
   995.900024       16.8772812    
   996.000000       16.8711605    
   996.099976       16.9994411    
   996.200012       17.0698814    
   996.299988       17.2358418    
   996.400024       17.2119598    
   996.500000       17.1634808    
   996.599976       17.2058411    
   996.700012       17.3145599    
   996.799988       17.3391609    
   996.900024       17.2975216    
   997.000000       17.2659607    
   997.099976       17.2890015    
   997.200012       17.1720009    
   997.299988       17.0630417    
   997.400024       16.9726810    
   997.500000       16.8285599    
   997.599976       16.6622410    
   997.700012       16.5850811    
   997.799988       16.5797997    
   997.900024       16.8278408    
   998.000000       16.9910412    
   998.099976       17.1519604    
   998.200012       17.2004414    
   998.299988       17.2450809    
   998.400024       17.3368816    
   998.500000       17.5173607    
   998.599976       17.6612415    
   998.700012       17.7980404    
   998.799988       17.9376011    
   998.900024       17.9792404    
   999.000000       17.9305210    
   999.099976       17.8582802    
   999.200012       17.9234409    
   999.299988       18.0517216    
   999.400024       18.0926399    
   999.500000       18.2080803    
   999.599976       18.3397217    
   999.700012       18.5164814    
   999.799988       18.5404816    
   999.900024       18.4113617    
   1000.00000       18.2738400    
   1000.09998       18.1819210    
   1000.20001       18.0910816    
   1000.29999       18.0958805    
   1000.40002       18.0950413    
   1000.50000       18.1567211    
   1000.59998       18.2476807    
   1000.70001       18.2905197    
   1000.79999       18.3357620    
   1000.90002       18.4646416    
   1001.00000       18.4558811    
   1001.09998       18.3087616    
   1001.20001       18.1290016    
   1001.29999       17.8394413    
   1001.40002       17.7057610    
   1001.50000       17.7682800    
   1001.59998       17.6846409    
   1001.70001       17.6558399    
   1001.79999       17.5896015    
   1001.90002       17.4064808    
   1002.00000       17.2890015    
   1002.09998       17.4412804    
   1002.20001       17.5158005    
   1002.29999       17.5880413    
   1002.40002       17.5864811    
   1002.50000       17.4630013    
   1002.59998       17.4266396    
   1002.70001       17.2860012    
   1002.79999       17.2011604    
   1002.90002       16.9597206    
   1003.00000       16.6873207    
   1003.09998       16.3975220    
   1003.20001       16.3622398    
   1003.29999       16.5503998    
   1003.40002       16.7388020    
   1003.50000       16.9588795    
   1003.59998       17.2182007    
   1003.70001       17.7057610    
   1003.79999       18.0193214    
   1003.90002       18.0760803    
   1004.00000       18.0871220    
   1004.09998       18.0540009    
   1004.20001       18.0084000    
   1004.29999       17.9934006    
   1004.40002       18.0643215    
   1004.50000       17.9768410    
   1004.59998       17.8904400    
   1004.70001       17.7996006    
   1004.79999       17.7111607    
   1004.90002       17.6161213    
   1005.00000       17.5725613    
   1005.09998       17.5741196    
   1005.20001       17.6518803    
   1005.29999       17.8786812    
   1005.40002       18.1503620    
   1005.50000       18.4750805    
   1005.59998       18.5085621    
   1005.70001       18.3763199    
   1005.79999       18.1131611    
   1005.90002       17.9478016    
   1006.00000       17.9077206    
   1006.09998       17.9776802    
   1006.20001       18.1567211    
   1006.29999       18.2468414    
   1006.40002       18.3381615    
   1006.50000       18.5317211    
   1006.59998       18.3436813    
   1006.70001       18.0201607    
   1006.79999       17.6667595    
   1006.90002       17.3507996    
   1007.00000       17.1751213    
   1007.09998       17.1358795    
   1007.20001       16.9956017    
   1007.29999       16.6804810    
   1007.40002       16.5972004    
   1007.50000       16.5692406    
   1007.59998       16.7410812    
   1007.70001       17.0476799    
   1007.79999       17.1751213    
   1007.90002       17.0859604    
   1008.00000       17.0262012    
   1008.09998       16.9581604    
   1008.20001       16.9268398    
   1008.29999       16.8956413    
   1008.40002       17.0438404    
   1008.50000       17.0361614    
   1008.59998       16.8772812    
   1008.70001       16.8278408    
   1008.79999       16.9940414    
   1008.90002       17.1412811    
   1009.00000       17.1289215    
   1009.09998       17.2459202    
   1009.20001       17.3701210    
   1009.29999       17.4614410    
   1009.40002       17.4250813    
   1009.50000       17.2813206    
   1009.59998       17.1842403    
   1009.70001       17.1458416    
   1009.79999       17.1166801    
   1009.90002       17.2882805    
   1010.00000       17.4916801    
   1010.09998       17.7010803    
   1010.20001       17.8112411    
   1010.29999       17.8003216    
   1010.40002       17.8387203    
   1010.50000       17.8285198    
   1010.59998       17.9863205    
   1010.70001       18.2595615    
   1010.79999       18.3938408    
   1010.90002       18.4821606    
   1011.00000       18.5836811    
   1011.09998       18.5540409    
   1011.20001       18.3556805    
   1011.29999       18.1400414    
   1011.40002       18.0888004    
   1011.50000       18.2326813    
   1011.59998       18.3730812    
   1011.70001       18.4925995    
   1011.79999       18.5221195    
   1011.90002       18.3000011    
   1012.00000       18.1448402    
   1012.09998       18.0965996    
   1012.20001       18.1338005    
   1012.29999       17.9328003    
   1012.40002       17.8183212    
   1012.50000       17.7487202    
   1012.59998       17.7800407    
   1012.70001       17.8489208    
   1012.79999       17.8480797    
   1012.90002       17.8105202    
   1013.00000       17.5826397    
   1013.09998       17.3824806    
   1013.20001       17.2281609    
   1013.29999       16.9574413    
   1013.40002       16.8643208    
   1013.50000       17.0300407    
   1013.59998       17.0913601    
   1013.70001       16.9261208    
   1013.79999       16.8513603    
   1013.90002       16.8925209    
   1014.00000       16.9688416    
   1014.09998       16.9910412    
   1014.20001       16.9581604    
   1014.29999       16.9192810    
   1014.40002       16.8513603    
   1014.50000       16.8688812    
   1014.59998       16.8856812    
   1014.70001       17.1505203    
   1014.79999       17.4080410    
   1014.90002       17.3476810    
   1015.00000       16.9964409    
   1015.09998       16.6335621    
   1015.20001       16.5081596    
   1015.29999       16.5556812    
   1015.40002       16.6395607    
   1015.50000       16.6622410    
   1015.59998       16.6539612    
   1015.70001       16.5850811    
   1015.79999       16.4403610    
   1015.90002       16.2439213    
   1016.00000       16.1185207    
   1016.09998       16.1326809    
   1016.20001       16.3322411    
   1016.29999       16.6350002    
   1016.40002       16.8811207    
   1016.50000       16.9612808    
   1016.59998       17.0560799    
   1016.70001       17.3523617    
   1016.79999       17.4529209    
   1016.90002       17.3948402    
   1017.00000       17.4831600    
   1017.09998       17.7612000    
   1017.20001       17.9934006    
   1017.29999       18.0320415    
   1017.40002       18.0705605    
   1017.50000       17.9839211    
   1017.59998       17.8309212    
   1017.70001       17.7206421    
   1017.79999       17.6963997    
   1017.90002       17.8324814    
   1018.00000       17.8802414    
   1018.09998       17.9595604    
   1018.20001       18.0146408    
   1018.29999       17.9250011    
   1018.40002       17.8731613    
   1018.50000       17.8786812    
   1018.59998       17.9666405    
   1018.70001       18.1321201    
   1018.79999       18.2905197    
   1018.90002       18.4208412    
   1019.00000       18.4710007    
   1019.09998       18.4184399    
   1019.20001       18.4639206    
   1019.29999       18.6068401    
   1019.40002       18.6637211    
   1019.50000       18.6990013    
   1019.59998       18.7334404    
   1019.70001       18.9387608    
   1019.79999       19.0196400    
   1019.90002       18.9073200    
   1020.00000       18.8244019    
   1020.09998       18.8066406    
   1020.20001       18.9291611    
   1020.29999       19.0431614    
   1020.40002       19.1744404    
   1020.50000       19.1550007    
   1020.59998       19.0099220    
   1020.70001       18.9597607    
   1020.79999       18.9744015    
   1020.90002       19.0998001    
   1021.00000       19.1200809    
   1021.09998       18.9872398    
   1021.20001       19.0058403    
   1021.29999       19.0414810    
   1021.40002       19.1582413    
   1021.50000       19.3381214    
   1021.59998       19.5073204    
   1021.70001       19.5943203    
   1021.79999       19.6477203    
   1021.90002       19.7728806    
   1022.00000       19.8390007    
   1022.09998       19.8687611    
   1022.20001       19.8802814    
   1022.29999       19.9887619    
   1022.40002       20.1567612    
   1022.50000       20.2986012    
   1022.59998       20.2776012    
   1022.70001       20.1641998    
   1022.79999       20.2142410    
   1022.90002       20.4945602    
   1023.00000       20.8327198    
   1023.09998       21.0832825    
   1023.20001       21.3302402    
   1023.29999       21.5630417    
   1023.40002       21.7608013    
   1023.50000       22.0699196    
   1023.59998       22.5193214    
   1023.70001       22.8657608    
   1023.79999       23.0871601    
   1023.90002       23.3732395    
   1024.00000       23.6277618    
   1024.09998       23.7660007    
   1024.19995       23.6800804    
   1024.30005       23.2371597    
   1024.40002       22.9910412    
   1024.50000       22.6992016    
   1024.59998       22.4252415    
   1024.69995       22.2603607    
   1024.80005       22.1641216    
   1024.90002       21.9950409    
   1025.00000       21.7686005    
   1025.09998       21.5940018    
   1025.19995       21.4357204    
   1025.30005       21.4057217    
   1025.40002       21.3987617    
   1025.50000       21.5104809    
   1025.59998       21.6017990    
   1025.69995       21.5406017    
   1025.80005       21.4314022    
   1025.90002       21.2788811    
   1026.00000       21.1540813    
   1026.09998       21.0807610    
   1026.19995       21.0603619    
   1026.30005       21.1182003    
   1026.40002       21.1651211    
   1026.50000       21.1796417    
   1026.59998       21.1702805    
   1026.69995       21.2592010    
   1026.80005       21.3542404    
   1026.90002       21.5492420    
   1027.00000       21.6156006    
   1027.09998       21.5518799    
   1027.19995       21.3507595    
   1027.30005       21.2044811    
   1027.40002       21.1267204    
   1027.50000       21.1301994    
   1027.59998       21.3627605    
   1027.69995       21.5467224    
   1027.80005       21.6026402    
   1027.90002       21.7036800    
   1028.00000       21.8542824    
   1028.09998       21.8240414    
   1028.19995       21.7443619    
   1028.30005       21.6337204    
   1028.40002       21.4830017    
   1028.50000       21.4391994    
   1028.59998       21.3885593    
   1028.69995       21.4340401    
   1028.80005       21.5595589    
   1028.90002       21.6631222    
   1029.00000       21.7261219    
   1029.09998       21.6526794    
   1029.19995       21.6526794    
   1029.30005       21.6691208    
   1029.40002       21.6268806    
   1029.50000       21.6285610    
   1029.59998       21.6967220    
   1029.69995       21.5863209    
   1029.80005       21.5578804    
   1029.90002       21.5552406    
   1030.00000       21.4210815    
   1030.09998       21.3559208    
   1030.19995       21.3447609    
   1030.30005       21.3584404    
   1030.40002       21.4821606    
   1030.50000       21.6087608    
   1030.59998       21.4150810    
   1030.69995       21.2857208    
   1030.80005       21.0952797    
   1030.90002       20.6882401    
   1031.00000       20.4451199    
   1031.09998       20.3420410    
   1031.19995       20.2066803    
   1031.30005       20.0186405    
   1031.40002       19.9242020    
   1031.50000       19.8637218    
   1031.59998       19.6534805    
   1031.69995       19.3218002    
   1031.80005       19.2069607    
   1031.90002       19.0933208    
   1032.00000       19.0989609    
   1032.09998       19.2810001    
   1032.19995       19.4410801    
   1032.30005       19.4689217    
   1032.40002       19.5819607    
   1032.50000       19.6699200    
   1032.59998       19.6690807    
   1032.69995       19.5663605    
   1032.80005       19.4942398    
   1032.90002       19.3030796    
   1033.00000       19.3830013    
   1033.09998       19.6888809    
   1033.19995       19.8100815    
   1033.30005       19.9034424    
   1033.40002       19.7886009    
   1033.50000       19.8562813    
   1033.59998       19.9176006    
   1033.69995       19.8373203    
   1033.80005       19.6452007    
   1033.90002       19.4811611    
   1034.00000       19.3716011    
   1034.09998       19.2379227    
   1034.19995       19.2054005    
   1034.30005       19.2712822    
   1034.40002       19.3593597    
   1034.50000       19.3364410    
   1034.59998       19.1737213    
   1034.69995       19.2289200    
   1034.80005       19.2232800    
   1034.90002       19.2622814    
   1035.00000       19.2769203    
   1035.09998       19.3250408    
   1035.19995       19.2476406    
   1035.30005       18.9622803    
   1035.40002       18.8211613    
   1035.50000       18.8533211    
   1035.59998       18.9356403    
   1035.69995       19.0520420    
   1035.80005       19.1233215    
   1035.90002       19.1671200    
   1036.00000       19.0852814    
   1036.09998       18.9380417    
   1036.19995       18.9420013    
   1036.30005       19.0269604    
   1036.40002       19.0771217    
   1036.50000       19.0998001    
   1036.59998       19.0909195    
   1036.69995       19.0374012    
   1036.80005       18.9614410    
   1036.90002       18.8694000    
   1037.00000       18.7736416    
   1037.09998       18.7286396    
   1037.19995       18.7133999    
   1037.30005       18.5572815    
   1037.40002       18.4998016    
   1037.50000       18.5070000    
   1037.59998       18.5341206    
   1037.69995       18.6284409    
   1037.80005       18.7174816    
   1037.90002       18.7849216    
   1038.00000       18.8324413    
   1038.09998       18.8839207    
   1038.19995       18.7029610    
   1038.30005       18.5557213    
   1038.40002       18.4878006    
   1038.50000       18.4392014    
   1038.59998       18.4615211    
   1038.69995       18.5836811    
   1038.80005       18.6877213    
   1038.90002       18.6212406    
   1039.00000       18.4974003    
   1039.09998       18.5029202    
   1039.19995       18.7110004    
   1039.30005       18.8251209    
   1039.40002       18.9105606    
   1039.50000       19.0455608    
   1039.59998       19.0600815    
   1039.69995       19.1071205    
   1039.80005       19.1590805    
   1039.90002       19.4222412    
   1040.00000       19.6156807    
   1040.09998       19.6444798    
   1040.19995       19.7366409    
   1040.30005       19.7127609    
   1040.40002       19.7144394    
   1040.50000       19.6987209    
   1040.59998       19.8190804    
   1040.69995       20.0128822    
   1040.80005       20.2609215    
   1040.90002       20.3220005    
   1041.00000       20.2592411    
   1041.09998       20.0552406    
   1041.19995       20.1709194    
   1041.30005       20.4039612    
   1041.40002       20.4735603    
   1041.50000       20.5189209    
   1041.59998       20.5147209    
   1041.69995       20.5365601    
   1041.80005       20.6216412    
   1041.90002       20.6562004    
   1042.00000       20.5963211    
   1042.09998       20.8378811    
   1042.19995       20.9463596    
   1042.30005       20.9769611    
   1042.40002       21.0262814    
   1042.50000       21.0747604    
   1042.59998       21.1191616    
   1042.69995       21.0697212    
   1042.80005       20.8996811    
   1042.90002       20.8573208    
   1043.00000       20.8420811    
   1043.09998       20.7718811    
   1043.19995       20.6815205    
   1043.30005       20.5164013    
   1043.40002       20.2969208    
   1043.50000       20.1775208    
   1043.59998       20.2216816    
   1043.69995       20.2927208    
   1043.80005       20.2693214    
   1043.90002       20.0933990    
   1044.00000       19.9307995    
   1044.09998       19.6724396    
   1044.19995       19.6477203    
   1044.30005       19.9125595    
   1044.40002       20.3043594    
   1044.50000       20.6401215    
   1044.59998       20.8293610    
   1044.69995       21.1318798    
   1044.80005       21.3464413    
   1044.90002       21.4194012    
   1045.00000       21.5044823    
   1045.09998       21.4495201    
   1045.19995       21.3842411    
   1045.30005       21.3054008    
   1045.40002       21.2788811    
   1045.50000       21.0952797    
   1045.59998       20.7397213    
   1045.69995       20.3805618    
   1045.80005       20.3671227    
   1045.90002       20.6030426    
   1046.00000       20.6090412    
   1046.09998       20.7786007    
   1046.19995       20.7422409    
   1046.30005       20.4828014    
   1046.40002       20.2518005    
   1046.50000       20.1874809    
   1046.59998       20.2575607    
   1046.69995       20.2075195    
   1046.80005       20.0370007    
   1046.90002       19.9068012    
   1047.00000       19.9233608    
   1047.09998       19.9498825    
   1047.19995       19.9730396    
   1047.30005       19.8985214    
   1047.40002       19.8513622    
   1047.50000       20.1134415    
   1047.59998       20.4241199    
   1047.69995       20.7600002    
   1047.80005       20.8429222    
   1047.90002       20.6030426    
   1048.00000       20.4954014    
   1048.09998       20.4518394    
   1048.19995       20.4535198    
   1048.30005       20.5096817    
   1048.40002       20.8725624    
   1048.50000       21.2480392    
   1048.59998       21.4220409    
   1048.69995       21.4718399    
   1048.80005       21.4881592    
   1048.90002       21.4846802    
   1049.00000       21.4675217    
   1049.09998       21.5044823    
   1049.19995       21.6225624    
   1049.30005       21.5871601    
   1049.40002       21.4890003    
   1049.50000       21.5199604    
   1049.59998       21.5888405    
   1049.69995       21.5320797    
   1049.80005       21.4546814    
   1049.90002       21.5760002    
   1050.00000       21.6837597    
   1050.09998       21.8821201    
   1050.19995       21.9829197    
   1050.30005       22.1554813    
   1050.40002       22.2297592    
   1050.50000       22.1895618    
   1050.59998       22.0333195    
   1050.69995       21.7555218    
   1050.80005       21.3635998    
   1050.90002       21.0042000    
   1051.00000       20.6646023    
   1051.09998       20.2584000    
   1051.19995       20.0502014    
   1051.30005       19.8613205    
   1051.40002       19.7317200    
   1051.50000       19.5885601    
   1051.59998       19.4549999    
   1051.69995       19.2859211    
   1051.80005       19.2566395    
   1051.90002       19.3928413    
   1052.00000       19.4156418    
   1052.09998       19.5475216    
   1052.19995       19.6822796    
   1052.30005       19.6699200    
   1052.40002       19.6329613    
   1052.50000       19.6304398    
   1052.59998       19.7061615    
   1052.69995       19.8802814    
   1052.80005       20.1517220    
   1052.90002       20.4954014    
   1053.00000       20.6570396    
   1053.09998       20.6612396    
   1053.19995       20.5080013    
   1053.30005       20.3462410    
   1053.40002       20.2902012    
   1053.50000       20.2818012    
   1053.59998       20.4022808    
   1053.69995       20.4693604    
   1053.80005       20.6182804    
   1053.90002       20.7710419    
   1054.00000       20.9031601    
   1054.09998       20.9455204    
   1054.19995       20.9913597    
   1054.30005       21.0790825    
   1054.40002       21.0705605    
   1054.50000       21.0398407    
   1054.59998       20.9888401    
   1054.69995       21.0117607    
   1054.80005       20.9719219    
   1054.90002       20.7658806    
   1055.00000       20.4912014    
   1055.09998       20.2484398    
   1055.19995       19.9872017    
   1055.30005       19.6921215    
   1055.40002       19.5943203    
   1055.50000       19.5614414    
   1055.59998       19.8216000    
   1055.69995       20.0834408    
   1055.80005       20.4266396    
   1055.90002       20.8768806    
   1056.00000       21.0705605    
   1056.09998       21.0475216    
   1056.19995       20.9582405    
   1056.30005       20.7971992    
   1056.40002       20.7980404    
   1056.50000       20.6746826    
   1056.59998       20.4258003    
   1056.69995       20.2735214    
   1056.80005       20.3220005    
   1056.90002       20.5214405    
   1057.00000       20.6696415    
   1057.09998       20.8082409    
   1057.19995       20.7735615    
   1057.30005       20.5921211    
   1057.40002       20.4920406    
   1057.50000       20.5390816    
   1057.59998       20.6115608    
   1057.69995       20.6317215    
   1057.80005       20.7844810    
   1057.90002       20.7828007    
   1058.00000       20.6974812    
   1058.09998       20.8623600    
   1058.19995       20.9956818    
   1058.30005       21.0339603    
   1058.40002       20.9286003    
   1058.50000       20.7625198    
   1058.59998       20.7051601    
   1058.69995       20.6409607    
   1058.80005       20.5113602    
   1058.90002       20.1234016    
   1059.00000       19.8158417    
   1059.09998       19.4385605    
   1059.19995       19.3226395    
   1059.30005       19.4647217    
   1059.40002       19.5417595    
   1059.50000       19.4132404    
   1059.59998       19.1590805    
   1059.69995       18.9298820    
   1059.80005       18.8702412    
   1059.90002       18.9259205    
   1060.00000       18.7938004    
   1060.09998       18.5444412    
   1060.19995       18.5061607    
   1060.30005       18.6580811    
   1060.40002       18.7407608    
   1060.50000       18.6508808    
   1060.59998       18.5046005    
   1060.69995       18.4821606    
   1060.80005       18.5245209    
   1060.90002       18.4862404    
   1061.00000       18.5716820    
   1061.09998       18.7005615    
   1061.19995       18.8461208    
   1061.30005       19.0358410    
   1061.40002       19.0820408    
   1061.50000       19.2061214    
   1061.59998       19.4198418    
   1061.69995       19.7110806    
   1061.80005       19.8447609    
   1061.90002       20.0103607    
   1062.00000       20.2751999    
   1062.09998       20.6325607    
   1062.19995       20.8971615    
   1062.30005       20.8844414    
   1062.40002       20.8174820    
   1062.50000       20.7650394    
   1062.59998       20.8869610    
   1062.69995       21.1156807    
   1062.80005       21.4795189    
   1062.90002       22.0177212    
   1063.00000       22.1773205    
   1063.09998       22.0752010    
   1063.19995       22.0298405    
   1063.30005       21.9784794    
   1063.40002       21.9358807    
   1063.50000       21.8751602    
   1063.59998       21.9924011    
   1063.69995       22.0516815    
   1063.80005       22.1187611    
   1063.90002       22.1624413    
   1064.00000       22.1571617    
   1064.09998       22.2708015    
   1064.19995       22.4287205    
   1064.30005       22.6807213    
   1064.40002       22.8870010    
   1064.50000       23.0140800    
   1064.59998       23.2362022    
   1064.69995       23.1300011    
   1064.80005       22.9954815    
   1064.90002       22.8914413    
   1065.00000       22.8861618    
   1065.09998       22.9101620    
   1065.19995       23.0096397    
   1065.30005       23.1022797    
   1065.40002       23.1165600    
   1065.50000       23.1004810    
   1065.59998       23.1567612    
   1065.69995       23.0523605    
   1065.80005       22.9642811    
   1065.90002       22.9874420    
   1066.00000       22.8294010    
   1066.09998       22.7382011    
   1066.19995       22.7062798    
   1066.30005       22.8532791    
   1066.40002       22.9608021    
   1066.50000       23.1157207    
   1066.59998       23.2648811    
   1066.69995       23.0140800    
   1066.80005       22.6171227    
   1066.90002       22.1859608    
   1067.00000       22.0995598    
   1067.09998       22.1955605    
   1067.19995       22.3585205    
   1067.30005       22.5325203    
   1067.40002       22.3935623    
   1067.50000       22.1790009    
   1067.59998       22.0742416    
   1067.69995       22.3900795    
   1067.80005       22.7681999    
   1067.90002       23.3194809    
   1068.00000       23.6223621    
   1068.09998       23.7253189    
   1068.19995       23.8927212    
   1068.30005       23.9209194    
   1068.40002       23.9444389    
   1068.50000       23.7976799    
   1068.59998       23.7333603    
   1068.69995       23.4226799    
   1068.80005       23.1620407    
   1068.90002       23.0800819    
   1069.00000       22.9190407    
   1069.09998       22.7584820    
   1069.19995       22.5942020    
   1069.30005       22.5087605    
   1069.40002       22.3988419    
   1069.50000       22.3892403    
   1069.59998       22.2165604    
   1069.69995       21.9159603    
   1069.80005       21.6277199    
   1069.90002       21.5362797    
   1070.00000       21.5449200    
   1070.09998       21.7434006    
   1070.19995       21.7702789    
   1070.30005       21.8587189    
   1070.40002       21.9046822    
   1070.50000       21.9498005    
   1070.59998       21.8318405    
   1070.69995       21.4933205    
   1070.80005       21.3156013    
   1070.90002       20.9608803    
   1071.00000       20.6983204    
   1071.09998       20.6503201    
   1071.19995       20.7135601    
   1071.30005       20.7244797    
   1071.40002       20.6662827    
   1071.50000       20.5719604    
   1071.59998       20.5996819    
   1071.69995       20.8327198    
   1071.80005       21.0730801    
   1071.90002       21.2950802    
   1072.00000       21.4743614    
   1072.09998       21.3850803    
   1072.19995       21.3635998    
   1072.30005       21.2283611    
   1072.40002       21.0807610    
   1072.50000       20.9090405    
   1072.59998       21.0510006    
   1072.69995       21.4262409    
   1072.80005       21.6570015    
   1072.90002       21.7719593    
   1073.00000       21.7711201    
   1073.09998       21.7936802    
   1073.19995       21.8187618    
   1073.30005       21.8638802    
   1073.40002       21.8049603    
   1073.50000       21.6328793    
   1073.59998       21.5562000    
   1073.69995       21.5949612    
   1073.80005       21.6958809    
   1073.90002       21.7201195    
   1074.00000       21.6096001    
   1074.09998       21.7053604    
   1074.19995       21.8829613    
   1074.30005       21.7287598    
   1074.40002       21.5733604    
   1074.50000       21.4726810    
   1074.59998       21.2839222    
   1074.69995       21.1566010    
   1074.80005       21.0475216    
   1074.90002       20.8996811    
   1075.00000       20.9438400    
   1075.09998       20.9209194    
   1075.19995       20.8819199    
   1075.30005       20.7261600    
   1075.40002       20.6966400    
   1075.50000       20.6772022    
   1075.59998       20.8005600    
   1075.69995       20.7456017    
   1075.80005       20.8894806    
   1075.90002       20.9488792    
   1076.00000       20.8768806    
   1076.09998       20.8878002    
   1076.19995       21.0952797    
   1076.30005       21.2206821    
   1076.40002       21.3790817    
   1076.50000       21.5044823    
   1076.59998       21.5509224    
   1076.69995       21.3662415    
   1076.80005       21.3567619    
   1076.90002       21.5079613    
   1077.00000       21.6829205    
   1077.09998       21.8118019    
   1077.19995       21.8283615    
   1077.30005       21.7279205    
   1077.40002       21.6069603    
   1077.50000       21.5389214    
   1077.59998       21.4795189    
   1077.69995       21.3122406    
   1077.80005       21.1019993    
   1077.90002       20.9498405    
   1078.00000       20.7642002    
   1078.09998       20.6308804    
   1078.19995       20.4249611    
   1078.30005       20.3311214    
   1078.40002       20.3521214    
   1078.50000       20.4702015    
   1078.59998       20.5988426    
   1078.69995       20.6746826    
   1078.80005       20.8564796    
   1078.90002       20.8514404    
   1079.00000       20.9854813    
   1079.09998       21.1642799    
   1079.19995       21.3027611    
   1079.30005       21.4950008    
   1079.40002       21.4598408    
   1079.50000       21.2694016    
   1079.59998       21.1285210    
   1079.69995       21.0526810    
   1079.80005       21.1250420    
   1079.90002       21.1420822    
   1080.00000       20.9200802    
   1080.09998       20.9642410    
   1080.19995       21.2617207    
   1080.30005       21.6942024    
   1080.40002       21.8803215    
   1080.50000       21.8821201    
   1080.59998       21.8700008    
   1080.69995       21.9028797    
   1080.80005       22.0351219    
   1080.90002       22.1222401    
   1081.00000       22.1920815    
   1081.09998       22.2148800    
   1081.19995       22.3365612    
   1081.30005       22.3321209    
   1081.40002       22.3988419    
   1081.50000       22.4498405    
   1081.59998       22.4612389    
   1081.69995       22.3575611    
   1081.80005       22.1196022    
   1081.90002       21.7936802    
   1082.00000       21.7071609    
   1082.09998       21.7036800    
   1082.19995       21.7287598    
   1082.30005       21.6915607    
   1082.40002       21.6156006    
   1082.50000       21.8794823    
   1082.59998       21.9663601    
   1082.69995       22.0525208    
   1082.80005       22.0185623    
   1082.90002       22.1292000    
   1083.00000       22.1275215    
   1083.09998       21.9767990    
   1083.19995       21.7564812    
   1083.30005       21.6164417    
   1083.40002       21.5294418    
   1083.50000       21.5122814    
   1083.59998       21.5009995    
   1083.69995       21.5096397    
   1083.80005       21.3576012    
   1083.90002       21.2232018    
   1084.00000       21.1762810    
   1084.09998       21.2044811    
   1084.19995       21.2412014    
   1084.30005       21.1617603    
   1084.40002       21.0313206    
   1084.50000       20.8988419    
   1084.59998       20.8564796    
   1084.69995       20.7093601    
   1084.80005       20.7760811    
   1084.90002       20.9821205    
   1085.00000       21.1140003    
   1085.09998       21.0952797    
   1085.19995       21.0067215    
   1085.30005       20.9242802    
   1085.40002       20.7769203    
   1085.50000       20.5828800    
   1085.59998       20.5862389    
   1085.69995       20.8633213    
   1085.80005       20.9013615    
   1085.90002       20.6233215    
   1086.00000       20.4526806    
   1086.09998       20.5669193    
   1086.19995       20.6325607    
   1086.30005       20.6174412    
   1086.40002       20.3395214    
   1086.50000       20.1151199    
   1086.59998       20.0344810    
   1086.69995       20.0427589    
   1086.80005       20.0685616    
   1086.90002       20.1625195    
   1087.00000       20.1384010    
   1087.09998       20.1908417    
   1087.19995       20.0901604    
   1087.30005       19.7144394    
   1087.40002       19.4443207    
   1087.50000       19.4149208    
   1087.59998       19.4222412    
   1087.69995       19.3267212    
   1087.80005       19.2168007    
   1087.90002       19.0423203    
   1088.00000       18.8637600    
   1088.09998       18.8847599    
   1088.19995       18.9146404    
   1088.30005       19.0585213    
   1088.40002       19.0989609    
   1088.50000       19.2028809    
   1088.59998       19.3634415    
   1088.69995       19.4803219    
   1088.80005       19.5016804    
   1088.90002       19.5196800    
   1089.00000       19.5671997    
   1089.09998       19.3699207    
   1089.19995       19.3307991    
   1089.30005       19.6197605    
   1089.40002       19.8943214    
   1089.50000       20.1267624    
   1089.59998       20.2425594    
   1089.69995       20.5214405    
   1089.80005       20.8988419    
   1089.90002       21.2095222    
   1090.00000       21.4288826    
   1090.09998       21.6631222    
   1090.19995       21.8778019    
   1090.30005       21.9846001    
   1090.40002       22.0848007    
   1090.50000       22.0742416    
   1090.59998       21.9168015    
   1090.69995       21.5655613    
   1090.80005       21.3182411    
   1090.90002       21.2420406    
   1091.00000       21.2326794    
   1091.09998       21.1293602    
   1091.19995       20.7616806    
   1091.30005       20.3060398    
   1091.40002       20.0419197    
   1091.50000       19.9299603    
   1091.59998       19.9764004    
   1091.69995       20.0992794    
   1091.80005       20.0726395    
   1091.90002       19.9159203    
   1092.00000       19.7366409    
   1092.09998       19.6716003    
   1092.19995       19.6000824    
   1092.30005       19.5515995    
   1092.40002       19.5795593    
   1092.50000       19.6090813    
   1092.59998       19.4696426    
   1092.69995       19.1899204    
   1092.80005       18.9186001    
   1092.90002       18.8074818    
   1093.00000       18.8388004    
   1093.09998       18.8903999    
   1093.19995       18.9558010    
   1093.30005       18.9549618    
   1093.40002       18.9493198    
   1093.50000       19.1168404    
   1093.59998       19.2696018    
   1093.69995       19.2850800    
   1093.80005       19.3503609    
   1093.90002       19.5402012    
   1094.00000       19.7926807    
   1094.09998       20.0154018    
   1094.19995       20.2041607    
   1094.30005       20.3236809    
   1094.40002       20.5610390    
   1094.50000       20.7219601    
   1094.59998       20.7844810    
   1094.69995       20.7946796    
   1094.80005       20.9056816    
   1094.90002       20.8878002    
   1095.00000       20.6865616    
   1095.09998       20.4442806    
   1095.19995       20.2743607    
   1095.30005       20.1817207    
   1095.40002       20.2534790    
   1095.50000       20.3561993    
   1095.59998       20.4786015    
   1095.69995       20.4970818    
   1095.80005       20.5122013    
   1095.90002       20.5509605    
   1096.00000       20.7261600    
   1096.09998       20.9040012    
   1096.19995       21.0730801    
   1096.30005       21.0807610    
   1096.40002       20.9880009    
   1096.50000       21.0628815    
   1096.59998       21.2326794    
   1096.69995       21.1353607    
   1096.80005       20.9286003    
   1096.90002       20.8013992    
   1097.00000       20.7727203    
   1097.09998       20.9183998    
   1097.19995       20.9286003    
   1097.30005       20.7862797    
   1097.40002       20.7085190    
   1097.50000       20.6511593    
   1097.59998       20.6520004    
   1097.69995       20.6974812    
   1097.80005       20.6417999    
   1097.90002       20.5080013    
   1098.00000       20.4895210    
   1098.09998       20.6671219    
   1098.19995       20.6434803    
   1098.30005       20.5501194    
   1098.40002       20.4224396    
   1098.50000       20.4014397    
   1098.59998       20.3872814    
   1098.69995       20.4526806    
   1098.80005       20.6958008    
   1098.90002       20.8362007    
   1099.00000       20.9498405    
   1099.09998       21.1669197    
   1099.19995       21.1404018    
   1099.30005       20.8946419    
   1099.40002       20.6790009    
   1099.50000       20.2977619    
   1099.59998       19.9258804    
   1099.69995       19.5918007    
   1099.80005       19.5541191    
   1099.90002       19.6304398    
   1100.00000       19.6049995    
   1100.09998       19.7671223    
   1100.19995       19.9159203    
   1100.30005       20.1367207    
   1100.40002       20.1342010    
   1100.50000       20.1225624    
   1100.59998       20.1100807    
   1100.69995       20.0029202    
   1100.80005       19.9804802    
   1100.90002       19.9598408    
   1101.00000       20.0020809    
   1101.09998       20.0162411    
   1101.19995       20.1942024    
   1101.30005       20.3060398    
   1101.40002       20.3119202    
   1101.50000       20.4392395    
   1101.59998       20.5459194    
   1101.69995       20.6451607    
   1101.80005       20.6250000    
   1101.90002       20.5534801    
   1102.00000       20.5601997    
   1102.09998       20.5021210    
   1102.19995       20.3370018    
   1102.30005       20.0419197    
   1102.40002       20.0802002    
   1102.50000       20.2567215    
   1102.59998       20.5543194    
   1102.69995       20.9472008    
   1102.80005       21.3130817    
   1102.90002       21.6829205    
   1103.00000       21.8370018    
   1103.09998       22.0760403    
   1103.19995       22.3803596    
   1103.30005       22.6762810    
   1103.40002       23.0185204    
   1103.50000       23.1290417    
   1103.59998       23.0988007    
   1103.69995       23.0952015    
   1103.80005       23.0988007    
   1103.90002       23.0817604    
   1104.00000       22.9563618    
   1104.09998       22.7036419    
   1104.19995       22.5889206    
   1104.30005       22.4744415    
   1104.40002       22.4841595    
   1104.50000       22.5625191    
   1104.59998       22.5069618    
   1104.69995       22.3524017    
   1104.80005       22.1222401    
   1104.90002       22.0167599    
   1105.00000       22.1344814    
   1105.09998       22.3866005    
   1105.19995       22.5069618    
   1105.30005       22.3540821    
   1105.40002       22.1134815    
   1105.50000       22.1187611    
   1105.59998       22.1170807    
   1105.69995       22.1179218    
   1105.80005       22.0978813    
   1105.90002       22.1275215    
   1106.00000       22.0185623    
   1106.09998       21.9819603    
   1106.19995       21.9280796    
   1106.30005       21.7538414    
   1106.40002       21.4460411    
   1106.50000       21.1019993    
   1106.59998       20.9896812    
   1106.69995       20.9413204    
   1106.80005       21.0067215    
   1106.90002       21.1429214    
   1107.00000       21.2130013    
   1107.09998       21.3344402    
   1107.19995       21.4950008    
   1107.30005       21.6353989    
   1107.40002       21.7140007    
   1107.50000       21.8517609    
   1107.59998       21.9854393    
   1107.69995       21.9759598    
   1107.80005       21.9524403    
   1107.90002       21.9733200    
   1108.00000       21.9924011    
   1108.09998       22.0054817    
   1108.19995       22.0516815    
   1108.30005       22.1616020    
   1108.40002       22.2752419    
   1108.50000       22.3041611    
   1108.59998       22.1589603    
   1108.69995       22.0821609    
   1108.80005       22.1040001    
   1108.90002       22.0707607    
   1109.00000       21.9750004    
   1109.09998       21.9837608    
   1109.19995       22.0246811    
   1109.30005       22.2043190    
   1109.40002       22.2874813    
   1109.50000       22.4673595    
   1109.59998       22.5712814    
   1109.69995       22.4454002    
   1109.80005       22.3638000    
   1109.90002       22.3882809    
   1110.00000       22.3866005    
   1110.09998       22.2367210    
   1110.19995       22.1397610    
   1110.30005       22.0682411    
   1110.40002       22.1869202    
   1110.50000       22.5721207    
   1110.59998       22.8249607    
   1110.69995       23.1495609    
   1110.80005       23.3544006    
   1110.90002       23.3509216    
   1111.00000       23.4729614    
   1111.09998       23.5557613    
   1111.19995       23.5539608    
   1111.30005       23.4935989    
   1111.40002       23.4523201    
   1111.50000       23.4397202    
   1111.59998       23.6034012    
   1111.69995       23.7415199    
   1111.80005       23.8537197    
   1111.90002       23.7315617    
   1112.00000       23.7279606    
   1112.09998       23.8727989    
   1112.19995       24.0680408    
   1112.30005       24.1245613    
   1112.40002       23.8918819    
   1112.50000       23.8293610    
   1112.59998       23.6413193    
   1112.69995       23.2542000    
   1112.80005       23.1557999    
   1112.90002       23.1032410    
   1113.00000       23.0613613    
   1113.09998       22.9687214    
   1113.19995       22.7912407    
   1113.30005       22.5510006    
   1113.40002       22.4155197    
   1113.50000       22.3225212    
   1113.59998       22.1179218    
   1113.69995       21.9324017    
   1113.80005       21.8335190    
   1113.90002       21.8768406    
   1114.00000       21.9733200    
   1114.09998       22.1030426    
   1114.19995       22.0377598    
   1114.30005       21.8361607    
   1114.40002       21.6872406    
   1114.50000       21.5595589    
   1114.59998       21.6036015    
   1114.69995       21.7503605    
   1114.80005       21.8665199    
   1114.90002       21.8351994    
   1115.00000       21.5234394    
   1115.09998       21.1984806    
   1115.19995       21.0475216    
   1115.30005       20.9388008    
   1115.40002       20.8894806    
   1115.50000       20.9082012    
   1115.59998       20.9811611    
   1115.69995       21.0774021    
   1115.80005       21.0424805    
   1115.90002       21.0483608    
   1116.00000       21.0042000    
   1116.09998       20.8650017    
   1116.19995       20.7439213    
   1116.30005       20.7844810    
   1116.40002       20.8310394    
   1116.50000       21.0279617    
   1116.59998       21.0901203    
   1116.69995       21.0934811    
   1116.80005       21.0160789    
   1116.90002       20.8013992    
   1117.00000       20.4819603    
   1117.09998       20.2726803    
   1117.19995       20.2693214    
   1117.30005       20.3018398    
   1117.40002       20.3220005    
   1117.50000       20.1984024    
   1117.59998       20.1750011    
   1117.69995       20.2575607    
   1117.80005       20.3538017    
   1117.90002       20.6409607    
   1118.00000       21.0568810    
   1118.09998       21.2702408    
   1118.19995       21.2600403    
   1118.30005       21.2650795    
   1118.40002       21.2258415    
   1118.50000       20.9515209    
   1118.59998       20.7405605    
   1118.69995       20.7430801    
   1118.80005       20.9769611    
   1118.90002       21.3534012    
   1119.00000       21.6674404    
   1119.09998       21.7651215    
   1119.19995       21.6847210    
   1119.30005       21.7711201    
   1119.40002       21.8196011    
   1119.50000       22.0255222    
   1119.59998       22.2148800    
   1119.69995       22.1589603    
   1119.80005       22.1240425    
   1119.90002       22.1773205    
   1120.00000       22.2691212    
   1120.09998       22.2130814    
   1120.19995       22.1536789    
   1120.30005       22.2936001    
   1120.40002       22.2954006    
   1120.50000       22.1773205    
   1120.59998       22.2340813    
   1120.69995       22.4401207    
   1120.80005       22.6118412    
   1120.90002       22.6612797    
   1121.00000       22.6728001    
   1121.09998       22.7974815    
   1121.19995       22.9954815    
   1121.30005       23.1040821    
   1121.40002       23.2345219    
   1121.50000       23.5188026    
   1121.59998       23.7343216    
   1121.69995       23.6593208    
   1121.80005       23.4738007    
   1121.90002       23.3786411    
   1122.00000       23.2407608    
   1122.09998       23.2255211    
   1122.19995       23.3750420    
   1122.30005       23.4630013    
   1122.40002       23.4738007    
   1122.50000       23.3724003    
   1122.59998       23.3832016    
   1122.69995       23.4855614    
   1122.80005       23.5341606    
   1122.90002       23.5260010    
   1123.00000       23.5431614    
   1123.09998       23.6197205    
   1123.19995       23.5836010    
   1123.30005       23.3419189    
   1123.40002       23.0061607    
   1123.50000       22.7311211    
   1123.59998       22.6825199    
   1123.69995       22.8160801    
   1123.80005       22.9305611    
   1123.90002       22.8409195    
   1124.00000       22.6126823    
   1124.09998       22.4313622    
   1124.19995       22.1781616    
   1124.30005       22.0429211    
   1124.40002       22.0324802    
   1124.50000       21.9342003    
   1124.59998       21.8474407    
   1124.69995       21.7659607    
   1124.80005       21.6372013    
   1124.90002       21.7123203    
   1125.00000       21.8665199    
   1125.09998       21.9229202    
   1125.19995       21.6664810    
   1125.30005       21.2445602    
   1125.40002       21.0466805    
   1125.50000       20.7447605    
   1125.59998       20.5677605    
   1125.69995       20.3245201    
   1125.80005       20.2910423    
   1125.90002       20.3043594    
   1126.00000       20.2667999    
   1126.09998       20.2258816    
   1126.19995       20.2492790    
   1126.30005       20.6334000    
   1126.40002       20.8725624    
   1126.50000       21.1362019    
   1126.59998       21.3902397    
   1126.69995       21.7296009    
   1126.80005       22.0177212    
   1126.90002       22.2148800    
   1127.00000       22.4269218    
   1127.09998       22.5544815    
   1127.19995       22.6426811    
   1127.30005       22.6347618    
   1127.40002       22.7966404    
   1127.50000       22.9491615    
   1127.59998       23.1549606    
   1127.69995       23.1576004    
   1127.80005       23.0354404    
   1127.90002       23.1531601    
   1128.00000       23.3284798    
   1128.09998       23.6647205    
   1128.19995       23.9390411    
   1128.30005       23.9816399    
   1128.40002       24.0744019    
   1128.50000       24.2678413    
   1128.59998       24.4454422    
   1128.69995       24.7177219    
   1128.80005       24.8960419    
   1128.90002       24.8608799    
   1129.00000       24.8109608    
   1129.09998       24.8386822    
   1129.19995       25.0202427    
   1129.30005       25.1344814    
   1129.40002       25.1512814    
   1129.50000       25.0582829    
   1129.59998       24.9034805    
   1129.69995       25.0545597    
   1129.80005       25.2043209    
   1129.90002       25.3087196    
   1130.00000       25.1587200    
   1130.09998       25.0852814    
   1130.19995       24.9868793    
   1130.30005       24.8368797    
   1130.40002       24.7297230    
   1130.50000       24.6919193    
   1130.59998       24.5776806    
   1130.69995       24.5115604    
   1130.80005       24.4720821    
   1130.90002       24.3418827    
   1131.00000       24.3867607    
   1131.09998       24.4904423    
   1131.19995       24.4033203    
   1131.30005       24.5253601    
   1131.40002       24.6724815    
   1131.50000       24.8497200    
   1131.59998       25.0536022    
   1131.69995       25.1652012    
   1131.80005       24.9655209    
   1131.90002       24.5676003    
   1132.00000       24.3776398    
   1132.09998       24.4839611    
   1132.19995       24.6513615    
   1132.30005       24.6200428    
   1132.40002       24.4876823    
   1132.50000       24.3950424    
   1132.59998       24.4252815    
   1132.69995       24.5538006    
   1132.80005       24.4711208    
   1132.90002       24.5869198    
   1133.00000       24.7398014    
   1133.09998       24.8202019    
   1133.19995       24.7287617    
   1133.30005       24.4674015    
   1133.40002       24.2989216    
   1133.50000       24.3299999    
   1133.59998       24.5794811    
   1133.69995       24.7730408    
   1133.80005       24.9201603    
   1133.90002       25.0694408    
   1134.00000       25.2080421    
   1134.09998       25.2602406    
   1134.19995       25.2649212    
   1134.30005       25.4367619    
   1134.40002       25.6899624    
   1134.50000       25.8604813    
   1134.59998       25.8350410    
   1134.69995       25.7841606    
   1134.80005       25.7558403    
   1134.90002       25.6627197    
   1135.00000       25.7643623    
   1135.09998       25.8311996    
   1135.19995       25.6965599    
   1135.30005       25.7097626    
   1135.40002       25.7634010    
   1135.50000       25.8604813    
   1135.59998       25.9171219    
   1135.69995       25.9180813    
   1135.80005       25.8793201    
   1135.90002       25.6317616    
   1136.00000       25.4995213    
   1136.09998       25.3190403    
   1136.19995       25.2313213    
   1136.30005       25.2798004    
   1136.40002       25.1661606    
   1136.50000       25.1391621    
   1136.59998       25.2462006    
   1136.69995       25.1558399    
   1136.80005       25.0490417    
   1136.90002       24.8359203    
   1137.00000       24.6992416    
   1137.09998       24.7297230    
   1137.19995       24.6421223    
   1137.30005       24.4987202    
   1137.40002       24.2449207    
   1137.50000       23.9708405    
   1137.59998       23.9026794    
   1137.69995       23.9426403    
   1137.80005       23.9889622    
   1137.90002       23.9544010    
   1138.00000       23.8881607    
   1138.09998       23.8411198    
   1138.19995       23.9435997    
   1138.30005       24.1446018    
   1138.40002       24.3282013    
   1138.50000       24.5299225    
   1138.59998       24.7259998    
   1138.69995       25.1409607    
   1138.80005       25.4470806    
   1138.90002       25.6533604    
   1139.00000       25.7360401    
   1139.09998       25.6965599    
   1139.19995       25.5566406    
   1139.30005       25.3620014    
   1139.40002       25.2350407    
   1139.50000       25.2816029    
   1139.59998       25.2164421    
   1139.69995       25.1056805    
   1139.80005       25.0675220    
   1139.90002       25.1503201    
   1140.00000       25.0416012    
   1140.09998       24.9247208    
   1140.19995       25.0852814    
   1140.30005       25.5032425    
   1140.40002       25.8529205    
   1140.50000       26.0154018    
   1140.59998       26.0618420    
   1140.69995       26.2810802    
   1140.80005       26.5498829    
   1140.90002       26.9115620    
   1141.00000       27.2639999    
   1141.09998       27.4502411    
   1141.19995       27.5173225    
   1141.30005       27.4239616    
   1141.40002       27.5203209    
   1141.50000       27.4765224    
   1141.59998       27.2474403    
   1141.69995       27.1497612    
   1141.80005       27.2019615    
   1141.90002       27.3822021    
   1142.00000       27.2940025    
   1142.09998       27.1411209    
   1142.19995       27.1914005    
   1142.30005       27.5066395    
   1142.40002       27.5757599    
   1142.50000       27.4561214    
   1142.59998       27.3686409
[truncated: 1,350,091 more chars]
