# Supplementary material for: Antibody–nanobody combination increases their neutralizing activity against SARS-CoV-2 and nanobody H11-H4 is effective against Alpha, Kappa and Delta variants
Source: Sci Rep. 2022 Jun 11;12:9701. doi: 10.1038/s41598-022-14263-1 (PMC9188278; doi:10.1038/s41598-022-14263-1)
Supplement: Supplementary file 2 — Supplementary Information 2. [file 41598_2022_14263_MOESM2_ESM.zip › SciRep_data/SMD_data/MUTATION/Binding_affinity/Beta/nout_ave_work_time.dat]

#Time (ps)      Ave work (kcal/mol)
   0.00000000       0.00000000    
  0.100000001       5.23946434E-03
  0.200000003       2.52517201E-02
  0.300000012       3.75075601E-02
  0.400000006       4.19596843E-02
  0.500000000       4.52887192E-02
  0.600000024       5.01230396E-02
  0.699999988       5.46235256E-02
  0.800000012       7.49053210E-02
  0.899999976      0.100510567    
   1.00000000      0.124143608    
   1.10000002      0.151302010    
   1.20000005      0.178564802    
   1.29999995      0.192750007    
   1.39999998      0.204519615    
   1.50000000      0.212420419    
   1.60000002      0.223977610    
   1.70000005      0.233803213    
   1.79999995      0.243214801    
   1.89999998      0.246823207    
   2.00000000      0.257049620    
   2.09999990      0.273189604    
   2.20000005      0.284894407    
   2.29999995      0.295621216    
   2.40000010      0.308797240    
   2.50000000      0.315685213    
   2.59999990      0.327442795    
   2.70000005      0.337216794    
   2.79999995      0.344648421    
   2.90000010      0.354277223    
   3.00000000      0.370796412    
   3.09999990      0.375801593    
   3.20000005      0.392026812    
   3.29999995      0.400317609    
   3.40000010      0.405829221    
   3.50000000      0.420505226    
   3.59999990      0.430972815    
   3.70000005      0.437233210    
   3.79999995      0.444722444    
   3.90000010      0.449895620    
   4.00000000      0.456162006    
   4.09999990      0.461312443    
   4.19999981      0.474429607    
   4.30000019      0.485718042    
   4.40000010      0.515203238    
   4.50000000      0.516954064    
   4.59999990      0.528505206    
   4.69999981      0.535011649    
   4.80000019      0.542902827    
   4.90000010      0.547783196    
   5.00000000      0.550852835    
   5.09999990      0.553682446    
   5.19999981      0.557516396    
   5.30000019      0.560779214    
   5.40000010      0.572977245    
   5.50000000      0.574783206    
   5.59999990      0.579867601    
   5.69999981      0.583356023    
   5.80000019      0.584918439    
   5.90000010      0.589838445    
   6.00000000      0.594817221    
   6.09999990      0.598098040    
   6.19999981      0.602719188    
   6.30000019      0.605992794    
   6.40000010      0.609135628    
   6.50000000      0.616177261    
   6.59999990      0.617794812    
   6.69999981      0.618543625    
   6.80000019      0.622647583    
   6.90000010      0.624904811    
   7.00000000      0.629732430    
   7.09999990      0.630867600    
   7.19999981      0.631860018    
   7.30000019      0.636672020    
   7.40000010      0.637784421    
   7.50000000      0.642163217    
   7.59999990      0.644298017    
   7.69999981      0.648335993    
   7.80000019      0.652628422    
   7.90000010      0.655170083    
   8.00000000      0.657020450    
   8.10000038      0.659109592    
   8.19999981      0.663226843    
   8.30000019      0.665907621    
   8.39999962      0.668738365    
   8.50000000      0.672409236    
   8.60000038      0.678798020    
   8.69999981      0.684937239    
   8.80000019      0.687441587    
   8.89999962      0.688856483    
   9.00000000      0.693517208    
   9.10000038      0.695373654    
   9.19999981      0.697359622    
   9.30000019      0.703486800    
   9.39999962      0.706602037    
   9.50000000      0.714316845    
   9.60000038      0.715732813    
   9.69999981      0.717703223    
   9.80000019      0.721782029    
   9.89999962      0.724430442    
   10.0000000      0.729847193    
   10.1000004      0.733750820    
   10.1999998      0.736045241    
   10.3000002      0.738260388    
   10.3999996      0.745613992    
   10.5000000      0.748590052    
   10.6000004      0.755526006    
   10.6999998      0.759037197    
   10.8000002      0.761800826    
   10.8999996      0.764968812    
   11.0000000      0.766327262    
   11.1000004      0.769347608    
   11.1999998      0.771285594    
   11.3000002      0.772956014    
   11.3999996      0.779601634    
   11.5000000      0.781472445    
   11.6000004      0.782775640    
   11.6999998      0.785847664    
   11.8000002      0.790558815    
   11.8999996      0.794059217    
   12.0000000      0.796137631    
   12.1000004      0.797680855    
   12.1999998      0.798327625    
   12.3000002      0.803287208    
   12.3999996      0.803790033    
   12.5000000      0.805632055    
   12.6000004      0.808305621    
   12.6999998      0.809486449    
   12.8000002      0.811519265    
   12.8999996      0.813398421    
   13.0000000      0.819429636    
   13.1000004      0.822818458    
   13.1999998      0.825188458    
   13.3000002      0.827103615    
   13.3999996      0.829754412    
   13.5000000      0.831610858    
   13.6000004      0.833433628    
   13.6999998      0.835809648    
   13.8000002      0.839110792    
   13.8999996      0.844020069    
   14.0000000      0.846332490    
   14.1000004      0.847952425    
   14.1999998      0.849801660    
   14.3000002      0.850962043    
   14.3999996      0.852100849    
   14.5000000      0.853378832    
   14.6000004      0.853946447    
   14.6999998      0.856309235    
   14.8000002      0.858014464    
   14.8999996      0.858931243    
   15.0000000      0.859761596    
   15.1000004      0.860909998    
   15.1999998      0.861728430    
   15.3000002      0.863240480    
   15.3999996      0.864278436    
   15.5000000      0.866685629    
   15.6000004      0.870882034    
   15.6999998      0.873798013    
   15.8000002      0.875845194    
   15.8999996      0.876949191    
   16.0000000      0.878197253    
   16.1000004      0.878746867    
   16.2000008      0.880012870    
   16.2999992      0.880900860    
   16.3999996      0.881968856    
   16.5000000      0.884335220    
   16.6000004      0.884954393    
   16.7000008      0.886445999    
   16.7999992      0.887954414    
   16.8999996      0.888882041    
   17.0000000      0.891148806    
   17.1000004      0.892018855    
   17.2000008      0.893536866    
   17.2999992      0.894602418    
   17.3999996      0.895978868    
   17.5000000      0.898640394    
   17.6000004      0.900248468    
   17.7000008      0.902354419    
   17.7999992      0.903388858    
   17.8999996      0.905962825    
   18.0000000      0.910226405    
   18.1000004      0.911694050    
   18.2000008      0.914191186    
   18.2999992      0.916512012    
   18.3999996      0.917085648    
   18.5000000      0.919009268    
   18.6000004      0.920230806    
   18.7000008      0.922064483    
   18.7999992      0.925148427    
   18.8999996      0.926824868    
   19.0000000      0.927692473    
   19.1000004      0.928648829    
   19.2000008      0.930303633    
   19.2999992      0.932160020    
   19.3999996      0.932815254    
   19.5000000      0.933554471    
   19.6000004      0.935696423    
   19.7000008      0.937441230    
   19.7999992      0.937921226    
   19.8999996      0.939196825    
   20.0000000      0.940663278    
   20.1000004      0.941574037    
   20.2000008      0.942757249    
   20.2999992      0.943461597    
   20.3999996      0.946075261    
   20.5000000      0.947965205    
   20.6000004      0.948793232    
   20.7000008      0.952513278    
   20.7999992      0.953702450    
   20.8999996      0.955910444    
   21.0000000      0.959319651    
   21.1000004      0.960692406    
   21.2000008      0.965024412    
   21.2999992      0.967045248    
   21.3999996      0.969343245    
   21.5000000      0.970370471    
   21.6000004      0.972498059    
   21.7000008      0.973930895    
   21.7999992      0.975516021    
   21.8999996      0.977204442    
   22.0000000      0.978080451    
   22.1000004      0.979179621    
   22.2000008      0.981409252    
   22.2999992      0.984495640    
   22.3999996      0.984881997    
   22.5000000      0.985621214    
   22.6000004      0.987492025    
   22.7000008      0.989842832    
   22.7999992      0.990338385    
   22.8999996      0.991225243    
   23.0000000      0.992020845    
   23.1000004      0.993597627    
   23.2000008      0.994803607    
   23.2999992      0.995643616    
   23.3999996      0.996670842    
   23.5000000      0.999196827    
   23.6000004       1.00047493    
   23.7000008       1.00150323    
   23.7999992       1.00477445    
   23.8999996       1.00580406    
   24.0000000       1.00659120    
   24.1000004       1.00776124    
   24.2000008       1.00894690    
   24.2999992       1.01258171    
   24.3999996       1.01326442    
   24.5000000       1.01412487    
   24.6000004       1.01556361    
   24.7000008       1.01674569    
   24.7999992       1.01766610    
   24.8999996       1.01997006    
   25.0000000       1.02086520    
   25.1000004       1.02181923    
   25.2000008       1.02293158    
   25.2999992       1.02420366    
   25.3999996       1.02675366    
   25.5000000       1.02811682    
   25.6000004       1.02859569    
   25.7000008       1.02973437    
   25.7999992       1.03022885    
   25.8999996       1.03185964    
   26.0000000       1.03254724    
   26.1000004       1.03413367    
   26.2000008       1.03461730    
   26.2999992       1.03633320    
   26.3999996       1.03882682    
   26.5000000       1.04287207    
   26.6000004       1.04444528    
   26.7000008       1.04562128    
   26.7999992       1.04682970    
   26.8999996       1.04754484    
   27.0000000       1.04890931    
   27.1000004       1.05124569    
   27.2000008       1.05369008    
   27.2999992       1.05808568    
   27.3999996       1.05908525    
   27.5000000       1.06000566    
   27.6000004       1.06194973    
   27.7000008       1.06308722    
   27.7999992       1.06544530    
   27.8999996       1.06769526    
   28.0000000       1.06802285    
   28.1000004       1.06870329    
   28.2000008       1.07046366    
   28.2999992       1.07217610    
   28.3999996       1.07331967    
   28.5000000       1.07413685    
   28.6000004       1.07463849    
   28.7000008       1.07588160    
   28.7999992       1.07725084    
   28.8999996       1.07833326    
   29.0000000       1.07882881    
   29.1000004       1.08076680    
   29.2000008       1.08156359    
   29.2999992       1.08229685    
   29.3999996       1.08287168    
   29.5000000       1.08380771    
   29.6000004       1.08459604    
   29.7000008       1.08510005    
   29.7999992       1.08633602    
   29.8999996       1.08883202    
   30.0000000       1.09050608    
   30.1000004       1.09191847    
   30.2000008       1.09284842    
   30.2999992       1.09324801    
   30.3999996       1.09431720    
   30.5000000       1.09510326    
   30.6000004       1.09557009    
   30.7000008       1.09611011    
   30.7999992       1.09806490    
   30.8999996       1.09922886    
   31.0000000       1.09967637    
   31.1000004       1.10021520    
   31.2000008       1.10085011    
   31.2999992       1.10180521    
   31.3999996       1.10334849    
   31.5000000       1.10374320    
   31.6000004       1.10688365    
   31.7000008       1.10800803    
   31.7999992       1.10981047    
   31.8999996       1.11101520    
   32.0000000       1.11148322    
   32.0999985       1.11420000    
   32.2000008       1.11465490    
   32.2999992       1.11620760    
   32.4000015       1.11703205    
   32.5000000       1.11737406    
   32.5999985       1.11760569    
   32.7000008       1.11847210    
   32.7999992       1.11917520    
   32.9000015       1.12069809    
   33.0000000       1.12145162    
   33.0999985       1.12282085    
   33.2000008       1.12324202    
   33.2999992       1.12475646    
   33.4000015       1.12519920    
   33.5000000       1.12689602    
   33.5999985       1.12856042    
   33.7000008       1.12896967    
   33.7999992       1.12993920    
   33.9000015       1.13022840    
   34.0000000       1.13145602    
   34.0999985       1.13174760    
   34.2000008       1.13239813    
   34.2999992       1.13273287    
   34.4000015       1.13339281    
   34.5000000       1.13485563    
   34.5999985       1.13696647    
   34.7000008       1.13786530    
   34.7999992       1.13922608    
   34.9000015       1.13945162    
   35.0000000       1.14057481    
   35.0999985       1.14128160    
   35.2000008       1.14192128    
   35.2999992       1.14231372    
   35.4000015       1.14269280    
   35.5000000       1.14383042    
   35.5999985       1.14462721    
   35.7000008       1.14482999    
   35.7999992       1.14548278    
   35.9000015       1.14743650    
   36.0000000       1.14918959    
   36.0999985       1.15047598    
   36.2000008       1.15163171    
   36.2999992       1.15225923    
   36.4000015       1.15291560    
   36.5000000       1.15368366    
   36.5999985       1.15434611    
   36.7000008       1.15541518    
   36.7999992       1.15644360    
   36.9000015       1.15726197    
   37.0000000       1.15791488    
   37.0999985       1.15905011    
   37.2000008       1.15968847    
   37.2999992       1.16037250    
   37.4000015       1.16286480    
   37.5000000       1.16367483    
   37.5999985       1.16400719    
   37.7000008       1.16540766    
   37.7999992       1.16591525    
   37.9000015       1.16652119    
   38.0000000       1.16742361    
   38.0999985       1.16827691    
   38.2000008       1.16887927    
   38.2999992       1.16944683    
   38.4000015       1.17113888    
   38.5000000       1.17263639    
   38.5999985       1.17369843    
   38.7000008       1.17466331    
   38.7999992       1.17573011    
   38.9000015       1.17685318    
   39.0000000       1.17755651    
   39.0999985       1.17819357    
   39.2000008       1.17873359    
   39.2999992       1.17889559    
   39.4000015       1.17962646    
   39.5000000       1.18011010    
   39.5999985       1.18166757    
   39.7000008       1.18231559    
   39.7999992       1.18289161    
   39.9000015       1.18447089    
   40.0000000       1.18484282    
   40.0999985       1.18506122    
   40.2000008       1.18634403    
   40.2999992       1.18744445    
   40.4000015       1.18818724    
   40.5000000       1.18898880    
   40.5999985       1.18950963    
   40.7000008       1.18969560    
   40.7999992       1.18982041    
   40.9000015       1.19088006    
   41.0000000       1.19117284    
   41.0999985       1.19175124    
   41.2000008       1.19226480    
   41.2999992       1.19300759    
   41.4000015       1.19363284    
   41.5000000       1.19466722    
   41.5999985       1.19491446    
   41.7000008       1.19524801    
   41.7999992       1.19553006    
   41.9000015       1.19566202    
   42.0000000       1.19643724    
   42.0999985       1.19737804    
   42.2000008       1.19793606    
   42.2999992       1.19830799    
   42.4000015       1.19867277    
   42.5000000       1.19885159    
   42.5999985       1.19913483    
   42.7000008       1.19938207    
   42.7999992       1.19971085    
   42.9000015       1.19989443    
   43.0000000       1.20010805    
   43.0999985       1.20050406    
   43.2000008       1.20100796    
   43.2999992       1.20143998    
   43.4000015       1.20223212    
   43.5000000       1.20314407    
   43.5999985       1.20410407    
   43.7000008       1.20514798    
   43.7999992       1.20649195    
   43.9000015       1.20728409    
   44.0000000       1.20804012    
   44.0999985       1.20869994    
   44.2000008       1.20913196    
   44.2999992       1.20944405    
   44.4000015       1.20958805    
   44.5000000       1.20988798    
   44.5999985       1.21081197    
   44.7000008       1.21137607    
   44.7999992       1.21206009    
   44.9000015       1.21241999    
   45.0000000       1.21282804    
   45.0999985       1.21345198    
   45.2000008       1.21399200    
   45.2999992       1.21450806    
   45.4000015       1.21472406    
   45.5000000       1.21544397    
   45.5999985       1.21605611    
   45.7000008       1.21614003    
   45.7999992       1.21647608    
   45.9000015       1.21680009    
   46.0000000       1.21737599    
   46.0999985       1.21767604    
   46.2000008       1.21845603    
   46.2999992       1.21886408    
   46.4000015       1.21960807    
   46.5000000       1.22052002    
   46.5999985       1.22124004    
   46.7000008       1.22152805    
   46.7999992       1.22224808    
   46.9000015       1.22314799    
   47.0000000       1.22372413    
   47.0999985       1.22449195    
   47.2000008       1.22533214    
   47.2999992       1.22606409    
   47.4000015       1.22638798    
   47.5000000       1.22713196    
   47.5999985       1.22744393    
   47.7000008       1.22808003    
   47.7999992       1.22841597    
   47.9000015       1.22851205    
   48.0000000       1.22919607    
   48.0999985       1.22985613    
   48.2000008       1.23016810    
   48.2999992       1.23063600    
   48.4000015       1.23090005    
   48.5000000       1.23122406    
   48.5999985       1.23186016    
   48.7000008       1.23235202    
   48.7999992       1.23253202    
   48.9000015       1.23278403    
   49.0000000       1.23367202    
   49.0999985       1.23438013    
   49.2000008       1.23487210    
   49.2999992       1.23532808    
   49.4000015       1.23540008    
   49.5000000       1.23565209    
   49.5999985       1.23633599    
   49.7000008       1.23674405    
   49.7999992       1.23724794    
   49.9000015       1.23735595    
   50.0000000       1.23787200    
   50.0999985       1.23834002    
   50.2000008       1.24059606    
   50.2999992       1.24142408    
   50.4000015       1.24180806    
   50.5000000       1.24224007    
   50.5999985       1.24297202    
   50.7000008       1.24315202    
   50.7999992       1.24388397    
   50.9000015       1.24437606    
   51.0000000       1.24540806    
   51.0999985       1.24551606    
   51.2000008       1.24642801    
   51.2999992       1.24695599    
   51.4000015       1.24746001    
   51.5000000       1.24818015    
   51.5999985       1.24860013    
   51.7000008       1.24920011    
   51.7999992       1.25028014    
   51.9000015       1.25120401    
   52.0000000       1.25156403    
   52.0999985       1.25221205    
   52.2000008       1.25326800    
   52.2999992       1.25364006    
   52.4000015       1.25388002    
   52.5000000       1.25547600    
   52.5999985       1.25567997    
   52.7000008       1.25623202    
   52.7999992       1.25658011    
   52.9000015       1.25708401    
   53.0000000       1.25799596    
   53.0999985       1.25858402    
   53.2000008       1.25889611    
   53.2999992       1.25930405    
   53.4000015       1.26016808    
   53.5000000       1.26072013    
   53.5999985       1.26116395    
   53.7000008       1.26231599    
   53.7999992       1.26272416    
   53.9000015       1.26313210    
   54.0000000       1.26357603    
   54.0999985       1.26468003    
   54.2000008       1.26515996    
   54.2999992       1.26549602    
   54.4000015       1.26606011    
   54.5000000       1.26650405    
   54.5999985       1.26686406    
   54.7000008       1.26708007    
   54.7999992       1.26723611    
   54.9000015       1.26804006    
   55.0000000       1.26849604    
   55.0999985       1.26904809    
   55.2000008       1.26936007    
   55.2999992       1.27022398    
   55.4000015       1.27048802    
   55.5000000       1.27087200    
   55.5999985       1.27119601    
   55.7000008       1.27141201    
   55.7999992       1.27179599    
   55.9000015       1.27207208    
   56.0000000       1.27237201    
   56.0999985       1.27272010    
   56.2000008       1.27315211    
   56.2999992       1.27384806    
   56.4000015       1.27472413    
   56.5000000       1.27498806    
   56.5999985       1.27584004    
   56.7000008       1.27613997    
   56.7999992       1.27623606    
   56.9000015       1.27683616    
   57.0000000       1.27701604    
   57.0999985       1.27734005    
   57.2000008       1.27748394    
   57.2999992       1.27783203    
   57.4000015       1.27851605    
   57.5000000       1.27873206    
   57.5999985       1.27908003    
   57.7000008       1.27940404    
   57.7999992       1.27965605    
   57.9000015       1.27981198    
   58.0000000       1.28000402    
   58.0999985       1.28084409    
   58.2000008       1.28102410    
   58.2999992       1.28158796    
   58.4000015       1.28163600    
   58.5000000       1.28218806    
   58.5999985       1.28313613    
   58.7000008       1.28313613    
   58.7999992       1.28383207    
   58.9000015       1.28402400    
   59.0000000       1.28472006    
   59.0999985       1.28510404    
   59.2000008       1.28540397    
   59.2999992       1.28589606    
   59.4000015       1.28653216    
   59.5000000       1.28713202    
   59.5999985       1.28796005    
   59.7000008       1.28836799    
   59.7999992       1.28874016    
   59.9000015       1.28937614    
   60.0000000       1.29015601    
   60.0999985       1.29042006    
   60.2000008       1.29114008    
   60.2999992       1.29128397    
   60.4000015       1.29207611    
   60.5000000       1.29280806    
   60.5999985       1.29321599    
   60.7000008       1.29375601    
   60.7999992       1.29474008    
   60.9000015       1.29700804    
   61.0000000       1.29723608    
   61.0999985       1.29768014    
   61.2000008       1.29812396    
   61.2999992       1.29849601    
   61.4000015       1.29870009    
   61.5000000       1.29910803    
   61.5999985       1.29950404    
   61.7000008       1.30023599    
   61.7999992       1.30069208    
   61.9000015       1.30116010    
   62.0000000       1.30129194    
   62.0999985       1.30142403    
   62.2000008       1.30159211    
   62.2999992       1.30214405    
   62.4000015       1.30227602    
   62.5000000       1.30273211    
   62.5999985       1.30338013    
   62.7000008       1.30414796    
   62.7999992       1.30438805    
   62.9000015       1.30473614    
   63.0000000       1.30580413    
   63.0999985       1.30645204    
   63.2000008       1.30662012    
   63.2999992       1.30678797    
   63.4000015       1.30728006    
   63.5000000       1.30750799    
   63.5999985       1.30776000    
   63.7000008       1.30792797    
   63.7999992       1.30822814    
   63.9000015       1.30855203    
   64.0000000       1.30880404    
   64.0999985       1.30915213    
   64.1999969       1.30959606    
   64.3000031       1.31004000    
   64.4000015       1.31096411    
   64.5000000       1.31172001    
   64.5999985       1.31239200    
   64.6999969       1.31334007    
   64.8000031       1.31422806    
   64.9000015       1.31454015    
   65.0000000       1.31482804    
   65.0999985       1.31522405    
   65.1999969       1.31561995    
   65.3000031       1.31594396    
   65.4000015       1.31634009    
   65.5000000       1.31662810    
   65.5999985       1.31679606    
   65.6999969       1.31694007    
   65.8000031       1.31734800    
   65.9000015       1.31763601    
   66.0000000       1.31773198    
   66.0999985       1.31854808    
   66.1999969       1.31913602    
   66.3000031       1.31913602    
   66.4000015       1.32015598    
   66.5000000       1.32088804    
   66.5999985       1.32124805    
   66.6999969       1.32170415    
   66.8000031       1.32208800    
   66.9000015       1.32286811    
   67.0000000       1.32339609    
   67.0999985       1.32367206    
   67.1999969       1.32417607    
   67.3000031       1.32440400    
   67.4000015       1.32504010    
   67.5000000       1.32543600    
   67.5999985       1.32563996    
   67.6999969       1.32669604    
   67.8000031       1.32704401    
   67.9000015       1.32756007    
   68.0000000       1.32811213    
   68.0999985       1.32860398    
   68.1999969       1.32910800    
   68.3000031       1.32950413    
   68.4000015       1.32987607    
   68.5000000       1.33028400    
   68.5999985       1.33042812    
   68.6999969       1.33096814    
   68.8000031       1.33146000    
   68.9000015       1.33197606    
   69.0000000       1.33398008    
   69.0999985       1.33454406    
   69.1999969       1.33627200    
   69.3000031       1.33640409    
   69.4000015       1.33707607    
   69.5000000       1.33750808    
   69.5999985       1.33755600    
   69.6999969       1.33846796    
   69.8000031       1.33909214    
   69.9000015       1.33980012    
   70.0000000       1.33989608    
   70.0999985       1.34016001    
   70.1999969       1.34102404    
   70.3000031       1.34124005    
   70.4000015       1.34141994    
   70.5000000       1.34164798    
   70.5999985       1.34204412    
   70.6999969       1.34283602    
   70.8000031       1.34334004    
   70.9000015       1.34365201    
   71.0000000       1.34436011    
   71.0999985       1.34467208    
   71.1999969       1.34528410    
   71.3000031       1.34531999    
   71.4000015       1.34548807    
   71.5000000       1.34564400    
   71.5999985       1.34589601    
   71.6999969       1.34641206    
   71.8000031       1.34658003    
   71.9000015       1.34677207    
   72.0000000       1.34700000    
   72.0999985       1.34774399    
   72.1999969       1.34948409    
   72.3000031       1.34960413    
   72.4000015       1.35054004    
   72.5000000       1.35098410    
   72.5999985       1.35098410    
   72.6999969       1.35183609    
   72.8000031       1.35265207    
   72.9000015       1.35326409    
   73.0000000       1.35391212    
   73.0999985       1.35441601    
   73.1999969       1.35468006    
   73.3000031       1.35479999    
   73.4000015       1.35560405    
   73.5000000       1.35646808    
   73.5999985       1.35681605    
   73.6999969       1.35704398    
   73.8000031       1.35734403    
   73.9000015       1.35788405    
   74.0000000       1.35814810    
   74.0999985       1.35818398    
   74.1999969       1.35865211    
   74.3000031       1.35871196    
   74.4000015       1.35904801    
   74.5000000       1.35910809    
   74.5999985       1.35937202    
   74.6999969       1.35969603    
   74.8000031       1.36005616    
   74.9000015       1.36024809    
   75.0000000       1.36077607    
   75.0999985       1.36118412    
   75.1999969       1.36141205    
   75.3000031       1.36213207    
   75.4000015       1.36224008    
   75.5000000       1.36284006    
   75.5999985       1.36300814    
   75.6999969       1.36382413    
   75.8000031       1.36461604    
   75.9000015       1.36484408    
   76.0000000       1.36543202    
   76.0999985       1.36581612    
   76.1999969       1.36626005    
   76.3000031       1.36708808    
   76.4000015       1.36806011    
   76.5000000       1.36843204    
   76.5999985       1.36875606    
   76.6999969       1.36897206    
   76.8000031       1.36918807    
   76.9000015       1.36942816    
   77.0000000       1.36948800    
   77.0999985       1.37020802    
   77.1999969       1.37060404    
   77.3000031       1.37115598    
   77.4000015       1.37130010    
   77.5000000       1.37191200    
   77.5999985       1.37232006    
   77.6999969       1.37261999    
   77.8000031       1.37330413    
   77.9000015       1.37366402    
   78.0000000       1.37404811    
   78.0999985       1.37506807    
   78.1999969       1.37530804    
   78.3000031       1.37545204    
   78.4000015       1.37570405    
   78.5000000       1.37634003    
   78.5999985       1.37674809    
   78.6999969       1.37697601    
   78.8000031       1.37768400    
   78.9000015       1.37787604    
   79.0000000       1.37814009    
   79.0999985       1.37866807    
   79.1999969       1.37922013    
   79.3000031       1.38008404    
   79.4000015       1.38030005    
   79.5000000       1.38082802    
   79.5999985       1.38097203    
   79.6999969       1.38138008    
   79.8000031       1.38190806    
   79.9000015       1.38195610    
   80.0000000       1.38216007    
   80.0999985       1.38235211    
   80.1999969       1.38282001    
   80.3000031       1.38304806    
   80.4000015       1.38354015    
   80.5000000       1.38459611    
   80.5999985       1.38506401    
   80.6999969       1.38520813    
   80.8000031       1.38548398    
   80.9000015       1.38607216    
   81.0000000       1.38645601    
   81.0999985       1.38683999    
   81.1999969       1.38709211    
   81.3000031       1.38777602    
   81.4000015       1.38832808    
   81.5000000       1.38864005    
   81.5999985       1.38906002    
   81.6999969       1.38947999    
   81.8000031       1.38957596    
   81.9000015       1.38972008    
   82.0000000       1.38988805    
   82.0999985       1.39159203    
   82.1999969       1.39204812    
   82.3000031       1.39278007    
   82.4000015       1.39296007    
   82.5000000       1.39305604    
   82.5999985       1.39316404    
   82.6999969       1.39344013    
   82.8000031       1.39377594    
   82.9000015       1.39398003    
   83.0000000       1.39470005    
   83.0999985       1.39509606    
   83.1999969       1.39532411    
   83.3000031       1.39588797    
   83.4000015       1.39624810    
   83.5000000       1.39646411    
   83.5999985       1.39666808    
   83.6999969       1.39708805    
   83.8000031       1.39735198    
   83.9000015       1.39773607    
   84.0000000       1.39816809    
   84.0999985       1.39843202    
   84.1999969       1.39880407    
   84.3000031       1.39891207    
   84.4000015       1.39929605    
   84.5000000       1.39982402    
   84.5999985       1.40020800    
   84.6999969       1.40068805    
   84.8000031       1.40130007    
   84.9000015       1.40184009    
   85.0000000       1.40219998    
   85.0999985       1.40259612    
   85.1999969       1.40324414    
   85.3000031       1.40408409    
   85.4000015       1.40445602    
   85.5000000       1.40464807    
   85.5999985       1.40490007    
   85.6999969       1.40533209    
   85.8000031       1.40594411    
   85.9000015       1.40605211    
   86.0000000       1.40626812    
   86.0999985       1.40666401    
   86.1999969       1.40756416    
   86.3000031       1.40827203    
   86.4000015       1.40843999    
   86.5000000       1.40862012    
   86.5999985       1.40880013    
   86.6999969       1.40911210    
   86.8000031       1.40973604    
   86.9000015       1.41019213    
   87.0000000       1.41086400    
   87.0999985       1.41100812    
   87.1999969       1.41144013    
   87.3000031       1.41164410    
   87.4000015       1.41224408    
   87.5000000       1.41263998    
   87.5999985       1.41271210    
   87.6999969       1.41343212    
   87.8000031       1.41418815    
   87.9000015       1.41464400    
   88.0000000       1.41542411    
   88.0999985       1.41577208    
   88.1999969       1.41585612    
   88.3000031       1.41621602    
   88.4000015       1.41674399    
   88.5000000       1.41715217    
   88.5999985       1.41732001    
   88.6999969       1.41763210    
   88.8000031       1.41807604    
   88.9000015       1.41871214    
   89.0000000       1.41918004    
   89.0999985       1.41918004    
   89.1999969       1.41979194    
   89.3000031       1.42032003    
   89.4000015       1.42128003    
   89.5000000       1.42174804    
   89.5999985       1.42219210    
   89.6999969       1.42269611    
   89.8000031       1.42296004    
   89.9000015       1.42315209    
   90.0000000       1.42342806    
   90.0999985       1.42361999    
   90.1999969       1.42428005    
   90.3000031       1.42468810    
   90.4000015       1.42564809    
   90.5000000       1.42614007    
   90.5999985       1.42677605    
   90.6999969       1.42818010    
   90.8000031       1.42849207    
   90.9000015       1.42902005    
   91.0000000       1.42969203    
   91.0999985       1.43068802    
   91.1999969       1.43091607    
   91.3000031       1.43127596    
   91.4000015       1.43262005    
   91.5000000       1.43280005    
   91.5999985       1.43316007    
   91.6999969       1.43341208    
   91.8000031       1.43406010    
   91.9000015       1.43442011    
   92.0000000       1.43462408    
   92.0999985       1.43475604    
   92.1999969       1.43523610    
   92.3000031       1.43544006    
   92.4000015       1.43560803    
   92.5000000       1.43588412    
   92.5999985       1.43656802    
   92.6999969       1.43666399    
   92.8000031       1.43727601    
   92.9000015       1.43806803    
   93.0000000       1.43823600    
   93.0999985       1.43835604    
   93.1999969       1.43884814    
   93.3000031       1.43926811    
   93.4000015       1.43960404    
   93.5000000       1.43997610    
   93.5999985       1.44066000    
   93.6999969       1.44073212    
   93.8000031       1.44195604    
   93.9000015       1.44223201    
   94.0000000       1.44294012    
   94.0999985       1.44307196    
   94.1999969       1.44388807    
   94.3000031       1.44410408    
   94.4000015       1.44508803    
   94.5000000       1.44552004    
   94.5999985       1.44588006    
   94.6999969       1.44639611    
   94.8000031       1.44651604    
   94.9000015       1.44712806    
   95.0000000       1.44734406    
   95.0999985       1.44741607    
   95.1999969       1.44780016    
   95.3000031       1.44806409    
   95.4000015       1.44838810    
   95.5000000       1.44856799    
   95.5999985       1.44919205    
   95.6999969       1.44967210    
   95.8000031       1.45003200    
   95.9000015       1.45045197    
   96.0000000       1.45106411    
   96.0999985       1.45128012    
   96.1999969       1.45161605    
   96.3000031       1.45186806    
   96.4000015       1.45218003    
   96.5000000       1.45246804    
   96.5999985       1.45252812    
   96.6999969       1.45300806    
   96.8000031       1.45312810    
   96.9000015       1.45322406    
   97.0000000       1.45344007    
   97.0999985       1.45393205    
   97.1999969       1.45422006    
   97.3000031       1.45433998    
   97.4000015       1.45465207    
   97.5000000       1.45494008    
   97.5999985       1.45501208    
   97.6999969       1.45546806    
   97.8000031       1.45592403    
   97.9000015       1.45620012    
   98.0000000       1.45646405    
   98.0999985       1.45675206    
   98.1999969       1.45690799    
   98.3000031       1.45783198    
   98.4000015       1.45832407    
   98.5000000       1.45898402    
   98.5999985       1.45943999    
   98.6999969       1.45999205    
   98.8000031       1.46028006    
   98.9000015       1.46070004    
   99.0000000       1.46204400    
   99.0999985       1.46212816    
   99.1999969       1.46251202    
   99.3000031       1.46269202    
   99.4000015       1.46284807    
   99.5000000       1.46334004    
   99.5999985       1.46368814    
   99.6999969       1.46428800    
   99.8000031       1.46442008    
   99.9000015       1.46475613    
   100.000000       1.46475613    
   100.099998       1.46531999    
   100.199997       1.46562004    
   100.300003       1.46619606    
   100.400002       1.46637607    
   100.500000       1.46691608    
   100.599998       1.46859598    
   100.699997       1.46906412    
   100.800003       1.46919596    
   100.900002       1.47026396    
   101.000000       1.47072005    
   101.099998       1.47090006    
   101.199997       1.47169209    
   101.300003       1.47184801    
   101.400002       1.47201610    
   101.500000       1.47247195    
   101.599998       1.47274804    
   101.699997       1.47295213    
   101.800003       1.47311997    
   101.900002       1.47336006    
   102.000000       1.47350407    
   102.099998       1.47409201    
   102.199997       1.47505212    
   102.300003       1.47670805    
   102.400002       1.47697210    
   102.500000       1.47752404    
   102.599998       1.47774005    
   102.699997       1.47837603    
   102.800003       1.47883201    
   102.900002       1.47973204    
   103.000000       1.48008001    
   103.099998       1.48035598    
   103.199997       1.48056006    
   103.300003       1.48095608    
   103.400002       1.48124409    
   103.500000       1.48173594    
   103.599998       1.48198807    
   103.699997       1.48267210    
   103.800003       1.48288798    
   103.900002       1.48296010    
   104.000000       1.48315203    
   104.099998       1.48342800    
   104.199997       1.48366809    
   104.300003       1.48405194    
   104.400002       1.48462808    
   104.500000       1.48544407    
   104.599998       1.48590004    
   104.699997       1.48594797    
   104.800003       1.48656011    
   104.900002       1.48663211    
   105.000000       1.48682404    
   105.099998       1.48718405    
   105.199997       1.48746002    
   105.300003       1.48785603    
   105.400002       1.48806000    
   105.500000       1.48849201    
   105.599998       1.48868394    
   105.699997       1.48889995    
   105.800003       1.48926008    
   105.900002       1.48960805    
   106.000000       1.48981214    
   106.099998       1.49056816    
   106.199997       1.49084401    
   106.300003       1.49124002    
   106.400002       1.49168408    
   106.500000       1.49193609    
   106.599998       1.49235606    
   106.699997       1.49305201    
   106.800003       1.49320793    
   106.900002       1.49356806    
   107.000000       1.49401212    
   107.099998       1.49406004    
   107.199997       1.49439597    
   107.300003       1.49457598    
   107.400002       1.49494803    
   107.500000       1.49527204    
   107.599998       1.49564397    
   107.699997       1.49602807    
   107.800003       1.49626803    
   107.900002       1.49698806    
   108.000000       1.49725199    
   108.099998       1.49760008    
   108.199997       1.49822402    
   108.300003       1.49908805    
   108.400002       1.49923205    
   108.500000       1.49949610    
   108.599998       1.50013208    
   108.699997       1.50056410    
   108.800003       1.50078011    
   108.900002       1.50096011    
   109.000000       1.50108016    
   109.099998       1.50141609    
   109.199997       1.50150013    
   109.300003       1.50171614    
   109.400002       1.50186002    
   109.500000       1.50192010    
   109.599998       1.50200403    
   109.699997       1.50223207    
   109.800003       1.50252008    
   109.900002       1.50272405    
   110.000000       1.50320411    
   110.099998       1.50344408    
   110.199997       1.50397205    
   110.300003       1.50478816    
   110.400002       1.50506413    
   110.500000       1.50522006    
   110.599998       1.50540006    
   110.699997       1.50607204    
   110.800003       1.50646818    
   110.900002       1.50754797    
   111.000000       1.50795603    
   111.099998       1.50818408    
   111.199997       1.50853205    
   111.300003       1.50883210    
   111.400002       1.50968409    
   111.500000       1.50968409    
   111.599998       1.51022410    
   111.699997       1.51047611    
   111.800003       1.51138806    
   111.900002       1.51152015    
   112.000000       1.51194012    
   112.099998       1.51204813    
   112.199997       1.51246810    
   112.300003       1.51249206    
   112.400002       1.51290011    
   112.500000       1.51297212    
   112.599998       1.51334405    
   112.699997       1.51370406    
   112.800003       1.51384819    
   112.900002       1.51404011    
   113.000000       1.51435208    
   113.099998       1.51481998    
   113.199997       1.51518011    
   113.300003       1.51533604    
   113.400002       1.51556408    
   113.500000       1.51576805    
   113.599998       1.51576805    
   113.699997       1.51608002    
   113.800003       1.51636815    
   113.900002       1.51663208    
   114.000000       1.51693201    
   114.099998       1.51699209    
   114.199997       1.51767600    
   114.300003       1.51807201    
   114.400002       1.51816809    
   114.500000       1.51826417    
   114.599998       1.51850402    
   114.699997       1.51872003    
   114.800003       1.51887608    
   114.900002       1.51904404    
   115.000000       1.51929605    
   115.099998       1.51983607    
   115.199997       1.52067614    
   115.300003       1.52079618    
   115.400002       1.52198398    
   115.500000       1.52269208    
   115.599998       1.52325606    
   115.699997       1.52342415    
   115.800003       1.52365196    
   115.900002       1.52384412    
   116.000000       1.52424014    
   116.099998       1.52524805    
   116.199997       1.52577603    
   116.300003       1.52586019    
   116.400002       1.52614808    
   116.500000       1.52623212    
   116.599998       1.52647209    
   116.699997       1.52677214    
   116.800003       1.52682006    
   116.900002       1.52703607    
   117.000000       1.52740812    
   117.099998       1.52766001    
   117.199997       1.52782810    
   117.300003       1.52834404    
   117.400002       1.52844012    
   117.500000       1.52865613    
   117.599998       1.52874005    
   117.699997       1.52905202    
   117.800003       1.52925599    
   117.900002       1.52958000    
   118.000000       1.53050399    
   118.099998       1.53102016    
   118.199997       1.53195608    
   118.300003       1.53210008    
   118.400002       1.53296411    
   118.500000       1.53314400    
   118.599998       1.53345597    
   118.699997       1.53358805    
   118.800003       1.53411603    
   118.900002       1.53481209    
   119.000000       1.53501618    
   119.099998       1.53540003    
   119.199997       1.53589201    
   119.300003       1.53597605    
   119.400002       1.53664804    
   119.500000       1.53704405    
   119.599998       1.53728402    
   119.699997       1.53774011    
   119.800003       1.53808796    
   119.900002       1.53850806    
   120.000000       1.53884399    
   120.099998       1.53910816    
   120.199997       1.53944409    
   120.300003       1.53975618    
   120.400002       1.53993607    
   120.500000       1.54010403    
   120.599998       1.54041600    
   120.699997       1.54076409    
   120.800003       1.54095602    
   120.900002       1.54124403    
   121.000000       1.54160404    
   121.099998       1.54195213    
   121.199997       1.54207218    
   121.300003       1.54254007    
   121.400002       1.54306805    
   121.500000       1.54404008    
   121.599998       1.54464006    
   121.699997       1.54488003    
   121.800003       1.54518008    
   121.900002       1.54542005    
   122.000000       1.54557598    
   122.099998       1.54596007    
   122.199997       1.54642808    
   122.300003       1.54749608    
   122.400002       1.54770005    
   122.500000       1.54778397    
   122.599998       1.54785609    
   122.699997       1.54857612    
   122.800003       1.54881608    
   122.900002       1.54947603    
   123.000000       1.54989600    
   123.099998       1.55031598    
   123.199997       1.55040014    
   123.300003       1.55055606    
   123.400002       1.55092812    
   123.500000       1.55106008    
   123.599998       1.55131209    
   123.699997       1.55218816    
   123.800003       1.55251205    
   123.900002       1.55325603    
   124.000000       1.55346000    
   124.099998       1.55466008    
   124.199997       1.55482805    
   124.300003       1.55516398    
   124.400002       1.55536807    
   124.500000       1.55551207    
   124.599998       1.55605209    
   124.699997       1.55617213    
   124.800003       1.55653203    
   124.900002       1.55676007    
   125.000000       1.55770802    
   125.099998       1.55815208    
   125.199997       1.55886006    
   125.300003       1.55971205    
   125.400002       1.56064808    
   125.500000       1.56097209    
   125.599998       1.56106806    
   125.699997       1.56123614    
   125.800003       1.56152403    
   125.900002       1.56159604    
   126.000000       1.56184804    
   126.099998       1.56214809    
   126.199997       1.56286800    
   126.300003       1.56297600    
   126.400002       1.56315601    
   126.500000       1.56330001    
   126.599998       1.56387615    
   126.699997       1.56399596    
   126.800003       1.56433201    
   126.900002       1.56459606    
   127.000000       1.56505203    
   127.099998       1.56526804    
   127.199997       1.56590402    
   127.300003       1.56624007    
   127.400002       1.56645608    
   127.500000       1.56763208    
   127.599998       1.56816006    
   127.699997       1.56925213    
   127.800003       1.56946814    
   127.900002       1.56968403    
   128.000000       1.56980407    
   128.100006       1.57040417    
   128.199997       1.57092011    
   128.300003       1.57128000    
   128.399994       1.57153213    
   128.500000       1.57191598    
   128.600006       1.57209611    
   128.699997       1.57300806    
   128.800003       1.57345212    
   128.899994       1.57370400    
   129.000000       1.57426810    
   129.100006       1.57440007    
   129.199997       1.57467604    
   129.300003       1.57490408    
   129.399994       1.57525218    
   129.500000       1.57525218    
   129.600006       1.57546818    
   129.699997       1.57555211    
   129.800003       1.57591200    
   129.899994       1.57646406    
   130.000000       1.57695603    
   130.100006       1.57714808    
   130.199997       1.57762802    
   130.300003       1.57798815    
   130.399994       1.57840812    
   130.500000       1.57891214    
   130.600006       1.57917607    
   130.699997       1.57956016    
   130.800003       1.57969201    
   130.899994       1.58052015    
   131.000000       1.58112013    
   131.100006       1.58136010    
   131.199997       1.58175611    
   131.300003       1.58199608    
   131.399994       1.58229613    
   131.500000       1.58246410    
   131.600006       1.58311212    
   131.699997       1.58318400    
   131.800003       1.58360398    
   131.899994       1.58381999    
   132.000000       1.58413208    
   132.100006       1.58480406    
   132.199997       1.58505619    
   132.300003       1.58524811    
   132.399994       1.58544004    
   132.500000       1.58575213    
   132.600006       1.58586013    
   132.699997       1.58619606    
   132.800003       1.58686805    
   132.899994       1.58710802    
   133.000000       1.58736014    
   133.100006       1.58764803    
   133.199997       1.58775604    
   133.300003       1.58853602    
   133.399994       1.58920801    
   133.500000       1.58986807    
   133.600006       1.59013200    
   133.699997       1.59052813    
   133.800003       1.59076798    
   133.899994       1.59104407    
   134.000000       1.59127212    
   134.100006       1.59195602    
   134.199997       1.59220815    
   134.300003       1.59249604    
   134.399994       1.59289205    
   134.500000       1.59360003    
   134.600006       1.59375608    
   134.699997       1.59426010    
   134.800003       1.59448802    
   134.899994       1.59485996    
   135.000000       1.59514809    
   135.100006       1.59549606    
   135.199997       1.59620416    
   135.300003       1.59646809    
   135.399994       1.59690011    
   135.500000       1.59736812    
   135.600006       1.59782398    
   135.699997       1.59831607    
   135.800003       1.59873617    
   135.899994       1.59886801    
   136.000000       1.59928799    
   136.100006       1.59978008    
   136.199997       1.60016406    
   136.300003       1.60063207    
   136.399994       1.60072815    
   136.500000       1.60118401    
   136.600006       1.60140002    
   136.699997       1.60164011    
   136.800003       1.60164011    
   136.899994       1.60181999    
   137.000000       1.60228813    
   137.100006       1.60237205    
   137.199997       1.60252810    
   137.300003       1.60324812    
   137.399994       1.60324812    
   137.500000       1.60352409    
   137.600006       1.60440004    
   137.699997       1.60452008    
   137.800003       1.60459208    
   137.899994       1.60494006    
   138.000000       1.60560012    
   138.100006       1.60596001    
   138.199997       1.60640407    
   138.300003       1.60666800    
   138.399994       1.60688400    
   138.500000       1.60704005    
   138.600006       1.60740006    
   138.699997       1.60783207    
   138.800003       1.60808408    
   138.899994       1.60852814    
   139.000000       1.60878003    
   139.100006       1.60893607    
   139.199997       1.60903203    
   139.300003       1.60912812    
   139.399994       1.60947609    
   139.500000       1.60999215    
   139.600006       1.61037600    
   139.699997       1.61076009    
   139.800003       1.61095214    
   139.899994       1.61129999    
   140.000000       1.61266804    
   140.100006       1.61288404    
   140.199997       1.61305213    
   140.300003       1.61337614    
   140.399994       1.61364007    
   140.500000       1.61403596    
   140.600006       1.61439610    
   140.699997       1.61468399    
   140.800003       1.61491203    
   140.899994       1.61535609    
   141.000000       1.61568010    
   141.100006       1.61603999    
   141.199997       1.61636400    
   141.300003       1.61645997    
   141.399994       1.61707211    
   141.500000       1.61719203    
   141.600006       1.61770809    
   141.699997       1.61796010    
   141.800003       1.61799610    
   141.899994       1.61823618    
   142.000000       1.61851203    
   142.100006       1.61874008    
   142.199997       1.61898005    
   142.300003       1.61923206    
   142.399994       1.61936414    
   142.500000       1.61971211    
   142.600006       1.62036002    
   142.699997       1.62062407    
   142.800003       1.62128413    
   142.899994       1.62146413    
   143.000000       1.62169206    
   143.100006       1.62306011    
   143.199997       1.62320399    
   143.300003       1.62372005    
   143.399994       1.62406802    
   143.500000       1.62416399    
   143.600006       1.62462008    
   143.699997       1.62534010    
   143.800003       1.62631214    
   143.899994       1.62702000    
   144.000000       1.62734401    
   144.100006       1.62771618    
   144.199997       1.62775207    
   144.300003       1.62799203    
   144.399994       1.62877214    
   144.500000       1.62920403    
   144.600006       1.62991214    
   144.699997       1.62991214    
   144.800003       1.63020003    
   144.899994       1.63052404    
   145.000000       1.63086009    
   145.100006       1.63124406    
   145.199997       1.63136411    
   145.300003       1.63177204    
   145.399994       1.63191617    
   145.500000       1.63237202    
   145.600006       1.63268399    
   145.699997       1.63340414    
   145.800003       1.63380015    
   145.899994       1.63423216    
   146.000000       1.63456810    
   146.100006       1.63494003    
   146.199997       1.63534808    
   146.300003       1.63566005    
   146.399994       1.63598406    
   146.500000       1.63612807    
   146.600006       1.63633215    
   146.699997       1.63696814    
   146.800003       1.63731599    
   146.899994       1.63758004    
   147.000000       1.63789213    
   147.100006       1.63830006    
   147.199997       1.63838398    
   147.300003       1.63864815    
   147.399994       1.63890004    
   147.500000       1.63916409    
   147.600006       1.63939214    
   147.699997       1.64047205    
   147.800003       1.64079607    
   147.899994       1.64139616    
   148.000000       1.64151609    
   148.100006       1.64173198    
   148.199997       1.64197206    
   148.300003       1.64206803    
   148.399994       1.64268005    
   148.500000       1.64276409    
   148.600006       1.64313602    
   148.699997       1.64378405    
   148.800003       1.64437199    
   148.899994       1.64449203    
   149.000000       1.64481604    
   149.100006       1.64500797    
   149.199997       1.64576399    
   149.300003       1.64624417    
   149.399994       1.64654410    
   149.500000       1.64662802    
   149.600006       1.64689219    
   149.699997       1.64714408    
   149.800003       1.64714408    
   149.899994       1.64727604    
   150.000000       1.64740813    
   150.100006       1.64774406    
   150.199997       1.64787602    
   150.300003       1.64829600    
   150.399994       1.64854813    
   150.500000       1.64870405    
   150.600006       1.64917207    
   150.699997       1.64961612    
   150.800003       1.64984405    
   150.899994       1.65001214    
   151.000000       1.65042007    
   151.100006       1.65081608    
   151.199997       1.65096009    
   151.300003       1.65106809    
   151.399994       1.65130818    
   151.500000       1.65156007    
   151.600006       1.65178812    
   151.699997       1.65243614    
   151.800003       1.65283203    
   151.899994       1.65338409    
   152.000000       1.65362418    
   152.100006       1.65378010    
   152.199997       1.65430808    
   152.300003       1.65442812    
   152.399994       1.65502799    
   152.500000       1.65508807    
   152.600006       1.65535200    
   152.699997       1.65562809    
   152.800003       1.65628803    
   152.899994       1.65670800    
   153.000000       1.65723598    
   153.100006       1.65748811    
   153.199997       1.65763211    
   153.300003       1.65786004    
   153.399994       1.65824413    
   153.500000       1.65872407    
   153.600006       1.65906012    
   153.699997       1.65934801    
   153.800003       1.65996003    
   153.899994       1.66048801    
   154.000000       1.66071606    
   154.100006       1.66135204    
   154.199997       1.66168809    
   154.300003       1.66216803    
   154.399994       1.66244411    
   154.500000       1.66267216    
   154.600006       1.66293609    
   154.699997       1.66352415    
   154.800003       1.66389608    
   154.899994       1.66413605    
   155.000000       1.66435206    
   155.100006       1.66459203    
   155.199997       1.66480803    
   155.300003       1.66515601    
   155.399994       1.66557610    
   155.500000       1.66605616    
   155.600006       1.66663206    
   155.699997       1.66713607    
   155.800003       1.66750813    
   155.899994       1.66780806    
   156.000000       1.66868412    
   156.100006       1.66887605    
   156.199997       1.66887605    
   156.300003       1.66959608    
   156.399994       1.67011201    
   156.500000       1.67054403    
   156.600006       1.67054403    
   156.699997       1.67114401    
   156.800003       1.67130005    
   156.899994       1.67145598    
   157.000000       1.67168403    
   157.100006       1.67188799    
   157.199997       1.67191207    
   157.300003       1.67217600    
   157.399994       1.67280018    
   157.500000       1.67302799    
   157.600006       1.67313600    
   157.699997       1.67337608    
   157.800003       1.67373610    
   157.899994       1.67396414    
   158.000000       1.67426407    
   158.100006       1.67470801    
   158.199997       1.67506802    
   158.300003       1.67527211    
   158.399994       1.67546403    
   158.500000       1.67557204    
   158.600006       1.67596805    
   158.699997       1.67673600    
   158.800003       1.67689216    
   158.899994       1.67738402    
   159.000000       1.67792404    
   159.100006       1.67814004    
   159.199997       1.67827213    
   159.300003       1.67836809    
   159.399994       1.67864406    
   159.500000       1.67898011    
   159.600006       1.67922008    
   159.699997       1.67946005    
   159.800003       1.67955601    
   159.899994       1.67978406    
   160.000000       1.67984414    
   160.100006       1.67996418    
   160.199997       1.68007219    
   160.300003       1.68016815    
   160.399994       1.68044412    
   160.500000       1.68062401    
   160.600006       1.68096006    
   160.699997       1.68127203    
   160.800003       1.68153608    
   160.899994       1.68182409    
   161.000000       1.68207598    
   161.100006       1.68243611    
   161.199997       1.68288004    
   161.300003       1.68296409    
   161.399994       1.68309605    
   161.500000       1.68326402    
   161.600006       1.68360007    
   161.699997       1.68410408    
   161.800003       1.68446410    
   161.899994       1.68496811    
   162.000000       1.68543613    
   162.100006       1.68565214    
   162.199997       1.68602407    
   162.300003       1.68655205    
   162.399994       1.68700814    
   162.500000       1.68770409    
   162.600006       1.68800402    
   162.699997       1.68811202    
   162.800003       1.68818414    
   162.899994       1.68877208    
   163.000000       1.68910813    
   163.100006       1.68933618    
   163.199997       1.68967199    
   163.300003       1.68976796    
   163.399994       1.68976796    
   163.500000       1.69012809    
   163.600006       1.69056010    
   163.699997       1.69114804    
   163.800003       1.69162810    
   163.899994       1.69172406    
   164.000000       1.69180810    
   164.100006       1.69233608    
   164.199997       1.69252801    
   164.300003       1.69299614    
   164.399994       1.69363213    
   164.500000       1.69423211    
   164.600006       1.69510806    
   164.699997       1.69579208    
   164.800003       1.69612801    
   164.899994       1.69635606    
   165.000000       1.69669211    
   165.100006       1.69720805    
   165.199997       1.69735205    
   165.300003       1.69753206    
   165.399994       1.69809604    
   165.500000       1.69846809    
   165.600006       1.69864810    
   165.699997       1.69891214    
   165.800003       1.69905603    
   165.899994       1.69923615    
   166.000000       1.69958401    
   166.100006       1.69978797    
   166.199997       1.70010006    
   166.300003       1.70018411    
   166.399994       1.70046008    
   166.500000       1.70089209    
   166.600006       1.70151603    
   166.699997       1.70187616    
   166.800003       1.70187616    
   166.899994       1.70217609    
   167.000000       1.70231998    
   167.100006       1.70258415    
   167.199997       1.70341206    
   167.300003       1.70356798    
   167.399994       1.70422804    
   167.500000       1.70433605    
   167.600006       1.70474398    
   167.699997       1.70497203    
   167.800003       1.70529604    
   167.899994       1.70541608    
   168.000000       1.70557201    
   168.100006       1.70580006    
   168.199997       1.70602810    
   168.300003       1.70694005    
   168.399994       1.70707202    
   168.500000       1.70743215    
   168.600006       1.70750403    
   168.699997       1.70763612    
   168.800003       1.70785213    
   168.899994       1.70876408    
   169.000000       1.70898008    
   169.100006       1.70917201    
   169.199997       1.70974815    
   169.300003       1.70992804    
   169.399994       1.71015608    
   169.500000       1.71056402    
   169.600006       1.71091211    
   169.699997       1.71096003    
   169.800003       1.71134412    
   169.899994       1.71145213    
   170.000000       1.71201599    
   170.100006       1.71268809    
   170.199997       1.71277201    
   170.300003       1.71361208    
   170.399994       1.71387613    
   170.500000       1.71430814    
   170.600006       1.71526802    
   170.699997       1.71540010    
   170.800003       1.71559203    
   170.899994       1.71560407    
   171.000000       1.71621597    
   171.100006       1.71692407    
   171.199997       1.71718800    
   171.300003       1.71757209    
   171.399994       1.71757209    
   171.500000       1.71780002    
   171.600006       1.71818411    
   171.699997       1.71846008    
   171.800003       1.71867609    
   171.899994       1.71908402    
   172.000000       1.71946812    
   172.100006       1.71962404    
   172.199997       1.72006810    
   172.300003       1.72026002    
   172.399994       1.72057211    
   172.500000       1.72084796    
   172.600006       1.72098005    
   172.699997       1.72105205    
   172.800003       1.72179604    
   172.899994       1.72230017    
   173.000000       1.72273219    
   173.100006       1.72314012    
   173.199997       1.72321212    
   173.300003       1.72371602    
   173.399994       1.72393203    
   173.500000       1.72422004    
   173.600006       1.72438812    
   173.699997       1.72461617    
   173.800003       1.72518003    
   173.899994       1.72573209    
   174.000000       1.72588813    
   174.100006       1.72644007    
   174.199997       1.72662008    
   174.300003       1.72693217    
   174.399994       1.72707605    
   174.500000       1.72734010    
   174.600006       1.72748399    
   174.699997       1.72770000    
   174.800003       1.72822797    
   174.899994       1.72843206    
   175.000000       1.72858810    
   175.100006       1.72921205    
   175.199997       1.72939205    
   175.300003       1.72968018    
   175.399994       1.72999215    
   175.500000       1.73008811    
   175.600006       1.73034000    
   175.699997       1.73088002    
   175.800003       1.73143208    
   175.899994       1.73168409    
   176.000000       1.73197210    
   176.100006       1.73253596    
   176.199997       1.73253596    
   176.300003       1.73287201    
   176.399994       1.73354411    
   176.500000       1.73373604    
   176.600006       1.73412001    
   176.699997       1.73444402    
   176.800003       1.73457611    
   176.899994       1.73498404    
   177.000000       1.73538005    
   177.100006       1.73569202    
   177.199997       1.73594403    
   177.300003       1.73599207    
   177.399994       1.73652017    
   177.500000       1.73704815    
   177.600006       1.73726416    
   177.699997       1.73797214    
   177.800003       1.73804402    
   177.899994       1.73835599    
   178.000000       1.73888409    
   178.100006       1.73912406    
   178.199997       1.73948395    
   178.300003       1.73974812    
   178.399994       1.74034798    
   178.500000       1.74064803    
   178.600006       1.74145210    
   178.699997       1.74182403    
   178.800003       1.74206412    
   178.899994       1.74220812    
   179.000000       1.74224401    
   179.100006       1.74252009    
   179.199997       1.74268806    
   179.300003       1.74283206    
   179.399994       1.74296403    
   179.500000       1.74321604    
   179.600006       1.74339604    
   179.699997       1.74355209    
   179.800003       1.74392402    
   179.899994       1.74394810    
   180.000000       1.74424803    
   180.100006       1.74464417    
   180.199997       1.74518406    
   180.300003       1.74554408    
   180.399994       1.74567616    
   180.500000       1.74589217    
   180.600006       1.74631214    
   180.699997       1.74648011    
   180.800003       1.74681604    
   180.899994       1.74710405    
   181.000000       1.74740398    
   181.100006       1.74760807    
   181.199997       1.74798012    
   181.300003       1.74831617    
   181.399994       1.74860406    
   181.500000       1.74933612    
   181.600006       1.74955213    
   181.699997       1.75002003    
   181.800003       1.75052416    
   181.899994       1.75075209    
   182.000000       1.75146008    
   182.100006       1.75164008    
   182.199997       1.75254011    
   182.300003       1.75292408    
   182.399994       1.75302005    
   182.500000       1.75342810    
   182.600006       1.75398004    
   182.699997       1.75435197    
   182.800003       1.75472414    
   182.899994       1.75524008    
   183.000000       1.75530005    
   183.100006       1.75568414    
   183.199997       1.75576806    
   183.300003       1.75617611    
   183.399994       1.75665605    
   183.500000       1.75736415    
   183.600006       1.75792801    
   183.699997       1.75818002    
   183.800003       1.75852811    
   183.899994       1.75904405    
   184.000000       1.75966811    
   184.100006       1.76004004    
   184.199997       1.76028001    
   184.300003       1.76047206    
   184.399994       1.76092803    
   184.500000       1.76110804    
   184.600006       1.76145613    
   184.699997       1.76154006    
   184.800003       1.76185203    
   184.899994       1.76215208    
   185.000000       1.76242816    
   185.100006       1.76268005    
   185.199997       1.76302803    
   185.300003       1.76326811    
   185.399994       1.76422811    
   185.500000       1.76450408    
   185.600006       1.76473212    
   185.699997       1.76649606    
   185.800003       1.76685607    
   185.899994       1.76728809    
   186.000000       1.76740801    
   186.100006       1.76770818    
   186.199997       1.76812816    
   186.300003       1.76860809    
   186.399994       1.76867998    
   186.500000       1.76919603    
   186.600006       1.76959217    
   186.699997       1.76976001    
   186.800003       1.77001214    
   186.899994       1.77019203    
   187.000000       1.77033615    
   187.100006       1.77081609    
   187.199997       1.77084005    
   187.300003       1.77130806    
   187.399994       1.77187204    
   187.500000       1.77235198    
   187.600006       1.77243614    
   187.699997       1.77328813    
   187.800003       1.77420008    
   187.899994       1.77474010    
   188.000000       1.77488399    
   188.100006       1.77531600    
   188.199997       1.77562797    
   188.300003       1.77614403    
   188.399994       1.77633607    
   188.500000       1.77663612    
   188.600006       1.77699602    
   188.699997       1.77730799    
   188.800003       1.77831614    
   188.899994       1.77882004    
   189.000000       1.77895212    
   189.100006       1.77924001    
   189.199997       1.77939618    
   189.300003       1.77943206    
   189.399994       1.78015196    
   189.500000       1.78035605    
   189.600006       1.78092003    
   189.699997       1.78176010    
   189.800003       1.78219211    
   189.899994       1.78291202    
   190.000000       1.78294814    
   190.100006       1.78321207    
   190.199997       1.78401613    
   190.300003       1.78472412    
   190.399994       1.78501201    
   190.500000       1.78521597    
   190.600006       1.78569615    
   190.699997       1.78584003    
   190.800003       1.78594804    
   190.899994       1.78617609    
   191.000000       1.78630805    
   191.100006       1.78638005    
   191.199997       1.78669202    
   191.300003       1.78684807    
   191.399994       1.78695607    
   191.500000       1.78725612    
   191.600006       1.78758013    
   191.699997       1.78815603    
   191.800003       1.78844416    
   191.899994       1.78862405    
   192.000000       1.78896010    
   192.100006       1.78923607    
   192.199997       1.78968012    
   192.300003       1.79029202    
   192.399994       1.79044807    
   192.500000       1.79077208    
   192.600006       1.79155207    
   192.699997       1.79155207    
   192.800003       1.79169607    
   192.899994       1.79186404    
   193.000000       1.79217601    
   193.100006       1.79258406    
   193.199997       1.79263210    
   193.300003       1.79288411    
   193.399994       1.79311204    
   193.500000       1.79349613    
   193.600006       1.79361618    
   193.699997       1.79378402    
   193.800003       1.79390407    
   193.899994       1.79440808    
   194.000000       1.79463613    
   194.100006       1.79497206    
   194.199997       1.79527211    
   194.300003       1.79554808    
   194.399994       1.79581213    
   194.500000       1.79643607    
   194.600006       1.79649603    
   194.699997       1.79674804    
   194.800003       1.79716814    
   194.899994       1.79733598    
   195.000000       1.79773211    
   195.100006       1.79793608    
   195.199997       1.79797208    
   195.300003       1.79818809    
   195.399994       1.79848802    
   195.500000       1.79886007    
   195.600006       1.79908812    
   195.699997       1.79972410    
   195.800003       1.80024016    
   195.899994       1.80045617    
   196.000000       1.80064809    
   196.100006       1.80089998    
   196.199997       1.80110419    
   196.300003       1.80131996    
   196.399994       1.80162013    
   196.500000       1.80216002    
   196.600006       1.80239999    
   196.699997       1.80252004    
   196.800003       1.80259204    
   196.899994       1.80290401    
   197.000000       1.80337203    
   197.100006       1.80356407    
   197.199997       1.80376804    
   197.300003       1.80381608    
   197.399994       1.80394816    
   197.500000       1.80416405    
   197.600006       1.80448806    
   197.699997       1.80472803    
   197.800003       1.80494404    
   197.899994       1.80519617    
   198.000000       1.80540013    
   198.100006       1.80571210    
   198.199997       1.80607200    
   198.300003       1.80668414    
   198.399994       1.80715203    
   198.500000       1.80715203    
   198.600006       1.80748808    
   198.699997       1.80776405    
   198.800003       1.80787206    
   198.899994       1.80812407    
   199.000000       1.80898809    
   199.100006       1.80930007    
   199.199997       1.80967200    
   199.300003       1.80982816    
   199.399994       1.81018806    
   199.500000       1.81060803    
   199.600006       1.81122005    
   199.699997       1.81166399    
   199.800003       1.81182015    
   199.899994       1.81198800    
   200.000000       1.81250405    
   200.100006       1.81284010    
   200.199997       1.81326008    
   200.300003       1.81375206    
   200.399994       1.81375206    
   200.500000       1.81404006    
   200.600006       1.81412411    
   200.699997       1.81437612    
   200.800003       1.81479609    
   200.899994       1.81496406    
   201.000000       1.81600809    
   201.100006       1.81617606    
   201.199997       1.81648803    
   201.300003       1.81686008    
   201.399994       1.81711209    
   201.500000       1.81792808    
   201.600006       1.81836009    
   201.699997       1.81857610    
   201.800003       1.81882799    
   201.899994       1.81923604    
   202.000000       1.81963217    
   202.100006       1.82016015    
   202.199997       1.82035208    
   202.300003       1.82049596    
   202.399994       1.82092798    
   202.500000       1.82135999    
   202.600006       1.82205617    
   202.699997       1.82238019    
   202.800003       1.82283604    
   202.899994       1.82299209    
   203.000000       1.82349610    
   203.100006       1.82378399    
   203.199997       1.82383215    
   203.300003       1.82396412    
   203.399994       1.82406008    
   203.500000       1.82445610    
   203.600006       1.82486403    
   203.699997       1.82517612    
   203.800003       1.82544005    
   203.899994       1.82588398    
   204.000000       1.82631600    
   204.100006       1.82650805    
   204.199997       1.82679617    
   204.300003       1.82730007    
   204.399994       1.82800806    
   204.500000       1.82860804    
   204.600006       1.82860804    
   204.699997       1.82872808    
   204.800003       1.82912409    
   204.899994       1.82968807    
   205.000000       1.82985616    
   205.100006       1.82986796    
   205.199997       1.83009601    
   205.300003       1.83033609    
   205.399994       1.83057606    
   205.500000       1.83064806    
   205.600006       1.83064806    
   205.699997       1.83083999    
   205.800003       1.83096004    
   205.899994       1.83136809    
   206.000000       1.83159602    
   206.100006       1.83192003    
   206.199997       1.83308411    
   206.300003       1.83367205    
   206.399994       1.83396018    
   206.500000       1.83446407    
   206.600006       1.83456004    
   206.699997       1.83476412    
   206.800003       1.83476412    
   206.899994       1.83496809    
   207.000000       1.83523214    
   207.100006       1.83546007    
   207.199997       1.83583212    
   207.300003       1.83590400    
   207.399994       1.83619201    
   207.500000       1.83626413    
   207.600006       1.83643210    
   207.699997       1.83675611    
   207.800003       1.83691216    
   207.899994       1.83703196    
   208.000000       1.83720005    
   208.100006       1.83741605    
   208.199997       1.83769202    
   208.300003       1.83788407    
   208.399994       1.83792007    
   208.500000       1.83864009    
   208.600006       1.83901215    
   208.699997       1.83932412    
   208.800003       1.83980405    
   208.899994       1.83998406    
   209.000000       1.84017611    
   209.100006       1.84063208    
   209.199997       1.84070408    
   209.300003       1.84102809    
   209.399994       1.84141207    
   209.500000       1.84182012    
   209.600006       1.84273207    
   209.699997       1.84321213    
   209.800003       1.84346402    
   209.899994       1.84362006    
   210.000000       1.84384811    
   210.100006       1.84422004    
   210.199997       1.84434009    
   210.300003       1.84464002    
   210.399994       1.84551609    
   210.500000       1.84606814    
   210.600006       1.84663200    
   210.699997       1.84680009    
   210.800003       1.84694397    
   210.899994       1.84711206    
   211.000000       1.84722006    
   211.100006       1.84738803    
   211.199997       1.84758008    
   211.300003       1.84825206    
   211.399994       1.84894800    
   211.500000       1.84894800    
   211.600006       1.84946406    
   211.699997       1.84956014    
   211.800003       1.84976411    
   211.899994       1.84999204    
   212.000000       1.85043609    
   212.100006       1.85043609    
   212.199997       1.85080814    
   212.300003       1.85156405    
   212.399994       1.85197210    
   212.500000       1.85218811    
   212.600006       1.85269213    
   212.699997       1.85292017    
   212.800003       1.85307610    
   212.899994       1.85316002    
   213.000000       1.85352004    
   213.100006       1.85385609    
   213.199997       1.85392809    
   213.300003       1.85436010    
   213.399994       1.85480416    
   213.500000       1.85485208    
   213.600006       1.85502017    
   213.699997       1.85538006    
   213.800003       1.85571611    
   213.899994       1.85599196    
   214.000000       1.85609996    
   214.100006       1.85682011    
   214.199997       1.85725200    
   214.300003       1.85732412    
   214.399994       1.85756409    
   214.500000       1.85762405    
   214.600006       1.85785210    
   214.699997       1.85799599    
   214.800003       1.85848808    
   214.899994       1.85856009    
   215.000000       1.85896802    
   215.100006       1.85924411    
   215.199997       1.85950804    
   215.300003       1.85966408    
   215.399994       1.85996413    
   215.500000       1.86022806    
   215.600006       1.86041999    
   215.699997       1.86073196    
   215.800003       1.86121213    
   215.899994       1.86182404    
   216.000000       1.86186016    
   216.100006       1.86210001    
   216.199997       1.86223209    
   216.300003       1.86271214    
   216.399994       1.86291611    
   216.500000       1.86334813    
   216.600006       1.86487210    
   216.699997       1.86514819    
   216.800003       1.86546016    
   216.899994       1.86560404    
   217.000000       1.86568797    
   217.100006       1.86582005    
   217.199997       1.86618006    
   217.300003       1.86668408    
   217.399994       1.86708009    
   217.500000       1.86744010    
   217.600006       1.86788416    
   217.699997       1.86810017    
   217.800003       1.86880815    
   217.899994       1.86888003    
   218.000000       1.86918008    
   218.100006       1.86940801    
   218.199997       1.86957598    
   218.300003       1.87008011    
   218.399994       1.87017608    
   218.500000       1.87052405    
   218.600006       1.87102807    
   218.699997       1.87126803    
   218.800003       1.87126803    
   218.899994       1.87168801    
   219.000000       1.87212002    
   219.100006       1.87224007    
   219.199997       1.87260008    
   219.300003       1.87318802    
   219.399994       1.87354815    
   219.500000       1.87378812    
   219.600006       1.87406409    
   219.699997       1.87422001    
   219.800003       1.87452018    
   219.899994       1.87490404    
   220.000000       1.87531209    
   220.100006       1.87534809    
   220.199997       1.87557614    
   220.300003       1.87596011    
   220.399994       1.87653601    
   220.500000       1.87680006    
   220.600006       1.87714815    
   220.699997       1.87734008    
   220.800003       1.87749600    
   220.899994       1.87796414    
   221.000000       1.87828815    
   221.100006       1.87882817    
   221.199997       1.87926018    
   221.300003       1.87959599    
   221.399994       1.87963212    
   221.500000       1.87995613    
   221.600006       1.88031614    
   221.699997       1.88076007    
   221.800003       1.88102412    
   221.899994       1.88145614    
   222.000000       1.88202000    
   222.100006       1.88217604    
   222.199997       1.88230813    
   222.300003       1.88265598    
   222.399994       1.88278806    
   222.500000       1.88307607    
   222.600006       1.88374805    
   222.699997       1.88388014    
   222.800003       1.88436007    
   222.899994       1.88470805    
   223.000000       1.88521206    
   223.100006       1.88540399    
   223.199997       1.88610017    
   223.300003       1.88625610    
   223.399994       1.88679612    
   223.500000       1.88740802    
   223.600006       1.88751602    
   223.699997       1.88773203    
   223.800003       1.88839209    
   223.899994       1.88868010    
   224.000000       1.88890803    
   224.100006       1.88927996    
   224.199997       1.88946009    
   224.300003       1.88976014    
   224.399994       1.88996410    
   224.500000       1.89019215    
   224.600006       1.89055204    
   224.699997       1.89108002    
   224.800003       1.89180017    
   224.899994       1.89195609    
   225.000000       1.89206409    
   225.100006       1.89229214    
   225.199997       1.89280808    
   225.300003       1.89302409    
   225.399994       1.89328802    
   225.500000       1.89388812    
   225.600006       1.89409208    
   225.699997       1.89441609    
   225.800003       1.89450014    
   225.899994       1.89482415    
   226.000000       1.89511204    
   226.100006       1.89532804    
   226.199997       1.89586806    
   226.300003       1.89601219    
   226.399994       1.89656401    
   226.500000       1.89706814    
   226.600006       1.89752400    
   226.699997       1.89759600    
   226.800003       1.89778817    
   226.899994       1.89804006    
   227.000000       1.89804006    
   227.100006       1.89830410    
   227.199997       1.89836407    
   227.300003       1.89891613    
   227.399994       1.89895213    
   227.500000       1.89906013    
   227.600006       1.89954007    
   227.699997       1.89964807    
   227.800003       1.90014005    
   227.899994       1.90046406    
   228.000000       1.90051210    
   228.100006       1.90068007    
   228.199997       1.90102804    
   228.300003       1.90128016    
   228.399994       1.90167606    
   228.500000       1.90185606    
   228.600006       1.90195203    
   228.699997       1.90198815    
   228.800003       1.90222812    
   228.899994       1.90257609    
   229.000000       1.90274417    
   229.100006       1.90333211    
   229.199997       1.90352404    
   229.300003       1.90369213    
   229.399994       1.90426803    
   229.500000       1.90453207    
   229.600006       1.90485609    
   229.699997       1.90494013    
   229.800003       1.90527618    
   229.899994       1.90560019    
   230.000000       1.90602016    
   230.100006       1.90634406    
   230.199997       1.90669203    
   230.300003       1.90744805    
   230.399994       1.90807211    
   230.500000       1.90840805    
   230.600006       1.90846801    
   230.699997       1.90860009    
   230.800003       1.90886414    
   230.899994       1.90914011    
   231.000000       1.90927207    
   231.100006       1.90933204    
   231.199997       1.90960801    
   231.300003       1.90975201    
   231.399994       1.90988410    
   231.500000       1.91001618    
   231.600006       1.91011214    
   231.699997       1.91034019    
   231.800003       1.91047204    
   231.899994       1.91067600    
   232.000000       1.91107213    
   232.100006       1.91127610    
   232.199997       1.91144407    
   232.300003       1.91168416    
   232.399994       1.91179216    
   232.500000       1.91229606    
   232.600006       1.91259611    
   232.699997       1.91286016    
   232.800003       1.91329205    
   232.899994       1.91356814    
   233.000000       1.91366410    
   233.100006       1.91389215    
   233.199997       1.91425204    
   233.300003       1.91456401    
   233.399994       1.91464818    
   233.500000       1.91497219    
   233.600006       1.91538012    
   233.699997       1.91569209    
   233.800003       1.91602814    
   233.899994       1.91628003    
   234.000000       1.91649604    
   234.100006       1.91696417    
   234.199997       1.91722810    
   234.300003       1.91756403    
   234.399994       1.91768408    
   234.500000       1.91825998    
   234.600006       1.91856003    
   234.699997       1.91901600    
   234.800003       1.91971219    
   234.899994       1.91971219    
   235.000000       1.92027605    
   235.100006       1.92032409    
   235.199997       1.92060006    
   235.300003       1.92085207    
   235.399994       1.92093611    
   235.500000       1.92098403    
   235.600006       1.92103207    
   235.699997       1.92122400    
   235.800003       1.92140400    
   235.899994       1.92165601    
   236.000000       1.92207611    
   236.100006       1.92276013    
   236.199997       1.92291605    
   236.300003       1.92325211    
   236.399994       1.92340803    
   236.500000       1.92340803    
   236.600006       1.92376804    
   236.699997       1.92406809    
   236.800003       1.92433214    
   236.899994       1.92456019    
   237.000000       1.92476416    
   237.100006       1.92498016    
   237.199997       1.92522001    
   237.300003       1.92548406    
   237.399994       1.92571211    
   237.500000       1.92595208    
   237.600006       1.92615604    
   237.699997       1.92655218    
   237.800003       1.92662406    
   237.899994       1.92719996    
   238.000000       1.92735612    
   238.100006       1.92746413    
   238.199997       1.92799211    
   238.300003       1.92808807    
   238.399994       1.92824411    
   238.500000       1.92840004    
   238.600006       1.92848408    
   238.699997       1.92874813    
   238.800003       1.92885613    
   238.899994       1.92921603    
   239.000000       1.92937207    
   239.100006       1.92985201    
   239.199997       1.93003213    
   239.300003       1.93064415    
   239.399994       1.93082404    
   239.500000       1.93111205    
   239.600006       1.93123209    
   239.699997       1.93136406    
   239.800003       1.93140018    
   239.899994       1.93150818    
   240.000000       1.93195200    
   240.100006       1.93219209    
   240.199997       1.93317616    
   240.300003       1.93370414    
   240.399994       1.93381214    
   240.500000       1.93384802    
   240.600006       1.93402815    
   240.699997       1.93419611    
   240.800003       1.93472409    
   240.899994       1.93483210    
   241.000000       1.93509603    
   241.100006       1.93527615    
   241.199997       1.93560016    
   241.300003       1.93592417    
   241.399994       1.93634415    
   241.500000       1.93650007    
   241.600006       1.93680000    
   241.699997       1.93698013    
   241.800003       1.93704009    
   241.899994       1.93735206    
   242.000000       1.93753207    
   242.100006       1.93777204    
   242.199997       1.93830001    
   242.300003       1.93844414    
   242.399994       1.93862402    
   242.500000       1.93885207    
   242.600006       1.93914008    
   242.699997       1.93935609    
   242.800003       1.93953598    
   242.899994       1.93975198    
   243.000000       1.94014812    
   243.100006       1.94054413    
   243.199997       1.94077218    
   243.300003       1.94103611    
   243.399994       1.94130015    
   243.500000       1.94161212    
   243.600006       1.94176805    
   243.699997       1.94197202    
   243.800003       1.94217598    
   243.899994       1.94238007    
   244.000000       1.94266808    
   244.100006       1.94286013    
   244.199997       1.94343603    
   244.300003       1.94355607    
   244.399994       1.94451606    
   244.500000       1.94504404    
   244.600006       1.94504404    
   244.699997       1.94536805    
   244.800003       1.94584799    
   244.899994       1.94596803    
   245.000000       1.94626796    
   245.100006       1.94644809    
   245.199997       1.94666409    
   245.300003       1.94672406    
   245.399994       1.94725204    
   245.500000       1.94742000    
   245.600006       1.94757605    
   245.699997       1.94770813    
   245.800003       1.94810402    
   245.899994       1.94820011    
   246.000000       1.94858396    
   246.100006       1.94858396    
   246.199997       1.94877613    
   246.300003       1.94971216    
   246.399994       1.94984400    
   246.500000       1.95003617    
   246.600006       1.95034814    
   246.699997       1.95078015    
   246.800003       1.95096004    
   246.899994       1.95196807    
   247.000000       1.95213616    
   247.100006       1.95228004    
   247.199997       1.95228004    
   247.300003       1.95270002    
   247.399994       1.95332396    
   247.500000       1.95342016    
   247.600006       1.95375597    
   247.699997       1.95378006    
   247.800003       1.95416403    
   247.899994       1.95434415    
   248.000000       1.95471609    
   248.100006       1.95482409    
   248.199997       1.95482409    
   248.300003       1.95518410    
   248.399994       1.95550811    
   248.500000       1.95550811    
   248.600006       1.95580804    
   248.699997       1.95621610    
   248.800003       1.95649207    
   248.899994       1.95682800    
   249.000000       1.95709217    
   249.100006       1.95720017    
   249.199997       1.95728409    
   249.300003       1.95795596    
   249.399994       1.95808804    
   249.500000       1.95844805    
   249.600006       1.95862806    
   249.699997       1.95931208    
   249.800003       1.95944405    
   249.899994       1.95958805    
   250.000000       1.95987606    
   250.100006       1.96012807    
   250.199997       1.96030807    
   250.300003       1.96060801    
   250.399994       1.96063209    
   250.500000       1.96071601    
   250.600006       1.96094406    
   250.699997       1.96126807    
   250.800003       1.96141207    
   250.899994       1.96150815    
   251.000000       1.96172416    
   251.100006       1.96191609    
   251.199997       1.96201205    
   251.300003       1.96230006    
   251.399994       1.96298409    
   251.500000       1.96332014    
   251.600006       1.96375203    
   251.699997       1.96381211    
   251.800003       1.96411204    
   251.899994       1.96428001    
   252.000000       1.96446013    
   252.100006       1.96455610    
   252.199997       1.96539605    
   252.300003       1.96549213    
   252.399994       1.96590006    
   252.500000       1.96602011    
   252.600006       1.96615207    
   252.699997       1.96627212    
   252.800003       1.96698010    
   252.899994       1.96714807    
   253.000000       1.96773612    
   253.100006       1.96808398    
   253.199997       1.96868408    
   253.300003       1.96899617    
   253.399994       1.96905601    
   253.500000       1.96936810    
   253.600006       1.96936810    
   253.699997       1.96968007    
   253.800003       1.96981204    
   253.899994       1.97014809    
   254.000000       1.97029197    
   254.100006       1.97072399    
   254.199997       1.97085607    
   254.300003       1.97089207    
   254.399994       1.97125208    
   254.500000       1.97179210    
   254.600006       1.97215211    
   254.699997       1.97239196    
   254.800003       1.97258413    
   254.899994       1.97274005    
   255.000000       1.97284806    
   255.100006       1.97348404    
   255.199997       1.97353208    
   255.300003       1.97378409    
   255.399994       1.97395217    
   255.500000       1.97408402    
   255.600006       1.97439599    
   255.699997       1.97459996    
   255.800003       1.97478008    
   255.899994       1.97493601    
   256.000000       1.97538006    
   256.100006       1.97588408    
   256.200012       1.97588408    
   256.299988       1.97623205    
   256.399994       1.97677207    
   256.500000       1.97706008    
   256.600006       1.97762406    
   256.700012       1.97779202    
   256.799988       1.97803211    
   256.899994       1.97826016    
   257.000000       1.97851205    
   257.100006       1.97886002    
   257.200012       1.97912419    
   257.299988       1.97942412    
   257.399994       1.97974813    
   257.500000       1.97983205    
   257.600006       1.98022807    
   257.700012       1.98094809    
   257.799988       1.98139203    
   257.899994       1.98168004    
   258.000000       1.98181212    
   258.100006       1.98182404    
   258.200012       1.98202813    
   258.299988       1.98226810    
   258.399994       1.98267615    
   258.500000       1.98284400    
   258.600006       1.98315609    
   258.700012       1.98327601    
   258.799988       1.98364818    
   258.899994       1.98375618    
   259.000000       1.98391211    
   259.100006       1.98402011    
   259.200012       1.98446405    
   259.299988       1.98459613    
   259.399994       1.98507607    
   259.500000       1.98544800    
   259.600006       1.98573613    
   259.700012       1.98586798    
   259.799988       1.98603606    
   259.899994       1.98634803    
   260.000000       1.98645604    
   260.100006       1.98667204    
   260.200012       1.98684001    
   260.299988       1.98723614    
   260.399994       1.98747599    
   260.500000       1.98778808    
   260.600006       1.98796809    
   260.700012       1.98862803    
   260.799988       1.98870015    
   260.899994       1.98892796    
   261.000000       1.98964810    
   261.100006       1.99021208    
   261.200012       1.99053609    
   261.299988       1.99135196    
   261.399994       1.99135196    
   261.500000       1.99162805    
   261.600006       1.99194014    
   261.700012       1.99255204    
   261.799988       1.99313998    
   261.899994       1.99313998    
   262.000000       1.99328411    
   262.100006       1.99368000    
   262.200012       1.99368000    
   262.299988       1.99387217    
   262.399994       1.99416006    
   262.500000       1.99438810    
   262.600006       1.99490416    
   262.700012       1.99568403    
   262.799988       1.99602008    
   262.899994       1.99636805    
   263.000000       1.99689615    
   263.100006       1.99701607    
   263.200012       1.99712408    
   263.299988       1.99738801    
   263.399994       1.99770010    
   263.500000       1.99773610    
   263.600006       1.99787998    
   263.700012       1.99803603    
   263.799988       1.99879205    
   263.899994       1.99914002    
   264.000000       1.99934411    
   264.100006       1.99951208    
   264.200012       1.99976408    
   264.299988       2.00010014    
   264.399994       2.00049615    
   264.500000       2.00068808    
   264.600006       2.00088000    
   264.700012       2.00126410    
   264.799988       2.00150418    
   264.899994       2.00202012    
   265.000000       2.00218821    
   265.100006       2.00251198    
   265.200012       2.00251198    
   265.299988       2.00331616    
   265.399994       2.00347209    
   265.500000       2.00380802    
   265.600006       2.00406003    
   265.700012       2.00421596    
   265.799988       2.00433612    
   265.899994       2.00507998    
   266.000000       2.00566816    
   266.100006       2.00581217    
   266.200012       2.00592017    
   266.299988       2.00592017    
   266.399994       2.00647211    
   266.500000       2.00668812    
   266.600006       2.00689220    
   266.700012       2.00700021    
   266.799988       2.00700021    
   266.899994       2.00712013    
   267.000000       2.00752807    
   267.100006       2.00758815    
   267.200012       2.00766015    
   267.299988       2.00824809    
   267.399994       2.00852394    
   267.500000       2.00871611    
   267.600006       2.00881219    
   267.700012       2.00898004    
   267.799988       2.00937605    
   267.899994       2.00946021    
   268.000000       2.00958014    
   268.100006       2.00984406    
   268.200012       2.01058817    
   268.299988       2.01099610    
   268.399994       2.01121211    
   268.500000       2.01133204    
   268.600006       2.01153612    
   268.700012       2.01159596    
   268.799988       2.01172805    
   268.899994       2.01186013    
   269.000000       2.01242399    
   269.100006       2.01260424    
   269.200012       2.01280808    
   269.299988       2.01328802    
   269.399994       2.01351619    
   269.500000       2.01362419    
   269.600006       2.01385212    
   269.700012       2.01462007    
   269.799988       2.01522017    
   269.899994       2.01562810    
   270.000000       2.01608419    
   270.100006       2.01620412    
   270.200012       2.01642013    
   270.299988       2.01663613    
   270.399994       2.01691222    
   270.500000       2.01732016    
   270.600006       2.01767993    
   270.700012       2.01767993    
   270.799988       2.01787210    
   270.899994       2.01819611    
   271.000000       2.01849604    
   271.100006       2.01853204    
   271.200012       2.01910806    
   271.299988       2.01969600    
   271.399994       2.02002001    
   271.500000       2.02028418    
   271.600006       2.02051210    
   271.700012       2.02076411    
   271.799988       2.02076411    
   271.899994       2.02093220    
   272.000000       2.02147198    
   272.100006       2.02196407    
   272.200012       2.02209616    
   272.299988       2.02230024    
   272.399994       2.02237201    
   272.500000       2.02260017    
   272.600006       2.02298403    
   272.700012       2.02305603    
   272.799988       2.02338004    
   272.899994       2.02351213    
   273.000000       2.02426815    
   273.100006       2.02470016    
   273.200012       2.02480817    
   273.299988       2.02482009    
   273.399994       2.02490401    
   273.500000       2.02496409    
   273.600006       2.02557611    
   273.700012       2.02584004    
   273.799988       2.02611613    
   273.899994       2.02642798    
   274.000000       2.02688408    
   274.100006       2.02711201    
   274.200012       2.02711201    
   274.299988       2.02735209    
   274.399994       2.02748394    
   274.500000       2.02771211    
   274.600006       2.02779603    
   274.700012       2.02795219    
   274.799988       2.02839613    
   274.899994       2.02886415    
   275.000000       2.02908015    
   275.100006       2.02908015    
   275.200012       2.02940416    
   275.299988       2.02954817    
   275.399994       2.02975202    
   275.500000       2.02983618    
   275.600006       2.03006411    
   275.700012       2.03041220    
   275.799988       2.03053212    
   275.899994       2.03092813    
   276.000000       2.03151608    
   276.100006       2.03151608    
   276.200012       2.03189993    
   276.299988       2.03189993    
   276.399994       2.03247619    
   276.500000       2.03266811    
   276.600006       2.03277612    
   276.700012       2.03301620    
   276.799988       2.03322005    
   276.899994       2.03340006    
   277.000000       2.03388023    
   277.100006       2.03475595    
   277.200012       2.03505611    
   277.299988       2.03522420    
   277.399994       2.03535604    
   277.500000       2.03565621    
   277.600006       2.03571606    
   277.700012       2.03598022    
   277.799988       2.03598022    
   277.899994       2.03635216    
   278.000000       2.03647208    
   278.100006       2.03660417    
   278.200012       2.03749204    
   278.299988       2.03758812    
   278.399994       2.03785205    
   278.500000       2.03792405    
   278.600006       2.03823614    
   278.700012       2.03842807    
   278.799988       2.03860807    
   278.899994       2.03908801    
   279.000000       2.03908801    
   279.100006       2.03912401    
   279.200012       2.03929210    
   279.299988       2.03989220    
   279.399994       2.04028821    
   279.500000       2.04067206    
   279.600006       2.04085207    
   279.700012       2.04118800    
   279.799988       2.04123616    
   279.899994       2.04142809    
   280.000000       2.04183602    
   280.100006       2.04204011    
   280.200012       2.04235196    
   280.299988       2.04291606    
   280.399994       2.04312015    
   280.500000       2.04327607    
   280.600006       2.04361200    
   280.700012       2.04369617    
   280.799988       2.04401994    
   280.899994       2.04428411    
   281.000000       2.04453611    
   281.100006       2.04488397    
   281.200012       2.04493213    
   281.299988       2.04544806    
   281.399994       2.04601216    
   281.500000       2.04636002    
   281.600006       2.04652810    
   281.700012       2.04712820    
   281.799988       2.04729605    
   281.899994       2.04735613    
   282.000000       2.04751205    
   282.100006       2.04782414    
   282.200012       2.04807615    
   282.299988       2.04831624    
   282.399994       2.04854393    
   282.500000       2.04854393    
   282.600006       2.04870009    
   282.700012       2.04894018    
   282.799988       2.04922819    
   282.899994       2.04945612    
   283.000000       2.04985213    
   283.100006       2.04998422    
   283.200012       2.05009222    
   283.299988       2.05026007    
   283.399994       2.05072808    
   283.500000       2.05080009    
   283.600006       2.05100417    
   283.700012       2.05134010    
   283.799988       2.05172396    
   283.899994       2.05172396    
   284.000000       2.05191612    
   284.100006       2.05236006    
   284.200012       2.05245614    
   284.299988       2.05254006    
   284.399994       2.05267215    
   284.500000       2.05292416    
   284.600006       2.05310416    
   284.700012       2.05353618    
   284.799988       2.05406404    
   284.899994       2.05461621    
   285.000000       2.05501199    
   285.100006       2.05526423    
   285.200012       2.05534816    
   285.299988       2.05557609    
   285.399994       2.05611610    
   285.500000       2.05630803    
   285.600006       2.05641603    
   285.700012       2.05653620    
   285.799988       2.05676413    
   285.899994       2.05699205    
   286.000000       2.05711198    
   286.100006       2.05726814    
   286.200012       2.05764008    
   286.299988       2.05764008    
   286.399994       2.05796409    
   286.500000       2.05804801    
   286.600006       2.05814409    
   286.700012       2.05827618    
   286.799988       2.05855203    
   286.899994       2.05881619    
   287.000000       2.05896020    
   287.100006       2.05926013    
   287.200012       2.05951214    
   287.299988       2.05982399    
   287.399994       2.06010008    
   287.500000       2.06024408    
   287.600006       2.06049609    
   287.700012       2.06078410    
   287.799988       2.06097603    
   287.899994       2.06160021    
   288.000000       2.06197214    
   288.100006       2.06216407    
   288.200012       2.06232023    
   288.299988       2.06256008    
   288.399994       2.06294417    
   288.500000       2.06316018    
   288.600006       2.06325603    
   288.700012       2.06355619    
   288.799988       2.06371212    
   288.899994       2.06420422    
   289.000000       2.06486416    
   289.100006       2.06517625    
   289.200012       2.06532001    
   289.299988       2.06546402    
   289.399994       2.06575203    
   289.500000       2.06607604    
   289.600006       2.06626797    
   289.700012       2.06640005    
   289.799988       2.06661606    
   289.899994       2.06708407    
   290.000000       2.06790018    
   290.100006       2.06829619    
   290.200012       2.06854820    
   290.299988       2.06889606    
   290.399994       2.06919599    
   290.500000       2.06924415    
   290.600006       2.06935215    
   290.700012       2.06985617    
   290.799988       2.06985617    
   290.899994       2.07016802    
   291.000000       2.07068396    
   291.100006       2.07110405    
   291.200012       2.07134414    
   291.299988       2.07172799    
   291.399994       2.07195616    
   291.500000       2.07195616    
   291.600006       2.07195616    
   291.700012       2.07250810    
   291.799988       2.07280803    
   291.899994       2.07344413    
   292.000000       2.07344413    
   292.100006       2.07355213    
   292.200012       2.07386398    
   292.299988       2.07417607    
   292.399994       2.07447600    
   292.500000       2.07464409    
   292.600006       2.07466793    
   292.700012       2.07496810    
   292.799988       2.07499194    
   292.899994       2.07541203    
   293.000000       2.07586813    
   293.100006       2.07600021    
   293.200012       2.07651615    
   293.299988       2.07704401    
   293.399994       2.07722402    
   293.500000       2.07722402    
   293.600006       2.07766819    
   293.700012       2.07799220    
   293.799988       2.07799220    
   293.899994       2.07834005    
   294.000000       2.07843614    
   294.100006       2.07881999    
   294.200012       2.07901216    
   294.299988       2.07934809    
   294.399994       2.07963610    
   294.500000       2.08012819    
   294.600006       2.08028412    
   294.700012       2.08028412    
   294.799988       2.08072805    
   294.899994       2.08134007    
   295.000000       2.08149624    
   295.100006       2.08174801    
   295.200012       2.08222818    
   295.299988       2.08246803    
   295.399994       2.08266020    
   295.500000       2.08266020    
   295.600006       2.08281612    
   295.700012       2.08319998    
   295.799988       2.08370423    
   295.899994       2.08407617    
   296.000000       2.08434010    
   296.100006       2.08457994    
   296.200012       2.08477211    
   296.299988       2.08496404    
   296.399994       2.08521605    
   296.500000       2.08578014    
   296.600006       2.08603215    
   296.700012       2.08603215    
   296.799988       2.08645225    
   296.899994       2.08660817    
   297.000000       2.08698010    
   297.100006       2.08698010    
   297.200012       2.08726811    
   297.299988       2.08762813    
   297.399994       2.08788013    
   297.500000       2.08791614    
   297.600006       2.08854008    
   297.700012       2.08911610    
   297.799988       2.08953595    
   297.899994       2.08972812    
   298.000000       2.09006405    
   298.100006       2.09006405    
   298.200012       2.09025621    
   298.299988       2.09034014    
   298.399994       2.09042406    
   298.500000       2.09092808    
   298.600006       2.09143209    
   298.700012       2.09150410    
   298.799988       2.09200811    
   298.899994       2.09200811    
   299.000000       2.09234405    
   299.100006       2.09258413    
   299.200012       2.09302807    
   299.299988       2.09307623    
   299.399994       2.09344816    
   299.500000       2.09370017    
   299.600006       2.09395194    
   299.700012       2.09439611    
   299.799988       2.09476805    
   299.899994       2.09476805    
   300.000000       2.09493613    
   300.100006       2.09523606    
   300.200012       2.09541607    
   300.299988       2.09565616    
   300.399994       2.09608817    
   300.500000       2.09619617    
   300.600006       2.09691596    
   300.700012       2.09691596    
   300.799988       2.09703612    
   300.899994       2.09721613    
   301.000000       2.09749222    
   301.100006       2.09774399    
   301.200012       2.09805608    
   301.299988       2.09805608    
   301.399994       2.09858394    
   301.500000       2.09870410    
   301.600006       2.09870410    
   301.700012       2.09910011    
   301.799988       2.09959221    
   301.899994       2.09973621    
   302.000000       2.10010815    
   302.100006       2.10026407    
   302.200012       2.10052800    
   302.299988       2.10067225    
   302.399994       2.10109210    
   302.500000       2.10132003    
   302.600006       2.10190821    
   302.700012       2.10199213    
   302.799988       2.10222006    
   302.899994       2.10279608    
   303.000000       2.10331225    
   303.100006       2.10338402    
   303.200012       2.10360003    
   303.299988       2.10390019    
   303.399994       2.10433221    
   303.500000       2.10445213    
   303.600006       2.10486007    
   303.700012       2.10506415    
   303.799988       2.10524416    
   303.899994       2.10535216    
   304.000000       2.10584426    
   304.100006       2.10606003    
   304.200012       2.10669613    
   304.299988       2.10763216    
   304.399994       2.10763216    
   304.500000       2.10781217    
   304.600006       2.10786009    
   304.700012       2.10811210    
   304.799988       2.10925198    
   304.899994       2.10961223    
   305.000000       2.10996008    
   305.100006       2.11023617    
   305.200012       2.11034417    
   305.299988       2.11065602    
   305.399994       2.11095619    
   305.500000       2.11107612    
   305.600006       2.11176014    
   305.700012       2.11178398    
   305.799988       2.11192822    
   305.899994       2.11220407    
   306.000000       2.11237216    
   306.100006       2.11261201    
   306.200012       2.11278009    
   306.299988       2.11317611    
   306.399994       2.11353612    
   306.500000       2.11388397    
   306.600006       2.11417198    
   306.700012       2.11423206    
   306.799988       2.11426806    
   306.899994       2.11476016    
   307.000000       2.11490417    
   307.100006       2.11521626    
   307.200012       2.11551619    
   307.299988       2.11584020    
   307.399994       2.11588812    
   307.500000       2.11633205    
   307.600006       2.11742425    
   307.700012       2.11766410    
   307.799988       2.11767602    
   307.899994       2.11780810    
   308.000000       2.11794019    
   308.100006       2.11828804    
   308.200012       2.11844420    
   308.299988       2.11886406    
   308.399994       2.11893606    
   308.500000       2.11920023    
   308.600006       2.12004018    
   308.700012       2.12047219    
   308.799988       2.12072396    
   308.899994       2.12084413    
   309.000000       2.12121606    
   309.100006       2.12169600    
   309.200012       2.12221217    
   309.299988       2.12244010    
   309.399994       2.12303996    
   309.500000       2.12316012    
   309.600006       2.12354398    
   309.700012       2.12366414    
   309.799988       2.12378407    
   309.899994       2.12390399    
   310.000000       2.12422800    
   310.100006       2.12438416    
   310.200012       2.12454009    
   310.299988       2.12492394    
   310.399994       2.12570405    
   310.500000       2.12592006    
   310.600006       2.12613606    
   310.700012       2.12630415    
   310.799988       2.12676001    
   310.899994       2.12676001    
   311.000000       2.12745595    
   311.100006       2.12750411    
   311.200012       2.12757611    
   311.299988       2.12761211    
   311.399994       2.12787604    
   311.500000       2.12792420    
   311.600006       2.12818813    
   311.700012       2.12831998    
   311.799988       2.12870407    
   311.899994       2.12898016    
   312.000000       2.12965226    
   312.100006       2.12991619    
   312.200012       2.13010812    
   312.299988       2.13036013    
   312.399994       2.13052797    
   312.500000       2.13079214    
   312.600006       2.13104415    
   312.700012       2.13123608    
   312.799988       2.13140416    
   312.899994       2.13159609    
   313.000000       2.13187194    
   313.100006       2.13216019    
   313.200012       2.13226819    
   313.299988       2.13273597    
   313.399994       2.13295197    
   313.500000       2.13346815    
   313.600006       2.13346815    
   313.700012       2.13391209    
   313.799988       2.13434410    
   313.899994       2.13490820    
   314.000000       2.13507605    
   314.100006       2.13564014    
   314.200012       2.13574815    
   314.299988       2.13579607    
   314.399994       2.13619208    
   314.500000       2.13642001    
   314.600006       2.13680410    
   314.700012       2.13697219    
   314.799988       2.13736796    
   314.899994       2.13765621    
   315.000000       2.13831615    
   315.100006       2.13842416    
   315.200012       2.13878417    
   315.299988       2.13892794    
   315.399994       2.13913226    
   315.500000       2.13930011    
   315.600006       2.13940811    
   315.700012       2.13973212    
   315.799988       2.13996005    
   315.899994       2.14015222    
   316.000000       2.14027214    
   316.100006       2.14027214    
   316.200012       2.14101624    
   316.299988       2.14129210    
   316.399994       2.14132810    
   316.500000       2.14160419    
   316.600006       2.14160419    
   316.700012       2.14224005    
   316.799988       2.14252806    
   316.899994       2.14268422    
   317.000000       2.14293599    
   317.100006       2.14333224    
   317.200012       2.14333224    
   317.299988       2.14371610    
   317.399994       2.14419603    
   317.500000       2.14442396    
   317.600006       2.14496398    
   317.700012       2.14532423    
   317.799988       2.14563608    
   317.899994       2.14572001    
   318.000000       2.14619994    
   318.100006       2.14627218    
   318.200012       2.14635611    
   318.299988       2.14645219    
   318.399994       2.14695597    
   318.500000       2.14727998    
   318.600006       2.14734006    
   318.700012       2.14788008    
   318.799988       2.14788008    
   318.899994       2.14812016    
   319.000000       2.14821601    
   319.100006       2.14855218    
   319.200012       2.14875603    
   319.299988       2.14891219    
   319.399994       2.14909220    
   319.500000       2.14928412    
   319.600006       2.14964414    
   319.700012       2.14982414    
   319.799988       2.14991999    
   319.899994       2.15011215    
   320.000000       2.15028024    
   320.100006       2.15050817    
   320.200012       2.15085602    
   320.299988       2.15152812    
   320.399994       2.15193605    
   320.500000       2.15209198    
   320.600006       2.15239215    
   320.700012       2.15286016    
   320.799988       2.15286016    
   320.899994       2.15305209    
   321.000000       2.15347195    
   321.100006       2.15360403    
   321.200012       2.15374804    
   321.299988       2.15380812    
   321.399994       2.15402412    
   321.500000       2.15408421    
   321.600006       2.15439606    
   321.700012       2.15475607    
   321.799988       2.15492415    
   321.899994       2.15496016    
   322.000000       2.15530801    
   322.100006       2.15538001    
   322.200012       2.15616012    
   322.299988       2.15616012    
   322.399994       2.15623212    
   322.500000       2.15659213    
   322.600006       2.15685606    
   322.700012       2.15703607    
   322.799988       2.15716815    
   322.899994       2.15726399    
   323.000000       2.15728807    
   323.100006       2.15773201    
   323.200012       2.15812802    
   323.299988       2.15821195    
   323.399994       2.15836811    
   323.500000       2.15857220    
   323.600006       2.15876412    
   323.700012       2.15883613    
   323.799988       2.15916014    
   323.899994       2.15971208    
   324.000000       2.16003609    
   324.100006       2.16039610    
   324.200012       2.16067219    
   324.299988       2.16099620    
   324.399994       2.16126013    
   324.500000       2.16152406    
   324.600006       2.16162014    
   324.700012       2.16181207    
   324.799988       2.16193199    
   324.899994       2.16232800    
   325.000000       2.16262794    
   325.100006       2.16282010    
   325.200012       2.16307211    
   325.299988       2.16338396    
   325.399994       2.16350412    
   325.500000       2.16373205    
   325.600006       2.16412807    
   325.700012       2.16464400    
   325.799988       2.16482425    
   325.899994       2.16511202    
   326.000000       2.16548395    
   326.100006       2.16572404    
   326.200012       2.16579604    
   326.299988       2.16589212    
   326.399994       2.16591597    
   326.500000       2.16603613    
   326.600006       2.16664815    
   326.700012       2.16696000    
   326.799988       2.16712809    
   326.899994       2.16728401    
   327.000000       2.16775203    
   327.100006       2.16796803    
   327.200012       2.16817212    
   327.299988       2.16838813    
   327.399994       2.16870022    
   327.500000       2.16913223    
   327.600006       2.16951609    
   327.700012       2.16954017    
   327.799988       2.16998410    
   327.899994       2.17014003    
   328.000000       2.17052412    
   328.100006       2.17077613    
   328.200012       2.17118406    
   328.299988       2.17165208    
   328.399994       2.17178416    
   328.500000       2.17207217    
   328.600006       2.17267203    
   328.700012       2.17267203    
   328.799988       2.17336798    
   328.899994       2.17351198    
   329.000000       2.17372799    
   329.100006       2.17375207    
   329.200012       2.17388415    
   329.299988       2.17414808    
   329.399994       2.17424417    
   329.500000       2.17459202    
   329.600006       2.17462826    
   329.700012       2.17491603    
   329.799988       2.17516804    
   329.899994       2.17546821    
   330.000000       2.17584014    
   330.100006       2.17602015    
   330.200012       2.17644000    
   330.299988       2.17668009    
   330.399994       2.17668009    
   330.500000       2.17683625    
   330.600006       2.17743611    
   330.700012       2.17770004    
   330.799988       2.17807221    
   330.899994       2.17807221    
   331.000000       2.17879200    
   331.100006       2.17903209    
   331.200012       2.17912817    
   331.299988       2.17950010    
   331.399994       2.17950010    
   331.500000       2.17981195    
   331.600006       2.18008804    
   331.700012       2.18055606    
   331.799988       2.18055606    
   331.899994       2.18088007    
   332.000000       2.18104815    
   332.100006       2.18149209    
   332.200012       2.18193603    
   332.299988       2.18220019    
   332.399994       2.18228412    
   332.500000       2.18228412    
   332.600006       2.18253613    
   332.700012       2.18265605    
   332.799988       2.18323207    
   332.899994       2.18359208    
   333.000000       2.18382001    
   333.100006       2.18382001    
   333.200012       2.18416810    
   333.299988       2.18437219    
   333.399994       2.18458819    
   333.500000       2.18468404    
   333.600006       2.18500805    
   333.700012       2.18528414    
   333.799988       2.18545222    
   333.899994       2.18559599    
   334.000000       2.18564415    
   334.100006       2.18586016    
   334.200012       2.18626809    
   334.299988       2.18647218    
   334.399994       2.18678403    
   334.500000       2.18713212    
   334.600006       2.18731213    
   334.700012       2.18743205    
   334.799988       2.18757606    
   334.899994       2.18793607    
   335.000000       2.18793607    
   335.100006       2.18827200    
   335.200012       2.18871617    
   335.299988       2.18888402    
   335.399994       2.18912411    
   335.500000       2.18949604    
   335.600006       2.18968821    
   335.700012       2.18980813    
   335.799988       2.18989205    
   335.899994       2.19008422    
   336.000000       2.19046807    
   336.100006       2.19105625    
   336.200012       2.19146419    
   336.299988       2.19165611    
   336.399994       2.19178820    
   336.500000       2.19231606    
   336.600006       2.19247198    
   336.700012       2.19261622    
   336.799988       2.19266415    
   336.899994       2.19282007    
   337.000000       2.19300008    
   337.100006       2.19304824    
   337.200012       2.19313216    
   337.299988       2.19351602    
   337.399994       2.19399619    
   337.500000       2.19399619    
   337.600006       2.19429612    
   337.700012       2.19456005    
   337.799988       2.19459605    
   337.899994       2.19488406    
   338.000000       2.19558024    
   338.100006       2.19583201    
   338.200012       2.19614410    
   338.299988       2.19661212    
   338.399994       2.19686413    
   338.500000       2.19712806    
   338.600006       2.19752407    
   338.700012       2.19774008    
   338.799988       2.19792008    
   338.899994       2.19830418    
   339.000000       2.19849610    
   339.100006       2.19854403    
   339.200012       2.19868803    
   339.299988       2.19902420    
   339.399994       2.19959998    
   339.500000       2.19973207    
   339.600006       2.19999623    
   339.700012       2.20012808    
   339.799988       2.20012808    
   339.899994       2.20036817    
   340.000000       2.20081210    
   340.100006       2.20101619    
   340.200012       2.20132804    
   340.299988       2.20146012    
   340.399994       2.20158005    
   340.500000       2.20183206    
   340.600006       2.20243216    
   340.700012       2.20244408    
   340.799988       2.20292401    
   340.899994       2.20336819    
   341.000000       2.20346403    
   341.100006       2.20388412    
   341.200012       2.20419621    
   341.299988       2.20456815    
   341.399994       2.20491600    
   341.500000       2.20520401    
   341.600006       2.20564818    
   341.700012       2.20605612    
   341.799988       2.20629621    
   341.899994       2.20656013    
   342.000000       2.20672822    
   342.100006       2.20702815    
   342.200012       2.20730400    
   342.299988       2.20760393    
   342.399994       2.20772409    
   342.500000       2.20795202    
   342.600006       2.20812011    
   342.700012       2.20827603    
   342.799988       2.20893621    
   342.899994       2.20905614    
   343.000000       2.20928407    
   343.100006       2.20938015    
   343.200012       2.20951200    
   343.299988       2.20993209    
   343.399994       2.21011209    
   343.500000       2.21064019    
   343.600006       2.21071219    
   343.700012       2.21077204    
   343.799988       2.21095204    
   343.899994       2.21116805    
   344.000000       2.21134806    
   344.100006       2.21156406    
   344.200012       2.21168423    
   344.299988       2.21185207    
   344.399994       2.21234393    
   344.500000       2.21253610    
   344.600006       2.21274018    
   344.700012       2.21278811    
   344.799988       2.21289611    
   344.899994       2.21334004    
   345.000000       2.21360421    
   345.100006       2.21379614    
   345.200012       2.21381998    
   345.299988       2.21416807    
   345.399994       2.21437216    
   345.500000       2.21437216    
   345.600006       2.21455216    
   345.700012       2.21455216    
   345.799988       2.21460009    
   345.899994       2.21472001    
   346.000000       2.21554804    
   346.100006       2.21580005    
   346.200012       2.21595597    
   346.299988       2.21623206    
   346.399994       2.21650815    
   346.500000       2.21654415    
   346.600006       2.21671200    
   346.700012       2.21719193    
   346.799988       2.21731210    
   346.899994       2.21758819    
   347.000000       2.21767211    
   347.100006       2.21803212    
   347.200012       2.21818805    
   347.299988       2.21829605    
   347.399994       2.21840405    
   347.500000       2.21848798    
   347.600006       2.21908808    
   347.700012       2.21908808    
   347.799988       2.21938825    
   347.899994       2.21991611    
   348.000000       2.22015595    
   348.100006       2.22044420    
   348.200012       2.22044420    
   348.299988       2.22068405    
   348.399994       2.22104406    
   348.500000       2.22129607    
   348.600006       2.22134399    
   348.700012       2.22158408    
   348.799988       2.22202826    
   348.899994       2.22220802    
   349.000000       2.22229218    
   349.100006       2.22279596    
   349.200012       2.22294021    
   349.299988       2.22321606    
   349.399994       2.22339606    
   349.500000       2.22367215    
   349.600006       2.22376800    
   349.700012       2.22399616    
   349.799988       2.22435594    
   349.899994       2.22445226    
   350.000000       2.22496819    
   350.100006       2.22543597    
   350.200012       2.22583199    
   350.299988       2.22590423    
   350.399994       2.22639608    
   350.500000       2.22654009    
   350.600006       2.22668409    
   350.700012       2.22721195    
   350.799988       2.22724819    
   350.899994       2.22736812    
   351.000000       2.22752404    
   351.100006       2.22771621    
   351.200012       2.22793198    
   351.299988       2.22796798    
   351.399994       2.22820807    
   351.500000       2.22820807    
   351.600006       2.22878408    
   351.700012       2.22895217    
   351.799988       2.22907209    
   351.899994       2.22924018    
   352.000000       2.22972012    
   352.100006       2.23003221    
   352.200012       2.23018813    
   352.299988       2.23046398    
   352.399994       2.23118424    
   352.500000       2.23142409    
   352.600006       2.23162794    
   352.700012       2.23176003    
   352.799988       2.23226404    
   352.899994       2.23226404    
   353.000000       2.23249197    
   353.100006       2.23292398    
   353.200012       2.23304415    
   353.299988       2.23339224    
   353.399994       2.23366809    
   353.500000       2.23381209    
   353.600006       2.23392010    
   353.700012       2.23413610    
   353.799988       2.23478413    
   353.899994       2.23498821    
   354.000000       2.23519206    
   354.100006       2.23539615    
   354.200012       2.23548007    
   354.299988       2.23582816    
   354.399994       2.23633218    
   354.500000       2.23662019    
   354.600006       2.23672819    
   354.700012       2.23733997    
   354.799988       2.23797607    
   354.899994       2.23827600    
   355.000000       2.23870802    
   355.100006       2.23892403    
   355.200012       2.23917603    
   355.299988       2.23942804    
   355.399994       2.23948812    
   355.500000       2.23982406    
   355.600006       2.24046016    
   355.700012       2.24067616    
   355.799988       2.24085617    
   355.899994       2.24094009    
   356.000000       2.24113202    
   356.100006       2.24132395    
   356.200012       2.24149203    
   356.299988       2.24174404    
   356.399994       2.24199605    
   356.500000       2.24227214    
   356.600006       2.24239206    
   356.700012       2.24246407    
   356.799988       2.24254823    
   356.899994       2.24281216    
   357.000000       2.24295616    
   357.100006       2.24307609    
   357.200012       2.24358010    
   357.299988       2.24376011    
   357.399994       2.24382019    
   357.500000       2.24406004    
   357.600006       2.24414420    
   357.700012       2.24449205    
   357.799988       2.24496007    
   357.899994       2.24511600    
   358.000000       2.24524808    
   358.100006       2.24563193    
   358.200012       2.24619603    
   358.299988       2.24623203    
   358.399994       2.24644804    
   358.500000       2.24665213    
   358.600006       2.24698806    
   358.700012       2.24732399    
   358.799988       2.24750423    
   358.899994       2.24767208    
   359.000000       2.24822402    
   359.100006       2.24881196    
   359.200012       2.24907613    
   359.299988       2.24929214    
   359.399994       2.24940014    
   359.500000       2.24961615    
   359.600006       2.24984407    
   359.700012       2.24995208    
   359.799988       2.25015616    
   359.899994       2.25037193    
   360.000000       2.25049210    
   360.100006       2.25061202    
   360.200012       2.25090003    
   360.299988       2.25109220    
   360.399994       2.25147605    
   360.500000       2.25168014    
   360.600006       2.25195599    
   360.700012       2.25209999    
   360.799988       2.25241208    
   360.899994       2.25295210    
   361.000000       2.25295210    
   361.100006       2.25314403    
   361.200012       2.25339603    
   361.299988       2.25375605    
   361.399994       2.25408006    
   361.500000       2.25428414    
   361.600006       2.25446415    
   361.700012       2.25480008    
   361.799988       2.25500393    
   361.899994       2.25558019    
   362.000000       2.25558019    
   362.100006       2.25594020    
   362.200012       2.25610805    
   362.299988       2.25638413    
   362.399994       2.25664806    
   362.500000       2.25670815    
   362.600006       2.25685215    
   362.700012       2.25710416    
   362.799988       2.25735617    
   362.899994       2.25760818    
   363.000000       2.25771618    
   363.100006       2.25775194    
   363.200012       2.25793219    
   363.299988       2.25811219    
   363.399994       2.25824404    
   363.500000       2.25844812    
   363.600006       2.25867605    
   363.700012       2.25883198    
   363.799988       2.25913215    
   363.899994       2.25930023    
   364.000000       2.25938416    
   364.100006       2.25976801    
   364.200012       2.26009202    
   364.299988       2.26058412    
   364.399994       2.26134014    
   364.500000       2.26185608    
   364.600006       2.26201200    
   364.700012       2.26208401    
   364.799988       2.26238394    
   364.899994       2.26238394    
   365.000000       2.26264811    
   365.100006       2.26298404    
   365.200012       2.26312804    
   365.299988       2.26334405    
   365.399994       2.26376414    
   365.500000       2.26376414    
   365.600006       2.26402807    
   365.700012       2.26419616    
   365.799988       2.26432800    
   365.899994       2.26461601    
   366.000000       2.26500010    
   366.100006       2.26533604    
   366.200012       2.26574421    
   366.299988       2.26586413    
   366.399994       2.26620007    
   366.500000       2.26641607    
   366.600006       2.26668024    
   366.700012       2.26731610    
   366.799988       2.26743603    
   366.899994       2.26765203    
   367.000000       2.26785612    
   367.100006       2.26791620    
   367.200012       2.26812005    
   367.299988       2.26866007    
   367.399994       2.26908016    
   367.500000       2.26940417    
   367.600006       2.26958418    
   367.700012       2.26988411    
   367.799988       2.27025604    
   367.899994       2.27025604    
   368.000000       2.27042413    
   368.100006       2.27083206    
   368.200012       2.27115607    
   368.299988       2.27152824    
   368.399994       2.27236819    
   368.500000       2.27248812    
   368.600006       2.27248812    
   368.700012       2.27248812    
   368.799988       2.27301621    
   368.899994       2.27335215    
   369.000000       2.27352023    
   369.100006       2.27366400    
   369.200012       2.27376008    
   369.299988       2.27389216    
   369.399994       2.27419209    
   369.500000       2.27428794    
   369.600006       2.27442002    
   369.700012       2.27456403    
   369.799988       2.27466011    
   369.899994       2.27487612    
   370.000000       2.27530813    
   370.100006       2.27556014    
   370.200012       2.27569199    
   370.299988       2.27629209    
   370.399994       2.27643609    
   370.500000       2.27677202    
   370.600006       2.27715611    
   370.700012       2.27748013    
   370.799988       2.27772021    
   370.899994       2.27772021    
   371.000000       2.27802014    
   371.100006       2.27811599    
   371.200012       2.27823615    
   371.299988       2.27823615    
   371.399994       2.27881193    
   371.500000       2.27924395    
   371.600006       2.27979612    
   371.700012       2.27995205    
   371.799988       2.28017998    
   371.899994       2.28069615    
   372.000000       2.28097200    
   372.100006       2.28108001    
   372.200012       2.28127217    
   372.299988       2.28150010    
   372.399994       2.28166795    
   372.500000       2.28205204    
   372.600006       2.28232813    
   372.700012       2.28262806    
   372.799988       2.28291607    
   372.899994       2.28328800    
   373.000000       2.28360009    
   373.100006       2.28392410    
   373.200012       2.28405619    
   373.299988       2.28410411    
   373.399994       2.28424811    
   373.500000       2.28469205    
   373.600006       2.28469205    
   373.700012       2.28478813    
   373.799988       2.28552008    
   373.899994       2.28555608    
   374.000000       2.28559208    
   374.100006       2.28567600    
   374.200012       2.28580809    
   374.299988       2.28603601    
   374.399994       2.28657603    
   374.500000       2.28657603    
   374.600006       2.28657603    
   374.700012       2.28692412    
   374.799988       2.28717613    
   374.899994       2.28730822    
   375.000000       2.28748798    
   375.100006       2.28769207    
   375.200012       2.28817225    
   375.299988       2.28830409    
   375.399994       2.28837609    
   375.500000       2.28885603    
   375.600006       2.28908420    
   375.700012       2.28942013    
   375.799988       2.28958797    
   375.899994       2.29004407    
   376.000000       2.29023600    
   376.100006       2.29046416    
   376.200012       2.29075217    
   376.299988       2.29129219    
   376.399994       2.29157996    
   376.500000       2.29224014    
   376.600006       2.29237223    
   376.700012       2.29244399    
   376.799988       2.29281616    
   376.899994       2.29347610    
   377.000000       2.29410005    
   377.100006       2.29442406    
   377.200012       2.29446006    
   377.299988       2.29483199    
   377.399994       2.29497600    
   377.500000       2.29510808    
   377.600006       2.29534793    
   377.700012       2.29540801    
   377.799988       2.29550409    
   377.899994       2.29566026    
   378.000000       2.29577994    
   378.100006       2.29597211    
   378.200012       2.29616404    
   378.299988       2.29668021    
   378.399994       2.29718399    
   378.500000       2.29761600    
   378.600006       2.29761600    
   378.700012       2.29801202    
   378.799988       2.29848003    
   378.899994       2.29857612    
   379.000000       2.29881620    
   379.100006       2.29887605    
   379.200012       2.29894805    
   379.299988       2.29916406    
   379.399994       2.29923606    
   379.500000       2.29958415    
   379.600006       2.29976416    
   379.700012       2.30051994    
   379.799988       2.30080819    
   379.899994       2.30132413    
   380.000000       2.30156398    
   380.100006       2.30156398    
   380.200012       2.30176806    
   380.299988       2.30191207    
   380.399994       2.30203199    
   380.500000       2.30210400    
   380.600006       2.30235600    
   380.700012       2.30252409    
   380.799988       2.30256009    
   380.899994       2.30282426    
   381.000000       2.30310011    
   381.100006       2.30334020    
   381.200012       2.30354404    
   381.299988       2.30392814    
   381.399994       2.30395222    
   381.500000       2.30407214    
   381.600006       2.30419207    
   381.700012       2.30437207    
   381.799988       2.30502009    
   381.899994       2.30518818    
   382.000000       2.30552411    
   382.100006       2.30569196    
   382.200012       2.30598021    
   382.299988       2.30604005    
   382.399994       2.30617213    
   382.500000       2.30625606    
   382.600006       2.30640006    
   382.700012       2.30692816    
   382.799988       2.30712008    
   382.899994       2.30761218    
   383.000000       2.30820012    
   383.100006       2.30857205    
   383.200012       2.30890822    
   383.299988       2.30932808    
   383.399994       2.30943608    
   383.500000       2.30961609    
   383.600006       2.30970001    
   383.700012       2.31021595    
   383.799988       2.31021595    
   383.899994       2.31057620    
   384.000000       2.31070805    
   384.100006       2.31096005    
   384.200012       2.31146407    
   384.299988       2.31153607    
   384.399994       2.31166816    
   384.500000       2.31176424    
   384.600006       2.31213617    
   384.700012       2.31228018    
   384.799988       2.31248403    
   384.899994       2.31276011    
   385.000000       2.31276011    
   385.100006       2.31284404    
   385.200012       2.31330013    
   385.299988       2.31350398    
   385.399994       2.31387615    
   385.500000       2.31416416    
   385.600006       2.31426001    
   385.700012       2.31465602    
   385.799988       2.31506395    
   385.899994       2.31527996    
   386.000000       2.31527996    
   386.100006       2.31552005    
   386.200012       2.31597614    
   386.299988       2.31613207    
   386.399994       2.31627607    
   386.500000       2.31636000    
   386.600006       2.31667209    
   386.700012       2.31744003    
   386.799988       2.31790805    
   386.899994       2.31813598    
   387.000000       2.31853199    
   387.100006       2.31872416    
   387.200012       2.31912017    
   387.299988       2.31934810    
   387.399994       2.31957603    
   387.500000       2.31982803    
   387.600006       2.32010412    
   387.700012       2.32060814    
   387.799988       2.32084799    
   387.899994       2.32122016    
   388.000000       2.32138801    
   388.100006       2.32164001    
   388.200012       2.32188010    
   388.299988       2.32224011    
   388.399994       2.32238412    
   388.500000       2.32279205    
   388.600006       2.32306814    
   388.700012       2.32354808    
   388.799988       2.32380009    
   388.899994       2.32395601    
   389.000000       2.32408810    
   389.100006       2.32448411    
   389.200012       2.32462811    
   389.299988       2.32482004    
   389.399994       2.32494020    
   389.500000       2.32522821    
   389.600006       2.32547998    
   389.700012       2.32562399    
   389.799988       2.32586408    
   389.899994       2.32647610    
   390.000000       2.32647610    
   390.100006       2.32664394    
   390.200012       2.32720804    
   390.299988       2.32790399    
   390.399994       2.32807207    
   390.500000       2.32842016    
   390.600006       2.32857609    
   390.700012       2.32876801    
   390.799988       2.32910419    
   390.899994       2.32929611    
   391.000000       2.32936811    
   391.100006       2.32969213    
   391.200012       2.33048415    
   391.299988       2.33061624    
   391.399994       2.33073616    
   391.500000       2.33109617    
   391.600006       2.33162403    
   391.700012       2.33181596    
   391.799988       2.33209205    
   391.899994       2.33221221    
   392.000000       2.33252406    
   392.100006       2.33284807    
   392.200012       2.33360410    
   392.299988       2.33391595    
   392.399994       2.33396411    
   392.500000       2.33420420    
   392.600006       2.33474398    
   392.700012       2.33502007    
   392.799988       2.33539200    
   392.899994       2.33546424    
   393.000000       2.33600426    
   393.100006       2.33606410    
   393.200012       2.33644795    
   393.299988       2.33660412    
   393.399994       2.33678412    
   393.500000       2.33700013    
   393.600006       2.33700013    
   393.700012       2.33712006    
   393.799988       2.33732414    
   393.899994       2.33739614    
   394.000000       2.33757615    
   394.100006       2.33785200    
   394.200012       2.33826017    
   394.299988       2.33834410    
   394.399994       2.33888412    
   394.500000       2.33926821    
   394.600006       2.33959198    
   394.700012       2.33969998    
   394.799988       2.33997607    
   394.899994       2.34036016    
   395.000000       2.34055209    
   395.100006       2.34069610    
   395.200012       2.34086394    
   395.299988       2.34118795    
   395.399994       2.34147620    
   395.500000       2.34161997    
   395.600006       2.34186006    
   395.700012       2.34226799    
   395.799988       2.34264016    
   395.899994       2.34278417    
   396.000000       2.34313202    
   396.100006       2.34360003    
   396.200012       2.34402013    
   396.299988       2.34418821    
   396.399994       2.34442806    
   396.500000       2.34481215    
   396.600006       2.34501600    
   396.700012       2.34518409    
   396.799988       2.34518409    
   396.899994       2.34550810    
   397.000000       2.34612012    
   397.100006       2.34643221    
   397.200012       2.34657598    
   397.299988       2.34684014    
   397.399994       2.34705615    
   397.500000       2.34774017    
   397.600006       2.34780025    
   397.700012       2.34807611    
   397.799988       2.34885621    
   397.899994       2.34894013    
   398.000000       2.34899998    
   398.100006       2.34922814    
   398.200012       2.34987617    
   398.299988       2.34987617    
   398.399994       2.35042810    
   398.500000       2.35066795    
   398.600006       2.35105205    
   398.700012       2.35148406    
   398.799988       2.35177207    
   398.899994       2.35185599    
   399.000000       2.35203600    
   399.100006       2.35255194    
   399.200012       2.35287595    
   399.299988       2.35312819    
   399.399994       2.35335612    
   399.500000       2.35372806    
   399.600006       2.35382414    
   399.700012       2.35401607    
   399.799988       2.35419607    
   399.899994       2.35425615    
   400.000000       2.35435200    
   400.100006       2.35466409    
   400.200012       2.35477209    
   400.299988       2.35503602    
   400.399994       2.35542011    
   400.500000       2.35551596    
   400.600006       2.35563612    
   400.700012       2.35585213    
   400.799988       2.35599613    
   400.899994       2.35627198    
   401.000000       2.35634398    
   401.100006       2.35671616    
   401.200012       2.35695624    
   401.299988       2.35713601    
   401.399994       2.35750794    
   401.500000       2.35804796    
   401.600006       2.35874414    
   401.700012       2.35897207    
   401.799988       2.35928416    
   401.899994       2.35935616    
   402.000000       2.35978818    
   402.100006       2.36013603    
   402.200012       2.36013603    
   402.299988       2.36062813    
   402.399994       2.36090398    
   402.500000       2.36151600    
   402.600006       2.36170816    
   402.700012       2.36181593    
   402.799988       2.36199617    
   402.899994       2.36215210    
   403.000000       2.36260819    
   403.100006       2.36281204    
   403.200012       2.36312413    
   403.299988       2.36321998    
   403.399994       2.36339998    
   403.500000       2.36356807    
   403.600006       2.36371207    
   403.700012       2.36382008    
   403.799988       2.36395216    
   403.899994       2.36398816    
   404.000000       2.36412024    
   404.100006       2.36431217    
   404.200012       2.36438417    
   404.299988       2.36494803    
   404.399994       2.36516404    
   404.500000       2.36560798    
   404.600006       2.36576414    
   404.700012       2.36599207    
   404.799988       2.36603999    
   404.899994       2.36648417    
   405.000000       2.36683202    
   405.100006       2.36709595    
   405.200012       2.36714411    
   405.299988       2.36724019    
   405.399994       2.36781621    
   405.500000       2.36809206    
   405.600006       2.36815214    
   405.700012       2.36841607    
   405.799988       2.36856008    
   405.899994       2.36872816    
   406.000000       2.36907625    
   406.100006       2.36944818    
   406.200012       2.36977220    
   406.299988       2.37010813    
   406.399994       2.37028813    
   406.500000       2.37028813    
   406.600006       2.37070799    
   406.700012       2.37105608    
   406.799988       2.37129593    
   406.899994       2.37177610    
   407.000000       2.37213612    
   407.100006       2.37248397    
   407.200012       2.37248397    
   407.299988       2.37286806    
   407.399994       2.37292814    
   407.500000       2.37330008    
   407.600006       2.37336016    
   407.700012       2.37364817    
   407.799988       2.37390018    
   407.899994       2.37399602    
   408.000000       2.37400818    
   408.100006       2.37433219    
   408.200012       2.37477612    
   408.299988       2.37479997    
   408.399994       2.37513614    
   408.500000       2.37537622    
   408.600006       2.37578416    
   408.700012       2.37619209    
   408.799988       2.37648010    
   408.899994       2.37680411    
   409.000000       2.37696004    
   409.100006       2.37717605    
   409.200012       2.37735605    
   409.299988       2.37751198    
   409.399994       2.37768006    
   409.500000       2.37768006    
   409.600006       2.37797999    
   409.700012       2.37810016    
   409.799988       2.37882018    
   409.899994       2.37882018    
   410.000000       2.37896419    
   410.100006       2.37906003    
   410.200012       2.37926412    
   410.299988       2.37963605    
   410.399994       2.37978005    
   410.500000       2.37992406    
   410.600006       2.37992406    
   410.700012       2.38051200    
   410.799988       2.38076425    
   410.899994       2.38104010    
   411.000000       2.38116002    
   411.100006       2.38137603    
   411.200012       2.38174796    
   411.299988       2.38191605    
   411.399994       2.38202405    
   411.500000       2.38209605    
   411.600006       2.38246799    
   411.700012       2.38255215    
   411.799988       2.38298416    
   411.899994       2.38319993    
   412.000000       2.38328409    
   412.100006       2.38370419    
   412.200012       2.38442421    
   412.299988       2.38462806    
   412.399994       2.38509607    
   412.500000       2.38556409    
   412.600006       2.38563609    
   412.700012       2.38574409    
   412.799988       2.38594794    
   412.899994       2.38623619    
   413.000000       2.38650012    
   413.100006       2.38658404    
   413.200012       2.38682413    
   413.299988       2.38696814    
   413.399994       2.38748407    
   413.500000       2.38748407    
   413.600006       2.38808417    
   413.700012       2.38812017    
   413.799988       2.38838410    
   413.899994       2.38858795    
   414.000000       2.38891196    
   414.100006       2.38922405    
   414.200012       2.38977599    
   414.299988       2.39036393    
   414.399994       2.39037609    
   414.500000       2.39055610    
   414.600006       2.39062810    
   414.700012       2.39074802    
   414.799988       2.39090395    
   414.899994       2.39109612    
   415.000000       2.39132404    
   415.100006       2.39164805    
   415.200012       2.39229608    
   415.299988       2.39254808    
   415.399994       2.39283609    
   415.500000       2.39300394    
   415.600006       2.39324403    
   415.700012       2.39344811    
   415.799988       2.39382005    
   415.899994       2.39408398    
   416.000000       2.39436007    
   416.100006       2.39455223    
   416.200012       2.39500809    
   416.299988       2.39522409    
   416.399994       2.39522409    
   416.500000       2.39526010    
   416.600006       2.39557219    
   416.700012       2.39608812    
   416.799988       2.39622021    
   416.899994       2.39670014    
   417.000000       2.39679599    
   417.100006       2.39706016    
   417.200012       2.39726400    
   417.299988       2.39776802    
   417.399994       2.39776802    
   417.500000       2.39840412    
   417.600006       2.39856005    
   417.700012       2.39872813    
   417.799988       2.39903998    
   417.899994       2.39948416    
   418.000000       2.39956808    
   418.100006       2.40018010    
   418.200012       2.40045619    
   418.299988       2.40103197    
   418.399994       2.40124798    
   418.500000       2.40150023    
   418.600006       2.40166807    
   418.700012       2.40202808    
   418.799988       2.40218425    
   418.899994       2.40248394    
   419.000000       2.40266395    
   419.100006       2.40310812    
   419.200012       2.40310812    
   419.299988       2.40374398    
   419.399994       2.40387630    
   419.500000       2.40439200    
   419.600006       2.40464401    
   419.700012       2.40482402    
   419.799988       2.40510011    
   419.899994       2.40560389    
   420.000000       2.40601206    
   420.100006       2.40620422    
   420.200012       2.40655208    
   420.299988       2.40704417    
   420.399994       2.40721226    
   420.500000       2.40784812    
   420.600006       2.40829229    
   420.700012       2.40829229    
   420.799988       2.40842414    
   420.899994       2.40876007    
   421.000000       2.40899992    
   421.100006       2.40984011    
   421.200012       2.41080022    
   421.299988       2.41099215    
   421.399994       2.41124415    
   421.500000       2.41176009    
   421.600006       2.41196394    
   421.700012       2.41210818    
   421.799988       2.41246819    
   421.899994       2.41278005    
   422.000000       2.41298389    
   422.100006       2.41318798    
   422.200012       2.41350007    
   422.299988       2.41389608    
   422.399994       2.41444802    
   422.500000       2.41497612    
   422.600006       2.41506028    
   422.700012       2.41518021    
   422.799988       2.41525221    
   422.899994       2.41549206    
   423.000000       2.41549206    
   423.100006       2.41573191    
   423.200012       2.41600800    
   423.299988       2.41620016    
   423.399994       2.41658401    
   423.500000       2.41720796    
   423.600006       2.41747212    
   423.700012       2.41761589    
   423.799988       2.41773605    
   423.899994       2.41821623    
   424.000000       2.41821623    
   424.100006       2.41857624    
   424.200012       2.41874409    
   424.299988       2.41912794    
   424.399994       2.41982412    
   424.500000       2.42028022    
   424.600006       2.42053223    
   424.700012       2.42083216    
   424.799988       2.42107201    
   424.899994       2.42118001    
   425.000000       2.42138386    
   425.100006       2.42167211    
   425.200012       2.42181587    
   425.299988       2.42233205    
   425.399994       2.42233205    
   425.500000       2.42234421    
   425.600006       2.42262030    
   425.700012       2.42290807    
   425.799988       2.42348433    
   425.899994       2.42352009    
   426.000000       2.42384410    
   426.100006       2.42391586    
   426.200012       2.42401218    
   426.299988       2.42409611    
   426.399994       2.42434788    
   426.500000       2.42508006    
   426.600006       2.42527199    
   426.700012       2.42542791    
   426.799988       2.42568016    
   426.899994       2.42592001    
   427.000000       2.42599225    
   427.100006       2.42629194    
   427.200012       2.42662811    
   427.299988       2.42674804    
   427.399994       2.42709589    
   427.500000       2.42756414    
   427.600006       2.42756414    
   427.700012       2.42767215    
   427.799988       2.42778015    
   427.899994       2.42822409    
   428.000000       2.42823601    
   428.100006       2.42829609    
   428.200012       2.42869210    
   428.299988       2.42893219    
   428.399994       2.42897987    
   428.500000       2.42908812    
   428.600006       2.42934012    
   428.700012       2.42968798    
   428.799988       2.42983198    
   428.899994       2.43015623    
   429.000000       2.43042016    
   429.100006       2.43066001    
   429.200012       2.43094802    
   429.299988       2.43118811    
   429.399994       2.43118811    
   429.500000       2.43151188    
   429.600006       2.43177605    
   429.700012       2.43246007    
   429.799988       2.43253231    
   429.899994       2.43286800    
   430.000000       2.43294024    
   430.100006       2.43325210    
   430.200012       2.43357611    
   430.299988       2.43394804    
   430.399994       2.43402028    
   430.500000       2.43422413    
   430.600006       2.43489599    
   430.700012       2.43519616    
   430.799988       2.43541217    
   430.899994       2.43565226    
   431.000000       2.43580818    
   431.100006       2.43612027    
   431.200012       2.43638396    
   431.299988       2.43658805    
   431.399994       2.43670821    
   431.500000       2.43684006    
   431.600006       2.43743992    
   431.700012       2.43774009    
   431.799988       2.43814802    
   431.899994       2.43838811    
   432.000000       2.43866396    
   432.100006       2.43871212    
   432.200012       2.43894005    
   432.299988       2.43906021    
   432.399994       2.43939614    
   432.500000       2.43948030    
   432.600006       2.43970823    
   432.700012       2.43994808    
   432.799988       2.44034433    
   432.899994       2.44081211    
   433.000000       2.44090819    
   433.100006       2.44116020    
   433.200012       2.44158030    
   433.299988       2.44158030    
   433.399994       2.44251609    
   433.500000       2.44282818    
   433.600006       2.44356012    
   433.700012       2.44394398    
   433.799988       2.44430423    
   433.899994       2.44462800    
   434.000000       2.44490409    
   434.100006       2.44490409    
   434.200012       2.44508410    
   434.299988       2.44533610    
   434.399994       2.44579220    
   434.500000       2.44616413    
   434.600006       2.44656014    
   434.700012       2.44666791    
   434.799988       2.44688392    
   434.899994       2.44689608    
   435.000000       2.44722009    
   435.100006       2.44766426    
   435.200012       2.44784403    
   435.299988       2.44820404    
   435.399994       2.44890022    
   435.500000       2.44906807    
   435.600006       2.44906807    
   435.700012       2.44919991    
   435.799988       2.44953609    
   435.899994       2.44970417    
   436.000000       2.45016003    
   436.100006       2.45041227    
   436.200012       2.45074797    
   436.299988       2.45083213    
   436.399994       2.45103621    
   436.500000       2.45119214    
   436.600006       2.45149231    
   436.700012       2.45215201    
   436.799988       2.45254827    
   436.899994       2.45293212    
   437.000000       2.45321989    
   437.100006       2.45337629    
   437.200012       2.45350814    
   437.299988       2.45365191    
   437.399994       2.45379615    
   437.500000       2.45427608    
   437.600006       2.45455217    
   437.700012       2.45490003    
   437.799988       2.45521212    
   437.899994       2.45582414    
   438.000000       2.45628023    
   438.100006       2.45662808    
   438.200012       2.45691609    
   438.299988       2.45721602    
   438.399994       2.45782828    
   438.500000       2.45782828    
   438.600006       2.45808005    
   438.700012       2.45826006    
   438.799988       2.45871592    
   438.899994       2.45882416    
   439.000000       2.45928025    
   439.100006       2.45973587    
   439.200012       2.45990419    
   439.299988       2.46009612    
   439.399994       2.46069622    
   439.500000       2.46088815    
   439.600006       2.46139216    
   439.700012       2.46182418    
   439.799988       2.46199226    
   439.899994       2.46248388    
   440.000000       2.46273613    
   440.100006       2.46339607    
   440.200012       2.46361208    
   440.299988       2.46402001    
   440.399994       2.46402001    
   440.500000       2.46424818    
   440.600006       2.46428418    
   440.700012       2.46452427    
   440.799988       2.46469212    
   440.899994       2.46485996    
   441.000000       2.46520805    
   441.100006       2.46576023    
   441.200012       2.46587992    
   441.299988       2.46624017    
   441.399994       2.46680403    
   441.500000       2.46680403    
   441.600006       2.46742821    
   441.700012       2.46751213    
   441.799988       2.46759605    
   441.899994       2.46776390    
   442.000000       2.46811223    
   442.100006       2.46894026    
   442.200012       2.46926403    
   442.299988       2.46946812    
   442.399994       2.46963596    
   442.500000       2.46969604    
   442.600006       2.46981621    
   442.700012       2.47016406    
   442.799988       2.47034407    
   442.899994       2.47069192    
   443.000000       2.47094393    
   443.100006       2.47107625    
   443.200012       2.47165203    
   443.299988       2.47180796    
   443.399994       2.47191620    
   443.500000       2.47222805    
   443.600006       2.47258806    
   443.700012       2.47266006    
   443.799988       2.47284007    
   443.899994       2.47299623    
   444.000000       2.47299623    
   444.100006       2.47384787    
   444.200012       2.47384787    
   444.299988       2.47402811    
   444.399994       2.47402811    
   444.500000       2.47438812    
   444.600006       2.47449589    
   444.700012       2.47461605    
   444.799988       2.47509623    
   444.899994       2.47535992    
   445.000000       2.47570825    
   445.100006       2.47586417    
   445.200012       2.47610426    
   445.299988       2.47636819    
   445.399994       2.47651219    
   445.500000       2.47695613    
   445.600006       2.47737622    
   445.700012       2.47761631    
   445.799988       2.47812009    
   445.899994       2.47820425    
   446.000000       2.47820425    
   446.100006       2.47856402    
   446.200012       2.47884011    
   446.299988       2.47898412    
   446.399994       2.47935605    
   446.500000       2.47957206    
   446.600006       2.47983599    
   446.700012       2.48008823    
   446.799988       2.48044801    
   446.899994       2.48076010    
   447.000000       2.48112011    
   447.100006       2.48138428    
   447.200012       2.48158813    
   447.299988       2.48186398    
   447.399994       2.48189998    
   447.500000       2.48223615    
   447.600006       2.48253608    
   447.700012       2.48265624    
   447.799988       2.48336411    
   447.899994       2.48336411    
   448.000000       2.48364019    
   448.100006       2.48425198    
   448.200012       2.48450422    
   448.299988       2.48461199    
   448.399994       2.48521233    
   448.500000       2.48532009    
   448.600006       2.48558426    
   448.700012       2.48587203    
   448.799988       2.48611212    
   448.899994       2.48618412    
   449.000000       2.48627996    
   449.100006       2.48653197    
   449.200012       2.48674798    
   449.299988       2.48703623    
   449.399994       2.48720407    
   449.500000       2.48763609    
   449.600006       2.48763609    
   449.700012       2.48792410    
   449.799988       2.48839188    
   449.899994       2.48899221    
   450.000000       2.48912406    
   450.100006       2.48927999    
   450.200012       2.48952007    
   450.299988       2.48986793    
   450.399994       2.49003625    
   450.500000       2.49003625    
   450.600006       2.49032402    
   450.700012       2.49084020    
   450.799988       2.49128413    
   450.899994       2.49146414    
   451.000000       2.49155998    
   451.100006       2.49218392    
   451.200012       2.49274826    
   451.299988       2.49290419    
   451.399994       2.49303603    
   451.500000       2.49350405    
   451.600006       2.49363613    
   451.700012       2.49388790    
   451.799988       2.49423623    
   451.899994       2.49446416    
   452.000000       2.49483609    
   452.100006       2.49519610    
   452.200012       2.49533987    
   452.299988       2.49598789    
   452.399994       2.49644399    
   452.500000       2.49658823    
   452.600006       2.49674416    
   452.700012       2.49688816    
   452.799988       2.49722433    
   452.899994       2.49741626    
   453.000000       2.49759626    
   453.100006       2.49785995    
   453.200012       2.49814796    
   453.299988       2.49843621    
   453.399994       2.49890423    
   453.500000       2.49918008    
   453.600006       2.49933600    
   453.700012       2.50016427    
   453.799988       2.50028419    
   453.899994       2.50090814    
   454.000000       2.50129199    
   454.100006       2.50131607    
   454.200012       2.50135207    
   454.299988       2.50174809    
   454.399994       2.50194001    
   454.500000       2.50248027    
   454.600006       2.50276804    
   454.700012       2.50297213    
   454.799988       2.50313997    
   454.899994       2.50328422    
   455.000000       2.50353622    
   455.100006       2.50372815    
   455.200012       2.50401592    
   455.299988       2.50413609    
   455.399994       2.50470018    
   455.500000       2.50503588    
   455.600006       2.50508404    
   455.700012       2.50552797    
   455.799988       2.50613999    
   455.899994       2.50627232    
   456.000000       2.50650001    
   456.100006       2.50663209    
   456.200012       2.50682402    
   456.299988       2.50691986    
   456.399994       2.50714803    
   456.500000       2.50755596    
   456.600006       2.50755596    
   456.700012       2.50844407    
   456.799988       2.50844407    
   456.899994       2.50854015    
   457.000000       2.50884008    
   457.100006       2.50891209    
   457.200012       2.50944018    
   457.299988       2.51007628    
   457.399994       2.51018405    
   457.500000       2.51050806    
   457.600006       2.51088023    
   457.700012       2.51109624    
   457.799988       2.51176786    
   457.899994       2.51176786    
   458.000000       2.51202011    
   458.100006       2.51248813    
   458.200012       2.51269197    
   458.299988       2.51275206    
   458.399994       2.51295614    
   458.500000       2.51310015    
   458.600006       2.51356816    
   458.700012       2.51361609    
   458.799988       2.51361609    
   458.899994       2.51379609    
   459.000000       2.51450396    
   459.100006       2.51470828    
   459.200012       2.51493597    
   459.299988       2.51533222    
   459.399994       2.51586008    
   459.500000       2.51663995    
   459.600006       2.51684403    
   459.700012       2.51758814    
   459.799988       2.51804423    
   459.899994       2.51823616    
   460.000000       2.51859617    
   460.100006       2.51905203    
   460.200012       2.51905203    
   460.299988       2.51938796    
   460.399994       2.51952028    
   460.500000       2.51965213    
   460.600006       2.51965213    
   460.700012       2.52003598    
   460.799988       2.52020407    
   460.899994       2.52021599    
   461.000000       2.52034807    
   461.100006       2.52042007    
   461.200012       2.52043200    
   461.299988       2.52061200    
   461.399994       2.52094817    
   461.500000       2.52122426    
   461.600006       2.52130795    
   461.700012       2.52195597    
   461.799988       2.52229214    
   461.899994       2.52290416    
   462.000000       2.52297592    
   462.100006       2.52309608    
   462.200012       2.52334833    
   462.299988       2.52351618    
   462.399994       2.52369618    
   462.500000       2.52393627    
   462.600006       2.52405596    
   462.700012       2.52439213    
   462.799988       2.52475214    
   462.899994       2.52489614    
   463.000000       2.52508807    
   463.100006       2.52536416    
   463.200012       2.52550793    
   463.299988       2.52589202    
   463.399994       2.52602410    
   463.500000       2.52616811    
   463.600006       2.52620411    
   463.700012       2.52660012    
   463.799988       2.52705622    
   463.899994       2.52705622    
   464.000000       2.52714014    
   464.100006       2.52765608    
   464.200012       2.52821994    
   464.299988       2.52830410    
   464.399994       2.52866411    
   464.500000       2.52866411    
   464.600006       2.52876019    
   464.700012       2.52915621    
   464.799988       2.52943230    
   464.899994       2.52963614    
   465.000000       2.52988791    
   465.100006       2.53005624    
   465.200012       2.53021216    
   465.299988       2.53034401    
   465.399994       2.53074002    
   465.500000       2.53077602    
   465.600006       2.53105211    
   465.700012       2.53155613    
   465.799988       2.53166413    
   465.899994       2.53188014    
   466.000000       2.53223991    
   466.100006       2.53257608    
   466.200012       2.53282833    
   466.299988       2.53299618    
   466.399994       2.53328395    
   466.500000       2.53363228    
   466.600006       2.53377604    
   466.700012       2.53377604    
   466.799988       2.53408813    
   466.899994       2.53426814    
   467.000000       2.53426814    
   467.100006       2.53455591    
   467.200012       2.53471231    
   467.299988       2.53534818    
   467.399994       2.53548002    
   467.500000       2.53573227    
   467.600006       2.53602004    
   467.700012       2.53629613    
   467.799988       2.53658414    
   467.899994       2.53667998    
   468.000000       2.53672814    
   468.100006       2.53716016    
   468.200012       2.53717208    
   468.299988       2.53747201    
   468.399994       2.53771210    
   468.500000       2.53771210    
   468.600006       2.53813195    
   468.700012       2.53869629    
   468.799988       2.53900814    
   468.899994       2.53930807    
   469.000000       2.53947616    
   469.100006       2.53976417    
   469.200012       2.54041219    
   469.299988       2.54067612    
   469.399994       2.54121614    
   469.500000       2.54174399    
   469.600006       2.54330420    
   469.700012       2.54348421    
   469.799988       2.54364014    
   469.899994       2.54372406    
   470.000000       2.54401207    
   470.100006       2.54425192    
   470.200012       2.54458809    
   470.299988       2.54511595    
   470.399994       2.54582405    
   470.500000       2.54618406    
   470.600006       2.54673600    
   470.700012       2.54673600    
   470.799988       2.54697609    
   470.899994       2.54697609    
   471.000000       2.54742002    
   471.100006       2.54775620    
   471.200012       2.54803205    
   471.299988       2.54836822    
   471.399994       2.54846406    
   471.500000       2.54858422    
   471.600006       2.54904032    
   471.700012       2.54908800    
   471.799988       2.54920816    
   471.899994       2.54934001    
   472.000000       2.54965210    
   472.100006       2.54978418    
   472.200012       2.55011988    
   472.299988       2.55034804    
   472.399994       2.55039597    
   472.500000       2.55069613    
   472.600006       2.55091214    
   472.700012       2.55110407    
   472.799988       2.55157232    
   472.899994       2.55172825    
   473.000000       2.55217218    
   473.100006       2.55252004    
   473.200012       2.55252004    
   473.299988       2.55298805    
   473.399994       2.55312014    
   473.500000       2.55358815    
   473.600006       2.55380416    
   473.700012       2.55411601    
   473.799988       2.55445218    
   473.899994       2.55471611    
   474.000000       2.55510020    
   474.100006       2.55560398    
   474.200012       2.55570006    
   474.299988       2.55620432    
   474.399994       2.55631208    
   474.500000       2.55640817    
   474.600006       2.55674410    
   474.700012       2.55684018    
   474.799988       2.55704427    
   474.899994       2.55796814    
   475.000000       2.55830431    
   475.100006       2.55844808    
   475.200012       2.55879593    
   475.299988       2.55891609    
   475.399994       2.55891609    
   475.500000       2.55926418    
   475.600006       2.55926418    
   475.700012       2.55946803    
   475.799988       2.55959988    
   475.899994       2.55996013    
   476.000000       2.55996013    
   476.100006       2.56012821    
   476.200012       2.56051207    
   476.299988       2.56088400    
   476.399994       2.56125617    
   476.500000       2.56154394    
   476.600006       2.56215596    
   476.700012       2.56250429    
   476.799988       2.56299591    
   476.899994       2.56326008    
   477.000000       2.56352425    
   477.100006       2.56356025    
   477.200012       2.56363201    
   477.299988       2.56387210    
   477.399994       2.56419611    
   477.500000       2.56450796    
   477.600006       2.56472397    
   477.700012       2.56482029    
   477.799988       2.56516814    
   477.899994       2.56524014    
   478.000000       2.56552792    
   478.100006       2.56602001    
   478.200012       2.56602001    
   478.299988       2.56674027    
   478.399994       2.56694412    
   478.500000       2.56720805    
   478.600006       2.56770015    
   478.700012       2.56770015    
   478.799988       2.56780791    
   478.899994       2.56798816    
   479.000000       2.56833601    
   479.100006       2.56850410    
   479.200012       2.56899619    
   479.299988       2.56910396    
   479.399994       2.56965613    
   479.500000       2.57018399    
   479.600006       2.57062817    
   479.700012       2.57076001    
   479.799988       2.57123995    
   479.899994       2.57128811    
   480.000000       2.57166004    
   480.100006       2.57180429    
   480.200012       2.57245207    
   480.299988       2.57272816    
   480.399994       2.57288408    
   480.500000       2.57332802    
   480.600006       2.57349586    
   480.700012       2.57368827    
   480.799988       2.57389212    
   480.899994       2.57418013    
   481.000000       2.57451630    
   481.100006       2.57476807    
   481.200012       2.57500792    
   481.299988       2.57561994    
   481.399994       2.57561994    
   481.500000       2.57592010    
   481.600006       2.57605195    
   481.700012       2.57612419    
   481.799988       2.57635212    
   481.899994       2.57669997    
   482.000000       2.57713199    
   482.100006       2.57713199    
   482.200012       2.57738400    
   482.299988       2.57755208    
   482.399994       2.57812786    
   482.500000       2.57844019    
   482.600006       2.57857203    
   482.700012       2.57881212    
   482.799988       2.57886004    
   482.899994       2.57943606    
   483.000000       2.57984400    
   483.100006       2.58010817    
   483.200012       2.58071995    
   483.299988       2.58091211    
   483.399994       2.58091211    
   483.500000       2.58151197    
   483.600006       2.58176398    
   483.700012       2.58212423    
   483.799988       2.58212423    
   483.899994       2.58242416    
   484.000000       2.58295226    
   484.100006       2.58308411    
   484.200012       2.58346796    
   484.299988       2.58354020    
   484.399994       2.58364797    
   484.500000       2.58388805    
   484.600006       2.58396006    
   484.700012       2.58415222    
   484.799988       2.58422422    
   484.899994       2.58434415    
   485.000000       2.58459616    
   485.100006       2.58496809    
   485.200012       2.58517218    
   485.299988       2.58517218    
   485.399994       2.58550787    
   485.500000       2.58561611    
   485.600006       2.58579612    
   485.700012       2.58648014    
   485.799988       2.58661199    
   485.899994       2.58685207    
   486.000000       2.58708000    
   486.100006       2.58745193    
   486.200012       2.58768010    
   486.299988       2.58819628    
   486.399994       2.58827996    
   486.500000       2.58868790    
   486.600006       2.58874798    
   486.700012       2.58877206    
   486.799988       2.58877206    
   486.899994       2.58908391    
   487.000000       2.58921623    
   487.100006       2.58970833    
   487.200012       2.59004402    
   487.299988       2.59048820    
   487.399994       2.59087205    
   487.500000       2.59108806    
   487.600006       2.59137630    
   487.700012       2.59184408    
   487.799988       2.59190416    
   487.899994       2.59213209    
   488.000000       2.59228802    
   488.100006       2.59256411    
   488.200012       2.59260011    
   488.299988       2.59312797    
   488.399994       2.59350014    
   488.500000       2.59388423    
   488.600006       2.59419608    
   488.700012       2.59430408    
   488.799988       2.59430408    
   488.899994       2.59430408    
   489.000000       2.59489202    
   489.100006       2.59586406    
   489.200012       2.59586406    
   489.299988       2.59596014    
   489.399994       2.59640408    
   489.500000       2.59699202    
   489.600006       2.59716010    
   489.700012       2.59725618    
   489.799988       2.59732795    
   489.899994       2.59770012    
   490.000000       2.59770012    
   490.100006       2.59802413    
   490.200012       2.59851623    
   490.299988       2.59857607    
   490.399994       2.59920001    
   490.500000       2.59929609    
   490.600006       2.59961987    
   490.700012       2.59963202    
   490.799988       2.59978819    
   490.899994       2.60028005    
   491.000000       2.60064030    
   491.100006       2.60103607    
   491.200012       2.60122824    
   491.299988       2.60149217    
   491.399994       2.60167217    
   491.500000       2.60188818    
   491.600006       2.60235596    
   491.700012       2.60241604    
   491.799988       2.60253620    
   491.899994       2.60257196    
   492.000000       2.60320807    
   492.100006       2.60389209    
   492.200012       2.60415602    
   492.299988       2.60430002    
   492.399994       2.60508013    
   492.500000       2.60540414    
   492.600006       2.60550022    
   492.700012       2.60582399    
   492.799988       2.60590816    
   492.899994       2.60606408    
   493.000000       2.60655618    
   493.100006       2.60705996    
   493.200012       2.60719228    
   493.299988       2.60766006    
   493.399994       2.60796022    
   493.500000       2.60797215    
   493.600006       2.60835600    
   493.700012       2.60851192    
   493.799988       2.60887218    
   493.899994       2.60917211    
   494.000000       2.60940003    
   494.100006       2.60970020    
   494.200012       2.60983205    
   494.299988       2.61006021    
   494.399994       2.61026406    
   494.500000       2.61035991    
   494.600006       2.61046815    
   494.700012       2.61058807    
   494.799988       2.61098433    
   494.899994       2.61128402    
   495.000000       2.61151218    
   495.100006       2.61151218    
   495.200012       2.61219621    
   495.299988       2.61246014    
   495.399994       2.61256814    
   495.500000       2.61280823    
   495.600006       2.61310792    
   495.700012       2.61333609    
   495.799988       2.61381602    
   495.899994       2.61400795    
   496.000000       2.61400795    
   496.100006       2.61427212    
   496.200012       2.61456013    
   496.299988       2.61463213    
   496.399994       2.61479998    
   496.500000       2.61500406    
   496.600006       2.61517215    
   496.700012       2.61522007    
   496.799988       2.61550808    
   496.899994       2.61563993    
   497.000000       2.61606002    
   497.100006       2.61608410    
   497.200012       2.61608410    
   497.299988       2.61628795    
   497.399994       2.61632395    
   497.500000       2.61645627    
   497.600006       2.61678004    
   497.700012       2.61698413    
   497.799988       2.61738014    
   497.899994       2.61760807    
   498.000000       2.61769223    
   498.100006       2.61787224    
   498.200012       2.61807609    
   498.299988       2.61835217    
   498.399994       2.61868811    
   498.500000       2.61889219    
   498.600006       2.61899996    
   498.700012       2.61924005    
   498.799988       2.61938429    
   498.899994       2.62033200    
   499.000000       2.62051201    
   499.100006       2.62065625    
   499.200012       2.62101603    
   499.299988       2.62120819    
   499.399994       2.62134004    
   499.500000       2.62160397    
   499.600006       2.62188005    
   499.700012       2.62207222    
   499.799988       2.62252808    
   499.899994       2.62270808    
   500.000000       2.62301993    
   500.100006       2.62329602    
   500.200012       2.62336826    
   500.299988       2.62384796    
   500.399994       2.62400413    
   500.500000       2.62411213    
   500.600006       2.62427998    
   500.700012       2.62480807    
   500.799988       2.62515593    
   500.899994       2.62558794    
   501.000000       2.62599611    
   501.100006       2.62637997    
   501.200012       2.62653613    
   501.299988       2.62693214    
   501.399994       2.62693214    
   501.500000       2.62740016    
   501.600006       2.62764001    
   501.700012       2.62789202    
   501.799988       2.62820411    
   501.899994       2.62820411    
   502.000000       2.62863612    
   502.100006       2.62869596    
   502.200012       2.62929630    
   502.299988       2.62929630    
   502.399994       2.62999201    
   502.500000       2.62999201    
   502.600006       2.63037586    
   502.700012       2.63071203    
   502.799988       2.63094020    
   502.899994       2.63094020    
   503.000000       2.63127613    
   503.100006       2.63200808    
   503.200012       2.63218808    
   503.299988       2.63241625    
   503.399994       2.63275194    
   503.500000       2.63293195    
   503.600006       2.63307619    
   503.700012       2.63346004    
   503.799988       2.63367605    
   503.899994       2.63398790    
   504.000000       2.63422799    
   504.100006       2.63422799    
   504.200012       2.63459992    
   504.299988       2.63491201    
   504.399994       2.63497210    
   504.500000       2.63538027    
   504.600006       2.63572812    
   504.700012       2.63588405    
   504.799988       2.63624430    
   504.899994       2.63640022    
   505.000000       2.63659215    
   505.100006       2.63727617    
   505.200012       2.63790011    
   505.299988       2.63790011    
   505.399994       2.63808012    
   505.500000       2.63836813    
   505.600006       2.63882399    
   505.700012       2.63889599    
   505.799988       2.63900423    
   505.899994       2.63924408    
   506.000000       2.63924408    
   506.100006       2.63959217    
   506.200012       2.63985586    
   506.299988       2.63997602    
   506.399994       2.64024019    
   506.500000       2.64036012    
   506.600006       2.64073205    
   506.700012       2.64080405    
   506.799988       2.64150023    
   506.899994       2.64157200    
   507.000000       2.64196801    
   507.100006       2.64222002    
   507.200012       2.64260387    
   507.299988       2.64271212    
   507.399994       2.64297628    
   507.500000       2.64336014    
   507.600006       2.64345598    
   507.700012       2.64370799    
   507.799988       2.64387608    
   507.899994       2.64404416    
   508.000000       2.64462018    
   508.100006       2.64502811    
   508.200012       2.64502811    
   508.299988       2.64546013    
   508.399994       2.64552021    
   508.500000       2.64565206    
   508.600006       2.64588022    
   508.700012       2.64612007    
   508.799988       2.64685202    
   508.899994       2.64728403    
   509.000000       2.64751196    
   509.100006       2.64776421    
   509.200012       2.64796805    
   509.299988       2.64833999    
   509.399994       2.64847231    
   509.500000       2.64859200    
   509.600006       2.64902401    
   509.700012       2.64935994    
   509.799988       2.64939594    
   509.899994       2.64992428    
   510.000000       2.65038013    
   510.100006       2.65081191    
   510.200012       2.65090799    
   510.299988       2.65130401    
   510.399994       2.65131617    
   510.500000       2.65168810    
   510.600006       2.65186787    
   510.700012       2.65201211    
   510.799988       2.65235996    
   510.899994       2.65251589    
   511.000000       2.65269613    
   511.100006       2.65299606    
   511.200012       2.65322399    
   511.299988       2.65369225    
   511.399994       2.65399194    
   511.500000       2.65414810    
   511.600006       2.65442395    
   511.700012       2.65454412    
   511.799988       2.65478420    
   511.899994       2.65500021    
   512.000000       2.65519214    
   512.099976       2.65570807    
   512.200012       2.65574408    
   512.299988       2.65604424    
   512.400024       2.65620017    
   512.500000       2.65620017    
   512.599976       2.65642810    
   512.700012       2.65649986    
   512.799988       2.65664411    
   512.900024       2.65693188    
   513.000000       2.65785599    
   513.099976       2.65852809    
   513.200012       2.65857625    
   513.299988       2.65876818    
   513.400024       2.65939212    
   513.500000       2.65953612    
   513.599976       2.65991998    
   513.700012       2.66006422    
   513.799988       2.66024423    
   513.900024       2.66053200    
   514.000000       2.66082001    
   514.099976       2.66108418    
   514.200012       2.66138411    
   514.299988       2.66164804    
   514.400024       2.66187620    
   514.500000       2.66252422    
   514.599976       2.66296816    
   514.700012       2.66306400    
   514.799988       2.66317225    
   514.900024       2.66342425    
   515.000000       2.66353202    
   515.099976       2.66373610    
   515.200012       2.66385627    
   515.299988       2.66491222    
   515.400024       2.66501999    
   515.500000       2.66541600    
   515.599976       2.66587210    
   515.700012       2.66603994    
   515.799988       2.66630411    
   515.900024       2.66686797    
   516.000000       2.66694021    
   516.099976       2.66739607    
   516.200012       2.66769600    
   516.299988       2.66779208    
   516.400024       2.66799617    
   516.500000       2.66829586    
   516.599976       2.66831994    
   516.700012       2.66858411    
   516.799988       2.66886020    
   516.900024       2.66904020    
   517.000000       2.66964006    
   517.099976       2.66964006    
   517.200012       2.66964006    
   517.299988       2.67003608    
   517.400024       2.67094803    
   517.500000       2.67111611    
   517.599976       2.67136812    
   517.700012       2.67170405    
   517.799988       2.67206430    
   517.900024       2.67217207    
   518.000000       2.67223215    
   518.099976       2.67343211    
   518.200012       2.67354012    
   518.299988       2.67362404    
   518.400024       2.67404413    
   518.500000       2.67410421    
   518.599976       2.67445207    
   518.700012       2.67454815    
   518.799988       2.67474008    
   518.900024       2.67488408    
   519.000000       2.67523217    
   519.099976       2.67534018    
   519.200012       2.67551994    
   519.299988       2.67595196    
   519.400024       2.67600012    
   519.500000       2.67618012    
   519.599976       2.67645621    
   519.700012       2.67668414    
   519.799988       2.67680407    
   519.900024       2.67698407    
   520.000000       2.67736793    
   520.099976       2.67775226    
   520.200012       2.67837620    
   520.299988       2.67847204    
   520.400024       2.67859221    
   520.500000       2.67912006    
   520.599976       2.67971992    
   520.700012       2.68035603    
   520.799988       2.68046427    
   520.900024       2.68082404    
   521.000000       2.68114805    
   521.099976       2.68170023    
   521.200012       2.68178391    
   521.299988       2.68196416    
   521.400024       2.68222809    
   521.500000       2.68236017    
   521.599976       2.68236017    
   521.700012       2.68236017    
   521.799988       2.68258810    
   521.900024       2.68281627    
   522.000000       2.68281627    
   522.099976       2.68335605    
   522.200012       2.68397999    
   522.299988       2.68413591    
   522.400024       2.68429232    
   522.500000       2.68438816    
   522.599976       2.68453193    
   522.700012       2.68465209    
   522.799988       2.68485618    
   522.900024       2.68515587    
   523.000000       2.68550420    
   523.099976       2.68590021    
   523.200012       2.68628407    
   523.299988       2.68678808    
   523.400024       2.68707609    
   523.500000       2.68717217    
   523.599976       2.68759203    
   523.700012       2.68782020    
   523.799988       2.68808413    
   523.900024       2.68824005    
   524.000000       2.68824005    
   524.099976       2.68849230    
   524.200012       2.68897200    
   524.299988       2.68906808    
   524.400024       2.68934417    
   524.500000       2.68958402    
   524.599976       2.68972826    
   524.700012       2.69016027    
   524.799988       2.69053221    
   524.900024       2.69078422    
   525.000000       2.69107199    
   525.099976       2.69137216    
   525.200012       2.69157600    
   525.299988       2.69184017    
   525.400024       2.69212794    
   525.500000       2.69253588    
   525.599976       2.69263220    
   525.700012       2.69275188    
   525.799988       2.69307613    
   525.900024       2.69344807    
   526.000000       2.69382000    
   526.099976       2.69419217    
   526.200012       2.69431210    
   526.299988       2.69467211    
   526.400024       2.69490004    
   526.500000       2.69536805    
   526.599976       2.69552398    
   526.700012       2.69569206    
   526.799988       2.69570398    
   526.900024       2.69635201    
   527.000000       2.69668818    
   527.099976       2.69700003    
   527.200012       2.69719195    
   527.299988       2.69739604    
   527.400024       2.69739604    
   527.500000       2.69787598    
   527.599976       2.69880009    
   527.700012       2.69944811    
   527.799988       2.69974804    
   527.900024       2.69974804    
   528.000000       2.70002413    
   528.099976       2.70056391    
   528.200012       2.70084000    
   528.299988       2.70135617    
   528.400024       2.70142794    
   528.500000       2.70187211    
   528.599976       2.70194411    
   528.700012       2.70224404    
   528.799988       2.70253205    
   528.900024       2.70296407    
   529.000000       2.70342016    
   529.099976       2.70362425    
   529.200012       2.70372009    
   529.299988       2.70381618    
   529.400024       2.70410419    
   529.500000       2.70420003    
   529.599976       2.70426011    
   529.700012       2.70448828    
   529.799988       2.70480013    
   529.900024       2.70497990    
   530.000000       2.70517206    
   530.099976       2.70556831    
   530.200012       2.70564008    
   530.299988       2.70616817    
   530.400024       2.70654011    
   530.500000       2.70664787    
   530.599976       2.70698404    
   530.700012       2.70721221    
   530.799988       2.70763206    
   530.900024       2.70786023    
   531.000000       2.70798016    
   531.099976       2.70801616    
   531.200012       2.70822001    
   531.299988       2.70852017    
   531.400024       2.70868826    
   531.500000       2.70883203    
   531.599976       2.70916796    
   531.700012       2.70948005    
   531.799988       2.70958805    
   531.900024       2.70973206    
   532.000000       2.71002007    
   532.099976       2.71015215    
   532.200012       2.71039224    
   532.299988       2.71058416    
   532.400024       2.71093202    
   532.500000       2.71101618    
   532.599976       2.71166420    
   532.700012       2.71200013    
   532.799988       2.71200013    
   532.900024       2.71258807    
   533.000000       2.71278000    
   533.099976       2.71298409    
   533.200012       2.71346402    
   533.299988       2.71372819    
   533.400024       2.71400428    
   533.500000       2.71416020    
   533.599976       2.71416020    
   533.700012       2.71443605    
   533.799988       2.71465206    
   533.900024       2.71476007    
   534.000000       2.71504831    
   534.099976       2.71518016    
   534.200012       2.71532393    
   534.299988       2.71574402    
   534.400024       2.71588826    
   534.500000       2.71623611    
   534.599976       2.71639204    
   534.700012       2.71648812    
   534.799988       2.71648812    
   534.900024       2.71695614    
   535.000000       2.71711206    
   535.099976       2.71736431    
   535.200012       2.71749616    
   535.299988       2.71773624    
   535.400024       2.71801233    
   535.500000       2.71825194    
   535.599976       2.71870804    
   535.700012       2.71870804    
   535.799988       2.71914005    
   535.900024       2.71981215    
   536.000000       2.71995592    
   536.099976       2.72037601    
   536.200012       2.72044802    
   536.299988       2.72092819    
   536.400024       2.72116828    
   536.500000       2.72116828    
   536.599976       2.72138405    
   536.700012       2.72178030    
   536.799988       2.72178030    
   536.900024       2.72188807    
   537.000000       2.72210407    
   537.099976       2.72234416    
   537.200012       2.72256017    
   537.299988       2.72278810    
   537.400024       2.72283626    
   537.500000       2.72320819    
   537.599976       2.72331595    
   537.700012       2.72370028    
   537.799988       2.72379613    
   537.900024       2.72440815    
   538.000000       2.72451615    
   538.099976       2.72463608    
   538.200012       2.72491217    
   538.299988       2.72506809    
   538.400024       2.72542810    
   538.500000       2.72569203    
   538.599976       2.72569203    
   538.700012       2.72603989    
   538.799988       2.72647190    
   538.900024       2.72662830    
   539.000000       2.72706032    
   539.099976       2.72706032    
   539.200012       2.72751594    
   539.299988       2.72769618    
   539.400024       2.72774410    
   539.500000       2.72812796    
   539.599976       2.72854805    
   539.700012       2.72896791    
   539.799988       2.72944808    
   539.900024       2.73008394    
   540.000000       2.73020411    
   540.099976       2.73082829    
   540.200012       2.73129606    
   540.299988       2.73183608    
   540.400024       2.73223209    
   540.500000       2.73223209    
   540.599976       2.73255587    
   540.700012       2.73271227    
   540.799988       2.73285604    
   540.900024       2.73316813    
   541.000000       2.73373222    
   541.099976       2.73408008    
   541.200012       2.73444033    
   541.299988       2.73444033    
   541.400024       2.73458409    
   541.500000       2.73464417    
   541.599976       2.73504019    
   541.700012       2.73555613    
   541.799988       2.73574805    
   541.900024       2.73577213    
   542.000000       2.73632431    
   542.099976       2.73658800    
   542.200012       2.73676801    
   542.299988       2.73702002    
   542.400024       2.73708010    
   542.500000       2.73716426    
   542.599976       2.73758411    
   542.700012       2.73758411    
   542.799988       2.73788404    
   542.900024       2.73795605    
   543.000000       2.73836422    
   543.099976       2.73856807    
   543.200012       2.73860407    
   543.299988       2.73915601    
   543.400024       2.73927617    
   543.500000       2.73940802    
   543.599976       2.73969626    
   543.700012       2.73995996    
   543.799988       2.74040413    
   543.900024       2.74079990    
   544.000000       2.74128008    
   544.099976       2.74143600    
   544.200012       2.74148417    
   544.299988       2.74158025    
   544.400024       2.74212003    
   544.500000       2.74216819    
   544.599976       2.74244428    
   544.700012       2.74258804    
   544.799988       2.74279213    
   544.900024       2.74282813    
   545.000000       2.74293613    
   545.099976       2.74333191    
   545.200012       2.74348831    
   545.299988       2.74348831    
   545.400024       2.74370432    
   545.500000       2.74410009    
   545.599976       2.74415994    
   545.700012       2.74432826    
   545.799988       2.74453211    
   545.900024       2.74480796    
   546.000000       2.74486804    
   546.099976       2.74497628    
   546.200012       2.74514413    
   546.299988       2.74550414    
   546.400024       2.74581623    
   546.500000       2.74594808    
   546.599976       2.74611616    
   546.700012       2.74638009    
   546.799988       2.74672794    
   546.900024       2.74777198    
   547.000000       2.74803615    
   547.099976       2.74826407    
   547.200012       2.74826407    
   547.299988       2.74884009    
   547.400024       2.74890018    
   547.500000       2.74910402    
   547.599976       2.74939227    
   547.700012       2.74957228    
   547.799988       2.75000429    
   547.900024       2.75032806    
   548.000000       2.75050807    
   548.099976       2.75120401    
   548.200012       2.75160003    
   548.299988       2.75191212    
   548.400024       2.75222397    
   548.500000       2.75282407    
   548.599976       2.75329208    
   548.700012       2.75353217    
   548.799988       2.75415611    
   548.900024       2.75428796    
   549.000000       2.75450397    
   549.099976       2.75463629    
   549.200012       2.75491190    
   549.299988       2.75497198    
   549.400024       2.75497198    
   549.500000       2.75548816    
   549.599976       2.75571632    
   549.700012       2.75596809    
   549.799988       2.75596809    
   549.900024       2.75624418    
   550.000000       2.75660396    
   550.099976       2.75688004    
   550.200012       2.75721598    
   550.299988       2.75733614    
   550.400024       2.75733614    
   550.500000       2.75778008    
   550.599976       2.75823617    
   550.700012       2.75842810    
   550.799988       2.75852394    
   550.900024       2.75896811    
   551.000000       2.75909996    
   551.099976       2.75946021    
   551.200012       2.75975990    
   551.299988       2.75988007    
   551.400024       2.75997591    
   551.500000       2.76006007    
   551.599976       2.76028824    
   551.700012       2.76056433    
   551.799988       2.76088810    
   551.900024       2.76124811    
   552.000000       2.76151204    
   552.099976       2.76168013    
   552.200012       2.76244831    
   552.299988       2.76259208    
   552.400024       2.76268792    
   552.500000       2.76291609    
   552.599976       2.76302409    
   552.700012       2.76309633    
   552.799988       2.76325226    
   552.900024       2.76345611    
   553.000000       2.76345611    
   553.099976       2.76401997    
   553.200012       2.76416397    
   553.299988       2.76468015    
   553.400024       2.76489615    
   553.500000       2.76508808    
   553.599976       2.76518416    
   553.700012       2.76518416    
   553.799988       2.76526809    
   553.900024       2.76561618    
   554.000000       2.76577210    
   554.099976       2.76585603    
   554.200012       2.76611996    
   554.299988       2.76657605    
   554.400024       2.76657605    
   554.500000       2.76693606    
   554.599976       2.76713991    
   554.700012       2.76753592    
   554.799988       2.76763201    
   554.900024       2.76777601    
   555.000000       2.76831627    
   555.099976       2.76831627    
   555.200012       2.76852012    
   555.299988       2.76902390    
   555.400024       2.76931214    
   555.500000       2.76985192    
   555.599976       2.76998425    
   555.700012       2.77017617    
   555.799988       2.77066827    
   555.900024       2.77081203    
   556.000000       2.77122021    
   556.099976       2.77129221    
   556.200012       2.77129221    
   556.299988       2.77213216    
   556.400024       2.77266002    
   556.500000       2.77292418    
   556.599976       2.77318811    
   556.700012       2.77354813    
   556.799988       2.77400422    
   556.900024       2.77426791    
   557.000000       2.77450800    
   557.099976       2.77478409    
   557.200012       2.77503610    
   557.299988       2.77545619    
   557.400024       2.77550411    
   557.500000       2.77552795    
   557.599976       2.77579212    
   557.700012       2.77628422    
   557.799988       2.77661991    
   557.900024       2.77661991    
   558.000000       2.77683592    
   558.099976       2.77714825    
   558.200012       2.77735209    
   558.299988       2.77755618    
   558.400024       2.77772403    
   558.500000       2.77812004    
   558.599976       2.77854013    
   558.700012       2.77873206    
   558.799988       2.77892399    
   558.900024       2.77908015    
   559.000000       2.77916408    
   559.099976       2.77971625    
   559.200012       2.78008819    
   559.299988       2.78026819    
   559.400024       2.78059196    
   559.500000       2.78059196    
   559.599976       2.78083205    
   559.700012       2.78094006    
   559.799988       2.78094006    
   559.900024       2.78143191    
   560.000000       2.78154016    
   560.099976       2.78182817    
   560.200012       2.78209209    
   560.299988       2.78222418    
   560.400024       2.78241611    
   560.500000       2.78241611    
   560.599976       2.78256011    
   560.700012       2.78300405    
   560.799988       2.78353214    
   560.900024       2.78362799    
   561.000000       2.78372431    
   561.099976       2.78388023    
   561.200012       2.78425217    
   561.299988       2.78440809    
   561.400024       2.78487611    
   561.500000       2.78501987    
   561.599976       2.78527212    
   561.700012       2.78539228    
   561.799988       2.78571606    
   561.900024       2.78584814    
   562.000000       2.78618407    
   562.099976       2.78664017    
   562.200012       2.78677201    
   562.299988       2.78713202    
   562.400024       2.78713202    
   562.500000       2.78732419    
   562.599976       2.78761196    
   562.700012       2.78761196    
   562.799988       2.78768420    
   562.900024       2.78814030    
   563.000000       2.78824806    
   563.099976       2.78865600    
   563.200012       2.78927994    
   563.299988       2.78964019    
   563.400024       2.78989196    
   563.500000       2.79008389    
   563.599976       2.79024029    
   563.700012       2.79052806    
   563.799988       2.79052806    
   563.900024       2.79106808    
   564.000000       2.79127216    
   564.099976       2.79140401    
   564.200012       2.79180002    
   564.299988       2.79204011    
   564.400024       2.79216027    
   564.500000       2.79231620    
   564.599976       2.79268813    
   564.700012       2.79278421    
   564.799988       2.79312015    
   564.900024       2.79339623    
   565.000000       2.79375601    
   565.099976       2.79378009    
   565.200012       2.79418802    
   565.299988       2.79519606    
   565.400024       2.79529214    
   565.500000       2.79548407    
   565.599976       2.79553223    
   565.700012       2.79573631    
   565.799988       2.79596400    
   565.900024       2.79615617    
   566.000000       2.79631209    
   566.099976       2.79642010    
   566.200012       2.79704404    
   566.299988       2.79721212    
   566.400024       2.79757214    
   566.500000       2.79789591    
   566.599976       2.79816008    
   566.700012       2.79829192    
   566.799988       2.79849601    
   566.900024       2.79870033    
   567.000000       2.79880810    
   567.099976       2.79904819    
   567.200012       2.79904819    
   567.299988       2.79918003    
   567.400024       2.79958797    
   567.500000       2.79992414    
   567.599976       2.80015230    
   567.700012       2.80024815    
   567.799988       2.80064392    
   567.900024       2.80064392    
   568.000000       2.80083609    
   568.099976       2.80083609    
   568.200012       2.80094409    
   568.299988       2.80164027    
   568.400024       2.80179620    
   568.500000       2.80179620    
   568.599976       2.80239606    
   568.700012       2.80239606    
   568.799988       2.80257607    
   568.900024       2.80297208    
   569.000000       2.80322409    
   569.099976       2.80333233    
   569.200012       2.80344009    
   569.299988       2.80362010    
   569.400024       2.80376387    
   569.500000       2.80389619    
   569.599976       2.80428004    
   569.700012       2.80443597    
   569.799988       2.80461597    
   569.900024       2.80484390    
   570.000000       2.80548000    
   570.099976       2.80599618    
   570.200012       2.80599618    
   570.299988       2.80677605    
   570.400024       2.80701613    
   570.500000       2.80750823    
   570.599976       2.80776000    
   570.700012       2.80802393    
   570.799988       2.80826402    
   570.900024       2.80826402    
   571.000000       2.80890012    
   571.099976       2.80952406    
   571.200012       2.80952406    
   571.299988       2.80990791    
   571.400024       2.81058002    
   571.500000       2.81109619    
   571.599976       2.81229615    
   571.700012       2.81229615    
   571.799988       2.81319618    
   571.900024       2.81337619    
   572.000000       2.81367588    
   572.099976       2.81391597    
   572.200012       2.81431198    
   572.299988       2.81461215    
   572.400024       2.81487608    
   572.500000       2.81487608    
   572.599976       2.81505609    
   572.700012       2.81505609    
   572.799988       2.81528425    
   572.900024       2.81545210    
   573.000000       2.81557202    
   573.099976       2.81610012    
   573.200012       2.81629205    
   573.299988       2.81648397    
   573.400024       2.81689215    
   573.500000       2.81719208    
   573.599976       2.81744432    
   573.700012       2.81802011    
   573.799988       2.81812811    
   573.900024       2.81876397    
   574.000000       2.81918406    
   574.099976       2.81940007    
   574.200012       2.81960392    
   574.299988       2.81983209    
   574.400024       2.82003593    
   574.500000       2.82027602    
   574.599976       2.82046795    
   574.700012       2.82046795    
   574.799988       2.82092404    
   574.900024       2.82097220    
   575.000000       2.82138014    
   575.099976       2.82205224    
   575.200012       2.82259202    
   575.299988       2.82299995    
   575.400024       2.82325220    
   575.500000       2.82338405    
   575.599976       2.82354021    
   575.700012       2.82370806    
   575.799988       2.82370806    
   575.900024       2.82428408    
   576.000000       2.82439232    
   576.099976       2.82469201    
   576.200012       2.82511210    
   576.299988       2.82545996    
   576.400024       2.82574797    
   576.500000       2.82609606    
   576.599976       2.82632399    
   576.700012       2.82639599    
   576.799988       2.82666016    
   576.900024       2.82688808    
   577.000000       2.82709217    
   577.099976       2.82729626    
   577.200012       2.82769203    
   577.299988       2.82804012    
   577.400024       2.82810020    
   577.500000       2.82831621    
   577.599976       2.82849598    
   577.700012       2.82871199    
   577.799988       2.82878423    
   577.900024       2.82883191    
   578.000000       2.82906008    
   578.099976       2.82933617    
   578.200012       2.82969594    
   578.299988       2.82980418    
   578.400024       2.82988787    
   578.500000       2.83015203    
   578.599976       2.83044004    
   578.700012       2.83044004    
   578.799988       2.83107615    
   578.900024       2.83154416    
   579.000000       2.83190417    
   579.099976       2.83225203    
   579.200012       2.83244395    
   579.299988       2.83251619    
   579.400024       2.83274412    
   579.500000       2.83310413    
   579.599976       2.83323622    
   579.700012       2.83355999    
   579.799988       2.83380008    
   579.900024       2.83422017    
   580.000000       2.83461618    
   580.099976       2.83530021    
   580.200012       2.83565998    
   580.299988       2.83623600    
   580.400024       2.83623600    
   580.500000       2.83642793    
   580.599976       2.83704019    
   580.700012       2.83730412    
   580.799988       2.83762813    
   580.900024       2.83784413    
   581.000000       2.83786821    
   581.099976       2.83795214    
   581.200012       2.83815598    
   581.299988       2.83815598    
   581.400024       2.83849216    
   581.500000       2.83874393    
   581.599976       2.83874393    
   581.700012       2.83920002    
   581.799988       2.83946419    
   581.900024       2.84049606    
   582.000000       2.84058022    
   582.099976       2.84058022    
   582.200012       2.84076023    
   582.299988       2.84132409    
   582.400024       2.84168386    
   582.500000       2.84197211    
   582.599976       2.84223604    
   582.700012       2.84284806    
   582.799988       2.84300399    
   582.900024       2.84346008    
   583.000000       2.84389210    
   583.099976       2.84428811    
   583.200012       2.84437227    
   583.299988       2.84499621    
   583.400024       2.84522414    
   583.500000       2.84522414    
   583.599976       2.84592009    
   583.700012       2.84626818    
   583.799988       2.84655595    
   583.900024       2.84665203    
   584.000000       2.84665203    
   584.099976       2.84677196    
   584.200012       2.84689212    
   584.299988       2.84714413    
   584.400024       2.84722805    
   584.500000       2.84769607    
   584.599976       2.84800792    
   584.700012       2.84828401    
   584.799988       2.84854817    
   584.900024       2.84864402    
   585.000000       2.84905195    
   585.099976       2.84918404    
   585.200012       2.84944820    
   585.299988       2.84956813    
   585.400024       2.84983206    
   585.500000       2.85002422    
   585.599976       2.85045624    
   585.700012       2.85053992    
   585.799988       2.85061216    
   585.900024       2.85061216    
   586.000000       2.85090017    
   586.099976       2.85112810    
   586.200012       2.85133219    
   586.299988       2.85139203    
   586.400024       2.85150003    
   586.500000       2.85194421    
   586.599976       2.85210013    
   586.700012       2.85261631    
   586.799988       2.85286808    
   586.900024       2.85301208    
   587.000000       2.85392404    
   587.099976       2.85438013    
   587.200012       2.85457206    
   587.299988       2.85457206    
   587.400024       2.85499191    
   587.500000       2.85532808    
   587.599976       2.85589218    
   587.700012       2.85620427    
   587.799988       2.85655212    
   587.900024       2.85671997    
   588.000000       2.85681629    
   588.099976       2.85714006    
   588.200012       2.85754800    
   588.299988       2.85847211    
   588.400024       2.85919189    
   588.500000       2.85927606    
   588.599976       2.85956430    
   588.700012       2.85986400    
   588.799988       2.85986400    
   588.900024       2.86038017    
   589.000000       2.86106396    
   589.099976       2.86119604    
   589.200012       2.86158013    
   589.299988       2.86170006    
   589.400024       2.86191607    
   589.500000       2.86232424    
   589.599976       2.86233592    
   589.700012       2.86233592    
   589.799988       2.86233592    
   589.900024       2.86264801    
   590.000000       2.86285210    
   590.099976       2.86329603    
   590.200012       2.86350012    
   590.299988       2.86376429    
   590.400024       2.86393213    
   590.500000       2.86424398    
   590.599976       2.86460423    
   590.700012       2.86496401    
   590.799988       2.86555195    
   590.900024       2.86642814    
   591.000000       2.86642814    
   591.099976       2.86680007    
   591.200012       2.86683607    
   591.299988       2.86730409    
   591.400024       2.86743593    
   591.500000       2.86743593    
   591.599976       2.86792803    
   591.700012       2.86792803    
   591.799988       2.86812019    
   591.900024       2.86826396    
   592.000000       2.86875606    
   592.099976       2.86875606    
   592.200012       2.86902022    
   592.299988       2.86940408    
   592.400024       2.86959600    
   592.500000       2.86992002    
   592.599976       2.87052011    
   592.700012       2.87071228    
   592.799988       2.87100005    
   592.900024       2.87141991    
   593.000000       2.87168407    
   593.099976       2.87210417    
   593.200012       2.87214017    
   593.299988       2.87220025    
   593.400024       2.87258410    
   593.500000       2.87272811    
   593.599976       2.87289596    
   593.700012       2.87308788    
   593.799988       2.87318420    
   593.900024       2.87356806    
   594.000000       2.87392807    
   594.099976       2.87457609    
   594.200012       2.87469625    
   594.299988       2.87506819    
   594.400024       2.87521195    
   594.500000       2.87536812    
   594.599976       2.87557220    
   594.700012       2.87592006    
   594.799988       2.87608814    
   594.900024       2.87656808    
   595.000000       2.87669992    
   595.099976       2.87709594    
   595.200012       2.87726426    
   595.299988       2.87726426    
   595.400024       2.87755203    
   595.500000       2.87755203    
   595.599976       2.87798405    
   595.700012       2.87798405    
   595.799988       2.87863207    
   595.900024       2.87900400    
   596.000000       2.87914824    
   596.099976       2.87938833    
   596.200012       2.87956810    
   596.299988       2.87981987    
   596.400024       2.88000011    
   596.500000       2.88022828    
   596.599976       2.88064814    
   596.700012       2.88075614    
   596.799988       2.88111591    
   596.900024       2.88127232    
   597.000000       2.88138008    
   597.099976       2.88184810    
   597.200012       2.88195610    
   597.299988       2.88305998    
   597.400024       2.88333607    
   597.500000       2.88336015    
   597.599976       2.88358831    
   597.700012       2.88390017    
   597.799988       2.88446403    
   597.900024       2.88494396    
   598.000000       2.88522005    
   598.099976       2.88538814    
   598.200012       2.88548422    
   598.299988       2.88559198    
   598.400024       2.88594007    
   598.500000       2.88614392    
   598.599976       2.88615608    
   598.700012       2.88628817    
   598.799988       2.88673210    
   598.900024       2.88692427    
   599.000000       2.88719988    
   599.099976       2.88742805    
   599.200012       2.88774014    
   599.299988       2.88889194    
   599.400024       2.88913202    
   599.500000       2.88958812    
   599.599976       2.88975596    
   599.700012       2.88992405    
   599.799988       2.89004421    
   599.900024       2.89033222    
   600.000000       2.89047623    
   600.099976       2.89124393    
   600.200012       2.89147210    
   600.299988       2.89150810    
   600.400024       2.89190412    
   600.500000       2.89225197    
   600.599976       2.89276814    
   600.700012       2.89311600    
   600.799988       2.89338017    
   600.900024       2.89387226    
   601.000000       2.89396811    
   601.099976       2.89422011    
   601.200012       2.89497614    
   601.299988       2.89510822    
   601.400024       2.89604402    
   601.500000       2.89647603    
   601.599976       2.89647603    
   601.700012       2.89681220    
   601.799988       2.89698005    
   601.900024       2.89723206    
   602.000000       2.89810824    
   602.099976       2.89836001    
   602.200012       2.89866018    
   602.299988       2.89876819    
   602.400024       2.89933205    
   602.500000       2.89968014    
   602.599976       2.89996815    
   602.700012       2.90034008    
   602.799988       2.90046000    
   602.900024       2.90058017    
   603.000000       2.90101218    
   603.099976       2.90101218    
   603.200012       2.90116811    
   603.299988       2.90150428    
   603.400024       2.90180397    
   603.500000       2.90218806    
   603.599976       2.90234423    
   603.700012       2.90251207    
   603.799988       2.90282393    
   603.900024       2.90323210    
   604.000000       2.90341187    
   604.099976       2.90346003    
   604.200012       2.90392804    
   604.299988       2.90401220    
   604.400024       2.90408397    
   604.500000       2.90426397    
   604.599976       2.90460014    
   604.700012       2.90490007    
   604.799988       2.90510392    
   604.900024       2.90554810    
   605.000000       2.90589619    
   605.099976       2.90614796    
   605.200012       2.90625620    
   605.299988       2.90630412    
   605.400024       2.90685606    
   605.500000       2.90685606    
   605.599976       2.90712023    
   605.700012       2.90758824    
   605.799988       2.90758824    
   605.900024       2.90770817    
   606.000000       2.90804386    
   606.099976       2.90841627    
   606.200012       2.90884829    
   606.299988       2.90893197    
   606.400024       2.90914798    
   606.500000       2.90914798    
   606.599976       2.90939999    
   606.700012       2.90976000    
   606.799988       2.90985608    
   606.900024       2.91035986    
   607.000000       2.91035986    
   607.099976       2.91062403    
   607.200012       2.91086411    
   607.299988       2.91105604    
   607.400024       2.91116428    
   607.500000       2.91116428    
   607.599976       2.91184807    
   607.700012       2.91250801    
   607.799988       2.91290402    
   607.900024       2.91342020    
   608.000000       2.91359997    
   608.099976       2.91359997    
   608.200012       2.91382813    
   608.299988       2.91418791    
   608.400024       2.91452408    
   608.500000       2.91452408    
   608.599976       2.91487217    
   608.700012       2.91502810    
   608.799988       2.91522002    
   608.900024       2.91543603    
   609.000000       2.91585588    
   609.099976       2.91628790    
   609.200012       2.91640806    
   609.299988       2.91673207    
   609.400024       2.91685224    
   609.500000       2.91711593    
   609.599976       2.91747618    
   609.700012       2.91811228    
   609.799988       2.91850805    
   609.900024       2.91936016    
   610.000000       2.91987610    
   610.099976       2.92005587    
   610.200012       2.92025995    
   610.299988       2.92078805    
   610.400024       2.92110014    
   610.500000       2.92142415    
   610.599976       2.92162800    
   610.700012       2.92166424    
   610.799988       2.92197609    
   610.900024       2.92206001    
   611.000000       2.92248011    
   611.099976       2.92303205    
   611.200012       2.92352414    
   611.299988       2.92363191    
   611.400024       2.92459202    
   611.500000       2.92557597    
   611.599976       2.92557597    
   611.700012       2.92578006    
   611.799988       2.92604399    
   611.900024       2.92635632    
   612.000000       2.92668009    
   612.099976       2.92700386    
   612.200012       2.92743587    
   612.299988       2.92768812    
   612.400024       2.92827606    
   612.500000       2.92868423    
   612.599976       2.92915201    
   612.700012       2.92960811    
   612.799988       2.92960811    
   612.900024       2.93025613    
   613.000000       2.93055630    
   613.099976       2.93089199    
   613.200012       2.93089199    
   613.299988       2.93110800    
   613.400024       2.93149209    
   613.500000       2.93164802    
   613.599976       2.93202019    
   613.700012       2.93257213    
   613.799988       2.93310022    
   613.900024       2.93325615    
   614.000000       2.93325615    
   614.099976       2.93353224    
   614.200012       2.93391609    
   614.299988       2.93409610    
   614.400024       2.93433619    
   614.500000       2.93456411    
   614.599976       2.93481588    
   614.700012       2.93481588    
   614.799988       2.93527198    
   614.900024       2.93553615    
   615.000000       2.93553615    
   615.099976       2.93616009    
   615.200012       2.93616009    
   615.299988       2.93653202    
   615.400024       2.93686819    
   615.500000       2.93758798    
   615.599976       2.93777990    
   615.700012       2.93835616    
   615.799988       2.93857217    
   615.900024       2.93874025    
   616.000000       2.93903995    
   616.099976       2.93932819    
   616.200012       2.93954420    
   616.299988       2.93998814    
   616.400024       2.94022822    
   616.500000       2.94069600    
   616.599976       2.94090033    
   616.700012       2.94128418    
   616.799988       2.94154787    
   616.900024       2.94163203    
   617.000000       2.94181204    
   617.099976       2.94214821    
   617.200012       2.94238806    
   617.299988       2.94261599    
   617.400024       2.94290400    
   617.500000       2.94313216    
   617.599976       2.94368410    
   617.700012       2.94426012    
   617.799988       2.94426012    
   617.900024       2.94472790    
   618.000000       2.94519615    
   618.099976       2.94528008    
   618.200012       2.94571209    
   618.299988       2.94579601    
   618.400024       2.94612026    
   618.500000       2.94612026    
   618.599976       2.94625211    
   618.700012       2.94649220    
   618.799988       2.94672012    
   618.900024       2.94686413    
   619.000000       2.94771600    
   619.099976       2.94777608    
   619.200012       2.94804025    
   619.299988       2.94804025    
   619.400024       2.94880819    
   619.500000       2.94926405    
   619.599976       2.94930029    
   619.700012       2.94967222    
   619.799988       2.95002007    
   619.900024       2.95016432    
   620.000000       2.95059633    
   620.099976       2.95072818    
   620.200012       2.95072818    
   620.299988       2.95143628    
   620.400024       2.95174813    
   620.500000       2.95190406    
   620.599976       2.95215607    
   620.700012       2.95215607    
   620.799988       2.95233607    
   620.900024       2.95232391    
   621.000000       2.95270801    
   621.099976       2.95310426    
   621.200012       2.95344019    
   621.299988       2.95418406    
   621.400024       2.95444798    
   621.500000       2.95484400    
   621.599976       2.95525193    
   621.700012       2.95531201    
   621.799988       2.95552802    
   621.900024       2.95575619    
   622.000000       2.95622420    
   622.099976       2.95662022    
   622.200012       2.95686007    
   622.299988       2.95711231    
   622.400024       2.95724416    
   622.500000       2.95766401    
   622.599976       2.95767617    
   622.700012       2.95789218    
   622.799988       2.95855212    
   622.900024       2.95922422    
   623.000000       2.95956016    
   623.099976       2.95990801    
   623.200012       2.96019602    
   623.299988       2.96088028    
   623.400024       2.96091628    
   623.500000       2.96109629    
   623.599976       2.96127605    
   623.700012       2.96169615    
   623.799988       2.96257210    
   623.900024       2.96288395    
   624.000000       2.96319628    
   624.099976       2.96322012    
   624.200012       2.96337605    
   624.299988       2.96359205    
   624.400024       2.96368790    
   624.500000       2.96397614    
   624.599976       2.96420407    
   624.700012       2.96420407    
   624.799988       2.96470833    
   624.900024       2.96470833    
   625.000000       2.96488810    
   625.099976       2.96511626    
   625.200012       2.96552420    
   625.299988       2.96552420    
   625.400024       2.96578789    
   625.500000       2.96612406    
   625.599976       2.96612406    
   625.700012       2.96634007    
   625.799988       2.96660423    
   625.900024       2.96702433    
   626.000000       2.96729994    
   626.099976       2.96729994    
   626.200012       2.96760011    
   626.299988       2.96810389    
   626.400024       2.96883607    
   626.500000       2.96911216    
   626.599976       2.96919608    
   626.700012       2.96965218    
   626.799988       2.97008419    
   626.900024       2.97027612    
   627.000000       2.97093606    
   627.099976       2.97105598    
   627.200012       2.97132015    
   627.299988       2.97157216    
   627.400024       2.97207618    
   627.500000       2.97223210    
   627.599976       2.97223210    
   627.700012       2.97251987    
   627.799988       2.97270012    
   627.900024       2.97324014    
   628.000000       2.97327614    
   628.099976       2.97418833    
   628.200012       2.97432017    
   628.299988       2.97436810    
   628.400024       2.97465611    
   628.500000       2.97469211    
   628.599976       2.97488403    
   628.700012       2.97531605    
   628.799988       2.97547197    
   628.900024       2.97574806    
   629.000000       2.97621608    
   629.099976       2.97649217    
   629.200012       2.97677994    
   629.299988       2.97709227    
   629.400024       2.97732019    
   629.500000       2.97748804    
   629.599976       2.97778797    
   629.700012       2.97802806    
   629.799988       2.97802806    
   629.900024       2.97850800    
   630.000000       2.97887993    
   630.099976       2.97897625    
   630.200012       2.97928810    
   630.299988       2.97928810    
   630.400024       2.97973204    
   630.500000       2.98017597    
   630.599976       2.98056006    
   630.700012       2.98075199    
   630.799988       2.98107624    
   630.900024       2.98126817    
   631.000000       2.98155618    
   631.099976       2.98184395    
   631.200012       2.98214412    
   631.299988       2.98252821    
   631.400024       2.98266006    
   631.500000       2.98292398    
   631.599976       2.98310399    
   631.700012       2.98363209    
   631.799988       2.98376417    
   631.900024       2.98376417    
   632.000000       2.98382425    
   632.099976       2.98415995    
   632.200012       2.98432803    
   632.299988       2.98464012    
   632.400024       2.98464012    
   632.500000       2.98472428    
   632.599976       2.98522806    
   632.700012       2.98543215    
   632.799988       2.98574424    
   632.900024       2.98604393    
   633.000000       2.98635626    
   633.099976       2.98651218    
   633.200012       2.98678827    
   633.299988       2.98694420    
   633.400024       2.98716021    
   633.500000       2.98783207    
   633.599976       2.98808432    
   633.700012       2.98888826    
   633.799988       2.98902011    
   633.900024       2.98959589    
   634.000000       2.98977613    
   634.099976       2.98988414    
   634.200012       2.99008799    
   634.299988       2.99084401    
   634.400024       2.99118018    
   634.500000       2.99176812    
   634.599976       2.99220014    
   634.700012       2.99247622    
   634.799988       2.99280000    
   634.900024       2.99343610    
   635.000000       2.99343610    
   635.099976       2.99366403    
   635.200012       2.99444389    
   635.299988       2.99444389    
   635.400024       2.99473214    
   635.500000       2.99509192    
   635.599976       2.99529600    
   635.700012       2.99556017    
   635.799988       2.99556017    
   635.900024       2.99610019    
   636.000000       2.99636412    
   636.099976       2.99650812    
   636.200012       2.99686813    
   636.299988       2.99727607    
   636.400024       2.99756432    
   636.500000       2.99783993    
   636.599976       2.99822402    
   636.700012       2.99848795    
   636.799988       2.99857211    
   636.900024       2.99904013    
   637.000000       2.99931598    
   637.099976       2.99972391    
   637.200012       3.00024009    
   637.299988       3.00024009    
   637.400024       3.00060010    
   637.500000       3.00094819    
   637.599976       3.00104403    
   637.700012       3.00121212    
   637.799988       3.00169206    
   637.900024       3.00232816    
   638.000000       3.00256824    
   638.099976       3.00286794    
   638.200012       3.00324035    
   638.299988       3.00346828    
   638.400024       3.00367236    
   638.500000       3.00380421    
   638.599976       3.00397205    
   638.700012       3.00418806    
   638.799988       3.00483608    
   638.900024       3.00516033    
   639.000000       3.00534034    
   639.099976       3.00571227    
   639.200012       3.00571227    
   639.299988       3.00594020    
   639.400024       3.00638413    
   639.500000       3.00652814    
   639.599976       3.00691199    
   639.700012       3.00704432    
   639.799988       3.00704432    
   639.900024       3.00745225    
   640.000000       3.00760818    
   640.099976       3.00760818    
   640.200012       3.00789618    
   640.299988       3.00805211    
   640.400024       3.00840020    
   640.500000       3.00877213    
   640.599976       3.00966001    
   640.700012       3.01034427    
   640.799988       3.01048803    
   640.900024       3.01069212    
   641.000000       3.01075220    
   641.099976       3.01147223    
   641.200012       3.01159215    
   641.299988       3.01164031    
   641.400024       3.01180816    
   641.500000       3.01198816    
   641.599976       3.01210833    
   641.700012       3.01234794    
   641.799988       3.01245618    
   641.900024       3.01258802    
   642.000000       3.01276803    
   642.099976       3.01290011    
   642.200012       3.01295996    
   642.299988       3.01320004    
   642.400024       3.01340413    
   642.500000       3.01348805    
   642.599976       3.01375222    
   642.700012       3.01375222    
   642.799988       3.01407599    
   642.900024       3.01429200    
   643.000000       3.01440024    
   643.099976       3.01465201    
   643.200012       3.01502419    
   643.299988       3.01513219    
   643.400024       3.01534820    
   643.500000       3.01566029    
   643.599976       3.01604414    
   643.700012       3.01604414    
   643.799988       3.01616406    
   643.900024       3.01632023    
   644.000000       3.01678801    
   644.099976       3.01708817    
   644.200012       3.01714826    
   644.299988       3.01725602    
   644.400024       3.01783204    
   644.500000       3.01870799    
   644.599976       3.01884031    
   644.700012       3.01923633    
   644.799988       3.01923633    
   644.900024       3.01987219    
   645.000000       3.02008820    
   645.099976       3.02033997    
   645.200012       3.02090430    
   645.299988       3.02119207    
   645.400024       3.02137232    
   645.500000       3.02211618    
   645.599976       3.02282429    
   645.700012       3.02330399    
   645.799988       3.02353215    
   645.900024       3.02384424    
   646.000000       3.02396417    
   646.099976       3.02409625    
   646.200012       3.02427626    
   646.299988       3.02467227    
   646.400024       3.02496028    
   646.500000       3.02560806    
   646.599976       3.02620816    
   646.700012       3.02640033    
   646.799988       3.02667594    
   646.900024       3.02700019    
   647.000000       3.02716804    
   647.099976       3.02739620    
   647.200012       3.02794814    
   647.299988       3.02826023    
   647.400024       3.02859616    
   647.500000       3.02878809    
   647.599976       3.02886009    
   647.700012       3.02929211    
   647.799988       3.03015614    
   647.900024       3.03057623    
   648.000000       3.03082824    
   648.099976       3.03109193    
   648.200012       3.03142810    
   648.299988       3.03214812    
   648.400024       3.03246021    
   648.500000       3.03260398    
   648.599976       3.03279614    
   648.700012       3.03316832    
   648.799988       3.03345609    
   648.900024       3.03399634    
   649.000000       3.03408003    
   649.099976       3.03429604    
   649.200012       3.03453612    
   649.299988       3.03477621    
   649.400024       3.03477621    
   649.500000       3.03536415    
   649.599976       3.03547215    
   649.700012       3.03580809    
   649.799988       3.03616810    
   649.900024       3.03643203    
   650.000000       3.03669620    
   650.099976       3.03706813    
   650.200012       3.03734422    
   650.299988       3.03747606    
   650.400024       3.03754830    
   650.500000       3.03782392    
   650.599976       3.03796816    
   650.700012       3.03906035    
   650.799988       3.03942013    
   650.900024       3.03969622    
   651.000000       3.03992391    
   651.099976       3.04034424    
   651.200012       3.04129219    
   651.299988       3.04153228    
   651.400024       3.04166412    
   651.500000       3.04208398    
   651.599976       3.04236007    
   651.700012       3.04276824    
   651.799988       3.04305625    
   651.900024       3.04377604    
   652.000000       3.04426813    
   652.099976       3.04449630    
   652.200012       3.04497623    
   652.299988       3.04544401    
   652.400024       3.04564810    
   652.500000       3.04596019    
   652.599976       3.04636812    
   652.700012       3.04636812    
   652.799988       3.04670405    
   652.900024       3.04702830    
   653.000000       3.04736400    
   653.099976       3.04747224    
   653.200012       3.04767632    
   653.299988       3.04797602    
   653.400024       3.04816794    
   653.500000       3.04834819    
   653.599976       3.04843211    
   653.700012       3.04880404    
   653.799988       3.04893613    
   653.900024       3.04921198    
   654.000000       3.04961991    
   654.099976       3.04982424    
   654.200012       3.04982424    
   654.299988       3.05041218    
   654.400024       3.05050802    
   654.500000       3.05084419    
   654.599976       3.05084419    
   654.700012       3.05107236    
   654.799988       3.05107236    
   654.900024       3.05132413    
   655.000000       3.05146813    
   655.099976       3.05229616    
   655.200012       3.05260801    
   655.299988       3.05301595    
   655.400024       3.05338836    
   655.500000       3.05356812    
   655.599976       3.05389214    
   655.700012       3.05442023    
   655.799988       3.05473208    
   655.900024       3.05473208    
   656.000000       3.05534410    
   656.099976       3.05612421    
   656.200012       3.05628014    
   656.299988       3.05649614    
   656.400024       3.05678391    
   656.500000       3.05684400    
   656.599976       3.05684400    
   656.700012       3.05691624    
   656.799988       3.05730009    
   656.900024       3.05758834    
   657.000000       3.05780435    
   657.099976       3.05805612    
   657.200012       3.05805612    
   657.299988       3.05851197    
   657.400024       3.05865622    
   657.500000       3.05947232    
   657.599976       3.05967617    
   657.700012       3.05998802    
   657.799988       3.06021619    
   657.900024       3.06021619    
   658.000000       3.06048012    
   658.099976       3.06098437    
   658.200012       3.06098437    
   658.299988       3.06106806    
   658.400024       3.06132007    
   658.500000       3.06166816    
   658.599976       3.06201625    
   658.700012       3.06216025    
   658.799988       3.06226802    
   658.900024       3.06253219    
   659.000000       3.06267595    
   659.099976       3.06333613    
   659.200012       3.06385207    
   659.299988       3.06385207    
   659.400024       3.06422400    
   659.500000       3.06448817    
   659.599976       3.06502795    
   659.700012       3.06562805    
   659.799988       3.06576014    
   659.900024       3.06584406    
   660.000000       3.06601214    
   660.099976       3.06640816    
   660.200012       3.06711602    
   660.299988       3.06736803    
   660.400024       3.06770420    
   660.500000       3.06788421    
   660.599976       3.06829214    
   660.700012       3.06853223    
   660.799988       3.06868815    
   660.900024       3.06908417    
   661.000000       3.06928802    
   661.099976       3.06965995    
   661.200012       3.06985211    
   661.299988       3.07004428    
   661.400024       3.07027197    
   661.500000       3.07090807    
   661.599976       3.07098007    
   661.700012       3.07135201    
   661.799988       3.07135201    
   661.900024       3.07146025    
   662.000000       3.07191634    
   662.099976       3.07191634    
   662.200012       3.07231212    
   662.299988       3.07286406    
   662.400024       3.07308006    
   662.500000       3.07322407    
   662.599976       3.07344007    
   662.700012       3.07376409    
   662.799988       3.07407594    
   662.900024       3.07422018    
   663.000000       3.07444835    
   663.099976       3.07464027    
   663.200012       3.07489228    
   663.299988       3.07509637    
   663.400024       3.07527614    
   663.500000       3.07562423    
   663.599976       3.07574391    
   663.700012       3.07591224    
   663.799988       3.07623601    
   663.900024       3.07687211    
   664.000000       3.07687211    
   664.099976       3.07719636    
   664.200012       3.07719636    
   664.299988       3.07728004    
   664.400024       3.07773614    
   664.500000       3.07839608    
   664.599976       3.07954812    
   664.700012       3.08028007    
   664.799988       3.08048415    
   664.900024       3.08174419    
   665.000000       3.08182836    
   665.099976       3.08194804    
   665.200012       3.08300424    
   665.299988       3.08313608    
   665.400024       3.08331633    
   665.500000       3.08444405    
   665.599976       3.08455229    
   665.700012       3.08488822    
   665.799988       3.08539224    
   665.900024       3.08554816    
   666.000000       3.08583617    
   666.099976       3.08613610    
   666.200012       3.08628011    
   666.299988       3.08683228    
   666.400024       3.08715606    
   666.500000       3.08734798    
   666.599976       3.08736014    
   666.700012       3.08766007    
   666.799988       3.08779216    
   666.900024       3.08803201    
   667.000000       3.08832026    
   667.099976       3.08847618    
   667.200012       3.08895612    
   667.299988       3.08919621    
   667.400024       3.08936429    
   667.500000       3.08973622    
   667.599976       3.09004831    
   667.700012       3.09031200    
   667.799988       3.09043217    
   667.900024       3.09060025    
   668.000000       3.09060025    
   668.099976       3.09129620    
   668.200012       3.09197998    
   668.299988       3.09243608    
   668.400024       3.09244800    
   668.500000       3.09292817    
   668.599976       3.09345603    
   668.700012       3.09382820    
   668.799988       3.09417605    
   668.900024       3.09447622    
   669.000000       3.09454799    
   669.099976       3.09531617    
   669.200012       3.09555602    
   669.299988       3.09565210    
   669.400024       3.09622812    
   669.500000       3.09649205    
   669.599976       3.09679222    
   669.700012       3.09688807    
   669.799988       3.09722424    
   669.900024       3.09764433    
   670.000000       3.09764433    
   670.099976       3.09786010    
   670.200012       3.09872413    
   670.299988       3.09892797    
   670.400024       3.09927630    
   670.500000       3.09981608    
   670.599976       3.10045218    
   670.700012       3.10051227    
   670.799988       3.10066819    
   670.900024       3.10112405    
   671.000000       3.10164022    
   671.099976       3.10228801    
   671.200012       3.10228801    
   671.299988       3.10296011    
   671.400024       3.10314012    
   671.500000       3.10340405    
   671.599976       3.10359597    
   671.700012       3.10375237    
   671.799988       3.10398006    
   671.900024       3.10419607    
   672.000000       3.10453224    
   672.099976       3.10492826    
   672.200012       3.10503602    
   672.299988       3.10534811    
   672.400024       3.10549212    
   672.500000       3.10624814    
   672.599976       3.10687232    
   672.700012       3.10698009    
   672.799988       3.10698009    
   672.900024       3.10746026    
   673.000000       3.10783219    
   673.099976       3.10804820    
   673.200012       3.10820413    
   673.299988       3.10858822    
   673.400024       3.10917616    
   673.500000       3.10927200    
   673.599976       3.10940433    
   673.700012       3.10956025    
   673.799988       3.10980010    
   673.900024       3.11011195    
   674.000000       3.11052012    
   674.099976       3.11092806    
   674.200012       3.11106014    
   674.299988       3.11137199    
   674.400024       3.11170816    
   674.500000       3.11203218    
   674.599976       3.11218810    
   674.700012       3.11227202    
   674.799988       3.11256027    
   674.900024       3.11278820    
   675.000000       3.11302805    
   675.099976       3.11302805    
   675.200012       3.11326814    
   675.299988       3.11335206    
   675.400024       3.11362815    
   675.500000       3.11372399    
   675.599976       3.11428833    
   675.700012       3.11526012    
   675.799988       3.11558414    
   675.900024       3.11592031    
   676.000000       3.11602807    
   676.099976       3.11631608    
   676.200012       3.11649609    
   676.299988       3.11703610    
   676.400024       3.11712003    
   676.500000       3.11761212    
   676.599976       3.11791205    
   676.700012       3.11829591    
   676.799988       3.11829591    
   676.900024       3.11858416    
   677.000000       3.11899209    
   677.099976       3.11910033    
   677.200012       3.11924410    
   677.299988       3.11930418    
   677.400024       3.11979604    
   677.500000       3.11979604    
   677.599976       3.12034822    
   677.700012       3.12068415    
   677.799988       3.12096024    
   677.900024       3.12132001    
   678.000000       3.12166810    
   678.099976       3.12204027    
   678.200012       3.12223220    
   678.299988       3.12316799    
   678.400024       3.12328815    
   678.500000       3.12337208    
   678.599976       3.12386417    
   678.700012       3.12428403    
   678.799988       3.12435627    
   678.900024       3.12512422    
   679.000000       3.12512422    
   679.099976       3.12541223    
   679.200012       3.12548399    
   679.299988       3.12591600    
   679.400024       3.12612009    
   679.500000       3.12648034    
   679.599976       3.12710428    
   679.700012       3.12739205    
   679.799988       3.12761998    
   679.900024       3.12825608    
   680.000000       3.12825608    
   680.099976       3.12868810    
   680.200012       3.12904811    
   680.299988       3.12936020    
   680.400024       3.12936020    
   680.500000       3.12988806    
   680.599976       3.13032007    
   680.700012       3.13042808    
   680.799988       3.13064408    
   680.900024       3.13070416    
   681.000000       3.13100410    
   681.099976       3.13148427    
   681.200012       3.13168812    
   681.299988       3.13184404    
   681.400024       3.13196421    
   681.500000       3.13203597    
   681.599976       3.13254023    
   681.700012       3.13267207    
   681.799988       3.13304400    
   681.900024       3.13333201    
   682.000000       3.13344026    
   682.099976       3.13374019    
   682.200012       3.13389611    
   682.299988       3.13420820    
   682.400024       3.13468814    
   682.500000       3.13504815    
   682.599976       3.13554025    
   682.700012       3.13586402    
   682.799988       3.13597226    
   682.900024       3.13657212    
   683.000000       3.13732815    
   683.099976       3.13754416    
   683.200012       3.13771200    
   683.299988       3.13808417    
   683.400024       3.13842010    
   683.500000       3.13842010    
   683.599976       3.13880420    
   683.700012       3.13892436    
   683.799988       3.13892436    
   683.900024       3.13918805    
   684.000000       3.13966823    
   684.099976       3.14067602    
   684.200012       3.14092803    
   684.299988       3.14160013    
   684.400024       3.14172006    
   684.500000       3.14206815    
   684.599976       3.14235616    
   684.700012       3.14247632    
   684.799988       3.14270425    
   684.900024       3.14301610    
   685.000000       3.14352012    
   685.099976       3.14352012    
   685.200012       3.14365220    
   685.299988       3.14389205    
   685.400024       3.14447999    
   685.500000       3.14503217    
   685.599976       3.14522433    
   685.700012       3.14532018    
   685.799988       3.14534402    
   685.900024       3.14548802    
   686.000000       3.14557219    
   686.099976       3.14619613    
   686.200012       3.14619613    
   686.299988       3.14654398    
   686.400024       3.14745617    
   686.500000       3.14758801    
   686.599976       3.14797235    
   686.700012       3.14797235    
   686.799988       3.14826012    
   686.900024       3.14865613    
   687.000000       3.14876413    
   687.099976       3.14912415    
   687.200012       3.14971209    
   687.299988       3.15009618    
   687.400024       3.15050435    
   687.500000       3.15090013    
   687.599976       3.15128422    
   687.700012       3.15142798    
   687.799988       3.15170407    
   687.900024       3.15210009    
   688.000000       3.15210009    
   688.099976       3.15210009    
   688.200012       3.15218425    
   688.299988       3.15240026    
   688.400024       3.15277219    
   688.500000       3.15304828    
   688.599976       3.15304828    
   688.700012       3.15325236    
   688.799988       3.15368438    
   688.900024       3.15410423    
   689.000000       3.15434408    
   689.099976       3.15434408    
   689.200012       3.15460801    
   689.299988       3.15529227    
   689.400024       3.15565205    
   689.500000       3.15592813    
   689.599976       3.15678024    
   689.700012       3.15697217    
   689.799988       3.15752411    
   689.900024       3.15770411    
   690.000000       3.15831637    
   690.099976       3.15884423    
   690.200012       3.15895224    
   690.299988       3.15946817    
   690.400024       3.16003203    
   690.500000       3.16027212    
   690.599976       3.16074014    
   690.700012       3.16088414    
   690.799988       3.16093206    
   690.900024       3.16155601    
   691.000000       3.16167617    
   691.099976       3.16200018    
   691.200012       3.16216803    
   691.299988       3.16245627    
   691.400024       3.16302013    
   691.500000       3.16317606    
   691.599976       3.16345215    
   691.700012       3.16350007    
   691.799988       3.16366816    
   691.900024       3.16380000    
   692.000000       3.16404009    
   692.099976       3.16434026    
   692.200012       3.16440034    
   692.299988       3.16472411    
   692.400024       3.16492820    
   692.500000       3.16580415    
   692.599976       3.16603208    
   692.700012       3.16616416    
   692.799988       3.16652417    
   692.900024       3.16692019    
   693.000000       3.16701603    
   693.099976       3.16763997    
   693.200012       3.16840816    
   693.299988       3.16874409    
   693.400024       3.16932011    
   693.500000       3.16983628    
   693.599976       3.16996813    
   693.700012       3.17032838    
   693.799988       3.17066407    
   693.900024       3.17103601    
   694.000000       3.17151618    
   694.099976       3.17163610    
   694.200012       3.17169619    
   694.299988       3.17206812    
   694.400024       3.17221236    
   694.500000       3.17239213    
   694.599976       3.17322016    
   694.700012       3.17376018    
   694.799988       3.17414403    
   694.900024       3.17475605    
   695.000000       3.17528415    
   695.099976       3.17569208    
   695.200012       3.17629218    
   695.299988       3.17636418    
   695.400024       3.17682028    
   695.500000       3.17738414    
   695.599976       3.17751598    
   695.700012       3.17780423    
   695.799988       3.17820001    
   695.900024       3.17876410    
   696.000000       3.17887211    
   696.099976       3.17924404    
   696.200012       3.17962813    
   696.299988       3.18007207    
   696.400024       3.18043232    
   696.500000       3.18098426    
   696.599976       3.18108010    
   696.700012       3.18134403    
   696.799988       3.18149996    
   696.900024       3.18213606    
   697.000000       3.18252015    
   697.099976       3.18278408    
   697.200012       3.18306017    
   697.299988       3.18318033    
   697.400024       3.18337226    
   697.500000       3.18373227    
   697.599976       3.18415213    
   697.700012       3.18494415    
   697.799988       3.18524432    
   697.900024       3.18558002    
   698.000000       3.18637204    
   698.099976       3.18691230    
   698.200012       3.18691230    
   698.299988       3.18735623    
   698.400024       3.18735623    
   698.500000       3.18765616    
   698.599976       3.18768001    
   698.700012       3.18837619    
   698.799988       3.18852019    
   698.900024       3.18866396    
   699.000000       3.18890405    
   699.099976       3.18948030    
   699.200012       3.19059610    
   699.299988       3.19082403    
   699.400024       3.19107604    
   699.500000       3.19177222    
   699.599976       3.19222832    
   699.700012       3.19258809    
   699.799988       3.19284034    
   699.900024       3.19318819    
   700.000000       3.19335604    
   700.099976       3.19388413    
   700.200012       3.19440007    
   700.299988       3.19470024    
   700.400024       3.19552827    
   700.500000       3.19615221    
   700.599976       3.19627213    
   700.700012       3.19674015    
   700.799988       3.19688392    
   700.900024       3.19690800    
   701.000000       3.19705224    
   701.099976       3.19735217    
   701.200012       3.19782019    
   701.299988       3.19798803    
   701.400024       3.19840813    
   701.500000       3.19866014    
   701.599976       3.19939232    
   701.700012       3.19956017    
   701.799988       3.19976425    
   701.900024       3.19987202    
   702.000000       3.19987202    
   702.099976       3.20037627    
   702.200012       3.20067596    
   702.299988       3.20116806    
   702.400024       3.20127630    
   702.500000       3.20127630    
   702.599976       3.20196009    
   702.700012       3.20226026    
   702.799988       3.20250010    
   702.900024       3.20275235    
   703.000000       3.20312428    
   703.099976       3.20407200    
   703.200012       3.20443225    
   703.299988       3.20473218    
   703.400024       3.20520020    
   703.500000       3.20545220    
   703.599976       3.20564413    
   703.700012       3.20598006    
   703.799988       3.20611215    
   703.900024       3.20660400    
   704.000000       3.20682001    
   704.099976       3.20718026    
   704.200012       3.20740819    
   704.299988       3.20752811    
   704.400024       3.20781636    
   704.500000       3.20794821    
   704.599976       3.20835614    
   704.700012       3.20865631    
   704.799988       3.20887232    
   704.900024       3.20928025    
   705.000000       3.20946026    
   705.099976       3.20989227    
   705.200012       3.21002412    
   705.299988       3.21068406    
   705.400024       3.21136832    
   705.500000       3.21208811    
   705.599976       3.21232820    
   705.700012       3.21258020    
   705.799988       3.21315598    
   705.900024       3.21349216    
   706.000000       3.21381617    
   706.099976       3.21426010    
   706.200012       3.21458411    
   706.299988       3.21469212    
   706.400024       3.21524405    
   706.500000       3.21531606    
   706.599976       3.21531606    
   706.700012       3.21543598    
   706.799988       3.21571207    
   706.900024       3.21603632    
   707.000000       3.21645617    
   707.099976       3.21685219    
   707.200012       3.21727228    
   707.299988       3.21780014    
   707.400024       3.21780014    
   707.500000       3.21793222    
   707.599976       3.21879601    
   707.700012       3.21932411    
   707.799988       3.21969604    
   707.900024       3.22002029    
   708.000000       3.22052407    
   708.099976       3.22083616    
   708.200012       3.22096801    
   708.299988       3.22149634    
   708.400024       3.22218013    
   708.500000       3.22258806    
   708.599976       3.22284007    
   708.700012       3.22328401    
   708.799988       3.22328401    
   708.900024       3.22336817    
   709.000000       3.22346401    
   709.099976       3.22404027    
   709.200012       3.22450805    
   709.299988       3.22471213    
   709.400024       3.22508430    
   709.500000       3.22544408    
   709.599976       3.22574401    
   709.700012       3.22590017    
   709.799988       3.22620010    
   709.900024       3.22638011    
   710.000000       3.22652411    
   710.099976       3.22674012    
   710.200012       3.22719622    
   710.299988       3.22725606    
   710.400024       3.22748399    
   710.500000       3.22792816    
   710.599976       3.22807193    
   710.700012       3.22830009    
   710.799988       3.22866035    
   710.900024       3.22905612    
   711.000000       3.22941613    
   711.099976       3.22988415    
   711.200012       3.23013616    
   711.299988       3.23034024    
   711.400024       3.23081994    
   711.500000       3.23112011    
   711.599976       3.23161221    
   711.700012       3.23161221    
   711.799988       3.23214006    
   711.900024       3.23248792    
   712.000000       3.23269200    
   712.099976       3.23318410    
   712.200012       3.23379612    
   712.299988       3.23413229    
   712.400024       3.23468423    
   712.500000       3.23487616    
   712.599976       3.23511624    
   712.700012       3.23560834    
   712.799988       3.23593211    
   712.900024       3.23697615    
   713.000000       3.23725224    
   713.099976       3.23733592    
   713.200012       3.23733592    
   713.299988       3.23778009    
   713.400024       3.23806810    
   713.500000       3.23836827    
   713.599976       3.23851228    
   713.700012       3.23943591    
   713.799988       3.23979616    
   713.900024       3.23990417    
   714.000000       3.24018025    
   714.099976       3.24067235    
   714.200012       3.24088836    
   714.299988       3.24105620    
   714.400024       3.24122405    
   714.500000       3.24196792    
   714.599976       3.24222016    
   714.700012       3.24278426    
   714.799988       3.24309611    
   714.900024       3.24344397    
   715.000000       3.24355221    
   715.099976       3.24380422    
   715.200012       3.24404430    
   715.299988       3.24433208    
   715.400024       3.24457216    
   715.500000       3.24478817    
   715.599976       3.24528027    
   715.700012       3.24548411    
   715.799988       3.24598813    
   715.900024       3.24620414    
   716.000000       3.24639606    
   716.099976       3.24723601    
   716.200012       3.24766803    
   716.299988       3.24766803    
   716.400024       3.24766803    
   716.500000       3.24814820    
   716.599976       3.24825621    
   716.700012       3.24864030    
   716.799988       3.24898815    
   716.900024       3.24931216    
   717.000000       3.24960017    
   717.099976       3.24982810    
   717.200012       3.25009227    
   717.299988       3.25040412    
   717.400024       3.25054812    
   717.500000       3.25070405    
   717.599976       3.25096822    
   717.700012       3.25149608    
   717.799988       3.25166392    
   717.900024       3.25208402    
   718.000000       3.25221610    
   718.099976       3.25258803    
   718.200012       3.25258803    
   718.299988       3.25287628    
   718.400024       3.25287628    
   718.500000       3.25359607    
   718.599976       3.25425601    
   718.700012       3.25450826    
   718.799988       3.25489211    
   718.900024       3.25489211    
   719.000000       3.25498819    
   719.099976       3.25522828    
   719.200012       3.25522828    
   719.299988       3.25562429    
   719.400024       3.25620008    
   719.500000       3.25668025    
   719.599976       3.25678802    
   719.700012       3.25695610    
   719.799988       3.25714803    
   719.900024       3.25724411    
   720.000000       3.25746012    
   720.099976       3.25785613    
   720.200012       3.25823998    
   720.299988       3.25927210    
   720.400024       3.25944018    
   720.500000       3.25964427    
   720.599976       3.26014805    
   720.700012       3.26025629    
   720.799988       3.26067615    
   720.900024       3.26113200    
   721.000000       3.26128817    
   721.099976       3.26192427    
   721.200012       3.26199603    
   721.299988       3.26222396    
   721.400024       3.26278830    
   721.500000       3.26316023    
   721.599976       3.26360416    
   721.700012       3.26380825    
   721.799988       3.26382017    
   721.900024       3.26437211    
   722.000000       3.26468420    
   722.099976       3.26468420    
   722.200012       3.26478004    
   722.299988       3.26514006    
   722.400024       3.26550031    
   722.500000       3.26589608    
   722.599976       3.26630425    
   722.700012       3.26648402    
   722.799988       3.26661611    
   722.900024       3.26686811    
   723.000000       3.26712012    
   723.099976       3.26770806    
   723.200012       3.26840425    
   723.299988       3.26854801    
   723.400024       3.26875210    
   723.500000       3.26894403    
   723.599976       3.26914811    
   723.700012       3.26977205    
   723.799988       3.27079225    
   723.900024       3.27127194    
   724.000000       3.27170396    
   724.099976       3.27199221    
   724.200012       3.27223229    
   724.299988       3.27234006    
   724.400024       3.27304816    
   724.500000       3.27394819    
   724.599976       3.27418828    
   724.700012       3.27440405    
   724.799988       3.27492023    
   724.900024       3.27546000    
   725.000000       3.27580810    
   725.099976       3.27629995    
   725.200012       3.27662420    
   725.299988       3.27723622    
   725.400024       3.27754831    
   725.500000       3.27800393    
   725.599976       3.27842402    
   725.700012       3.27847219    
   725.799988       3.27868819    
   725.900024       3.27883196    
   726.000000       3.27901220    
   726.099976       3.27939630    
   726.200012       3.27974415    
   726.299988       3.27991199    
   726.400024       3.27998424    
   726.500000       3.28028417    
   726.599976       3.28045225    
   726.700012       3.28062010    
   726.799988       3.28106427    
   726.900024       3.28122020    
   727.000000       3.28156805    
   727.099976       3.28204799    
   727.200012       3.28215623    
   727.299988       3.28246808    
   727.400024       3.28263593    
   727.500000       3.28274417    
   727.599976       3.28336811    
   727.700012       3.28364420    
   727.799988       3.28444815    
   727.900024       3.28479600    
   728.000000       3.28520417    
   728.099976       3.28554034    
   728.200012       3.28581595    
   728.299988       3.28622413    
   728.400024       3.28638029    
   728.500000       3.28659630    
   728.599976       3.28676414    
   728.700012       3.28718424    
   728.799988       3.28753209    
   728.900024       3.28818011    
   729.000000       3.28818011    
   729.099976       3.28862405    
   729.200012       3.28885221    
   729.299988       3.28921199    
   729.400024       3.28959608    
   729.500000       3.28982401    
   729.599976       3.29011226    
   729.700012       3.29040027    
   729.799988       3.29059219    
   729.900024       3.29079628    
   730.000000       3.29108405    
   730.099976       3.29154015    
   730.200012       3.29189992    
   730.299988       3.29211593    
   730.400024       3.29228425    
   730.500000       3.29236817    
   730.599976       3.29304004    
   730.700012       3.29320812    
   730.799988       3.29337597    
   730.900024       3.29337597    
   731.000000       3.29356837    
   731.099976       3.29378438    
   731.200012       3.29408407    
   731.299988       3.29439616    
   731.400024       3.29450417    
   731.500000       3.29530811    
   731.599976       3.29552412    
   731.700012       3.29636407    
   731.799988       3.29647231    
   731.900024       3.29679608    
   732.000000       3.29703617    
   732.099976       3.29734826    
   732.200012       3.29734826    
   732.299988       3.29761195    
   732.400024       3.29791212    
   732.500000       3.29810405    
   732.599976       3.29829621    
   732.700012       3.29835629    
   732.799988       3.29884791    
   732.900024       3.29930401    
   733.000000       3.29948401    
   733.099976       3.29948401    
   733.200012       3.29965234    
   733.299988       3.30001211    
   733.400024       3.30044413    
   733.500000       3.30096006    
   733.599976       3.30096006    
   733.700012       3.30160809    
   733.799988       3.30170417    
   733.900024       3.30273604    
   734.000000       3.30273604    
   734.099976       3.30321622    
   734.200012       3.30351615    
   734.299988       3.30360007    
   734.400024       3.30420017    
   734.500000       3.30459619    
   734.599976       3.30508828    
   734.700012       3.30530429    
   734.799988       3.30619216    
   734.900024       3.30619216    
   735.000000       3.30639625    
   735.099976       3.30694818    
   735.200012       3.30710411    
   735.299988       3.30754805    
   735.400024       3.30801606    
   735.500000       3.30831623    
   735.599976       3.30850816    
   735.700012       3.30901217    
   735.799988       3.30961204    
   735.900024       3.31008005    
   736.000000       3.31057215    
   736.099976       3.31085992    
   736.200012       3.31101632    
   736.299988       3.31142426    
   736.400024       3.31150794    
   736.500000       3.31165218    
   736.599976       3.31188035    
   736.700012       3.31188035    
   736.799988       3.31210828    
   736.900024       3.31230021    
   737.000000       3.31274438    
   737.099976       3.31274438    
   737.200012       3.31293631    
   737.299988       3.31305623    
   737.400024       3.31341600    
   737.500000       3.31398034    
   737.599976       3.31438828    
   737.700012       3.31466413    
   737.799988       3.31470013    
   737.900024       3.31494021    
   738.000000       3.31516814    
   738.099976       3.31516814    
   738.200012       3.31549191    
   738.299988       3.31576800    
   738.400024       3.31611633    
   738.500000       3.31644011    
   738.599976       3.31701612    
   738.700012       3.31789207    
   738.799988       3.31822801    
   738.900024       3.31856418    
   739.000000       3.31892419    
   739.099976       3.31929612    
   739.200012       3.31929612    
   739.299988       3.31959605    
   739.400024       3.32026815    
   739.500000       3.32058001    
   739.599976       3.32104802    
   739.700012       3.32137227    
   739.799988       3.32174420    
   739.900024       3.32200837    
   740.000000       3.32229614    
   740.099976       3.32229614    
   740.200012       3.32280016    
   740.299988       3.32360411    
   740.400024       3.32392812    
   740.500000       3.32422805    
   740.599976       3.32427621    
   740.700012       3.32473230    
   740.799988       3.32492423    
   740.900024       3.32557225    
   741.000000       3.32594419    
   741.099976       3.32632804    
   741.200012       3.32661629    
   741.299988       3.32673621    
   741.400024       3.32740808    
   741.500000       3.32782817    
   741.599976       3.32799602    
   741.700012       3.32832026    
   741.799988       3.32832026    
   741.900024       3.32870412    
   742.000000       3.32886004    
   742.099976       3.32908821    
   742.200012       3.32920814    
   742.299988       3.32961607    
   742.400024       3.33024001    
   742.500000       3.33069611    
   742.599976       3.33085227    
   742.700012       3.33085227    
   742.799988       3.33117604    
   742.900024       3.33158422    
   743.000000       3.33176398    
   743.099976       3.33200407    
   743.200012       3.33217216    
   743.299988       3.33262801    
   743.400024       3.33306003    
   743.500000       3.33392406    
   743.599976       3.33400822    
   743.700012       3.33422422    
   743.799988       3.33470416    
   743.900024       3.33507633    
   744.000000       3.33573604    
   744.099976       3.33675623    
   744.200012       3.33690023    
   744.299988       3.33706808    
   744.400024       3.33775210    
   744.500000       3.33790803    
   744.599976       3.33826804    
   744.700012       3.33840013    
   744.799988       3.33870006    
   744.900024       3.33870006    
   745.000000       3.33912015    
   745.099976       3.33933616    
   745.200012       3.34017611    
   745.299988       3.34058404    
   745.400024       3.34110022    
   745.500000       3.34110022    
   745.599976       3.34203601    
   745.700012       3.34234810    
   745.799988       3.34252810    
   745.900024       3.34282827    
   746.000000       3.34354806    
   746.099976       3.34369230    
   746.200012       3.34369230    
   746.299988       3.34401608    
   746.400024       3.34459209    
   746.500000       3.34507203    
   746.599976       3.34570813    
   746.700012       3.34618831    
   746.799988       3.34642816    
   746.900024       3.34683633    
   747.000000       3.34737611    
   747.099976       3.34795213    
   747.200012       3.34837198    
   747.299988       3.34869623    
   747.400024       3.34902000    
   747.500000       3.34929609    
   747.599976       3.34952426    
   747.700012       3.34952426    
   747.799988       3.34983611    
   747.900024       3.35007596    
   748.000000       3.35053205    
   748.099976       3.35126424    
   748.200012       3.35144424    
   748.299988       3.35188818    
   748.400024       3.35229611    
   748.500000       3.35250020    
   748.599976       3.35292029    
   748.700012       3.35316014    
   748.799988       3.35374808    
   748.900024       3.35405993    
   749.000000       3.35431218    
   749.099976       3.35482812    
   749.200012       3.35504413    
   749.299988       3.35553598    
   749.400024       3.35553598    
   749.500000       3.35610032    
   749.599976       3.35661602    
   749.700012       3.35668826    
   749.799988       3.35718036    
   749.900024       3.35743213    
   750.000000       3.35851216    
   750.099976       3.35883617    
   750.200012       3.35895610    
   750.299988       3.35953212    
   750.400024       3.35972428    
   750.500000       3.36000013    
   750.599976       3.36039615    
   750.700012       3.36079192    
   750.799988       3.36079192    
   750.900024       3.36110425    
   751.000000       3.36122394    
   751.099976       3.36165595    
   751.200012       3.36177611    
   751.299988       3.36235213    
   751.400024       3.36277223    
   751.500000       3.36277223    
   751.599976       3.36300015    
   751.700012       3.36300015    
   751.799988       3.36358809    
   751.900024       3.36384010    
   752.000000       3.36393619    
   752.099976       3.36409211    
   752.200012       3.36481214    
   752.299988       3.36481214    
   752.400024       3.36644435    
   752.500000       3.36699605    
   752.599976       3.36711597    
   752.700012       3.36753607    
   752.799988       3.36806417    
   752.900024       3.36814833    
   753.000000       3.36814833    
   753.099976       3.36838794    
   753.200012       3.36878419    
   753.299988       3.36936021    
   753.400024       3.36962438    
   753.500000       3.37005591    
   753.599976       3.37066817    
   753.700012       3.37093210    
   753.799988       3.37100410    
   753.900024       3.37114811    
   754.000000       3.37144828    
   754.099976       3.37152028    
   754.200012       3.37214422    
   754.299988       3.37280393    
   754.400024       3.37320018    
   754.500000       3.37405205    
   754.599976       3.37425637    
   754.700012       3.37489223    
   754.799988       3.37516809    
   754.900024       3.37567210    
   755.000000       3.37647605    
   755.099976       3.37664413    
   755.200012       3.37701607    
   755.299988       3.37731624    
   755.400024       3.37802434    
   755.500000       3.37802434    
   755.599976       3.37836003    
   755.700012       3.37843227    
   755.799988       3.37868428    
   755.900024       3.37930822    
   756.000000       3.37947631    
   756.099976       3.37990832    
   756.200012       3.38011217    
   756.299988       3.38036418    
   756.400024       3.38062811    
   756.500000       3.38104796    
   756.599976       3.38155222    
   756.700012       3.38164806    
   756.799988       3.38202024    
   756.900024       3.38216424    
   757.000000       3.38301611    
   757.099976       3.38375998    
   757.200012       3.38390422    
   757.299988       3.38409615    
   757.400024       3.38466001    
   757.500000       3.38482809    
   757.599976       3.38490009    
   757.700012       3.38528419    
   757.799988       3.38559628    
   757.900024       3.38666415    
   758.000000       3.38716817    
   758.099976       3.38763618    
   758.200012       3.38774419    
   758.299988       3.38782811    
   758.400024       3.38846421    
   758.500000       3.38912416    
   758.599976       3.39037204    
   758.700012       3.39106822    
   758.799988       3.39142823    
   758.900024       3.39178801    
   759.000000       3.39236426    
   759.099976       3.39248419    
   759.200012       3.39296412    
   759.299988       3.39375615    
   759.400024       3.39414001    
   759.500000       3.39460826    
   759.599976       3.39524412    
   759.700012       3.39528012    
   759.799988       3.39584422    
   759.900024       3.39615631    
   760.000000       3.39615631    
   760.099976       3.39649224    
   760.200012       3.39693618    
   760.299988       3.39704394    
   760.400024       3.39752412    
   760.500000       3.39793205    
   760.599976       3.39850807    
   760.700012       3.39883208    
   760.799988       3.39922810    
   760.900024       3.39942002    
   761.000000       3.39979196    
   761.099976       3.40066814    
   761.200012       3.40126801    
   761.299988       3.40180826    
   761.400024       3.40196419    
   761.500000       3.40214419    
   761.599976       3.40293598    
   761.700012       3.40302014    
   761.799988       3.40344024    
   761.900024       3.40363216    
   762.000000       3.40406418    
   762.099976       3.40417218    
   762.200012       3.40417218    
   762.299988       3.40470004    
   762.400024       3.40508413    
   762.500000       3.40543222    
   762.599976       3.40610409    
   762.700012       3.40675211    
   762.799988       3.40737605    
   762.900024       3.40754437    
   763.000000       3.40777206    
   763.099976       3.40792823    
   763.200012       3.40799999    
   763.299988       3.40831208    
   763.400024       3.40891218    
   763.500000       3.40941620    
   763.599976       3.40990806    
   763.700012       3.41041207    
   763.799988       3.41052008    
   763.900024       3.41078401    
   764.000000       3.41101217    
   764.099976       3.41118002    
   764.200012       3.41157603    
   764.299988       3.41174436    
   764.400024       3.41284800    
   764.500000       3.41330409    
   764.599976       3.41356826    
   764.700012       3.41378427    
   764.799988       3.41433597    
   764.900024       3.41433597    
   765.000000       3.41462421    
   765.099976       3.41504407    
   765.200012       3.41517615    
   765.299988       3.41559601    
   765.400024       3.41605210    
   765.500000       3.41744423    
   765.599976       3.41779208    
   765.700012       3.41821218    
   765.799988       3.41869235    
   765.900024       3.41892028    
   766.000000       3.41929221    
   766.099976       3.41952014    
   766.200012       3.41952014    
   766.299988       3.42030025    
   766.400024       3.42063594    
   766.500000       3.42110419    
   766.599976       3.42133212    
   766.700012       3.42153621    
   766.799988       3.42194414    
   766.900024       3.42255616    
   767.000000       3.42324018    
   767.099976       3.42366004    
   767.200012       3.42382812    
   767.299988       3.42408013    
   767.400024       3.42442799    
   767.500000       3.42474008    
   767.599976       3.42493224    
   767.700012       3.42547202    
   767.799988       3.42598820    
   767.900024       3.42646813    
   768.000000       3.42672038    
   768.099976       3.42714024    
   768.200012       3.42754817    
   768.299988       3.42765617    
   768.400024       3.42806411    
   768.500000       3.42859221    
   768.599976       3.42889214    
   768.700012       3.42915606    
   768.799988       3.42955208    
   768.900024       3.42955208    
   769.000000       3.43000817    
   769.099976       3.43041611    
   769.200012       3.43056011    
   769.299988       3.43093228    
   769.400024       3.43176031    
   769.500000       3.43189216    
   769.599976       3.43347597    
   769.700012       3.43467617    
   769.799988       3.43524003    
   769.900024       3.43524003    
   770.000000       3.43576837    
   770.099976       3.43614030    
   770.200012       3.43654823    
   770.299988       3.43707609    
   770.400024       3.43741226    
   770.500000       3.43756819    
   770.599976       3.43776011    
   770.700012       3.43849230    
   770.799988       3.43891215    
   770.900024       3.43948817    
   771.000000       3.43984818    
   771.099976       3.44002795    
   771.200012       3.44020796    
   771.299988       3.44040036    
   771.400024       3.44073606    
   771.500000       3.44086814    
   771.599976       3.44145632    
   771.700012       3.44203210    
   771.799988       3.44234395    
   771.900024       3.44246411    
   772.000000       3.44280005    
   772.099976       3.44330430    
   772.200012       3.44379592    
   772.299988       3.44392824    
   772.400024       3.44455218    
   772.500000       3.44481635    
   772.599976       3.44492412    
   772.700012       3.44532013    
   772.799988       3.44557214    
   772.900024       3.44638801    
   773.000000       3.44692826    
   773.099976       3.44710827    
   773.200012       3.44780397    
   773.299988       3.44804406    
   773.400024       3.44850016    
   773.500000       3.44878817    
   773.599976       3.44913602    
   773.700012       3.44953203    
   773.799988       3.44988036    
   773.900024       3.45010805    
   774.000000       3.45051622    
   774.099976       3.45090032    
   774.200012       3.45116401    
   774.299988       3.45176435    
   774.400024       3.45198035    
   774.500000       3.45247197    
   774.599976       3.45247197    
   774.700012       3.45285606    
   774.799988       3.45336008    
   774.900024       3.45360017    
   775.000000       3.45487213    
   775.099976       3.45498013    
   775.200012       3.45498013    
   775.299988       3.45555615    
   775.400024       3.45579600    
   775.500000       3.45622802    
   775.599976       3.45622802    
   775.700012       3.45645595    
   775.799988       3.45672011    
   775.900024       3.45694804    
   776.000000       3.45709205    
   776.099976       3.45777607    
   776.200012       3.45792007    
   776.299988       3.45868826    
   776.400024       3.45900011    
   776.500000       3.45913219    
   776.599976       3.45937228    
   776.700012       3.46012807    
   776.799988       3.46052408    
   776.900024       3.46064401    
   777.000000       3.46100426    
   777.099976       3.46164012    
   777.200012       3.46177220    
   777.299988       3.46197605    
   777.400024       3.46248031    
   777.500000       3.46298409    
   777.599976       3.46336818    
   777.700012       3.46370411    
   777.799988       3.46402812    
   777.900024       3.46438813    
   778.000000       3.46478415    
   778.099976       3.46544433    
   778.200012       3.46551609    
   778.299988       3.46570802    
   778.400024       3.46588826    
   778.500000       3.46588826    
   778.599976       3.46624827    
   778.700012       3.46670413    
   778.799988       3.46713614    
   778.900024       3.46747208    
   779.000000       3.46759200    
   779.099976       3.46810818    
   779.200012       3.46825194    
   779.299988       3.46840835    
   779.400024       3.46870804    
   779.500000       3.47002816    
   779.599976       3.47047210    
   779.700012       3.47080803    
   779.799988       3.47096395    
   779.900024       3.47125220    
   780.000000       3.47176814    
   780.099976       3.47212815    
   780.200012       3.47235608    
   780.299988       3.47326827    
   780.400024       3.47349596    
   780.500000       3.47403622    
   780.599976       3.47403622    
   780.700012       3.47448015    
   780.799988       3.47492433    
   780.900024       3.47508025    
   781.000000       3.47515225    
   781.099976       3.47553611    
   781.200012       3.47610021    
   781.299988       3.47637630    
   781.400024       3.47680831    
   781.500000       3.47695208    
   781.599976       3.47761226    
   781.700012       3.47811627    
   781.799988       3.47855997    
   781.900024       3.47904015    
   782.000000       3.47935224    
   782.099976       3.48021626    
   782.200012       3.48038411    
   782.299988       3.48108006    
   782.400024       3.48134398    
   782.500000       3.48165631    
   782.599976       3.48216009    
   782.700012       3.48244810    
   782.799988       3.48278403    
   782.900024       3.48348022    
   783.000000       3.48410416    
   783.099976       3.48483634    
   783.200012       3.48501611    
   783.299988       3.48550797    
   783.400024       3.48593998    
   783.500000       3.48618007    
   783.599976       3.48670816    
   783.700012       3.48744011    
   783.799988       3.48806405    
   783.900024       3.48843622    
   784.000000       3.48902416    
   784.099976       3.48933601    
   784.200012       3.48958802    
   784.299988       3.49000812    
   784.400024       3.49023604    
   784.500000       3.49069214    
   784.599976       3.49076438    
   784.700012       3.49101615    
   784.799988       3.49182010    
   784.900024       3.49186802    
   785.000000       3.49215627    
   785.099976       3.49249196    
   785.200012       3.49285221    
   785.299988       3.49327230    
   785.400024       3.49362016    
   785.500000       3.49399209    
   785.599976       3.49435210    
   785.700012       3.49480796    
   785.799988       3.49518037    
   785.900024       3.49558830    
   786.000000       3.49575615    
   786.099976       3.49638009    
   786.200012       3.49654818    
   786.299988       3.49713612    
   786.400024       3.49729228    
   786.500000       3.49792838    
   786.599976       3.49826407    
   786.700012       3.49862409    
   786.799988       3.50001621    
   786.900024       3.50040030    
   787.000000       3.50109601    
   787.099976       3.50115609    
   787.200012       3.50143218    
   787.299988       3.50180411    
   787.400024       3.50196004    
   787.500000       3.50238013    
   787.599976       3.50305200    
   787.700012       3.50305200    
   787.799988       3.50323200    
   787.900024       3.50383210    
   788.000000       3.50383210    
   788.099976       3.50448012    
   788.200012       3.50486422    
   788.299988       3.50486422    
   788.400024       3.50518823    
   788.500000       3.50538015    
   788.599976       3.50581217    
   788.700012       3.50624418    
   788.799988       3.50674820    
   788.900024       3.50710821    
   789.000000       3.50763607    
   789.099976       3.50779223    
   789.200012       3.50810409    
   789.299988       3.50845218    
   789.400024       3.50859618    
   789.500000       3.50909996    
   789.599976       3.50977206    
   789.700012       3.51004815    
   789.799988       3.51015592    
   789.900024       3.51103210    
   790.000000       3.51111627    
   790.099976       3.51168013    
   790.200012       3.51196814    
   790.299988       3.51252007    
   790.400024       3.51282024    
   790.500000       3.51320410    
   790.599976       3.51373196    
   790.700012       3.51442814    
   790.799988       3.51489615    
   790.900024       3.51489615    
   791.000000       3.51525617    
   791.099976       3.51552010    
   791.200012       3.51572418    
   791.299988       3.51608396    
   791.400024       3.51644421    
   791.500000       3.51706815    
   791.599976       3.51754808    
   791.700012       3.51811218    
   791.799988       3.51884413    
   791.900024       3.51900005    
   792.000000       3.51968408    
   792.099976       3.51999617    
   792.200012       3.52089596    
   792.299988       3.52161622    
   792.400024       3.52207208    
   792.500000       3.52210832    
   792.599976       3.52280402    
   792.700012       3.52280402    
   792.799988       3.52332020    
   792.900024       3.52332020    
   793.000000       3.52412415    
   793.099976       3.52441216    
   793.200012       3.52476001    
   793.299988       3.52491593    
   793.400024       3.52498817    
   793.500000       3.52537203    
   793.599976       3.52577996    
   793.700012       3.52622414    
   793.799988       3.52657223    
   793.900024       3.52696824    
   794.000000       3.52753210    
   794.099976       3.52778411    
   794.200012       3.52791619    
   794.299988       3.52807212    
   794.400024       3.52875614    
   794.500000       3.52893615    
   794.599976       3.52948833    
   794.700012       3.52948833    
   794.799988       3.52982402    
   794.900024       3.52988410    
   795.000000       3.53046012    
   795.099976       3.53050828    
   795.200012       3.53077221    
   795.299988       3.53128815    
   795.400024       3.53156424    
   795.500000       3.53205633    
   795.599976       3.53245234    
   795.700012       3.53266835    
   795.799988       3.53292012    
   795.900024       3.53335214    
   796.000000       3.53365207    
   796.099976       3.53509212    
   796.200012       3.53509212    
   796.299988       3.53568006    
   796.400024       3.53590798    
   796.500000       3.53619623    
   796.599976       3.53646016    
   796.700012       3.53668833    
   796.799988       3.53697610    
   796.900024       3.53727627    
   797.000000       3.53764820    
   797.099976       3.53790021    
   797.200012       3.53863215    
   797.299988       3.53908801    
   797.400024       3.54000020    
   797.500000       3.54024029    
   797.599976       3.54070807    
   797.700012       3.54100823    
   797.799988       3.54146409    
   797.900024       3.54172826    
   798.000000       3.54208827    
   798.099976       3.54208827    
   798.200012       3.54263997    
   798.299988       3.54291606    
   798.400024       3.54302406    
   798.500000       3.54328799    
   798.599976       3.54390001    
   798.700012       3.54404426    
   798.799988       3.54480004    
   798.900024       3.54502821    
   799.000000       3.54544806    
   799.099976       3.54580808    
   799.200012       3.54595232    
   799.299988       3.54686403    
   799.400024       3.54699636    
   799.500000       3.54699636    
   799.599976       3.54714012    
   799.700012       3.54714012    
   799.799988       3.54782414    
   799.900024       3.54840016    
   800.000000       3.54858017    
   800.099976       3.54858017    
   800.200012       3.54906011    
   800.299988       3.54906011    
   800.400024       3.54937196    
   800.500000       3.55010414    
   800.599976       3.55032015    
   800.700012       3.55064416    
   800.799988       3.55077624    
   800.900024       3.55122018    
   801.000000       3.55138826    
   801.099976       3.55165195    
   801.200012       3.55249238    
   801.299988       3.55249238    
   801.400024       3.55275607    
   801.500000       3.55302024    
   801.599976       3.55335593    
   801.700012       3.55369210    
   801.799988       3.55436420    
   801.900024       3.55470014    
   802.000000       3.55516815    
   802.099976       3.55527616    
   802.200012       3.55591202    
   802.299988       3.55603218    
   802.400024       3.55638003    
   802.500000       3.55659604    
   802.599976       3.55674005    
   802.700012       3.55701613    
   802.799988       3.55780816    
   802.900024       3.55807209    
   803.000000       3.55831218    
   803.099976       3.55887604    
   803.200012       3.55887604    
   803.299988       3.55964422    
   803.400024       3.56041217    
   803.500000       3.56134796    
   803.599976       3.56164813    
   803.700012       3.56259632    
   803.799988       3.56371212    
   803.900024       3.56401229    
   804.000000       3.56415606    
   804.099976       3.56470823    
   804.200012       3.56487632    
   804.299988       3.56514001    
   804.400024       3.56546426    
   804.500000       3.56629205    
   804.599976       3.56664014    
   804.700012       3.56687999    
   804.799988       3.56712008    
   804.900024       3.56739616    
   805.000000       3.56794810    
   805.099976       3.56823611    
   805.200012       3.56823611    
   805.299988       3.56859612    
   805.400024       3.56900406    
   805.500000       3.56932831    
   805.599976       3.56964016    
   805.700012       3.56990409    
   805.799988       3.57028818    
   805.900024       3.57039618    
   806.000000       3.57098413    
   806.099976       3.57132006    
   806.200012       3.57198024    
   806.299988       3.57254410    
   806.400024       3.57270026    
   806.500000       3.57295203    
   806.599976       3.57308412    
   806.700012       3.57379198    
   806.799988       3.57399607    
   806.900024       3.57441592    
   807.000000       3.57488418    
   807.099976       3.57547212    
   807.200012       3.57589197    
   807.299988       3.57619214    
   807.400024       3.57667232    
   807.500000       3.57676816    
   807.599976       3.57711625    
   807.700012       3.57742810    
   807.799988       3.57786012    
   807.900024       3.57826805    
   808.000000       3.57884407    
   808.099976       3.57950401    
   808.200012       3.57982826    
   808.299988       3.58028436    
   808.400024       3.58036804    
   808.500000       3.58134031    
   808.599976       3.58191609    
   808.700012       3.58214426    
   808.799988       3.58299613    
   808.900024       3.58312821    
   809.000000       3.58353615    
   809.099976       3.58371615    
   809.200012       3.58392000    
   809.299988       3.58460402    
   809.400024       3.58484411    
   809.500000       3.58497596    
   809.599976       3.58532429    
   809.700012       3.58552814    
   809.799988       3.58562398    
   809.900024       3.58678818    
   810.000000       3.58744836    
   810.099976       3.58792806    
   810.200012       3.58881617    
   810.299988       3.58932018    
   810.400024       3.58974028    
   810.500000       3.58986020    
   810.599976       3.59035230    
   810.700012       3.59083223    
   810.799988       3.59103632    
   810.900024       3.59109616    
   811.000000       3.59196019    
   811.099976       3.59229636    
   811.200012       3.59250021    
   811.299988       3.59282422    
   811.400024       3.59318399    
   811.500000       3.59360409    
   811.599976       3.59390426    
   811.700012       3.59390426    
   811.799988       3.59431219    
   811.900024       3.59474421    
   812.000000       3.59493613    
   812.099976       3.59536815    
   812.200012       3.59594417    
   812.299988       3.59637618    
   812.400024       3.59688020    
   812.500000       3.59720397    
   812.599976       3.59728813    
   812.700012       3.59762406    
   812.799988       3.59834409    
   812.900024       3.59863210    
   813.000000       3.59959221    
   813.099976       3.59966421    
   813.200012       3.59995198    
   813.299988       3.60026431    
   813.400024       3.60082817    
   813.500000       3.60158396    
   813.599976       3.60207605    
   813.700012       3.60218430    
   813.799988       3.60292816    
   813.900024       3.60322833    
   814.000000       3.60363626    
   814.099976       3.60385227    
   814.200012       3.60456014    
   814.299988       3.60490823    
   814.400024       3.60542417    
   814.500000       3.60574818    
   814.599976       3.60626411    
   814.700012       3.60626411    
   814.799988       3.60697222    
   814.900024       3.60707998    
   815.000000       3.60739207    
   815.099976       3.60786033    
   815.200012       3.60846019    
   815.299988       3.60873628    
   815.400024       3.60920405    
   815.500000       3.60927606    
   815.599976       3.60948014    
   815.700012       3.60994816    
   815.799988       3.61014009    
   815.900024       3.61023593    
   816.000000       3.61071610    
   816.099976       3.61132812    
   816.200012       3.61191607    
   816.299988       3.61204815    
   816.400024       3.61220407    
   816.500000       3.61266017    
   816.599976       3.61308026    
   816.700012       3.61357236    
   816.799988       3.61368012    
   816.900024       3.61436415    
   817.000000       3.61495209    
   817.099976       3.61538410    
   817.200012       3.61582828    
   817.299988       3.61623621    
   817.400024       3.61702800    
   817.500000       3.61759210    
   817.599976       3.61812019    
   817.700012       3.61821628    
   817.799988       3.61852813    
   817.900024       3.61918807    
   818.000000       3.61941624    
   818.099976       3.62000418    
   818.200012       3.62070012    
   818.299988       3.62134814    
   818.400024       3.62191224    
   818.500000       3.62262034    
   818.599976       3.62306428    
   818.700012       3.62361622    
   818.799988       3.62412024    
   818.900024       3.62485218    
   819.000000       3.62498403    
   819.099976       3.62538028    
   819.200012       3.62554812    
   819.299988       3.62585998    
   819.400024       3.62702417    
   819.500000       3.62724018    
   819.599976       3.62772012    
   819.700012       3.62811637    
   819.799988       3.62860799    
   819.900024       3.62883615    
   820.000000       3.62883615    
   820.099976       3.62911224    
   820.200012       3.62947202    
   820.299988       3.62985611    
   820.400024       3.63019228    
   820.500000       3.63043237    
   820.599976       3.63043237    
   820.700012       3.63134408    
   820.799988       3.63200402    
   820.900024       3.63232827    
   821.000000       3.63270020    
   821.099976       3.63339591    
   821.200012       3.63358831    
   821.299988       3.63375616    
   821.400024       3.63422418    
   821.500000       3.63434410    
   821.599976       3.63472819    
   821.700012       3.63535213    
   821.799988       3.63566422    
   821.900024       3.63585615    
   822.000000       3.63601208    
   822.099976       3.63616800    
   822.200012       3.63696027    
   822.299988       3.63704419    
   822.400024       3.63753629    
   822.500000       3.63753629    
   822.599976       3.63781238    
   822.700012       3.63816023    
   822.799988       3.63849616    
   822.900024       3.63896418    
   823.000000       3.63967228    
   823.099976       3.63967228    
   823.200012       3.64009213    
   823.299988       3.64078808    
   823.400024       3.64163995    
   823.500000       3.64228797    
   823.599976       3.64244437    
   823.700012       3.64293599    
   823.799988       3.64327216    
   823.900024       3.64382410    
   824.000000       3.64422011    
   824.099976       3.64454436    
   824.200012       3.64470029    
   824.299988       3.64509606    
   824.400024       3.64569616    
   824.500000       3.64602017    
   824.599976       3.64682412    
   824.700012       3.64696813    
   824.799988       3.64750791    
   824.900024       3.64833617    
   825.000000       3.64942813    
   825.099976       3.64970422    
   825.200012       3.64981222    
   825.299988       3.65047193    
   825.400024       3.65064025    
   825.500000       3.65136003    
   825.599976       3.65168428    
   825.700012       3.65180421    
   825.799988       3.65233231    
   825.900024       3.65256023    
   826.000000       3.65312409    
   826.099976       3.65312409    
   826.200012       3.65317225    
   826.299988       3.65350819    
   826.400024       3.65376019    
   826.500000       3.65409613    
   826.599976       3.65456414    
   826.700012       3.65473199    
   826.799988       3.65529633    
   826.900024       3.65576410    
   827.000000       3.65599203    
   827.099976       3.65685606    
   827.200012       3.65721607    
   827.299988       3.65787601    
   827.400024       3.65829611    
   827.500000       3.65851212    
   827.599976       3.65920806    
   827.700012       3.65967631    
   827.799988       3.66002417    
   827.900024       3.66043210    
   828.000000       3.66077995    
   828.099976       3.66105604    
   828.200012       3.66198015    
   828.299988       3.66231608    
   828.400024       3.66240025    
   828.500000       3.66266418    
   828.599976       3.66292810    
   828.700012       3.66384006    
   828.799988       3.66415191    
   828.900024       3.66465616    
   829.000000       3.66500401    
   829.099976       3.66531610    
   829.200012       3.66549611    
   829.299988       3.66590405    
   829.400024       3.66590405    
   829.500000       3.66637206    
   829.599976       3.66655207    
   829.700012       3.66685224    
   829.799988       3.66732001    
   829.900024       3.66746426    
   830.000000       3.66818404    
   830.099976       3.66872430    
   830.200012       3.66901207    
   830.299988       3.66937232    
   830.400024       3.66970801    
   830.500000       3.67007995    
   830.599976       3.67064428    
   830.700012       3.67105222    
   830.799988       3.67123222    
   830.900024       3.67160416    
   831.000000       3.67219210    
   831.099976       3.67273211    
   831.200012       3.67284012    
   831.299988       3.67306805    
   831.400024       3.67334414    
   831.500000       3.67390800    
   831.599976       3.67483211    
   831.700012       3.67590022    
   831.799988       3.67654824    
   831.900024       3.67712426    
   832.000000       3.67734027    
   832.099976       3.67773604    
   832.200012       3.67840815    
   832.299988       3.67846823    
   832.400024       3.67969227    
   832.500000       3.68018413    
   832.599976       3.68029213    
   832.700012       3.68041205    
   832.799988       3.68097615    
   832.900024       3.68134809    
   833.000000       3.68149209    
   833.099976       3.68175626    
   833.200012       3.68276405    
   833.299988       3.68296814    
   833.400024       3.68375993    
   833.500000       3.68402410    
   833.599976       3.68418002    
   833.700012       3.68455219    
   833.799988       3.68464804    
   833.900024       3.68474412    
   834.000000       3.68522406    
   834.099976       3.68542838    
   834.200012       3.68604016    
   834.299988       3.68686819    
   834.400024       3.68736005    
   834.500000       3.68736005    
   834.599976       3.68794823    
   834.700012       3.68811631    
   834.799988       3.68872809    
   834.900024       3.68929219    
   835.000000       3.69044423    
   835.099976       3.69054008    
   835.200012       3.69079208    
   835.299988       3.69139218    
   835.400024       3.69152427    
   835.500000       3.69212413    
   835.599976       3.69254422    
   835.700012       3.69288015    
   835.799988       3.69306016    
   835.900024       3.69343233    
   836.000000       3.69386411    
   836.099976       3.69411612    
   836.200012       3.69445229    
   836.299988       3.69465613    
   836.400024       3.69576001    
   836.500000       3.69596410    
   836.599976       3.69673228    
   836.700012       3.69706798    
   836.799988       3.69739223    
   836.900024       3.69793200    
   837.000000       3.69812417    
   837.099976       3.69878411    
   837.200012       3.69904828    
   837.299988       3.69966006    
   837.400024       3.69980407    
   837.500000       3.70027208    
   837.599976       3.70027208    
   837.700012       3.70082402    
   837.799988       3.70082402    
   837.900024       3.70119619    
   838.000000       3.70119619    
   838.099976       3.70169997    
   838.200012       3.70225215    
   838.299988       3.70261216    
   838.400024       3.70356011    
   838.500000       3.70371628    
   838.599976       3.70410013    
   838.700012       3.70485616    
   838.799988       3.70556426    
   838.900024       3.70592403    
   839.000000       3.70674014    
   839.099976       3.70674014    
   839.200012       3.70704007    
   839.299988       3.70759201    
   839.400024       3.70797610    
   839.500000       3.70815635    
   839.599976       3.70874429    
   839.700012       3.70900822    
   839.799988       3.70933223    
   839.900024       3.70965600    
   840.000000       3.71030402    
   840.099976       3.71052003    
   840.200012       3.71078420    
   840.299988       3.71106029    
   840.400024       3.71135998    
   840.500000       3.71224809    
   840.599976       3.71256018    
   840.700012       3.71283603    
   840.799988       3.71323228    
   840.900024       3.71362829    
   841.000000       3.71400023    
   841.099976       3.71426415    
   841.200012       3.71452808    
   841.299988       3.71508026    
   841.400024       3.71562004    
   841.500000       3.71598005    
   841.599976       3.71638823    
   841.700012       3.71712017    
   841.799988       3.71732402    
   841.900024       3.71754003    
   842.000000       3.71776819    
   842.099976       3.71821213    
   842.200012       3.71877599    
   842.299988       3.71880007    
   842.400024       3.71949625    
   842.500000       3.71982002    
   842.599976       3.71982002    
   842.700012       3.72021604    
   842.799988       3.72054029    
   842.900024       3.72128415    
   843.000000       3.72128415    
   843.099976       3.72157216    
   843.200012       3.72192001    
   843.299988       3.72220826    
   843.400024       3.72297597    
   843.500000       3.72355223    
   843.599976       3.72463202    
   843.700012       3.72546005    
   843.799988       3.72576022    
   843.900024       3.72604823    
   844.000000       3.72660017    
   844.099976       3.72732019    
   844.200012       3.72793221    
   844.299988       3.72878432    
   844.400024       3.72878432    
   844.500000       3.72980428    
   844.599976       3.73027229    
   844.700012       3.73048830    
   844.799988       3.73080015    
   844.900024       3.73140001    
   845.000000       3.73161602    
   845.099976       3.73178411    
   845.200012       3.73216820    
   845.299988       3.73274422    
   845.400024       3.73300815    
   845.500000       3.73345232    
   845.599976       3.73356009    
   845.700012       3.73426819    
   845.799988       3.73477197    
   845.900024       3.73522806    
   846.000000       3.73562407    
   846.099976       3.73638034    
   846.200012       3.73660827    
   846.299988       3.73675227    
   846.400024       3.73712420    
   846.500000       3.73737621    
   846.599976       3.73760414    
   846.700012       3.73779607    
   846.799988       3.73816800    
   846.900024       3.73840809    
   847.000000       3.73918796    
   847.099976       3.73929620    
   847.200012       3.73929620    
   847.299988       3.73993230    
   847.400024       3.74024415    
   847.500000       3.74044800    
   847.599976       3.74133611    
   847.700012       3.74182820    
   847.799988       3.74247622    
   847.900024       3.74292016    
   848.000000       3.74317193    
   848.099976       3.74347210    
   848.200012       3.74389219    
   848.299988       3.74389219    
   848.400024       3.74434829    
   848.500000       3.74478030    
   848.599976       3.74530816    
   848.700012       3.74562025    
   848.799988       3.74622011    
   848.900024       3.74646020    
   849.000000       3.74679613    
   849.099976       3.74793625    
   849.200012       3.74887204    
   849.299988       3.74936414    
   849.400024       3.75027633    
   849.500000       3.75078011    
   849.599976       3.75093627    
   849.700012       3.75142813    
   849.799988       3.75172830    
   849.900024       3.75258017    
   850.000000       3.75297618    
   850.099976       3.75378013    
   850.200012       3.75388837    
   850.299988       3.75429630    
   850.400024       3.75499201    
   850.500000       3.75525618    
   850.599976       3.75534034    
   850.700012       3.75577235    
   850.799988       3.75604796    
   850.900024       3.75733209    
   851.000000       3.75749993    
   851.099976       3.75792003    
   851.200012       3.75892830    
   851.299988       3.75938392    
   851.400024       3.75963616    
   851.500000       3.76032019    
   851.599976       3.76032019    
   851.700012       3.76107597    
   851.799988       3.76213193    
   851.900024       3.76236010    
   852.000000       3.76284003    
   852.099976       3.76308012    
   852.200012       3.76347613    
   852.299988       3.76377630    
   852.400024       3.76418424    
   852.500000       3.76422024    
   852.599976       3.76455617    
   852.700012       3.76528811    
   852.799988       3.76584029    
   852.900024       3.76593614    
   853.000000       3.76654792    
   853.099976       3.76664424    
   853.200012       3.76683617    
   853.299988       3.76759195    
   853.400024       3.76777220    
   853.500000       3.76802397    
   853.599976       3.76873207    
   853.700012       3.76917624    
   853.799988       3.76946425    
   853.900024       3.77064013    
   854.000000       3.77167201    
   854.099976       3.77194810    
   854.200012       3.77236819    
   854.299988       3.77310014    
   854.400024       3.77382016    
   854.500000       3.77415609    
   854.599976       3.77490020    
   854.700012       3.77541614    
   854.799988       3.77584815    
   854.900024       3.77610016    
   855.000000       3.77625608    
   855.099976       3.77652001    
   855.200012       3.77718019    
   855.299988       3.77739620    
   855.400024       3.77781606    
   855.500000       3.77821207    
   855.599976       3.77882409    
   855.700012       3.77925611    
   855.799988       3.77967620    
   855.900024       3.77986813    
   856.000000       3.78033614    
   856.099976       3.78104424    
   856.200012       3.78148818    
   856.299988       3.78198004    
   856.400024       3.78198004    
   856.500000       3.78264022    
   856.599976       3.78294015    
   856.700012       3.78310823    
   856.799988       3.78325200    
   856.900024       3.78390002    
   857.000000       3.78444028    
   857.099976       3.78496814    
   857.200012       3.78534007    
   857.299988       3.78596401    
   857.400024       3.78722405    
   857.500000       3.78771615    
   857.599976       3.78808808    
   857.700012       3.78834009    
   857.799988       3.78903627    
   857.900024       3.78903627    
   858.000000       3.78944421    
   858.099976       3.79020000    
   858.200012       3.79099202    
   858.299988       3.79099202    
   858.400024       3.79159236    
   858.500000       3.79237223    
   858.599976       3.79262424    
   858.700012       3.79298425    
   858.799988       3.79324818    
   858.900024       3.79398012    
   859.000000       3.79486823    
   859.099976       3.79500008    
   859.200012       3.79567218    
   859.299988       3.79640412    
   859.400024       3.79750800    
   859.500000       3.79816794    
   859.599976       3.79881597    
   859.700012       3.79923606    
   859.799988       3.79935622    
   859.900024       3.79972816    
   860.000000       3.80046010    
   860.099976       3.80087996    
   860.200012       3.80132413    
   860.299988       3.80199599    
   860.400024       3.80236793    
   860.500000       3.80263209    
   860.599976       3.80298018    
   860.700012       3.80448008    
   860.799988       3.80448008    
   860.900024       3.80553603    
   861.000000       3.80592036    
   861.099976       3.80668807    
   861.200012       3.80688024    
   861.299988       3.80715632    
   861.400024       3.80799627    
   861.500000       3.80880022    
   861.599976       3.80940008    
   861.700012       3.80940008    
   861.799988       3.80940008    
   861.900024       3.80983210    
   862.000000       3.81003618    
   862.099976       3.81084013    
   862.200012       3.81138015    
   862.299988       3.81172824    
   862.400024       3.81237626    
   862.500000       3.81285620    
   862.599976       3.81332397    
   862.700012       3.81332397    
   862.799988       3.81366014    
   862.900024       3.81405616    
   863.000000       3.81442809    
   863.099976       3.81442809    
   863.200012       3.81499219    
   863.299988       3.81532812    
   863.400024       3.81558013    
   863.500000       3.81586814    
   863.599976       3.81654000    
   863.700012       3.81684017    
   863.799988       3.81721210    
   863.900024       3.81835222    
   864.000000       3.81850815    
   864.099976       3.81946802    
   864.200012       3.81978011    
   864.299988       3.81997228    
   864.400024       3.82012820    
   864.500000       3.82057214    
   864.599976       3.82075214    
   864.700012       3.82128024    
   864.799988       3.82167625    
   864.900024       3.82244420    
   865.000000       3.82301998    
   865.099976       3.82320023    
   865.200012       3.82434011    
   865.299988       3.82466435    
   865.400024       3.82483220    
   865.500000       3.82540822    
   865.599976       3.82540822    
   865.700012       3.82567215    
   865.799988       3.82622409    
   865.900024       3.82639194    
   866.000000       3.82695627    
   866.099976       3.82790399    
   866.200012       3.82890010    
   866.299988       3.82951236    
   866.400024       3.83031631    
   866.500000       3.83078432    
   866.599976       3.83097625    
   866.700012       3.83137226    
   866.799988       3.83204436    
   866.900024       3.83239222    
   867.000000       3.83290792    
   867.099976       3.83304024    
   867.200012       3.83354402    
   867.299988       3.83354402    
   867.400024       3.83373618    
   867.500000       3.83384418    
   867.599976       3.83448005    
   867.700012       3.83487606    
   867.799988       3.83546400    
   867.900024       3.83582425    
   868.000000       3.83662820    
   868.099976       3.83683228    
   868.200012       3.83704829    
   868.299988       3.83724022    
   868.400024       3.83786416    
   868.500000       3.83842802    
   868.599976       3.83913612    
   868.700012       3.83934021    
   868.799988       3.84021616    
   868.900024       3.84032416    
   869.000000       3.84073210    
   869.099976       3.84094810    
   869.200012       3.84150028    
   869.299988       3.84235215    
   869.400024       3.84249616    
   869.500000       3.84345603    
   869.599976       3.84384036    
   869.700012       3.84410405    
   869.799988       3.84439206    
   869.900024       3.84462023    
   870.000000       3.84495616    
   870.099976       3.84588027    
   870.200012       3.84620404    
   870.299988       3.84678030    
   870.400024       3.84705615    
   870.500000       3.84732008    
   870.599976       3.84763217    
   870.700012       3.84780025    
   870.799988       3.84882021    
   870.900024       3.84900022    
   871.000000       3.84909630    
   871.099976       3.84927630    
   871.200012       3.84955192    
   871.299988       3.84972024    
   871.400024       3.84997201    
   871.500000       3.85090804    
   871.599976       3.85153222    
   871.700012       3.85226417    
   871.799988       3.85251594    
   871.900024       3.85327220    
   872.000000       3.85350013    
   872.099976       3.85376406    
   872.200012       3.85376406    
   872.299988       3.85438824    
   872.400024       3.85454416    
   872.500000       3.85506010    
   872.599976       3.85515618    
   872.700012       3.85615206    
   872.799988       3.85644031    
   872.900024       3.85686016    
   873.000000       3.85712433    
   873.099976       3.85837221    
   873.200012       3.85932016    
   873.299988       3.85987210    
   873.400024       3.86001611    
   873.500000       3.86068821    
   873.599976       3.86079621    
   873.700012       3.86150432    
   873.799988       3.86193633    
   873.900024       3.86224818    
   874.000000       3.86260796    
   874.099976       3.86292005    
   874.200012       3.86365223    
   874.299988       3.86377215    
   874.400024       3.86444426    
   874.500000       3.86463618    
   874.599976       3.86536813    
   874.700012       3.86566806    
   874.799988       3.86611223    
   874.900024       3.86629224    
   875.000000       3.86656833    
   875.099976       3.86716819    
   875.200012       3.86760020    
   875.299988       3.86856008    
   875.400024       3.86888433    
   875.500000       3.86929226    
   875.599976       3.86944818    
   875.700012       3.86948419    
   875.799988       3.87015629    
   875.900024       3.87044406    
   876.000000       3.87092423    
   876.099976       3.87152410    
   876.200012       3.87162018    
   876.299988       3.87248421    
   876.400024       3.87354016    
   876.500000       3.87378001    
   876.599976       3.87427211    
   876.700012       3.87482429    
   876.799988       3.87508798    
   876.900024       3.87524438    
   877.000000       3.87602425    
   877.099976       3.87669635    
   877.200012       3.87692428    
   877.299988       3.87708020    
   877.400024       3.87708020    
   877.500000       3.87764406    
   877.599976       3.87806416    
   877.700012       3.87828016    
   877.799988       3.87853217    
   877.900024       3.87928796    
   878.000000       3.88014007    
   878.099976       3.88134027    
   878.200012       3.88221598    
   878.299988       3.88267207    
   878.400024       3.88384819    
   878.500000       3.88408828    
   878.599976       3.88424420    
   878.700012       3.88456798    
   878.799988       3.88635612    
   878.900024       3.88664412    
   879.000000       3.88680029    
   879.099976       3.88743615    
   879.200012       3.88760424    
   879.299988       3.88914037    
   879.400024       3.88965607    
   879.500000       3.89036417    
   879.599976       3.89147997    
   879.700012       3.89174414    
   879.799988       3.89252400    
   879.900024       3.89304018    
   880.000000       3.89304018    
   880.099976       3.89319611    
   880.200012       3.89380813    
   880.299988       3.89413214    
   880.400024       3.89449215    
   880.500000       3.89449215    
   880.599976       3.89484000    
   880.700012       3.89514017    
   880.799988       3.89569211    
   880.900024       3.89581227    
   881.000000       3.89594412    
   881.099976       3.89644814    
   881.200012       3.89719200    
   881.299988       3.89738393    
   881.400024       3.89798427    
   881.500000       3.89820027    
   881.599976       3.89875221    
   881.700012       3.89956808    
   881.799988       3.89995217    
   881.900024       3.90032411    
   882.000000       3.90049219    
   882.099976       3.90121198    
   882.200012       3.90214825    
   882.299988       3.90224409    
   882.400024       3.90273619    
   882.500000       3.90320420    
   882.599976       3.90400815    
   882.700012       3.90456009    
   882.799988       3.90546012    
   882.900024       3.90631223    
   883.000000       3.90687609    
   883.099976       3.90724826    
   883.200012       3.90775204    
   883.299988       3.90848422    
   883.400024       3.90861607    
   883.500000       3.90904808    
   883.599976       3.90919209    
   883.700012       3.90984011    
   883.799988       3.90984011    
   883.900024       3.91023612    
   884.000000       3.91043997    
   884.099976       3.91064405    
   884.200012       3.91090798    
   884.299988       3.91113615    
   884.400024       3.91184425    
   884.500000       3.91220403    
   884.599976       3.91220403    
   884.700012       3.91245627    
   884.799988       3.91300797    
   884.900024       3.91335630    
   885.000000       3.91335630    
   885.099976       3.91374016    
   885.200012       3.91401601    
   885.299988       3.91473603    
   885.400024       3.91473603    
   885.500000       3.91534805    
   885.599976       3.91573215    
   885.700012       3.91573215    
   885.799988       3.91606832    
   885.900024       3.91630816    
   886.000000       3.91654801    
   886.099976       3.91670418    
   886.200012       3.91730428    
   886.299988       3.91812015    
   886.400024       3.91846800    
   886.500000       3.91880417    
   886.599976       3.91978812    
   886.700012       3.91990829    
   886.799988       3.92046022    
   886.900024       3.92102408    
   887.000000       3.92126417    
   887.099976       3.92149210    
   887.200012       3.92211604    
   887.299988       3.92253613    
   887.400024       3.92324424    
   887.500000       3.92361617    
   887.599976       3.92376018    
   887.700012       3.92468429    
   887.799988       3.92504406    
   887.900024       3.92575216    
   888.000000       3.92613626    
   888.099976       3.92643619    
   888.200012       3.92676020    
   888.299988       3.92772007    
   888.400024       3.92803216    
   888.500000       3.92864418    
   888.599976       3.92925620    
   888.700012       3.92980838    
   888.799988       3.93048000    
   888.900024       3.93048000    
   889.000000       3.93097210    
   889.099976       3.93120027    
   889.200012       3.93208814    
   889.299988       3.93288016    
   889.400024       3.93344402    
   889.500000       3.93375611    
   889.599976       3.93415213    
   889.700012       3.93474007    
   889.799988       3.93498015    
   889.900024       3.93498015    
   890.000000       3.93573594    
   890.099976       3.93595195    
   890.200012       3.93631220    
   890.299988       3.93650413    
   890.400024       3.93700814    
   890.500000       3.93750024    
   890.599976       3.93813610    
   890.700012       3.93848395    
   890.799988       3.93880820    
   890.900024       3.93919206    
   891.000000       3.94023609    
   891.099976       3.94042802    
   891.200012       3.94057202    
   891.299988       3.94092011    
   891.400024       3.94125605    
   891.500000       3.94162798    
   891.599976       3.94316411    
   891.700012       3.94415998    
   891.799988       3.94435191    
   891.900024       3.94478393    
   892.000000       3.94498801    
   892.099976       3.94537234    
   892.200012       3.94606805    
   892.299988       3.94612813    
   892.400024       3.94623637    
   892.500000       3.94669199    
   892.599976       3.94749618    
   892.700012       3.94795203    
   892.799988       3.94817996    
   892.900024       3.94845605    
   893.000000       3.94916415    
   893.099976       3.94960833    
   893.200012       3.94960833    
   893.299988       3.95027995    
   893.400024       3.95107222    
   893.500000       3.95162416    
   893.599976       3.95193601    
   893.700012       3.95260811    
   893.799988       3.95322013    
   893.900024       3.95383191    
   894.000000       3.95406008    
   894.099976       3.95510411    
   894.200012       3.95587230    
   894.299988       3.95661616    
   894.400024       3.95712018    
   894.500000       3.95887232    
   894.599976       3.95949626    
   894.700012       3.95975995    
   894.799988       3.95992827    
   894.900024       3.96032429    
   895.000000       3.96103215    
   895.099976       3.96172810    
   895.200012       3.96211219    
   895.299988       3.96273613    
   895.400024       3.96286821    
   895.500000       3.96342015    
   895.599976       3.96421218    
   895.700012       3.96439195    
   895.799988       3.96495628    
   895.900024       3.96505213    
   896.000000       3.96534014    
   896.099976       3.96567607    
   896.200012       3.96622825    
   896.299988       3.96720004    
   896.400024       3.96872425    
   896.500000       3.96993613    
   896.599976       3.97008014    
   896.700012       3.97057223    
   896.799988       3.97102809    
   896.900024       3.97179604    
   897.000000       3.97212029    
   897.099976       3.97212029    
   897.200012       3.97261214    
   897.299988       3.97315216    
   897.400024       3.97332025    
   897.500000       3.97392011    
   897.599976       3.97392011    
   897.700012       3.97416019    
   897.799988       3.97473598    
   897.900024       3.97513199    
   898.000000       3.97549224    
   898.099976       3.97593617    
   898.200012       3.97618794    
   898.299988       3.97665620    
   898.400024       3.97699237    
   898.500000       3.97758031    
   898.599976       3.97789216    
   898.700012       3.97878003    
   898.799988       3.97893596    
   898.900024       3.97936797    
   899.000000       3.97945213    
   899.099976       3.97996807    
   899.200012       3.98011231    
   899.299988       3.98061609    
   899.400024       3.98137212    
   899.500000       3.98160028    
   899.599976       3.98175621    
   899.700012       3.98277617    
   899.799988       3.98352027    
   899.900024       3.98378396    
   900.000000       3.98386812    
   900.099976       3.98414421    
   900.200012       3.98457623    
   900.299988       3.98498416    
   900.400024       3.98583627    
   900.500000       3.98641229    
   900.599976       3.98736000    
   900.700012       3.98804402    
   900.799988       3.98839211    
   900.900024       3.98863196    
   901.000000       3.98904014    
   901.099976       3.98954415    
   901.200012       3.99004817    
   901.299988       3.99020410    
   901.400024       3.99044418    
   901.500000       3.99098420    
   901.599976       3.99116397    
   901.700012       3.99128413    
   901.799988       3.99157214    
   901.900024       3.99171615    
   902.000000       3.99205208    
   902.099976       3.99254417    
   902.200012       3.99286819    
   902.299988       3.99301219    
   902.400024       3.99357629    
   902.500000       3.99444032    
   902.599976       3.99483609    
   902.700012       3.99528027    
   902.799988       3.99620414    
   902.900024       3.99667215    
   903.000000       3.99697232    
   903.099976       3.99711609    
   903.200012       3.99740434    
   903.299988       3.99770403    
   903.400024       3.99916816    
   903.500000       3.99967217    
   903.599976       4.00008011    
   903.700012       4.00072813    
   903.799988       4.00108814    
   903.900024       4.00183249    
   904.000000       4.00220442    
   904.099976       4.00252819    
   904.200012       4.00309229    
   904.299988       4.00389624    
   904.400024       4.00408840    
   904.500000       4.00443602    
   904.599976       4.00521612    
   904.700012       4.00650024    
   904.799988       4.00651217    
   904.900024       4.00670433    
   905.000000       4.00704002    
   905.099976       4.00773621    
   905.200012       4.00805998    
   905.299988       4.00879240    
   905.400024       4.00907993    
   905.500000       4.00907993    
   905.599976       4.00950003    
   905.700012       4.01002836    
   905.799988       4.01040030    
   905.900024       4.01116800    
   906.000000       4.01158810    
   906.099976       4.01200819    
   906.200012       4.01246405    
   906.299988       4.01277637    
   906.400024       4.01311207    
   906.500000       4.01360416    
   906.599976       4.01409626    
   906.700012       4.01457596    
   906.799988       4.01505613    
   906.900024       4.01546431    
   907.000000       4.01589632    
   907.099976       4.01623201    
   907.200012       4.01722813    
   907.299988       4.01761246    
   907.400024       4.01917219    
   907.500000       4.01976013    
   907.599976       4.02079248    
   907.700012       4.02170420    
   907.799988       4.02261639    
   907.900024       4.02309608    
   908.000000       4.02350426    
   908.099976       4.02381611    
   908.200012       4.02505207    
   908.299988       4.02534008    
   908.400024       4.02585649    
   908.500000       4.02614403    
   908.599976       4.02642012    
   908.700012       4.02675629    
   908.799988       4.02756023    
   908.900024       4.02786016    
   909.000000       4.02807617    
   909.099976       4.02856827    
   909.200012       4.02931213    
   909.299988       4.02981615    
   909.400024       4.03048849    
   909.500000       4.03080034    
   909.599976       4.03162813    
   909.700012       4.03218031    
   909.799988       4.03263617    
   909.900024       4.03291225    
   910.000000       4.03315210    
   910.099976       4.03371620    
   910.200012       4.03472424    
   910.299988       4.03508425    
   910.400024       4.03519201    
   910.500000       4.03533649    
   910.599976       4.03564835    
   910.700012       4.03582811    
   910.799988       4.03609228    
   910.900024       4.03648806    
   911.000000       4.03711224    
   911.099976       4.03749609    
   911.200012       4.03807211    
   911.299988       4.03831196    
   911.400024       4.03872013    
   911.500000       4.03947639    
   911.599976       4.04038811    
   911.700012       4.04061651    
   911.799988       4.04094028    
   911.900024       4.04114437    
   912.000000       4.04158831    
   912.099976       4.04196024    
   912.200012       4.04212809    
   912.299988       4.04212809    
   912.400024       4.04240417    
   912.500000       4.04275227    
   912.599976       4.04311228    
   912.700012       4.04425192    
   912.799988       4.04450417    
   912.900024       4.04520035    
   913.000000       4.04620838    
   913.099976       4.04688025    
   913.200012       4.04761219    
   913.299988       4.04761219    
   913.400024       4.04809237    
   913.500000       4.04896832    
   913.599976       4.04932833    
   913.700012       4.04942417    
   913.799988       4.05006027    
   913.900024       4.05038404    
   914.000000       4.05086422    
   914.099976       4.05111647    
   914.200012       4.05151224    
   914.299988       4.05171633    
   914.400024       4.05220842    
   914.500000       4.05254412    
   914.599976       4.05285597    
   914.700012       4.05327606    
   914.799988       4.05358839    
   914.900024       4.05358839    
   915.000000       4.05448818    
   915.099976       4.05448818    
   915.200012       4.05468035    
   915.299988       4.05488443    
   915.400024       4.05537605    
   915.500000       4.05553246    
   915.599976       4.05613232    
   915.700012       4.05622816    
   915.799988       4.05667210    
   915.900024       4.05678034    
   916.000000       4.05720043    
   916.099976       4.05742836    
   916.200012       4.05822039    
   916.299988       4.05886841    
   916.400024       4.05930042    
   916.500000       4.05974436    
   916.599976       4.06012821    
   916.700012       4.06034422    
   916.799988       4.06075239    
   916.900024       4.06087208    
   917.000000       4.06155634    
   917.099976       4.06200027    
   917.200012       4.06293631    
   917.299988       4.06322432    
   917.400024       4.06353617    
   917.500000       4.06353617    
   917.599976       4.06545639    
   917.700012       4.06609249    
   917.799988       4.06664419    
   917.900024       4.06734037    
   918.000000       4.06825209    
   918.099976       4.06875610    
   918.200012       4.06933212    
   918.299988       4.06963205    
   918.400024       4.06998014    
   918.500000       4.07078409    
   918.599976       4.07152843    
   918.700012       4.07173204    
   918.799988       4.07184029    
   918.900024       4.07245207    
   919.000000       4.07336426    
   919.099976       4.07358027    
   919.200012       4.07398796    
   919.299988       4.07451630    
   919.400024       4.07463598    
   919.500000       4.07517624    
   919.599976       4.07578850    
   919.700012       4.07587194    
   919.799988       4.07596827    
   919.900024       4.07634020    
   920.000000       4.07686806    
   920.099976       4.07755232    
   920.200012       4.07821226    
   920.299988       4.07881212    
   920.400024       4.07897997    
   920.500000       4.07928038    
   920.599976       4.07980824    
   920.700012       4.08020449    
   920.799988       4.08082819    
   920.900024       4.08134413    
   921.000000       4.08228016    
   921.099976       4.08261633    
   921.200012       4.08295250    
   921.299988       4.08391237    
   921.400024       4.08472824    
   921.500000       4.08562803    
   921.599976       4.08574820    
   921.700012       4.08607244    
   921.799988       4.08649206    
   921.900024       4.08679199    
   922.000000       4.08709240    
   922.099976       4.08758450    
   922.200012       4.08795643    
   922.299988       4.08811235    
   922.400024       4.08868790    
   922.500000       4.08933592    
   922.599976       4.08998394    
   922.700012       4.09050035    
   922.799988       4.09088421    
   922.900024       4.09161615    
   923.000000       4.09195232    
   923.099976       4.09232426    
   923.200012       4.09292412    
   923.299988       4.09334421    
   923.400024       4.09372807    
   923.500000       4.09372807    
   923.599976       4.09405231    
   923.700012       4.09448433    
   923.799988       4.09557629    
   923.900024       4.09588814    
   924.000000       4.09620047    
   924.099976       4.09701633    
   924.200012       4.09779596    
   924.299988       4.09832430    
   924.400024       4.09844398    
   924.500000       4.09872007    
   924.599976       4.10005188    
   924.700012       4.10055637    
   924.799988       4.10072422    
   924.900024       4.10110807    
   925.000000       4.10151625    
   925.099976       4.10210419    
   925.200012       4.10227203    
   925.299988       4.10279989    
   925.400024       4.10292006    
   925.500000       4.10378408    
   925.599976       4.10475636    
   925.700012       4.10475636    
   925.799988       4.10542822    
   925.900024       4.10562038    
   926.000000       4.10596800    
   926.099976       4.10643625    
   926.200012       4.10695219    
   926.299988       4.10781622    
   926.400024       4.10842848    
   926.500000       4.10884809    
   926.599976       4.11000013    
   926.700012       4.11009645    
   926.799988       4.11020422    
   926.900024       4.11084032    
   927.000000       4.11141586    
   927.099976       4.11225605    
   927.200012       4.11333609    
   927.299988       4.11396027    
   927.400024       4.11454821    
   927.500000       4.11494446    
   927.599976       4.11604786    
   927.700012       4.11626387    
   927.799988       4.11626387    
   927.900024       4.11733198    
   928.000000       4.11747646    
   928.099976       4.11835241    
   928.200012       4.11909628    
   928.299988       4.11945629    
   928.400024       4.11992407    
   928.500000       4.12015200    
   928.599976       4.12086010    
   928.700012       4.12118435    
   928.799988       4.12170029    
   928.900024       4.12270832    
   929.000000       4.12298441    
   929.099976       4.12351227    
   929.200012       4.12391996    
   929.299988       4.12477207    
   929.400024       4.12568426    
   929.500000       4.12629604    
   929.599976       4.12660789    
   929.700012       4.12675238    
   929.799988       4.12684822    
   929.900024       4.12712431    
   930.000000       4.12762833    
   930.099976       4.12762833    
   930.200012       4.12824011    
   930.299988       4.12874413    
   930.400024       4.12909222    
   930.500000       4.12921238    
   930.599976       4.12996817    
   930.700012       4.13028002    
   930.799988       4.13055611    
   930.900024       4.13091612    
   931.000000       4.13137245    
   931.099976       4.13235617    
   931.200012       4.13274002    
   931.299988       4.13319635    
   931.400024       4.13348436    
   931.500000       4.13392830    
   931.599976       4.13505602    
   931.700012       4.13540411    
   931.799988       4.13632822    
   931.900024       4.13664007    
   932.000000       4.13744402    
   932.099976       4.13766003    
   932.200012       4.13836813    
   932.299988       4.13881207    
   932.400024       4.13947201    
   932.500000       4.14102030    
   932.599976       4.14123631    
   932.700012       4.14196825    
   932.799988       4.14232826    
   932.900024       4.14306021    
   933.000000       4.14316845    
   933.099976       4.14379215    
   933.200012       4.14446449    
   933.299988       4.14523220    
   933.400024       4.14546013    
   933.500000       4.14632416    
   933.599976       4.14658833    
   933.700012       4.14706802    
   933.799988       4.14716434    
   933.900024       4.14781237    
   934.000000       4.14814806    
   934.099976       4.14910841    
   934.200012       4.14996052    
   934.299988       4.15027237    
   934.400024       4.15056038    
   934.500000       4.15118408    
   934.599976       4.15227652    
   934.700012       4.15341616    
   934.799988       4.15381193    
   934.900024       4.15456820    
   935.000000       4.15471220    
   935.099976       4.15530014    
   935.200012       4.15533638    
   935.299988       4.15627241    
   935.400024       4.15653610    
   935.500000       4.15736389    
   935.599976       4.15776014    
   935.700012       4.15813208    
   935.799988       4.15846825    
   935.900024       4.15910435    
   936.000000       4.15971613    
   936.099976       4.15986013    
   936.200012       4.15988398    
   936.299988       4.16084433    
   936.400024       4.16101217    
   936.500000       4.16148043    
   936.599976       4.16214037    
   936.700012       4.16277647    
   936.799988       4.16306400    
   936.900024       4.16354418    
   937.000000       4.16384411    
   937.099976       4.16449213    
   937.200012       4.16475630    
   937.299988       4.16530848    
   937.400024       4.16584826    
   937.500000       4.16632843    
   937.599976       4.16644812    
   937.700012       4.16716814    
   937.799988       4.16787624    
   937.900024       4.16790009    
   938.000000       4.16900396    
   938.099976       4.16934013    
   938.200012       4.16980791    
   938.299988       4.17082787    
   938.400024       4.17196798    
   938.500000       4.17220831    
   938.599976       4.17272425    
   938.700012       4.17297602    
   938.799988       4.17333651    
   938.900024       4.17442799    
   939.000000       4.17517233    
   939.099976       4.17578411    
   939.200012       4.17625237    
   939.299988       4.17673206    
   939.400024       4.17741632    
   939.500000       4.17855644    
   939.599976       4.17904806    
   939.700012       4.17955208    
   939.799988       4.18033218    
   939.900024       4.18086004    
   940.000000       4.18100405    
   940.099976       4.18197632    
   940.200012       4.18255234    
   940.299988       4.18272018    
   940.400024       4.18354797    
   940.500000       4.18390799    
   940.599976       4.18426847    
   940.700012       4.18473625    
   940.799988       4.18585205    
   940.900024       4.18614006    
   941.000000       4.18643999    
   941.099976       4.18738842    
   941.200012       4.18814421    
   941.299988       4.18856430    
   941.400024       4.18916416    
   941.500000       4.18993235    
   941.599976       4.19060421    
   941.700012       4.19116831    
   941.799988       4.19126415    
   941.900024       4.19143248    
   942.000000       4.19190025    
   942.099976       4.19246435    
   942.200012       4.19298029    
   942.299988       4.19359207    
   942.400024       4.19425201    
   942.500000       4.19456434    
   942.599976       4.19473219    
   942.700012       4.19539213    
   942.799988       4.19569206    
   942.900024       4.19575214    
   943.000000       4.19602823    
   943.099976       4.19629240    
   943.200012       4.19700003    
   943.299988       4.19761229    
   943.400024       4.19820023    
   943.500000       4.19858408    
   943.599976       4.19908810    
   943.700012       4.19962835    
   943.799988       4.20025206    
   943.900024       4.20057631    
   944.000000       4.20073223    
   944.099976       4.20098400    
   944.200012       4.20123625    
   944.299988       4.20179987    
   944.400024       4.20250797    
   944.500000       4.20264006    
   944.599976       4.20327616    
   944.700012       4.20478821    
   944.799988       4.20522022    
   944.900024       4.20585632    
   945.000000       4.20628834    
   945.099976       4.20694828    
   945.200012       4.20727205    
   945.299988       4.20757198    
   945.400024       4.20801640    
   945.500000       4.20801640    
   945.599976       4.20933628    
   945.700012       4.20962429    
   945.799988       4.21051216    
   945.900024       4.21173620    
   946.000000       4.21225214    
   946.099976       4.21225214    
   946.200012       4.21249247    
   946.299988       4.21328402    
   946.400024       4.21345234    
   946.500000       4.21345234    
   946.599976       4.21474838    
   946.700012       4.21574402    
   946.799988       4.21615219    
   946.900024       4.21653652    
   947.000000       4.21671629    
   947.099976       4.21765232    
   947.200012       4.21848011    
   947.299988       4.21948814    
   947.400024       4.21999216    
   947.500000       4.22081995    
   947.599976       4.22112036    
   947.700012       4.22112036    
   947.799988       4.22132444    
   947.900024       4.22180414    
   948.000000       4.22343636    
   948.099976       4.22468424    
   948.200012       4.22486401    
   948.299988       4.22516441    
   948.400024       4.22546434    
   948.500000       4.22625589    
   948.599976       4.22668791    
   948.700012       4.22679615    
   948.799988       4.22762442    
   948.900024       4.22762442    
   949.000000       4.22833252    
   949.099976       4.22833252    
   949.200012       4.22884798    
   949.299988       4.22927999    
   949.400024       4.22946024    
   949.500000       4.23019218    
   949.599976       4.23085213    
   949.700012       4.23123646    
   949.799988       4.23123646    
   949.900024       4.23157215    
   950.000000       4.23262835    
   950.099976       4.23398447    
   950.200012       4.23462009    
   950.299988       4.23502827    
   950.400024       4.23590422    
   950.500000       4.23619223    
   950.599976       4.23674440    
   950.700012       4.23752403    
   950.799988       4.23780012    
   950.900024       4.23867607    
   951.000000       4.23903608    
   951.099976       4.23937225    
   951.200012       4.24042797    
   951.299988       4.24052429    
   951.400024       4.24187994    
   951.500000       4.24207211    
   951.599976       4.24287605    
   951.700012       4.24363232    
   951.799988       4.24382401    
   951.900024       4.24408817    
   952.000000       4.24438810    
   952.099976       4.24473619    
   952.200012       4.24488020    
   952.299988       4.24596024    
   952.400024       4.24636841    
   952.500000       4.24670410    
   952.599976       4.24687243    
   952.700012       4.24843216    
   952.799988       4.24987221    
   952.900024       4.25022030    
   953.000000       4.25055599    
   953.099976       4.25150442    
   953.200012       4.25169611    
   953.299988       4.25224829    
   953.400024       4.25318432    
   953.500000       4.25318432    
   953.599976       4.25336409    
   953.700012       4.25374842    
   953.799988       4.25385618    
   953.900024       4.25385618    
   954.000000       4.25425196    
   954.099976       4.25466013    
   954.200012       4.25580025    
   954.299988       4.25659227    
   954.400024       4.25699997    
   954.500000       4.25727606    
   954.599976       4.25750399    
   954.700012       4.25802040    
   954.799988       4.25821209    
   954.900024       4.25838041    
   955.000000       4.25866842    
   955.099976       4.25881243    
   955.200012       4.25930452    
   955.299988       4.25948429    
   955.400024       4.26015615    
   955.500000       4.26099586    
   955.599976       4.26163197    
   955.700012       4.26318026    
   955.799988       4.26318026    
   955.900024       4.26442814    
   956.000000       4.26498032    
   956.099976       4.26556826    
   956.200012       4.26610804    
   956.299988       4.26672029    
   956.400024       4.26708031    
   956.500000       4.26742840    
   956.599976       4.26769209    
   956.700012       4.26856852    
   956.799988       4.26900005    
   956.900024       4.26962423    
   957.000000       4.27010393    
   957.099976       4.27068043    
   957.200012       4.27113628    
   957.299988       4.27114820    
   957.400024       4.27197599    
   957.500000       4.27220392    
   957.599976       4.27246809    
   957.700012       4.27291203    
   957.799988       4.27321196    
   957.900024       4.27377605    
   958.000000       4.27443647    
   958.099976       4.27455616    
   958.200012       4.27480841    
   958.299988       4.27509642    
   958.400024       4.27575588    
   958.500000       4.27603197    
   958.599976       4.27638006    
   958.700012       4.27696848    
   958.799988       4.27720833    
   958.900024       4.27789211    
   959.000000       4.27819204    
   959.099976       4.27857637    
   959.200012       4.27981234    
   959.299988       4.27981234    
   959.400024       4.28032827    
   959.500000       4.28066397    
   959.599976       4.28066397    
   959.700012       4.28085613    
   959.799988       4.28148031    
   959.900024       4.28202009    
   960.000000       4.28232002    
   960.099976       4.28310013    
   960.200012       4.28386831    
   960.299988       4.28421593    
   960.400024       4.28428841    
   960.500000       4.28494835    
   960.599976       4.28583622    
   960.700012       4.28606415    
   960.799988       4.28726435    
   960.900024       4.28780413    
   961.000000       4.28799629    
   961.099976       4.28833246    
   961.200012       4.28866816    
   961.299988       4.28917217    
   961.400024       4.29035997    
   961.500000       4.29069614    
   961.599976       4.29108047    
   961.700012       4.29151249    
   961.799988       4.29192019    
   961.900024       4.29252005    
   962.000000       4.29304790    
   962.099976       4.29328823    
   962.200012       4.29382849    
   962.299988       4.29415226    
   962.400024       4.29428387    
   962.500000       4.29468012    
   962.599976       4.29513597    
   962.700012       4.29537630    
   962.799988       4.29634809    
   962.900024       4.29700851    
   963.000000       4.29727221    
   963.099976       4.29777622    
   963.200012       4.29795599    
   963.299988       4.29860401    
   963.400024       4.29931211    
   963.500000       4.29979229    
   963.599976       4.30023623    
   963.700012       4.30110025    
   963.799988       4.30193996    
   963.900024       4.30216837    
   964.000000       4.30243206    
   964.099976       4.30294800    
   964.200012       4.30323601    
   964.299988       4.30395651    
   964.400024       4.30438852    
   964.500000       4.30503607    
   964.599976       4.30514431    
   964.700012       4.30586386    
   964.799988       4.30634403    
   964.900024       4.30737591    
   965.000000       4.30783224    
   965.099976       4.30823994    
   965.200012       4.30881596    
   965.299988       4.30917645    
   965.400024       4.30971622    
   965.500000       4.31122828    
   965.599976       4.31144428    
   965.700012       4.31300449    
   965.799988       4.31348419    
   965.900024       4.31397629    
   966.000000       4.31481600    
   966.099976       4.31630421    
   966.200012       4.31811619    
   966.299988       4.31829596    
   966.400024       4.31893206    
   966.500000       4.31931639    
   966.599976       4.31966400    
   966.700012       4.32010841    
   966.799988       4.32064819    
   966.900024       4.32138014    
   967.000000       4.32189608    
   967.099976       4.32226849    
   967.200012       4.32280827    
   967.299988       4.32338428    
   967.400024       4.32390022    
   967.500000       4.32464409    
   967.599976       4.32541227    
   967.700012       4.32579613    
   967.799988       4.32631207    
   967.900024       4.32679224    
   968.000000       4.32766819    
   968.099976       4.32821989    
   968.200012       4.32921648    
   968.299988       4.32944441    
   968.400024       4.32992411    
   968.500000       4.33101606    
   968.599976       4.33222818    
   968.700012       4.33283997    
   968.799988       4.33330822    
   968.900024       4.33369207    
   969.000000       4.33401632    
   969.099976       4.33411217    
   969.200012       4.33441210    
   969.299988       4.33521605    
   969.400024       4.33543205    
   969.500000       4.33600807    
   969.599976       4.33605623    
   969.700012       4.33654833    
   969.799988       4.33686018    
   969.900024       4.33686018    
   970.000000       4.33782005    
   970.099976       4.33821630    
   970.200012       4.33885241    
   970.299988       4.33885241    
   970.400024       4.33966827    
   970.500000       4.34014845    
   970.599976       4.34030437    
   970.700012       4.34128809    
   970.799988       4.34230852    
   970.900024       4.34317207    
   971.000000       4.34354448    
   971.099976       4.34455204    
   971.200012       4.34545231    
   971.299988       4.34578800    
   971.400024       4.34578800    
   971.500000       4.34653187    
   971.599976       4.34731245    
   971.700012       4.34791231    
   971.799988       4.34822416    
   971.900024       4.34898043    
   972.000000       4.34941244    
   972.099976       4.34965229    
   972.200012       4.35007238    
   972.299988       4.35109234    
   972.400024       4.35177612    
   972.500000       4.35201597    
   972.599976       4.35229206    
   972.700012       4.35295200    
   972.799988       4.35326433    
   972.900024       4.35342026    
   973.000000       4.35378027    
   973.099976       4.35398436    
   973.200012       4.35520792    
   973.299988       4.35570002    
   973.400024       4.35624027    
   973.500000       4.35684013    
   973.599976       4.35684013    
   973.700012       4.35751200    
   973.799988       4.35790825    
   973.900024       4.35811186    
   974.000000       4.35848427    
   974.099976       4.35884428    
   974.200012       4.35913229    
   974.299988       4.35946798    
   974.400024       4.36005592    
   974.500000       4.36021233    
   974.599976       4.36074018    
   974.700012       4.36101627    
   974.799988       4.36208439    
   974.900024       4.36233616    
   975.000000       4.36292410    
   975.099976       4.36326027    
   975.200012       4.36382389    
   975.299988       4.36400414    
   975.400024       4.36449623    
   975.500000       4.36544418    
   975.599976       4.36604404    
   975.700012       4.36646414    
   975.799988       4.36708832    
   975.900024       4.36818027    
   976.000000       4.36839628    
   976.099976       4.36928415    
   976.200012       4.36995602    
   976.299988       4.37049627    
   976.400024       4.37083197    
   976.500000       4.37160015    
   976.599976       4.37217617    
   976.700012       4.37256002    
   976.799988       4.37278843    
   976.900024       4.37349606    
   977.000000       4.37434816    
   977.099976       4.37434816    
   977.200012       4.37567997    
   977.299988       4.37624407    
   977.400024       4.37688017    
   977.500000       4.37744427    
   977.599976       4.37791252    
   977.700012       4.37900400    
   977.799988       4.37918425    
   977.900024       4.37976027    
   978.000000       4.38023996    
   978.099976       4.38108015    
   978.200012       4.38108015    
   978.299988       4.38187218    
   978.400024       4.38256788    
   978.500000       4.38288021    
   978.599976       4.38339615    
   978.700012       4.38382816    
   978.799988       4.38447618    
   978.900024       4.38447618    
   979.000000       4.38489628    
   979.099976       4.38489628    
   979.200012       4.38606024    
   979.299988       4.38656425    
   979.400024       4.38697243    
   979.500000       4.38784790    
   979.599976       4.38856840    
   979.700012       4.38885641    
   979.799988       4.38999605    
   979.900024       4.38999605    
   980.000000       4.39072847    
   980.099976       4.39108801    
   980.200012       4.39206028    
   980.299988       4.39334393    
   980.400024       4.39363241    
   980.500000       4.39424419    
   980.599976       4.39503622    
   980.700012       4.39574432    
   980.799988       4.39622450    
   980.900024       4.39687252    
   981.000000       4.39822817    
   981.099976       4.39898396    
   981.200012       4.39945221    
   981.299988       4.40042448    
   981.400024       4.40083218    
   981.500000       4.40164804    
   981.599976       4.40229607    
   981.700012       4.40335226    
   981.799988       4.40414429    
   981.900024       4.40527248    
   982.000000       4.40588427    
   982.099976       4.40668821    
   982.200012       4.40704823    
   982.299988       4.40719223    
   982.400024       4.40761232    
   982.500000       4.40852404    
   982.599976       4.40893221    
   982.700012       4.40893221    
   982.799988       4.40910006    
   982.900024       4.41004801    
   983.000000       4.41034842    
   983.099976       4.41085196    
   983.200012       4.41128397    
   983.299988       4.41210032    
   983.400024       4.41255617    
   983.500000       4.41274834    
   983.599976       4.41357613    
   983.700012       4.41393614    
   983.799988       4.41450024    
   983.900024       4.41496849    
   984.000000       4.41534042    
   984.099976       4.41562796    
   984.200012       4.41654015    
   984.299988       4.41716433    
   984.400024       4.41802835    
   984.500000       4.41849613    
   984.599976       4.41915607    
   984.700012       4.41915607    
   984.799988       4.41957617    
   984.900024       4.42042828    
   985.000000       4.42111206    
   985.099976       4.42146015    
   985.200012       4.42189217    
   985.299988       4.42237186    
   985.400024       4.42255211    
   985.500000       4.42320013    
   985.599976       4.42370415    
   985.700012       4.42621231    
   985.799988       4.42717218    
   985.900024       4.42717218    
   986.000000       4.42776012    
   986.099976       4.42839622    
   986.200012       4.42881632    
   986.299988       4.42947626    
   986.400024       4.42981195    
   986.500000       4.43048429    
   986.599976       4.43130016    
   986.700012       4.43160009    
   986.799988       4.43312407    
   986.900024       4.43421602    
   987.000000       4.43449211    
   987.099976       4.43669987    
   987.200012       4.43768406    
   987.299988       4.43812847    
   987.400024       4.43934011    
   987.500000       4.44029999    
   987.599976       4.44079208    
   987.700012       4.44129610    
   987.799988       4.44202805    
   987.900024       4.44262791    
   988.000000       4.44531631    
   988.099976       4.44622803    
   988.200012       4.44725990    
   988.299988       4.44787216    
   988.400024       4.44853210    
   988.500000       4.44926405    
   988.599976       4.45030832    
   988.700012       4.45078850    
   988.799988       4.45252800    
   988.900024       4.45346403    
   989.000000       4.45404005    
   989.099976       4.45404005    
   989.200012       4.45449638    
   989.299988       4.45477247    
   989.400024       4.45602036    
   989.500000       4.45647621    
   989.599976       4.45701599    
   989.700012       4.45801210    
   989.799988       4.45821619    
   989.900024       4.45858812    
   990.000000       4.45898438    
   990.099976       4.45962048    
   990.200012       4.46024418    
   990.299988       4.46107244    
   990.400024       4.46160030    
   990.500000       4.46160030    
   990.599976       4.46239233    
   990.700012       4.46272802    
   990.799988       4.46324396    
   990.900024       4.46335220    
   991.000000       4.46510410    
   991.099976       4.46583605    
   991.200012       4.46616030    
   991.299988       4.46659231    
   991.400024       4.46784019    
   991.500000       4.46862030    
   991.599976       4.46905231    
   991.700012       4.46970034    
   991.799988       4.47045612    
   991.900024       4.47110415    
   992.000000       4.47213602    
   992.099976       4.47265244    
   992.200012       4.47336006    
   992.299988       4.47385216    
   992.400024       4.47511196    
   992.500000       4.47591591    
   992.599976       4.47643232    
   992.700012       4.47657633    
   992.799988       4.47699594    
   992.900024       4.47745228    
   993.000000       4.47817230    
   993.099976       4.47880840    
   993.200012       4.47945642    
   993.299988       4.47960043    
   993.400024       4.47985220    
   993.500000       4.48084831    
   993.599976       4.48118401    
   993.700012       4.48153210    
   993.799988       4.48286390    
   993.900024       4.48286390    
   994.000000       4.48400402    
   994.099976       4.48484421    
   994.200012       4.48536015    
   994.299988       4.48616409    
   994.400024       4.48664427    
   994.500000       4.48724413    
   994.599976       4.48754406    
   994.700012       4.48827648    
   994.799988       4.48872042    
   994.900024       4.48953629    
   995.000000       4.49045992    
   995.099976       4.49077225    
   995.200012       4.49140835    
   995.299988       4.49252415    
   995.400024       4.49300432    
   995.500000       4.49403620    
   995.599976       4.49446821    
   995.700012       4.49552393    
   995.799988       4.49620819    
   995.900024       4.49707222    
   996.000000       4.49730015    
   996.099976       4.49762392    
   996.200012       4.49805593    
   996.299988       4.49828434    
   996.400024       4.49941206    
   996.500000       4.50051641    
   996.599976       4.50115252    
   996.700012       4.50193214    
   996.799988       4.50271225    
   996.900024       4.50314426    
   997.000000       4.50352812    
   997.099976       4.50441599    
   997.200012       4.50553226    
   997.299988       4.50590420    
   997.400024       4.50649214    
   997.500000       4.50698423    
   997.599976       4.50769186    
   997.700012       4.50883198    
   997.799988       4.50963593    
   997.900024       4.51059628    
   998.000000       4.51156807    
   998.099976       4.51186848    
   998.200012       4.51203632    
   998.299988       4.51292419    
   998.400024       4.51485586    
   998.500000       4.51599598    
   998.599976       4.51624823    
   998.700012       4.51676416    
   998.799988       4.51689625    
   998.900024       4.51750803    
   999.000000       4.51784420    
   999.099976       4.51866007    
   999.200012       4.51930809    
   999.299988       4.51947641    
   999.400024       4.51981211    
   999.500000       4.52038813    
   999.599976       4.52144432    
   999.700012       4.52191210    
   999.799988       4.52235603    
   999.900024       4.52294397    
   1000.00000       4.52309990    
   1000.09998       4.52386808    
   1000.20001       4.52452850    
   1000.29999       4.52508020    
   1000.40002       4.52596807    
   1000.50000       4.52646017    
   1000.59998       4.52660418    
   1000.70001       4.52732420    
   1000.79999       4.52822399    
   1000.90002       4.52854824    
   1001.00000       4.52929211    
   1001.09998       4.53020430    
   1001.20001       4.53050423    
   1001.29999       4.53154802    
   1001.40002       4.53246021    
   1001.50000       4.53307199    
   1001.59998       4.53337240    
   1001.70001       4.53393602    
   1001.79999       4.53444052    
   1001.90002       4.53506422    
   1002.00000       4.53620434    
   1002.09998       4.53640795    
   1002.20001       4.53748798    
   1002.29999       4.53816032    
   1002.40002       4.53872395    
   1002.50000       4.53921604    
   1002.59998       4.53986406    
   1002.70001       4.54046440    
   1002.79999       4.54225206    
   1002.90002       4.54225206    
   1003.00000       4.54260015    
   1003.09998       4.54278040    
   1003.20001       4.54321241    
   1003.29999       4.54321241    
   1003.40002       4.54406404    
   1003.50000       4.54425621    
   1003.59998       4.54440022    
   1003.70001       4.54536009    
   1003.79999       4.54587603    
   1003.90002       4.54705238    
   1004.00000       4.54776001    
   1004.09998       4.54866028    
   1004.20001       4.54935646    
   1004.29999       4.55047226    
   1004.40002       4.55080843    
   1004.50000       4.55113220    
   1004.59998       4.55113220    
   1004.70001       4.55210447    
   1004.79999       4.55301619    
   1004.90002       4.55365229    
   1005.00000       4.55445623    
   1005.09998       4.55512810    
   1005.20001       4.55552387    
   1005.29999       4.55709600    
   1005.40002       4.55772018    
   1005.50000       4.55817604    
   1005.59998       4.55891991    
   1005.70001       4.55925608    
   1005.79999       4.56044436    
   1005.90002       4.56093645    
   1006.00000       4.56141615    
   1006.09998       4.56212425    
   1006.20001       4.56235218    
   1006.29999       4.56277227    
   1006.40002       4.56386423    
   1006.50000       4.56456041    
   1006.59998       4.56496811    
   1006.70001       4.56618023    
   1006.79999       4.56740427    
   1006.90002       4.56856823    
   1007.00000       4.56975603    
   1007.09998       4.56990004    
   1007.20001       4.57027197    
   1007.29999       4.57144833    
   1007.40002       4.57258797    
   1007.50000       4.57258797    
   1007.59998       4.57477236    
   1007.70001       4.57579231    
   1007.79999       4.57654810    
   1007.90002       4.57819223    
   1008.00000       4.57860041    
   1008.09998       4.57906818    
   1008.20001       4.57954788    
   1008.29999       4.58007622    
   1008.40002       4.58090401    
   1008.50000       4.58145618    
   1008.59998       4.58271599    
   1008.70001       4.58382034    
   1008.79999       4.58421612    
   1008.90002       4.58478022    
   1009.00000       4.58524799    
   1009.09998       4.58595610    
   1009.20001       4.58636427    
   1009.29999       4.58734798    
   1009.40002       4.58782816    
   1009.50000       4.58882427    
   1009.59998       4.58941221    
   1009.70001       4.58962822    
   1009.79999       4.59004831    
   1009.90002       4.59063625    
   1010.00000       4.59082842    
   1010.09998       4.59144020    
   1010.20001       4.59261608    
   1010.29999       4.59351635    
   1010.40002       4.59420013    
   1010.50000       4.59495592    
   1010.59998       4.59542418    
   1010.70001       4.59603596    
   1010.79999       4.59666014    
   1010.90002       4.59781218    
   1011.00000       4.59796810    
   1011.09998       4.59814835    
   1011.20001       4.59927607    
   1011.29999       4.60004425    
   1011.40002       4.60029602    
   1011.50000       4.60089636    
   1011.59998       4.60190392    
   1011.70001       4.60246849    
   1011.79999       4.60332012    
   1011.90002       4.60340405    
   1012.00000       4.60340405    
   1012.09998       4.60509634    
   1012.20001       4.60509634    
   1012.29999       4.60584021    
   1012.40002       4.60701609    
   1012.50000       4.60729218    
   1012.59998       4.60844421    
   1012.70001       4.60908031    
   1012.79999       4.61085606    
   1012.90002       4.61114407    
   1013.00000       4.61170816    
   1013.09998       4.61272812    
   1013.20001       4.61375999    
   1013.29999       4.61416817    
   1013.40002       4.61527205    
   1013.50000       4.61534452    
   1013.59998       4.61598015    
   1013.70001       4.61640024    
   1013.79999       4.61739635    
   1013.90002       4.61773205    
   1014.00000       4.61839199    
   1014.09998       4.61876392    
   1014.20001       4.61984396    
   1014.29999       4.62085199    
   1014.40002       4.62112808    
   1014.50000       4.62157202    
   1014.59998       4.62255621    
   1014.70001       4.62255621    
   1014.79999       4.62380409    
   1014.90002       4.62441587    
   1015.00000       4.62474012    
   1015.09998       4.62520838    
   1015.20001       4.62533998    
   1015.29999       4.62608433    
   1015.40002       4.62708044    
   1015.50000       4.62750006    
   1015.59998       4.62823200    
   1015.70001       4.62872410    
   1015.79999       4.62982845    
   1015.90002       4.63069248    
   1016.00000       4.63192844    
   1016.09998       4.63232422    
   1016.20001       4.63292408    
   1016.29999       4.63406420    
   1016.40002       4.63473606    
   1016.50000       4.63512039    
   1016.59998       4.63598442    
   1016.70001       4.63795233    
   1016.79999       4.63834810    
   1016.90002       4.63920021    
   1017.00000       4.64044809    
   1017.09998       4.64162445    
   1017.20001       4.64229631    
   1017.29999       4.64244032    
   1017.40002       4.64338827    
   1017.50000       4.64398813    
   1017.59998       4.64504433    
   1017.70001       4.64581203    
   1017.79999       4.64641237    
   1017.90002       4.64720392    
   1018.00000       4.64766026    
   1018.09998       4.64830828    
   1018.20001       4.64883614    
   1018.29999       4.64944839    
   1018.40002       4.65030050    
   1018.50000       4.65070820    
   1018.59998       4.65157223    
   1018.70001       4.65180016    
   1018.79999       4.65373230    
   1018.90002       4.65438032    
   1019.00000       4.65475225    
   1019.09998       4.65532827    
   1019.20001       4.65673208    
   1019.29999       4.65732002    
   1019.40002       4.65751219    
   1019.50000       4.65868807    
   1019.59998       4.65868807    
   1019.70001       4.65922832    
   1019.79999       4.66010427    
   1019.90002       4.66056013    
   1020.00000       4.66245604    
   1020.09998       4.66286421    
   1020.20001       4.66297197    
   1020.29999       4.66335630    
   1020.40002       4.66404009    
   1020.50000       4.66484451    
   1020.59998       4.66528797    
   1020.70001       4.66543245    
   1020.79999       4.66587639    
   1020.90002       4.66790438    
   1021.00000       4.66879225    
   1021.09998       4.66922426    
   1021.20001       4.66946411    
   1021.29999       4.67016029    
   1021.40002       4.67094040    
   1021.50000       4.67136049    
   1021.59998       4.67270422    
   1021.70001       4.67334032    
   1021.79999       4.67366409    
   1021.90002       4.67449236    
   1022.00000       4.67564392    
   1022.09998       4.67632818    
   1022.20001       4.67670012    
   1022.29999       4.67756414    
   1022.40002       4.67802000    
   1022.50000       4.67905235    
   1022.59998       4.67947197    
   1022.70001       4.67986822    
   1022.79999       4.68028831    
   1022.90002       4.68084049    
   1023.00000       4.68177605    
   1023.09998       4.68243599    
   1023.20001       4.68360043    
   1023.29999       4.68382788    
   1023.40002       4.68403196    
   1023.50000       4.68516016    
   1023.59998       4.68607235    
   1023.70001       4.68666029    
   1023.79999       4.68727207    
   1023.90002       4.68794441    
   1024.00000       4.68898821    
   1024.09998       4.68987608    
   1024.19995       4.69018793    
   1024.30005       4.69083595    
   1024.40002       4.69167614    
   1024.50000       4.69242048    
   1024.59998       4.69338036    
   1024.69995       4.69405222    
   1024.80005       4.69486809    
   1024.90002       4.69557619    
   1025.00000       4.69557619    
   1025.09998       4.69582796    
   1025.19995       4.69672823    
   1025.30005       4.69735193    
   1025.40002       4.69785643    
   1025.50000       4.69803619    
   1025.59998       4.69874430    
   1025.69995       4.69907999    
   1025.80005       4.69960833    
   1025.90002       4.70020819    
   1026.00000       4.70140839    
   1026.09998       4.70163631    
   1026.19995       4.70338821    
   1026.30005       4.70358038    
   1026.40002       4.70370007    
   1026.50000       4.70504427    
   1026.59998       4.70662832    
   1026.69995       4.70794821    
   1026.80005       4.70844030    
   1026.90002       4.70964003    
   1027.00000       4.71043205    
   1027.09998       4.71084023    
   1027.19995       4.71105623    
   1027.30005       4.71105623    
   1027.40002       4.71225595    
   1027.50000       4.71284437    
   1027.59998       4.71334791    
   1027.69995       4.71375608    
   1027.80005       4.71448803    
   1027.90002       4.71556807    
   1028.00000       4.71663618    
   1028.09998       4.71711588    
   1028.19995       4.71832848    
   1028.30005       4.71930027    
   1028.40002       4.72032022    
   1028.50000       4.72132826    
   1028.59998       4.72192812    
   1028.69995       4.72308016    
   1028.80005       4.72419643    
   1028.90002       4.72672844    
   1029.00000       4.72734022    
   1029.09998       4.72766399    
   1029.19995       4.72836018    
   1029.30005       4.72910452    
   1029.40002       4.72974014    
   1029.50000       4.73014832    
   1029.59998       4.73103619    
   1029.69995       4.73120451    
   1029.80005       4.73186398    
   1029.90002       4.73241615    
   1030.00000       4.73312426    
   1030.09998       4.73394012    
   1030.19995       4.73492432    
   1030.30005       4.73554802    
   1030.40002       4.73750448    
   1030.50000       4.73824835    
   1030.59998       4.73880005    
   1030.69995       4.73906422    
   1030.80005       4.73986816    
   1030.90002       4.74021626    
   1031.00000       4.74145222    
   1031.09998       4.74199200    
   1031.19995       4.74230433    
   1031.30005       4.74310827    
   1031.40002       4.74351597    
   1031.50000       4.74399614    
   1031.59998       4.74478817    
   1031.69995       4.74478817    
   1031.80005       4.74603605    
   1031.90002       4.74723625    
   1032.00000       4.74762011    
   1032.09998       4.74841213    
   1032.19995       4.74931240    
   1032.30005       4.75006819    
   1032.40002       4.75087214    
   1032.50000       4.75128031    
   1032.59998       4.75207186    
   1032.69995       4.75267220    
   1032.80005       4.75387239    
   1032.90002       4.75448418    
   1033.00000       4.75573206    
   1033.09998       4.75648832    
   1033.19995       4.75726843    
   1033.30005       4.75777197    
   1033.40002       4.75902033    
   1033.50000       4.75976419    
   1033.59998       4.75996828    
   1033.69995       4.76208019    
   1033.80005       4.76373625    
   1033.90002       4.76416826    
   1034.00000       4.76474428    
   1034.09998       4.76551247    
   1034.19995       4.76580000    
   1034.30005       4.76642418    
   1034.40002       4.76698828    
   1034.50000       4.76757622    
   1034.59998       4.76820040    
   1034.69995       4.76895618    
   1034.80005       4.76931620    
   1034.90002       4.77087593    
   1035.00000       4.77154827    
   1035.09998       4.77177620    
   1035.19995       4.77223206    
   1035.30005       4.77402020    
   1035.40002       4.77436829    
   1035.50000       4.77468014    
   1035.59998       4.77593994    
   1035.69995       4.77697229    
   1035.80005       4.77778816    
   1035.90002       4.77838850    
   1036.00000       4.77879620    
   1036.09998       4.77895212    
   1036.19995       4.77957630    
   1036.30005       4.78016424    
   1036.40002       4.78070450    
   1036.50000       4.78129244    
   1036.59998       4.78185606    
   1036.69995       4.78249216    
   1036.80005       4.78305626    
   1036.90002       4.78357220    
   1037.00000       4.78410006    
   1037.09998       4.78447247    
   1037.19995       4.78598452    
   1037.30005       4.78629637    
   1037.40002       4.78782034    
   1037.50000       4.78818035    
   1037.59998       4.78869629    
   1037.69995       4.78946400    
   1037.80005       4.78966808    
   1037.90002       4.78966808    
   1038.00000       4.78984833    
   1038.09998       4.79079628    
   1038.19995       4.79204416    
   1038.30005       4.79282427    
   1038.40002       4.79372406    
   1038.50000       4.79641199    
   1038.59998       4.79683208    
   1038.69995       4.79722834    
   1038.80005       4.79807997    
   1038.90002       4.79871607    
   1039.00000       4.79962826    
   1039.09998       4.80073214    
   1039.19995       4.80118799    
   1039.30005       4.80205202    
   1039.40002       4.80268860    
   1039.50000       4.80418825    
   1039.59998       4.80474043    
   1039.69995       4.80571175    
   1039.80005       4.80597639    
   1039.90002       4.80644417    
   1040.00000       4.80644417    
   1040.09998       4.80737972    
   1040.19995       4.80850840    
   1040.30005       4.80897617    
   1040.40002       4.81005621    
   1040.50000       4.81093216    
   1040.59998       4.81142426    
   1040.69995       4.81227636    
   1040.80005       4.81281662    
   1040.90002       4.81344032    
   1041.00000       4.81376410    
   1041.09998       4.81407642    
   1041.19995       4.81455612    
   1041.30005       4.81544399    
   1041.40002       4.81700420    
   1041.50000       4.81700420    
   1041.59998       4.81774807    
   1041.69995       4.81846809    
   1041.80005       4.81959581    
   1041.90002       4.82035255    
   1042.00000       4.82103634    
   1042.09998       4.82151604    
   1042.19995       4.82294464    
   1042.30005       4.82311201    
   1042.40002       4.82414436    
   1042.50000       4.82506847    
   1042.59998       4.82527208    
   1042.69995       4.82589626    
   1042.80005       4.82685614    
   1042.90002       4.82794857    
   1043.00000       4.82878828    
   1043.09998       4.83018017    
   1043.19995       4.83082819    
   1043.30005       4.83156013    
   1043.40002       4.83402014    
   1043.50000       4.83507633    
   1043.59998       4.83601236    
   1043.69995       4.83656406    
   1043.80005       4.83745193    
   1043.90002       4.83768034    
   1044.00000       4.83788395    
   1044.09998       4.83898783    
   1044.19995       4.83968449    
   1044.30005       4.84096813    
   1044.40002       4.84225225    
   1044.50000       4.84299612    
   1044.59998       4.84365606    
   1044.69995       4.84521627    
   1044.80005       4.84563637    
   1044.90002       4.84615183    
   1045.00000       4.84666824    
   1045.09998       4.84741211    
   1045.19995       4.84825182    
   1045.30005       4.84892416    
   1045.40002       4.84951210    
   1045.50000       4.85010004    
   1045.59998       4.85130024    
   1045.69995       4.85257196    
   1045.80005       4.85307598    
   1045.90002       4.85423994    
   1046.00000       4.85473204    
   1046.09998       4.85473204    
   1046.19995       4.85554790    
   1046.30005       4.85594416    
   1046.40002       4.85636425    
   1046.50000       4.85744429    
   1046.59998       4.85766029    
   1046.69995       4.85822439    
   1046.80005       4.85854816    
   1046.90002       4.85925579    
   1047.00000       4.85970020    
   1047.09998       4.86063623    
   1047.19995       4.86116409    
   1047.30005       4.86195612    
   1047.40002       4.86261606    
   1047.50000       4.86322832    
   1047.59998       4.86435604    
   1047.69995       4.86457253    
   1047.80005       4.86588049    
   1047.90002       4.86588049    
   1048.00000       4.86634827    
   1048.09998       4.86704445    
   1048.19995       4.86759663    
   1048.30005       4.86836433    
   1048.40002       4.86888027    
   1048.50000       4.86994839    
   1048.59998       4.87022400    
   1048.69995       4.87022400    
   1048.80005       4.87087250    
   1048.90002       4.87230015    
   1049.00000       4.87282801    
   1049.09998       4.87348843    
   1049.19995       4.87419605    
   1049.30005       4.87630844    
   1049.40002       4.87691975    
   1049.50000       4.87739992    
   1049.59998       4.87773657    
   1049.69995       4.87773657    
   1049.80005       4.87907982    
   1049.90002       4.87955999    
   1050.00000       4.88080788    
   1050.09998       4.88119221    
   1050.19995       4.88258410    
   1050.30005       4.88386822    
   1050.40002       4.88437223    
   1050.50000       4.88533211    
   1050.59998       4.88572836    
   1050.69995       4.88653231    
   1050.80005       4.88718033    
   1050.90002       4.88809204    
   1051.00000       4.88848829    
   1051.09998       4.88948441    
   1051.19995       4.88980818    
   1051.30005       4.89126015    
   1051.40002       4.89141607    
   1051.50000       4.89159632    
   1051.59998       4.89270020    
   1051.69995       4.89370823    
   1051.80005       4.89453650    
   1051.90002       4.89607239    
   1052.00000       4.89675617    
   1052.09998       4.89764404    
   1052.19995       4.89786053    
   1052.30005       4.89872456    
   1052.40002       4.89949226    
   1052.50000       4.90041637    
   1052.59998       4.90192795    
   1052.69995       4.90301991    
   1052.80005       4.90416050    
   1052.90002       4.90484428    
   1053.00000       4.90575600    
   1053.09998       4.90713644    
   1053.19995       4.90764046    
   1053.30005       4.90825224    
   1053.40002       4.90954828    
   1053.50000       4.90954828    
   1053.59998       4.91137218    
   1053.69995       4.91137218    
   1053.80005       4.91214037    
   1053.90002       4.91305256    
   1054.00000       4.91318417    
   1054.09998       4.91385651    
   1054.19995       4.91516447    
   1054.30005       4.91574001    
   1054.40002       4.91655588    
   1054.50000       4.91774464    
   1054.59998       4.91774464    
   1054.69995       4.91911221    
   1054.80005       4.91954422    
   1054.90002       4.91967630    
   1055.00000       4.92031193    
   1055.09998       4.92254400    
   1055.19995       4.92319250    
   1055.30005       4.92348003    
   1055.40002       4.92418814    
   1055.50000       4.92495584    
   1055.59998       4.92534065    
   1055.69995       4.92603636    
   1055.80005       4.92658854    
   1055.90002       4.92882013    
   1056.00000       4.92920399    
   1056.09998       4.93000793    
   1056.19995       4.93022442    
   1056.30005       4.93060827    
   1056.40002       4.93105221    
   1056.50000       4.93161631    
   1056.59998       4.93209600    
   1056.69995       4.93288851    
   1056.80005       4.93387222    
   1056.90002       4.93448448    
   1057.00000       4.93486834    
   1057.09998       4.93561220    
   1057.19995       4.93610430    
   1057.30005       4.93675184    
   1057.40002       4.93729210    
   1057.50000       4.93796444    
   1057.59998       4.93892384    
   1057.69995       4.93959618    
   1057.80005       4.93981218    
   1057.90002       4.94148016    
   1058.00000       4.94203234    
   1058.09998       4.94275188    
   1058.19995       4.94324398    
   1058.30005       4.94359207    
   1058.40002       4.94389200    
   1058.50000       4.94430065    
   1058.59998       4.94578838    
   1058.69995       4.94619608    
   1058.80005       4.94692802    
   1058.90002       4.94743204    
   1059.00000       4.94787598    
   1059.09998       4.94848824    
   1059.19995       4.94892025    
   1059.30005       4.94978428    
   1059.40002       4.95021582    
   1059.50000       4.95046806    
   1059.59998       4.95065975    
   1059.69995       4.95273638    
   1059.80005       4.95374393    
   1059.90002       4.95390034    
   1060.00000       4.95440435    
   1060.09998       4.95512438    
   1060.19995       4.95554447    
   1060.30005       4.95667219    
   1060.40002       4.95724821    
   1060.50000       4.95785999    
   1060.59998       4.95806408    
   1060.69995       4.95873594    
   1060.80005       4.95968437    
   1060.90002       4.96033192    
   1061.00000       4.96165180    
   1061.09998       4.96179628    
   1061.19995       4.96291208    
   1061.30005       4.96304417    
   1061.40002       4.96376419    
   1061.50000       4.96534824    
   1061.59998       4.96635628    
   1061.69995       4.96729231    
   1061.80005       4.96816826    
   1061.90002       4.96861219    
   1062.00000       4.96909237    
   1062.09998       4.96948814    
   1062.19995       4.97022009    
   1062.30005       4.97053194    
   1062.40002       4.97154045    
   1062.50000       4.97202015    
   1062.59998       4.97253656    
   1062.69995       4.97336435    
   1062.80005       4.97386789    
   1062.90002       4.97422791    
   1063.00000       4.97530842    
   1063.09998       4.97636414    
   1063.19995       4.97659206    
   1063.30005       4.97752857    
   1063.40002       4.97849989    
   1063.50000       4.97894382    
   1063.59998       4.97930384    
   1063.69995       4.98064804    
   1063.80005       4.98111629    
   1063.90002       4.98199224    
   1064.00000       4.98271179    
   1064.09998       4.98337221    
   1064.19995       4.98393583    
   1064.30005       4.98434401    
   1064.40002       4.98492002    
   1064.50000       4.98518372    
   1064.59998       4.98585606    
   1064.69995       4.98628807    
   1064.80005       4.98644447    
   1064.90002       4.98685265    
   1065.00000       4.98744011    
   1065.09998       4.98744011    
   1065.19995       4.98798037    
   1065.30005       4.98868799    
   1065.40002       4.98933649    
   1065.50000       4.99048805    
   1065.59998       4.99066782    
   1065.69995       4.99115992    
   1065.80005       4.99190426    
   1065.90002       4.99218035    
   1066.00000       4.99280405    
   1066.09998       4.99345207    
   1066.19995       4.99368000    
   1066.30005       4.99388409    
   1066.40002       4.99462795    
   1066.50000       4.99596024    
   1066.59998       4.99640417    
   1066.69995       4.99715996    
   1066.80005       4.99755621    
   1066.90002       4.99827576    
   1067.00000       4.99896049    
   1067.09998       4.99975204    
   1067.19995       5.00029230    
   1067.30005       5.00060415    
   1067.40002       5.00083208    
   1067.50000       5.00241661    
   1067.59998       5.00306416    
   1067.69995       5.00484037    
   1067.80005       5.00562000    
   1067.90002       5.00601625    
   1068.00000       5.00722790    
   1068.09998       5.00757599    
   1068.19995       5.00782824    
   1068.30005       5.00809193    
   1068.40002       5.00845194    
   1068.50000       5.00845194    
   1068.59998       5.00940037    
   1068.69995       5.00998831    
   1068.80005       5.01094818    
   1068.90002       5.01117611    
   1069.00000       5.01172781    
   1069.09998       5.01195621    
   1069.19995       5.01229191    
   1069.30005       5.01307201    
   1069.40002       5.01386404    
   1069.50000       5.01458454    
   1069.59998       5.01498032    
   1069.69995       5.01630020    
   1069.80005       5.01682806    
   1069.90002       5.01818419    
   1070.00000       5.01841259    
   1070.09998       5.01996040    
   1070.19995       5.02045250    
   1070.30005       5.02201223    
   1070.40002       5.02228785    
   1070.50000       5.02280426    
   1070.59998       5.02338028    
   1070.69995       5.02515650    
   1070.80005       5.02676439    
   1070.90002       5.02806044    
   1071.00000       5.02900791    
   1071.09998       5.02933216    
   1071.19995       5.02990818    
   1071.30005       5.03053236    
   1071.40002       5.03139639    
   1071.50000       5.03162384    
   1071.59998       5.03182840    
   1071.69995       5.03236866    
   1071.80005       5.03236866    
   1071.90002       5.03374815    
   1072.00000       5.03495979    
   1072.09998       5.03653240    
   1072.19995       5.03937626    
   1072.30005       5.03994036    
   1072.40002       5.04054022    
   1072.50000       5.04082775    
   1072.59998       5.04158449    
   1072.69995       5.04261589    
   1072.80005       5.04334784    
   1072.90002       5.04464388    
   1073.00000       5.04464388    
   1073.09998       5.04545975    
   1073.19995       5.04712772    
   1073.30005       5.04769230    
   1073.40002       5.04802799    
   1073.50000       5.04866409    
   1073.59998       5.04866409    
   1073.69995       5.04925203    
   1073.80005       5.05107594    
   1073.90002       5.05213261    
   1074.00000       5.05311584    
   1074.09998       5.05333233    
   1074.19995       5.05444813    
   1074.30005       5.05514383    
   1074.40002       5.05597210    
   1074.50000       5.05770016    
   1074.59998       5.05780792    
   1074.69995       5.05850410    
   1074.80005       5.05905628    
   1074.90002       5.05947590    
   1075.00000       5.05959606    
   1075.09998       5.06021976    
   1075.19995       5.06084442    
   1075.30005       5.06197214    
   1075.40002       5.06330395    
   1075.50000       5.06374836    
   1075.59998       5.06450415    
   1075.69995       5.06469631    
   1075.80005       5.06481647    
   1075.90002       5.06558418    
   1076.00000       5.06637621    
   1076.09998       5.06702423    
   1076.19995       5.06750393    
   1076.30005       5.06821203    
   1076.40002       5.06865597    
   1076.50000       5.06935215    
   1076.59998       5.06968832    
   1076.69995       5.07020426    
   1076.80005       5.07115173    
   1076.90002       5.07169199    
   1077.00000       5.07234049    
   1077.09998       5.07345629    
   1077.19995       5.07416391    
   1077.30005       5.07434416    
   1077.40002       5.07547188    
   1077.50000       5.07570028    
   1077.59998       5.07613230    
   1077.69995       5.07740450    
   1077.80005       5.07904816    
   1077.90002       5.07938433    
   1078.00000       5.07968426    
   1078.09998       5.08005619    
   1078.19995       5.08053589    
   1078.30005       5.08120823    
   1078.40002       5.08150816    
   1078.50000       5.08203650    
   1078.59998       5.08248043    
   1078.69995       5.08374023    
   1078.80005       5.08432817    
   1078.90002       5.08534813    
   1079.00000       5.08636808    
   1079.09998       5.08724403    
   1079.19995       5.08777237    
   1079.30005       5.08851624    
   1079.40002       5.08886385    
   1079.50000       5.09032822    
   1079.59998       5.09106016    
   1079.69995       5.09231997    
   1079.80005       5.09282398    
   1079.90002       5.09322023    
   1080.00000       5.09409618    
   1080.09998       5.09419250    
   1080.19995       5.09505653    
   1080.30005       5.09505653    
   1080.40002       5.09575224    
   1080.50000       5.09733582    
   1080.59998       5.09812784    
   1080.69995       5.09900379    
   1080.80005       5.10013247    
   1080.90002       5.10062456    
   1081.00000       5.10242414    
   1081.09998       5.10292816    
   1081.19995       5.10445213    
   1081.30005       5.10543633    
   1081.40002       5.10612011    
   1081.50000       5.10695982    
   1081.59998       5.10784817    
   1081.69995       5.10844803    
   1081.80005       5.10914421    
   1081.90002       5.10973215    
   1082.00000       5.11117172    
   1082.09998       5.11189222    
   1082.19995       5.11314011    
   1082.30005       5.11411238    
   1082.40002       5.11495256    
   1082.50000       5.11547995    
   1082.59998       5.11621237    
   1082.69995       5.11702824    
   1082.80005       5.11788034    
   1082.90002       5.11846828    
   1083.00000       5.11958456    
   1083.09998       5.11984825    
   1083.19995       5.12076044    
   1083.30005       5.12235641    
   1083.40002       5.12263203    
   1083.50000       5.12287235    
   1083.59998       5.12323236    
   1083.69995       5.12390423    
   1083.80005       5.12460041    
   1083.90002       5.12510395    
   1084.00000       5.12622023    
   1084.09998       5.12719202    
   1084.19995       5.12818813    
   1084.30005       5.12876415    
   1084.40002       5.12995243    
   1084.50000       5.13176441    
   1084.59998       5.13176441    
   1084.69995       5.13220835    
   1084.80005       5.13243628    
   1084.90002       5.13278389    
   1085.00000       5.13354015    
   1085.09998       5.13499212    
   1085.19995       5.13542414    
   1085.30005       5.13616800    
   1085.40002       5.13645601    
   1085.50000       5.13793230    
   1085.59998       5.13838816    
   1085.69995       5.13898802    
   1085.80005       5.14088440    
   1085.90002       5.14140034    
   1086.00000       5.14220428    
   1086.09998       5.14428043    
   1086.19995       5.14502430    
   1086.30005       5.14588833    
   1086.40002       5.14687252    
   1086.50000       5.14748383    
   1086.59998       5.14818048    
   1086.69995       5.14869595    
   1086.80005       5.15046024    
   1086.90002       5.15170813    
   1087.00000       5.15247583    
   1087.09998       5.15312433    
   1087.19995       5.15425205    
   1087.30005       5.15528440    
   1087.40002       5.15652037    
   1087.50000       5.15717983    
   1087.59998       5.15763617    
   1087.69995       5.15862036    
   1087.80005       5.15887213    
   1087.90002       5.15994024    
   1088.00000       5.16055202    
   1088.09998       5.16230392    
   1088.19995       5.16295242    
   1088.30005       5.16339636    
   1088.40002       5.16362429    
   1088.50000       5.16414022    
   1088.59998       5.16522026    
   1088.69995       5.16571236    
   1088.80005       5.16718864    
   1088.90002       5.16773987    
   1089.00000       5.16842461    
   1089.09998       5.16983986    
   1089.19995       5.17081213    
   1089.30005       5.17238426    
   1089.40002       5.17270803    
   1089.50000       5.17356014    
   1089.59998       5.17402792    
   1089.69995       5.17506027    
   1089.80005       5.17604446    
   1089.90002       5.17725658    
   1090.00000       5.17903185    
   1090.09998       5.17964411    
   1090.19995       5.18029213    
   1090.30005       5.18059254    
   1090.40002       5.18100023    
   1090.50000       5.18139648    
   1090.59998       5.18228436    
   1090.69995       5.18408394    
   1090.80005       5.18469620    
   1090.90002       5.18490028    
   1091.00000       5.18534374    
   1091.09998       5.18658066    
   1091.19995       5.18761206    
   1091.30005       5.18793583    
   1091.40002       5.18851233    
   1091.50000       5.19036055    
   1091.59998       5.19213581    
   1091.69995       5.19255590    
   1091.80005       5.19327641    
   1091.90002       5.19362450    
   1092.00000       5.19481230    
   1092.09998       5.19544792    
   1092.19995       5.19609642    
   1092.30005       5.19672012    
   1092.40002       5.19704437    
   1092.50000       5.19802809    
   1092.59998       5.19865227    
   1092.69995       5.20007992    
   1092.80005       5.20094395    
   1092.90002       5.20149612    
   1093.00000       5.20269585    
   1093.09998       5.20388412    
   1093.19995       5.20488024    
   1093.30005       5.20626020    
   1093.40002       5.20800018    
   1093.50000       5.20902014    
   1093.59998       5.20971632    
   1093.69995       5.21041203    
   1093.80005       5.21128845    
   1093.90002       5.21175623    
   1094.00000       5.21384430    
   1094.09998       5.21455193    
   1094.19995       5.21529579    
   1094.30005       5.21684456    
   1094.40002       5.21776772    
   1094.50000       5.21776772    
   1094.59998       5.21866798    
   1094.69995       5.21894455    
   1094.80005       5.22037220    
   1094.90002       5.22073174    
   1095.00000       5.22144032    
   1095.09998       5.22193241    
   1095.19995       5.22204018    
   1095.30005       5.22300005    
   1095.40002       5.22414017    
   1095.50000       5.22492027    
   1095.59998       5.22534037    
   1095.69995       5.22650433    
   1095.80005       5.22721195    
   1095.90002       5.22780037    
   1096.00000       5.22801590    
   1096.09998       5.22856808    
   1096.19995       5.22936010    
   1096.30005       5.22945642    
   1096.40002       5.23040438    
   1096.50000       5.23149633    
   1096.59998       5.23196411    
   1096.69995       5.23222828    
   1096.80005       5.23426819    
   1096.90002       5.23498821    
   1097.00000       5.23582840    
   1097.09998       5.23635578    
   1097.19995       5.23717213    
   1097.30005       5.23782015    
   1097.40002       5.23874426    
   1097.50000       5.23976421    
   1097.59998       5.24103594    
   1097.69995       5.24217653    
   1097.80005       5.24374819    
   1097.90002       5.24419212    
   1098.00000       5.24438381    
   1098.09998       5.24438381    
   1098.19995       5.24538040    
   1098.30005       5.24664021    
   1098.40002       5.24754047    
   1098.50000       5.24862003    
   1098.59998       5.24902821    
   1098.69995       5.24983215    
   1098.80005       5.25019264    
   1098.90002       5.25081635    
   1099.00000       5.25099659    
   1099.09998       5.25181246    
   1099.19995       5.25345612    
   1099.30005       5.25407982    
   1099.40002       5.25466824    
   1099.50000       5.25500393    
   1099.59998       5.25523233    
   1099.69995       5.25562859    
   1099.80005       5.25607252    
   1099.90002       5.25646830    
   1100.00000       5.25690031    
   1100.09998       5.25752401    
   1100.19995       5.25814819    
   1100.30005       5.25858021    
   1100.40002       5.25997210    
   1100.50000       5.26017618    
   1100.59998       5.26060820    
   1100.69995       5.26119614    
   1100.80005       5.26182032    
   1100.90002       5.26334381    
   1101.00000       5.26463985    
   1101.09998       5.26563644    
   1101.19995       5.26638031    
   1101.30005       5.26667976    
   1101.40002       5.26777220    
   1101.50000       5.26893616    
   1101.59998       5.27041245    
   1101.69995       5.27104807    
   1101.80005       5.27190018    
   1101.90002       5.27240419    
   1102.00000       5.27305222    
   1102.09998       5.27371216    
   1102.19995       5.27473211    
   1102.30005       5.27578831    
   1102.40002       5.27594376    
   1102.50000       5.27660418    
   1102.59998       5.27751637    
   1102.69995       5.27801991    
   1102.80005       5.27860832    
   1102.90002       5.27990437    
   1103.00000       5.28088856    
   1103.09998       5.28146410    
   1103.19995       5.28200436    
   1103.30005       5.28297615    
   1103.40002       5.28338432    
   1103.50000       5.28387642    
   1103.59998       5.28440380    
   1103.69995       5.28549623    
   1103.80005       5.28569984    
   1103.90002       5.28702021    
   1104.00000       5.28742790    
   1104.09998       5.28788424    
   1104.19995       5.28815985    
   1104.30005       5.28954029    
   1104.40002       5.29017639    
   1104.50000       5.29090834    
   1104.59998       5.29137611    
   1104.69995       5.29183245    
   1104.80005       5.29273224    
   1104.90002       5.29352427    
   1105.00000       5.29409981    
   1105.09998       5.29491615    
   1105.19995       5.29604435    
   1105.30005       5.29758024    
   1105.40002       5.29835987    
   1105.50000       5.29923630    
   1105.59998       5.30011225    
   1105.69995       5.30119228    
   1105.80005       5.30252409    
   1105.90002       5.30353212    
   1106.00000       5.30426407    
   1106.09998       5.30572844    
   1106.19995       5.30674791    
   1106.30005       5.30704832    
   1106.40002       5.30769634    
   1106.50000       5.30851221    
   1106.59998       5.30877638    
   1106.69995       5.30938816    
   1106.80005       5.30966377    
   1106.90002       5.31038427    
   1107.00000       5.31085253    
   1107.09998       5.31133175    
   1107.19995       5.31187201    
   1107.30005       5.31241226    
   1107.40002       5.31328821    
   1107.50000       5.31418848    
   1107.59998       5.31549644    
   1107.69995       5.31681585    
   1107.80005       5.31776428    
   1107.90002       5.31846046    
   1108.00000       5.31916809    
   1108.09998       5.31970835    
   1108.19995       5.31994820    
   1108.30005       5.32094431    
   1108.40002       5.32124424    
   1108.50000       5.32327223    
   1108.59998       5.32418442    
   1108.69995       5.32467651    
   1108.80005       5.32552814    
   1108.90002       5.32621193    
   1109.00000       5.32664394    
   1109.09998       5.32753229    
   1109.19995       5.32753229    
   1109.30005       5.32801247    
   1109.40002       5.32920027    
   1109.50000       5.32988405    
   1109.59998       5.33032799    
   1109.69995       5.33092833    
   1109.80005       5.33134842    
   1109.90002       5.33246422    
   1110.00000       5.33289623    
   1110.09998       5.33340025    
   1110.19995       5.33463621    
   1110.30005       5.33553600    
   1110.40002       5.33669996    
   1110.50000       5.33714390    
   1110.59998       5.33805609    
   1110.69995       5.33870411    
   1110.80005       5.33889627    
   1110.90002       5.33952045    
   1111.00000       5.34078026    
   1111.09998       5.34078026    
   1111.19995       5.34159660    
   1111.30005       5.34267616    
   1111.40002       5.34322834    
   1111.50000       5.34381580    
   1111.59998       5.34501600    
   1111.69995       5.34570026    
   1111.80005       5.34606028    
   1111.90002       5.34632397    
   1112.00000       5.34721184    
   1112.09998       5.34848404    
   1112.19995       5.34885597    
   1112.30005       5.34926414    
   1112.40002       5.34926414    
   1112.50000       5.35071611    
   1112.59998       5.35196400    
   1112.69995       5.35294819    
   1112.80005       5.35357189    
   1112.90002       5.35466433    
   1113.00000       5.35517979    
   1113.09998       5.35537243    
   1113.19995       5.35612822    
   1113.30005       5.35656023    
   1113.40002       5.35681200    
   1113.50000       5.35704041    
   1113.59998       5.35844421    
   1113.69995       5.35911608    
   1113.80005       5.35972834    
   1113.90002       5.36025620    
   1114.00000       5.36130047    
   1114.09998       5.36155224    
   1114.19995       5.36194801    
   1114.30005       5.36231995    
   1114.40002       5.36284828    
   1114.50000       5.36336422    
   1114.59998       5.36378431    
   1114.69995       5.36493587    
   1114.80005       5.36539221    
   1114.90002       5.36587238    
   1115.00000       5.36625624    
   1115.09998       5.36764812    
   1115.19995       5.36808014    
   1115.30005       5.36856031    
   1115.40002       5.37014437    
   1115.50000       5.37049198    
   1115.59998       5.37100840    
   1115.69995       5.37169218    
   1115.80005       5.37274837    
   1115.90002       5.37338400    
   1116.00000       5.37409210    
   1116.09998       5.37466812    
   1116.19995       5.37590408    
   1116.30005       5.37627602    
   1116.40002       5.37690020    
   1116.50000       5.37769222    
   1116.59998       5.37861633    
   1116.69995       5.37967205    
   1116.80005       5.38026047    
   1116.90002       5.38132811    
   1117.00000       5.38167572    
   1117.09998       5.38186836    
   1117.19995       5.38206053    
   1117.30005       5.38261223    
   1117.40002       5.38276815    
   1117.50000       5.38425589    
   1117.59998       5.38498831    
   1117.69995       5.38606834    
   1117.80005       5.38756847    
   1117.90002       5.38813210    
   1118.00000       5.38928413    
   1118.09998       5.39036417    
   1118.19995       5.39054394    
   1118.30005       5.39099979    
   1118.40002       5.39328003    
   1118.50000       5.39328003    
   1118.59998       5.39378452    
   1118.69995       5.39473248    
   1118.80005       5.39583635    
   1118.90002       5.39632845    
   1119.00000       5.39678431    
   1119.09998       5.39739609    
   1119.19995       5.39762449    
   1119.30005       5.39838028    
   1119.40002       5.39899206    
   1119.50000       5.40060043    
   1119.59998       5.40130806    
   1119.69995       5.40183640    
   1119.80005       5.40201616    
   1119.90002       5.40248394    
   1120.00000       5.40313244    
   1120.09998       5.40382814    
   1120.19995       5.40453625    
   1120.30005       5.40481234    
   1120.40002       5.40579605    
   1120.50000       5.40579605    
   1120.59998       5.40642023    
   1120.69995       5.40746403    
   1120.80005       5.40838814    
   1120.90002       5.40897655    
   1121.00000       5.40910816    
   1121.09998       5.40994787    
   1121.19995       5.41036797    
   1121.30005       5.41104031    
   1121.40002       5.41141224    
   1121.50000       5.41220427    
   1121.59998       5.41485643    
   1121.69995       5.41512012    
   1121.80005       5.41539574    
   1121.90002       5.41574430    
   1122.00000       5.41673994    
   1122.09998       5.41795206    
   1122.19995       5.41873264    
   1122.30005       5.41952419    
   1122.40002       5.42037630    
   1122.50000       5.42145634    
   1122.59998       5.42190027    
   1122.69995       5.42276430    
   1122.80005       5.42303991    
   1122.90002       5.42319632    
   1123.00000       5.42370033    
   1123.09998       5.42414427    
   1123.19995       5.42467213    
   1123.30005       5.42548847    
   1123.40002       5.42665243    
   1123.50000       5.42700005    
   1123.59998       5.42763615    
   1123.69995       5.42863226    
   1123.80005       5.42948437    
   1123.90002       5.42985630    
   1124.00000       5.43008423    
   1124.09998       5.43224382    
   1124.19995       5.43292809    
   1124.30005       5.43429661    
   1124.40002       5.43517256    
   1124.50000       5.43584442    
   1124.59998       5.43692398    
   1124.69995       5.43718815    
   1124.80005       5.43800449    
   1124.90002       5.43849659    
   1125.00000       5.43880844    
   1125.09998       5.43957615    
   1125.19995       5.44035625    
   1125.30005       5.44093227    
   1125.40002       5.44323587    
   1125.50000       5.44483232    
   1125.59998       5.44599628    
   1125.69995       5.44669199    
   1125.80005       5.44744778    
   1125.90002       5.44886398    
   1126.00000       5.44916391    
   1126.09998       5.44946432    
   1126.19995       5.45081997    
   1126.30005       5.45119238    
   1126.40002       5.45236826    
   1126.50000       5.45289612    
   1126.59998       5.45395231    
   1126.69995       5.45491219    
   1126.80005       5.45540428    
   1126.90002       5.45612431    
   1127.00000       5.45653248    
   1127.09998       5.45702457    
   1127.19995       5.45730019    
   1127.30005       5.45853615    
   1127.40002       5.45876455    
   1127.50000       5.45994043    
   1127.59998       5.46018028    
   1127.69995       5.46110439    
   1127.80005       5.46174002    
   1127.90002       5.46266413    
   1128.00000       5.46322823    
   1128.09998       5.46402025    
   1128.19995       5.46462059    
   1128.30005       5.46554375    
   1128.40002       5.46619225    
   1128.50000       5.46649218    
   1128.59998       5.46823215    
   1128.69995       5.46872425    
   1128.80005       5.46973228    
   1128.90002       5.47092056    
   1129.00000       5.47140026    
   1129.09998       5.47171211    
   1129.19995       5.47298431    
   1129.30005       5.47381210    
   1129.40002       5.47431660    
   1129.50000       5.47431660    
   1129.59998       5.47557640    
   1129.69995       5.47627211    
   1129.80005       5.47718430    
   1129.90002       5.47768831    
   1130.00000       5.47939253    
   1130.09998       5.48005199    
   1130.19995       5.48108435    
   1130.30005       5.48151636    
   1130.40002       5.48264408    
   1130.50000       5.48312426    
   1130.59998       5.48377228    
   1130.69995       5.48397636    
   1130.80005       5.48476839    
   1130.90002       5.48502016    
   1131.00000       5.48569250    
   1131.09998       5.48569250    
   1131.19995       5.48692846    
   1131.30005       5.48782825    
   1131.40002       5.48875189    
   1131.50000       5.48904037    
   1131.59998       5.48954391    
   1131.69995       5.48980808    
   1131.80005       5.49034834    
   1131.90002       5.49116421    
   1132.00000       5.49141598    
   1132.09998       5.49242449    
   1132.19995       5.49304819    
   1132.30005       5.49343204    
   1132.40002       5.49373245    
   1132.50000       5.49442816    
   1132.59998       5.49489641    
   1132.69995       5.49649239    
   1132.80005       5.49751234    
   1132.90002       5.49818420    
   1133.00000       5.49851990    
   1133.09998       5.49892807    
   1133.19995       5.49914455    
   1133.30005       5.50000858    
   1133.40002       5.50064421    
   1133.50000       5.50142384    
   1133.59998       5.50215626    
   1133.69995       5.50215626    
   1133.80005       5.50394392    
   1133.90002       5.50494003    
   1134.00000       5.50534821    
   1134.09998       5.50615215    
   1134.19995       5.50717258    
   1134.30005       5.50776005    
   1134.40002       5.50850391    
   1134.50000       5.50951195    
   1134.59998       5.51001644    
   1134.69995       5.51120424    
   1134.80005       5.51193619    
   1134.90002       5.51269245    
   1135.00000       5.51284790    
   1135.09998       5.51332808    
   1135.19995       5.51444387    
   1135.30005       5.51517630    
   1135.40002       5.51640034    
   1135.50000       5.51685619    
   1135.59998       5.51740789    
   1135.69995       5.51766014    
   1135.80005       5.51865578    
   1135.90002       5.51976013    
   1136.00000       5.52109241    
   1136.09998       5.52169228    
   1136.19995       5.52252007    
   1136.30005       5.52325201    
   1136.40002       5.52397251    
   1136.50000       5.52544785    
   1136.59998       5.52592802    
   1136.69995       5.52592802    
   1136.80005       5.52714014    
   1136.90002       5.52732038    
   1137.00000       5.52732038    
   1137.09998       5.52836418    
   1137.19995       5.52908421    
   1137.30005       5.53026009    
   1137.40002       5.53048801    
   1137.50000       5.53094387    
   1137.59998       5.53177214    
   1137.69995       5.53222799    
   1137.80005       5.53350019    
   1137.90002       5.53371620    
   1138.00000       5.53399229    
   1138.09998       5.53455639    
   1138.19995       5.53503656    
   1138.30005       5.53528833    
   1138.40002       5.53726816    
   1138.50000       5.53785610    
   1138.59998       5.53850412    
   1138.69995       5.53954840    
   1138.80005       5.53999233    
   1138.90002       5.54034042    
   1139.00000       5.54101181    
   1139.09998       5.54178047    
   1139.19995       5.54252434    
   1139.30005       5.54337645    
   1139.40002       5.54384422    
   1139.50000       5.54449224    
   1139.59998       5.54516411    
   1139.69995       5.54571629    
   1139.80005       5.54666424    
   1139.90002       5.54782820    
   1140.00000       5.54836845    
   1140.09998       5.54888439    
   1140.19995       5.54923248    
   1140.30005       5.55003643    
   1140.40002       5.55048037    
   1140.50000       5.55100822    
   1140.59998       5.55190802    
   1140.69995       5.55295229    
   1140.80005       5.55344439    
   1140.90002       5.55375624    
   1141.00000       5.55447578    
   1141.09998       5.55489588    
   1141.19995       5.55618000    
   1141.30005       5.55656385    
   1141.40002       5.55696011    
   1141.50000       5.55908394    
   1141.59998       5.56048822    
   1141.69995       5.56175995    
   1141.80005       5.56221628    
   1141.90002       5.56272030    
   1142.00000       5.56370401    
   1142.09998       5.56429195    
   1142.19995       5.56502390    
   1142.30005       5.56599617    
   1142.40002       5.56812000    
   1142.50000       5.56860018    
   1142.59998       5.56903219
[truncated: 1,350,091 more chars]
