# Supplementary material for: Antibody–nanobody combination increases their neutralizing activity against SARS-CoV-2 and nanobody H11-H4 is effective against Alpha, Kappa and Delta variants
Source: Sci Rep. 2022 Jun 11;12:9701. doi: 10.1038/s41598-022-14263-1 (PMC9188278; doi:10.1038/s41598-022-14263-1)
Supplement: Supplementary file 2 — Supplementary Information 2. [file 41598_2022_14263_MOESM2_ESM.zip › SciRep_data/SMD_data/MUTATION/Binding_affinity/Beta/nout_average_f_t.dat]

# Time     Average force (pN)
   0.00000000      -1.06603999E-04
  0.100000001      0.939293027    
  0.200000003       1.70017004    
  0.300000012       2.52726007    
  0.400000006       2.72223997    
  0.500000000      0.785646021    
  0.600000024      -1.07607996    
  0.699999988      -1.23562002    
  0.800000012      -1.00794995    
  0.899999976      -1.70963001    
   1.00000000      -3.58302999    
   1.10000002      -5.55163002    
   1.20000005      -5.07598019    
   1.29999995      -3.29295993    
   1.39999998      -3.24662995    
   1.50000000      -2.97815990    
   1.60000002      -2.58231997    
   1.70000005      -2.18429995    
   1.79999995      -2.32458997    
   1.89999998      -2.82677007    
   2.00000000      -3.44833994    
   2.09999990      -4.05443001    
   2.20000005      -4.11938000    
   2.29999995      -3.16840005    
   2.40000010      -2.85531998    
   2.50000000      -3.62691998    
   2.59999990      -4.65135002    
   2.70000005      -5.76310015    
   2.79999995      -6.78070021    
   2.90000010      -7.74872017    
   3.00000000      -8.18109035    
   3.09999990      -7.36443996    
   3.20000005      -6.69643021    
   3.29999995      -6.26863003    
   3.40000010      -6.54125977    
   3.50000000      -7.24385023    
   3.59999990      -8.29590034    
   3.70000005      -8.97436047    
   3.79999995      -9.73402023    
   3.90000010      -9.79504967    
   4.00000000      -8.18062973    
   4.09999990      -5.77788019    
   4.19999981      -4.86471987    
   4.30000019      -4.31658983    
   4.40000010      -4.52372980    
   4.50000000      -4.39254999    
   4.59999990      -4.02056980    
   4.69999981      -3.57975006    
   4.80000019      -3.12364006    
   4.90000010      -2.33668995    
   5.00000000     -0.942978978    
   5.09999990      0.520823002    
   5.19999981       1.71702003    
   5.30000019       3.04678988    
   5.40000010       4.31665993    
   5.50000000       5.83063984    
   5.59999990       7.99248981    
   5.69999981       9.59092045    
   5.80000019       10.2660999    
   5.90000010       11.2200003    
   6.00000000       11.6099005    
   6.09999990       11.5507002    
   6.19999981       12.1041002    
   6.30000019       12.5939999    
   6.40000010       12.0320997    
   6.50000000       11.0151997    
   6.59999990       9.96263981    
   6.69999981       9.35188007    
   6.80000019       8.58224964    
   6.90000010       8.48381042    
   7.00000000       9.17967033    
   7.09999990       9.24656010    
   7.19999981       9.53262043    
   7.30000019       9.56548977    
   7.40000010       8.78172970    
   7.50000000       8.54207993    
   7.59999990       7.77849007    
   7.69999981       7.13357019    
   7.80000019       5.60323000    
   7.90000010       4.36807013    
   8.00000000       3.71019006    
   8.10000038       3.14703989    
   8.19999981       1.38896000    
   8.30000019     -0.736584008    
   8.39999962      -2.74532008    
   8.50000000      -4.10160017    
   8.60000038      -4.39307022    
   8.69999981      -4.06564999    
   8.80000019      -4.18627977    
   8.89999962      -5.48543978    
   9.00000000      -6.48097992    
   9.10000038      -7.18205023    
   9.19999981      -7.76351023    
   9.30000019      -8.50105953    
   9.39999962      -8.96415997    
   9.50000000      -9.76690960    
   9.60000038      -10.3114996    
   9.69999981      -9.45384026    
   9.80000019      -8.72834015    
   9.89999962      -8.95699978    
   10.0000000      -9.18455982    
   10.1000004      -8.97204971    
   10.1999998      -8.44023991    
   10.3000002      -7.25525999    
   10.3999996      -6.37046003    
   10.5000000      -5.72488022    
   10.6000004      -5.14939022    
   10.6999998      -5.38579988    
   10.8000002      -5.15802002    
   10.8999996      -4.28561020    
   11.0000000      -3.36332989    
   11.1000004      -3.55590010    
   11.1999998      -4.49237013    
   11.3000002      -4.87795019    
   11.3999996      -5.20529985    
   11.5000000      -5.00988007    
   11.6000004      -4.75739002    
   11.6999998      -4.47724009    
   11.8000002      -3.76957011    
   11.8999996      -1.70948005    
   12.0000000     -0.749099016    
   12.1000004      -1.42954004    
   12.1999998      -2.19914007    
   12.3000002      -2.61275005    
   12.3999996      -2.09147000    
   12.5000000      -2.53350997    
   12.6000004      -2.17335010    
   12.6999998      -1.58578002    
   12.8000002     -0.912199020    
   12.8999996     -0.528540015    
   13.0000000     -0.974030018    
   13.1000004      -1.15651000    
   13.1999998     -0.947664976    
   13.3000002      -1.68366003    
   13.3999996      -2.41527009    
   13.5000000      -1.75378001    
   13.6000004      -1.99590003    
   13.6999998      -3.74094009    
   13.8000002      -4.70586014    
   13.8999996      -4.78397989    
   14.0000000      -3.75163007    
   14.1000004      -2.93497992    
   14.1999998      -2.33384991    
   14.3000002      -1.75835001    
   14.3999996      -1.38590002    
   14.5000000      -1.57427001    
   14.6000004      -2.74038005    
   14.6999998      -4.02142000    
   14.8000002      -4.49611998    
   14.8999996      -3.18386006    
   15.0000000      -2.23477006    
   15.1000004      -1.60405004    
   15.1999998     -0.683771014    
   15.3000002      -3.05896997E-02
   15.3999996      0.639315009    
   15.5000000      0.660848022    
   15.6000004       1.01830995    
   15.6999998       1.66982996    
   15.8000002       2.72813010    
   15.8999996       1.85962999    
   16.0000000       1.28470004    
   16.1000004       1.97019005    
   16.2000008      0.949346006    
   16.2999992      -1.17586994    
   16.3999996      -2.60753989    
   16.5000000      -2.39297009    
   16.6000004      -1.35115004    
   16.7000008      0.222332001    
   16.7999992       1.27673995    
   16.8999996       2.01868010    
   17.0000000       1.82070994    
   17.1000004      0.885397971    
   17.2000008      0.766717017    
   17.2999992       1.19638002    
   17.3999996       1.62024999    
   17.5000000      0.946681023    
   17.6000004       1.40508997    
   17.7000008       2.53582001    
   17.7999992       3.13794994    
   17.8999996       3.19560003    
   18.0000000       2.89229012    
   18.1000004       2.64439988    
   18.2000008       2.11916995    
   18.2999992       1.26653004    
   18.3999996      0.435986996    
   18.5000000      -1.31375003    
   18.6000004      -2.62771010    
   18.7000008      -3.80431008    
   18.7999992      -4.79839993    
   18.8999996      -5.71976995    
   19.0000000      -5.76990986    
   19.1000004      -4.83688021    
   19.2000008      -4.15182018    
   19.2999992      -4.63004017    
   19.3999996      -6.73017979    
   19.5000000      -9.22282028    
   19.6000004      -10.3043003    
   19.7000008      -9.98116970    
   19.7999992      -9.60568047    
   19.8999996      -9.46399975    
   20.0000000      -9.09982967    
   20.1000004      -8.94886971    
   20.2000008      -9.35634995    
   20.2999992      -9.96965027    
   20.3999996      -10.3037004    
   20.5000000      -11.6353998    
   20.6000004      -11.9947996    
   20.7000008      -11.7695999    
   20.7999992      -10.8620005    
   20.8999996      -10.3249998    
   21.0000000      -10.1922998    
   21.1000004      -9.61256027    
   21.2000008      -9.04638004    
   21.2999992      -7.23024988    
   21.3999996      -6.75255013    
   21.5000000      -7.01927996    
   21.6000004      -6.99934006    
   21.7000008      -6.43870020    
   21.7999992      -5.57072020    
   21.8999996      -5.32612991    
   22.0000000      -5.99752998    
   22.1000004      -7.33576012    
   22.2000008      -7.54145002    
   22.2999992      -7.45175982    
   22.3999996      -7.15364981    
   22.5000000      -5.63775015    
   22.6000004      -4.59068012    
   22.7000008      -4.28187990    
   22.7999992      -4.44828987    
   22.8999996      -4.28938007    
   23.0000000      -4.20619011    
   23.1000004      -3.80647993    
   23.2000008      -3.87227011    
   23.2999992      -3.16352010    
   23.3999996      -1.57308996    
   23.5000000     -0.192282006    
   23.6000004       1.06271994    
   23.7000008       3.15355992    
   23.7999992       4.49310017    
   23.8999996       6.31808996    
   24.0000000       8.92043972    
   24.1000004       10.2772999    
   24.2000008       11.6595001    
   24.2999992       13.2824001    
   24.3999996       14.4407997    
   24.5000000       15.2798004    
   24.6000004       15.4209995    
   24.7000008       15.4280005    
   24.7999992       15.1982002    
   24.8999996       14.8085003    
   25.0000000       15.0929003    
   25.1000004       15.9706001    
   25.2000008       16.5573997    
   25.2999992       16.3383999    
   25.3999996       15.3276997    
   25.5000000       14.5214005    
   25.6000004       14.2938004    
   25.7000008       15.1342001    
   25.7999992       15.9565001    
   25.8999996       16.3992004    
   26.0000000       15.8971004    
   26.1000004       15.9941998    
   26.2000008       16.9064999    
   26.2999992       18.9806995    
   26.3999996       18.5769997    
   26.5000000       16.1198006    
   26.6000004       13.7630997    
   26.7000008       11.3332996    
   26.7999992       10.3945999    
   26.8999996       9.97375965    
   27.0000000       9.53048992    
   27.1000004       10.7371998    
   27.2000008       12.0621996    
   27.2999992       11.8792000    
   27.3999996       10.4874001    
   27.5000000       8.99265003    
   27.6000004       8.93222046    
   27.7000008       9.70615959    
   27.7999992       9.90857029    
   27.8999996       8.86734009    
   28.0000000       8.01669025    
   28.1000004       7.25866985    
   28.2000008       8.38344002    
   28.2999992       9.63636971    
   28.3999996       10.4048004    
   28.5000000       11.0508003    
   28.6000004       12.1029997    
   28.7000008       13.6108999    
   28.7999992       13.3607998    
   28.8999996       11.9377003    
   29.0000000       11.2757998    
   29.1000004       11.3727999    
   29.2000008       9.45269966    
   29.2999992       7.13176012    
   29.3999996       5.67668009    
   29.5000000       5.63558006    
   29.6000004       5.31322002    
   29.7000008       3.70635009    
   29.7999992       2.80225992    
   29.8999996       2.86734009    
   30.0000000       3.07259011    
   30.1000004       2.95324993    
   30.2000008       2.52280998    
   30.2999992       2.08871007    
   30.3999996       1.52752995    
   30.5000000      0.414792001    
   30.6000004     -0.525747001    
   30.7000008      -1.67785001    
   30.7999992      -3.14104009    
   30.8999996      -3.17829990    
   31.0000000      -1.46522999    
   31.1000004     -0.544210017    
   31.2000008     -0.817723989    
   31.2999992      -1.15234995    
   31.3999996     -0.652667999    
   31.5000000      0.221274003    
   31.6000004       1.11180997    
   31.7000008       1.66606998    
   31.7999992       1.95358002    
   31.8999996       1.97477996    
   32.0000000       2.25658989    
   32.0999985       2.79056001    
   32.2000008       3.61536002    
   32.2999992       4.98174000    
   32.4000015       6.42529011    
   32.5000000       7.00490999    
   32.5999985       6.46711016    
   32.7000008       5.53752995    
   32.7999992       4.79007006    
   32.9000015       5.21069002    
   33.0000000       5.95054007    
   33.0999985       6.63063002    
   33.2000008       6.26319981    
   33.2999992       5.15775013    
   33.4000015       4.21019983    
   33.5000000       3.49003005    
   33.5999985       3.25004005    
   33.7000008       3.15717006    
   33.7999992       2.92456007    
   33.9000015       2.24275994    
   34.0000000       2.51699996    
   34.0999985       3.65832996    
   34.2000008       4.94149017    
   34.2999992       6.36032009    
   34.4000015       6.80926991    
   34.5000000       6.65916014    
   34.5999985       7.73008013    
   34.7000008       9.81789017    
   34.7999992       9.99172974    
   34.9000015       10.3599005    
   35.0000000       11.2315998    
   35.0999985       12.3549004    
   35.2000008       13.0209999    
   35.2999992       13.5225000    
   35.4000015       13.7417002    
   35.5000000       14.9313002    
   35.5999985       16.5380993    
   35.7000008       18.4813995    
   35.7999992       20.0646000    
   35.9000015       21.4995995    
   36.0000000       22.2607002    
   36.0999985       22.5592003    
   36.2000008       22.5370007    
   36.2999992       22.4542007    
   36.4000015       21.8677998    
   36.5000000       20.3062992    
   36.5999985       19.5368004    
   36.7000008       17.8701992    
   36.7999992       16.8887005    
   36.9000015       16.2061996    
   37.0000000       15.7035999    
   37.0999985       16.6532001    
   37.2000008       18.1490002    
   37.2999992       19.6399002    
   37.4000015       19.9318008    
   37.5000000       19.2054005    
   37.5999985       19.0153999    
   37.7000008       19.4176006    
   37.7999992       19.2331009    
   37.9000015       19.0611000    
   38.0000000       18.5125999    
   38.0999985       18.7532997    
   38.2000008       18.7527008    
   38.2999992       17.9498997    
   38.4000015       17.9487991    
   38.5000000       19.8815994    
   38.5999985       20.9286995    
   38.7000008       21.4307003    
   38.7999992       21.2271996    
   38.9000015       21.4796009    
   39.0000000       21.9624004    
   39.0999985       23.1327991    
   39.2000008       23.8610992    
   39.2999992       23.5774994    
   39.4000015       23.7793007    
   39.5000000       22.6114006    
   39.5999985       21.7719994    
   39.7000008       20.6504993    
   39.7999992       20.5601997    
   39.9000015       20.7425003    
   40.0000000       20.1828995    
   40.0999985       20.4769993    
   40.2000008       20.4939995    
   40.2999992       20.2968006    
   40.4000015       20.7159996    
   40.5000000       21.4885006    
   40.5999985       21.8812008    
   40.7000008       21.1296997    
   40.7999992       20.6026001    
   40.9000015       19.2280998    
   41.0000000       17.9300003    
   41.0999985       17.6716995    
   41.2000008       18.5300999    
   41.2999992       20.4694004    
   41.4000015       21.0435009    
   41.5000000       20.7961998    
   41.5999985       20.4911995    
   41.7000008       20.4895000    
   41.7999992       20.3712997    
   41.9000015       20.4561005    
   42.0000000       20.5023003    
   42.0999985       20.0256004    
   42.2000008       20.6891003    
   42.2999992       21.1751995    
   42.4000015       21.5802994    
   42.5000000       21.6984997    
   42.5999985       22.4535007    
   42.7000008       23.8134003    
   42.7999992       25.1103001    
   42.9000015       25.9890995    
   43.0000000       26.3927002    
   43.0999985       26.2222996    
   43.2000008       26.3651009    
   43.2999992       27.0618000    
   43.4000015       27.0464993    
   43.5000000       27.0659008    
   43.5999985       27.3069000    
   43.7000008       26.9986000    
   43.7999992       26.7096004    
   43.9000015       27.2290993    
   44.0000000       27.1487999    
   44.0999985       27.3313007    
   44.2000008       27.8269997    
   44.2999992       27.9323997    
   44.4000015       27.9242001    
   44.5000000       27.7773991    
   44.5999985       27.3321991    
   44.7000008       26.9034004    
   44.7999992       26.5459003    
   44.9000015       25.9836006    
   45.0000000       26.8001995    
   45.0999985       27.0837002    
   45.2000008       25.6870003    
   45.2999992       23.9165993    
   45.4000015       23.2052994    
   45.5000000       22.8153992    
   45.5999985       22.6464996    
   45.7000008       21.7616005    
   45.7999992       21.1984997    
   45.9000015       21.5324993    
   46.0000000       23.2728004    
   46.0999985       24.9687996    
   46.2000008       25.1571007    
   46.2999992       23.3265991    
   46.4000015       21.6597004    
   46.5000000       20.0456009    
   46.5999985       19.5907993    
   46.7000008       19.5084000    
   46.7999992       19.5006008    
   46.9000015       19.1590996    
   47.0000000       19.2999992    
   47.0999985       19.2441006    
   47.2000008       19.0070000    
   47.2999992       19.2984009    
   47.4000015       20.3661995    
   47.5000000       22.1861000    
   47.5999985       23.9508991    
   47.7000008       24.5758991    
   47.7999992       24.4358997    
   47.9000015       23.8743992    
   48.0000000       23.3962994    
   48.0999985       22.3803005    
   48.2000008       22.0216007    
   48.2999992       23.3460007    
   48.4000015       24.6081009    
   48.5000000       25.3826008    
   48.5999985       25.7642994    
   48.7000008       26.2886009    
   48.7999992       25.1191006    
   48.9000015       24.2518005    
   49.0000000       24.2630997    
   49.0999985       25.2233009    
   49.2000008       26.5456009    
   49.2999992       26.8584003    
   49.4000015       26.6732006    
   49.5000000       26.8402004    
   49.5999985       27.2938995    
   49.7000008       27.6574001    
   49.7999992       28.6683998    
   49.9000015       29.8829002    
   50.0000000       29.5209007    
   50.0999985       28.0783005    
   50.2000008       26.7427006    
   50.2999992       26.5351009    
   50.4000015       25.6058998    
   50.5000000       24.4150009    
   50.5999985       24.7828007    
   50.7000008       25.6569996    
   50.7999992       27.1695995    
   50.9000015       29.5454998    
   51.0000000       30.7551994    
   51.0999985       31.5988998    
   51.2000008       32.2966003    
   51.2999992       32.6146011    
   51.4000015       33.1615982    
   51.5000000       33.8142014    
   51.5999985       35.3362999    
   51.7000008       36.5609016    
   51.7999992       36.5143013    
   51.9000015       37.4343987    
   52.0000000       38.8624992    
   52.0999985       39.3578987    
   52.2000008       38.8384018    
   52.2999992       38.2411995    
   52.4000015       37.9645004    
   52.5000000       37.7308998    
   52.5999985       37.5592003    
   52.7000008       36.8675995    
   52.7999992       36.3580017    
   52.9000015       37.1347008    
   53.0000000       37.3431015    
   53.0999985       37.9584999    
   53.2000008       39.1491013    
   53.2999992       39.4389000    
   53.4000015       40.4263000    
   53.5000000       40.9199982    
   53.5999985       41.3340988    
   53.7000008       41.3114014    
   53.7999992       41.4193993    
   53.9000015       41.1657982    
   54.0000000       41.8950996    
   54.0999985       43.9600983    
   54.2000008       45.0255013    
   54.2999992       45.5192986    
   54.4000015       44.7304993    
   54.5000000       43.1659012    
   54.5999985       42.0125999    
   54.7000008       40.5159988    
   54.7999992       38.8241005    
   54.9000015       37.3521996    
   55.0000000       37.1713982    
   55.0999985       36.7599983    
   55.2000008       35.3619003    
   55.2999992       35.1878014    
   55.4000015       36.3083992    
   55.5000000       36.7425003    
   55.5999985       36.3028984    
   55.7000008       35.7275009    
   55.7999992       34.6926003    
   55.9000015       33.4281998    
   56.0000000       32.6230011    
   56.0999985       31.6891994    
   56.2000008       31.5431004    
   56.2999992       32.4188004    
   56.4000015       33.4710007    
   56.5000000       34.8848000    
   56.5999985       35.6385994    
   56.7000008       36.0895996    
   56.7999992       35.6057014    
   56.9000015       34.7439995    
   57.0000000       33.7100983    
   57.0999985       33.3902016    
   57.2000008       32.8516998    
   57.2999992       32.3470993    
   57.4000015       32.3866005    
   57.5000000       31.8311996    
   57.5999985       30.9641991    
   57.7000008       31.3239994    
   57.7999992       31.1557007    
   57.9000015       30.4666996    
   58.0000000       29.5445004    
   58.0999985       28.6009007    
   58.2000008       27.7751007    
   58.2999992       26.3162994    
   58.4000015       24.7763004    
   58.5000000       23.9095001    
   58.5999985       23.4484005    
   58.7000008       24.3504009    
   58.7999992       25.0925999    
   58.9000015       25.8439999    
   59.0000000       26.5695992    
   59.0999985       26.3768997    
   59.2000008       25.9808998    
   59.2999992       25.2674999    
   59.4000015       25.3132000    
   59.5000000       25.7360992    
   59.5999985       26.7978001    
   59.7000008       27.5351009    
   59.7999992       26.9678993    
   59.9000015       26.9258995    
   60.0000000       26.5683994    
   60.0999985       26.3477993    
   60.2000008       27.6483994    
   60.2999992       29.1714001    
   60.4000015       30.3153000    
   60.5000000       30.7430992    
   60.5999985       30.7660007    
   60.7000008       30.8924007    
   60.7999992       30.3941994    
   60.9000015       30.9015007    
   61.0000000       30.9489002    
   61.0999985       30.9603996    
   61.2000008       31.1359005    
   61.2999992       30.7033005    
   61.4000015       30.4263992    
   61.5000000       31.0286007    
   61.5999985       30.7415009    
   61.7000008       30.1074009    
   61.7999992       29.4241009    
   61.9000015       28.0874004    
   62.0000000       26.2731991    
   62.0999985       24.2686996    
   62.2000008       22.4715996    
   62.2999992       20.8764000    
   62.4000015       19.7866993    
   62.5000000       18.9293003    
   62.5999985       18.1938992    
   62.7000008       17.1142006    
   62.7999992       16.6343994    
   62.9000015       17.4267998    
   63.0000000       18.6187992    
   63.0999985       19.4199009    
   63.2000008       19.7045994    
   63.2999992       19.0093002    
   63.4000015       18.6777992    
   63.5000000       17.7639008    
   63.5999985       18.5737991    
   63.7000008       21.5319996    
   63.7999992       23.9538002    
   63.9000015       25.8946991    
   64.0000000       26.3635006    
   64.0999985       25.5279999    
   64.1999969       24.9148998    
   64.3000031       25.4074001    
   64.4000015       25.8360996    
   64.5000000       25.9995995    
   64.5999985       25.7194996    
   64.6999969       25.1744995    
   64.8000031       25.0270996    
   64.9000015       24.5375004    
   65.0000000       23.5226994    
   65.0999985       22.6191006    
   65.1999969       21.4321003    
   65.3000031       20.8402004    
   65.4000015       20.9983997    
   65.5000000       21.1469002    
   65.5999985       20.7525997    
   65.6999969       19.5821991    
   65.8000031       18.6063004    
   65.9000015       17.4848003    
   66.0000000       17.4701004    
   66.0999985       18.8092995    
   66.1999969       19.4053993    
   66.3000031       19.9522991    
   66.4000015       20.3740005    
   66.5000000       21.2269001    
   66.5999985       22.4034004    
   66.6999969       24.3617001    
   66.8000031       24.2113991    
   66.9000015       23.3075008    
   67.0000000       22.5951996    
   67.0999985       22.2329998    
   67.1999969       22.5004005    
   67.3000031       23.3390999    
   67.4000015       23.4346008    
   67.5000000       23.9843006    
   67.5999985       24.9514999    
   67.6999969       26.1406002    
   67.8000031       27.3477001    
   67.9000015       27.5578995    
   68.0000000       27.1700001    
   68.0999985       26.2852001    
   68.1999969       26.2716999    
   68.3000031       26.6392994    
   68.4000015       26.6830006    
   68.5000000       26.4876995    
   68.5999985       26.5228004    
   68.6999969       26.6294994    
   68.8000031       26.5848999    
   68.9000015       26.0408001    
   69.0000000       25.5237007    
   69.0999985       24.7865009    
   69.1999969       23.9039001    
   69.3000031       23.2509995    
   69.4000015       22.8153000    
   69.5000000       22.1166000    
   69.5999985       21.2959995    
   69.6999969       20.1128006    
   69.8000031       19.3966007    
   69.9000015       18.4319992    
   70.0000000       18.7262993    
   70.0999985       19.4696007    
   70.1999969       20.4880009    
   70.3000031       21.7180996    
   70.4000015       22.8386002    
   70.5000000       23.8791008    
   70.5999985       24.0767002    
   70.6999969       24.2057991    
   70.8000031       24.6847992    
   70.9000015       25.8983994    
   71.0000000       27.3546009    
   71.0999985       28.7751007    
   71.1999969       29.5361996    
   71.3000031       29.5356007    
   71.4000015       29.5499001    
   71.5000000       30.5559006    
   71.5999985       31.0900002    
   71.6999969       32.1776009    
   71.8000031       33.3964996    
   71.9000015       33.2425995    
   72.0000000       32.4445992    
   72.0999985       31.7115993    
   72.1999969       31.4843998    
   72.3000031       31.9155006    
   72.4000015       32.3821983    
   72.5000000       32.2165985    
   72.5999985       31.7462006    
   72.6999969       31.0035992    
   72.8000031       29.9894009    
   72.9000015       27.5519009    
   73.0000000       26.1690998    
   73.0999985       25.8976994    
   73.1999969       27.0471001    
   73.3000031       28.1016998    
   73.4000015       27.6289997    
   73.5000000       26.7187004    
   73.5999985       26.4036999    
   73.6999969       26.7404995    
   73.8000031       27.0611000    
   73.9000015       26.3220997    
   74.0000000       26.1166000    
   74.0999985       27.2518005    
   74.1999969       28.8104000    
   74.3000031       31.7215004    
   74.4000015       34.5200996    
   74.5000000       36.4104996    
   74.5999985       36.7349014    
   74.6999969       37.4632988    
   74.8000031       39.2467995    
   74.9000015       40.6568985    
   75.0000000       40.7961998    
   75.0999985       39.5233002    
   75.1999969       39.3390999    
   75.3000031       40.2612991    
   75.4000015       40.5990982    
   75.5000000       40.3065987    
   75.5999985       40.1638985    
   75.6999969       39.1771011    
   75.8000031       37.8656998    
   75.9000015       36.8293991    
   76.0000000       34.4014015    
   76.0999985       31.5421009    
   76.1999969       30.3684998    
   76.3000031       29.5867004    
   76.4000015       28.4815998    
   76.5000000       26.7458000    
   76.5999985       25.7966003    
   76.6999969       25.8700008    
   76.8000031       27.4785004    
   76.9000015       29.4402008    
   77.0000000       29.7297993    
   77.0999985       28.9794006    
   77.1999969       28.7665997    
   77.3000031       29.3764000    
   77.4000015       29.9265003    
   77.5000000       29.9650993    
   77.5999985       29.5189991    
   77.6999969       29.2556992    
   77.8000031       29.5217991    
   77.9000015       29.9911003    
   78.0000000       29.8386002    
   78.0999985       29.4176006    
   78.1999969       29.4346008    
   78.3000031       30.1767998    
   78.4000015       30.8455009    
   78.5000000       29.5580997    
   78.5999985       28.6854992    
   78.6999969       28.0828991    
   78.8000031       28.2901001    
   78.9000015       28.6730995    
   79.0000000       29.1525002    
   79.0999985       30.8362007    
   79.1999969       32.8139000    
   79.3000031       35.0214005    
   79.4000015       36.3143005    
   79.5000000       37.5996017    
   79.5999985       38.2638016    
   79.6999969       39.3308983    
   79.8000031       39.9550018    
   79.9000015       40.3694992    
   80.0000000       40.8217010    
   80.0999985       41.1823997    
   80.1999969       41.3972015    
   80.3000031       41.8210983    
   80.4000015       42.3423004    
   80.5000000       43.3711014    
   80.5999985       42.9586983    
   80.6999969       42.7634010    
   80.8000031       42.7252007    
   80.9000015       42.9039993    
   81.0000000       43.2528000    
   81.0999985       44.0382996    
   81.1999969       44.3125992    
   81.3000031       45.1865005    
   81.4000015       45.8847008    
   81.5000000       46.6035004    
   81.5999985       46.7150993    
   81.6999969       45.6183014    
   81.8000031       45.3704987    
   81.9000015       46.2364998    
   82.0000000       47.0674019    
   82.0999985       47.7496986    
   82.1999969       47.8190002    
   82.3000031       48.7053986    
   82.4000015       49.8157005    
   82.5000000       50.4165993    
   82.5999985       50.9109993    
   82.6999969       51.4870987    
   82.8000031       50.9574013    
   82.9000015       50.0665016    
   83.0000000       49.2196007    
   83.0999985       48.1548996    
   83.1999969       47.4967995    
   83.3000031       47.0502014    
   83.4000015       46.7468987    
   83.5000000       45.6338997    
   83.5999985       44.9182014    
   83.6999969       44.7443008    
   83.8000031       44.6646996    
   83.9000015       43.5088005    
   84.0000000       43.1898003    
   84.0999985       43.1563988    
   84.1999969       42.3277016    
   84.3000031       40.4468994    
   84.4000015       38.6156998    
   84.5000000       37.2769012    
   84.5999985       35.9412003    
   84.6999969       33.5065994    
   84.8000031       32.2849007    
   84.9000015       30.9405003    
   85.0000000       30.0051003    
   85.0999985       29.6352997    
   85.1999969       30.2537994    
   85.3000031       31.2134991    
   85.4000015       30.8344994    
   85.5000000       31.0900993    
   85.5999985       31.1681995    
   85.6999969       31.7873001    
   85.8000031       31.7427998    
   85.9000015       30.7390003    
   86.0000000       29.7381992    
   86.0999985       29.3574009    
   86.1999969       29.6123009    
   86.3000031       30.7000008    
   86.4000015       31.7283001    
   86.5000000       33.6035004    
   86.5999985       33.8184013    
   86.6999969       32.9378014    
   86.8000031       33.2643013    
   86.9000015       34.2543983    
   87.0000000       35.4076004    
   87.0999985       35.0031013    
   87.1999969       34.1637001    
   87.3000031       33.1016006    
   87.4000015       33.4427986    
   87.5000000       35.0289993    
   87.5999985       36.4626999    
   87.6999969       39.0000992    
   87.8000031       41.2360001    
   87.9000015       42.7849998    
   88.0000000       44.3709984    
   88.0999985       46.4859009    
   88.1999969       47.5512009    
   88.3000031       47.0997009    
   88.4000015       46.9165993    
   88.5000000       46.5057983    
   88.5999985       47.3857002    
   88.6999969       48.8092003    
   88.8000031       49.9509010    
   88.9000015       51.4886017    
   89.0000000       52.9012985    
   89.0999985       55.2893982    
   89.1999969       56.0904007    
   89.3000031       55.6068001    
   89.4000015       54.6557007    
   89.5000000       52.8205986    
   89.5999985       50.4583015    
   89.6999969       49.2969017    
   89.8000031       49.1539993    
   89.9000015       48.7803001    
   90.0000000       48.5900002    
   90.0999985       49.4659004    
   90.1999969       51.3401985    
   90.3000031       53.1088982    
   90.4000015       53.2313995    
   90.5000000       53.0657997    
   90.5999985       53.1263008    
   90.6999969       52.7892990    
   90.8000031       52.0223999    
   90.9000015       51.1397018    
   91.0000000       49.6824989    
   91.0999985       47.8250999    
   91.1999969       46.6790009    
   91.3000031       46.0167007    
   91.4000015       45.9435997    
   91.5000000       46.9793015    
   91.5999985       48.0446014    
   91.6999969       50.0479012    
   91.8000031       51.8414001    
   91.9000015       53.1122017    
   92.0000000       53.3213997    
   92.0999985       54.0386009    
   92.1999969       54.4583015    
   92.3000031       53.9459000    
   92.4000015       53.2169991    
   92.5000000       53.4712982    
   92.5999985       54.0376015    
   92.6999969       53.9220009    
   92.8000031       54.0732994    
   92.9000015       53.7467995    
   93.0000000       54.0997009    
   93.0999985       55.4557991    
   93.1999969       55.5491982    
   93.3000031       55.7238007    
   93.4000015       56.4258995    
   93.5000000       57.7048988    
   93.5999985       58.5970993    
   93.6999969       59.2658005    
   93.8000031       58.9011002    
   93.9000015       57.7304001    
   94.0000000       55.7100983    
   94.0999985       53.1250000    
   94.1999969       52.1227989    
   94.3000031       52.3028984    
   94.4000015       52.9333992    
   94.5000000       53.7380981    
   94.5999985       54.2128983    
   94.6999969       53.5084991    
   94.8000031       51.9140015    
   94.9000015       50.8412018    
   95.0000000       49.7014008    
   95.0999985       49.4706001    
   95.1999969       50.4701004    
   95.3000031       52.4476013    
   95.4000015       53.4870987    
   95.5000000       53.8320999    
   95.5999985       53.8293991    
   95.6999969       52.8907013    
   95.8000031       52.7841988    
   95.9000015       54.1083984    
   96.0000000       55.1055984    
   96.0999985       56.0755005    
   96.1999969       55.7933006    
   96.3000031       56.2658997    
   96.4000015       56.4898987    
   96.5000000       56.0093002    
   96.5999985       55.4614983    
   96.6999969       53.6860008    
   96.8000031       52.8632011    
   96.9000015       52.8714981    
   97.0000000       52.8768997    
   97.0999985       53.6085014    
   97.1999969       54.8783989    
   97.3000031       56.1988983    
   97.4000015       57.5078011    
   97.5000000       58.4814987    
   97.5999985       59.6193008    
   97.6999969       60.8838005    
   97.8000031       62.4309998    
   97.9000015       63.4872017    
   98.0000000       64.0072021    
   98.0999985       64.4861984    
   98.1999969       64.3527985    
   98.3000031       64.1808014    
   98.4000015       64.1811981    
   98.5000000       64.5114975    
   98.5999985       64.8873978    
   98.6999969       66.2688980    
   98.8000031       67.3352966    
   98.9000015       67.0944977    
   99.0000000       66.3504028    
   99.0999985       64.5577011    
   99.1999969       63.8003998    
   99.3000031       63.5685005    
   99.4000015       64.1585007    
   99.5000000       64.2291031    
   99.5999985       63.3774986    
   99.6999969       62.8518982    
   99.8000031       62.6949997    
   99.9000015       62.3726997    
   100.000000       61.6174011    
   100.099998       61.5164986    
   100.199997       60.3465996    
   100.300003       58.8713989    
   100.400002       57.6371994    
   100.500000       56.7089005    
   100.599998       56.9824982    
   100.699997       57.4184990    
   100.800003       58.0195007    
   100.900002       57.7378998    
   101.000000       57.5446014    
   101.099998       57.5074005    
   101.199997       58.2373009    
   101.300003       59.7374992    
   101.400002       61.0597000    
   101.500000       62.2303009    
   101.599998       61.7811012    
   101.699997       62.0999985    
   101.800003       61.6430016    
   101.900002       61.9077988    
   102.000000       61.9874992    
   102.099998       62.1599998    
   102.199997       62.1232986    
   102.300003       62.4646988    
   102.400002       62.3863983    
   102.500000       61.3851013    
   102.599998       60.8660011    
   102.699997       60.2266006    
   102.800003       59.3503990    
   102.900002       59.8641014    
   103.000000       61.0909004    
   103.099998       61.8949013    
   103.199997       61.3857002    
   103.300003       60.0915985    
   103.400002       60.1497993    
   103.500000       60.7137985    
   103.599998       61.6282005    
   103.699997       62.1463013    
   103.800003       62.7523003    
   103.900002       63.5441017    
   104.000000       63.8282013    
   104.099998       63.1972008    
   104.199997       63.1185989    
   104.300003       63.3922005    
   104.400002       63.6605988    
   104.500000       64.0787964    
   104.599998       64.3336029    
   104.699997       65.7322006    
   104.800003       66.6318970    
   104.900002       66.2619019    
   105.000000       65.6306992    
   105.099998       65.5345993    
   105.199997       65.1878967    
   105.300003       65.4362030    
   105.400002       65.9495010    
   105.500000       66.2324982    
   105.599998       65.9991989    
   105.699997       65.7293015    
   105.800003       66.1289978    
   105.900002       66.3497009    
   106.000000       66.5419006    
   106.099998       66.6432037    
   106.199997       66.9664001    
   106.300003       67.9178009    
   106.400002       68.7442017    
   106.500000       69.0426025    
   106.599998       69.0056000    
   106.699997       67.9531021    
   106.800003       66.7749023    
   106.900002       65.6694031    
   107.000000       64.6278000    
   107.099998       63.3129005    
   107.199997       61.6936989    
   107.300003       59.9085007    
   107.400002       59.4250984    
   107.500000       60.2030983    
   107.599998       59.7574005    
   107.699997       59.6400986    
   107.800003       59.4110985    
   107.900002       60.1472015    
   108.000000       59.9138985    
   108.099998       58.3091011    
   108.199997       57.7116013    
   108.300003       57.8740005    
   108.400002       58.0001984    
   108.500000       58.4234009    
   108.599998       59.9065018    
   108.699997       60.4235992    
   108.800003       60.8316002    
   108.900002       60.9477997    
   109.000000       60.8068008    
   109.099998       60.2878990    
   109.199997       59.7200012    
   109.300003       59.7537003    
   109.400002       59.8689995    
   109.500000       59.4886017    
   109.599998       58.3278999    
   109.699997       57.0775986    
   109.800003       55.7447014    
   109.900002       54.9253998    
   110.000000       54.7764015    
   110.099998       56.1301003    
   110.199997       57.3642006    
   110.300003       58.2327003    
   110.400002       58.1377983    
   110.500000       57.3688011    
   110.599998       58.0511017    
   110.699997       59.2862015    
   110.800003       60.4542007    
   110.900002       61.1903000    
   111.000000       61.5549011    
   111.099998       59.5661011    
   111.199997       58.4187012    
   111.300003       57.5387993    
   111.400002       56.8972015    
   111.500000       56.2420006    
   111.599998       57.1879997    
   111.699997       59.9379997    
   111.800003       63.0046005    
   111.900002       65.6091995    
   112.000000       66.2880020    
   112.099998       66.4546967    
   112.199997       65.6979980    
   112.300003       64.3595963    
   112.400002       64.0412979    
   112.500000       63.4874992    
   112.599998       63.5968018    
   112.699997       63.5502014    
   112.800003       63.2467995    
   112.900002       62.9645004    
   113.000000       63.0390015    
   113.099998       63.5004005    
   113.199997       64.3412018    
   113.300003       64.7463989    
   113.400002       63.7906990    
   113.500000       61.8153992    
   113.599998       61.4240990    
   113.699997       60.6316986    
   113.800003       60.3894005    
   113.900002       60.9257011    
   114.000000       61.8224983    
   114.099998       62.3298988    
   114.199997       62.5797997    
   114.300003       64.1076965    
   114.400002       66.0643005    
   114.500000       67.5364990    
   114.599998       68.3116989    
   114.699997       69.0765991    
   114.800003       69.9055023    
   114.900002       70.2630997    
   115.000000       70.7542038    
   115.099998       71.0080032    
   115.199997       70.9775009    
   115.300003       70.6988983    
   115.400002       71.1184006    
   115.500000       72.6159973    
   115.599998       73.3070984    
   115.699997       73.2642975    
   115.800003       72.7118988    
   115.900002       71.5049973    
   116.000000       71.0127029    
   116.099998       69.9900970    
   116.199997       69.9132996    
   116.300003       70.5342026    
   116.400002       71.1166992    
   116.500000       72.3332977    
   116.599998       72.4410019    
   116.699997       72.4003983    
   116.800003       73.1828003    
   116.900002       73.7377014    
   117.000000       73.2782974    
   117.099998       72.5483017    
   117.199997       71.0482025    
   117.300003       69.8266983    
   117.400002       69.0802994    
   117.500000       68.8354034    
   117.599998       69.1512985    
   117.699997       68.7472992    
   117.800003       68.5475006    
   117.900002       68.8868027    
   118.000000       69.9209976    
   118.099998       69.8374023    
   118.199997       69.0216980    
   118.300003       69.8216019    
   118.400002       71.1423035    
   118.500000       72.1996994    
   118.599998       71.5469971    
   118.699997       70.4624023    
   118.800003       70.4044037    
   118.900002       70.4888992    
   119.000000       71.1998978    
   119.099998       70.7654037    
   119.199997       70.3102036    
   119.300003       70.1585999    
   119.400002       69.9972992    
   119.500000       70.3248978    
   119.599998       71.3010025    
   119.699997       71.9834976    
   119.800003       72.0458984    
   119.900002       71.1530991    
   120.000000       69.9919968    
   120.099998       68.9088974    
   120.199997       69.4559021    
   120.300003       70.7284012    
   120.400002       71.6781998    
   120.500000       71.3811035    
   120.599998       70.7599030    
   120.699997       69.5671005    
   120.800003       68.9243011    
   120.900002       70.0298004    
   121.000000       71.2757034    
   121.099998       72.6090012    
   121.199997       72.7611008    
   121.300003       72.9727020    
   121.400002       73.1589966    
   121.500000       72.7378006    
   121.599998       72.4082031    
   121.699997       71.7850037    
   121.800003       70.6315994    
   121.900002       69.1295013    
   122.000000       68.9934998    
   122.099998       69.9511032    
   122.199997       71.2528000    
   122.300003       72.7602005    
   122.400002       74.1535034    
   122.500000       76.0960007    
   122.599998       77.0356979    
   122.699997       77.1462021    
   122.800003       76.3815994    
   122.900002       74.8925018    
   123.000000       74.6714020    
   123.099998       75.4386978    
   123.199997       76.5636978    
   123.300003       77.6337967    
   123.400002       77.7256012    
   123.500000       77.7193985    
   123.599998       78.1285019    
   123.699997       78.1922989    
   123.800003       78.1507034    
   123.900002       76.6815033    
   124.000000       75.3085022    
   124.099998       74.7900009    
   124.199997       74.9542999    
   124.300003       75.7800980    
   124.400002       75.7941971    
   124.500000       75.4170990    
   124.599998       75.5835037    
   124.699997       75.7708969    
   124.800003       76.5472031    
   124.900002       77.9313965    
   125.000000       78.8766022    
   125.099998       79.1359024    
   125.199997       78.9792023    
   125.300003       79.6038971    
   125.400002       79.9580002    
   125.500000       80.1902008    
   125.599998       79.0850983    
   125.699997       78.6307983    
   125.800003       79.6670990    
   125.900002       80.7127991    
   126.000000       79.5781021    
   126.099998       76.8451004    
   126.199997       75.7209015    
   126.300003       76.0465012    
   126.400002       76.4311981    
   126.500000       76.8902969    
   126.599998       76.7009964    
   126.699997       75.8973007    
   126.800003       75.6680984    
   126.900002       77.1047974    
   127.000000       77.8093033    
   127.099998       77.2770996    
   127.199997       75.3010025    
   127.300003       72.4135971    
   127.400002       70.3435974    
   127.500000       68.7459030    
   127.599998       68.5796967    
   127.699997       69.5406036    
   127.800003       69.7294998    
   127.900002       69.6380005    
   128.000000       69.2233963    
   128.100006       69.5416031    
   128.199997       70.0465012    
   128.300003       70.4389038    
   128.399994       70.2678986    
   128.500000       69.6242981    
   128.600006       68.9534988    
   128.699997       68.0345001    
   128.800003       68.2487030    
   128.899994       68.8519974    
   129.000000       69.4863968    
   129.100006       70.6541977    
   129.199997       71.3087006    
   129.300003       72.5641022    
   129.399994       72.5947037    
   129.500000       71.5849991    
   129.600006       70.2507019    
   129.699997       68.3109970    
   129.800003       67.0230026    
   129.899994       66.3219986    
   130.000000       66.7401962    
   130.100006       67.1880035    
   130.199997       67.7387009    
   130.300003       67.8594971    
   130.399994       67.9113007    
   130.500000       69.1131973    
   130.600006       70.7424011    
   130.699997       72.7267990    
   130.800003       73.1764984    
   130.899994       73.0627975    
   131.000000       72.8285980    
   131.100006       72.6975021    
   131.199997       72.6631012    
   131.300003       71.1212997    
   131.399994       68.9942017    
   131.500000       67.5646973    
   131.600006       67.1379013    
   131.699997       67.2751007    
   131.800003       67.8803024    
   131.899994       68.4713974    
   132.000000       69.6307983    
   132.100006       71.7452011    
   132.199997       73.2357025    
   132.300003       73.0302963    
   132.399994       72.5654984    
   132.500000       72.4866028    
   132.600006       72.6951981    
   132.699997       74.5577011    
   132.800003       76.4885025    
   132.899994       78.4610977    
   133.000000       79.7960968    
   133.100006       81.7757034    
   133.199997       82.9440002    
   133.300003       84.4231033    
   133.399994       84.5281982    
   133.500000       83.5177002    
   133.600006       82.7098999    
   133.699997       82.7981033    
   133.800003       83.3115005    
   133.899994       83.5503006    
   134.000000       84.5742035    
   134.100006       84.8964996    
   134.199997       84.8719025    
   134.300003       85.1145020    
   134.399994       86.0148010    
   134.500000       87.7277985    
   134.600006       88.9658966    
   134.699997       89.4240036    
   134.800003       89.6072006    
   134.899994       89.2881012    
   135.000000       88.9234009    
   135.100006       87.6675034    
   135.199997       86.3669968    
   135.300003       84.9981003    
   135.399994       84.0503998    
   135.500000       83.9495010    
   135.600006       83.5538025    
   135.699997       83.3806000    
   135.800003       83.8947983    
   135.899994       83.7276993    
   136.000000       83.7244034    
   136.100006       84.1307983    
   136.199997       84.5466995    
   136.300003       83.9364014    
   136.399994       82.6755981    
   136.500000       81.7973022    
   136.600006       82.2671967    
   136.699997       83.5354004    
   136.800003       84.5719986    
   136.899994       85.3667984    
   137.000000       85.0633011    
   137.100006       84.4887009    
   137.199997       84.3982010    
   137.300003       85.2613983    
   137.399994       85.6321030    
   137.500000       86.2275009    
   137.600006       87.0193024    
   137.699997       87.1453018    
   137.800003       86.4328003    
   137.899994       85.1792984    
   138.000000       83.6897964    
   138.100006       81.4951019    
   138.199997       80.4157028    
   138.300003       80.1167984    
   138.399994       79.1697998    
   138.500000       78.5239029    
   138.600006       78.1852036    
   138.699997       78.4934998    
   138.800003       79.1808014    
   138.899994       79.2506027    
   139.000000       77.7461014    
   139.100006       76.0653992    
   139.199997       75.3003998    
   139.300003       74.7091980    
   139.399994       74.7455978    
   139.500000       74.4593964    
   139.600006       73.7412033    
   139.699997       72.5524979    
   139.800003       71.2819977    
   139.899994       71.2861023    
   140.000000       71.1261978    
   140.100006       70.6750031    
   140.199997       70.4332962    
   140.300003       69.0832977    
   140.399994       68.3165970    
   140.500000       67.2694016    
   140.600006       66.5933990    
   140.699997       67.3500977    
   140.800003       68.8504028    
   140.899994       70.7033005    
   141.000000       70.1121979    
   141.100006       68.7242966    
   141.199997       67.9350967    
   141.300003       67.0534973    
   141.399994       67.6278992    
   141.500000       69.5210037    
   141.600006       70.9190979    
   141.699997       71.5104980    
   141.800003       71.2703018    
   141.899994       70.9252014    
   142.000000       70.3856964    
   142.100006       70.0996017    
   142.199997       69.0840988    
   142.300003       68.4878998    
   142.399994       68.1128006    
   142.500000       67.3675995    
   142.600006       67.0077972    
   142.699997       66.5960007    
   142.800003       66.4365005    
   142.899994       66.5892029    
   143.000000       65.7638016    
   143.100006       65.3273010    
   143.199997       65.5383987    
   143.300003       66.3125000    
   143.399994       67.4443970    
   143.500000       67.9605026    
   143.600006       67.6565018    
   143.699997       69.0329971    
   143.800003       71.4312973    
   143.899994       74.3090973    
   144.000000       77.1520004    
   144.100006       80.2434006    
   144.199997       82.2717972    
   144.300003       83.3706970    
   144.399994       83.6561966    
   144.500000       84.1734009    
   144.600006       84.8094025    
   144.699997       84.6959991    
   144.800003       84.9686966    
   144.899994       84.9608994    
   145.000000       84.5953979    
   145.100006       84.0846024    
   145.199997       84.6243973    
   145.300003       86.5645981    
   145.399994       88.5626984    
   145.500000       89.2164993    
   145.600006       88.9362030    
   145.699997       89.0235977    
   145.800003       89.3704987    
   145.899994       90.3527985    
   146.000000       91.1716003    
   146.100006       91.3331985    
   146.199997       91.4917984    
   146.300003       92.6682968    
   146.399994       92.3576965    
   146.500000       92.7228012    
   146.600006       93.0714035    
   146.699997       92.8115005    
   146.800003       91.8292007    
   146.899994       89.7862015    
   147.000000       88.0206985    
   147.100006       87.2444992    
   147.199997       86.6434021    
   147.300003       86.5803986    
   147.399994       87.0445023    
   147.500000       86.9225006    
   147.600006       86.2755966    
   147.699997       85.0723038    
   147.800003       83.9592972    
   147.899994       83.0145035    
   148.000000       82.2294006    
   148.100006       81.0142975    
   148.199997       80.4753036    
   148.300003       80.5176010    
   148.399994       80.0000992    
   148.500000       79.1572037    
   148.600006       79.0764008    
   148.699997       79.7360992    
   148.800003       80.9254990    
   148.899994       81.6260986    
   149.000000       82.1365967    
   149.100006       82.7434998    
   149.199997       83.7404022    
   149.300003       83.9596024    
   149.399994       82.9794006    
   149.500000       81.7834015    
   149.600006       80.7291031    
   149.699997       80.1335983    
   149.800003       80.3212967    
   149.899994       80.8682022    
   150.000000       81.3647003    
   150.100006       81.5680008    
   150.199997       81.5259018    
   150.300003       80.4750977    
   150.399994       79.4343033    
   150.500000       78.1138000    
   150.600006       77.4536972    
   150.699997       77.6023026    
   150.800003       77.5187988    
   150.899994       78.1706009    
   151.000000       79.1135025    
   151.100006       80.3511963    
   151.199997       80.9300995    
   151.300003       81.5747986    
   151.399994       81.6957016    
   151.500000       80.9123001    
   151.600006       79.3395996    
   151.699997       78.6446991    
   151.800003       79.3704987    
   151.899994       80.2118988    
   152.000000       80.6866989    
   152.100006       81.2885971    
   152.199997       82.7527008    
   152.300003       83.4515991    
   152.399994       83.3859024    
   152.500000       83.5568008    
   152.600006       84.8914032    
   152.699997       87.1867981    
   152.800003       88.4132996    
   152.899994       89.5257034    
   153.000000       90.1578979    
   153.100006       90.9822998    
   153.199997       91.2441025    
   153.300003       92.6806030    
   153.399994       94.2145996    
   153.500000       95.0283966    
   153.600006       94.9910965    
   153.699997       93.7764969    
   153.800003       93.9069977    
   153.899994       94.2353973    
   154.000000       94.5718994    
   154.100006       94.6158981    
   154.199997       94.6216965    
   154.300003       94.8874969    
   154.399994       96.0385971    
   154.500000       98.1138000    
   154.600006       99.2687988    
   154.699997       98.4456024    
   154.800003       97.6410980    
   154.899994       98.2014999    
   155.000000       99.8189011    
   155.100006       99.8891983    
   155.199997       99.1754990    
   155.300003       99.0112000    
   155.399994       99.4875031    
   155.500000       99.4397964    
   155.600006       99.2963028    
   155.699997       98.8992996    
   155.800003       97.8994980    
   155.899994       97.3442993    
   156.000000       96.5343018    
   156.100006       96.1642990    
   156.199997       95.3359985    
   156.300003       95.4262009    
   156.399994       96.6134033    
   156.500000       98.3189011    
   156.600006       99.2599030    
   156.699997       99.3944016    
   156.800003       99.0534973    
   156.899994       99.3715973    
   157.000000       100.277000    
   157.100006       101.400002    
   157.199997       101.459000    
   157.300003       101.105003    
   157.399994       100.709999    
   157.500000       99.9331970    
   157.600006       100.137001    
   157.699997       101.064003    
   157.800003       101.643997    
   157.899994       101.432999    
   158.000000       101.900002    
   158.100006       102.862000    
   158.199997       102.838997    
   158.300003       102.907997    
   158.399994       103.440002    
   158.500000       102.943001    
   158.600006       101.630997    
   158.699997       101.509003    
   158.800003       102.233002    
   158.899994       102.962997    
   159.000000       103.406998    
   159.100006       103.574997    
   159.199997       103.846001    
   159.300003       103.029999    
   159.399994       102.473000    
   159.500000       101.916000    
   159.600006       100.588997    
   159.699997       98.8840027    
   159.800003       97.4763031    
   159.899994       96.6574020    
   160.000000       95.8631973    
   160.100006       95.9033966    
   160.199997       95.4960022    
   160.300003       94.4312973    
   160.399994       94.0026016    
   160.500000       94.2494965    
   160.600006       94.5774994    
   160.699997       94.4335022    
   160.800003       94.5687027    
   160.899994       94.4355011    
   161.000000       94.8831024    
   161.100006       95.5494995    
   161.199997       95.9975967    
   161.300003       95.4881973    
   161.399994       94.6923981    
   161.500000       93.3856964    
   161.600006       92.4798965    
   161.699997       91.5005035    
   161.800003       90.3188019    
   161.899994       89.9057007    
   162.000000       88.9487991    
   162.100006       87.8587036    
   162.199997       86.9990997    
   162.300003       87.4047012    
   162.399994       87.7493973    
   162.500000       88.0375977    
   162.600006       87.4324036    
   162.699997       86.0839005    
   162.800003       85.0466995    
   162.899994       83.5351028    
   163.000000       82.7129974    
   163.100006       81.5093002    
   163.199997       81.3024979    
   163.300003       81.8032990    
   163.399994       81.8806992    
   163.500000       81.7609024    
   163.600006       81.7419968    
   163.699997       81.5269012    
   163.800003       81.6746979    
   163.899994       82.5012970    
   164.000000       82.0736008    
   164.100006       81.3188019    
   164.199997       81.8184967    
   164.300003       83.1344986    
   164.399994       83.3378983    
   164.500000       82.8960037    
   164.600006       82.5274963    
   164.699997       81.7354965    
   164.800003       81.3102036    
   164.899994       81.8974991    
   165.000000       82.3328018    
   165.100006       82.7225037    
   165.199997       83.3569031    
   165.300003       83.6841965    
   165.399994       83.5206985    
   165.500000       84.6188965    
   165.600006       86.0959015    
   165.699997       87.8564987    
   165.800003       89.4844971    
   165.899994       91.0513992    
   166.000000       92.4085007    
   166.100006       92.5176010    
   166.199997       91.7431030    
   166.300003       91.2934036    
   166.399994       91.3483963    
   166.500000       91.1290970    
   166.600006       91.6785965    
   166.699997       93.0855026    
   166.800003       94.2205963    
   166.899994       94.7478027    
   167.000000       95.5042038    
   167.100006       96.2328033    
   167.199997       96.1952972    
   167.300003       95.1192017    
   167.399994       95.3576965    
   167.500000       95.7614975    
   167.600006       96.0854034    
   167.699997       96.2714996    
   167.800003       96.1994019    
   167.899994       96.5751038    
   168.000000       96.7230988    
   168.100006       97.2673035    
   168.199997       97.7520981    
   168.300003       97.6781006    
   168.399994       97.7446976    
   168.500000       97.6477966    
   168.600006       96.9119034    
   168.699997       96.4270020    
   168.800003       97.6535034    
   168.899994       99.0510025    
   169.000000       100.515999    
   169.100006       102.228996    
   169.199997       102.920998    
   169.300003       103.290001    
   169.399994       103.848000    
   169.500000       103.876999    
   169.600006       103.353996    
   169.699997       101.649002    
   169.800003       100.788002    
   169.899994       100.120003    
   170.000000       100.662003    
   170.100006       100.485001    
   170.199997       99.8909988    
   170.300003       99.7400970    
   170.399994       99.9658966    
   170.500000       101.567001    
   170.600006       103.028000    
   170.699997       103.758003    
   170.800003       103.894997    
   170.899994       103.528000    
   171.000000       103.450996    
   171.100006       103.101997    
   171.199997       102.485001    
   171.300003       101.676003    
   171.399994       101.200996    
   171.500000       100.824997    
   171.600006       100.564003    
   171.699997       100.697998    
   171.800003       100.940002    
   171.899994       100.867996    
   172.000000       100.725998    
   172.100006       100.049004    
   172.199997       99.7498016    
   172.300003       99.8699036    
   172.399994       100.563004    
   172.500000       101.458000    
   172.600006       101.019997    
   172.699997       99.2301025    
   172.800003       98.3609009    
   172.899994       98.7764969    
   173.000000       99.7313004    
   173.100006       101.125999    
   173.199997       102.061996    
   173.300003       101.806000    
   173.399994       100.669998    
   173.500000       99.5948029    
   173.600006       98.9363022    
   173.699997       99.2123032    
   173.800003       99.5315018    
   173.899994       98.5690002    
   174.000000       98.1128006    
   174.100006       98.8718033    
   174.199997       99.9188004    
   174.300003       100.267998    
   174.399994       100.523003    
   174.500000       101.504997    
   174.600006       103.203003    
   174.699997       103.916000    
   174.800003       104.744003    
   174.899994       105.681000    
   175.000000       106.709000    
   175.100006       107.626999    
   175.199997       107.585999    
   175.300003       108.288002    
   175.399994       110.068001    
   175.500000       112.033997    
   175.600006       112.193001    
   175.699997       113.054001    
   175.800003       114.982002    
   175.899994       117.010002    
   176.000000       118.360001    
   176.100006       119.446999    
   176.199997       120.096001    
   176.300003       121.146004    
   176.399994       122.167000    
   176.500000       124.466003    
   176.600006       126.573997    
   176.699997       126.117996    
   176.800003       124.530998    
   176.899994       123.291000    
   177.000000       123.339996    
   177.100006       123.620003    
   177.199997       124.043999    
   177.300003       124.862000    
   177.399994       125.412003    
   177.500000       126.323997    
   177.600006       125.702003    
   177.699997       124.773003    
   177.800003       124.438004    
   177.899994       125.031998    
   178.000000       124.964996    
   178.100006       123.973999    
   178.199997       123.667000    
   178.300003       123.119003    
   178.399994       122.147003    
   178.500000       121.736000    
   178.600006       121.333000    
   178.699997       121.480003    
   178.800003       122.148003    
   178.899994       122.332001    
   179.000000       121.924004    
   179.100006       120.739998    
   179.199997       118.916000    
   179.300003       116.642998    
   179.399994       114.691002    
   179.500000       114.356003    
   179.600006       114.612999    
   179.699997       113.510002    
   179.800003       111.679001    
   179.899994       110.332001    
   180.000000       109.825996    
   180.100006       109.836998    
   180.199997       108.872002    
   180.300003       108.096001    
   180.399994       107.345001    
   180.500000       105.908997    
   180.600006       105.186996    
   180.699997       104.512001    
   180.800003       103.898003    
   180.899994       102.841003    
   181.000000       102.311996    
   181.100006       100.968002    
   181.199997       100.157997    
   181.300003       99.5438995    
   181.399994       98.8567963    
   181.500000       97.3500977    
   181.600006       96.6962967    
   181.699997       97.4730988    
   181.800003       99.1473007    
   181.899994       101.598000    
   182.000000       102.582001    
   182.100006       104.108002    
   182.199997       105.119003    
   182.300003       105.522003    
   182.399994       105.939003    
   182.500000       107.335999    
   182.600006       108.584999    
   182.699997       108.563004    
   182.800003       108.192001    
   182.899994       108.265999    
   183.000000       108.778000    
   183.100006       109.634003    
   183.199997       110.184998    
   183.300003       110.098000    
   183.399994       110.206001    
   183.500000       110.193001    
   183.600006       110.028999    
   183.699997       109.813004    
   183.800003       108.927002    
   183.899994       107.064003    
   184.000000       106.124001    
   184.100006       105.028999    
   184.199997       104.110001    
   184.300003       103.293999    
   184.399994       103.820999    
   184.500000       104.583000    
   184.600006       106.424004    
   184.699997       108.419998    
   184.800003       110.095001    
   184.899994       111.014999    
   185.000000       111.499001    
   185.100006       111.680000    
   185.199997       112.125000    
   185.300003       112.744003    
   185.399994       112.740997    
   185.500000       113.622002    
   185.600006       114.344002    
   185.699997       114.127998    
   185.800003       113.716003    
   185.899994       113.056999    
   186.000000       113.202003    
   186.100006       113.960999    
   186.199997       114.691002    
   186.300003       114.579002    
   186.399994       114.266998    
   186.500000       114.167000    
   186.600006       114.144997    
   186.699997       113.147003    
   186.800003       112.488998    
   186.899994       111.647003    
   187.000000       110.678001    
   187.100006       110.014999    
   187.199997       110.102997    
   187.300003       110.025002    
   187.399994       109.004997    
   187.500000       109.237000    
   187.600006       110.143997    
   187.699997       111.349998    
   187.800003       112.406998    
   187.899994       112.512001    
   188.000000       110.969002    
   188.100006       110.387001    
   188.199997       110.953003    
   188.300003       111.375999    
   188.399994       111.143997    
   188.500000       111.549004    
   188.600006       112.205002    
   188.699997       112.870003    
   188.800003       113.027000    
   188.899994       113.646004    
   189.000000       114.710999    
   189.100006       115.109001    
   189.199997       116.579002    
   189.300003       118.471001    
   189.399994       120.422997    
   189.500000       121.968002    
   189.600006       122.492996    
   189.699997       122.598000    
   189.800003       122.388000    
   189.899994       122.407997    
   190.000000       122.666000    
   190.100006       122.666000    
   190.199997       123.593002    
   190.300003       124.552002    
   190.399994       124.622002    
   190.500000       125.186996    
   190.600006       124.473999    
   190.699997       122.070999    
   190.800003       120.222000    
   190.899994       119.980003    
   191.000000       120.125000    
   191.100006       118.977997    
   191.199997       117.690002    
   191.300003       117.364998    
   191.399994       116.238998    
   191.500000       115.089996    
   191.600006       113.754997    
   191.699997       111.036003    
   191.800003       108.814003    
   191.899994       109.360001    
   192.000000       110.246002    
   192.100006       111.726997    
   192.199997       112.108002    
   192.300003       110.536003    
   192.399994       109.445000    
   192.500000       108.780998    
   192.600006       108.251999    
   192.699997       108.130997    
   192.800003       108.261002    
   192.899994       107.431999    
   193.000000       106.768997    
   193.100006       106.329002    
   193.199997       106.152000    
   193.300003       106.323997    
   193.399994       106.139000    
   193.500000       105.918999    
   193.600006       106.225998    
   193.699997       107.306000    
   193.800003       108.009003    
   193.899994       107.966003    
   194.000000       108.386002    
   194.100006       108.344002    
   194.199997       107.886002    
   194.300003       107.529999    
   194.399994       108.032997    
   194.500000       108.972000    
   194.600006       109.061996    
   194.699997       108.821999    
   194.800003       109.246002    
   194.899994       109.686996    
   195.000000       109.678001    
   195.100006       109.674004    
   195.199997       110.320999    
   195.300003       111.504997    
   195.399994       112.125999    
   195.500000       112.009003    
   195.600006       112.220001    
   195.699997       113.311996    
   195.800003       114.521004    
   195.899994       115.536003    
   196.000000       116.206001    
   196.100006       116.448997    
   196.199997       116.699997    
   196.300003       117.883003    
   196.399994       118.936996    
   196.500000       118.980003    
   196.600006       119.100998    
   196.699997       119.582001    
   196.800003       119.995003    
   196.899994       120.487000    
   197.000000       121.086998    
   197.100006       121.162003    
   197.199997       120.706001    
   197.300003       119.352997    
   197.399994       118.987999    
   197.500000       119.947998    
   197.600006       121.334999    
   197.699997       121.724998    
   197.800003       122.046997    
   197.899994       123.150002    
   198.000000       123.710999    
   198.100006       124.285004    
   198.199997       124.692001    
   198.300003       124.870003    
   198.399994       124.365997    
   198.500000       122.366997    
   198.600006       120.912003    
   198.699997       118.775002    
   198.800003       117.581001    
   198.899994       117.736000    
   199.000000       118.518997    
   199.100006       120.302002    
   199.199997       120.266998    
   199.300003       119.142998    
   199.399994       119.336998    
   199.500000       119.931000    
   199.600006       120.282997    
   199.699997       119.871002    
   199.800003       119.185997    
   199.899994       118.517998    
   200.000000       117.903999    
   200.100006       117.731003    
   200.199997       117.250000    
   200.300003       117.446999    
   200.399994       117.699997    
   200.500000       117.875999    
   200.600006       118.912003    
   200.699997       119.063004    
   200.800003       118.539001    
   200.899994       118.074997    
   201.000000       118.513000    
   201.100006       119.120003    
   201.199997       119.138000    
   201.300003       119.054001    
   201.399994       119.643997    
   201.500000       119.531998    
   201.600006       118.971001    
   201.699997       118.419998    
   201.800003       118.283997    
   201.899994       117.920998    
   202.000000       118.154999    
   202.100006       118.427002    
   202.199997       117.542000    
   202.300003       116.155998    
   202.399994       114.695999    
   202.500000       113.514000    
   202.600006       112.072998    
   202.699997       110.311996    
   202.800003       109.286003    
   202.899994       109.230003    
   203.000000       108.722000    
   203.100006       108.260002    
   203.199997       109.258003    
   203.300003       110.922997    
   203.399994       111.359001    
   203.500000       111.503998    
   203.600006       110.563004    
   203.699997       108.367996    
   203.800003       106.796997    
   203.899994       106.160004    
   204.000000       106.167000    
   204.100006       106.241997    
   204.199997       105.746002    
   204.300003       105.605003    
   204.399994       105.372002    
   204.500000       104.589996    
   204.600006       104.272003    
   204.699997       103.443001    
   204.800003       104.248001    
   204.899994       106.019997    
   205.000000       107.307999    
   205.100006       108.285004    
   205.199997       109.005997    
   205.300003       109.934998    
   205.399994       110.436996    
   205.500000       109.026001    
   205.600006       107.667999    
   205.699997       107.825996    
   205.800003       108.271004    
   205.899994       109.065002    
   206.000000       109.353996    
   206.100006       109.010002    
   206.199997       108.178001    
   206.300003       106.638000    
   206.399994       105.903999    
   206.500000       105.656998    
   206.600006       106.247002    
   206.699997       107.335999    
   206.800003       109.105003    
   206.899994       110.726997    
   207.000000       111.710999    
   207.100006       112.257004    
   207.199997       113.044998    
   207.300003       113.816002    
   207.399994       114.494003    
   207.500000       115.829002    
   207.600006       116.651001    
   207.699997       117.567001    
   207.800003       117.974998    
   207.899994       118.455002    
   208.000000       117.779999    
   208.100006       116.708000    
   208.199997       115.709000    
   208.300003       114.302002    
   208.399994       113.764000    
   208.500000       113.067001    
   208.600006       112.607002    
   208.699997       112.320000    
   208.800003       111.948997    
   208.899994       113.040001    
   209.000000       113.446999    
   209.100006       113.172997    
   209.199997       113.114998    
   209.300003       113.454002    
   209.399994       114.122002    
   209.500000       115.248001    
   209.600006       115.082001    
   209.699997       114.884003    
   209.800003       113.432999    
   209.899994       110.811996    
   210.000000       109.359001    
   210.100006       108.926003    
   210.199997       108.460999    
   210.300003       107.490997    
   210.399994       106.577003    
   210.500000       106.543999    
   210.600006       107.168999    
   210.699997       107.689003    
   210.800003       108.177002    
   210.899994       107.918999    
   211.000000       108.196999    
   211.100006       109.343002    
   211.199997       109.852997    
   211.300003       109.445000    
   211.399994       108.902000    
   211.500000       107.522003    
   211.600006       107.290001    
   211.699997       107.688004    
   211.800003       107.125999    
   211.899994       106.338997    
   212.000000       106.023003    
   212.100006       107.755997    
   212.199997       110.261002    
   212.300003       112.843002    
   212.399994       113.638000    
   212.500000       113.209999    
   212.600006       113.221001    
   212.699997       112.610001    
   212.800003       111.114998    
   212.899994       109.554001    
   213.000000       108.899002    
   213.100006       108.111000    
   213.199997       108.191002    
   213.300003       109.636002    
   213.399994       110.973999    
   213.500000       112.488998    
   213.600006       113.647003    
   213.699997       115.572998    
   213.800003       117.357002    
   213.899994       119.110001    
   214.000000       119.971001    
   214.100006       119.008003    
   214.199997       118.984001    
   214.300003       120.088997    
   214.399994       121.232002    
   214.500000       122.300003    
   214.600006       122.819000    
   214.699997       123.334000    
   214.800003       124.813004    
   214.899994       127.002998    
   215.000000       128.496994    
   215.100006       129.253998    
   215.199997       129.488998    
   215.300003       129.136993    
   215.399994       128.141006    
   215.500000       128.110992    
   215.600006       128.487000    
   215.699997       129.395004    
   215.800003       129.158005    
   215.899994       128.505005    
   216.000000       127.348999    
   216.100006       126.120003    
   216.199997       125.351997    
   216.300003       124.462997    
   216.399994       124.323997    
   216.500000       124.681999    
   216.600006       125.494003    
   216.699997       127.210999    
   216.800003       128.639999    
   216.899994       129.488007    
   217.000000       129.699005    
   217.100006       130.520004    
   217.199997       131.725006    
   217.300003       133.136993    
   217.399994       133.768005    
   217.500000       132.755997    
   217.600006       131.682999    
   217.699997       130.710007    
   217.800003       129.667999    
   217.899994       127.719002    
   218.000000       125.838997    
   218.100006       124.989998    
   218.199997       123.702003    
   218.300003       123.116997    
   218.399994       121.760002    
   218.500000       120.375000    
   218.600006       119.290001    
   218.699997       118.335999    
   218.800003       118.073997    
   218.899994       117.741997    
   219.000000       118.209999    
   219.100006       117.441002    
   219.199997       117.050003    
   219.300003       117.888000    
   219.399994       118.992996    
   219.500000       119.166000    
   219.600006       119.183998    
   219.699997       119.224998    
   219.800003       118.870003    
   219.899994       119.457001    
   220.000000       120.415001    
   220.100006       121.690002    
   220.199997       122.328003    
   220.300003       121.763000    
   220.399994       120.750000    
   220.500000       121.569000    
   220.600006       123.838997    
   220.699997       125.121002    
   220.800003       125.442001    
   220.899994       125.739998    
   221.000000       126.464996    
   221.100006       126.941002    
   221.199997       127.122002    
   221.300003       127.198997    
   221.399994       127.536003    
   221.500000       127.810997    
   221.600006       127.866997    
   221.699997       128.087997    
   221.800003       127.396004    
   221.899994       126.439003    
   222.000000       125.233002    
   222.100006       123.981003    
   222.199997       123.061996    
   222.300003       122.596001    
   222.399994       122.010002    
   222.500000       121.963997    
   222.600006       122.125999    
   222.699997       121.447998    
   222.800003       120.804001    
   222.899994       120.862000    
   223.000000       120.961998    
   223.100006       121.003998    
   223.199997       120.634003    
   223.300003       119.670998    
   223.399994       118.275002    
   223.500000       118.209999    
   223.600006       119.313004    
   223.699997       120.055000    
   223.800003       120.668999    
   223.899994       120.641998    
   224.000000       120.692001    
   224.100006       120.816002    
   224.199997       121.751999    
   224.300003       123.361000    
   224.399994       125.293999    
   224.500000       126.397003    
   224.600006       126.693001    
   224.699997       126.925003    
   224.800003       126.839996    
   224.899994       127.115997    
   225.000000       126.029999    
   225.100006       124.544998    
   225.199997       123.211998    
   225.300003       122.195000    
   225.399994       121.211998    
   225.500000       119.264999    
   225.600006       117.524002    
   225.699997       115.664001    
   225.800003       114.874001    
   225.899994       116.267998    
   226.000000       117.546997    
   226.100006       118.508003    
   226.199997       118.300003    
   226.300003       118.036003    
   226.399994       119.553001    
   226.500000       120.453003    
   226.600006       119.373001    
   226.699997       118.526001    
   226.800003       118.168999    
   226.899994       117.782997    
   227.000000       118.355003    
   227.100006       119.035004    
   227.199997       119.974998    
   227.300003       121.883003    
   227.399994       123.009003    
   227.500000       123.275002    
   227.600006       122.362000    
   227.699997       120.949997    
   227.800003       120.027000    
   227.899994       118.610001    
   228.000000       117.908997    
   228.100006       117.634003    
   228.199997       117.601997    
   228.300003       117.486000    
   228.399994       117.196999    
   228.500000       116.294998    
   228.600006       116.348000    
   228.699997       117.614998    
   228.800003       118.490997    
   228.899994       118.529999    
   229.000000       118.609001    
   229.100006       119.403999    
   229.199997       121.302002    
   229.300003       123.463997    
   229.399994       124.950996    
   229.500000       125.898003    
   229.600006       126.884003    
   229.699997       126.556000    
   229.800003       126.244003    
   229.899994       124.898003    
   230.000000       125.095001    
   230.100006       127.026001    
   230.199997       129.037994    
   230.300003       130.720001    
   230.399994       130.576996    
   230.500000       130.248993    
   230.600006       130.695999    
   230.699997       131.875000    
   230.800003       132.220993    
   230.899994       131.880997    
   231.000000       131.695999    
   231.100006       130.257996    
   231.199997       129.399002    
   231.300003       129.244003    
   231.399994       129.897003    
   231.500000       130.287003    
   231.600006       130.645004    
   231.699997       131.408997    
   231.800003       132.343002    
   231.899994       133.143997    
   232.000000       133.059006    
   232.100006       132.097000    
   232.199997       131.505997    
   232.300003       131.035004    
   232.399994       130.955002    
   232.500000       130.740005    
   232.600006       130.272995    
   232.699997       129.298996    
   232.800003       128.263000    
   232.899994       128.746994    
   233.000000       130.216003    
   233.100006       131.419998    
   233.199997       131.156006    
   233.300003       129.600998    
   233.399994       127.708000    
   233.500000       125.063004    
   233.600006       123.467003    
   233.699997       123.245003    
   233.800003       123.724998    
   233.899994       124.459000    
   234.000000       125.070999    
   234.100006       126.216003    
   234.199997       126.500000    
   234.300003       126.866997    
   234.399994       127.519997    
   234.500000       128.046997    
   234.600006       128.673004    
   234.699997       130.313995    
   234.800003       131.557999    
   234.899994       132.078995    
   235.000000       131.626007    
   235.100006       130.817001    
   235.199997       130.186996    
   235.300003       129.356003    
   235.399994       129.242004    
   235.500000       129.481003    
   235.600006       129.990997    
   235.699997       129.531998    
   235.800003       128.701004    
   235.899994       128.481003    
   236.000000       128.563004    
   236.100006       128.005997    
   236.199997       126.712997    
   236.300003       125.318001    
   236.399994       124.485001    
   236.500000       123.241997    
   236.600006       122.454002    
   236.699997       122.031998    
   236.800003       121.998001    
   236.899994       122.042999    
   237.000000       121.579002    
   237.100006       121.528999    
   237.199997       121.936996    
   237.300003       121.646004    
   237.399994       121.570000    
   237.500000       122.896004    
   237.600006       124.128998    
   237.699997       124.652000    
   237.800003       124.039001    
   237.899994       122.344002    
   238.000000       121.476997    
   238.100006       121.172997    
   238.199997       120.897003    
   238.300003       120.721001    
   238.399994       120.321999    
   238.500000       120.236000    
   238.600006       119.831001    
   238.699997       119.845001    
   238.800003       120.653999    
   238.899994       121.578003    
   239.000000       121.816002    
   239.100006       121.820999    
   239.199997       122.133003    
   239.300003       123.110001    
   239.399994       124.513000    
   239.500000       125.817001    
   239.600006       125.571999    
   239.699997       124.115997    
   239.800003       123.195999    
   239.899994       123.726997    
   240.000000       124.838997    
   240.100006       125.688004    
   240.199997       126.461998    
   240.300003       126.807999    
   240.399994       126.567001    
   240.500000       125.625000    
   240.600006       125.238998    
   240.699997       125.085999    
   240.800003       124.768997    
   240.899994       124.630997    
   241.000000       124.247002    
   241.100006       124.633003    
   241.199997       125.551003    
   241.300003       125.706001    
   241.399994       125.880997    
   241.500000       126.485001    
   241.600006       126.595001    
   241.699997       125.938004    
   241.800003       125.449997    
   241.899994       125.627998    
   242.000000       125.198997    
   242.100006       124.768997    
   242.199997       123.747002    
   242.300003       122.200996    
   242.399994       120.766998    
   242.500000       120.054001    
   242.600006       120.117996    
   242.699997       120.304001    
   242.800003       120.081001    
   242.899994       120.129997    
   243.000000       120.406998    
   243.100006       121.522003    
   243.199997       121.820000    
   243.300003       122.261002    
   243.399994       121.886002    
   243.500000       121.289001    
   243.600006       121.291000    
   243.699997       121.930000    
   243.800003       122.471001    
   243.899994       122.484001    
   244.000000       123.096001    
   244.100006       123.028999    
   244.199997       122.320000    
   244.300003       122.586998    
   244.399994       122.760002    
   244.500000       123.066002    
   244.600006       122.931999    
   244.699997       123.560997    
   244.800003       124.314003    
   244.899994       124.653999    
   245.000000       124.387001    
   245.100006       124.421997    
   245.199997       123.802002    
   245.300003       123.427002    
   245.399994       122.544998    
   245.500000       121.369003    
   245.600006       120.558998    
   245.699997       119.652000    
   245.800003       118.028000    
   245.899994       116.039001    
   246.000000       114.912003    
   246.100006       114.087997    
   246.199997       113.515999    
   246.300003       114.374001    
   246.399994       114.952003    
   246.500000       115.094002    
   246.600006       116.385002    
   246.699997       117.183998    
   246.800003       116.711998    
   246.899994       116.094002    
   247.000000       116.138000    
   247.100006       117.028999    
   247.199997       118.287003    
   247.300003       118.463997    
   247.399994       118.671997    
   247.500000       119.762001    
   247.600006       120.319000    
   247.699997       121.314003    
   247.800003       121.931000    
   247.899994       122.813004    
   248.000000       123.305000    
   248.100006       123.778000    
   248.199997       125.021004    
   248.300003       127.290001    
   248.399994       128.753998    
   248.500000       129.240005    
   248.600006       129.143997    
   248.699997       129.121994    
   248.800003       129.772003    
   248.899994       131.296997    
   249.000000       132.975998    
   249.100006       134.949005    
   249.199997       135.593002    
   249.300003       134.529999    
   249.399994       134.054993    
   249.500000       133.686996    
   249.600006       134.052002    
   249.699997       134.235001    
   249.800003       133.546997    
   249.899994       133.871994    
   250.000000       135.300995    
   250.100006       137.070007    
   250.199997       138.373001    
   250.300003       139.951004    
   250.399994       140.177994    
   250.500000       140.246002    
   250.600006       139.763000    
   250.699997       138.959000    
   250.800003       138.729004    
   250.899994       138.533997    
   251.000000       138.268997    
   251.100006       138.106995    
   251.199997       138.352005    
   251.300003       138.951004    
   251.399994       139.421997    
   251.500000       139.509003    
   251.600006       139.074005    
   251.699997       139.337997    
   251.800003       140.604004    
   251.899994       142.386002    
   252.000000       144.117004    
   252.100006       144.983994    
   252.199997       144.912003    
   252.300003       144.244995    
   252.399994       144.404007    
   252.500000       144.889999    
   252.600006       145.526993    
   252.699997       145.384003    
   252.800003       145.692001    
   252.899994       147.233994    
   253.000000       147.681000    
   253.100006       147.462006    
   253.199997       146.404007    
   253.300003       144.625000    
   253.399994       144.779999    
   253.500000       146.714005    
   253.600006       148.016006    
   253.699997       148.115997    
   253.800003       147.848007    
   253.899994       147.235001    
   254.000000       146.959000    
   254.100006       145.690002    
   254.199997       144.563004    
   254.300003       144.684006    
   254.399994       144.923004    
   254.500000       144.996994    
   254.600006       145.712006    
   254.699997       147.042007    
   254.800003       147.371002    
   254.899994       147.766006    
   255.000000       147.973007    
   255.100006       147.617004    
   255.199997       147.018997    
   255.300003       146.067001    
   255.399994       145.276993    
   255.500000       143.671005    
   255.600006       141.210007    
   255.699997       138.585999    
   255.800003       137.317001    
   255.899994       137.737000    
   256.000000       137.895996    
   256.100006       137.908997    
   256.200012       137.126007    
   256.299988       136.781998    
   256.399994       135.600006    
   256.500000       133.197006    
   256.600006       132.501999    
   256.700012       131.964996    
   256.799988       131.904999    
   256.899994       131.904999    
   257.000000       133.001999    
   257.100006       135.108002    
   257.200012       136.199005    
   257.299988       136.304001    
   257.399994       136.750000    
   257.500000       137.802002    
   257.600006       139.356995    
   257.700012       141.279999    
   257.799988       142.197006    
   257.899994       142.462997    
   258.000000       143.218994    
   258.100006       144.320999    
   258.200012       145.059998    
   258.299988       145.606995    
   258.399994       145.401993    
   258.500000       144.807007    
   258.600006       145.539993    
   258.700012       145.919998    
   258.799988       145.169998    
   258.899994       144.158005    
   259.000000       143.516998    
   259.100006       142.882004    
   259.200012       143.093994    
   259.299988       144.350998    
   259.399994       145.994995    
   259.500000       147.578995    
   259.600006       148.253006    
   259.700012       147.608002    
   259.799988       146.240005    
   259.899994       145.826004    
   260.000000       146.891006    
   260.100006       147.931000    
   260.200012       149.595993    
   260.299988       151.460007    
   260.399994       153.072006    
   260.500000       153.975006    
   260.600006       154.923996    
   260.700012       155.156998    
   260.799988       155.044998    
   260.899994       154.688004    
   261.000000       154.811996    
   261.100006       154.692001    
   261.200012       154.464005    
   261.299988       154.723007    
   261.399994       153.940994    
   261.500000       152.798996    
   261.600006       152.399002    
   261.700012       152.755997    
   261.799988       152.529999    
   261.899994       151.878006    
   262.000000       151.029999    
   262.100006       149.608002    
   262.200012       147.951004    
   262.299988       146.097000    
   262.399994       145.473007    
   262.500000       145.080002    
   262.600006       144.160995    
   262.700012       143.020004    
   262.799988       142.108994    
   262.899994       140.772003    
   263.000000       140.171997    
   263.100006       139.751999    
   263.200012       139.528000    
   263.299988       139.684998    
   263.399994       139.389999    
   263.500000       138.408997    
   263.600006       137.626007    
   263.700012       135.770004    
   263.799988       134.945007    
   263.899994       134.205994    
   264.000000       133.901993    
   264.100006       133.419006    
   264.200012       132.522003    
   264.299988       133.335999    
   264.399994       134.104004    
   264.500000       134.630005    
   264.600006       135.042999    
   264.700012       134.595001    
   264.799988       132.455002    
   264.899994       129.585007    
   265.000000       127.992996    
   265.100006       128.369003    
   265.200012       128.561996    
   265.299988       128.889008    
   265.399994       127.764999    
   265.500000       127.094002    
   265.600006       126.588997    
   265.700012       126.089996    
   265.799988       126.089996    
   265.899994       126.803001    
   266.000000       126.678001    
   266.100006       126.699997    
   266.200012       127.014000    
   266.299988       128.292007    
   266.399994       130.298004    
   266.500000       131.485992    
   266.600006       131.389999    
   266.700012       130.955002    
   266.799988       130.876999    
   266.899994       131.287994    
   267.000000       133.378998    
   267.100006       135.225998    
   267.200012       136.162994    
   267.299988       136.623001    
   267.399994       136.787994    
   267.500000       136.455994    
   267.600006       136.440002    
   267.700012       136.488998    
   267.799988       136.748001    
   267.899994       136.992996    
   268.000000       137.535995    
   268.100006       138.535004    
   268.200012       138.632996    
   268.299988       138.091995    
   268.399994       137.709000    
   268.500000       137.794006    
   268.600006       138.716003    
   268.700012       139.595993    
   268.799988       139.229004    
   268.899994       138.789993    
   269.000000       138.190002    
   269.100006       137.503998    
   269.200012       136.595993    
   269.299988       136.188995    
   269.399994       136.365005    
   269.500000       136.352005    
   269.600006       136.158997    
   269.700012       135.600006    
   269.799988       135.005005    
   269.899994       135.884995    
   270.000000       137.414001    
   270.100006       139.128006    
   270.200012       140.093002    
   270.299988       140.755005    
   270.399994       141.673996    
   270.500000       142.151001    
   270.600006       141.373001    
   270.700012       139.794998    
   270.799988       139.048004    
   270.899994       139.671997    
   271.000000       141.181000    
   271.100006       142.367004    
   271.200012       142.841003    
   271.299988       143.300995    
   271.399994       143.606995    
   271.500000       143.498993    
   271.600006       143.106995    
   271.700012       143.264008    
   271.799988       143.921005    
   271.899994       144.350998    
   272.000000       144.475998    
   272.100006       144.054001    
   272.200012       143.371002    
   272.299988       141.998001    
   272.399994       140.194000    
   272.500000       138.755005    
   272.600006       137.261993    
   272.700012       136.406006    
   272.799988       136.320007    
   272.899994       136.386993    
   273.000000       136.283997    
   273.100006       136.011002    
   273.200012       136.050003    
   273.299988       136.270004    
   273.399994       136.792007    
   273.500000       138.283005    
   273.600006       140.294006    
   273.700012       140.789993    
   273.799988       140.389008    
   273.899994       139.102005    
   274.000000       138.852005    
   274.100006       138.414993    
   274.200012       138.729996    
   274.299988       139.093994    
   274.399994       139.770996    
   274.500000       140.951996    
   274.600006       141.235001    
   274.700012       141.136002    
   274.799988       142.026993    
   274.899994       143.061005    
   275.000000       143.442001    
   275.100006       142.744003    
   275.200012       142.106003    
   275.299988       141.020996    
   275.399994       140.794998    
   275.500000       141.712006    
   275.600006       142.942993    
   275.700012       143.296997    
   275.799988       143.686996    
   275.899994       144.899002    
   276.000000       145.501999    
   276.100006       145.496002    
   276.200012       145.412003    
   276.299988       144.764999    
   276.399994       144.384995    
   276.500000       143.393997    
   276.600006       141.304993    
   276.700012       139.778000    
   276.799988       138.268005    
   276.899994       137.716003    
   277.000000       137.595001    
   277.100006       138.158005    
   277.200012       138.253998    
   277.299988       137.845001    
   277.399994       137.873001    
   277.500000       138.237000    
   277.600006       137.362000    
   277.700012       136.854004    
   277.799988       137.145996    
   277.899994       137.393997    
   278.000000       137.334000    
   278.100006       137.320007    
   278.200012       137.199997    
   278.299988       136.839996    
   278.399994       135.975998    
   278.500000       134.404999    
   278.600006       132.845993    
   278.700012       131.632004    
   278.799988       130.470001    
   278.899994       128.214005    
   279.000000       126.123001    
   279.100006       123.886002    
   279.200012       122.527000    
   279.299988       120.945999    
   279.399994       119.921997    
   279.500000       120.066002    
   279.600006       120.011002    
   279.700012       119.031998    
   279.799988       119.334999    
   279.899994       121.497002    
   280.000000       123.492996    
   280.100006       124.685997    
   280.200012       125.341003    
   280.299988       125.919998    
   280.399994       126.474998    
   280.500000       126.620003    
   280.600006       126.452003    
   280.700012       126.890999    
   280.799988       127.777000    
   280.899994       129.222000    
   281.000000       131.505997    
   281.100006       133.496002    
   281.200012       134.466003    
   281.299988       135.598007    
   281.399994       137.272003    
   281.500000       139.369995    
   281.600006       141.688004    
   281.700012       143.356995    
   281.799988       145.289001    
   281.899994       146.501999    
   282.000000       147.667999    
   282.100006       147.792007    
   282.200012       147.617004    
   282.299988       147.666000    
   282.399994       147.781006    
   282.500000       147.981995    
   282.600006       148.009995    
   282.700012       148.438004    
   282.799988       149.289993    
   282.899994       150.731995    
   283.000000       151.084000    
   283.100006       151.453995    
   283.200012       151.065002    
   283.299988       151.279007    
   283.399994       151.410995    
   283.500000       151.000000    
   283.600006       150.389999    
   283.700012       149.651001    
   283.799988       149.615997    
   283.899994       149.634003    
   284.000000       150.056000    
   284.100006       150.363998    
   284.200012       150.158005    
   284.299988       149.108994    
   284.399994       146.125000    
   284.500000       143.889008    
   284.600006       143.281998    
   284.700012       142.169006    
   284.799988       140.587997    
   284.899994       139.205994    
   285.000000       139.244003    
   285.100006       140.494995    
   285.200012       141.440002    
   285.299988       141.597000    
   285.399994       140.880005    
   285.500000       139.882004    
   285.600006       140.294006    
   285.700012       142.449997    
   285.799988       143.975998    
   285.899994       144.233002    
   286.000000       144.059006    
   286.100006       143.382004    
   286.200012       142.806000    
   286.299988       142.479004    
   286.399994       143.001999    
   286.500000       144.964005    
   286.600006       146.643997    
   286.700012       147.292007    
   286.799988       146.748001    
   286.899994       145.647995    
   287.000000       144.649994    
   287.100006       143.998001    
   287.200012       143.488998    
   287.299988       141.414001    
   287.399994       138.960999    
   287.500000       137.740997    
   287.600006       137.959000    
   287.700012       140.703995    
   287.799988       142.572998    
   287.899994       143.313004    
   288.000000       143.554993    
   288.100006       144.031006    
   288.200012       145.365997    
   288.299988       147.690002    
   288.399994       149.033005    
   288.500000       150.251999    
   288.600006       150.863007    
   288.700012       151.716995    
   288.799988       152.332001    
   288.899994       152.992004    
   289.000000       153.570007    
   289.100006       154.354996    
   289.200012       154.863998    
   289.299988       154.582993    
   289.399994       153.942001    
   289.500000       154.070007    
   289.600006       155.970993    
   289.700012       157.981995    
   289.799988       158.080994    
   289.899994       157.841003    
   290.000000       158.121002    
   290.100006       158.080002    
   290.200012       157.151001    
   290.299988       154.792007    
   290.399994       152.591003    
   290.500000       151.065002    
   290.600006       150.742004    
   290.700012       150.856003    
   290.799988       150.945007    
   290.899994       150.167999    
   291.000000       149.572998    
   291.100006       148.886993    
   291.200012       148.623993    
   291.299988       147.802002    
   291.399994       147.600998    
   291.500000       147.647995    
   291.600006       148.699997    
   291.700012       149.154007    
   291.799988       148.888000    
   291.899994       148.376999    
   292.000000       148.266006    
   292.100006       147.774994    
   292.200012       146.569000    
   292.299988       145.860992    
   292.399994       146.179001    
   292.500000       146.524994    
   292.600006       145.998993    
   292.700012       144.550003    
   292.799988       143.371994    
   292.899994       142.399994    
   293.000000       141.837006    
   293.100006       140.429993    
   293.200012       139.888000    
   293.299988       139.714005    
   293.399994       139.464005    
   293.500000       138.785004    
   293.600006       137.908005    
   293.700012       136.824997    
   293.799988       136.190994    
   293.899994       136.518005    
   294.000000       136.251999    
   294.100006       135.427994    
   294.200012       135.197998    
   294.299988       135.041000    
   294.399994       134.386993    
   294.500000       133.774002    
   294.600006       133.597000    
   294.700012       134.473007    
   294.799988       135.927002    
   294.899994       137.306000    
   295.000000       137.972000    
   295.100006       138.296005    
   295.200012       138.886002    
   295.299988       139.675995    
   295.399994       140.485001    
   295.500000       141.889008    
   295.600006       142.660995    
   295.700012       143.384003    
   295.799988       143.063995    
   295.899994       142.677002    
   296.000000       142.787003    
   296.100006       143.302994    
   296.200012       144.335007    
   296.299988       146.348999    
   296.399994       148.442993    
   296.500000       150.233994    
   296.600006       151.343994    
   296.700012       151.981995    
   296.799988       152.610001    
   296.899994       152.925995    
   297.000000       153.024994    
   297.100006       152.889008    
   297.200012       152.182999    
   297.299988       151.503998    
   297.399994       151.449997    
   297.500000       151.524994    
   297.600006       151.701004    
   297.700012       151.294006    
   297.799988       150.848999    
   297.899994       150.524002    
   298.000000       150.434998    
   298.100006       151.080994    
   298.200012       151.475006    
   298.299988       152.871002    
   298.399994       154.149994    
   298.500000       155.382004    
   298.600006       154.800003    
   298.700012       153.475998    
   298.799988       153.664001    
   298.899994       153.863998    
   299.000000       155.067993    
   299.100006       155.046005    
   299.200012       155.050995    
   299.299988       154.485992    
   299.399994       155.259995    
   299.500000       156.453995    
   299.600006       157.837006    
   299.700012       159.345001    
   299.799988       160.848999    
   299.899994       162.199997    
   300.000000       162.830994    
   300.100006       163.813004    
   300.200012       162.750000    
   300.299988       161.460999    
   300.399994       160.692993    
   300.500000       158.518997    
   300.600006       157.248001    
   300.700012       156.061996    
   300.799988       154.806000    
   300.899994       153.819000    
   301.000000       153.050995    
   301.100006       152.216003    
   301.200012       151.389999    
   301.299988       151.108002    
   301.399994       150.005005    
   301.500000       148.852005    
   301.600006       148.218002    
   301.700012       148.778000    
   301.799988       149.227997    
   301.899994       149.041000    
   302.000000       148.578003    
   302.100006       148.102997    
   302.200012       148.059006    
   302.299988       148.490997    
   302.399994       148.597000    
   302.500000       147.565994    
   302.600006       147.369003    
   302.700012       148.871994    
   302.799988       150.852005    
   302.899994       152.046997    
   303.000000       152.764999    
   303.100006       153.354996    
   303.200012       153.796997    
   303.299988       155.444000    
   303.399994       156.727005    
   303.500000       158.231003    
   303.600006       160.136993    
   303.700012       161.929993    
   303.799988       163.014999    
   303.899994       163.602997    
   304.000000       163.628998    
   304.100006       163.695007    
   304.200012       163.839005    
   304.299988       163.272995    
   304.399994       162.089005    
   304.500000       161.307007    
   304.600006       161.955994    
   304.700012       163.475006    
   304.799988       165.126007    
   304.899994       167.020996    
   305.000000       168.904007    
   305.100006       171.022003    
   305.200012       172.742996    
   305.299988       175.108994    
   305.399994       176.209000    
   305.500000       177.244003    
   305.600006       177.908997    
   305.700012       177.641006    
   305.799988       176.298004    
   305.899994       173.981995    
   306.000000       172.158005    
   306.100006       170.035995    
   306.200012       169.664993    
   306.299988       168.906998    
   306.399994       168.442993    
   306.500000       167.886002    
   306.600006       168.037994    
   306.700012       169.046997    
   306.799988       169.828995    
   306.899994       170.800003    
   307.000000       171.031006    
   307.100006       171.009995    
   307.200012       170.994995    
   307.299988       171.209000    
   307.399994       171.520004    
   307.500000       172.177002    
   307.600006       172.203995    
   307.700012       172.429001    
   307.799988       172.886002    
   307.899994       173.182999    
   308.000000       173.738998    
   308.100006       173.522003    
   308.200012       173.526993    
   308.299988       173.145996    
   308.399994       172.735001    
   308.500000       171.867996    
   308.600006       170.949997    
   308.700012       170.817001    
   308.799988       171.205002    
   308.899994       171.938004    
   309.000000       171.332993    
   309.100006       168.975998    
   309.200012       168.063995    
   309.299988       168.266006    
   309.399994       167.987000    
   309.500000       167.358002    
   309.600006       167.388000    
   309.700012       167.802994    
   309.799988       167.421997    
   309.899994       166.100006    
   310.000000       166.018997    
   310.100006       167.078995    
   310.200012       168.742996    
   310.299988       169.294006    
   310.399994       169.227005    
   310.500000       169.856003    
   310.600006       170.707001    
   310.700012       171.712997    
   310.799988       171.604004    
   310.899994       170.106995    
   311.000000       168.917007    
   311.100006       168.233994    
   311.200012       169.020996    
   311.299988       169.520996    
   311.399994       168.903000    
   311.500000       168.018997    
   311.600006       166.876999    
   311.700012       166.386993    
   311.799988       165.576996    
   311.899994       164.373993    
   312.000000       163.873993    
   312.100006       163.429001    
   312.200012       162.776001    
   312.299988       161.835999    
   312.399994       161.738998    
   312.500000       161.779007    
   312.600006       162.203003    
   312.700012       162.895004    
   312.799988       162.675995    
   312.899994       162.865997    
   313.000000       162.729996    
   313.100006       163.378998    
   313.200012       163.634003    
   313.299988       163.016998    
   313.399994       160.964005    
   313.500000       158.477005    
   313.600006       156.570007    
   313.700012       155.080002    
   313.799988       153.703995    
   313.899994       153.386002    
   314.000000       152.889999    
   314.100006       151.955994    
   314.200012       151.095001    
   314.299988       150.139999    
   314.399994       149.561005    
   314.500000       148.759003    
   314.600006       147.268997    
   314.700012       146.401993    
   314.799988       146.733002    
   314.899994       147.011993    
   315.000000       148.225006    
   315.100006       150.585007    
   315.200012       151.932007    
   315.299988       152.897003    
   315.399994       152.078003    
   315.500000       150.938995    
   315.600006       149.324997    
   315.700012       147.904999    
   315.799988       148.233994    
   315.899994       149.871002    
   316.000000       150.022995    
   316.100006       150.182999    
   316.200012       150.783005    
   316.299988       150.427002    
   316.399994       150.188995    
   316.500000       150.102005    
   316.600006       150.589996    
   316.700012       151.147003    
   316.799988       150.845993    
   316.899994       150.115997    
   317.000000       150.003006    
   317.100006       149.932999    
   317.200012       150.028000    
   317.299988       149.878998    
   317.399994       149.231003    
   317.500000       148.354996    
   317.600006       148.397003    
   317.700012       148.028000    
   317.799988       148.235001    
   317.899994       147.602997    
   318.000000       146.082993    
   318.100006       146.332001    
   318.200012       146.315002    
   318.299988       145.897995    
   318.399994       145.546997    
   318.500000       145.998001    
   318.600006       146.785995    
   318.700012       146.867996    
   318.799988       147.733002    
   318.899994       149.335999    
   319.000000       150.552002    
   319.100006       151.100006    
   319.200012       150.917007    
   319.299988       151.009995    
   319.399994       151.134995    
   319.500000       151.931000    
   319.600006       151.809998    
   319.700012       150.473999    
   319.799988       150.382996    
   319.899994       150.904007    
   320.000000       151.664993    
   320.100006       151.436005    
   320.200012       152.000000    
   320.299988       153.197998    
   320.399994       154.882004    
   320.500000       157.195007    
   320.600006       159.222000    
   320.700012       160.904007    
   320.799988       162.052002    
   320.899994       163.604996    
   321.000000       164.000000    
   321.100006       163.949997    
   321.200012       165.153000    
   321.299988       166.444000    
   321.399994       168.173996    
   321.500000       169.873993    
   321.600006       170.996002    
   321.700012       171.574005    
   321.799988       171.503998    
   321.899994       171.229996    
   322.000000       170.662003    
   322.100006       169.686996    
   322.200012       169.403000    
   322.299988       168.815994    
   322.399994       167.466003    
   322.500000       165.160004    
   322.600006       163.257004    
   322.700012       161.669006    
   322.799988       160.550995    
   322.899994       160.813995    
   323.000000       161.091995    
   323.100006       160.738998    
   323.200012       160.069000    
   323.299988       160.169006    
   323.399994       160.733002    
   323.500000       161.352997    
   323.600006       161.298996    
   323.700012       161.391006    
   323.799988       161.632996    
   323.899994       161.953995    
   324.000000       161.934006    
   324.100006       163.748001    
   324.200012       164.725998    
   324.299988       166.046997    
   324.399994       166.854004    
   324.500000       166.544006    
   324.600006       166.591003    
   324.700012       167.636993    
   324.799988       167.585999    
   324.899994       166.815994    
   325.000000       166.445007    
   325.100006       165.365005    
   325.200012       165.307007    
   325.299988       165.673004    
   325.399994       166.028000    
   325.500000       165.947998    
   325.600006       164.985992    
   325.700012       163.641006    
   325.799988       162.227005    
   325.899994       161.003006    
   326.000000       160.776001    
   326.100006       160.595001    
   326.200012       160.085007    
   326.299988       159.307007    
   326.399994       159.179993    
   326.500000       159.533005    
   326.600006       160.248001    
   326.700012       160.020004    
   326.799988       158.807999    
   326.899994       157.453003    
   327.000000       156.427002    
   327.100006       156.052002    
   327.200012       156.154007    
   327.299988       156.274994    
   327.399994       155.643997    
   327.500000       156.347000    
   327.600006       157.139008    
   327.700012       157.468994    
   327.799988       157.856995    
   327.899994       158.610992    
   328.000000       160.421997    
   328.100006       162.138000    
   328.200012       163.895004    
   328.299988       164.716995    
   328.399994       164.591995    
   328.500000       164.647003    
   328.600006       164.804001    
   328.700012       165.910004    
   328.799988       167.477005    
   328.899994       169.061005    
   329.000000       170.113998    
   329.100006       169.686005    
   329.200012       169.348007    
   329.299988       170.315994    
   329.399994       170.837997    
   329.500000       170.479004    
   329.600006       169.182007    
   329.700012       168.345993    
   329.799988       167.259995    
   329.899994       166.871002    
   330.000000       167.018997    
   330.100006       167.091995    
   330.200012       167.662994    
   330.299988       168.145996    
   330.399994       168.188995    
   330.500000       167.309998    
   330.600006       167.112000    
   330.700012       167.584000    
   330.799988       168.190994    
   330.899994       169.214996    
   331.000000       168.487000    
   331.100006       166.169998    
   331.200012       164.173996    
   331.299988       162.584000    
   331.399994       161.542999    
   331.500000       161.770996    
   331.600006       161.542999    
   331.700012       161.602997    
   331.799988       161.643005    
   331.899994       161.231003    
   332.000000       162.029999    
   332.100006       163.464996    
   332.200012       164.292999    
   332.299988       164.770004    
   332.399994       165.733002    
   332.500000       166.300003    
   332.600006       166.026993    
   332.700012       164.880997    
   332.799988       164.891998    
   332.899994       166.216003    
   333.000000       167.035995    
   333.100006       167.132004    
   333.200012       167.779007    
   333.299988       167.871994    
   333.399994       168.410004    
   333.500000       169.567993    
   333.600006       170.542999    
   333.700012       172.341995    
   333.799988       173.628006    
   333.899994       174.434006    
   334.000000       173.757004    
   334.100006       172.375000    
   334.200012       171.365997    
   334.299988       170.229004    
   334.399994       169.817993    
   334.500000       169.735001    
   334.600006       168.770004    
   334.700012       167.559006    
   334.799988       166.451996    
   334.899994       164.382996    
   335.000000       163.714005    
   335.100006       165.578003    
   335.200012       167.537994    
   335.299988       168.639008    
   335.399994       168.104004    
   335.500000       167.533997    
   335.600006       167.541000    
   335.700012       168.274002    
   335.799988       169.360001    
   335.899994       169.082001    
   336.000000       168.899002    
   336.100006       169.501999    
   336.200012       169.729004    
   336.299988       170.378006    
   336.399994       170.050995    
   336.500000       169.367996    
   336.600006       169.037003    
   336.700012       169.427002    
   336.799988       170.550995    
   336.899994       170.587997    
   337.000000       170.679993    
   337.100006       170.365997    
   337.200012       170.604004    
   337.299988       169.975998    
   337.399994       169.998001    
   337.500000       171.035995    
   337.600006       171.957001    
   337.700012       173.570007    
   337.799988       175.352005    
   337.899994       176.776001    
   338.000000       177.401001    
   338.100006       176.384995    
   338.200012       175.681000    
   338.299988       175.311005    
   338.399994       175.828995    
   338.500000       175.569000    
   338.600006       175.574005    
   338.700012       175.574997    
   338.799988       176.108994    
   338.899994       176.328995    
   339.000000       176.326996    
   339.100006       177.404999    
   339.200012       178.029007    
   339.299988       178.156998    
   339.399994       177.863007    
   339.500000       178.078995    
   339.600006       178.619003    
   339.700012       179.087997    
   339.799988       178.955994    
   339.899994       178.026993    
   340.000000       177.179993    
   340.100006       176.658997    
   340.200012       177.535004    
   340.299988       178.593994    
   340.399994       178.875000    
   340.500000       179.098999    
   340.600006       179.539001    
   340.700012       179.584000    
   340.799988       180.565994    
   340.899994       181.903000    
   341.000000       182.513000    
   341.100006       183.365005    
   341.200012       183.356995    
   341.299988       183.149002    
   341.399994       181.576004    
   341.500000       179.716003    
   341.600006       177.410995    
   341.700012       176.210007    
   341.799988       176.087997    
   341.899994       176.690002    
   342.000000       176.667999    
   342.100006       177.046997    
   342.200012       177.048004    
   342.299988       176.132996    
   342.399994       175.449997    
   342.500000       174.421997    
   342.600006       174.567993    
   342.700012       174.992004    
   342.799988       175.182007    
   342.899994       175.167007    
   343.000000       175.466995    
   343.100006       176.567001    
   343.200012       177.175995    
   343.299988       177.121002    
   343.399994       177.182999    
   343.500000       177.908997    
   343.600006       177.938004    
   343.700012       177.348999    
   343.799988       176.671997    
   343.899994       175.658997    
   344.000000       174.358002    
   344.100006       172.884995    
   344.200012       172.936005    
   344.299988       173.578003    
   344.399994       174.266998    
   344.500000       174.819000    
   344.600006       175.561996    
   344.700012       175.850998    
   344.799988       175.585007    
   344.899994       175.945999    
   345.000000       176.339005    
   345.100006       175.953995    
   345.200012       174.781006    
   345.299988       172.309998    
   345.399994       171.925003    
   345.500000       173.121994    
   345.600006       173.604996    
   345.700012       174.516006    
   345.799988       176.011002    
   345.899994       176.410995    
   346.000000       176.117996    
   346.100006       176.203003    
   346.200012       176.389008    
   346.299988       177.828995    
   346.399994       178.110001    
   346.500000       176.518005    
   346.600006       175.070007    
   346.700012       174.957993    
   346.799988       176.065994    
   346.899994       177.667999    
   347.000000       177.751007    
   347.100006       176.516998    
   347.200012       175.854004    
   347.299988       176.399002    
   347.399994       176.852005    
   347.500000       177.401993    
   347.600006       177.647003    
   347.700012       177.841003    
   347.799988       177.537003    
   347.899994       175.542999    
   348.000000       173.684006    
   348.100006       172.074997    
   348.200012       170.848007    
   348.299988       169.837997    
   348.399994       170.192001    
   348.500000       171.507004    
   348.600006       171.882996    
   348.700012       172.184998    
   348.799988       171.895004    
   348.899994       171.822998    
   349.000000       173.393997    
   349.100006       175.464005    
   349.200012       176.537994    
   349.299988       177.867996    
   349.399994       178.841995    
   349.500000       179.893997    
   349.600006       180.688995    
   349.700012       180.024994    
   349.799988       178.966995    
   349.899994       177.636993    
   350.000000       176.720001    
   350.100006       176.304001    
   350.200012       175.876007    
   350.299988       175.511993    
   350.399994       176.438995    
   350.500000       178.386993    
   350.600006       178.764999    
   350.700012       177.145004    
   350.799988       175.996002    
   350.899994       175.451004    
   351.000000       174.628998    
   351.100006       173.498993    
   351.200012       173.841995    
   351.299988       175.020996    
   351.399994       176.091995    
   351.500000       176.354004    
   351.600006       176.522003    
   351.700012       177.141998    
   351.799988       178.128998    
   351.899994       179.285004    
   352.000000       179.128998    
   352.100006       177.845993    
   352.200012       175.671997    
   352.299988       172.757996    
   352.399994       171.287994    
   352.500000       169.996994    
   352.600006       168.882996    
   352.700012       168.811005    
   352.799988       168.231995    
   352.899994       166.699005    
   353.000000       165.785995    
   353.100006       166.440002    
   353.200012       166.149994    
   353.299988       165.188995    
   353.399994       164.063004    
   353.500000       164.184998    
   353.600006       164.625000    
   353.700012       164.679993    
   353.799988       165.009995    
   353.899994       165.315994    
   354.000000       165.863998    
   354.100006       166.214996    
   354.200012       165.567993    
   354.299988       164.542007    
   354.399994       163.406006    
   354.500000       162.705002    
   354.600006       163.212997    
   354.700012       164.994995    
   354.799988       167.095993    
   354.899994       168.600006    
   355.000000       168.311996    
   355.100006       167.229996    
   355.200012       167.352997    
   355.299988       167.205994    
   355.399994       168.613007    
   355.500000       169.815994    
   355.600006       170.994995    
   355.700012       172.311996    
   355.799988       172.660004    
   355.899994       173.673004    
   356.000000       174.197006    
   356.100006       175.516998    
   356.200012       176.229996    
   356.299988       175.959000    
   356.399994       174.959000    
   356.500000       174.733002    
   356.600006       175.565994    
   356.700012       178.647003    
   356.799988       181.343002    
   356.899994       183.044998    
   357.000000       184.572998    
   357.100006       185.593002    
   357.200012       185.727997    
   357.299988       185.354004    
   357.399994       185.561996    
   357.500000       186.113007    
   357.600006       186.647003    
   357.700012       187.582001    
   357.799988       187.559006    
   357.899994       187.358002    
   358.000000       187.746994    
   358.100006       188.233994    
   358.200012       188.977005    
   358.299988       189.210007    
   358.399994       187.897995    
   358.500000       187.080002    
   358.600006       186.419006    
   358.700012       185.580994    
   358.799988       184.158005    
   358.899994       182.826996    
   359.000000       181.326996    
   359.100006       179.020996    
   359.200012       177.593002    
   359.299988       177.205994    
   359.399994       177.725006    
   359.500000       177.626007    
   359.600006       176.692001    
   359.700012       175.514008    
   359.799988       174.600006    
   359.899994       174.811996    
   360.000000       175.901001    
   360.100006       177.227997    
   360.200012       177.910004    
   360.299988       177.623001    
   360.399994       177.188995    
   360.500000       176.606995    
   360.600006       176.298996    
   360.700012       176.598007    
   360.799988       177.597000    
   360.899994       179.365005    
   361.000000       180.593002    
   361.100006       182.296005    
   361.200012       183.447998    
   361.299988       184.072006    
   361.399994       184.748001    
   361.500000       185.334000    
   361.600006       186.509995    
   361.700012       186.727005    
   361.799988       187.973007    
   361.899994       187.544998    
   362.000000       186.358002    
   362.100006       184.126999    
   362.200012       182.237000    
   362.299988       181.251007    
   362.399994       180.925995    
   362.500000       181.042999    
   362.600006       180.505997    
   362.700012       179.552002    
   362.799988       179.434998    
   362.899994       180.087997    
   363.000000       180.363007    
   363.100006       180.442001    
   363.200012       180.891998    
   363.299988       181.154007    
   363.399994       181.065002    
   363.500000       180.761993    
   363.600006       179.957993    
   363.700012       178.647995    
   363.799988       176.968994    
   363.899994       174.910995    
   364.000000       174.117996    
   364.100006       174.222000    
   364.200012       173.317001    
   364.299988       172.737000    
   364.399994       173.841995    
   364.500000       175.481995    
   364.600006       176.414993    
   364.700012       177.865005    
   364.799988       179.505005    
   364.899994       180.276001    
   365.000000       180.794006    
   365.100006       180.671997    
   365.200012       180.847000    
   365.299988       181.341995    
   365.399994       181.240005    
   365.500000       183.352005    
   365.600006       185.167999    
   365.700012       186.167999    
   365.799988       186.317993    
   365.899994       185.412994    
   366.000000       185.020996    
   366.100006       184.850998    
   366.200012       184.776993    
   366.299988       184.578995    
   366.399994       184.744995    
   366.500000       184.175003    
   366.600006       183.964005    
   366.700012       184.490005    
   366.799988       185.207993    
   366.899994       185.792999    
   367.000000       185.621994    
   367.100006       186.149002    
   367.200012       185.350998    
   367.299988       185.302002    
   367.399994       184.962006    
   367.500000       184.751007    
   367.600006       184.623993    
   367.700012       183.483994    
   367.799988       182.505997    
   367.899994       183.539993    
   368.000000       184.363007    
   368.100006       183.947998    
   368.200012       182.123993    
   368.299988       179.768005    
   368.399994       178.496002    
   368.500000       178.544998    
   368.600006       178.912003    
   368.700012       178.778000    
   368.799988       178.871002    
   368.899994       178.968994    
   369.000000       178.235001    
   369.100006       176.386002    
   369.200012       175.054001    
   369.299988       174.367004    
   369.399994       173.837997    
   369.500000       174.835999    
   369.600006       175.968002    
   369.700012       176.154999    
   369.799988       175.664001    
   369.899994       174.567993    
   370.000000       173.903000    
   370.100006       174.089005    
   370.200012       174.748993    
   370.299988       175.175995    
   370.399994       175.945007    
   370.500000       176.919998    
   370.600006       176.960999    
   370.700012       177.479996    
   370.799988       178.772995    
   370.899994       179.658997    
   371.000000       179.785995    
   371.100006       179.210999    
   371.200012       178.897995    
   371.299988       179.977997    
   371.399994       181.337006    
   371.500000       181.712006    
   371.600006       180.250000    
   371.700012       179.716995    
   371.799988       180.901993    
   371.899994       183.598007    
   372.000000       184.667007    
   372.100006       184.789993    
   372.200012       184.466995    
   372.299988       183.578995    
   372.399994       183.363998    
   372.500000       183.026993    
   372.600006       182.860001    
   372.700012       183.417999    
   372.799988       183.938004    
   372.899994       182.608002    
   373.000000       180.944000    
   373.100006       178.923004    
   373.200012       177.242004    
   373.299988       176.550003    
   373.399994       177.158997    
   373.500000       178.059998    
   373.600006       178.714005    
   373.700012       180.000000    
   373.799988       181.000000    
   373.899994       181.893005    
   374.000000       182.455994    
   374.100006       182.638000    
   374.200012       183.382004    
   374.299988       184.065994    
   374.399994       183.910004    
   374.500000       184.755997    
   374.600006       185.128998    
   374.700012       184.751999    
   374.799988       183.789993    
   374.899994       183.074997    
   375.000000       182.406006    
   375.100006       181.296997    
   375.200012       180.462997    
   375.299988       180.962006    
   375.399994       181.649994    
   375.500000       182.417007    
   375.600006       182.222000    
   375.700012       181.350998    
   375.799988       180.723007    
   375.899994       181.089005    
   376.000000       181.457993    
   376.100006       181.438004    
   376.200012       181.182007    
   376.299988       180.994995    
   376.399994       181.634003    
   376.500000       182.014008    
   376.600006       182.042999    
   376.700012       182.945999    
   376.799988       182.667999    
   376.899994       182.399002    
   377.000000       182.910004    
   377.100006       184.654999    
   377.200012       186.311996    
   377.299988       188.061996    
   377.399994       189.067001    
   377.500000       190.365005    
   377.600006       191.417999    
   377.700012       191.972000    
   377.799988       191.830002    
   377.899994       191.291000    
   378.000000       191.046005    
   378.100006       190.684998    
   378.200012       190.324005    
   378.299988       190.016006    
   378.399994       190.436996    
   378.500000       191.492996    
   378.600006       192.578003    
   378.700012       194.248001    
   378.799988       195.600998    
   378.899994       195.757996    
   379.000000       195.475006    
   379.100006       194.542007    
   379.200012       194.613007    
   379.299988       195.979004    
   379.399994       196.242996    
   379.500000       196.401993    
   379.600006       196.201004    
   379.700012       196.593002    
   379.799988       197.334000    
   379.899994       198.391998    
   380.000000       198.876999    
   380.100006       199.110992    
   380.200012       198.074997    
   380.299988       196.522003    
   380.399994       195.761002    
   380.500000       195.070999    
   380.600006       195.470993    
   380.700012       196.222000    
   380.799988       196.850998    
   380.899994       197.042007    
   381.000000       196.348999    
   381.100006       194.483994    
   381.200012       192.294006    
   381.299988       191.910995    
   381.399994       192.307007    
   381.500000       192.475998    
   381.600006       193.276993    
   381.700012       194.707001    
   381.799988       194.759003    
   381.899994       193.688995    
   382.000000       192.636002    
   382.100006       192.063995    
   382.200012       191.548996    
   382.299988       191.248001    
   382.399994       190.507004    
   382.500000       189.388000    
   382.600006       188.662994    
   382.700012       188.074997    
   382.799988       187.992996    
   382.899994       187.733002    
   383.000000       187.356003    
   383.100006       187.414993    
   383.200012       187.574005    
   383.299988       189.220001    
   383.399994       190.210999    
   383.500000       190.735992    
   383.600006       190.822998    
   383.700012       191.089996    
   383.799988       192.104996    
   383.899994       192.880005    
   384.000000       192.744003    
   384.100006       192.005005    
   384.200012       191.832993    
   384.299988       192.302994    
   384.399994       192.612000    
   384.500000       192.557999    
   384.600006       191.720993    
   384.700012       191.837997    
   384.799988       192.089005    
   384.899994       193.326004    
   385.000000       194.298004    
   385.100006       194.656006    
   385.200012       193.600998    
   385.299988       192.026001    
   385.399994       191.567001    
   385.500000       191.806000    
   385.600006       191.876007    
   385.700012       192.429993    
   385.799988       192.330994    
   385.899994       192.237000    
   386.000000       192.082001    
   386.100006       192.197006    
   386.200012       192.154999    
   386.299988       191.983994    
   386.399994       191.783997    
   386.500000       191.589996    
   386.600006       191.298996    
   386.700012       191.585999    
   386.799988       192.332001    
   386.899994       192.781006    
   387.000000       192.794006    
   387.100006       192.764999    
   387.200012       193.328995    
   387.299988       193.727005    
   387.399994       194.667999    
   387.500000       195.481003    
   387.600006       196.535995    
   387.700012       196.938004    
   387.799988       197.072998    
   387.899994       197.231003    
   388.000000       197.613998    
   388.100006       197.671997    
   388.200012       198.210999    
   388.299988       198.667007    
   388.399994       199.567993    
   388.500000       199.634995    
   388.600006       199.891998    
   388.700012       199.893997    
   388.799988       199.906998    
   388.899994       200.082001    
   389.000000       200.184006    
   389.100006       200.136993    
   389.200012       199.856003    
   389.299988       199.389999    
   389.399994       199.244003    
   389.500000       199.136002    
   389.600006       199.673004    
   389.700012       200.046005    
   389.799988       199.826996    
   389.899994       198.973999    
   390.000000       199.057999    
   390.100006       200.757004    
   390.200012       201.535004    
   390.299988       201.796005    
   390.399994       201.809006    
   390.500000       201.815994    
   390.600006       201.710007    
   390.700012       200.705994    
   390.799988       200.035995    
   390.899994       198.731003    
   391.000000       198.824005    
   391.100006       200.386993    
   391.200012       201.298004    
   391.299988       202.018005    
   391.399994       201.470993    
   391.500000       201.440002    
   391.600006       201.766006    
   391.700012       201.733994    
   391.799988       201.936005    
   391.899994       202.270996    
   392.000000       202.460007    
   392.100006       202.949005    
   392.200012       202.828995    
   392.299988       202.876007    
   392.399994       202.770004    
   392.500000       202.197998    
   392.600006       201.246002    
   392.700012       200.645996    
   392.799988       201.005997    
   392.899994       201.393997    
   393.000000       201.457993    
   393.100006       201.500000    
   393.200012       201.039001    
   393.299988       200.024002    
   393.399994       199.459000    
   393.500000       198.839005    
   393.600006       198.328995    
   393.700012       198.947006    
   393.799988       199.626999    
   393.899994       200.279007    
   394.000000       200.498993    
   394.100006       200.751007    
   394.200012       200.826004    
   394.299988       201.692993    
   394.399994       202.459000    
   394.500000       203.733994    
   394.600006       205.468002    
   394.700012       207.389999    
   394.799988       208.309006    
   394.899994       208.630005    
   395.000000       207.834000    
   395.100006       206.072006    
   395.200012       205.052994    
   395.299988       203.973007    
   395.399994       202.186996    
   395.500000       199.626999    
   395.600006       198.141006    
   395.700012       197.248001    
   395.799988       196.356995    
   395.899994       197.119003    
   396.000000       198.160004    
   396.100006       198.966003    
   396.200012       198.559006    
   396.299988       197.225998    
   396.399994       196.796997    
   396.500000       197.248001    
   396.600006       197.684998    
   396.700012       197.548004    
   396.799988       196.292007    
   396.899994       194.031998    
   397.000000       192.003998    
   397.100006       190.529007    
   397.200012       189.626007    
   397.299988       188.227005    
   397.399994       186.703995    
   397.500000       185.436996    
   397.600006       185.132996    
   397.700012       186.843002    
   397.799988       188.186005    
   397.899994       189.352005    
   398.000000       189.852997    
   398.100006       188.979004    
   398.200012       187.819000    
   398.299988       186.904007    
   398.399994       186.559998    
   398.500000       186.167007    
   398.600006       185.681000    
   398.700012       184.899994    
   398.799988       184.369995    
   398.899994       184.158997    
   399.000000       184.156998    
   399.100006       184.529999    
   399.200012       184.283997    
   399.299988       184.869995    
   399.399994       185.401993    
   399.500000       185.792007    
   399.600006       186.078003    
   399.700012       185.783005    
   399.799988       184.697006    
   399.899994       182.856003    
   400.000000       180.641006    
   400.100006       178.386993    
   400.200012       177.798996    
   400.299988       178.313004    
   400.399994       178.891998    
   400.500000       179.072998    
   400.600006       178.207001    
   400.700012       177.432999    
   400.799988       176.860992    
   400.899994       176.914993    
   401.000000       176.996002    
   401.100006       177.100998    
   401.200012       176.147003    
   401.299988       175.410004    
   401.399994       174.822998    
   401.500000       173.860992    
   401.600006       173.557007    
   401.700012       173.649994    
   401.799988       174.589005    
   401.899994       176.358994    
   402.000000       177.863998    
   402.100006       179.154007    
   402.200012       179.681000    
   402.299988       180.419998    
   402.399994       181.802002    
   402.500000       183.080994    
   402.600006       183.401001    
   402.700012       184.227005    
   402.799988       185.059006    
   402.899994       185.259003    
   403.000000       185.218994    
   403.100006       185.173004    
   403.200012       186.268997    
   403.299988       187.289993    
   403.399994       187.910004    
   403.500000       189.505997    
   403.600006       190.755005    
   403.700012       192.108994    
   403.799988       192.804001    
   403.899994       192.914001    
   404.000000       193.830002    
   404.100006       195.567993    
   404.200012       196.891998    
   404.299988       198.720993    
   404.399994       200.225006    
   404.500000       201.061996    
   404.600006       201.483994    
   404.700012       202.574005    
   404.799988       204.735992    
   404.899994       207.138000    
   405.000000       208.490997    
   405.100006       209.126007    
   405.200012       209.604004    
   405.299988       209.677994    
   405.399994       209.772003    
   405.500000       209.725998    
   405.600006       208.276993    
   405.700012       206.664993    
   405.799988       206.100998    
   405.899994       205.847000    
   406.000000       205.468994    
   406.100006       205.261993    
   406.200012       205.617004    
   406.299988       206.149002    
   406.399994       204.524002    
   406.500000       203.024994    
   406.600006       201.231003    
   406.700012       199.697006    
   406.799988       198.865005    
   406.899994       196.869995    
   407.000000       194.464005    
   407.100006       191.427994    
   407.200012       189.302994    
   407.299988       187.488007    
   407.399994       186.369995    
   407.500000       186.117996    
   407.600006       186.339005    
   407.700012       186.835999    
   407.799988       186.509995    
   407.899994       185.173004    
   408.000000       184.341003    
   408.100006       184.578995    
   408.200012       184.878006    
   408.299988       184.787003    
   408.399994       184.643005    
   408.500000       185.244995    
   408.600006       185.923004    
   408.700012       185.520996    
   408.799988       184.716995    
   408.899994       185.710999    
   409.000000       186.688995    
   409.100006       188.203003    
   409.200012       189.613998    
   409.299988       189.813004    
   409.399994       189.496994    
   409.500000       188.516006    
   409.600006       188.733002    
   409.700012       190.205002    
   409.799988       191.169998    
   409.899994       192.033997    
   410.000000       193.104004    
   410.100006       193.865005    
   410.200012       193.723007    
   410.299988       193.492004    
   410.399994       192.753998    
   410.500000       192.322998    
   410.600006       192.264008    
   410.700012       191.839005    
   410.799988       191.410004    
   410.899994       190.352997    
   411.000000       189.809006    
   411.100006       189.634995    
   411.200012       190.108994    
   411.299988       190.735992    
   411.399994       190.983994    
   411.500000       192.011002    
   411.600006       193.348007    
   411.700012       193.615005    
   411.799988       194.195007    
   411.899994       195.992996    
   412.000000       198.751007    
   412.100006       202.227997    
   412.200012       204.828995    
   412.299988       205.602997    
   412.399994       204.479996    
   412.500000       202.414993    
   412.600006       200.880005    
   412.700012       199.610992    
   412.799988       198.973999    
   412.899994       198.255005    
   413.000000       199.031006    
   413.100006       199.889999    
   413.200012       200.386002    
   413.299988       200.371994    
   413.399994       199.442001    
   413.500000       197.238998    
   413.600006       195.666000    
   413.700012       195.104004    
   413.799988       194.863998    
   413.899994       193.419006    
   414.000000       191.393005    
   414.100006       190.580002    
   414.200012       191.093002    
   414.299988       192.203995    
   414.399994       192.003998    
   414.500000       191.408005    
   414.600006       190.884995    
   414.700012       190.772995    
   414.799988       190.128006    
   414.899994       189.895996    
   415.000000       189.929993    
   415.100006       189.028000    
   415.200012       188.432007    
   415.299988       188.656006    
   415.399994       189.694000    
   415.500000       191.462997    
   415.600006       193.110992    
   415.700012       194.451996    
   415.799988       194.919006    
   415.899994       195.160004    
   416.000000       195.457001    
   416.100006       195.794998    
   416.200012       195.779999    
   416.299988       195.776993    
   416.399994       195.337997    
   416.500000       194.404999    
   416.600006       193.207001    
   416.700012       191.507004    
   416.799988       191.339996    
   416.899994       192.927994    
   417.000000       194.487000    
   417.100006       195.848999    
   417.200012       196.561005    
   417.299988       197.431000    
   417.399994       197.531006    
   417.500000       196.880997    
   417.600006       196.858994    
   417.700012       197.569000    
   417.799988       197.587997    
   417.899994       197.681000    
   418.000000       197.891998    
   418.100006       197.578995    
   418.200012       197.996002    
   418.299988       199.194000    
   418.399994       200.552002    
   418.500000       202.322006    
   418.600006       203.393997    
   418.700012       203.742004    
   418.799988       204.283005    
   418.899994       204.932007    
   419.000000       204.645996    
   419.100006       203.391998    
   419.200012       203.024994    
   419.299988       202.996994    
   419.399994       202.988998    
   419.500000       203.537994    
   419.600006       203.893997    
   419.700012       205.354004    
   419.799988       206.320999    
   419.899994       207.084000    
   420.000000       207.996002    
   420.100006       208.578003    
   420.200012       207.792007    
   420.299988       206.779007    
   420.399994       206.102005    
   420.500000       205.619995    
   420.600006       205.669006    
   420.700012       205.641998    
   420.799988       204.744003    
   420.899994       203.460007    
   421.000000       202.658997    
   421.100006       203.182999    
   421.200012       204.416000    
   421.299988       206.748001    
   421.399994       208.076996    
   421.500000       209.470001    
   421.600006       210.296005    
   421.700012       211.149994    
   421.799988       211.606995    
   421.899994       211.362000    
   422.000000       210.339996    
   422.100006       209.214996    
   422.200012       208.916000    
   422.299988       207.785004    
   422.399994       207.395996    
   422.500000       206.921997    
   422.600006       207.246994    
   422.700012       208.725006    
   422.799988       209.061005    
   422.899994       208.942001    
   423.000000       208.388000    
   423.100006       207.610001    
   423.200012       207.507996    
   423.299988       207.475006    
   423.399994       207.029999    
   423.500000       206.807999    
   423.600006       206.272995    
   423.700012       204.742996    
   423.799988       203.869003    
   423.899994       202.839996    
   424.000000       202.089996    
   424.100006       201.281006    
   424.200012       200.964996    
   424.299988       200.395996    
   424.399994       199.753998    
   424.500000       200.190002    
   424.600006       201.037994    
   424.700012       201.934998    
   424.799988       202.371994    
   424.899994       202.835999    
   425.000000       203.026993    
   425.100006       202.119995    
   425.200012       201.852997    
   425.299988       201.335999    
   425.399994       201.526001    
   425.500000       201.276993    
   425.600006       201.154999    
   425.700012       202.018997    
   425.799988       202.751999    
   425.899994       203.522003    
   426.000000       203.391998    
   426.100006       202.884003    
   426.200012       202.257004    
   426.299988       202.106003    
   426.399994       202.080994    
   426.500000       201.184006    
   426.600006       200.057007    
   426.700012       197.671997    
   426.799988       195.731003    
   426.899994       193.371994    
   427.000000       192.684998    
   427.100006       192.307007    
   427.200012       193.348007    
   427.299988       194.703003    
   427.399994       194.276001    
   427.500000       194.072998    
   427.600006       193.289993    
   427.700012       192.354004    
   427.799988       191.925003    
   427.899994       192.300995    
   428.000000       192.007004    
   428.100006       190.781006    
   428.200012       190.580994    
   428.299988       190.001999    
   428.399994       188.882996    
   428.500000       187.919998    
   428.600006       187.447998    
   428.700012       187.292007    
   428.799988       186.548996    
   428.899994       185.052994    
   429.000000       184.115005    
   429.100006       184.048004    
   429.200012       185.182999    
   429.299988       185.895996    
   429.399994       186.783005    
   429.500000       187.841003    
   429.600006       188.699005    
   429.700012       189.136002    
   429.799988       189.798004    
   429.899994       190.533997    
   430.000000       190.479996    
   430.100006       190.576004    
   430.200012       190.789001    
   430.299988       192.195007    
   430.399994       192.994995    
   430.500000       193.119995    
   430.600006       193.367996    
   430.700012       193.360001    
   430.799988       193.059998    
   430.899994       193.388000    
   431.000000       193.106003    
   431.100006       192.371994    
   431.200012       192.203995    
   431.299988       192.643005    
   431.399994       192.231003    
   431.500000       191.722000    
   431.600006       191.487000    
   431.700012       192.847000    
   431.799988       194.289001    
   431.899994       194.847000    
   432.000000       194.367996    
   432.100006       194.065002    
   432.200012       194.572006    
   432.299988       196.490005    
   432.399994       199.302002    
   432.500000       201.070007    
   432.600006       201.593002    
   432.700012       202.328003    
   432.799988       202.580002    
   432.899994       202.063004    
   433.000000       201.201996    
   433.100006       200.382004    
   433.200012       199.500000    
   433.299988       199.117996    
   433.399994       199.460007    
   433.500000       199.432007    
   433.600006       199.037003    
   433.700012       199.432999    
   433.799988       200.378006    
   433.899994       201.042007    
   434.000000       200.455994    
   434.100006       200.546997    
   434.200012       200.669998    
   434.299988       201.623993    
   434.399994       202.554993    
   434.500000       203.173996    
   434.600006       203.270996    
   434.700012       202.533005    
   434.799988       202.712006    
   434.899994       203.792007    
   435.000000       205.598007    
   435.100006       207.376007    
   435.200012       208.533997    
   435.299988       208.490005    
   435.399994       207.981003    
   435.500000       207.205994    
   435.600006       207.296997    
   435.700012       206.110992    
   435.799988       205.056000    
   435.899994       204.375000    
   436.000000       205.005997    
   436.100006       205.740005    
   436.200012       206.190002    
   436.299988       207.106995    
   436.399994       207.604004    
   436.500000       208.514999    
   436.600006       208.395004    
   436.700012       207.660995    
   436.799988       206.822006    
   436.899994       205.962997    
   437.000000       206.225998    
   437.100006       207.063004    
   437.200012       207.729004    
   437.299988       207.337006    
   437.399994       207.089996    
   437.500000       206.970993    
   437.600006       206.322998    
   437.700012       205.022003    
   437.799988       205.141998    
   437.899994       205.462006    
   438.000000       205.007004    
   438.100006       203.910004    
   438.200012       203.343002    
   438.299988       203.817001    
   438.399994       204.128998    
   438.500000       204.158005    
   438.600006       203.766998    
   438.700012       201.766006    
   438.799988       200.675995    
   438.899994       201.041000    
   439.000000       201.778000    
   439.100006       202.281006    
   439.200012       202.332001    
   439.299988       201.634995    
   439.399994       200.891006    
   439.500000       200.419998    
   439.600006       199.238998    
   439.700012       199.031998    
   439.799988       198.177994    
   439.899994       197.718002    
   440.000000       198.235992    
   440.100006       198.884003    
   440.200012       198.192993    
   440.299988       196.783005    
   440.399994       194.904007    
   440.500000       193.279999    
   440.600006       192.738998    
   440.700012       192.056000    
   440.799988       190.998993    
   440.899994       189.561996    
   441.000000       188.268005    
   441.100006       187.983994    
   441.200012       187.360992    
   441.299988       186.546005    
   441.399994       186.608994    
   441.500000       186.264008    
   441.600006       186.240997    
   441.700012       185.966003    
   441.799988       185.261993    
   441.899994       184.914993    
   442.000000       184.132004    
   442.100006       183.462006    
   442.200012       183.149994    
   442.299988       183.429001    
   442.399994       183.873001    
   442.500000       183.697006    
   442.600006       182.404007    
   442.700012       181.531006    
   442.799988       182.345993    
   442.899994       183.535004    
   443.000000       183.466003    
   443.100006       182.722000    
   443.200012       182.451996    
   443.299988       181.992996    
   443.399994       182.451996    
   443.500000       183.785004    
   443.600006       184.572006    
   443.700012       185.966995    
   443.799988       186.516006    
   443.899994       186.481995    
   444.000000       184.835999    
   444.100006       183.190994    
   444.200012       182.334000    
   444.299988       183.570999    
   444.399994       185.399994    
   444.500000       186.600006    
   444.600006       186.949997    
   444.700012       186.690994    
   444.799988       187.117996    
   444.899994       189.048996    
   445.000000       190.817993    
   445.100006       191.188995    
   445.200012       191.442001    
   445.299988       191.432007    
   445.399994       192.188995    
   445.500000       192.360001    
   445.600006       192.255005    
   445.700012       192.503998    
   445.799988       193.716003    
   445.899994       196.421997    
   446.000000       198.804001    
   446.100006       200.811005    
   446.200012       202.164993    
   446.299988       203.257996    
   446.399994       203.516006    
   446.500000       202.912994    
   446.600006       202.701996    
   446.700012       202.255997    
   446.799988       202.669998    
   446.899994       203.669006    
   447.000000       204.035995    
   447.100006       203.990005    
   447.200012       203.675003    
   447.299988       203.113007    
   447.399994       202.335999    
   447.500000       201.945007    
   447.600006       202.494003    
   447.700012       203.483994    
   447.799988       203.750000    
   447.899994       204.216003    
   448.000000       203.694000    
   448.100006       203.125000    
   448.200012       202.218002    
   448.299988       201.380005    
   448.399994       201.578995    
   448.500000       203.125000    
   448.600006       204.634003    
   448.700012       205.460007    
   448.799988       205.828003    
   448.899994       205.617996    
   449.000000       205.304993    
   449.100006       205.561996    
   449.200012       206.442993    
   449.299988       207.735001    
   449.399994       209.091003    
   449.500000       209.462006    
   449.600006       209.744003    
   449.700012       210.541000    
   449.799988       212.343002    
   449.899994       214.699005    
   450.000000       215.574997    
   450.100006       214.949997    
   450.200012       214.692993    
   450.299988       214.464996    
   450.399994       214.651001    
   450.500000       215.067993    
   450.600006       214.522003    
   450.700012       213.764999    
   450.799988       212.604996    
   450.899994       212.138000    
   451.000000       213.459000    
   451.100006       214.694000    
   451.200012       214.304001    
   451.299988       212.850006    
   451.399994       212.403000    
   451.500000       212.266998    
   451.600006       213.408005    
   451.700012       215.240005    
   451.799988       216.738007    
   451.899994       217.496002    
   452.000000       217.449005    
   452.100006       217.029999    
   452.200012       216.947998    
   452.299988       215.524994    
   452.399994       213.459000    
   452.500000       211.292999    
   452.600006       209.445999    
   452.700012       206.957001    
   452.799988       205.766998    
   452.899994       206.248993    
   453.000000       207.968002    
   453.100006       209.039001    
   453.200012       209.641006    
   453.299988       210.401001    
   453.399994       211.020996    
   453.500000       211.738998    
   453.600006       212.037003    
   453.700012       211.481003    
   453.799988       210.686005    
   453.899994       210.123993    
   454.000000       208.369003    
   454.100006       205.994003    
   454.200012       203.964996    
   454.299988       202.518997    
   454.399994       202.378998    
   454.500000       202.712997    
   454.600006       202.104996    
   454.700012       201.722000    
   454.799988       202.059998    
   454.899994       202.334000    
   455.000000       202.376007    
   455.100006       202.847000    
   455.200012       203.541000    
   455.299988       204.041000    
   455.399994       204.468002    
   455.500000       203.964996    
   455.600006       203.391998    
   455.700012       203.276993    
   455.799988       203.733002    
   455.899994       203.606003    
   456.000000       203.580002    
   456.100006       203.330994    
   456.200012       202.591003    
   456.299988       201.850998    
   456.399994       201.268997    
   456.500000       200.666000    
   456.600006       200.432007    
   456.700012       200.031998    
   456.799988       200.485001    
   456.899994       201.703995    
   457.000000       202.442993    
   457.100006       202.720001    
   457.200012       201.669998    
   457.299988       200.389008    
   457.399994       200.414993    
   457.500000       200.781998    
   457.600006       201.425003    
   457.700012       203.080994    
   457.799988       204.600006    
   457.899994       206.121002    
   458.000000       207.138000    
   458.100006       207.837997    
   458.200012       208.423004    
   458.299988       208.645004    
   458.399994       207.835999    
   458.500000       206.539993    
   458.600006       206.608002    
   458.700012       207.011993    
   458.799988       207.033005    
   458.899994       206.578003    
   459.000000       207.602997    
   459.100006       209.251999    
   459.200012       210.401993    
   459.299988       212.401993    
   459.399994       213.255005    
   459.500000       214.367004    
   459.600006       214.063004    
   459.700012       213.328995    
   459.799988       213.264008    
   459.899994       212.796997    
   460.000000       213.375000    
   460.100006       213.503998    
   460.200012       214.903000    
   460.299988       216.179993    
   460.399994       216.897003    
   460.500000       217.164993    
   460.600006       217.110992    
   460.700012       218.947006    
   460.799988       220.000000    
   460.899994       220.643997    
   461.000000       220.759995    
   461.100006       219.878006    
   461.200012       219.820999    
   461.299988       220.347000    
   461.399994       220.835007    
   461.500000       221.218994    
   461.600006       221.059998    
   461.700012       220.699997    
   461.799988       221.102005    
   461.899994       221.554993    
   462.000000       221.302002    
   462.100006       220.718002    
   462.200012       219.677002    
   462.299988       219.748993    
   462.399994       219.975006    
   462.500000       219.360001    
   462.600006       218.556000    
   462.700012       217.735992    
   462.799988       217.720993    
   462.899994       217.166000    
   463.000000       216.647995    
   463.100006       217.632996    
   463.200012       218.835007    
   463.299988       219.897995    
   463.399994       220.190994    
   463.500000       220.164993    
   463.600006       220.552994    
   463.700012       221.177002    
   463.799988       221.572006    
   463.899994       222.401001    
   464.000000       222.865005    
   464.100006       222.600998    
   464.200012       222.695999    
   464.299988       223.753006    
   464.399994       224.973999    
   464.500000       226.574997    
   464.600006       227.473007    
   464.700012       228.942993    
   464.799988       230.376007    
   464.899994       232.115005    
   465.000000       233.503998    
   465.100006       233.276001    
   465.200012       232.574005    
   465.299988       231.822006    
   465.399994       230.421005    
   465.500000       228.653000    
   465.600006       227.524002    
   465.700012       226.595001    
   465.799988       226.408005    
   465.899994       226.778000    
   466.000000       226.845993    
   466.100006       226.257996    
   466.200012       225.858002    
   466.299988       225.266998    
   466.399994       224.427994    
   466.500000       222.998993    
   466.600006       223.177994    
   466.700012       223.908005    
   466.799988       224.630005    
   466.899994       225.042007    
   467.000000       225.806000    
   467.100006       226.740997    
   467.200012       227.356995    
   467.299988       227.718002    
   467.399994       227.477005    
   467.500000       227.022995    
   467.600006       226.330994    
   467.700012       226.459000    
   467.799988       226.742004    
   467.899994       226.391998    
   468.000000       224.996994    
   468.100006       223.723007    
   468.200012       222.007996    
   468.299988       220.686996    
   468.399994       220.335999    
   468.500000       220.509003    
   468.600006       220.074005    
   468.700012       219.154999    
   468.799988       218.085999    
   468.899994       217.632996    
   469.000000       217.785995    
   469.100006       216.932007    
   469.200012       216.847000    
   469.299988       218.251007    
   469.399994       219.082993    
   469.500000       219.173004    
   469.600006       218.306000    
   469.700012       219.160995    
   469.799988       220.028000    
   469.899994       219.570007    
   470.000000       218.589996    
   470.100006       218.914993    
   470.200012       219.660004    
   470.299988       220.098999    
   470.399994       220.050995    
   470.500000       220.718002    
   470.600006       220.889008    
   470.700012       219.270996    
   470.799988       218.574005    
   470.899994       219.876999    
   471.000000       221.345001    
   471.100006       223.063995    
   471.200012       224.669006    
   471.299988       224.964996    
   471.399994       224.936005    
   471.500000       226.029007    
   471.600006       226.102005    
   471.700012       226.130997    
   471.799988       227.214996    
   471.899994       227.701004    
   472.000000       227.826996    
   472.100006       227.511993    
   472.200012       227.222000    
   472.299988       227.438995    
   472.399994       228.136002    
   472.500000       228.862000    
   472.600006       229.699005    
   472.700012       230.882004    
   472.799988       232.052002    
   472.899994       232.876999    
   473.000000       233.388000    
   473.100006       234.667999    
   473.200012       235.649002    
   473.299988       236.102997    
   473.399994       236.281006    
   473.500000       236.195007    
   473.600006       236.216995    
   473.700012       237.100998    
   473.799988       237.710999    
   473.899994       239.289993    
   474.000000       240.266998    
   474.100006       239.804001    
   474.200012       239.619995    
   474.299988       238.718002    
   474.399994       238.988007    
   474.500000       240.792999    
   474.600006       242.947998    
   474.700012       244.740005    
   474.799988       244.884995    
   474.899994       244.699005    
   475.000000       244.850998    
   475.100006       245.936996    
   475.200012       246.132004    
   475.299988       245.117996    
   475.399994       244.082993    
   475.500000       241.744995    
   475.600006       240.076996    
   475.700012       239.938004    
   475.799988       240.897995    
   475.899994       241.272003    
   476.000000       241.542999    
   476.100006       241.927002    
   476.200012       242.815994    
   476.299988       244.007996    
   476.399994       243.362000    
   476.500000       242.167007    
   476.600006       242.552002    
   476.700012       242.356003    
   476.799988       242.438004    
   476.899994       243.363007    
   477.000000       243.378998    
   477.100006       243.718002    
   477.200012       244.485992    
   477.299988       245.285004    
   477.399994       244.354996    
   477.500000       242.520004    
   477.600006       240.828003    
   477.700012       239.671997    
   477.799988       239.783997    
   477.899994       240.613007    
   478.000000       241.067001    
   478.100006       241.397995    
   478.200012       242.119003    
   478.299988       242.608002    
   478.399994       243.210007    
   478.500000       243.072998    
   478.600006       242.477997    
   478.700012       243.707001    
   478.799988       245.529007    
   478.899994       245.587006    
   479.000000       244.753998    
   479.100006       244.279007    
   479.200012       244.352005    
   479.299988       245.013000    
   479.399994       244.884003    
   479.500000       244.473007    
   479.600006       244.227005    
   479.700012       244.087006    
   479.799988       244.011993    
   479.899994       244.518005    
   480.000000       244.807007    
   480.100006       244.315994    
   480.200012       244.654999    
   480.299988       244.509003    
   480.399994       244.186996    
   480.500000       243.690002    
   480.600006       243.378006    
   480.700012       244.014008    
   480.799988       244.167007    
   480.899994       243.813004    
   481.000000       242.830002    
   481.100006       242.750000    
   481.200012       242.630997    
   481.299988       243.186005    
   481.399994       243.522003    
   481.500000       243.464005    
   481.600006       242.367004    
   481.700012       240.871994    
   481.799988       239.789993    
   481.899994       238.796005    
   482.000000       238.376007    
   482.100006       237.490997    
   482.200012       237.190994    
   482.299988       237.813004    
   482.399994       238.481003    
   482.500000       239.337997    
   482.600006       240.873001    
   482.700012       242.123001    
   482.799988       242.386993    
   482.899994       242.205002    
   483.000000       241.975006    
   483.100006       242.404999    
   483.200012       242.645996    
   483.299988       242.162994    
   483.399994       241.459000    
   483.500000       239.516998    
   483.600006       238.927002    
   483.700012       240.656006    
   483.799988       242.225998    
   483.899994       242.865997    
   484.000000       242.145004    
   484.100006       240.645004    
   484.200012       239.891006    
   484.299988       239.891006    
   484.399994       238.759003    
   484.500000       236.783997    
   484.600006       235.998001    
   484.700012       235.490997    
   484.799988       235.613998    
   484.899994       235.632004    
   485.000000       236.139999    
   485.100006       235.692993    
   485.200012       235.384003    
   485.299988       235.449005    
   485.399994       235.231995    
   485.500000       235.854004    
   485.600006       235.878006    
   485.700012       234.936996    
   485.799988       233.848999    
   485.899994       232.638000    
   486.000000       231.953003    
   486.100006       231.759995    
   486.200012       232.817001    
   486.299988       233.479004    
   486.399994       232.796997    
   486.500000       232.063004    
   486.600006       231.464996    
   486.700012       231.386993    
   486.799988       230.574005    
   486.899994       228.923996    
   487.000000       227.013000    
   487.100006       225.970001    
   487.200012       226.561005    
   487.299988       226.597000    
   487.399994       225.156006    
   487.500000       223.966995    
   487.600006       224.345993    
   487.700012       225.298996    
   487.799988       226.585999    
   487.899994       228.298996    
   488.000000       228.996994    
   488.100006       229.074997    
   488.200012       229.313004    
   488.299988       230.240005    
   488.399994       231.095993    
   488.500000       231.772003    
   488.600006       231.914993    
   488.700012       231.962997    
   488.799988       232.903000    
   488.899994       234.671005    
   489.000000       236.201004    
   489.100006       236.807999    
   489.200012       237.544998    
   489.299988       238.108994    
   489.399994       238.315994    
   489.500000       236.792007    
   489.600006       235.156006    
   489.700012       234.175003    
   489.799988       235.084000    
   489.899994       236.675003    
   490.000000       236.369003    
   490.100006       234.783005    
   490.200012       233.759995    
   490.299988       233.302994    
   490.399994       232.136002    
   490.500000       231.679993    
   490.600006       230.837997    
   490.700012       230.276993    
   490.799988       229.772995    
   490.899994       230.199005    
   491.000000       230.016006    
   491.100006       228.873001    
   491.200012       228.026993    
   491.299988       227.516998    
   491.399994       227.878006    
   491.500000       228.597000    
   491.600006       229.768997    
   491.700012       230.113007    
   491.799988       231.190994    
   491.899994       232.007004    
   492.000000       232.514999    
   492.100006       233.550995    
   492.200012       233.494003    
   492.299988       233.735001    
   492.399994       233.481995    
   492.500000       232.802002    
   492.600006       232.093002    
   492.700012       231.255997    
   492.799988       231.561005    
   492.899994       230.876007    
   493.000000       230.087997    
   493.100006       228.947998    
   493.200012       228.768005    
   493.299988       229.466003    
   493.399994       230.692001    
   493.500000       230.248993    
   493.600006       230.095001    
   493.700012       231.227997    
   493.799988       231.867996    
   493.899994       232.550995    
   494.000000       232.563995    
   494.100006       231.703995    
   494.200012       231.130997    
   494.299988       231.005997    
   494.399994       231.492004    
   494.500000       231.791000    
   494.600006       232.800003    
   494.700012       234.209000    
   494.799988       235.667007    
   494.899994       236.024994    
   495.000000       236.311005    
   495.100006       237.181000    
   495.200012       237.688004    
   495.299988       237.462006    
   495.399994       237.917007    
   495.500000       238.841003    
   495.600006       237.979996    
   495.700012       236.235992    
   495.799988       234.927002    
   495.899994       235.108994    
   496.000000       236.121994    
   496.100006       237.065002    
   496.200012       237.899994    
   496.299988       238.552994    
   496.399994       238.654007    
   496.500000       238.026993    
   496.600006       237.886002    
   496.700012       239.501999    
   496.799988       240.007996    
   496.899994       238.582001    
   497.000000       236.679001    
   497.100006       233.709000    
   497.200012       233.285995    
   497.299988       233.735001    
   497.399994       234.447006    
   497.500000       235.119003    
   497.600006       235.259003    
   497.700012       237.356995    
   497.799988       238.195007    
   497.899994       238.511993    
   498.000000       238.089005    
   498.100006       236.563004    
   498.200012       236.738998    
   498.299988       238.041000    
   498.399994       238.520004    
   498.500000       237.167999    
   498.600006       236.350998    
   498.700012       236.697006    
   498.799988       236.669998    
   498.899994       236.570007    
   499.000000       236.059998    
   499.100006       235.082993    
   499.200012       235.119003    
   499.299988       234.664001    
   499.399994       234.029999    
   499.500000       233.082993    
   499.600006       232.231995    
   499.700012       231.464996    
   499.799988       231.097000    
   499.899994       230.932999    
   500.000000       231.488998    
   500.100006       231.947998    
   500.200012       231.389999    
   500.299988       231.807999    
   500.399994       231.481995    
   500.500000       231.009003    
   500.600006       231.151993    
   500.700012       232.007004    
   500.799988       231.865005    
   500.899994       230.876999    
   501.000000       229.953995    
   501.100006       228.839996    
   501.200012       228.130005    
   501.299988       228.095993    
   501.399994       228.981003    
   501.500000       229.212006    
   501.600006       228.669006    
   501.700012       228.315994    
   501.799988       228.660995    
   501.899994       228.975998    
   502.000000       229.042007    
   502.100006       230.389999    
   502.200012       231.139999    
   502.299988       231.802994    
   502.399994       231.725006    
   502.500000       231.628998    
   502.600006       231.820999    
   502.700012       232.464996    
   502.799988       233.223007    
   502.899994       234.244995    
   503.000000       234.337006    
   503.100006       234.518005    
   503.200012       233.770004    
   503.299988       234.141998    
   503.399994       234.608994    
   503.500000       235.473999    
   503.600006       235.574005    
   503.700012       234.742996    
   503.799988       233.908005    
   503.899994       233.080002    
   504.000000       233.416000    
   504.100006       234.567001    
   504.200012       235.759003    
   504.299988       236.541000    
   504.399994       238.059006    
   504.500000       239.503998    
   504.600006       240.473999    
   504.700012       241.110992    
   504.799988       241.292007    
   504.899994       242.459000    
   505.000000       243.365997    
   505.100006       243.496002    
   505.200012       243.608994    
   505.299988       244.203003    
   505.399994       244.201004    
   505.500000       243.576004    
   505.600006       243.343994    
   505.700012       243.871002    
   505.799988       244.270996    
   505.899994       244.809998    
   506.000000       245.317001    
   506.100006       245.528000    
   506.200012       245.464996    
   506.299988       246.382996    
   506.399994       247.119003    
   506.500000       246.725998    
   506.600006       247.781006    
   506.700012       249.237000    
   506.799988       250.039001    
   506.899994       251.274002    
   507.000000       253.367004    
   507.100006       255.608002    
   507.200012       257.201996    
   507.299988       258.705994    
   507.399994       260.360992    
   507.500000       261.635010    
   507.600006       262.289001    
   507.700012       262.636993    
   507.799988       263.072998    
   507.899994       263.127991    
   508.000000       263.165985    
   508.100006       263.963989    
   508.200012       263.744995    
   508.299988       263.135986    
   508.399994       262.391998    
   508.500000       260.165985    
   508.600006       258.572998    
   508.700012       257.335999    
   508.799988       255.828003    
   508.899994       255.460007    
   509.000000       256.066986    
   509.100006       257.406006    
   509.200012       256.170013    
   509.299988       254.414001    
   509.399994       252.759003    
   509.500000       251.115997    
   509.600006       250.600998    
   509.700012       251.388000    
   509.799988       252.272995    
   509.899994       252.550003    
   510.000000       251.386993    
   510.100006       250.970993    
   510.200012       250.210999    
   510.299988       248.835007    
   510.399994       246.781006    
   510.500000       245.764999    
   510.600006       245.658005    
   510.700012       246.074005    
   510.799988       245.673004    
   510.899994       244.261002    
   511.000000       242.815994    
   511.100006       241.360992    
   511.200012       240.860992    
   511.299988       241.070007    
   511.399994       241.432007    
   511.500000       241.742996    
   511.600006       242.136002    
   511.700012       243.052994    
   511.799988       242.781998    
   511.899994       240.619003    
   512.000000       239.147003    
   512.099976       239.164001    
   512.200012       238.604004    
   512.299988       238.447006    
   512.400024       237.934998    
   512.500000       237.311996    
   512.599976       236.690002    
   512.700012       236.546005    
   512.799988       236.466995    
   512.900024       236.897995    
   513.000000       236.938004    
   513.099976       236.184006    
   513.200012       236.656998    
   513.299988       237.869003    
   513.400024       237.533997    
   513.500000       237.524994    
   513.599976       237.981003    
   513.700012       238.014999    
   513.799988       237.238007    
   513.900024       236.725006    
   514.000000       236.792999    
   514.099976       237.656006    
   514.200012       239.022995    
   514.299988       239.522995    
   514.400024       239.001007    
   514.500000       239.488007    
   514.599976       240.542999    
   514.700012       241.237000    
   514.799988       241.181000    
   514.900024       241.110001    
   515.000000       241.167007    
   515.099976       241.470001    
   515.200012       241.074997    
   515.299988       240.304993    
   515.400024       240.177002    
   515.500000       240.145996    
   515.599976       239.893997    
   515.700012       238.584000    
   515.799988       237.442993    
   515.900024       237.136002    
   516.000000       237.033005    
   516.099976       236.688995    
   516.200012       237.018997    
   516.299988       237.917999    
   516.400024       237.753006    
   516.500000       237.046005    
   516.599976       235.927002    
   516.700012       234.296005    
   516.799988       233.561005    
   516.900024       233.328003    
   517.000000       232.804001    
   517.099976       233.341995    
   517.200012       233.487000    
   517.299988       232.188004    
   517.400024       231.279999    
   517.500000       231.169998    
   517.599976       230.514008    
   517.700012       229.585999    
   517.799988       229.376999    
   517.900024       229.600998    
   518.000000       229.718002    
   518.099976       229.714005    
   518.200012       228.619995    
   518.299988       227.007996    
   518.400024       225.630005    
   518.500000       224.714996    
   518.599976       224.278000    
   518.700012       224.128006    
   518.799988       224.070999    
   518.900024       224.432007    
   519.000000       224.199005    
   519.099976       223.093002    
   519.200012       222.501999    
   519.299988       221.964005    
   519.400024       221.891006    
   519.500000       222.214005    
   519.599976       222.774994    
   519.700012       223.281006    
   519.799988       223.240997    
   519.900024       223.570007    
   520.000000       224.216995    
   520.099976       225.524994    
   520.200012       225.813995    
   520.299988       226.380005    
   520.400024       227.209000    
   520.500000       227.828003    
   520.599976       228.205994    
   520.700012       228.584000    
   520.799988       229.451996    
   520.900024       231.569000    
   521.000000       234.151993    
   521.099976       236.207993    
   521.200012       237.768997    
   521.299988       238.337006    
   521.400024       238.863007    
   521.500000       239.516998    
   521.599976       239.718994    
   521.700012       240.404007    
   521.799988       240.994003    
   521.900024       241.613998    
   522.000000       242.298996    
   522.099976       242.634995    
   522.200012       242.692001    
   522.299988       242.688004    
   522.400024       243.537003    
   522.500000       245.031998    
   522.599976       246.235001    
   522.700012       247.016006    
   522.799988       247.350998    
   522.900024       247.598007    
   523.000000       246.608002    
   523.099976       244.651993    
   523.200012       243.679993    
   523.299988       244.214005    
   523.400024       245.371994    
   523.500000       247.244003    
   523.599976       248.802002    
   523.700012       250.332993    
   523.799988       251.755005    
   523.900024       253.533997    
   524.000000       254.876007    
   524.099976       255.309998    
   524.200012       254.970001    
   524.299988       254.667999    
   524.400024       255.585007    
   524.500000       255.647995    
   524.599976       255.031998    
   524.700012       254.292007    
   524.799988       254.561005    
   524.900024       255.630005    
   525.000000       256.722992    
   525.099976       257.783997    
   525.200012       258.476013    
   525.299988       259.561005    
   525.400024       258.868011    
   525.500000       257.854004    
   525.599976       257.497986    
   525.700012       257.109985    
   525.799988       256.845001    
   525.900024       255.251999    
   526.000000       253.666000    
   526.099976       253.147995    
   526.200012       253.018005    
   526.299988       253.171997    
   526.400024       253.065994    
   526.500000       252.977005    
   526.599976       252.121002    
   526.700012       250.425995    
   526.799988       249.824997    
   526.900024       250.494995    
   527.000000       251.300003    
   527.099976       252.337006    
   527.200012       252.876999    
   527.299988       253.639008    
   527.400024       253.496002    
   527.500000       253.479004    
   527.599976       253.447998    
   527.700012       252.557007    
   527.799988       251.459000    
   527.900024       250.533997    
   528.000000       250.858002    
   528.099976       252.057999    
   528.200012       253.375000    
   528.299988       254.893005    
   528.400024       255.932007    
   528.500000       257.063995    
   528.599976       257.471008    
   528.700012       258.546997    
   528.799988       258.089996    
   528.900024       256.546997    
   529.000000       255.330994    
   529.099976       255.005005    
   529.200012       255.186996    
   529.299988       255.255005    
   529.400024       255.559006    
   529.500000       255.024002    
   529.599976       255.701004    
   529.700012       257.410004    
   529.799988       259.743011    
   529.900024       260.996002    
   530.000000       261.256012    
   530.099976       261.223999    
   530.200012       261.179993    
   530.299988       260.419006    
   530.400024       260.196991    
   530.500000       259.398987    
   530.599976       258.692993    
   530.700012       258.803986    
   530.799988       259.800995    
   530.900024       260.181000    
   531.000000       260.061005    
   531.099976       260.395996    
   531.200012       261.713989    
   531.299988       263.816986    
   531.400024       264.355011    
   531.500000       262.800995    
   531.599976       263.084015    
   531.700012       264.157013    
   531.799988       265.579987    
   531.900024       265.391998    
   532.000000       265.075012    
   532.099976       265.795990    
   532.200012       266.557007    
   532.299988       267.752014    
   532.400024       267.394989    
   532.500000       266.304993    
   532.599976       264.355988    
   532.700012       262.070007    
   532.799988       261.398010    
   532.900024       261.227997    
   533.000000       261.238007    
   533.099976       261.833008    
   533.200012       262.424988    
   533.299988       262.985992    
   533.400024       263.584991    
   533.500000       263.493988    
   533.599976       263.214996    
   533.700012       262.980011    
   533.799988       263.078003    
   533.900024       263.058014    
   534.000000       262.415009    
   534.099976       261.807007    
   534.200012       261.291992    
   534.299988       260.674988    
   534.400024       259.128998    
   534.500000       256.471985    
   534.599976       254.432007    
   534.700012       253.431000    
   534.799988       254.098007    
   534.900024       255.391998    
   535.000000       255.966995    
   535.099976       256.337006    
   535.200012       256.540009    
   535.299988       256.899994    
   535.400024       257.502991    
   535.500000       258.350006    
   535.599976       258.783997    
   535.700012       258.825012    
   535.799988       259.471985    
   535.900024       260.308014    
   536.000000       260.242004    
   536.099976       259.989014    
   536.200012       259.088989    
   536.299988       258.410004    
   536.400024       258.993988    
   536.500000       259.808990    
   536.599976       260.873993    
   536.700012       261.778992    
   536.799988       262.338013    
   536.900024       263.341003    
   537.000000       264.375000    
   537.099976       265.600006    
   537.200012       266.532990    
   537.299988       266.394012    
   537.400024       265.252014    
   537.500000       264.238007    
   537.599976       264.447998    
   537.700012       265.595001    
   537.799988       265.904999    
   537.900024       265.815002    
   538.000000       265.213989    
   538.099976       264.346008    
   538.200012       263.739014    
   538.299988       263.153015    
   538.400024       263.315002    
   538.500000       264.382996    
   538.599976       265.609009    
   538.700012       265.545990    
   538.799988       265.334015    
   538.900024       265.239014    
   539.000000       264.609985    
   539.099976       263.312988    
   539.200012       262.154999    
   539.299988       261.471008    
   539.400024       261.437988    
   539.500000       260.839996    
   539.599976       259.536987    
   539.700012       257.792999    
   539.799988       257.325989    
   539.900024       256.830994    
   540.000000       255.884003    
   540.099976       255.067993    
   540.200012       254.826996    
   540.299988       254.348999    
   540.400024       253.895004    
   540.500000       253.285995    
   540.599976       252.421997    
   540.700012       251.447006    
   540.799988       251.466003    
   540.900024       252.270996    
   541.000000       252.313004    
   541.099976       253.520004    
   541.200012       254.410995    
   541.299988       254.690002    
   541.400024       254.951996    
   541.500000       255.298996    
   541.599976       254.802994    
   541.700012       254.837006    
   541.799988       255.164993    
   541.900024       255.009995    
   542.000000       254.261993    
   542.099976       253.169998    
   542.200012       252.850006    
   542.299988       253.151993    
   542.400024       253.569000    
   542.500000       254.093994    
   542.599976       253.807999    
   542.700012       253.186996    
   542.799988       253.005005    
   542.900024       252.783997    
   543.000000       252.811005    
   543.099976       254.039001    
   543.200012       255.209000    
   543.299988       256.092010    
   543.400024       255.908005    
   543.500000       254.753006    
   543.599976       254.373993    
   543.700012       253.826996    
   543.799988       254.582001    
   543.900024       255.546005    
   544.000000       256.531006    
   544.099976       257.131012    
   544.200012       258.371002    
   544.299988       259.019012    
   544.400024       259.572998    
   544.500000       260.645996    
   544.599976       261.834991    
   544.700012       263.066010    
   544.799988       263.337006    
   544.900024       263.674011    
   545.000000       264.691986    
   545.099976       266.234985    
   545.200012       267.020996    
   545.299988       268.109985    
   545.400024       268.674011    
   545.500000       269.053986    
   545.599976       268.690002    
   545.700012       267.369995    
   545.799988       266.454010    
   545.900024       265.191986    
   546.000000       263.113007    
   546.099976       260.308990    
   546.200012       258.958008    
   546.299988       258.378998    
   546.400024       259.097992    
   546.500000       259.819000    
   546.599976       260.773987    
   546.700012       262.375000    
   546.799988       262.648987    
   546.900024       263.174011    
   547.000000       263.862000    
   547.099976       264.894012    
   547.200012       264.644012    
   547.299988       264.481995    
   547.400024       264.768005    
   547.500000       265.015015    
   547.599976       265.283997    
   547.700012       265.209991    
   547.799988       265.092987    
   547.900024       265.397003    
   548.000000       265.079987    
   548.099976       264.450012    
   548.200012       264.592010    
   548.299988       265.059998    
   548.400024       265.346008    
   548.500000       265.753998    
   548.599976       266.588013    
   548.700012       267.562988    
   548.799988       269.424988    
   548.900024       270.768005    
   549.000000       270.661011    
   549.099976       269.938995    
   549.200012       270.278015    
   549.299988       270.954010    
   549.400024       271.167999    
   549.500000       271.777008    
   549.599976       271.825012    
   549.700012       271.020996    
   549.799988       270.092987    
   549.900024       268.540985    
   550.000000       266.942993    
   550.099976       265.852997    
   550.200012       265.975006    
   550.299988       266.674988    
   550.400024       267.621002    
   550.500000       268.862000    
   550.599976       269.434998    
   550.700012       269.256012    
   550.799988       268.993011    
   550.900024       268.574005    
   551.000000       268.348999    
   551.099976       268.498993    
   551.200012       268.187988    
   551.299988       267.049011    
   551.400024       266.274994    
   551.500000       265.244995    
   551.599976       264.609009    
   551.700012       264.880005    
   551.799988       264.809998    
   551.900024       263.578003    
   552.000000       262.536011    
   552.099976       262.927002    
   552.200012       262.467987    
   552.299988       261.005005    
   552.400024       259.614014    
   552.500000       259.252991    
   552.599976       260.316986    
   552.700012       261.609009    
   552.799988       261.825012    
   552.900024       260.802002    
   553.000000       260.377014    
   553.099976       260.252014    
   553.200012       259.479004    
   553.299988       258.699005    
   553.400024       257.695007    
   553.500000       257.703003    
   553.599976       257.377014    
   553.700012       257.915009    
   553.799988       258.428009    
   553.900024       258.167999    
   554.000000       257.833008    
   554.099976       257.113007    
   554.200012       255.929993    
   554.299988       256.098999    
   554.400024       256.171997    
   554.500000       255.526001    
   554.599976       255.085999    
   554.700012       254.348007    
   554.799988       254.225006    
   554.900024       256.274994    
   555.000000       258.122009    
   555.099976       258.165009    
   555.200012       257.248993    
   555.299988       257.358002    
   555.400024       258.901001    
   555.500000       259.753998    
   555.599976       260.045013    
   555.700012       260.667999    
   555.799988       261.178009    
   555.900024       260.923004    
   556.000000       259.817993    
   556.099976       259.056000    
   556.200012       258.895996    
   556.299988       258.989990    
   556.400024       259.074005    
   556.500000       257.721985    
   556.599976       256.609009    
   556.700012       256.408997    
   556.799988       256.226990    
   556.900024       256.546997    
   557.000000       255.994003    
   557.099976       254.350006    
   557.200012       252.641998    
   557.299988       251.074997    
   557.400024       250.828995    
   557.500000       251.507004    
   557.599976       252.365997    
   557.700012       253.406006    
   557.799988       253.335999    
   557.900024       252.893997    
   558.000000       251.891998    
   558.099976       252.283005    
   558.200012       252.259995    
   558.299988       251.957001    
   558.400024       251.070999    
   558.500000       249.710007    
   558.599976       248.882996    
   558.700012       248.552002    
   558.799988       249.192001    
   558.900024       250.160004    
   559.000000       250.473007    
   559.099976       249.621994    
   559.200012       248.824997    
   559.299988       249.216003    
   559.400024       250.389999    
   559.500000       250.822998    
   559.599976       249.572998    
   559.700012       247.593994    
   559.799988       246.621002    
   559.900024       246.589996    
   560.000000       246.358002    
   560.099976       245.481995    
   560.200012       244.682999    
   560.299988       245.044998    
   560.400024       245.940994    
   560.500000       246.942993    
   560.599976       246.679001    
   560.700012       245.641998    
   560.799988       245.238007    
   560.900024       245.434006    
   561.000000       246.210999    
   561.099976       246.897995    
   561.200012       247.694000    
   561.299988       247.802994    
   561.400024       246.824997    
   561.500000       246.550003    
   561.599976       247.307999    
   561.700012       248.731003    
   561.799988       249.378006    
   561.900024       249.494003    
   562.000000       249.229996    
   562.099976       248.604004    
   562.200012       249.423004    
   562.299988       249.893997    
   562.400024       250.369003    
   562.500000       250.972000    
   562.599976       251.649994    
   562.700012       251.852997    
   562.799988       251.761002    
   562.900024       252.731003    
   563.000000       253.610001    
   563.099976       254.106003    
   563.200012       254.565994    
   563.299988       254.919998    
   563.400024       254.298004    
   563.500000       253.514008    
   563.599976       253.863998    
   563.700012       255.378006    
   563.799988       257.743988    
   563.900024       258.423004    
   564.000000       258.813995    
   564.099976       258.582001    
   564.200012       259.067993    
   564.299988       259.497009    
   564.400024       260.480011    
   564.500000       262.608002    
   564.599976       264.981995    
   564.700012       266.979004    
   564.799988       268.785004    
   564.900024       271.704987    
   565.000000       273.071991    
   565.099976       274.071991    
   565.200012       275.247986    
   565.299988       275.721008    
   565.400024       276.902008    
   565.500000       277.877991    
   565.599976       278.647003    
   565.700012       278.859009    
   565.799988       278.558990    
   565.900024       278.824005    
   566.000000       280.033997    
   566.099976       281.790985    
   566.200012       281.437012    
   566.299988       279.286011    
   566.400024       278.151001    
   566.500000       277.540009    
   566.599976       277.300995    
   566.700012       276.527008    
   566.799988       275.437988    
   566.900024       275.178009    
   567.000000       274.596985    
   567.099976       274.717987    
   567.200012       275.085999    
   567.299988       274.763000    
   567.400024       273.365997    
   567.500000       271.075012    
   567.599976       269.625000    
   567.700012       269.455994    
   567.799988       269.140991    
   567.900024       267.898010    
   568.000000       266.476013    
   568.099976       264.632996    
   568.200012       264.462006    
   568.299988       265.636993    
   568.400024       266.899994    
   568.500000       267.350006    
   568.599976       267.872009    
   568.700012       268.704987    
   568.799988       269.144012    
   568.900024       268.471008    
   569.000000       267.802002    
   569.099976       268.584991    
   569.200012       268.790985    
   569.299988       268.527008    
   569.400024       268.740997    
   569.500000       268.278992    
   569.599976       267.412994    
   569.700012       267.819000    
   569.799988       269.105011    
   569.900024       269.468994    
   570.000000       269.515015    
   570.099976       268.837006    
   570.200012       268.957001    
   570.299988       269.278015    
   570.400024       268.545013    
   570.500000       266.072998    
   570.599976       264.454010    
   570.700012       264.036011    
   570.799988       263.199005    
   570.900024       262.472992    
   571.000000       261.437988    
   571.099976       260.510986    
   571.200012       260.398987    
   571.299988       260.625000    
   571.400024       260.661987    
   571.500000       260.580994    
   571.599976       260.394989    
   571.700012       261.852997    
   571.799988       262.385010    
   571.900024       262.188995    
   572.000000       261.936005    
   572.099976       262.303986    
   572.200012       262.980988    
   572.299988       263.363007    
   572.400024       263.562988    
   572.500000       263.579010    
   572.599976       264.933014    
   572.700012       267.897003    
   572.799988       269.145996    
   572.900024       269.976013    
   573.000000       270.541992    
   573.099976       271.332001    
   573.200012       271.966003    
   573.299988       271.924011    
   573.400024       271.424988    
   573.500000       269.188995    
   573.599976       268.170013    
   573.700012       267.342987    
   573.799988       267.509003    
   573.900024       267.747009    
   574.000000       268.092010    
   574.099976       268.390015    
   574.200012       269.306000    
   574.299988       270.092010    
   574.400024       270.161011    
   574.500000       270.308990    
   574.599976       269.519989    
   574.700012       268.302002    
   574.799988       268.009003    
   574.900024       268.554993    
   575.000000       268.218994    
   575.099976       267.585999    
   575.200012       266.911011    
   575.299988       267.296997    
   575.400024       268.106995    
   575.500000       267.618988    
   575.599976       267.458008    
   575.700012       268.808014    
   575.799988       270.727997    
   575.900024       272.545013    
   576.000000       273.381989    
   576.099976       274.760010    
   576.200012       275.976990    
   576.299988       276.949005    
   576.400024       278.216003    
   576.500000       280.496002    
   576.599976       281.644989    
   576.700012       282.888000    
   576.799988       282.717987    
   576.900024       280.885010    
   577.000000       279.661011    
   577.099976       279.864990    
   577.200012       280.811005    
   577.299988       282.479004    
   577.400024       282.901001    
   577.500000       281.524994    
   577.599976       279.988007    
   577.700012       279.298004    
   577.799988       278.968994    
   577.900024       278.580994    
   578.000000       278.294006    
   578.099976       278.761993    
   578.200012       277.687988    
   578.299988       276.592987    
   578.400024       275.401001    
   578.500000       273.955994    
   578.599976       273.468994    
   578.700012       272.882996    
   578.799988       272.278992    
   578.900024       272.321014    
   579.000000       271.865997    
   579.099976       271.781006    
   579.200012       270.907013    
   579.299988       270.355988    
   579.400024       270.385010    
   579.500000       269.898010    
   579.599976       268.664001    
   579.700012       268.274994    
   579.799988       267.795013    
   579.900024       266.782013    
   580.000000       266.109985    
   580.099976       266.903992    
   580.200012       268.240997    
   580.299988       268.658997    
   580.400024       268.348999    
   580.500000       267.540985    
   580.599976       267.065002    
   580.700012       267.001007    
   580.799988       266.723999    
   580.900024       265.539001    
   581.000000       265.303986    
   581.099976       265.401001    
   581.200012       266.459015    
   581.299988       267.040985    
   581.400024       267.226990    
   581.500000       266.792999    
   581.599976       266.309998    
   581.700012       266.123993    
   581.799988       266.036987    
   581.900024       266.484009    
   582.000000       267.899994    
   582.099976       269.131989    
   582.200012       270.424988    
   582.299988       272.503998    
   582.400024       274.010010    
   582.500000       275.233002    
   582.599976       276.178986    
   582.700012       277.363007    
   582.799988       277.613007    
   582.900024       277.156006    
   583.000000       277.261993    
   583.099976       277.746002    
   583.200012       278.575012    
   583.299988       278.825989    
   583.400024       278.802002    
   583.500000       279.815002    
   583.599976       281.227997    
   583.700012       283.921997    
   583.799988       286.130005    
   583.900024       287.565002    
   584.000000       288.052002    
   584.099976       287.746002    
   584.200012       287.657013    
   584.299988       287.127014    
   584.400024       287.035004    
   584.500000       287.354004    
   584.599976       287.207001    
   584.700012       287.026001    
   584.799988       287.713013    
   584.900024       288.937012    
   585.000000       290.072998    
   585.099976       291.039001    
   585.200012       290.363007    
   585.299988       288.260986    
   585.400024       286.455994    
   585.500000       285.283997    
   585.599976       285.373993    
   585.700012       285.802002    
   585.799988       286.272003    
   585.900024       286.281006    
   586.000000       287.005005    
   586.099976       287.623993    
   586.200012       288.614014    
   586.299988       289.819000    
   586.400024       290.497009    
   586.500000       291.186005    
   586.599976       291.936005    
   586.700012       292.566986    
   586.799988       293.216003    
   586.900024       294.231995    
   587.000000       294.888000    
   587.099976       295.161011    
   587.200012       294.993988    
   587.299988       295.364014    
   587.400024       294.747986    
   587.500000       293.059998    
   587.599976       292.226013    
   587.700012       291.669006    
   587.799988       291.157990    
   587.900024       290.606995    
   588.000000       290.618988    
   588.099976       290.601013    
   588.200012       289.850006    
   588.299988       289.848999    
   588.400024       289.221985    
   588.500000       288.046997    
   588.599976       286.855988    
   588.700012       285.536987    
   588.799988       284.420990    
   588.900024       283.071014    
   589.000000       282.785004    
   589.099976       283.049988    
   589.200012       283.114990    
   589.299988       284.647003    
   589.400024       286.186005    
   589.500000       287.088013    
   589.599976       287.220001    
   589.700012       286.100006    
   589.799988       286.147003    
   589.900024       287.296997    
   590.000000       289.147003    
   590.099976       289.320007    
   590.200012       289.106995    
   590.299988       290.257996    
   590.400024       290.781006    
   590.500000       291.723999    
   590.599976       291.505005    
   590.700012       291.328003    
   590.799988       291.005005    
   590.900024       290.800995    
   591.000000       290.726990    
   591.099976       290.524994    
   591.200012       290.606995    
   591.299988       290.963013    
   591.400024       291.640015    
   591.500000       291.941986    
   591.599976       291.510986    
   591.700012       291.627991    
   591.799988       292.048004    
   591.900024       292.187012    
   592.000000       292.862000    
   592.099976       293.445007    
   592.200012       293.437012    
   592.299988       292.760986    
   592.400024       292.096008    
   592.500000       291.916992    
   592.599976       292.110992    
   592.700012       292.648987    
   592.799988       292.632996    
   592.900024       292.765015    
   593.000000       293.997986    
   593.099976       296.365997    
   593.200012       297.575012    
   593.299988       297.035004    
   593.400024       296.056000    
   593.500000       294.558990    
   593.599976       294.031006    
   593.700012       293.618988    
   593.799988       293.932007    
   593.900024       294.968994    
   594.000000       295.848999    
   594.099976       296.975006    
   594.200012       297.223999    
   594.299988       297.894012    
   594.400024       297.583008    
   594.500000       296.489014    
   594.599976       294.652008    
   594.700012       293.088989    
   594.799988       291.786011    
   594.900024       289.592010    
   595.000000       288.130005    
   595.099976       287.174988    
   595.200012       286.080994    
   595.299988       285.019989    
   595.400024       284.937012    
   595.500000       285.889008    
   595.599976       286.904999    
   595.700012       287.858002    
   595.799988       288.651001    
   595.900024       288.649994    
   596.000000       287.911011    
   596.099976       287.610992    
   596.200012       286.515015    
   596.299988       284.506012    
   596.400024       283.372986    
   596.500000       283.075012    
   596.599976       281.893005    
   596.700012       279.368011    
   596.799988       278.214996    
   596.900024       278.751007    
   597.000000       279.058014    
   597.099976       279.074005    
   597.200012       280.463013    
   597.299988       281.756989    
   597.400024       281.941986    
   597.500000       281.243011    
   597.599976       281.483002    
   597.700012       282.507996    
   597.799988       283.294006    
   597.900024       285.363007    
   598.000000       286.138000    
   598.099976       285.488007    
   598.200012       284.339996    
   598.299988       283.860992    
   598.400024       283.442993    
   598.500000       283.170990    
   598.599976       282.868011    
   598.700012       283.157013    
   598.799988       284.303986    
   598.900024       285.371002    
   599.000000       285.428009    
   599.099976       284.635986    
   599.200012       284.115997    
   599.299988       284.347992    
   599.400024       284.304993    
   599.500000       284.556000    
   599.599976       283.496002    
   599.700012       281.252014    
   599.799988       279.812988    
   599.900024       278.649994    
   600.000000       278.250000    
   600.099976       278.390991    
   600.200012       278.166992    
   600.299988       277.410004    
   600.400024       276.803009    
   600.500000       275.703003    
   600.599976       275.881989    
   600.700012       277.588013    
   600.799988       279.183990    
   600.900024       279.845001    
   601.000000       279.554993    
   601.099976       280.838989    
   601.200012       282.390991    
   601.299988       283.507996    
   601.400024       283.273010    
   601.500000       282.324005    
   601.599976       281.785004    
   601.700012       283.325012    
   601.799988       284.795013    
   601.900024       286.029999    
   602.000000       286.006012    
   602.099976       284.589996    
   602.200012       283.139008    
   602.299988       281.506989    
   602.400024       281.122986    
   602.500000       280.891998    
   602.599976       280.375000    
   602.700012       279.837006    
   602.799988       279.441986    
   602.900024       278.231995    
   603.000000       276.688995    
   603.099976       276.960999    
   603.200012       277.324005    
   603.299988       277.070007    
   603.400024       276.329010    
   603.500000       274.497986    
   603.599976       272.721985    
   603.700012       271.431000    
   603.799988       271.264008    
   603.900024       271.687012    
   604.000000       271.112000    
   604.099976       270.472992    
   604.200012       269.940002    
   604.299988       269.364990    
   604.400024       268.311005    
   604.500000       267.875000    
   604.599976       267.924011    
   604.700012       267.556000    
   604.799988       267.209991    
   604.900024       267.433990    
   605.000000       268.346008    
   605.099976       269.325989    
   605.200012       269.647003    
   605.299988       269.200012    
   605.400024       269.860992    
   605.500000       272.295013    
   605.599976       274.917999    
   605.700012       276.558990    
   605.799988       276.329010    
   605.900024       274.817993    
   606.000000       273.697998    
   606.099976       274.048004    
   606.200012       274.208008    
   606.299988       273.920013    
   606.400024       272.800995    
   606.500000       271.549011    
   606.599976       271.200012    
   606.700012       271.455994    
   606.799988       271.428986    
   606.900024       269.717987    
   607.000000       267.425995    
   607.099976       265.570007    
   607.200012       264.154999    
   607.299988       262.463989    
   607.400024       261.437988    
   607.500000       262.385986    
   607.599976       263.104004    
   607.700012       263.812012    
   607.799988       263.808990    
   607.900024       263.537994    
   608.000000       264.174011    
   608.099976       265.375000    
   608.200012       266.036987    
   608.299988       266.794006    
   608.400024       267.433014    
   608.500000       267.618988    
   608.599976       267.770996    
   608.700012       268.130005    
   608.799988       269.417999    
   608.900024       270.730011    
   609.000000       271.147003    
   609.099976       270.757996    
   609.200012       270.291992    
   609.299988       268.799988    
   609.400024       268.160004    
   609.500000       269.618988    
   609.599976       271.825989    
   609.700012       273.826996    
   609.799988       275.157990    
   609.900024       276.036987    
   610.000000       276.011993    
   610.099976       276.325989    
   610.200012       277.303986    
   610.299988       278.803986    
   610.400024       280.296997    
   610.500000       281.654999    
   610.599976       283.196014    
   610.700012       284.493011    
   610.799988       285.437988    
   610.900024       286.307007    
   611.000000       287.527008    
   611.099976       289.127991    
   611.200012       290.005005    
   611.299988       289.575012    
   611.400024       290.273010    
   611.500000       292.246002    
   611.599976       294.027008    
   611.700012       295.625000    
   611.799988       295.079987    
   611.900024       293.074005    
   612.000000       291.570007    
   612.099976       292.276001    
   612.200012       293.998993    
   612.299988       296.270996    
   612.400024       296.687012    
   612.500000       295.901001    
   612.599976       295.131989    
   612.700012       294.522003    
   612.799988       294.920990    
   612.900024       295.335999    
   613.000000       295.247009    
   613.099976       293.881012    
   613.200012       293.915009    
   613.299988       294.744995    
   613.400024       295.480011    
   613.500000       296.272003    
   613.599976       295.835999    
   613.700012       294.812012    
   613.799988       294.412994    
   613.900024       293.561005    
   614.000000       292.761993    
   614.099976       292.264008    
   614.200012       293.290985    
   614.299988       293.915985    
   614.400024       293.920013    
   614.500000       293.483002    
   614.599976       292.830994    
   614.700012       293.864990    
   614.799988       294.346008    
   614.900024       294.084015    
   615.000000       293.872009    
   615.099976       293.623993    
   615.200012       292.835999    
   615.299988       291.187988    
   615.400024       290.166992    
   615.500000       290.192993    
   615.599976       290.032990    
   615.700012       290.016998    
   615.799988       290.153015    
   615.900024       291.134003    
   616.000000       291.382996    
   616.099976       291.247009    
   616.200012       290.196991    
   616.299988       289.390015    
   616.400024       288.984009    
   616.500000       288.580994    
   616.599976       288.223999    
   616.700012       287.153992    
   616.799988       286.437012    
   616.900024       285.808014    
   617.000000       285.740997    
   617.099976       285.919006    
   617.200012       286.677002    
   617.299988       288.188995    
   617.400024       291.204010    
   617.500000       293.938995    
   617.599976       295.515991    
   617.700012       296.983002    
   617.799988       299.562012    
   617.900024       302.842987    
   618.000000       305.677002    
   618.099976       306.898010    
   618.200012       308.010986    
   618.299988       309.515015    
   618.400024       311.458008    
   618.500000       312.433990    
   618.599976       313.100006    
   618.700012       313.575012    
   618.799988       314.365997    
   618.900024       314.881012    
   619.000000       314.666992    
   619.099976       314.673004    
   619.200012       314.473999    
   619.299988       314.557007    
   619.400024       315.101990    
   619.500000       316.230988    
   619.599976       316.316010    
   619.700012       315.842987    
   619.799988       315.303986    
   619.900024       314.425995    
   620.000000       314.479004    
   620.099976       314.938995    
   620.200012       315.752014    
   620.299988       316.515991    
   620.400024       316.626007    
   620.500000       316.321991    
   620.599976       316.552002    
   620.700012       317.164001    
   620.799988       317.817993    
   620.900024       318.514008    
   621.000000       318.634003    
   621.099976       317.911987    
   621.200012       316.371002    
   621.299988       315.207001    
   621.400024       314.786987    
   621.500000       313.812988    
   621.599976       313.480011    
   621.700012       313.923004    
   621.799988       314.434998    
   621.900024       314.648987    
   622.000000       313.351013    
   622.099976       310.812012    
   622.200012       308.322998    
   622.299988       306.352997    
   622.400024       305.709015    
   622.500000       305.375000    
   622.599976       305.204010    
   622.700012       305.220001    
   622.799988       305.128998    
   622.900024       303.855011    
   623.000000       302.281006    
   623.099976       301.536987    
   623.200012       302.046997    
   623.299988       302.102997    
   623.400024       301.970001    
   623.500000       302.332001    
   623.599976       302.829010    
   623.700012       303.209015    
   623.799988       303.825989    
   623.900024       304.290985    
   624.000000       305.216003    
   624.099976       305.095001    
   624.200012       304.339996    
   624.299988       303.240997    
   624.400024       302.558014    
   624.500000       302.699005    
   624.599976       302.515015    
   624.700012       302.243988    
   624.799988       301.881989    
   624.900024       301.924011    
   625.000000       303.006012    
   625.099976       304.112000    
   625.200012       304.839996    
   625.299988       304.532013    
   625.400024       304.187012    
   625.500000       303.498993    
   625.599976       302.571991    
   625.700012       301.821991    
   625.799988       300.812012    
   625.900024       300.467987    
   626.000000       299.800995    
   626.099976       297.915009    
   626.200012       296.019012    
   626.299988       295.187012    
   626.400024       294.328003    
   626.500000       293.269012    
   626.599976       291.838013    
   626.700012       289.493988    
   626.799988       287.622009    
   626.900024       286.570007    
   627.000000       286.272003    
   627.099976       285.726013    
   627.200012       284.535004    
   627.299988       283.627014    
   627.400024       283.044006    
   627.500000       282.265991    
   627.599976       281.615997    
   627.700012       282.726013    
   627.799988       283.544006    
   627.900024       285.183014    
   628.000000       285.661011    
   628.099976       285.084015    
   628.200012       284.579987    
   628.299988       284.493988    
   628.400024       285.135010    
   628.500000       284.984985    
   628.599976       285.143005    
   628.700012       284.739014    
   628.799988       284.424011    
   628.900024       284.148010    
   629.000000       284.360992    
   629.099976       285.071991    
   629.200012       285.407990    
   629.299988       285.541992    
   629.400024       285.644989    
   629.500000       285.700989    
   629.599976       285.134003    
   629.700012       284.584991    
   629.799988       284.393005    
   629.900024       283.988007    
   630.000000       284.394989    
   630.099976       284.269989    
   630.200012       283.877014    
   630.299988       282.462006    
   630.400024       281.464996    
   630.500000       281.071014    
   630.599976       281.010010    
   630.700012       281.458008    
   630.799988       281.493011    
   630.900024       281.799988    
   631.000000       281.714996    
   631.099976       281.768005    
   631.200012       282.006989    
   631.299988       282.209991    
   631.400024       282.722992    
   631.500000       283.549011    
   631.599976       283.682007    
   631.700012       283.404999    
   631.799988       282.346008    
   631.900024       281.369995    
   632.000000       280.726013    
   632.099976       281.575012    
   632.200012       282.971008    
   632.299988       283.854004    
   632.400024       283.654999    
   632.500000       282.502991    
   632.599976       282.410004    
   632.700012       282.753998    
   632.799988       283.727997    
   632.900024       283.635010    
   633.000000       282.923004    
   633.099976       281.983002    
   633.200012       282.700989    
   633.299988       283.766998    
   633.400024       283.917999    
   633.500000       284.140991    
   633.599976       284.358002    
   633.700012       284.864014    
   633.799988       284.473999    
   633.900024       283.890015    
   634.000000       283.864990    
   634.099976       283.916992    
   634.200012       283.576996    
   634.299988       281.781006    
   634.400024       279.619995    
   634.500000       279.114990    
   634.599976       280.316986    
   634.700012       282.084015    
   634.799988       283.941010    
   634.900024       285.350006    
   635.000000       284.717987    
   635.099976       282.523010    
   635.200012       282.204010    
   635.299988       281.558990    
   635.400024       282.040985    
   635.500000       283.556000    
   635.599976       284.751007    
   635.700012       285.230011    
   635.799988       285.347992    
   635.900024       285.699005    
   636.000000       285.917999    
   636.099976       285.696014    
   636.200012       286.084991    
   636.299988       287.101013    
   636.400024       289.338013    
   636.500000       291.472992    
   636.599976       291.743011    
   636.700012       291.115997    
   636.799988       291.283997    
   636.900024       292.238007    
   637.000000       293.764008    
   637.099976       295.488007    
   637.200012       296.437012    
   637.299988       296.153992    
   637.400024       295.812012    
   637.500000       295.028015    
   637.599976       293.997986    
   637.700012       292.045990    
   637.799988       290.325012    
   637.900024       289.587006    
   638.000000       289.385010    
   638.099976       288.308990    
   638.200012       286.920013    
   638.299988       287.009003    
   638.400024       288.433014    
   638.500000       290.335999    
   638.599976       290.127991    
   638.700012       288.441986    
   638.799988       287.151001    
   638.900024       287.575989    
   639.000000       287.947998    
   639.099976       288.264008    
   639.200012       287.509003    
   639.299988       286.535004    
   639.400024       287.427002    
   639.500000       288.062012    
   639.599976       287.843994    
   639.700012       286.989990    
   639.799988       285.690002    
   639.900024       284.657013    
   640.000000       284.380005    
   640.099976       284.970001    
   640.200012       285.140991    
   640.299988       284.825989    
   640.400024       284.200989    
   640.500000       282.273987    
   640.599976       281.949005    
   640.700012       282.187012    
   640.799988       281.252014    
   640.900024       281.671997    
   641.000000       282.127014    
   641.099976       282.170990    
   641.200012       281.949005    
   641.299988       282.523010    
   641.400024       282.200989    
   641.500000       280.471985    
   641.599976       277.881012    
   641.700012       276.467987    
   641.799988       276.470001    
   641.900024       276.661011    
   642.000000       277.264008    
   642.099976       277.139008    
   642.200012       276.708008    
   642.299988       276.772003    
   642.400024       276.764008    
   642.500000       276.306000    
   642.599976       276.768005    
   642.700012       277.510986    
   642.799988       278.497009    
   642.900024       280.283997    
   643.000000       281.569000    
   643.099976       281.201996    
   643.200012       279.515991    
   643.299988       278.377014    
   643.400024       278.188995    
   643.500000       278.790009    
   643.599976       279.164001    
   643.700012       278.880005    
   643.799988       279.684998    
   643.900024       280.984009    
   644.000000       281.630005    
   644.099976       282.195007    
   644.200012       282.151001    
   644.299988       282.692993    
   644.400024       281.963989    
   644.500000       280.339996    
   644.599976       280.143005    
   644.700012       280.431000    
   644.799988       280.773987    
   644.900024       281.157013    
   645.000000       281.645996    
   645.099976       283.252014    
   645.200012       283.968994    
   645.299988       283.048004    
   645.400024       281.579987    
   645.500000       279.697998    
   645.599976       278.037994    
   645.700012       276.645996    
   645.799988       276.477997    
   645.900024       277.553009    
   646.000000       277.925995    
   646.099976       278.524994    
   646.200012       278.598999    
   646.299988       278.480011    
   646.400024       279.039001    
   646.500000       280.906006    
   646.599976       282.730011    
   646.700012       284.583008    
   646.799988       285.376007    
   646.900024       286.291992    
   647.000000       287.427002    
   647.099976       288.084015    
   647.200012       288.307007    
   647.299988       288.006989    
   647.400024       288.513000    
   647.500000       290.045990    
   647.599976       291.635010    
   647.700012       292.967987    
   647.799988       294.299988    
   647.900024       295.575012    
   648.000000       297.079987    
   648.099976       298.765991    
   648.200012       299.826996    
   648.299988       300.718994    
   648.400024       301.579987    
   648.500000       302.276001    
   648.599976       302.730011    
   648.700012       302.602997    
   648.799988       301.911987    
   648.900024       301.678986    
   649.000000       301.316010    
   649.099976       302.074005    
   649.200012       302.182007    
   649.299988       302.226013    
   649.400024       302.134003    
   649.500000       301.346008    
   649.599976       300.837006    
   649.700012       300.109985    
   649.799988       299.097992    
   649.900024       298.109009    
   650.000000       297.204987    
   650.099976       296.648010    
   650.200012       296.809998    
   650.299988       297.158997    
   650.400024       297.338989    
   650.500000       297.502014    
   650.599976       298.148987    
   650.700012       298.871002    
   650.799988       298.498993    
   650.900024       296.848999    
   651.000000       296.052002    
   651.099976       295.247986    
   651.200012       295.725006    
   651.299988       296.420990    
   651.400024       296.808014    
   651.500000       296.286011    
   651.599976       296.559998    
   651.700012       296.841003    
   651.799988       296.100006    
   651.900024       294.850006    
   652.000000       294.121002    
   652.099976       294.498993    
   652.200012       295.595001    
   652.299988       295.774994    
   652.400024       295.161987    
   652.500000       294.631012    
   652.599976       293.816986    
   652.700012       292.683990    
   652.799988       292.101013    
   652.900024       292.589996    
   653.000000       292.890015    
   653.099976       293.269012    
   653.200012       292.441986    
   653.299988       291.368988    
   653.400024       289.851990    
   653.500000       288.436005    
   653.599976       287.466003    
   653.700012       287.282013    
   653.799988       288.356995    
   653.900024       289.806000    
   654.000000       289.796997    
   654.099976       289.287994    
   654.200012       288.613007    
   654.299988       288.503998    
   654.400024       289.157013    
   654.500000       290.122986    
   654.599976       290.743988    
   654.700012       291.528015    
   654.799988       291.423004    
   654.900024       290.113007    
   655.000000       289.414001    
   655.099976       288.915985    
   655.200012       288.127991    
   655.299988       288.337006    
   655.400024       288.415009    
   655.500000       287.464996    
   655.599976       287.527008    
   655.700012       287.714996    
   655.799988       288.339996    
   655.900024       288.032990    
   656.000000       287.955994    
   656.099976       287.690002    
   656.200012       288.145996    
   656.299988       288.264008    
   656.400024       287.524994    
   656.500000       286.700989    
   656.599976       286.833008    
   656.700012       287.240997    
   656.799988       287.743011    
   656.900024       287.712006    
   657.000000       287.131012    
   657.099976       286.096008    
   657.200012       285.270996    
   657.299988       284.278015    
   657.400024       284.747986    
   657.500000       286.808990    
   657.599976       287.950989    
   657.700012       288.506012    
   657.799988       288.708008    
   657.900024       288.234009    
   658.000000       288.307007    
   658.099976       289.209991    
   658.200012       289.467010    
   658.299988       288.542999    
   658.400024       288.097992    
   658.500000       289.638000    
   658.599976       291.306000    
   658.700012       292.071991    
   658.799988       292.694000    
   658.900024       292.691010    
   659.000000       293.144012    
   659.099976       292.962006    
   659.200012       292.401001    
   659.299988       290.812988    
   659.400024       289.911011    
   659.500000       290.070007    
   659.599976       290.322998    
   659.700012       291.049011    
   659.799988       291.898987    
   659.900024       293.062988    
   660.000000       293.983002    
   660.099976       295.578003    
   660.200012       297.638000    
   660.299988       299.257996    
   660.400024       300.458008    
   660.500000       300.807007    
   660.599976       300.617004    
   660.700012       299.989990    
   660.799988       299.457001    
   660.900024       299.673004    
   661.000000       300.670013    
   661.099976       301.726013    
   661.200012       301.375000    
   661.299988       301.523010    
   661.400024       301.976013    
   661.500000       302.329010    
   661.599976       302.527008    
   661.700012       302.044006    
   661.799988       301.815002    
   661.900024       301.826996    
   662.000000       300.963989    
   662.099976       299.742004    
   662.200012       297.933014    
   662.299988       296.567993    
   662.400024       296.152008    
   662.500000       295.674988    
   662.599976       294.845001    
   662.700012       293.459015    
   662.799988       292.816010    
   662.900024       292.781006    
   663.000000       292.261993    
   663.099976       291.872009    
   663.200012       290.891998    
   663.299988       290.078003    
   663.400024       288.808990    
   663.500000       286.609009    
   663.599976       285.928986    
   663.700012       286.649994    
   663.799988       287.554993    
   663.900024       288.040009    
   664.000000       288.595001    
   664.099976       289.197998    
   664.200012       289.429993    
   664.299988       288.893005    
   664.400024       288.496002    
   664.500000       289.468994    
   664.599976       290.257996    
   664.700012       291.384003    
   664.799988       290.875000    
   664.900024       288.914001    
   665.000000       287.069000    
   665.099976       284.924011    
   665.200012       283.832001    
   665.299988       282.457001    
   665.400024       281.898010    
   665.500000       282.970001    
   665.599976       284.309998    
   665.700012       286.572998    
   665.799988       287.466003    
   665.900024       287.227997    
   666.000000       286.759003    
   666.099976       286.596985    
   666.200012       285.850006    
   666.299988       284.059998    
   666.400024       283.477997    
   666.500000       282.906006    
   666.599976       283.591003    
   666.700012       284.312012    
   666.799988       285.292999    
   666.900024       286.526001    
   667.000000       287.511993    
   667.099976       287.579010    
   667.200012       287.612000    
   667.299988       287.989990    
   667.400024       290.059998    
   667.500000       292.044006    
   667.599976       292.755005    
   667.700012       293.131989    
   667.799988       292.562988    
   667.900024       291.889008    
   668.000000       292.001007    
   668.099976       291.686005    
   668.200012       291.708008    
   668.299988       292.431000    
   668.400024       294.062988    
   668.500000       295.569000    
   668.599976       295.862000    
   668.700012       296.364014    
   668.799988       297.872009    
   668.900024       300.791992    
   669.000000       302.072998    
   669.099976       303.036987    
   669.200012       303.397003    
   669.299988       304.321991    
   669.400024       305.506012    
   669.500000       306.122986    
   669.599976       305.726990    
   669.700012       305.213013    
   669.799988       305.622986    
   669.900024       305.272003    
   670.000000       304.658997    
   670.099976       303.872986    
   670.200012       303.260986    
   670.299988       304.096008    
   670.400024       305.250000    
   670.500000       306.434998    
   670.599976       306.358002    
   670.700012       305.493988    
   670.799988       304.378998    
   670.900024       304.916992    
   671.000000       304.842987    
   671.099976       303.815002    
   671.200012       302.389008    
   671.299988       301.346985    
   671.400024       301.036011    
   671.500000       301.066986    
   671.599976       301.265991    
   671.700012       300.782013    
   671.799988       300.704987    
   671.900024       301.088989    
   672.000000       301.463013    
   672.099976       302.145996    
   672.200012       302.118988    
   672.299988       301.325012    
   672.400024       301.092987    
   672.500000       302.520996    
   672.599976       302.989014    
   672.700012       303.864014    
   672.799988       304.858002    
   672.900024       306.315002    
   673.000000       307.230988    
   673.099976       307.451996    
   673.200012       307.479004    
   673.299988       307.609985    
   673.400024       308.325989    
   673.500000       308.350006    
   673.599976       307.743011    
   673.700012       307.263000    
   673.799988       306.795990    
   673.900024       306.772003    
   674.000000       306.049011    
   674.099976       304.898010    
   674.200012       303.902008    
   674.299988       303.315002    
   674.400024       302.743988    
   674.500000       302.027008    
   674.599976       302.075989    
   674.700012       303.395996    
   674.799988       304.765991    
   674.900024       306.049988    
   675.000000       308.119995    
   675.099976       309.394989    
   675.200012       309.356995    
   675.299988       308.190002    
   675.400024       307.592010    
   675.500000       308.089996    
   675.599976       309.221008    
   675.700012       309.722992    
   675.799988       310.062012    
   675.900024       310.329010    
   676.000000       310.813995    
   676.099976       312.367004    
   676.200012       314.464996    
   676.299988       315.747009    
   676.400024       315.868988    
   676.500000       315.602997    
   676.599976       315.437012    
   676.700012       315.868988    
   676.799988       317.285004    
   676.900024       319.739014    
   677.000000       321.776001    
   677.099976       323.497009    
   677.200012       324.503998    
   677.299988       325.036011    
   677.400024       324.735992    
   677.500000       324.153992    
   677.599976       325.167999    
   677.700012       326.496002    
   677.799988       327.498993    
   677.900024       328.154999    
   678.000000       327.414001    
   678.099976       325.029999    
   678.200012       323.992004    
   678.299988       323.687012    
   678.400024       323.631989    
   678.500000       323.785004    
   678.599976       325.717987    
   678.700012       328.230011    
   678.799988       330.026001    
   678.900024       332.096008    
   679.000000       334.156006    
   679.099976       335.657990    
   679.200012       336.022003    
   679.299988       336.510986    
   679.400024       336.631012    
   679.500000       336.523010    
   679.599976       336.710999    
   679.700012       336.985992    
   679.799988       337.131012    
   679.900024       337.058014    
   680.000000       337.854004    
   680.099976       339.214996    
   680.200012       339.824005    
   680.299988       339.914001    
   680.400024       338.946991    
   680.500000       337.510010    
   680.599976       336.537994    
   680.700012       335.717987    
   680.799988       333.873993    
   680.900024       331.779999    
   681.000000       329.739990    
   681.099976       328.316986    
   681.200012       326.868988    
   681.299988       324.618011    
   681.400024       322.971985    
   681.500000       321.523010    
   681.599976       320.429993    
   681.700012       319.859009    
   681.799988       320.244995    
   681.900024       320.825989    
   682.000000       319.795990    
   682.099976       318.136993    
   682.200012       316.813995    
   682.299988       315.744995    
   682.400024       314.687988    
   682.500000       313.584991    
   682.599976       313.587006    
   682.700012       313.528015    
   682.799988       313.981995    
   682.900024       314.575012    
   683.000000       313.923004    
   683.099976       312.691986    
   683.200012       311.946991    
   683.299988       311.071014    
   683.400024       311.384003    
   683.500000       313.134003    
   683.599976       314.100006    
   683.700012       314.473999    
   683.799988       314.183014    
   683.900024       315.670990    
   684.000000       317.514008    
   684.099976       319.476990    
   684.200012       320.592987    
   684.299988       320.166992    
   684.400024       320.154999    
   684.500000       319.783997    
   684.599976       320.803009    
   684.700012       323.722992    
   684.799988       325.575012    
   684.900024       325.743988    
   685.000000       326.792999    
   685.099976       328.126007    
   685.200012       328.803986    
   685.299988       328.704010    
   685.400024       329.015015    
   685.500000       329.962006    
   685.599976       331.623993    
   685.700012       333.048004    
   685.799988       333.480011    
   685.900024       333.096008    
   686.000000       333.846985    
   686.099976       335.709015    
   686.200012       337.795013    
   686.299988       340.144989    
   686.400024       341.470001    
   686.500000       341.928009    
   686.599976       341.524994    
   686.700012       340.717987    
   686.799988       340.704010    
   686.900024       341.484009    
   687.000000       341.734009    
   687.099976       341.733002    
   687.200012       342.355011    
   687.299988       343.053009    
   687.400024       342.536011    
   687.500000       341.888000    
   687.599976       340.354004    
   687.700012       339.058014    
   687.799988       338.324005    
   687.900024       336.835999    
   688.000000       335.868011    
   688.099976       334.811005    
   688.200012       333.489990    
   688.299988       332.095001    
   688.400024       330.760010    
   688.500000       328.911987    
   688.599976       327.968994    
   688.700012       328.565002    
   688.799988       329.447998    
   688.900024       329.350006    
   689.000000       328.187988    
   689.099976       326.381012    
   689.200012       324.795990    
   689.299988       323.483002    
   689.400024       323.583008    
   689.500000       323.691986    
   689.599976       323.570007    
   689.700012       322.785004    
   689.799988       323.049011    
   689.900024       325.039001    
   690.000000       327.000000    
   690.099976       328.911987    
   690.200012       329.864014    
   690.299988       329.782013    
   690.400024       329.354004    
   690.500000       330.041992    
   690.599976       330.640015    
   690.700012       331.196991    
   690.799988       331.282013    
   690.900024       330.110992    
   691.000000       329.393005    
   691.099976       329.342987    
   691.200012       329.243988    
   691.299988       328.419006    
   691.400024       328.209991    
   691.500000       327.441010    
   691.599976       326.609009    
   691.700012       325.921997    
   691.799988       325.704987    
   691.900024       326.005005    
   692.000000       326.196991    
   692.099976       326.648010    
   692.200012       327.423004    
   692.299988       327.933990    
   692.400024       327.614014    
   692.500000       326.721985    
   692.599976       326.450989    
   692.700012       326.809998    
   692.799988       326.893005    
   692.900024       327.242004    
   693.000000       327.432007    
   693.099976       326.113007    
   693.200012       325.612000    
   693.299988       326.026001    
   693.400024       325.557007    
   693.500000       325.285004    
   693.599976       325.140015    
   693.700012       323.691986    
   693.799988       321.687988    
   693.900024       320.993011    
   694.000000       320.041992    
   694.099976       318.921997    
   694.200012       318.252014    
   694.299988       318.072998    
   694.400024       318.131012    
   694.500000       317.104004    
   694.599976       316.002991    
   694.700012       315.752014    
   694.799988       314.907990    
   694.900024       313.273010    
   695.000000       312.536011    
   695.099976       313.144989    
   695.200012       313.049988    
   695.299988       313.101990    
   695.400024       312.763000    
   695.500000       312.798004    
   695.599976       312.770996    
   695.700012       312.894012    
   695.799988       312.808990    
   695.900024       312.548004    
   696.000000       311.619995    
   696.099976       310.210999    
   696.200012       310.048004    
   696.299988       309.071991    
   696.400024       308.222992    
   696.500000       307.716003    
   696.599976       308.838013    
   696.700012       311.265015    
   696.799988       313.415009    
   696.900024       315.489014    
   697.000000       317.050995    
   697.099976       317.899994    
   697.200012       319.230988    
   697.299988       320.958008    
   697.400024       323.007996    
   697.500000       325.023010    
   697.599976       325.558990    
   697.700012       325.734009    
   697.799988       326.182007    
   697.900024       326.842010    
   698.000000       326.984009    
   698.099976       326.028015    
   698.200012       326.546997    
   698.299988       327.161011    
   698.400024       327.028015    
   698.500000       326.858002    
   698.599976       327.072998    
   698.700012       326.841003    
   698.799988       326.222992    
   698.900024       326.343994    
   699.000000       326.006012    
   699.099976       324.727997    
   699.200012       324.118988    
   699.299988       323.527008    
   699.400024       322.247986    
   699.500000       319.937988    
   699.599976       318.737000    
   699.700012       318.092987    
   699.799988       316.950989    
   699.900024       315.757996    
   700.000000       314.968994    
   700.099976       314.084991    
   700.200012       313.795990    
   700.299988       315.035004    
   700.400024       315.644012    
   700.500000       313.645996    
   700.599976       311.821014    
   700.700012       309.812012    
   700.799988       309.636993    
   700.900024       311.131012    
   701.000000       312.848999    
   701.099976       313.897003    
   701.200012       314.144989    
   701.299988       314.928986    
   701.400024       315.608002    
   701.500000       314.799988    
   701.599976       314.056000    
   701.700012       313.144012    
   701.799988       313.020996    
   701.900024       313.247009    
   702.000000       313.515015    
   702.099976       313.442993    
   702.200012       313.645996    
   702.299988       314.334015    
   702.400024       315.651001    
   702.500000       317.178986    
   702.599976       318.151001    
   702.700012       319.062988    
   702.799988       319.182007    
   702.900024       318.761993    
   703.000000       318.321991    
   703.099976       317.902008    
   703.200012       318.044006    
   703.299988       317.535004    
   703.400024       317.902008    
   703.500000       318.733002    
   703.599976       319.346985    
   703.700012       318.927002    
   703.799988       320.110992    
   703.900024       321.553986    
   704.000000       322.460999    
   704.099976       322.677002    
   704.200012       322.432007    
   704.299988       323.911987    
   704.400024       324.708008    
   704.500000       326.661011    
   704.599976       328.928009    
   704.700012       330.863007    
   704.799988       331.609985    
   704.900024       330.679993    
   705.000000       328.790985    
   705.099976       326.959015    
   705.200012       326.806000    
   705.299988       327.252991    
   705.400024       326.631012    
   705.500000       326.079010    
   705.599976       326.105988    
   705.700012       326.141998    
   705.799988       326.868011    
   705.900024       327.118011    
   706.000000       327.290985    
   706.099976       327.200989    
   706.200012       328.138000    
   706.299988       330.014008    
   706.400024       330.783997    
   706.500000       330.803986    
   706.599976       330.584015    
   706.700012       330.222992    
   706.799988       331.005005    
   706.900024       332.196991    
   707.000000       332.441986    
   707.099976       330.851013    
   707.200012       329.821014    
   707.299988       329.473999    
   707.400024       328.938995    
   707.500000       328.389008    
   707.599976       327.497009    
   707.700012       325.890991    
   707.799988       324.617004    
   707.900024       323.980988    
   708.000000       323.665985    
   708.099976       322.903015    
   708.200012       322.093994    
   708.299988       322.488007    
   708.400024       323.092987    
   708.500000       325.035004    
   708.599976       327.423004    
   708.700012       329.098999    
   708.799988       331.372009    
   708.900024       334.277008    
   709.000000       334.960999    
   709.099976       334.328003    
   709.200012       334.165009    
   709.299988       334.820007    
   709.400024       334.606995    
   709.500000       334.083008    
   709.599976       333.904999    
   709.700012       333.256012    
   709.799988       333.449005    
   709.900024       334.557007    
   710.000000       336.078003    
   710.099976       336.899994    
   710.200012       336.239990    
   710.299988       335.231995    
   710.400024       333.847992    
   710.500000       332.602997    
   710.599976       330.790985    
   710.700012       329.117004    
   710.799988       327.536011    
   710.900024       325.154999    
   711.000000       323.671997    
   711.099976       323.194000    
   711.200012       323.187988    
   711.299988       324.029999    
   711.400024       325.230988    
   711.500000       325.872986    
   711.599976       326.765015    
   711.700012       327.066010    
   711.799988       325.880005    
   711.900024       325.070007    
   712.000000       325.678986    
   712.099976       326.809998    
   712.200012       327.768005    
   712.299988       327.657990    
   712.400024       327.976013    
   712.500000       328.476990    
   712.599976       329.437012    
   712.700012       330.992004    
   712.799988       333.278992    
   712.900024       335.364990    
   713.000000       336.191010    
   713.099976       337.225006    
   713.200012       338.630005    
   713.299988       338.894012    
   713.400024       338.329987    
   713.500000       337.696991    
   713.599976       338.213013    
   713.700012       339.308014    
   713.799988       340.013000    
   713.900024       340.743988    
   714.000000       342.220001    
   714.099976       344.419006    
   714.200012       345.328003    
   714.299988       345.247009    
   714.400024       344.783997    
   714.500000       343.498993    
   714.599976       343.278015    
   714.700012       342.468994    
   714.799988       341.628998    
   714.900024       340.126007    
   715.000000       338.971008    
   715.099976       338.425995    
   715.200012       338.458008    
   715.299988       338.303986    
   715.400024       337.131012    
   715.500000       335.497009    
   715.599976       333.746002    
   715.700012       332.049988    
   715.799988       331.752991    
   715.900024       332.686005    
   716.000000       333.635010    
   716.099976       333.377014    
   716.200012       333.065002    
   716.299988       333.421997    
   716.400024       334.454010    
   716.500000       335.846985    
   716.599976       337.291992    
   716.700012       339.437988    
   716.799988       340.639008    
   716.900024       340.332001    
   717.000000       339.890015    
   717.099976       338.415009    
   717.200012       337.838989    
   717.299988       337.332001    
   717.400024       337.190002    
   717.500000       337.026001    
   717.599976       336.592010    
   717.700012       336.259003    
   717.799988       336.278015    
   717.900024       337.894989    
   718.000000       339.205994    
   718.099976       340.580994    
   718.200012       340.916992    
   718.299988       340.641998    
   718.400024       339.519012    
   718.500000       338.381012    
   718.599976       337.542999    
   718.700012       337.335999    
   718.799988       337.070007    
   718.900024       337.214996    
   719.000000       337.615997    
   719.099976       338.515015    
   719.200012       338.363007    
   719.299988       338.424988    
   719.400024       338.596008    
   719.500000       339.612000    
   719.599976       340.092010    
   719.700012       340.390991    
   719.799988       340.742004    
   719.900024       340.639008    
   720.000000       340.306000    
   720.099976       340.463989    
   720.200012       342.056000    
   720.299988       344.312012    
   720.400024       346.341003    
   720.500000       347.092010    
   720.599976       347.282990    
   720.700012       348.109985    
   720.799988       349.829987    
   720.900024       351.324005    
   721.000000       351.559998    
   721.099976       350.570007    
   721.200012       349.989990    
   721.299988       350.115997    
   721.400024       350.321014    
   721.500000       350.282013    
   721.599976       349.772003    
   721.700012       348.617004    
   721.799988       348.138000    
   721.900024       347.955994    
   722.000000       346.981995    
   722.099976       344.967010    
   722.200012       344.032990    
   722.299988       344.169006    
   722.400024       344.694000    
   722.500000       345.673004    
   722.599976       345.971985    
   722.700012       346.276001    
   722.799988       346.299011    
   722.900024       346.674988    
   723.000000       347.244995    
   723.099976       347.665985    
   723.200012       348.424988    
   723.299988       349.200012    
   723.400024       349.505005    
   723.500000       350.023987    
   723.599976       350.795013    
   723.700012       352.238007    
   723.799988       353.070007    
   723.900024       353.618988    
   724.000000       352.694000    
   724.099976       350.274994    
   724.200012       349.139008    
   724.299988       348.731995    
   724.400024       349.062988    
   724.500000       350.580994    
   724.599976       352.273010    
   724.700012       352.998993    
   724.799988       354.216003    
   724.900024       355.789001    
   725.000000       357.617004    
   725.099976       359.437988    
   725.200012       360.565002    
   725.299988       360.696014    
   725.400024       361.011993    
   725.500000       361.531006    
   725.599976       361.416992    
   725.700012       360.756012    
   725.799988       361.101990    
   725.900024       361.592987    
   726.000000       361.144989    
   726.099976       360.449005    
   726.200012       360.256989    
   726.299988       360.092987    
   726.400024       358.463013    
   726.500000       355.862000    
   726.599976       354.493988    
   726.700012       353.792999    
   726.799988       353.950989    
   726.900024       353.539001    
   727.000000       351.955994    
   727.099976       350.718994    
   727.200012       350.222992    
   727.299988       349.878998    
   727.400024       349.631012    
   727.500000       349.403992    
   727.599976       349.437012    
   727.700012       349.640991    
   727.799988       350.721985    
   727.900024       351.582001    
   728.000000       352.389008    
   728.099976       353.454010    
   728.200012       354.303009    
   728.299988       354.376007    
   728.400024       354.015015    
   728.500000       353.925995    
   728.599976       354.558014    
   728.700012       355.394989    
   728.799988       355.304993    
   728.900024       353.850006    
   729.000000       352.675995    
   729.099976       352.509003    
   729.200012       352.053986    
   729.299988       352.908997    
   729.400024       353.278992    
   729.500000       354.335999    
   729.599976       355.045990    
   729.700012       355.750000    
   729.799988       356.536987    
   729.900024       357.108002    
   730.000000       357.058990    
   730.099976       355.726013    
   730.200012       355.794006    
   730.299988       356.575012    
   730.400024       357.417999    
   730.500000       357.328003    
   730.599976       357.645996    
   730.700012       357.117004    
   730.799988       357.572998    
   730.900024       359.420013    
   731.000000       360.627014    
   731.099976       361.104004    
   731.200012       361.190002    
   731.299988       360.127014    
   731.400024       359.876007    
   731.500000       360.856995    
   731.599976       362.039001    
   731.700012       363.381012    
   731.799988       364.082001    
   731.900024       363.951996    
   732.000000       362.140991    
   732.099976       361.433990    
   732.200012       361.973999    
   732.299988       362.196014    
   732.400024       362.227997    
   732.500000       361.627991    
   732.599976       361.389008    
   732.700012       362.334015    
   732.799988       362.694000    
   732.900024       362.962006    
   733.000000       361.875000    
   733.099976       359.885986    
   733.200012       358.432007    
   733.299988       357.381012    
   733.400024       355.632996    
   733.500000       353.132996    
   733.599976       351.152008    
   733.700012       349.205994    
   733.799988       348.786987    
   733.900024       349.635010    
   734.000000       349.859009    
   734.099976       349.562988    
   734.200012       348.963989    
   734.299988       349.367004    
   734.400024       348.860992    
   734.500000       347.881989    
   734.599976       347.105011    
   734.700012       346.820007    
   734.799988       345.729004    
   734.900024       344.509003    
   735.000000       343.954010    
   735.099976       342.502991    
   735.200012       341.476990    
   735.299988       340.854004    
   735.400024       341.927002    
   735.500000       343.281006    
   735.599976       344.205994    
   735.700012       344.626007    
   735.799988       344.571014    
   735.900024       343.881012    
   736.000000       342.946991    
   736.099976       343.089996    
   736.200012       342.480011    
   736.299988       341.338013    
   736.400024       340.770996    
   736.500000       340.485992    
   736.599976       340.532990    
   736.700012       340.565002    
   736.799988       340.967010    
   736.900024       340.658997    
   737.000000       340.871002    
   737.099976       341.705994    
   737.200012       342.635010    
   737.299988       342.524994    
   737.400024       342.130005    
   737.500000       342.269989    
   737.599976       342.118011    
   737.700012       341.980011    
   737.799988       341.996002    
   737.900024       342.597992    
   738.000000       343.251007    
   738.099976       343.709991    
   738.200012       344.141998    
   738.299988       344.278015    
   738.400024       343.888000    
   738.500000       344.411011    
   738.599976       344.958008    
   738.700012       345.075012    
   738.799988       345.140991    
   738.900024       345.480988    
   739.000000       346.450989    
   739.099976       347.962006    
   739.200012       349.182007    
   739.299988       350.066986    
   739.400024       350.013000    
   739.500000       349.096008    
   739.599976       347.394989    
   739.700012       346.802002    
   739.799988       346.743011    
   739.900024       347.657990    
   740.000000       347.588989    
   740.099976       346.596985    
   740.200012       344.947998    
   740.299988       342.152008    
   740.400024       339.989014    
   740.500000       338.798004    
   740.599976       337.872986    
   740.700012       336.510010    
   740.799988       335.537994    
   740.900024       334.595001    
   741.000000       334.471008    
   741.099976       335.416992    
   741.200012       336.371002    
   741.299988       335.816986    
   741.400024       334.272003    
   741.500000       332.485992    
   741.599976       332.074005    
   741.700012       333.246002    
   741.799988       335.102997    
   741.900024       335.723999    
   742.000000       336.041992    
   742.099976       335.671997    
   742.200012       335.545990    
   742.299988       335.292999    
   742.400024       334.286011    
   742.500000       333.342010    
   742.599976       334.161987    
   742.700012       335.015015    
   742.799988       334.380005    
   742.900024       333.415985    
   743.000000       333.282013    
   743.099976       333.485992    
   743.200012       332.665009    
   743.299988       331.553009    
   743.400024       330.878998    
   743.500000       330.227997    
   743.599976       331.092010    
   743.700012       333.342010    
   743.799988       334.938995    
   743.900024       335.721008    
   744.000000       335.985992    
   744.099976       336.105011    
   744.200012       335.554993    
   744.299988       334.162994    
   744.400024       334.470001    
   744.500000       335.463989    
   744.599976       336.701996    
   744.700012       336.540985    
   744.799988       336.459991    
   744.900024       336.329987    
   745.000000       337.527008    
   745.099976       339.709015    
   745.200012       342.062988    
   745.299988       343.546997    
   745.400024       344.947998    
   745.500000       344.756012    
   745.599976       343.932007    
   745.700012       343.595001    
   745.799988       343.291992    
   745.900024       342.971008    
   746.000000       344.036011    
   746.099976       345.380005    
   746.200012       346.149994    
   746.299988       347.192993    
   746.400024       347.372986    
   746.500000       347.433014    
   746.599976       347.121002    
   746.700012       347.372986    
   746.799988       347.937988    
   746.900024       347.760986    
   747.000000       347.847992    
   747.099976       347.863007    
   747.200012       347.479004    
   747.299988       347.782013    
   747.400024       349.561005    
   747.500000       351.233002    
   747.599976       352.143005    
   747.700012       353.657013    
   747.799988       354.915009    
   747.900024       356.102997    
   748.000000       357.148987    
   748.099976       357.161011    
   748.200012       357.424988    
   748.299988       358.127991    
   748.400024       358.373993    
   748.500000       358.557007    
   748.599976       358.981995    
   748.700012       359.631989    
   748.799988       360.397003    
   748.900024       359.463989    
   749.000000       358.842987    
   749.099976       358.578003    
   749.200012       358.817993    
   749.299988       359.848999    
   749.400024       360.362000    
   749.500000       360.208008    
   749.599976       360.273010    
   749.700012       358.644989    
   749.799988       357.429993    
   749.900024       357.356995    
   750.000000       357.292999    
   750.099976       357.190002    
   750.200012       356.343994    
   750.299988       353.914001    
   750.400024       351.912994    
   750.500000       350.269012    
   750.599976       349.032990    
   750.700012       348.200012    
   750.799988       347.893005    
   750.900024       349.307007    
   751.000000       350.677002    
   751.099976       351.397003    
   751.200012       351.875000    
   751.299988       352.380005    
   751.400024       352.415985    
   751.500000       352.330994    
   751.599976       352.093994    
   751.700012       352.545990    
   751.799988       352.648010    
   751.900024       352.806000    
   752.000000       351.622009    
   752.099976       350.739990    
   752.200012       350.522003    
   752.299988       350.549988    
   752.400024       349.554993    
   752.500000       347.751007    
   752.599976       347.013000    
   752.700012       346.709991    
   752.799988       346.963989    
   752.900024       346.928009    
   753.000000       347.328003    
   753.099976       348.204987    
   753.200012       349.223999    
   753.299988       348.868988    
   753.400024       347.239990    
   753.500000       346.031006    
   753.599976       345.876007    
   753.700012       346.010986    
   753.799988       345.591003    
   753.900024       344.630005    
   754.000000       344.260010    
   754.099976       344.889008    
   754.200012       345.343994    
   754.299988       345.617004    
   754.400024       345.126007    
   754.500000       344.398010    
   754.599976       343.484009    
   754.700012       342.829987    
   754.799988       342.122986    
   754.900024       341.256012    
   755.000000       341.070007    
   755.099976       340.768005    
   755.200012       340.800995    
   755.299988       340.056000    
   755.400024       339.292999    
   755.500000       338.365997    
   755.599976       338.656006    
   755.700012       340.837006    
   755.799988       342.476013    
   755.900024       343.203003    
   756.000000       343.688995    
   756.099976       343.591003    
   756.200012       343.723999    
   756.299988       344.130005    
   756.400024       345.231995    
   756.500000       345.420013    
   756.599976       346.334991    
   756.700012       347.488007    
   756.799988       348.196014    
   756.900024       347.165985    
   757.000000       346.003998    
   757.099976       345.312988    
   757.200012       345.002991    
   757.299988       345.511993    
   757.400024       346.825989    
   757.500000       347.856995    
   757.599976       348.451996    
   757.700012       348.467987    
   757.799988       348.824005    
   757.900024       349.181000    
   758.000000       350.020996    
   758.099976       352.208008    
   758.200012       353.799011    
   758.299988       354.596008    
   758.400024       354.778015    
   758.500000       354.378998    
   758.599976       353.149994    
   758.700012       352.265015    
   758.799988       351.440002    
   758.900024       350.662994    
   759.000000       349.821014    
   759.099976       349.179993    
   759.200012       349.096985    
   759.299988       349.450989    
   759.400024       349.863007    
   759.500000       349.562012    
   759.599976       348.687012    
   759.700012       348.697998    
   759.799988       348.997986    
   759.900024       349.570007    
   760.000000       349.367004    
   760.099976       349.321991    
   760.200012       349.708008    
   760.299988       350.572998    
   760.400024       350.842987    
   760.500000       350.109009    
   760.599976       349.824005    
   760.700012       349.385010    
   760.799988       349.126007    
   760.900024       348.709991    
   761.000000       348.821991    
   761.099976       349.075989    
   761.200012       349.365997    
   761.299988       349.842987    
   761.400024       350.230011    
   761.500000       350.322998    
   761.599976       350.747009    
   761.700012       351.799988    
   761.799988       351.325012    
   761.900024       350.436005    
   762.000000       349.945007    
   762.099976       349.377991    
   762.200012       349.324005    
   762.299988       349.639008    
   762.400024       350.515015    
   762.500000       351.613007    
   762.599976       352.446014    
   762.700012       353.112000    
   762.799988       353.015991    
   762.900024       353.333008    
   763.000000       353.484985    
   763.099976       352.524994    
   763.200012       352.140015    
   763.299988       351.389008    
   763.400024       351.334991    
   763.500000       351.057007    
   763.599976       351.622986    
   763.700012       352.843994    
   763.799988       353.503998    
   763.900024       354.196014    
   764.000000       354.636993    
   764.099976       354.483002    
   764.200012       354.708008    
   764.299988       356.427002    
   764.400024       357.779999    
   764.500000       357.631012    
   764.599976       358.039001    
   764.700012       357.417999    
   764.799988       358.225006    
   764.900024       359.265015    
   765.000000       359.863007    
   765.099976       360.342010    
   765.200012       360.877991    
   765.299988       361.415985    
   765.400024       361.384003    
   765.500000       360.882996    
   765.599976       360.671997    
   765.700012       360.132996    
   765.799988       360.167999    
   765.900024       360.733002    
   766.000000       361.920990    
   766.099976       363.359009    
   766.200012       362.796997    
   766.299988       361.860992    
   766.400024       361.118988    
   766.500000       359.898987    
   766.599976       359.167999    
   766.700012       358.696014    
   766.799988       358.449005    
   766.900024       358.679993    
   767.000000       358.868988    
   767.099976       359.679993    
   767.200012       359.045013    
   767.299988       357.708008    
   767.400024       357.091003    
   767.500000       357.962006    
   767.599976       358.878998    
   767.700012       359.234985    
   767.799988       358.545990    
   767.900024       357.592987    
   768.000000       356.739014    
   768.099976       355.903992    
   768.200012       354.527008    
   768.299988       352.824005    
   768.400024       352.627991    
   768.500000       352.821991    
   768.599976       353.701996    
   768.700012       354.240997    
   768.799988       354.363007    
   768.900024       354.829987    
   769.000000       356.036011    
   769.099976       356.880005    
   769.200012       357.841003    
   769.299988       358.610992    
   769.400024       358.250000    
   769.500000       357.197998    
   769.599976       356.579987    
   769.700012       357.040985    
   769.799988       358.339996    
   769.900024       360.160004    
   770.000000       362.097992    
   770.099976       363.735992    
   770.200012       364.266998    
   770.299988       365.792999    
   770.400024       366.976990    
   770.500000       367.774994    
   770.599976       369.441986    
   770.700012       371.510986    
   770.799988       373.083008    
   770.900024       372.949005    
   771.000000       373.437988    
   771.099976       373.924011    
   771.200012       373.821991    
   771.299988       372.795013    
   771.400024       371.270996    
   771.500000       369.701996    
   771.599976       370.222992    
   771.700012       371.183014    
   771.799988       372.239014    
   771.900024       373.787994    
   772.000000       374.566986    
   772.099976       374.752014    
   772.200012       375.020996    
   772.299988       375.468994    
   772.400024       374.927002    
   772.500000       374.128998    
   772.599976       373.925995    
   772.700012       374.071014    
   772.799988       373.820007    
   772.900024       373.950989    
   773.000000       373.058014    
   773.099976       371.800995    
   773.200012       370.243988    
   773.299988       368.652008    
   773.400024       368.980988    
   773.500000       369.738007    
   773.599976       369.497986    
   773.700012       369.282990    
   773.799988       368.371002    
   773.900024       367.433014    
   774.000000       367.079987    
   774.099976       367.709015    
   774.200012       367.782990    
   774.299988       366.028015    
   774.400024       364.292999    
   774.500000       362.877014    
   774.599976       361.428986    
   774.700012       359.157013    
   774.799988       358.520996    
   774.900024       358.377014    
   775.000000       358.178009    
   775.099976       357.683990    
   775.200012       356.459991    
   775.299988       355.312988    
   775.400024       355.135010    
   775.500000       354.760010    
   775.599976       354.592987    
   775.700012       355.010986    
   775.799988       355.402008    
   775.900024       355.984985    
   776.000000       356.717987    
   776.099976       357.006012    
   776.200012       357.302002    
   776.299988       357.325989    
   776.400024       358.019989    
   776.500000       358.626007    
   776.599976       359.471008    
   776.700012       361.187012    
   776.799988       363.164001    
   776.900024       364.963013    
   777.000000       366.096985    
   777.099976       367.299011    
   777.200012       367.092010    
   777.299988       366.726013    
   777.400024       367.862000    
   777.500000       368.914001    
   777.599976       369.178986    
   777.700012       368.596985    
   777.799988       368.118011    
   777.900024       367.920013    
   778.000000       368.303009    
   778.099976       368.764008    
   778.200012       369.108002    
   778.299988       369.591003    
   778.400024       370.397003    
   778.500000       371.988007    
   778.599976       373.472992    
   778.700012       374.440002    
   778.799988       373.652008    
   778.900024       372.444000    
   779.000000       373.003998    
   779.099976       373.082001    
   779.200012       372.070007    
   779.299988       370.476990    
   779.400024       369.652008    
   779.500000       369.800995    
   779.599976       369.632996    
   779.700012       370.829010    
   779.799988       371.947998    
   779.900024       372.105011    
   780.000000       372.113007    
   780.099976       372.365997    
   780.200012       372.776001    
   780.299988       373.182007    
   780.400024       373.092010    
   780.500000       372.710999    
   780.599976       372.917999    
   780.700012       373.365997    
   780.799988       373.688995    
   780.900024       374.471985    
   781.000000       375.015991    
   781.099976       375.018005    
   781.200012       374.446014    
   781.299988       374.069000    
   781.400024       373.740997    
   781.500000       373.135986    
   781.599976       372.937988    
   781.700012       371.980011    
   781.799988       370.657013    
   781.900024       369.539001    
   782.000000       368.143005    
   782.099976       366.888000    
   782.200012       366.259003    
   782.299988       366.286011    
   782.400024       366.712006    
   782.500000       367.098999    
   782.599976       367.529999    
   782.700012       366.717010    
   782.799988       366.178986    
   782.900024       366.915985    
   783.000000       367.449005    
   783.099976       366.540009    
   783.200012       365.639008    
   783.299988       365.049988    
   783.400024       364.684998    
   783.500000       364.996002    
   783.599976       364.520996    
   783.700012       363.665009    
   783.799988       364.421997    
   783.900024       365.987000    
   784.000000       366.863007    
   784.099976       367.253998    
   784.200012       367.903992    
   784.299988       368.399994    
   784.400024       368.588989    
   784.500000       369.173004    
   784.599976       369.881989    
   784.700012       370.536987    
   784.799988       371.432007    
   784.900024       371.324005    
   785.000000       370.575012    
   785.099976       369.303009    
   785.200012       369.071014    
   785.299988       369.390991    
   785.400024       367.747009    
   785.500000       367.472992    
   785.599976       367.079987    
   785.700012       368.540009    
   785.799988       369.011993    
   785.900024       368.917999    
   786.000000       367.721985    
   786.099976       365.537994    
   786.200012       364.470001    
   786.299988       364.536987    
   786.400024       364.532990    
   786.500000       364.328003    
   786.599976       363.266998    
   786.700012       362.686005    
   786.799988       362.221008    
   786.900024       360.763000    
   787.000000       359.760986    
   787.099976       359.049988    
   787.200012       358.989014    
   787.299988       357.695007    
   787.400024       356.032990    
   787.500000       354.088989    
   787.599976       352.354004    
   787.700012       349.747986    
   787.799988       348.002014    
   787.900024       347.334015    
   788.000000       347.955994    
   788.099976       348.730011    
   788.200012       348.360992    
   788.299988       348.407013    
   788.400024       349.252014    
   788.500000       350.138000    
   788.599976       349.907013    
   788.700012       349.923004    
   788.799988       350.506989    
   788.900024       351.700012    
   789.000000       353.743011    
   789.099976       355.557007    
   789.200012       358.135010    
   789.299988       361.832001    
   789.400024       364.167999    
   789.500000       364.325989    
   789.599976       364.075012    
   789.700012       362.772003    
   789.799988       361.964996    
   789.900024       361.815002    
   790.000000       363.117004    
   790.099976       364.869995    
   790.200012       367.071991    
   790.299988       369.502991    
   790.400024       371.011993    
   790.500000       372.362000    
   790.599976       373.773987    
   790.700012       374.557007    
   790.799988       374.626007    
   790.900024       375.408997    
   791.000000       376.348999    
   791.099976       375.972992    
   791.200012       375.402008    
   791.299988       376.078003    
   791.400024       377.096008    
   791.500000       377.781006    
   791.599976       378.256012    
   791.700012       377.727997    
   791.799988       377.700989    
   791.900024       378.082001    
   792.000000       378.571991    
   792.099976       378.380005    
   792.200012       378.954010    
   792.299988       380.174011    
   792.400024       380.243988    
   792.500000       379.592010    
   792.599976       379.476013    
   792.700012       379.959991    
   792.799988       380.221008    
   792.900024       381.601990    
   793.000000       383.057007    
   793.099976       382.972992    
   793.200012       382.109009    
   793.299988       381.566986    
   793.400024       381.908997    
   793.500000       382.372009    
   793.599976       381.753998    
   793.700012       380.755005    
   793.799988       380.149994    
   793.900024       379.885986    
   794.000000       379.199005    
   794.099976       378.477997    
   794.200012       378.449005    
   794.299988       378.868011    
   794.400024       379.227997    
   794.500000       380.205994    
   794.599976       380.799011    
   794.700012       381.882996    
   794.799988       383.247009    
   794.900024       383.878998    
   795.000000       384.725006    
   795.099976       386.256989    
   795.200012       386.195007    
   795.299988       384.970001    
   795.400024       384.105988    
   795.500000       383.227997    
   795.599976       383.579987    
   795.700012       384.101013    
   795.799988       384.622009    
   795.900024       385.604004    
   796.000000       385.981995    
   796.099976       386.989014    
   796.200012       388.145996    
   796.299988       388.983002    
   796.400024       390.433014    
   796.500000       391.266998    
   796.599976       391.825989    
   796.700012       391.217987    
   796.799988       391.720001    
   796.900024       393.196014    
   797.000000       394.265991    
   797.099976       394.575989    
   797.200012       394.536011    
   797.299988       394.580994    
   797.400024       395.488007    
   797.500000       396.204010    
   797.599976       396.687012    
   797.700012       398.497009    
   797.799988       400.691010    
   797.900024       402.509003    
   798.000000       404.031006    
   798.099976       404.776001    
   798.200012       405.369995    
   798.299988       405.832001    
   798.400024       405.388000    
   798.500000       403.946991    
   798.599976       403.989990    
   798.700012       404.890015    
   798.799988       405.355988    
   798.900024       405.414001    
   799.000000       404.980988    
   799.099976       404.382996    
   799.200012       402.816010    
   799.299988       401.441010    
   799.400024       401.691986    
   799.500000       403.141998    
   799.599976       402.990997    
   799.700012       402.201996    
   799.799988       400.988007    
   799.900024       399.838013    
   800.000000       400.066010    
   800.099976       401.141998    
   800.200012       401.143005    
   800.299988       401.015015    
   800.400024       401.134003    
   800.500000       401.229004    
   800.599976       401.100006    
   800.700012       400.325989    
   800.799988       400.687012    
   800.900024       401.049011    
   801.000000       401.688995    
   801.099976       401.583008    
   801.200012       401.067993    
   801.299988       400.652008    
   801.400024       400.343994    
   801.500000       399.721985    
   801.599976       398.753998    
   801.700012       398.527008    
   801.799988       398.783997    
   801.900024       399.609985    
   802.000000       400.364990    
   802.099976       401.049011    
   802.200012       401.902008    
   802.299988       401.906006    
   802.400024       402.381012    
   802.500000       403.554993    
   802.599976       404.019012    
   802.700012       404.059998    
   802.799988       402.812012    
   802.900024       401.937012    
   803.000000       402.270996    
   803.099976       403.342010    
   803.200012       403.938995    
   803.299988       403.329010    
   803.400024       401.790985    
   803.500000       399.988007    
   803.599976       399.010986    
   803.700012       398.371002    
   803.799988       397.462006    
   803.900024       396.826996    
   804.000000       396.567993    
   804.099976       396.490997    
   804.200012       396.497009    
   804.299988       395.037994    
   804.400024       392.748993    
   804.500000       391.050995    
   804.599976       390.342010    
   804.700012       390.575012    
   804.799988       390.792999    
   804.900024       391.407990    
   805.000000       391.372009    
   805.099976       391.363007    
   805.200012       392.216003    
   805.299988       393.584015    
   805.400024       394.306000    
   805.500000       394.954987    
   805.599976       394.546997    
   805.700012       393.036987    
   805.799988       392.427002    
   805.900024       392.380005    
   806.000000       391.893005    
   806.099976       390.255005    
   806.200012       389.677002    
   806.299988       389.834015    
   806.400024       390.962006    
   806.500000       392.083008    
   806.599976       392.279999    
   806.700012       392.701996    
   806.799988       393.238007    
   806.900024       394.476990    
   807.000000       395.584991    
   807.099976       396.261993    
   807.200012       396.705994    
   807.299988       396.738007    
   807.400024       397.492004    
   807.500000       398.890015    
   807.599976       399.308014    
   807.700012       399.480011    
   807.799988       400.066986    
   807.900024       400.295990    
   808.000000       399.983002    
   808.099976       398.778992    
   808.200012       397.364990    
   808.299988       397.541992    
   808.400024       398.243011    
   808.500000       398.657013    
   808.599976       399.002014    
   808.700012       400.328003    
   808.799988       401.795990    
   808.900024       403.424011    
   809.000000       403.221008    
   809.099976       403.841003    
   809.200012       405.217987    
   809.299988       406.132996    
   809.400024       406.390015    
   809.500000       406.394012    
   809.599976       406.231995    
   809.700012       405.895996    
   809.799988       406.084015    
   809.900024       406.402008    
   810.000000       406.852997    
   810.099976       406.101990    
   810.200012       406.135986    
   810.299988       406.514008    
   810.400024       407.255005    
   810.500000       407.502014    
   810.599976       407.825012    
   810.700012       408.619995    
   810.799988       409.600006    
   810.900024       411.308990    
   811.000000       411.584991    
   811.099976       410.903992    
   811.200012       409.834015    
   811.299988       408.398987    
   811.400024       408.195007    
   811.500000       408.244995    
   811.599976       407.154999    
   811.700012       405.674011    
   811.799988       405.277008    
   811.900024       405.873993    
   812.000000       405.118988    
   812.099976       403.511993    
   812.200012       400.743988    
   812.299988       397.601013    
   812.400024       396.364014    
   812.500000       395.472992    
   812.599976       393.479004    
   812.700012       391.295013    
   812.799988       390.489014    
   812.900024       390.657990    
   813.000000       390.755005    
   813.099976       391.157013    
   813.200012       391.378998    
   813.299988       391.123993    
   813.400024       390.321014    
   813.500000       388.321991    
   813.599976       388.075989    
   813.700012       387.721985    
   813.799988       386.812988    
   813.900024       385.013000    
   814.000000       383.605011    
   814.099976       383.657013    
   814.200012       384.566010    
   814.299988       385.272003    
   814.400024       384.773010    
   814.500000       384.279999    
   814.599976       383.447998    
   814.700012       383.329987    
   814.799988       383.415009    
   814.900024       383.803986    
   815.000000       385.411011    
   815.099976       386.792999    
   815.200012       386.984985    
   815.299988       385.770996    
   815.400024       384.126007    
   815.500000       382.862000    
   815.599976       383.643005    
   815.700012       386.117004    
   815.799988       387.075012    
   815.900024       385.623993    
   816.000000       384.720001    
   816.099976       384.326996    
   816.200012       384.881012    
   816.299988       385.604004    
   816.400024       386.417999    
   816.500000       387.076996    
   816.599976       387.407013    
   816.700012       387.196991    
   816.799988       386.157013    
   816.900024       385.972992    
   817.000000       386.524994    
   817.099976       387.371002    
   817.200012       387.658997    
   817.299988       388.441986    
   817.400024       388.828003    
   817.500000       388.881989    
   817.599976       388.389008    
   817.700012       388.673004    
   817.799988       389.977997    
   817.900024       391.451996    
   818.000000       391.863007    
   818.099976       391.497986    
   818.200012       391.675995    
   818.299988       392.571014    
   818.400024       392.588989    
   818.500000       392.574005    
   818.599976       392.476013    
   818.700012       392.550995    
   818.799988       393.273987    
   818.900024       393.664001    
   819.000000       393.282013    
   819.099976       392.510986    
   819.200012       393.256012    
   819.299988       393.342010    
   819.400024       394.230988    
   819.500000       394.824005    
   819.599976       395.623993    
   819.700012       396.946991    
   819.799988       397.898987    
   819.900024       397.923004    
   820.000000       397.332001    
   820.099976       397.768005    
   820.200012       398.406006    
   820.299988       399.686005    
   820.400024       399.272003    
   820.500000       398.696014    
   820.599976       399.126007    
   820.700012       399.125000    
   820.799988       398.703003    
   820.900024       398.368011    
   821.000000       398.522003    
   821.099976       398.457001    
   821.200012       398.946014    
   821.299988       399.657990    
   821.400024       400.394012    
   821.500000       401.031006    
   821.599976       400.583008    
   821.700012       399.339996    
   821.799988       398.088013    
   821.900024       397.786987    
   822.000000       397.540985    
   822.099976       396.717987    
   822.200012       396.287994    
   822.299988       396.329987    
   822.400024       396.822998    
   822.500000       397.000000    
   822.599976       397.588989    
   822.700012       396.696014    
   822.799988       395.334015    
   822.900024       394.152008    
   823.000000       393.402008    
   823.099976       391.554993    
   823.200012       390.575012    
   823.299988       389.885986    
   823.400024       388.841003    
   823.500000       389.653015    
   823.599976       391.256012    
   823.700012       392.700989    
   823.799988       393.277008    
   823.900024       393.553009    
   824.000000       394.041992    
   824.099976       395.166992    
   824.200012       396.411011    
   824.299988       396.477997    
   824.400024       396.390991    
   824.500000       395.429993    
   824.599976       394.541992    
   824.700012       394.477997    
   824.799988       394.825989    
   824.900024       396.174988    
   825.000000       396.768005    
   825.099976       396.513000    
   825.200012       396.134003    
   825.299988       395.625000    
   825.400024       394.855011    
   825.500000       393.746002    
   825.599976       392.752991    
   825.700012       392.071991    
   825.799988       391.704010    
   825.900024       391.444000    
   826.000000       392.136993    
   826.099976       392.662994    
   826.200012       391.113007    
   826.299988       388.164001    
   826.400024       386.859985    
   826.500000       387.739014    
   826.599976       388.561005    
   826.700012       387.882996    
   826.799988       386.713013    
   826.900024       385.462006    
   827.000000       385.128998    
   827.099976       386.299011    
   827.200012       387.204010    
   827.299988       387.626007    
   827.400024       388.842987    
   827.500000       389.763000    
   827.599976       390.091003    
   827.700012       390.145996    
   827.799988       391.114014    
   827.900024       393.194000    
   828.000000       394.940002    
   828.099976       396.333008    
   828.200012       397.738007    
   828.299988       398.036987    
   828.400024       398.976013    
   828.500000       399.446991    
   828.599976       399.140991    
   828.700012       399.596008    
   828.799988       400.230011    
   828.900024       401.020996    
   829.000000       402.152008    
   829.099976       402.691986    
   829.200012       402.739990    
   829.299988       402.657013    
   829.400024       403.044006    
   829.500000       403.016998    
   829.599976       402.752014    
   829.700012       402.628998    
   829.799988       402.994995    
   829.900024       403.868011    
   830.000000       403.988007    
   830.099976       404.351013    
   830.200012       406.114990    
   830.299988       406.488007    
   830.400024       406.820007    
   830.500000       407.450012    
   830.599976       407.841003    
   830.700012       407.681000    
   830.799988       407.928986    
   830.900024       407.981995    
   831.000000       408.527008    
   831.099976       408.722992    
   831.200012       408.152008    
   831.299988       407.595001    
   831.400024       407.880005    
   831.500000       408.041992    
   831.599976       408.028015    
   831.700012       408.479004    
   831.799988       407.608002    
   831.900024       406.958008    
   832.000000       406.769012    
   832.099976       407.088013    
   832.200012       407.669006    
   832.299988       408.523987    
   832.400024       408.233002    
   832.500000       407.125000    
   832.599976       406.285004    
   832.700012       404.856995    
   832.799988       404.563995    
   832.900024       405.434998    
   833.000000       406.748993    
   833.099976       408.441986    
   833.200012       409.410004    
   833.299988       410.436005    
   833.400024       410.687012    
   833.500000       410.912994    
   833.599976       411.169006    
   833.700012       410.855988    
   833.799988       411.144012    
   833.900024       411.016998    
   834.000000       409.898987    
   834.099976       408.057007    
   834.200012       406.912994    
   834.299988       406.364990    
   834.400024       406.237000    
   834.500000       405.897003    
   834.599976       404.730988    
   834.700012       403.334991    
   834.799988       403.294006    
   834.900024       403.143005    
   835.000000       402.200989    
   835.099976       401.427002    
   835.200012       400.428009    
   835.299988       399.598999    
   835.400024       398.954010    
   835.500000       398.420990    
   835.599976       398.796997    
   835.700012       399.434998    
   835.799988       399.053986    
   835.900024       398.372986    
   836.000000       397.657990    
   836.099976       398.733002    
   836.200012       398.597992    
   836.299988       398.433990    
   836.400024       398.415009    
   836.500000       397.117004    
   836.599976       396.317993    
   836.700012       395.309998    
   836.799988       395.625000    
   836.900024       395.881989    
   837.000000       396.747986    
   837.099976       397.356995    
   837.200012       397.852997    
   837.299988       398.558014    
   837.400024       399.778015    
   837.500000       401.260986    
   837.599976       401.569000    
   837.700012       401.747009    
   837.799988       401.903015    
   837.900024       401.567993    
   838.000000       401.419006    
   838.099976       402.282013    
   838.200012       402.946991    
   838.299988       403.976013    
   838.400024       403.802002    
   838.500000       403.617004    
   838.599976       403.933014    
   838.700012       403.700012    
   838.799988       403.467987    
   838.900024       402.923004    
   839.000000       402.786987    
   839.099976       401.945007    
   839.200012       401.859985    
   839.299988       401.296997    
   839.400024       401.144012    
   839.500000       401.433990    
   839.599976       401.509003    
   839.700012       401.877991    
   839.799988       402.777008    
   839.900024       404.269012    
   840.000000       405.627991    
   840.099976       405.914001    
   840.200012       406.178986    
   840.299988       407.914001    
   840.400024       408.239990    
   840.500000       407.678986    
   840.599976       407.287994    
   840.700012       406.265015    
   840.799988       405.184998    
   840.900024       404.759003    
   841.000000       403.640015    
   841.099976       402.167999    
   841.200012       402.191986    
   841.299988       402.842987    
   841.400024       402.449005    
   841.500000       401.881012    
   841.599976       401.362000    
   841.700012       402.118011    
   841.799988       402.755005    
   841.900024       402.438995    
   842.000000       401.695007    
   842.099976       401.558014    
   842.200012       401.821991    
   842.299988       401.980011    
   842.400024       401.670013    
   842.500000       402.300995    
   842.599976       402.597992    
   842.700012       403.502014    
   842.799988       404.481995    
   842.900024       405.285004    
   843.000000       405.343994    
   843.099976       405.437012    
   843.200012       405.670013    
   843.299988       406.135010    
   843.400024       405.964996    
   843.500000       405.433014    
   843.599976       404.618988    
   843.700012       403.022003    
   843.799988       401.964996    
   843.900024       401.053986    
   844.000000       400.208008    
   844.099976       399.000000    
   844.200012       397.872986    
   844.299988       396.615997    
   844.400024       396.144012    
   844.500000       396.247009    
   844.599976       396.362000    
   844.700012       397.001007    
   844.799988       397.078003    
   844.900024       396.729004    
   845.000000       396.859985    
   845.099976       397.171997    
   845.200012       397.904999    
   845.299988       399.845001    
   845.400024       401.170013    
   845.500000       401.084991    
   845.599976       400.583008    
   845.700012       400.587006    
   845.799988       400.990997    
   845.900024       400.699005    
   846.000000       399.786987    
   846.099976       398.470001    
   846.200012       397.333008    
   846.299988       398.058014    
   846.400024       397.869995    
   846.500000       396.911011    
   846.599976       395.959015    
   846.700012       395.959991    
   846.799988       396.670013    
   846.900024       396.829987    
   847.000000       396.559998    
   847.099976       395.960999    
   847.200012       395.544006    
   847.299988       396.102997    
   847.400024       396.291992    
   847.500000       395.352997    
   847.599976       394.704010    
   847.700012       394.153015    
   847.799988       394.458008    
   847.900024       395.647003    
   848.000000       396.809998    
   848.099976       397.779999    
   848.200012       397.152008    
   848.299988       395.790009    
   848.400024       393.890991    
   848.500000       391.470001    
   848.599976       390.084991    
   848.700012       390.393005    
   848.799988       390.502991    
   848.900024       389.915985    
   849.000000       388.294006    
   849.099976       385.696014    
   849.200012       383.821014    
   849.299988       381.588013    
   849.400024       380.612000    
   849.500000       379.945007    
   849.599976       381.259003    
   849.700012       383.959991    
   849.799988       385.337006    
   849.900024       385.734009    
   850.000000       386.734985    
   850.099976       388.199005    
   850.200012       388.787994    
   850.299988       389.252991    
   850.400024       390.125000    
   850.500000       391.605988    
   850.599976       392.673004    
   850.700012       393.041992    
   850.799988       392.485992    
   850.900024       391.226013    
   851.000000       391.050995    
   851.099976       390.825989    
   851.200012       391.813995    
   851.299988       392.467010    
   851.400024       392.046997    
   851.500000       391.192993    
   851.599976       390.707001    
   851.700012       390.774994    
   851.799988       391.015015    
   851.900024       391.842987    
   852.000000       393.075012    
   852.099976       394.414001    
   852.200012       394.227997    
   852.299988       394.296997    
   852.400024       394.290985    
   852.500000       392.915985    
   852.599976       391.738007    
   852.700012       390.479004    
   852.799988       388.976990    
   852.900024       387.731995    
   853.000000       387.975006    
   853.099976       387.976013    
   853.200012       388.503998    
   853.299988       388.808990    
   853.400024       387.993988    
   853.500000       387.394989    
   853.599976       386.714996    
   853.700012       387.118011    
   853.799988       388.269989    
   853.900024       388.703003    
   854.000000       387.903992    
   854.099976       387.989990    
   854.200012       388.226013    
   854.299988       388.480988    
   854.400024       389.475006    
   854.500000       391.467010    
   854.599976       393.878998    
   854.700012       395.096985    
   854.799988       396.007996    
   854.900024       396.919006    
   855.000000       398.075012    
   855.099976       398.985992    
   855.200012       399.850006    
   855.299988       400.959015    
   855.400024       402.079987    
   855.500000       402.963013    
   855.599976       404.907990    
   855.700012       406.424011    
   855.799988       406.989990    
   855.900024       407.898987    
   856.000000       409.313995    
   856.099976       410.497986    
   856.200012       411.847992    
   856.299988       412.661987    
   856.400024       413.509003    
   856.500000       414.121002    
   856.599976       414.145996    
   856.700012       414.346008    
   856.799988       413.740997    
   856.900024       413.229004    
   857.000000       411.553986    
   857.099976       409.677002    
   857.200012       407.803009    
   857.299988       405.532013    
   857.400024       404.363007    
   857.500000       403.683990    
   857.599976       403.743988    
   857.700012       401.794006    
   857.799988       400.221008    
   857.900024       399.130005    
   858.000000       399.295990    
   858.099976       400.483002    
   858.200012       400.815002    
   858.299988       400.235992    
   858.400024       399.394012    
   858.500000       399.708008    
   858.599976       398.759003    
   858.700012       396.049011    
   858.799988       393.654999    
   858.900024       393.647003    
   859.000000       395.316010    
   859.099976       396.640991    
   859.200012       396.183014    
   859.299988       395.903015    
   859.400024       395.273987    
   859.500000       394.708008    
   859.599976       394.368988    
   859.700012       393.894989    
   859.799988       392.997009    
   859.900024       391.911011    
   860.000000       391.220001    
   860.099976       390.755005    
   860.200012       390.720001    
   860.299988       391.019012    
   860.400024       390.996002    
   860.500000       390.790009    
   860.599976       390.450989    
   860.700012       389.910004    
   860.799988       389.507996    
   860.900024       390.468994    
   861.000000       392.123993    
   861.099976       393.194000    
   861.200012       393.592987    
   861.299988       392.326996    
   861.400024       392.304993    
   861.500000       393.052002    
   861.599976       394.114990    
   861.700012       395.174011    
   861.799988       396.441986    
   861.900024       397.660004    
   862.000000       397.584015    
   862.099976       396.806000    
   862.200012       395.903015    
   862.299988       395.496002    
   862.400024       394.660004    
   862.500000       393.388000    
   862.599976       393.783997    
   862.700012       394.600006    
   862.799988       395.049011    
   862.900024       395.234009    
   863.000000       395.972992    
   863.099976       396.971008    
   863.200012       397.475006    
   863.299988       397.825989    
   863.400024       398.083008    
   863.500000       398.247986    
   863.599976       398.488007    
   863.700012       399.269012    
   863.799988       399.346985    
   863.900024       399.303986    
   864.000000       399.253998    
   864.099976       399.855988    
   864.200012       400.739014    
   864.299988       399.825012    
   864.400024       399.859009    
   864.500000       400.462006    
   864.599976       400.619995    
   864.700012       400.140015    
   864.799988       400.296997    
   864.900024       401.311005    
   865.000000       401.643005    
   865.099976       401.355011    
   865.200012       401.036011    
   865.299988       401.556000    
   865.400024       402.589996    
   865.500000       404.166992    
   865.599976       404.806000    
   865.700012       405.121002    
   865.799988       404.714996    
   865.900024       403.338013    
   866.000000       401.989014    
   866.099976       401.364990    
   866.200012       401.541992    
   866.299988       402.242004    
   866.400024       402.869995    
   866.500000       402.821991    
   866.599976       403.231995    
   866.700012       402.535004    
   866.799988       401.704010    
   866.900024       401.929993    
   867.000000       402.451996    
   867.099976       403.359985    
   867.200012       404.998993    
   867.299988       405.343994    
   867.400024       405.666992    
   867.500000       406.024994    
   867.599976       407.101990    
   867.700012       407.497009    
   867.799988       407.701996    
   867.900024       409.001007    
   868.000000       410.682007    
   868.099976       411.717987    
   868.200012       412.509003    
   868.299988       413.200989    
   868.400024       413.475006    
   868.500000       414.796997    
   868.599976       416.151001    
   868.700012       417.980011    
   868.799988       419.847992    
   868.900024       421.385986    
   869.000000       420.766998    
   869.099976       420.024994    
   869.200012       419.062012    
   869.299988       418.804993    
   869.400024       418.920990    
   869.500000       418.917999    
   869.599976       418.544006    
   869.700012       416.688995    
   869.799988       416.234009    
   869.900024       417.399994    
   870.000000       418.510010    
   870.099976       419.600006    
   870.200012       420.985992    
   870.299988       421.787994    
   870.400024       421.519012    
   870.500000       421.382996    
   870.599976       421.415985    
   870.700012       421.489990    
   870.799988       422.544006    
   870.900024       423.049011    
   871.000000       424.309998    
   871.099976       425.217987    
   871.200012       426.337006    
   871.299988       427.656006    
   871.400024       427.608002    
   871.500000       427.946991    
   871.599976       427.903992    
   871.700012       426.815002    
   871.799988       425.764008    
   871.900024       425.282013    
   872.000000       424.242004    
   872.099976       422.811005    
   872.200012       421.675995    
   872.299988       421.522003    
   872.400024       420.532990    
   872.500000       418.502014    
   872.599976       417.048004    
   872.700012       416.135986    
   872.799988       416.519012    
   872.900024       417.265015    
   873.000000       417.036011    
   873.099976       416.885986    
   873.200012       416.282013    
   873.299988       415.432007    
   873.400024       414.851013    
   873.500000       413.928009    
   873.599976       413.131989    
   873.700012       412.850006    
   873.799988       412.360992    
   873.900024       412.153015    
   874.000000       411.635986    
   874.099976       411.213989    
   874.200012       411.144989    
   874.299988       411.197998    
   874.400024       410.687012    
   874.500000       409.899994    
   874.599976       409.954987    
   874.700012       409.402008    
   874.799988       409.312012    
   874.900024       409.552002    
   875.000000       410.040009    
   875.099976       410.115997    
   875.200012       409.748993    
   875.299988       408.781006    
   875.400024       408.686005    
   875.500000       407.776001    
   875.599976       407.294006    
   875.700012       407.147003    
   875.799988       408.462006    
   875.900024       411.074005    
   876.000000       412.164001    
   876.099976       412.351990    
   876.200012       413.649994    
   876.299988       415.190002    
   876.400024       415.751007    
   876.500000       415.316986    
   876.599976       415.571991    
   876.700012       417.811005    
   876.799988       419.622986    
   876.900024       420.467010    
   877.000000       419.919006    
   877.099976       419.881989    
   877.200012       419.947998    
   877.299988       420.067993    
   877.400024       420.477997    
   877.500000       420.135986    
   877.599976       419.587006    
   877.700012       420.343994    
   877.799988       421.566010    
   877.900024       422.531006    
   878.000000       422.864014    
   878.099976       422.623993    
   878.200012       422.166992    
   878.299988       422.087006    
   878.400024       422.665985    
   878.500000       423.527008    
   878.599976       424.627991    
   878.700012       424.473999    
   878.799988       424.437988    
   878.900024       424.569000    
   879.000000       424.553986    
   879.099976       424.218994    
   879.200012       424.691010    
   879.299988       425.959991    
   879.400024       428.109009    
   879.500000       429.029999    
   879.599976       428.316986    
   879.700012       428.292999    
   879.799988       428.518005    
   879.900024       429.161987    
   880.000000       428.937988    
   880.099976       427.584015    
   880.200012       426.108002    
   880.299988       425.457001    
   880.400024       424.819000    
   880.500000       423.532013    
   880.599976       423.475006    
   880.700012       424.744995    
   880.799988       425.869995    
   880.900024       427.764008    
   881.000000       428.295990    
   881.099976       428.523010    
   881.200012       427.454987    
   881.299988       426.022003    
   881.400024       425.799988    
   881.500000       424.410004    
   881.599976       423.954010    
   881.700012       424.096985    
   881.799988       424.286987    
   881.900024       424.199005    
   882.000000       425.036987    
   882.099976       427.148987    
   882.200012       428.829010    
   882.299988       430.033997    
   882.400024       429.998993    
   882.500000       428.542999    
   882.599976       426.300995    
   882.700012       424.187988    
   882.799988       424.251007    
   882.900024       424.574005    
   883.000000       424.990997    
   883.099976       425.028015    
   883.200012       425.105988    
   883.299988       425.835999    
   883.400024       426.596008    
   883.500000       427.069000    
   883.599976       428.151001    
   883.700012       429.299011    
   883.799988       429.407013    
   883.900024       429.334991    
   884.000000       429.578003    
   884.099976       430.696991    
   884.200012       431.394012    
   884.299988       431.263000    
   884.400024       431.378998    
   884.500000       431.813995    
   884.599976       432.579987    
   884.700012       433.096008    
   884.799988       431.770996    
   884.900024       429.893005    
   885.000000       429.287994    
   885.099976       430.312988    
   885.200012       430.404999    
   885.299988       429.404999    
   885.400024       429.487000    
   885.500000       429.044006    
   885.599976       427.911011    
   885.700012       427.635986    
   885.799988       427.515991    
   885.900024       428.213989    
   886.000000       427.364990    
   886.099976       424.769012    
   886.200012       422.933990    
   886.299988       420.765015    
   886.400024       420.045990    
   886.500000       420.091003    
   886.599976       420.894012    
   886.700012       422.087006    
   886.799988       422.480011    
   886.900024       422.644012    
   887.000000       422.268005    
   887.099976       421.057007    
   887.200012       418.976013    
   887.299988       417.660004    
   887.400024       416.306000    
   887.500000       414.697998    
   887.599976       412.897003    
   887.700012       412.009003    
   887.799988       412.652008    
   887.900024       413.247009    
   888.000000       413.893005    
   888.099976       413.869995    
   888.200012       413.459015    
   888.299988       413.230011    
   888.400024       413.337006    
   888.500000       413.855988    
   888.599976       413.333008    
   888.700012       413.184998    
   888.799988       413.868011    
   888.900024       414.502014    
   889.000000       414.963989    
   889.099976       415.768005    
   889.200012       416.397003    
   889.299988       415.657013    
   889.400024       415.777008    
   889.500000       415.587006    
   889.599976       416.593994    
   889.700012       416.743011    
   889.799988       416.917999    
   889.900024       417.881012    
   890.000000       418.789001    
   890.099976       419.966003    
   890.200012       420.972992    
   890.299988       421.841003    
   890.400024       421.795013    
   890.500000       421.285004    
   890.599976       420.447998    
   890.700012       418.789001    
   890.799988       418.334991    
   890.900024       418.174011    
   891.000000       417.602997    
   891.099976       417.166992    
   891.200012       416.415009    
   891.299988       415.032013    
   891.400024       413.898010    
   891.500000       413.476990    
   891.599976       413.278992    
   891.700012       413.036987    
   891.799988       412.631989    
   891.900024       412.072998    
   892.000000       411.868011    
   892.099976       410.906006    
   892.200012       410.519012    
   892.299988       410.471985    
   892.400024       410.440002    
   892.500000       410.510986    
   892.599976       410.041992    
   892.700012       408.822998    
   892.799988       408.717987    
   892.900024       410.463013    
   893.000000       411.342987    
   893.099976       410.812988    
   893.200012       409.158997    
   893.299988       407.790009    
   893.400024       406.915009    
   893.500000       406.390991    
   893.599976       407.178009    
   893.700012       407.997986    
   893.799988       409.398987    
   893.900024       410.795990    
   894.000000       412.700012    
   894.099976       414.233002    
   894.200012       415.614014    
   894.299988       417.256012    
   894.400024       417.562012    
   894.500000       416.177002    
   894.599976       415.566986    
   894.700012       414.768005    
   894.799988       414.265991    
   894.900024       414.539001    
   895.000000       415.910004    
   895.099976       416.404999    
   895.200012       416.386993    
   895.299988       416.412994    
   895.400024       416.752991    
   895.500000       417.263000    
   895.599976       418.039001    
   895.700012       418.281006    
   895.799988       418.273987    
   895.900024       418.140015    
   896.000000       418.242004    
   896.099976       418.878998    
   896.200012       420.005005    
   896.299988       419.931000    
   896.400024       418.925995    
   896.500000       419.782013    
   896.599976       421.136993    
   896.700012       421.816010    
   896.799988       421.893005    
   896.900024       422.088989    
   897.000000       422.865997    
   897.099976       423.321991    
   897.200012       423.459015    
   897.299988       423.157990    
   897.400024       423.195007    
   897.500000       423.707001    
   897.599976       423.652008    
   897.700012       423.186005    
   897.799988       422.171997    
   897.900024       422.322998    
   898.000000       423.865997    
   898.099976       424.326996    
   898.200012       423.382996    
   898.299988       422.648010    
   898.400024       423.196991    
   898.500000       423.790009    
   898.599976       424.446991    
   898.700012       424.416992    
   898.799988       423.864990    
   898.900024       423.572998    
   899.000000       423.502991    
   899.099976       422.976990    
   899.200012       422.319000    
   899.299988       422.015015    
   899.400024       421.674988    
   899.500000       421.494995    
   899.599976       422.256989    
   899.700012       422.875000    
   899.799988       423.095001    
   899.900024       422.898987    
   900.000000       422.205994    
   900.099976       421.131989    
   900.200012       422.003998    
   900.299988       424.834015    
   900.400024       426.773987    
   900.500000       427.342987    
   900.599976       426.601990    
   900.700012       425.802002    
   900.799988       425.937988    
   900.900024       426.247986    
   901.000000       426.346985    
   901.099976       427.217987    
   901.200012       428.437012    
   901.299988       428.967987    
   901.400024       428.558014    
   901.500000       427.842010    
   901.599976       427.920013    
   901.700012       429.173004    
   901.799988       430.388000    
   901.900024       432.135010    
   902.000000       433.127991    
   902.099976       433.958008    
   902.200012       435.229004    
   902.299988       436.153015    
   902.400024       436.123993    
   902.500000       435.261993    
   902.599976       434.710999    
   902.700012       433.591003    
   902.799988       432.807007    
   902.900024       432.601013    
   903.000000       432.372986    
   903.099976       432.217010    
   903.200012       433.045990    
   903.299988       432.777008    
   903.400024       432.359985    
   903.500000       432.621002    
   903.599976       432.460999    
   903.700012       432.431000    
   903.799988       431.881989    
   903.900024       432.175995    
   904.000000       431.546997    
   904.099976       431.601013    
   904.200012       431.769012    
   904.299988       431.660004    
   904.400024       431.628998    
   904.500000       431.658997    
   904.599976       431.114014    
   904.700012       431.755005    
   904.799988       433.424011    
   904.900024       435.816010    
   905.000000       437.001007    
   905.099976       436.960999    
   905.200012       436.152008    
   905.299988       435.062012    
   905.400024       434.595001    
   905.500000       434.087006    
   905.599976       432.622986    
   905.700012       430.652008    
   905.799988       430.054993    
   905.900024       430.104004    
   906.000000       429.881989    
   906.099976       430.763000    
   906.200012       431.102997    
   906.299988       431.674011    
   906.400024       431.394989    
   906.500000       430.920013    
   906.599976       430.506012    
   906.700012       430.010986    
   906.799988       428.657990    
   906.900024       427.658997    
   907.000000       427.671997    
   907.099976       429.841003    
   907.200012       431.684998    
   907.299988       432.440002    
   907.400024       432.813995    
   907.500000       432.855988    
   907.599976       433.256989    
   907.700012       434.519989    
   907.799988       435.442993    
   907.900024       435.351990    
   908.000000       435.697998    
   908.099976       436.723999    
   908.200012       437.687988    
   908.299988       438.360992    
   908.400024       440.028015    
   908.500000       442.367004    
   908.599976       444.118011    
   908.700012       445.407013    
   908.799988       445.078003    
   908.900024       443.720001    
   909.000000       443.424011    
   909.099976       443.783997    
   909.200012       442.587006    
   909.299988       440.613007    
   909.400024       440.394989    
   909.500000       440.276001    
   909.599976       439.778015    
   909.700012       439.725006    
   909.799988       440.729004    
   909.900024       442.070007    
   910.000000       442.730011    
   910.099976       443.350006    
   910.200012       445.268005    
   910.299988       447.420990    
   910.400024       447.598999    
   910.500000       447.221985    
   910.599976       446.941986    
   910.700012       445.690002    
   910.799988       444.042999    
   910.900024       442.924011    
   911.000000       443.369995    
   911.099976       443.981995    
   911.200012       444.716003    
   911.299988       446.660004    
   911.400024       446.640015    
   911.500000       444.877991    
   911.599976       443.066010    
   911.700012       442.380005    
   911.799988       442.334015    
   911.900024       442.109009    
   912.000000       441.190002    
   912.099976       439.908997    
   912.200012       439.473999    
   912.299988       439.113007    
   912.400024       439.096985    
   912.500000       438.894012    
   912.599976       438.545990    
   912.700012       438.390015    
   912.799988       438.127014    
   912.900024       438.050995    
   913.000000       438.394989    
   913.099976       438.591003    
   913.200012       437.669006    
   913.299988       436.235992    
   913.400024       435.975006    
   913.500000       436.213989    
   913.599976       434.632996    
   913.700012       432.678986    
   913.799988       431.477997    
   913.900024       430.976990    
   914.000000       432.108002    
   914.099976       432.867004    
   914.200012       433.393005    
   914.299988       434.223999    
   914.400024       434.412994    
   914.500000       434.618988    
   914.599976       434.790009    
   914.700012       435.842010    
   914.799988       436.931000    
   914.900024       438.341003    
   915.000000       438.003998    
   915.099976       436.959015    
   915.200012       435.598999    
   915.299988       434.122009    
   915.400024       432.872009    
   915.500000       431.240997    
   915.599976       430.583008    
   915.700012       430.768005    
   915.799988       429.589996    
   915.900024       428.182007    
   916.000000       427.121002    
   916.099976       425.208008    
   916.200012       425.326996    
   916.299988       427.149994    
   916.400024       427.997009    
   916.500000       428.764008    
   916.599976       428.542999    
   916.700012       428.437988    
   916.799988       427.808014    
   916.900024       426.393005    
   917.000000       425.226013    
   917.099976       423.984985    
   917.200012       423.385010    
   917.299988       423.125000    
   917.400024       422.526001    
   917.500000       421.566986    
   917.599976       420.393005    
   917.700012       419.761993    
   917.799988       419.320007    
   917.900024       418.083008    
   918.000000       417.623993    
   918.099976       418.484009    
   918.200012       418.329010    
   918.299988       418.282990    
   918.400024       417.787994    
   918.500000       416.806000    
   918.599976       415.660004    
   918.700012       414.468994    
   918.799988       412.799988    
   918.900024       411.434998    
   919.000000       411.372009    
   919.099976       412.122009    
   919.200012       413.559998    
   919.299988       414.420990    
   919.400024       414.875000    
   919.500000       414.639008    
   919.599976       414.812012    
   919.700012       414.000000    
   919.799988       413.326996    
   919.900024       413.704010    
   920.000000       413.916992    
   920.099976       415.152008    
   920.200012       415.790985    
   920.299988       416.489014    
   920.400024       416.566010    
   920.500000       416.338013    
   920.599976       416.769012    
   920.700012       417.576996    
   920.799988       418.790985    
   920.900024       419.807007    
   921.000000       420.567993    
   921.099976       420.996002    
   921.200012       420.989990    
   921.299988       420.847992    
   921.400024       420.234985    
   921.500000       418.451996    
   921.599976       417.546997    
   921.700012       417.765991    
   921.799988       418.687988    
   921.900024       419.722992    
   922.000000       420.040985    
   922.099976       419.902008    
   922.200012       419.035004    
   922.299988       419.924988    
   922.400024       420.686005    
   922.500000       421.493988    
   922.599976       422.076996    
   922.700012       422.781006    
   922.799988       423.339996    
   922.900024       423.451996    
   923.000000       423.713013    
   923.099976       423.346985    
   923.200012       423.679993    
   923.299988       425.395996    
   923.400024       426.760010    
   923.500000       427.050995    
   923.599976       425.028992    
   923.700012       423.356995    
   923.799988       422.442993    
   923.900024       422.062988    
   924.000000       421.536011    
   924.099976       420.778015    
   924.200012       420.218994    
   924.299988       419.537994    
   924.400024       418.959991    
   924.500000       418.993988    
   924.599976       419.487000    
   924.700012       420.157990    
   924.799988       421.179993    
   924.900024       420.951996    
   925.000000       418.756989    
   925.099976       416.924988    
   925.200012       416.739990    
   925.299988       417.313995    
   925.400024       417.575012    
   925.500000       417.911011    
   925.599976       418.515015    
   925.700012       418.403015    
   925.799988       417.938995    
   925.900024       418.101990    
   926.000000       418.085999    
   926.099976       418.614990    
   926.200012       418.230988    
   926.299988       417.826996    
   926.400024       416.471008    
   926.500000       415.579010    
   926.599976       414.626007    
   926.700012       414.381989    
   926.799988       413.881989    
   926.900024       412.785004    
   927.000000       411.885986    
   927.099976       410.691010    
   927.200012       410.209991    
   927.299988       410.119995    
   927.400024       410.589996    
   927.500000       411.270996    
   927.599976       411.703003    
   927.700012       411.515991    
   927.799988       411.822998    
   927.900024       413.256012    
   928.000000       413.553009    
   928.099976       413.970001    
   928.200012       414.598999    
   928.299988       415.453003    
   928.400024       416.152008    
   928.500000       416.286011    
   928.599976       416.036011    
   928.700012       415.121002    
   928.799988       413.940002    
   928.900024       413.919006    
   929.000000       414.112000    
   929.099976       414.506989    
   929.200012       414.450012    
   929.299988       414.862000    
   929.400024       414.355011    
   929.500000       414.114014    
   929.599976       414.670013    
   929.700012       415.166992    
   929.799988       415.554993    
   929.900024       414.912994    
   930.000000       415.186005    
   930.099976       415.449005    
   930.200012       414.893005    
   930.299988       414.221008    
   930.400024       414.226990    
   930.500000       415.354004    
   930.599976       416.102997    
   930.700012       416.196014    
   930.799988       416.635986    
   930.900024       417.571991    
   931.000000       418.619995    
   931.099976       419.489990    
   931.200012       418.954987    
   931.299988       418.140015    
   931.400024       418.828003    
   931.500000       419.576996    
   931.599976       420.544006    
   931.700012       421.252014    
   931.799988       420.657013    
   931.900024       420.597992    
   932.000000       420.696991    
   932.099976       420.815002    
   932.200012       420.958008    
   932.299988       421.277008    
   932.400024       421.744995    
   932.500000       421.735992    
   932.599976       422.528992    
   932.700012       423.609985    
   932.799988       425.158997    
   932.900024       425.569000    
   933.000000       426.022003    
   933.099976       427.330994    
   933.200012       429.041992    
   933.299988       429.834991    
   933.400024       429.856995    
   933.500000       430.177002    
   933.599976       430.154999    
   933.700012       430.269012    
   933.799988       429.044006    
   933.900024       428.098999    
   934.000000       427.356995    
   934.099976       426.973999    
   934.200012       427.183990    
   934.299988       427.523010    
   934.400024       427.993988    
   934.500000       428.765015    
   934.599976       428.737000    
   934.700012       428.769989    
   934.799988       429.471008    
   934.900024       430.454010    
   935.000000       430.243988    
   935.099976       428.714996    
   935.200012       426.635010    
   935.299988       424.274994    
   935.400024       423.471008    
   935.500000       422.756012    
   935.599976       422.644012    
   935.700012       422.873993    
   935.799988       422.545990    
   935.900024       422.661011    
   936.000000       423.312012    
   936.099976       422.506012    
   936.200012       421.623993    
   936.299988       420.549011    
   936.400024       419.734985    
   936.500000       418.135010    
   936.599976       417.516998    
   936.700012       417.596985    
   936.799988       417.213989    
   936.900024       417.001007    
   937.000000       416.395996    
   937.099976       416.115997    
   937.200012       415.657990    
   937.299988       415.063995    
   937.400024       414.296997    
   937.500000       414.217987    
   937.599976       414.015991    
   937.700012       414.252014    
   937.799988       414.553986    
   937.900024       413.959991    
   938.000000       413.289001    
   938.099976       412.075989    
   938.200012       411.837006    
   938.299988       411.433014    
   938.400024       411.127991    
   938.500000       411.505005    
   938.599976       411.545990    
   938.700012       411.132996    
   938.799988       411.563995    
   938.900024       412.151001    
   939.000000       413.592010    
   939.099976       413.759003    
   939.200012       413.467987    
   939.299988       413.847992    
   939.400024       415.216003    
   939.500000       416.187012    
   939.599976       417.612000    
   939.700012       419.308990    
   939.799988       420.765015    
   939.900024       421.058014    
   940.000000       420.614990    
   940.099976       420.356995    
   940.200012       420.268005    
   940.299988       420.532013    
   940.400024       420.717987    
   940.500000       420.217010    
   940.599976       419.539001    
   940.700012       420.088989    
   940.799988       421.576996    
   940.900024       423.406006    
   941.000000       423.119995    
   941.099976       422.190002    
   941.200012       422.049011    
   941.299988       422.356995    
   941.400024       421.553009    
   941.500000       420.692993    
   941.599976       419.734985    
   941.700012       420.151001    
   941.799988       420.796997    
   941.900024       421.562012    
   942.000000       421.257996    
   942.099976       420.109009    
   942.200012       419.772003    
   942.299988       420.609985    
   942.400024       422.542999    
   942.500000       423.686005    
   942.599976       423.817993    
   942.700012       423.737000    
   942.799988       424.036987    
   942.900024       424.464996    
   943.000000       423.854004    
   943.099976       422.520996    
   943.200012       421.610992    
   943.299988       421.631012    
   943.400024       422.691010    
   943.500000       423.656006    
   943.599976       422.835999    
   943.700012       421.652008    
   943.799988       421.584015    
   943.900024       422.803986    
   944.000000       423.203003    
   944.099976       424.225006    
   944.200012       424.891998    
   944.299988       424.683990    
   944.400024       423.214996    
   944.500000       422.042999    
   944.599976       422.085999    
   944.700012       422.595001    
   944.799988       423.307007    
   944.900024       423.717987    
   945.000000       423.234009    
   945.099976       422.569000    
   945.200012       422.201996    
   945.299988       422.832001    
   945.400024       423.428986    
   945.500000       423.259003    
   945.599976       423.352997    
   945.700012       423.309998    
   945.799988       422.841003    
   945.900024       423.196991    
   946.000000       422.475006    
   946.099976       421.881012    
   946.200012       421.636993    
   946.299988       422.684998    
   946.400024       423.994995    
   946.500000       424.049011    
   946.599976       424.842987    
   946.700012       426.989014    
   946.799988       429.420990    
   946.900024       432.054993    
   947.000000       434.065002    
   947.099976       435.046997    
   947.200012       434.985992    
   947.299988       435.768005    
   947.400024       437.302002    
   947.500000       439.253998    
   947.599976       439.510986    
   947.700012       438.691986    
   947.799988       437.479004    
   947.900024       435.237000    
   948.000000       433.700989    
   948.099976       433.183014    
   948.200012       433.604004    
   948.299988       434.804993    
   948.400024       435.388000    
   948.500000       435.121002    
   948.599976       434.364990    
   948.700012       433.337006    
   948.799988       432.765991    
   948.900024       432.635986    
   949.000000       433.835999    
   949.099976       434.434998    
   949.200012       434.312012    
   949.299988       434.717010    
   949.400024       435.032013    
   949.500000       434.759003    
   949.599976       434.661987    
   949.700012       434.708008    
   949.799988       435.351990    
   949.900024       435.238007    
   950.000000       434.463013    
   950.099976       434.145996    
   950.200012       433.915009    
   950.299988       434.440002    
   950.400024       434.231995    
   950.500000       434.592010    
   950.599976       435.221985    
   950.700012       435.760986    
   950.799988       436.403015    
   950.900024       436.869995    
   951.000000       437.888000    
   951.099976       439.076996    
   951.200012       440.095001    
   951.299988       441.201996    
   951.400024       440.967010    
   951.500000       439.634003    
   951.599976       439.359009    
   951.700012       438.549011    
   951.799988       437.994995    
   951.900024       439.528992    
   952.000000       441.445007    
   952.099976       443.242004    
   952.200012       443.839996    
   952.299988       442.558990    
   952.400024       442.045013    
   952.500000       442.796997    
   952.599976       443.609009    
   952.700012       444.440002    
   952.799988       445.053986    
   952.900024       445.613007    
   953.000000       446.196991    
   953.099976       446.373993    
   953.200012       446.710999    
   953.299988       446.140015    
   953.400024       445.160004    
   953.500000       444.647003    
   953.599976       444.119995    
   953.700012       443.596985    
   953.799988       444.420990    
   953.900024       445.381989    
   954.000000       446.217987    
   954.099976       446.976990    
   954.200012       447.682007    
   954.299988       448.385986    
   954.400024       448.438995    
   954.500000       448.588989    
   954.599976       449.537994    
   954.700012       450.660004    
   954.799988       450.819000    
   954.900024       450.768005    
   955.000000       450.785004    
   955.099976       449.671997    
   955.200012       449.183014    
   955.299988       449.266998    
   955.400024       449.307007    
   955.500000       448.971985    
   955.599976       449.209991    
   955.700012       450.053009    
   955.799988       450.802002    
   955.900024       451.912994    
   956.000000       452.397003    
   956.099976       452.454987    
   956.200012       452.535004    
   956.299988       452.115997    
   956.400024       450.785004    
   956.500000       449.127991    
   956.599976       449.447998    
   956.700012       450.394989    
   956.799988       450.843994    
   956.900024       450.385010    
   957.000000       448.816010    
   957.099976       447.279999    
   957.200012       446.726013    
   957.299988       446.139008    
   957.400024       445.428009    
   957.500000       445.425995    
   957.599976       445.631989    
   957.700012       445.317993    
   957.799988       445.565002    
   957.900024       445.263000    
   958.000000       445.312012    
   958.099976       445.703003    
   958.200012       444.757996    
   958.299988       443.522003    
   958.400024       443.240997    
   958.500000       443.381012    
   958.599976       443.381012    
   958.700012       443.898010    
   958.799988       443.651001    
   958.900024       442.635010    
   959.000000       440.746002    
   959.099976       439.013000    
   959.200012       438.471985    
   959.299988       437.725006    
   959.400024       437.929993    
   959.500000       438.632996    
   959.599976       438.226013    
   959.700012       437.261993    
   959.799988       435.829010    
   959.900024       434.786011    
   960.000000       433.552002    
   960.099976       432.069000    
   960.200012       430.942993    
   960.299988       430.165985    
   960.400024       430.199005    
   960.500000       431.112000    
   960.599976       431.996002    
   960.700012       431.600006    
   960.799988       430.826996    
   960.900024       429.533997    
   961.000000       429.429993    
   961.099976       430.697998    
   961.200012       432.670990    
   961.299988       433.665009    
   961.400024       433.545013    
   961.500000       433.253998    
   961.599976       433.730988    
   961.700012       434.735992    
   961.799988       435.188995    
   961.900024       435.101013    
   962.000000       434.536011    
   962.099976       435.789001    
   962.200012       437.156006    
   962.299988       438.677002    
   962.400024       439.257996    
   962.500000       438.712006    
   962.599976       437.631989    
   962.700012       437.311005    
   962.799988       436.928986    
   962.900024       436.442993    
   963.000000       436.643005    
   963.099976       436.282990    
   963.200012       436.453003    
   963.299988       436.395996    
   963.400024       436.971985    
   963.500000       437.615997    
   963.599976       438.428009    
   963.700012       439.260010    
   963.799988       439.549011    
   963.900024       439.627991    
   964.000000       439.528992    
   964.099976       439.942993    
   964.200012       440.721985    
   964.299988       440.342010    
   964.400024       439.945007    
   964.500000       439.190002    
   964.599976       439.109009    
   964.700012       439.558014    
   964.799988       439.804993    
   964.900024       437.826996    
   965.000000       436.959991    
   965.099976       436.692993    
   965.200012       436.598999    
   965.299988       436.339996    
   965.400024       435.967010    
   965.500000       436.082001    
   965.599976       436.467010    
   965.700012       436.990997    
   965.799988       438.687012    
   965.900024       441.386993    
   966.000000       442.750000    
   966.099976       442.424988    
   966.200012       441.854004    
   966.299988       440.770996    
   966.400024       440.580994    
   966.500000       440.971985    
   966.599976       441.205994    
   966.700012       441.832001    
   966.799988       442.977997    
   966.900024       444.764008    
   967.000000       445.487000    
   967.099976       446.402008    
   967.200012       447.287994    
   967.299988       448.476013    
   967.400024       449.687012    
   967.500000       450.906006    
   967.599976       452.553009    
   967.700012       452.681000    
   967.799988       451.178009    
   967.900024       450.174988    
   968.000000       449.873993    
   968.099976       450.726013    
   968.200012       451.661987    
   968.299988       452.330994    
   968.400024       452.782013    
   968.500000       452.588013    
   968.599976       451.872009    
   968.700012       451.894012    
   968.799988       451.924011    
   968.900024       451.941986    
   969.000000       451.872009    
   969.099976       452.093994    
   969.200012       452.261993    
   969.299988       452.872009    
   969.400024       453.440002    
   969.500000       453.907990    
   969.599976       453.403015    
   969.700012       452.856995    
   969.799988       452.128998    
   969.900024       450.752014    
   970.000000       449.048004    
   970.099976       447.557007    
   970.200012       445.761993    
   970.299988       444.420013    
   970.400024       443.391998    
   970.500000       441.713013    
   970.599976       440.679993    
   970.700012       439.330994    
   970.799988       438.128998    
   970.900024       436.681000    
   971.000000       435.920013    
   971.099976       436.156006    
   971.200012       437.053009    
   971.299988       438.528015    
   971.400024       438.516998    
   971.500000       438.207001    
   971.599976       437.950989    
   971.700012       437.346008    
   971.799988       436.210999    
   971.900024       435.730988    
   972.000000       435.899994    
   972.099976       435.308990    
   972.200012       434.110992    
   972.299988       433.088013    
   972.400024       434.023987    
   972.500000       435.158997    
   972.599976       436.282990    
   972.700012       437.286011    
   972.799988       437.929993    
   972.900024       437.251007    
   973.000000       436.458008    
   973.099976       435.981995    
   973.200012       434.592987    
   973.299988       434.179993    
   973.400024       434.614014    
   973.500000       436.153992    
   973.599976       437.226990    
   973.700012       437.933014    
   973.799988       437.320007    
   973.900024       436.885010    
   974.000000       437.437012    
   974.099976       438.481995    
   974.200012       438.697998    
   974.299988       438.901001    
   974.400024       438.532013    
   974.500000       438.075989    
   974.599976       437.816986    
   974.700012       437.742004    
   974.799988       437.441010    
   974.900024       436.398987    
   975.000000       436.446991    
   975.099976       437.382996    
   975.200012       438.082001    
   975.299988       438.075012    
   975.400024       438.433990    
   975.500000       438.302002    
   975.599976       438.053009    
   975.700012       437.666992    
   975.799988       437.140991    
   975.900024       436.062012    
   976.000000       435.816010    
   976.099976       436.695007    
   976.200012       437.960999    
   976.299988       440.110992    
   976.400024       441.324005    
   976.500000       443.115997    
   976.599976       443.838013    
   976.700012       444.575989    
   976.799988       445.231995    
   976.900024       445.372986    
   977.000000       446.165009    
   977.099976       447.983002    
   977.200012       448.990997    
   977.299988       449.651001    
   977.400024       450.110992    
   977.500000       451.299988    
   977.599976       451.154999    
   977.700012       450.231995    
   977.799988       449.393005    
   977.900024       448.653015    
   978.000000       448.420990    
   978.099976       450.070007    
   978.200012       451.875000    
   978.299988       453.895996    
   978.400024       455.645996    
   978.500000       457.493988    
   978.599976       457.770996    
   978.700012       455.976013    
   978.799988       455.071991    
   978.900024       455.998993    
   979.000000       456.562012    
   979.099976       456.839996    
   979.200012       457.545013    
   979.299988       457.898987    
   979.400024       459.186005    
   979.500000       460.682007    
   979.599976       460.881012    
   979.700012       460.326996    
   979.799988       460.058014    
   979.900024       460.615997    
   980.000000       460.272003    
   980.099976       459.876007    
   980.200012       459.557007    
   980.299988       460.412994    
   980.400024       462.583008    
   980.500000       463.713989    
   980.599976       465.411011    
   980.700012       467.483002    
   980.799988       467.578003    
   980.900024       466.518005    
   981.000000       465.609009    
   981.099976       465.265991    
   981.200012       464.449005    
   981.299988       462.464996    
   981.400024       461.587006    
   981.500000       459.325989    
   981.599976       457.682007    
   981.700012       456.808014    
   981.799988       455.500000    
   981.900024       454.686005    
   982.000000       454.265015    
   982.099976       454.475006    
   982.200012       453.816010    
   982.299988       451.529999    
   982.400024       450.691986    
   982.500000       449.682007    
   982.599976       448.434998    
   982.700012       447.450012    
   982.799988       446.790009    
   982.900024       447.497009    
   983.000000       448.802002    
   983.099976       448.591003    
   983.200012       448.658997    
   983.299988       448.876007    
   983.400024       448.923004    
   983.500000       448.914001    
   983.599976       448.600006    
   983.700012       447.208008    
   983.799988       446.602997    
   983.900024       447.121002    
   984.000000       447.196991    
   984.099976       446.463013    
   984.200012       445.868988    
   984.299988       445.221985    
   984.400024       444.493011    
   984.500000       444.364990    
   984.599976       445.153015    
   984.700012       446.365997    
   984.799988       447.114990    
   984.900024       448.324005    
   985.000000       448.457001    
   985.099976       448.285004    
   985.200012       447.920990    
   985.299988       447.402008    
   985.400024       448.303986    
   985.500000       450.044006    
   985.599976       452.057007    
   985.700012       453.683014    
   985.799988       453.828003    
   985.900024       453.247009    
   986.000000       453.862000    
   986.099976       454.769989    
   986.200012       454.675995    
   986.299988       453.239990    
   986.400024       451.700012    
   986.500000       451.373993    
   986.599976       451.476013    
   986.700012       450.860992    
   986.799988       450.440002    
   986.900024       450.477997    
   987.000000       450.487000    
   987.099976       450.101990    
   987.200012       450.484985    
   987.299988       450.828003    
   987.400024       450.868011    
   987.500000       450.462006    
   987.599976       450.604004    
   987.700012       451.032990    
   987.799988       451.834991    
   987.900024       452.497986    
   988.000000       452.464996    
   988.099976       452.813995    
   988.200012       453.231995    
   988.299988       454.122986    
   988.400024       453.348999    
   988.500000       452.015015    
   988.599976       451.101990    
   988.700012       450.614014    
   988.799988       449.739990    
   988.900024       448.345001    
   989.000000       447.756012    
   989.099976       446.373993    
   989.200012       446.477997    
   989.299988       446.005005    
   989.400024       446.234985    
   989.500000       446.688995    
   989.599976       447.342987    
   989.700012       446.770996    
   989.799988       446.556000    
   989.900024       446.093994    
   990.000000       445.631989    
   990.099976       445.713013    
   990.200012       447.351990    
   990.299988       449.052002    
   990.400024       450.187012    
   990.500000       451.851990    
   990.599976       452.536987    
   990.700012       452.084015    
   990.799988       452.005005    
   990.900024       452.255005    
   991.000000       453.184998    
   991.099976       452.735992    
   991.200012       451.648987    
   991.299988       449.752991    
   991.400024       449.162994    
   991.500000       448.713013    
   991.599976       448.600006    
   991.700012       449.045013    
   991.799988       449.328003    
   991.900024       448.906006    
   992.000000       448.220001    
   992.099976       447.295013    
   992.200012       447.319000    
   992.299988       448.453003    
   992.400024       448.600006    
   992.500000       447.877991    
   992.599976       446.675995    
   992.700012       447.011993    
   992.799988       447.444000    
   992.900024       447.494995    
   993.000000       447.778015    
   993.099976       447.657990    
   993.200012       447.575989    
   993.299988       447.350006    
   993.400024       448.545990    
   993.500000       449.533997    
   993.599976       448.763000    
   993.700012       447.395996    
   993.799988       446.457001    
   993.900024       446.657990    
   994.000000       447.553009    
   994.099976       448.649994    
   994.200012       448.636993    
   994.299988       448.355988    
   994.400024       447.617004    
   994.500000       447.069000    
   994.599976       447.416992    
   994.700012       448.230011    
   994.799988       448.197998    
   994.900024       447.408997    
   995.000000       447.292999    
   995.099976       448.027008    
   995.200012       447.682007    
   995.299988       447.497986    
   995.400024       448.756012    
   995.500000       451.067993    
   995.599976       452.705994    
   995.700012       452.971008    
   995.799988       452.151001    
   995.900024       450.412994    
   996.000000       450.548004    
   996.099976       449.832001    
   996.200012       449.463989    
   996.299988       449.928986    
   996.400024       450.113007    
   996.500000       449.595001    
   996.599976       449.309998    
   996.700012       449.070007    
   996.799988       450.135986    
   996.900024       450.214996    
   997.000000       449.200012    
   997.099976       447.576996    
   997.200012       447.686005    
   997.299988       448.963989    
   997.400024       449.394012    
   997.500000       449.598999    
   997.599976       450.079987    
   997.700012       450.479004    
   997.799988       450.563995    
   997.900024       449.764008    
   998.000000       448.778992    
   998.099976       448.174011    
   998.200012       448.316986    
   998.299988       448.125000    
   998.400024       447.795990    
   998.500000       446.341003    
   998.599976       445.045013    
   998.700012       444.218994    
   998.799988       444.992004    
   998.900024       446.351990    
   999.000000       447.141998    
   999.099976       448.570007    
   999.200012       450.016998    
   999.299988       450.731995    
   999.400024       450.959991    
   999.500000       451.432007    
   999.599976       452.190002    
   999.700012       453.213989    
   999.799988       452.989014    
   999.900024       450.994995    
   1000.00000       449.890991    
   1000.09998       448.696991    
   1000.20001       449.615997    
   1000.29999       452.429993    
   1000.40002       454.441986    
   1000.50000       456.302002    
   1000.59998       458.993988    
   1000.70001       461.691010    
   1000.79999       463.023010    
   1000.90002       463.162994    
   1001.00000       463.816010    
   1001.09998       464.562988    
   1001.20001       465.085999    
   1001.29999       466.944000    
   1001.40002       469.059998    
   1001.50000       470.803986    
   1001.59998       472.048004    
   1001.70001       471.954010    
   1001.79999       471.515991    
   1001.90002       471.415985    
   1002.00000       473.281006    
   1002.09998       474.841003    
   1002.20001       474.289001    
   1002.29999       472.867004    
   1002.40002       472.709015    
   1002.50000       473.444000    
   1002.59998       472.809998    
   1002.70001       472.002991    
   1002.79999       470.686005    
   1002.90002       469.760986    
   1003.00000       469.494995    
   1003.09998       470.524994    
   1003.20001       470.462006    
   1003.29999       471.337006    
   1003.40002       472.311005    
   1003.50000       472.941986    
   1003.59998       474.679993    
   1003.70001       476.421997    
   1003.79999       476.924988    
   1003.90002       475.897003    
   1004.00000       474.674011    
   1004.09998       474.385986    
   1004.20001       474.295013    
   1004.29999       473.566986    
   1004.40002       473.858002    
   1004.50000       474.244995    
   1004.59998       474.157013    
   1004.70001       473.983002    
   1004.79999       474.091003    
   1004.90002       474.039001    
   1005.00000       474.306000    
   1005.09998       476.013000    
   1005.20001       477.065002    
   1005.29999       477.127014    
   1005.40002       476.713013    
   1005.50000       476.460999    
   1005.59998       476.122009    
   1005.70001       475.571014    
   1005.79999       475.813995    
   1005.90002       476.907990    
   1006.00000       477.832001    
   1006.09998       477.937012    
   1006.20001       477.238007    
   1006.29999       476.018005    
   1006.40002       474.766998    
   1006.50000       473.040985    
   1006.59998       471.878998    
   1006.70001       471.058990    
   1006.79999       470.084015    
   1006.90002       468.657013    
   1007.00000       467.382996    
   1007.09998       467.265991    
   1007.20001       467.545013    
   1007.29999       467.296997    
   1007.40002       466.127991    
   1007.50000       465.022003    
   1007.59998       465.532013    
   1007.70001       465.507996    
   1007.79999       464.888000    
   1007.90002       465.309998    
   1008.00000       465.605988    
   1008.09998       464.821991    
   1008.20001       463.938995    
   1008.29999       462.967010    
   1008.40002       462.977997    
   1008.50000       463.679993    
   1008.59998       465.230011    
   1008.70001       467.024994    
   1008.79999       467.226990    
   1008.90002       466.433990    
   1009.00000       465.032013    
   1009.09998       462.795013    
   1009.20001       462.746002    
   1009.29999       463.098999    
   1009.40002       464.033997    
   1009.50000       464.848999    
   1009.59998       465.630005    
   1009.70001       466.092010    
   1009.79999       467.826996    
   1009.90002       470.476990    
   1010.00000       472.223999    
   1010.09998       474.140015    
   1010.20001       475.683014    
   1010.29999       476.605988    
   1010.40002       476.838013    
   1010.50000       477.164001    
   1010.59998       476.862000    
   1010.70001       475.859009    
   1010.79999       475.106995    
   1010.90002       474.256012    
   1011.00000       473.954987    
   1011.09998       474.404999    
   1011.20001       474.399994    
   1011.29999       475.143005    
   1011.40002       475.378998    
   1011.50000       475.255005    
   1011.59998       474.544006    
   1011.70001       473.876007    
   1011.79999       472.958008    
   1011.90002       472.524994    
   1012.00000       471.747986    
   1012.09998       470.907990    
   1012.20001       471.346985    
   1012.29999       472.130005    
   1012.40002       471.813995    
   1012.50000       470.621002    
   1012.59998       469.774994    
   1012.70001       470.044006    
   1012.79999       471.050995    
   1012.90002       471.731995    
   1013.00000       471.661987    
   1013.09998       471.299011    
   1013.20001       470.910004    
   1013.29999       471.696014    
   1013.40002       472.778992    
   1013.50000       473.494995    
   1013.59998       473.661987    
   1013.70001       472.713989    
   1013.79999       471.610992    
   1013.90002       472.191010    
   1014.00000       473.627991    
   1014.09998       475.545990    
   1014.20001       476.734985    
   1014.29999       476.338989    
   1014.40002       476.424988    
   1014.50000       476.820007    
   1014.59998       478.403992    
   1014.70001       481.371002    
   1014.79999       484.251007    
   1014.90002       484.389008    
   1015.00000       484.123993    
   1015.09998       483.230988    
   1015.20001       482.906006    
   1015.29999       482.643005    
   1015.40002       482.515991    
   1015.50000       482.783997    
   1015.59998       482.766998    
   1015.70001       481.559998    
   1015.79999       479.878998    
   1015.90002       479.351013    
   1016.00000       479.014008    
   1016.09998       478.709015    
   1016.20001       478.425995    
   1016.29999       478.502014    
   1016.40002       477.700012    
   1016.50000       476.346985    
   1016.59998       475.795013    
   1016.70001       476.739014    
   1016.79999       477.441986    
   1016.90002       477.979004    
   1017.00000       477.953003    
   1017.09998       477.338013    
   1017.20001       477.354004    
   1017.29999       476.468994    
   1017.40002       476.481995    
   1017.50000       476.427002    
   1017.59998       476.553009    
   1017.70001       477.743988    
   1017.79999       478.510986    
   1017.90002       477.777008    
   1018.00000       477.237000    
   1018.09998       477.237000    
   1018.20001       478.329987    
   1018.29999       480.790985    
   1018.40002       483.190002    
   1018.50000       484.388000    
   1018.59998       485.069000    
   1018.70001       484.972992    
   1018.79999       484.904999    
   1018.90002       484.643005    
   1019.00000       485.509003    
   1019.09998       486.223999    
   1019.20001       488.237000    
   1019.29999       490.464996    
   1019.40002       492.664001    
   1019.50000       494.029999    
   1019.59998       494.377014    
   1019.70001       493.769012    
   1019.79999       493.181000    
   1019.90002       492.700989    
   1020.00000       492.333008    
   1020.09998       491.843994    
   1020.20001       491.804993    
   1020.29999       491.196014    
   1020.40002       490.623993    
   1020.50000       489.095001    
   1020.59998       487.942993    
   1020.70001       487.059998    
   1020.79999       487.703003    
   1020.90002       489.122009    
   1021.00000       488.858002    
   1021.09998       486.622009    
   1021.20001       484.033997    
   1021.29999       482.574005    
   1021.40002       481.019012    
   1021.50000       479.747009    
   1021.59998       478.079010    
   1021.70001       477.014008    
   1021.79999       476.852997    
   1021.90002       477.260010    
   1022.00000       477.380005    
   1022.09998       476.615997    
   1022.20001       475.654999    
   1022.29999       475.260986    
   1022.40002       475.416992    
   1022.50000       474.917999    
   1022.59998       474.126007    
   1022.70001       473.092010    
   1022.79999       472.459991    
   1022.90002       473.429993    
   1023.00000       474.407990    
   1023.09998       474.907013    
   1023.20001       475.609985    
   1023.29999       477.130005    
   1023.40002       478.009003    
   1023.50000       478.065002    
   1023.59998       477.835999    
   1023.70001       477.669006    
   1023.79999       478.016998    
   1023.90002       477.423004    
   1024.00000       477.367004    
   1024.09998       477.710999    
   1024.19995       478.654999    
   1024.30005       479.535004    
   1024.40002       478.945007    
   1024.50000       478.104004    
   1024.59998       478.380005    
   1024.69995       479.218994    
   1024.80005       479.572998    
   1024.90002       479.252014    
   1025.00000       480.074005    
   1025.09998       481.256989    
   1025.19995       481.975006    
   1025.30005       482.070007    
   1025.40002       482.834991    
   1025.50000       484.614990    
   1025.59998       485.230011    
   1025.69995       484.743011    
   1025.80005       483.953003    
   1025.90002       484.463989    
   1026.00000       485.923004    
   1026.09998       486.984985    
   1026.19995       487.101990    
   1026.30005       486.790985    
   1026.40002       486.500000    
   1026.50000       484.739990    
   1026.59998       483.096985    
   1026.69995       481.622986    
   1026.80005       480.242004    
   1026.90002       479.140991    
   1027.00000       478.881989    
   1027.09998       478.894989    
   1027.19995       479.286987    
   1027.30005       478.734009    
   1027.40002       479.290985    
   1027.50000       480.463013    
   1027.59998       481.713989    
   1027.69995       483.199005    
   1027.80005       484.011993    
   1027.90002       483.838989    
   1028.00000       482.983002    
   1028.09998       481.902008    
   1028.19995       481.683014    
   1028.30005       482.158997    
   1028.40002       481.791992    
   1028.50000       479.992004    
   1028.59998       478.520996    
   1028.69995       476.388000    
   1028.80005       474.136993    
   1028.90002       473.351990    
   1029.00000       473.136993    
   1029.09998       473.545990    
   1029.19995       474.234985    
   1029.30005       474.740997    
   1029.40002       475.183014    
   1029.50000       474.815002    
   1029.59998       474.407990    
   1029.69995       474.031006    
   1029.80005       473.647003    
   1029.90002       473.635010    
   1030.00000       474.139008    
   1030.09998       475.503998    
   1030.19995       477.248993    
   1030.30005       478.531006    
   1030.40002       477.768005    
   1030.50000       476.292999    
   1030.59998       476.239990    
   1030.69995       476.987000    
   1030.80005       477.020996    
   1030.90002       477.958008    
   1031.00000       477.442993    
   1031.09998       475.915009    
   1031.19995       475.684998    
   1031.30005       475.049988    
   1031.40002       475.263000    
   1031.50000       475.324005    
   1031.59998       476.066010    
   1031.69995       477.230988    
   1031.80005       478.040985    
   1031.90002       479.412994    
   1032.00000       479.864014    
   1032.09998       480.881012    
   1032.19995       482.701996    
   1032.30005       484.346985    
   1032.40002       485.627991    
   1032.50000       488.851990    
   1032.59998       491.467010    
   1032.69995       492.959015    
   1032.80005       494.059998    
   1032.90002       495.276001    
   1033.00000       496.075989    
   1033.09998       496.606995    
   1033.19995       495.944000    
   1033.30005       494.734009    
   1033.40002       494.552002    
   1033.50000       494.605011    
   1033.59998       494.584991    
   1033.69995       495.088989    
   1033.80005       494.817993    
   1033.90002       494.162994    
   1034.00000       493.690002    
   1034.09998       492.487000    
   1034.19995       490.220001    
   1034.30005       489.622009    
   1034.40002       490.250000    
   1034.50000       488.694000    
   1034.59998       485.934998    
   1034.69995       483.898010    
   1034.80005       481.806000    
   1034.90002       478.449005    
   1035.00000       476.350006    
   1035.09998       476.080994    
   1035.19995       475.890015    
   1035.30005       475.915009    
   1035.40002       476.673004    
   1035.50000       477.621002    
   1035.59998       478.023010    
   1035.69995       478.933990    
   1035.80005       479.264008    
   1035.90002       479.381012    
   1036.00000       479.505005    
   1036.09998       481.299011    
   1036.19995       483.161011    
   1036.30005       483.311005    
   1036.40002       483.752991    
   1036.50000       484.274994    
   1036.59998       484.783997    
   1036.69995       485.226990    
   1036.80005       485.355988    
   1036.90002       486.096008    
   1037.00000       487.562012    
   1037.09998       489.209991    
   1037.19995       489.734009    
   1037.30005       489.782990    
   1037.40002       490.092987    
   1037.50000       489.134003    
   1037.59998       488.665985    
   1037.69995       488.531006    
   1037.80005       488.292999    
   1037.90002       488.338013    
   1038.00000       488.941010    
   1038.09998       488.959991    
   1038.19995       489.397003    
   1038.30005       489.723999    
   1038.40002       488.946014    
   1038.50000       488.772003    
   1038.59998       489.773010    
   1038.69995       491.657013    
   1038.80005       492.779999    
   1038.90002       493.542999    
   1039.00000       493.309998    
   1039.09998       492.257996    
   1039.19995       491.084015    
   1039.30005       490.527008    
   1039.40002       490.473999    
   1039.50000       489.651001    
   1039.59998       489.253998    
   1039.69995       489.483002    
   1039.80005       488.346985    
   1039.90002       486.977997    
   1040.00000       485.588013    
   1040.09998       485.390991    
   1040.19995       485.541992    
   1040.30005       485.632996    
   1040.40002       485.962006    
   1040.50000       486.632996    
   1040.59998       486.377991    
   1040.69995       486.208008    
   1040.80005       485.393005    
   1040.90002       484.218994    
   1041.00000       482.954987    
   1041.09998       481.871002    
   1041.19995       482.091003    
   1041.30005       481.608002    
   1041.40002       481.575012    
   1041.50000       481.234985    
   1041.59998       480.552002    
   1041.69995       479.419006    
   1041.80005       479.742004    
   1041.90002       480.635010    
   1042.00000       481.438995    
   1042.09998       481.841003    
   1042.19995       480.894012    
   1042.30005       478.653992    
   1042.40002       478.213989    
   1042.50000       479.549988    
   1042.59998       481.217010    
   1042.69995       482.463989    
   1042.80005       483.722992    
   1042.90002       483.980011    
   1043.00000       484.243011    
   1043.09998       484.309998    
   1043.19995       484.178986    
   1043.30005       483.786987    
   1043.40002       483.782013    
   1043.50000       483.467987    
   1043.59998       482.596008    
   1043.69995       481.593994    
   1043.80005       481.343994    
   1043.90002       481.566010    
   1044.00000       481.553986    
   1044.09998       481.822998    
   1044.19995       481.664001    
   1044.30005       481.404999    
   1044.40002       480.257996    
   1044.50000       478.127014    
   1044.59998       476.584015    
   1044.69995       475.904999    
   1044.80005       475.589996    
   1044.90002       474.119995    
   1045.00000       473.631989    
   1045.09998       473.795013    
   1045.19995       474.614990    
   1045.30005       474.681000    
   1045.40002       474.295990    
   1045.50000       473.893005    
   1045.59998       473.535004    
   1045.69995       473.410004    
   1045.80005       473.457001    
   1045.90002       472.790009    
   1046.00000       471.433990    
   1046.09998       471.118011    
   1046.19995       471.243988    
   1046.30005       471.524994    
   1046.40002       472.194000    
   1046.50000       473.645996    
   1046.59998       475.598999    
   1046.69995       476.359985    
   1046.80005       475.556000    
   1046.90002       474.028015    
   1047.00000       473.799988    
   1047.09998       473.854004    
   1047.19995       474.968994    
   1047.30005       474.808990    
   1047.40002       474.487000    
   1047.50000       474.627991    
   1047.59998       474.365997    
   1047.69995       473.635010    
   1047.80005       473.303009    
   1047.90002       474.585999    
   1048.00000       474.445007    
   1048.09998       474.472992    
   1048.19995       474.657990    
   1048.30005       474.532013    
   1048.40002       474.338013    
   1048.50000       473.157013    
   1048.59998       473.140015    
   1048.69995       473.532990    
   1048.80005       473.625000    
   1048.90002       473.095001    
   1049.00000       472.428986    
   1049.09998       472.204987    
   1049.19995       472.738007    
   1049.30005       475.087006    
   1049.40002       477.544006    
   1049.50000       479.601013    
   1049.59998       479.355011    
   1049.69995       478.842987    
   1049.80005       477.949005    
   1049.90002       476.773010    
   1050.00000       476.080994    
   1050.09998       474.221008    
   1050.19995       472.983002    
   1050.30005       472.799011    
   1050.40002       473.476990    
   1050.50000       473.648987    
   1050.59998       473.761993    
   1050.69995       475.455994    
   1050.80005       477.000000    
   1050.90002       477.372009    
   1051.00000       477.157013    
   1051.09998       476.070007    
   1051.19995       474.496002    
   1051.30005       472.533997    
   1051.40002       471.354004    
   1051.50000       470.457001    
   1051.59998       470.484009    
   1051.69995       472.049011    
   1051.80005       472.760986    
   1051.90002       474.074005    
   1052.00000       475.122009    
   1052.09998       476.247009    
   1052.19995       477.657013    
   1052.30005       478.437012    
   1052.40002       479.626007    
   1052.50000       480.362000    
   1052.59998       480.338989    
   1052.69995       479.984985    
   1052.80005       480.005005    
   1052.90002       480.441010    
   1053.00000       480.266998    
   1053.09998       480.757996    
   1053.19995       481.212006    
   1053.30005       480.938995    
   1053.40002       478.894989    
   1053.50000       476.131989    
   1053.59998       475.026001    
   1053.69995       474.950989    
   1053.80005       474.928986    
   1053.90002       474.763000    
   1054.00000       473.848999    
   1054.09998       472.300995    
   1054.19995       471.859009    
   1054.30005       472.472992    
   1054.40002       473.707001    
   1054.50000       472.907013    
   1054.59998       471.272003    
   1054.69995       470.924988    
   1054.80005       471.457001    
   1054.90002       471.700012    
   1055.00000       472.338013    
   1055.09998       472.390015    
   1055.19995       472.200989    
   1055.30005       471.208008    
   1055.40002       471.135010    
   1055.50000       471.908997    
   1055.59998       472.998993    
   1055.69995       473.042999    
   1055.80005       472.645996    
   1055.90002       471.671997    
   1056.00000       471.721985    
   1056.09998       473.257996    
   1056.19995       474.596008    
   1056.30005       475.414001    
   1056.40002       476.401001    
   1056.50000       477.437988    
   1056.59998       478.946014    
   1056.69995       480.868011    
   1056.80005       482.359009    
   1056.90002       482.613007    
   1057.00000       482.434998    
   1057.09998       481.403015    
   1057.19995       481.067993    
   1057.30005       480.614014    
   1057.40002       479.976990    
   1057.50000       479.410004    
   1057.59998       479.350006    
   1057.69995       480.996002    
   1057.80005       482.438995    
   1057.90002       483.634003    
   1058.00000       483.359009    
   1058.09998       484.114990    
   1058.19995       484.351990    
   1058.30005       483.170013    
   1058.40002       482.710999    
   1058.50000       482.230988    
   1058.59998       480.559998    
   1058.69995       479.480988    
   1058.80005       478.972992    
   1058.90002       479.299011    
   1059.00000       480.867004    
   1059.09998       483.140015    
   1059.19995       484.489014    
   1059.30005       485.601013    
   1059.40002       486.076996    
   1059.50000       485.690002    
   1059.59998       486.561005    
   1059.69995       487.351990    
   1059.80005       488.656006    
   1059.90002       489.649994    
   1060.00000       491.052002    
   1060.09998       492.127991    
   1060.19995       493.221008    
   1060.30005       493.865997    
   1060.40002       493.584015    
   1060.50000       493.411011    
   1060.59998       492.880005    
   1060.69995       492.773010    
   1060.80005       492.321991    
   1060.90002       491.200989    
   1061.00000       490.596985    
   1061.09998       491.020996    
   1061.19995       492.100006    
   1061.30005       492.708008    
   1061.40002       493.309998    
   1061.50000       493.901001    
   1061.59998       494.431000    
   1061.69995       494.582001    
   1061.80005       494.303986    
   1061.90002       494.190002    
   1062.00000       494.795013    
   1062.09998       495.187988    
   1062.19995       494.509003    
   1062.30005       493.938995    
   1062.40002       493.027008    
   1062.50000       491.554993    
   1062.59998       489.915985    
   1062.69995       487.278992    
   1062.80005       485.750000    
   1062.90002       485.109985    
   1063.00000       484.907990    
   1063.09998       485.071991    
   1063.19995       484.350006    
   1063.30005       483.019012    
   1063.40002       481.730988    
   1063.50000       481.295013    
   1063.59998       481.565002    
   1063.69995       482.260986    
   1063.80005       482.313995    
   1063.90002       481.622009    
   1064.00000       480.209015    
   1064.09998       479.510010    
   1064.19995       479.121002    
   1064.30005       479.201996    
   1064.40002       479.885986    
   1064.50000       480.575989    
   1064.59998       481.510986    
   1064.69995       482.345001    
   1064.80005       481.944000    
   1064.90002       480.957001    
   1065.00000       479.894012    
   1065.09998       478.808990    
   1065.19995       478.782013    
   1065.30005       478.675995    
   1065.40002       479.033997    
   1065.50000       479.335999    
   1065.59998       478.363007    
   1065.69995       478.255005    
   1065.80005       479.194000    
   1065.90002       480.619995    
   1066.00000       482.062988    
   1066.09998       482.898987    
   1066.19995       483.898987    
   1066.30005       484.325012    
   1066.40002       483.799011    
   1066.50000       482.386993    
   1066.59998       481.023987    
   1066.69995       479.506989    
   1066.80005       478.765015    
   1066.90002       478.248993    
   1067.00000       477.802002    
   1067.09998       477.509003    
   1067.19995       477.614990    
   1067.30005       480.455994    
   1067.40002       482.345001    
   1067.50000       482.553009    
   1067.59998       482.519989    
   1067.69995       481.204987    
   1067.80005       481.619995    
   1067.90002       483.322998    
   1068.00000       484.222992    
   1068.09998       484.230011    
   1068.19995       483.089996    
   1068.30005       482.510986    
   1068.40002       483.497009    
   1068.50000       483.692993    
   1068.59998       483.397003    
   1068.69995       484.221008    
   1068.80005       484.865997    
   1068.90002       485.115997    
   1069.00000       485.283997    
   1069.09998       486.523010    
   1069.19995       487.441010    
   1069.30005       488.308014    
   1069.40002       488.006012    
   1069.50000       487.687988    
   1069.59998       488.334991    
   1069.69995       490.101990    
   1069.80005       491.515015    
   1069.90002       493.355011    
   1070.00000       493.955994    
   1070.09998       494.105988    
   1070.19995       494.303009    
   1070.30005       493.441010    
   1070.40002       493.046997    
   1070.50000       493.018005    
   1070.59998       493.446991    
   1070.69995       493.878998    
   1070.80005       494.316986    
   1070.90002       496.066010    
   1071.00000       497.079010    
   1071.09998       497.181000    
   1071.19995       496.688995    
   1071.30005       496.291992    
   1071.40002       495.928986    
   1071.50000       495.516998    
   1071.59998       494.884003    
   1071.69995       494.377014    
   1071.80005       495.040009    
   1071.90002       495.054993    
   1072.00000       494.894989    
   1072.09998       495.079010    
   1072.19995       495.492004    
   1072.30005       497.138000    
   1072.40002       498.570007    
   1072.50000       498.276001    
   1072.59998       497.279999    
   1072.69995       496.729004    
   1072.80005       496.243011    
   1072.90002       495.721008    
   1073.00000       495.160004    
   1073.09998       495.467987    
   1073.19995       496.223999    
   1073.30005       496.795990    
   1073.40002       495.723999    
   1073.50000       495.350006    
   1073.59998       495.259003    
   1073.69995       494.477997    
   1073.80005       492.963989    
   1073.90002       491.855988    
   1074.00000       491.544006    
   1074.09998       491.977997    
   1074.19995       491.760010    
   1074.30005       491.644012    
   1074.40002       490.553986    
   1074.50000       487.954987    
   1074.59998       486.477997    
   1074.69995       487.217010    
   1074.80005       487.571991    
   1074.90002       487.658997    
   1075.00000       485.992004    
   1075.09998       483.500000    
   1075.19995       481.717010    
   1075.30005       481.092987    
   1075.40002       481.704987    
   1075.50000       481.606995    
   1075.59998       480.614014    
   1075.69995       479.283997    
   1075.80005       478.187012    
   1075.90002       477.477997    
   1076.00000       476.675995    
   1076.09998       475.290985    
   1076.19995       474.115997    
   1076.30005       473.871002    
   1076.40002       473.716003    
   1076.50000       474.498993    
   1076.59998       474.699005    
   1076.69995       474.799988    
   1076.80005       474.795990    
   1076.90002       476.493011    
   1077.00000       477.493988    
   1077.09998       476.487000    
   1077.19995       475.477997    
   1077.30005       475.755005    
   1077.40002       476.497009    
   1077.50000       477.782013    
   1077.59998       478.819000    
   1077.69995       480.048004    
   1077.80005       481.058014    
   1077.90002       481.557007    
   1078.00000       482.830994    
   1078.09998       484.641998    
   1078.19995       486.015015    
   1078.30005       487.226013    
   1078.40002       487.920990    
   1078.50000       487.882996    
   1078.59998       487.859985    
   1078.69995       488.450989    
   1078.80005       488.545990    
   1078.90002       488.683990    
   1079.00000       488.699005    
   1079.09998       488.404999    
   1079.19995       487.920013    
   1079.30005       486.829010    
   1079.40002       486.315002    
   1079.50000       486.067993    
   1079.59998       485.890015    
   1079.69995       485.738007    
   1079.80005       486.444000    
   1079.90002       486.726013    
   1080.00000       486.834015    
   1080.09998       487.777008    
   1080.19995       488.274994    
   1080.30005       488.531006    
   1080.40002       488.694000    
   1080.50000       488.700012    
   1080.59998       488.201996    
   1080.69995       485.464996    
   1080.80005       483.246002    
   1080.90002       481.424011    
   1081.00000       481.938995    
   1081.09998       484.432007    
   1081.19995       485.984985    
   1081.30005       487.759003    
   1081.40002       488.385986    
   1081.50000       487.770996    
   1081.59998       487.901001    
   1081.69995       487.399994    
   1081.80005       485.739014    
   1081.90002       484.112000    
   1082.00000       483.505005    
   1082.09998       484.244995    
   1082.19995       483.977997    
   1082.30005       482.871002    
   1082.40002       481.376007    
   1082.50000       480.404999    
   1082.59998       480.023987    
   1082.69995       479.798004    
   1082.80005       479.359985    
   1082.90002       478.247986    
   1083.00000       477.804993    
   1083.09998       478.057007    
   1083.19995       478.415009    
   1083.30005       478.487000    
   1083.40002       477.881012    
   1083.50000       477.381012    
   1083.59998       478.707001    
   1083.69995       479.458008    
   1083.80005       478.953003    
   1083.90002       478.252014    
   1084.00000       477.984985    
   1084.09998       477.303986    
   1084.19995       477.221008    
   1084.30005       477.958008    
   1084.40002       478.990997    
   1084.50000       479.223999    
   1084.59998       478.882996    
   1084.69995       479.519989    
   1084.80005       480.596008    
   1084.90002       481.432007    
   1085.00000       481.562012    
   1085.09998       481.246002    
   1085.19995       480.569000    
   1085.30005       479.700012    
   1085.40002       478.531006    
   1085.50000       477.804993    
   1085.59998       477.210999    
   1085.69995       477.170990    
   1085.80005       476.946014    
   1085.90002       476.238007    
   1086.00000       475.634003    
   1086.09998       475.471985    
   1086.19995       474.351013    
   1086.30005       474.058014    
   1086.40002       474.389008    
   1086.50000       474.061005    
   1086.59998       473.571991    
   1086.69995       472.434998    
   1086.80005       472.237000    
   1086.90002       471.295013    
   1087.00000       470.953003    
   1087.09998       472.024994    
   1087.19995       473.351013    
   1087.30005       475.096985    
   1087.40002       476.085999    
   1087.50000       475.479004    
   1087.59998       475.208008    
   1087.69995       474.265991    
   1087.80005       472.511993    
   1087.90002       469.859009    
   1088.00000       467.781006    
   1088.09998       467.807007    
   1088.19995       467.665985    
   1088.30005       466.040009    
   1088.40002       465.031006    
   1088.50000       465.462006    
   1088.59998       464.779999    
   1088.69995       463.722992    
   1088.80005       463.743988    
   1088.90002       464.595001    
   1089.00000       464.863007    
   1089.09998       465.238007    
   1089.19995       466.424988    
   1089.30005       467.859985    
   1089.40002       469.776001    
   1089.50000       470.730011    
   1089.59998       472.011993    
   1089.69995       474.308990    
   1089.80005       475.898010    
   1089.90002       476.385986    
   1090.00000       476.122986    
   1090.09998       475.559998    
   1090.19995       475.816986    
   1090.30005       476.532013    
   1090.40002       475.709015    
   1090.50000       474.519989    
   1090.59998       473.535004    
   1090.69995       472.783997    
   1090.80005       471.375000    
   1090.90002       471.125000    
   1091.00000       471.356995    
   1091.09998       472.860992    
   1091.19995       473.128998    
   1091.30005       473.162994    
   1091.40002       473.119995    
   1091.50000       472.462006    
   1091.59998       472.910004    
   1091.69995       473.292999    
   1091.80005       473.273010    
   1091.90002       472.786987    
   1092.00000       471.437012    
   1092.09998       471.342010    
   1092.19995       472.471985    
   1092.30005       473.826996    
   1092.40002       474.519012    
   1092.50000       473.864014    
   1092.59998       473.723999    
   1092.69995       474.269012    
   1092.80005       475.149994    
   1092.90002       475.425995    
   1093.00000       475.087006    
   1093.09998       475.460999    
   1093.19995       476.033997    
   1093.30005       477.341003    
   1093.40002       478.759003    
   1093.50000       479.415009    
   1093.59998       480.096008    
   1093.69995       480.066986    
   1093.80005       480.135010    
   1093.90002       480.740997    
   1094.00000       482.433014    
   1094.09998       484.188995    
   1094.19995       484.627014    
   1094.30005       484.350006    
   1094.40002       483.877991    
   1094.50000       483.510986    
   1094.59998       483.299011    
   1094.69995       482.417999    
   1094.80005       481.690002    
   1094.90002       481.355011    
   1095.00000       480.726990    
   1095.09998       480.273987    
   1095.19995       479.218994    
   1095.30005       478.046997    
   1095.40002       478.990997    
   1095.50000       480.063995    
   1095.59998       479.247009    
   1095.69995       477.996002    
   1095.80005       477.028015    
   1095.90002       476.329987    
   1096.00000       475.488007    
   1096.09998       475.141998    
   1096.19995       474.394012    
   1096.30005       474.062012    
   1096.40002       473.622009    
   1096.50000       474.403992    
   1096.59998       475.967987    
   1096.69995       477.273010    
   1096.80005       478.632996    
   1096.90002       478.904999    
   1097.00000       478.527008    
   1097.09998       478.328003    
   1097.19995       478.529999    
   1097.30005       479.385986    
   1097.40002       480.359009    
   1097.50000       479.786011    
   1097.59998       478.653015    
   1097.69995       477.992004    
   1097.80005       477.511993    
   1097.90002       478.204010    
   1098.00000       479.433990    
   1098.09998       481.000000    
   1098.19995       481.695007    
   1098.30005       482.757996    
   1098.40002       482.993988    
   1098.50000       483.635986    
   1098.59998       484.463013    
   1098.69995       486.609009    
   1098.80005       488.127014    
   1098.90002       488.891998    
   1099.00000       490.393005    
   1099.09998       491.389008    
   1099.19995       491.953003    
   1099.30005       492.027008    
   1099.40002       493.954987    
   1099.50000       496.381012    
   1099.59998       497.438995    
   1099.69995       497.770996    
   1099.80005       498.598999    
   1099.90002       499.829010    
   1100.00000       500.307007    
   1100.09998       499.777008    
   1100.19995       499.968994    
   1100.30005       501.352997    
   1100.40002       502.653015    
   1100.50000       502.731995    
   1100.59998       501.595001    
   1100.69995       500.067993    
   1100.80005       498.653015    
   1100.90002       498.640015    
   1101.00000       498.835999    
   1101.09998       498.355988    
   1101.19995       498.494995    
   1101.30005       498.996002    
   1101.40002       499.049011    
   1101.50000       498.669006    
   1101.59998       498.056000    
   1101.69995       496.990997    
   1101.80005       495.546997    
   1101.90002       494.161987    
   1102.00000       491.951996    
   1102.09998       489.640991    
   1102.19995       488.213013    
   1102.30005       486.419006    
   1102.40002       485.204010    
   1102.50000       484.380005    
   1102.59998       483.959015    
   1102.69995       483.139008    
   1102.80005       483.313995    
   1102.90002       483.899994    
   1103.00000       483.445007    
   1103.09998       484.212006    
   1103.19995       485.554993    
   1103.30005       485.468994    
   1103.40002       484.665985    
   1103.50000       482.960999    
   1103.59998       482.994995    
   1103.69995       483.976013    
   1103.80005       486.289001    
   1103.90002       490.140991    
   1104.00000       492.541992    
   1104.09998       493.795990    
   1104.19995       494.485992    
   1104.30005       494.278992    
   1104.40002       493.942993    
   1104.50000       494.894012    
   1104.59998       496.182007    
   1104.69995       497.542999    
   1104.80005       497.937012    
   1104.90002       498.799988    
   1105.00000       498.859985    
   1105.09998       497.471008    
   1105.19995       496.929993    
   1105.30005       495.977997    
   1105.40002       495.959015    
   1105.50000       496.631012    
   1105.59998       497.580994    
   1105.69995       498.558014    
   1105.80005       499.332001    
   1105.90002       499.687012    
   1106.00000       500.110992    
   1106.09998       501.574005    
   1106.19995       502.765991    
   1106.30005       503.533997    
   1106.40002       503.925995    
   1106.50000       503.122986    
   1106.59998       503.513000    
   1106.69995       504.352997    
   1106.80005       504.536987    
   1106.90002       504.364014    
   1107.00000       505.270996    
   1107.09998       506.411987    
   1107.19995       507.558014    
   1107.30005       508.976013    
   1107.40002       509.516998    
   1107.50000       507.700012    
   1107.59998       505.864990    
   1107.69995       504.744995    
   1107.80005       504.153015    
   1107.90002       502.342987    
   1108.00000       501.488007    
   1108.09998       500.778015    
   1108.19995       499.768005    
   1108.30005       498.540009    
   1108.40002       498.083008    
   1108.50000       498.566986    
   1108.59998       499.576996    
   1108.69995       500.575012    
   1108.80005       500.945007    
   1108.90002       500.074005    
   1109.00000       497.687012    
   1109.09998       495.583008    
   1109.19995       493.917999    
   1109.30005       493.393005    
   1109.40002       493.638000    
   1109.50000       493.579987    
   1109.59998       492.104004    
   1109.69995       490.966003    
   1109.80005       490.407990    
   1109.90002       489.901001    
   1110.00000       489.153992    
   1110.09998       489.082001    
   1110.19995       489.282990    
   1110.30005       488.850006    
   1110.40002       489.666992    
   1110.50000       490.747009    
   1110.59998       491.753998    
   1110.69995       492.558990    
   1110.80005       493.734985    
   1110.90002       494.515991    
   1111.00000       494.253998    
   1111.09998       494.270996    
   1111.19995       494.799988    
   1111.30005       495.123993    
   1111.40002       495.199005    
   1111.50000       495.045013    
   1111.59998       494.306000    
   1111.69995       493.570007    
   1111.80005       493.381012    
   1111.90002       494.218994    
   1112.00000       494.871002    
   1112.09998       495.273010    
   1112.19995       495.178009    
   1112.30005       495.174988    
   1112.40002       494.949005    
   1112.50000       494.265015    
   1112.59998       494.075012    
   1112.69995       494.041992    
   1112.80005       494.296997    
   1112.90002       494.734985    
   1113.00000       494.877991    
   1113.09998       493.834991    
   1113.19995       493.406006    
   1113.30005       493.306000    
   1113.40002       493.136993    
   1113.50000       493.209015    
   1113.59998       494.153015    
   1113.69995       495.365997    
   1113.80005       495.388000    
   1113.90002       494.200012    
   1114.00000       493.385986    
   1114.09998       492.335999    
   1114.19995       491.596985    
   1114.30005       491.811005    
   1114.40002       491.789001    
   1114.50000       491.821014    
   1114.59998       492.102997    
   1114.69995       491.617004    
   1114.80005       491.859985    
   1114.90002       493.204987    
   1115.00000       493.661011    
   1115.09998       493.127014    
   1115.19995       492.325989    
   1115.30005       491.931000    
   1115.40002       491.596985    
   1115.50000       491.273987    
   1115.59998       492.039001    
   1115.69995       493.976990    
   1115.80005       494.708008    
   1115.90002       493.815002    
   1116.00000       493.190002    
   1116.09998       493.588013    
   1116.19995       493.964996    
   1116.30005       494.230011    
   1116.40002       493.191010    
   1116.50000       492.506989    
   1116.59998       492.886993    
   1116.69995       494.088989    
   1116.80005       494.667999    
   1116.90002       493.934998    
   1117.00000       493.602997    
   1117.09998       494.459991    
   1117.19995       495.770996    
   1117.30005       496.483002    
   1117.40002       496.140015    
   1117.50000       496.415985    
   1117.59998       496.932007    
   1117.69995       496.815002    
   1117.80005       496.523987    
   1117.90002       494.485992    
   1118.00000       493.330994    
   1118.09998       492.898010    
   1118.19995       492.273010    
   1118.30005       491.703003    
   1118.40002       491.536987    
   1118.50000       492.128998    
   1118.59998       492.816010    
   1118.69995       493.167999    
   1118.80005       491.649994    
   1118.90002       490.013000    
   1119.00000       488.437012    
   1119.09998       486.320007    
   1119.19995       485.101013    
   1119.30005       484.153992    
   1119.40002       483.570007    
   1119.50000       483.321014    
   1119.59998       483.040985    
   1119.69995       482.920990    
   1119.80005       481.540009    
   1119.90002       479.686005    
   1120.00000       479.041992    
   1120.09998       480.532990    
   1120.19995       481.200989    
   1120.30005       482.083008    
   1120.40002       482.024994    
   1120.50000       480.886993    
   1120.59998       480.627991    
   1120.69995       480.464996    
   1120.80005       480.627014    
   1120.90002       480.885986    
   1121.00000       481.493988    
   1121.09998       480.777008    
   1121.19995       479.807007    
   1121.30005       478.720001    
   1121.40002       478.984985    
   1121.50000       479.550995    
   1121.59998       479.811005    
   1121.69995       481.290009    
   1121.80005       482.803986    
   1121.90002       483.921997    
   1122.00000       485.212006    
   1122.09998       487.488007    
   1122.19995       489.308014    
   1122.30005       489.753998    
   1122.40002       489.876007    
   1122.50000       490.669006    
   1122.59998       491.640015    
   1122.69995       492.523010    
   1122.80005       492.910004    
   1122.90002       492.940002    
   1123.00000       493.264008    
   1123.09998       493.781006    
   1123.19995       494.931000    
   1123.30005       496.765015    
   1123.40002       497.901001    
   1123.50000       498.144012    
   1123.59998       497.082001    
   1123.69995       495.667999    
   1123.80005       494.863007    
   1123.90002       494.109009    
   1124.00000       494.317993    
   1124.09998       495.364990    
   1124.19995       496.338013    
   1124.30005       497.205994    
   1124.40002       497.045013    
   1124.50000       496.269989    
   1124.59998       494.386993    
   1124.69995       491.846008    
   1124.80005       490.411987    
   1124.90002       489.001007    
   1125.00000       488.026001    
   1125.09998       486.815002    
   1125.19995       485.682007    
   1125.30005       484.187988    
   1125.40002       482.252991    
   1125.50000       481.247986    
   1125.59998       481.665009    
   1125.69995       482.882996    
   1125.80005       483.738007    
   1125.90002       483.575989    
   1126.00000       482.660004    
   1126.09998       480.997009    
   1126.19995       480.819000    
   1126.30005       481.557007    
   1126.40002       481.953003    
   1126.50000       481.669006    
   1126.59998       481.226990    
   1126.69995       480.626007    
   1126.80005       479.924988    
   1126.90002       479.794006    
   1127.00000       480.207001    
   1127.09998       481.657013    
   1127.19995       482.579010    
   1127.30005       483.618988    
   1127.40002       484.677002    
   1127.50000       486.109009    
   1127.59998       486.830994    
   1127.69995       486.584991    
   1127.80005       486.441010    
   1127.90002       486.165985    
   1128.00000       486.604004    
   1128.09998       486.846008    
   1128.19995       487.097992    
   1128.30005       488.199005    
   1128.40002       489.729004    
   1128.50000       491.799011    
   1128.59998       493.484009    
   1128.69995       495.546997    
   1128.80005       497.243988    
   1128.90002       498.433990    
   1129.00000       498.497009    
   1129.09998       498.604004    
   1129.19995       498.476990    
   1129.30005       499.460999    
   1129.40002       500.485992    
   1129.50000       500.878998    
   1129.59998       500.476990    
   1129.69995       499.863007    
   1129.80005       499.859985    
   1129.90002       499.467010    
   1130.00000       499.157013    
   1130.09998       497.744995    
   1130.19995       495.632996    
   1130.30005       494.201996    
   1130.40002       493.950012    
   1130.50000       494.018005    
   1130.59998       493.303986    
   1130.69995       493.010010    
   1130.80005       492.997986    
   1130.90002       493.192993    
   1131.00000       493.385010    
   1131.09998       492.816986    
   1131.19995       490.519989    
   1131.30005       488.487000    
   1131.40002       487.781006    
   1131.50000       487.770996    
   1131.59998       487.656006    
   1131.69995       487.023987    
   1131.80005       485.958008    
   1131.90002       486.334015    
   1132.00000       487.214996    
   1132.09998       489.200989    
   1132.19995       490.990997    
   1132.30005       492.244995    
   1132.40002       492.171997    
   1132.50000       492.511993    
   1132.59998       492.592010    
   1132.69995       492.200012    
   1132.80005       491.450012    
   1132.90002       491.610992    
   1133.00000       492.002014    
   1133.09998       492.268005    
   1133.19995       492.460999    
   1133.30005       492.785004    
   1133.40002       492.587006    
   1133.50000       492.673004    
   1133.59998       492.343994    
   1133.69995       491.632996    
   1133.80005       490.744995    
   1133.90002       489.941010    
   1134.00000       488.347992    
   1134.09998       486.490997    
   1134.19995       486.072998    
   1134.30005       487.067993    
   1134.40002       488.529999    
   1134.50000       488.735992    
   1134.59998       487.811005    
   1134.69995       487.632996    
   1134.80005       487.743011    
   1134.90002       488.593994    
   1135.00000       488.898987    
   1135.09998       488.855988    
   1135.19995       488.533997    
   1135.30005       487.957001    
   1135.40002       487.990997    
   1135.50000       488.302002    
   1135.59998       487.214996    
   1135.69995       486.566010    
   1135.80005       486.246002    
   1135.90002       485.256012    
   1136.00000       485.240997    
   1136.09998       485.894012    
   1136.19995       486.579987    
   1136.30005       487.226990    
   1136.40002       487.937012    
   1136.50000       489.032990    
   1136.59998       489.928009    
   1136.69995       490.290985    
   1136.80005       490.416992    
   1136.90002       490.774994    
   1137.00000       491.765015    
   1137.09998       492.558990    
   1137.19995       492.760986    
   1137.30005       492.285004    
   1137.40002       491.631012    
   1137.50000       490.016998    
   1137.59998       487.666992    
   1137.69995       486.333008    
   1137.80005       486.049011    
   1137.90002       485.782013    
   1138.00000       485.510986    
   1138.09998       486.106995    
   1138.19995       487.444000    
   1138.30005       488.729004    
   1138.40002       489.309998    
   1138.50000       489.688995    
   1138.59998       490.785004    
   1138.69995       492.959991    
   1138.80005       494.523987    
   1138.90002       495.079010    
   1139.00000       495.971008    
   1139.09998       496.751007    
   1139.19995       496.752991    
   1139.30005       495.489014    
   1139.40002       494.845001    
   1139.50000       494.487000    
   1139.59998       494.528015    
   1139.69995       495.278992    
   1139.80005       494.850006    
   1139.90002       493.010010    
   1140.00000       492.178986    
   1140.09998       491.148987    
   1140.19995       489.045990    
   1140.30005       487.250000    
   1140.40002       485.678009    
   1140.50000       484.656006    
   1140.59998       483.490997    
   1140.69995       482.468994    
   1140.80005       481.669006    
   1140.90002       480.628998    
   1141.00000       480.028992    
   1141.09998       479.670990    
   1141.19995       479.261993    
   1141.30005       477.786987    
   1141.40002       477.182007    
   1141.50000       477.127014    
   1141.59998       477.803986    
   1141.69995       479.571991    
   1141.80005       481.261993    
   1141.90002       481.842010    
   1142.00000       481.550995    
   1142.09998       481.217987    
   1142.19995       481.872009    
   1142.30005       483.071991    
   1142.40002       483.515991    
   1142.50000       484.134003    
   1142.59998       485.513000
[truncated: 1,350,091 more chars]
