# Supplementary material for: Antibody–nanobody combination increases their neutralizing activity against SARS-CoV-2 and nanobody H11-H4 is effective against Alpha, Kappa and Delta variants
Source: Sci Rep. 2022 Jun 11;12:9701. doi: 10.1038/s41598-022-14263-1 (PMC9188278; doi:10.1038/s41598-022-14263-1)
Supplement: Supplementary file 2 — Supplementary Information 2. [file 41598_2022_14263_MOESM2_ESM.zip › SciRep_data/SMD_data/MUTATION/Binding_affinity/Beta/nout_delta_F_time_H.dat]

#Time (ps)     -delta_F (kcal/mol)
   0.00000000       2.24291696E-04
  0.100000001       3.77541000E-04
  0.200000003       7.96609325E-04
  0.300000012       1.84173754E-03
  0.400000006       3.33158392E-03
  0.500000000       3.96416709E-03
  0.600000024       5.16334502E-03
  0.699999988       6.48665568E-03
  0.800000012       7.90148228E-03
  0.899999976       6.20636856E-03
   1.00000000       6.07703859E-03
   1.10000002       6.97333040E-03
   1.20000005       6.94026938E-03
   1.29999995       7.17147021E-03
   1.39999998       9.14610177E-03
   1.50000000       1.09202713E-02
   1.60000002       1.04395775E-02
   1.70000005       8.94222502E-03
   1.79999995       9.28898528E-03
   1.89999998       9.68895014E-03
   2.00000000       9.50471591E-03
   2.09999990       9.97173507E-03
   2.20000005       1.05111403E-02
   2.29999995       8.35390855E-03
   2.40000010       6.93148049E-03
   2.50000000       6.83522550E-03
   2.59999990       6.69833552E-03
   2.70000005       8.31342209E-03
   2.79999995       1.05922623E-02
   2.90000010       1.32861333E-02
   3.00000000       1.51853412E-02
   3.09999990       1.33955367E-02
   3.20000005       1.09843826E-02
   3.29999995       9.85671487E-03
   3.40000010       1.30062653E-02
   3.50000000       1.91170797E-02
   3.59999990       2.17389166E-02
   3.70000005       2.21395958E-02
   3.79999995       2.39843708E-02
   3.90000010       2.57868897E-02
   4.00000000       2.56792940E-02
   4.09999990       2.37891600E-02
   4.19999981       2.14951057E-02
   4.30000019       1.88276395E-02
   4.40000010       1.73761211E-02
   4.50000000       1.49991754E-02
   4.59999990       1.42352106E-02
   4.69999981       1.48381200E-02
   4.80000019       1.33079756E-02
   4.90000010       1.03366533E-02
   5.00000000       1.07395202E-02
   5.09999990       1.29918745E-02
   5.19999981       1.49685312E-02
   5.30000019       1.75188147E-02
   5.40000010       2.03696098E-02
   5.50000000       2.35326607E-02
   5.59999990       2.82306615E-02
   5.69999981       3.07493564E-02
   5.80000019       2.97143105E-02
   5.90000010       2.67817043E-02
   6.00000000       2.58676205E-02
   6.09999990       2.61989105E-02
   6.19999981       2.71949396E-02
   6.30000019       2.71489061E-02
   6.40000010       2.56440602E-02
   6.50000000       2.43224092E-02
   6.59999990       2.26812158E-02
   6.69999981       2.18531266E-02
   6.80000019       2.06201691E-02
   6.90000010       2.13841349E-02
   7.00000000       2.35962458E-02
   7.09999990       2.31417008E-02
   7.19999981       2.31086258E-02
   7.30000019       2.56077442E-02
   7.40000010       2.59756222E-02
   7.50000000       2.56120656E-02
   7.59999990       2.55924910E-02
   7.69999981       2.50531659E-02
   7.80000019       2.46445201E-02
   7.90000010       2.26867516E-02
   8.00000000       2.16548108E-02
   8.10000038       2.26511098E-02
   8.19999981       2.64701247E-02
   8.30000019       3.19454558E-02
   8.39999962       3.47340144E-02
   8.50000000       3.68772745E-02
   8.60000038       3.56972404E-02
   8.69999981       3.77404653E-02
   8.80000019       4.64474261E-02
   8.89999962       5.95444515E-02
   9.00000000       7.05181956E-02
   9.10000038       7.90857002E-02
   9.19999981       8.53386372E-02
   9.30000019       9.77946743E-02
   9.39999962      0.104405895    
   9.50000000      0.112086177    
   9.60000038      0.120605089    
   9.69999981      0.120137312    
   9.80000019      0.124774158    
   9.89999962      0.129577324    
   10.0000000      0.135733053    
   10.1000004      0.134918869    
   10.1999998      0.123324387    
   10.3000002      0.110661663    
   10.3999996       9.68268663E-02
   10.5000000       9.01652873E-02
   10.6000004       8.62832293E-02
   10.6999998       7.57379755E-02
   10.8000002       6.37588799E-02
   10.8999996       5.60173057E-02
   11.0000000       5.32599315E-02
   11.1000004       4.66763861E-02
   11.1999998       4.40976135E-02
   11.3000002       3.78777608E-02
   11.3999996       3.45973969E-02
   11.5000000       3.54379080E-02
   11.6000004       3.47502157E-02
   11.6999998       3.00859641E-02
   11.8000002       2.86533460E-02
   11.8999996       2.78792549E-02
   12.0000000       2.42217015E-02
   12.1000004       1.90282501E-02
   12.1999998       1.61192697E-02
   12.3000002       1.40343299E-02
   12.3999996       1.45602906E-02
   12.5000000       1.81730259E-02
   12.6000004       2.18617655E-02
   12.6999998       2.64037047E-02
   12.8000002       2.45902520E-02
   12.8999996       2.00646464E-02
   13.0000000       1.63127240E-02
   13.1000004       1.58568304E-02
   13.1999998       1.74232349E-02
   13.3000002       1.71971116E-02
   13.3999996       1.78802107E-02
   13.5000000       1.82262156E-02
   13.6000004       1.80454496E-02
   13.6999998       1.73569508E-02
   13.8000002       1.54839596E-02
   13.8999996       1.60300359E-02
   14.0000000       1.48949558E-02
   14.1000004       1.47383558E-02
   14.1999998       1.49554349E-02
   14.3000002       1.73407514E-02
   14.3999996       1.94414854E-02
   14.5000000       2.01577954E-02
   14.6000004       2.03655604E-02
   14.6999998       1.83297601E-02
   14.8000002       1.96514092E-02
   14.8999996       2.35167313E-02
   15.0000000       2.59896610E-02
   15.1000004       2.73200851E-02
   15.1999998       2.67679356E-02
   15.3000002       2.80624516E-02
   15.3999996       3.04412860E-02
   15.5000000       3.34254615E-02
   15.6000004       3.68139595E-02
   15.6999998       3.69044095E-02
   15.8000002       3.89105119E-02
   15.8999996       3.29120569E-02
   16.0000000       2.62813959E-02
   16.1000004       2.54119951E-02
   16.2000008       2.58849002E-02
   16.2999992       2.41151862E-02
   16.3999996       2.45000720E-02
   16.5000000       2.59270202E-02
   16.6000004       2.72170808E-02
   16.7000008       2.77020000E-02
   16.7999992       2.95066796E-02
   16.8999996       3.24476548E-02
   17.0000000       3.53882276E-02
   17.1000004       3.93784195E-02
   17.2000008       4.06617299E-02
   17.2999992       3.99439335E-02
   17.3999996       4.25557792E-02
   17.5000000       4.94483411E-02
   17.6000004       5.69465086E-02
   17.7000008       6.38296157E-02
   17.7999992       6.55952841E-02
   17.8999996       6.11622930E-02
   18.0000000       6.42176121E-02
   18.1000004       7.54157230E-02
   18.2000008       8.10606182E-02
   18.2999992       7.79919326E-02
   18.3999996       7.65547231E-02
   18.5000000       7.02210590E-02
   18.6000004       6.75033778E-02
   18.7000008       7.20585436E-02
   18.7999992       7.85845816E-02
   18.8999996       8.44781399E-02
   19.0000000       8.71906951E-02
   19.1000004       8.26599598E-02
   19.2000008       7.71199688E-02
   19.2999992       7.57202879E-02
   19.3999996       7.80058354E-02
   19.5000000       7.99224302E-02
   19.6000004       7.77078941E-02
   19.7000008       6.79630488E-02
   19.7999992       6.20649010E-02
   19.8999996       5.58569245E-02
   20.0000000       5.55167235E-02
   20.1000004       5.62955402E-02
   20.2000008       5.78611344E-02
   20.2999992       5.88227399E-02
   20.3999996       5.67757338E-02
   20.5000000       6.10815585E-02
   20.6000004       6.66378886E-02
   20.7000008       6.96733668E-02
   20.7999992       7.08151981E-02
   20.8999996       7.63472319E-02
   21.0000000       7.69338012E-02
   21.1000004       7.47312754E-02
   21.2000008       7.32585639E-02
   21.2999992       6.80900887E-02
   21.3999996       6.67062029E-02
   21.5000000       6.59716651E-02
   21.6000004       6.58453032E-02
   21.7000008       6.30981922E-02
   21.7999992       5.81324846E-02
   21.8999996       5.36626354E-02
   22.0000000       5.32125458E-02
   22.1000004       5.24882711E-02
   22.2000008       5.58037385E-02
   22.2999992       6.43137321E-02
   22.3999996       6.87351152E-02
   22.5000000       6.83411881E-02
   22.6000004       6.75152540E-02
   22.7000008       6.61965758E-02
   22.7999992       7.21030980E-02
   22.8999996       8.01701546E-02
   23.0000000       8.60317200E-02
   23.1000004       8.59967619E-02
   23.2000008       8.20805430E-02
   23.2999992       7.36788139E-02
   23.3999996       6.81119561E-02
   23.5000000       6.36313036E-02
   23.6000004       5.74690960E-02
   23.7000008       5.05874716E-02
   23.7999992       4.83339168E-02
   23.8999996       5.15304431E-02
   24.0000000       5.52567169E-02
   24.1000004       5.98128326E-02
   24.2000008       6.01209030E-02
   24.2999992       5.69245070E-02
   24.3999996       5.30323237E-02
   24.5000000       4.79588844E-02
   24.6000004       4.39951494E-02
   24.7000008       4.37491797E-02
   24.7999992       4.13267389E-02
   24.8999996       3.75988521E-02
   25.0000000       3.38729881E-02
   25.1000004       3.28618363E-02
   25.2000008       3.16161923E-02
   25.2999992       2.88760960E-02
   25.3999996       2.54456103E-02
   25.5000000       2.32954659E-02
   25.6000004       2.31936760E-02
   25.7000008       2.86978967E-02
   25.7999992       3.40363346E-02
   25.8999996       3.52205560E-02
   26.0000000       3.40348519E-02
   26.1000004       3.61007564E-02
   26.2000008       3.93269844E-02
   26.2999992       4.58503217E-02
   26.3999996       4.36476618E-02
   26.5000000       3.46104912E-02
   26.6000004       2.68380009E-02
   26.7000008       2.09490303E-02
   26.7999992       1.97511762E-02
   26.8999996       2.02593151E-02
   27.0000000       1.92168448E-02
   27.1000004       2.19489764E-02
   27.2000008       2.61960756E-02
   27.2999992       2.88180448E-02
   27.3999996       2.63771098E-02
   27.5000000       2.25229952E-02
   27.6000004       2.11042818E-02
   27.7000008       2.07338389E-02
   27.7999992       2.05816962E-02
   27.8999996       1.88527517E-02
   28.0000000       1.62963904E-02
   28.1000004       1.38345296E-02
   28.2000008       1.46306250E-02
   28.2999992       1.50076803E-02
   28.3999996       1.74177010E-02
   28.5000000       2.37979349E-02
   28.6000004       2.85196956E-02
   28.7000008       2.92970259E-02
   28.7999992       2.66965218E-02
   28.8999996       2.31768005E-02
   29.0000000       2.26420648E-02
   29.1000004       2.27383208E-02
   29.2000008       1.81140304E-02
   29.2999992       1.28219621E-02
   29.3999996       1.22341057E-02
   29.5000000       1.43282255E-02
   29.6000004       1.48491906E-02
   29.7000008       1.49268154E-02
   29.7999992       1.51555054E-02
   29.8999996       1.86448507E-02
   30.0000000       2.30347812E-02
   30.1000004       2.63378248E-02
   30.2000008       2.67628059E-02
   30.2999992       2.80289706E-02
   30.3999996       2.59235092E-02
   30.5000000       2.58195605E-02
   30.6000004       2.78210696E-02
   30.7000008       2.82835811E-02
   30.7999992       2.79265065E-02
   30.8999996       2.52796970E-02
   31.0000000       2.17124559E-02
   31.1000004       2.14816052E-02
   31.2000008       2.28822306E-02
   31.2999992       2.50558648E-02
   31.3999996       2.58047115E-02
   31.5000000       2.33568903E-02
   31.6000004       1.92186013E-02
   31.7000008       1.55864246E-02
   31.7999992       1.53250657E-02
   31.8999996       1.53388353E-02
   32.0000000       1.63069200E-02
   32.0999985       1.59271657E-02
   32.2000008       1.61562599E-02
   32.2999992       1.59410704E-02
   32.4000015       1.57416761E-02
   32.5000000       1.59551110E-02
   32.5999985       1.41299097E-02
   32.7000008       1.08453734E-02
   32.7999992       8.44512787E-03
   32.9000015       7.69778155E-03
   33.0000000       7.69173307E-03
   33.0999985       7.76760280E-03
   33.2000008       5.94916614E-03
   33.2999992       4.75263456E-03
   33.4000015       3.99682345E-03
   33.5000000       3.51338857E-03
   33.5999985       3.34836473E-03
   33.7000008       2.82918150E-03
   33.7999992       2.16534594E-03
   33.9000015       1.53481506E-03
   34.0000000       2.25992710E-03
   34.0999985       5.90206543E-03
   34.2000008       1.07753351E-02
   34.2999992       1.58924703E-02
   34.4000015       1.58383343E-02
   34.5000000       1.24413846E-02
   34.5999985       1.39527898E-02
   34.7000008       1.95462462E-02
   34.7999992       2.38318220E-02
   34.9000015       2.74557602E-02
   35.0000000       3.01387496E-02
   35.0999985       3.22999656E-02
   35.2000008       3.28872167E-02
   35.2999992       3.29408087E-02
   35.4000015       3.37721407E-02
   35.5000000       3.87463495E-02
   35.5999985       4.46762256E-02
   35.7000008       4.92099337E-02
   35.7999992       5.29160835E-02
   35.9000015       5.46149276E-02
   36.0000000       5.66410087E-02
   36.0999985       5.75587377E-02
   36.2000008       5.77169582E-02
   36.2999992       5.77975512E-02
   36.4000015       5.55755831E-02
   36.5000000       4.96304557E-02
   36.5999985       4.54545021E-02
   36.7000008       3.79412100E-02
   36.7999992       3.33991349E-02
   36.9000015       2.99361162E-02
   37.0000000       2.81545203E-02
   37.0999985       3.24770845E-02
   37.2000008       3.93940806E-02
   37.2999992       4.68059890E-02
   37.4000015       4.75735962E-02
   37.5000000       4.56648320E-02
   37.5999985       4.74222600E-02
   37.7000008       5.28245531E-02
   37.7999992       5.70291318E-02
   37.9000015       5.94623722E-02
   38.0000000       5.92910536E-02
   38.0999985       6.08276278E-02
   38.2000008       6.27907962E-02
   38.2999992       6.13020174E-02
   38.4000015       6.28600493E-02
   38.5000000       7.00783655E-02
   38.5999985       7.43106157E-02
   38.7000008       7.60943741E-02
   38.7999992       7.47362748E-02
   38.9000015       7.82443807E-02
   39.0000000       8.22671130E-02
   39.0999985       9.23121944E-02
   39.2000008      0.100081302    
   39.2999992       9.59445015E-02
   39.4000015       9.10047218E-02
   39.5000000       8.14803317E-02
   39.5999985       7.89916068E-02
   39.7000008       7.43839219E-02
   39.7999992       7.73548707E-02
   39.9000015       7.97056183E-02
   40.0000000       7.70547614E-02
   40.0999985       7.82682747E-02
   40.2000008       7.46873990E-02
   40.2999992       7.39428774E-02
   40.4000015       7.38263726E-02
   40.5000000       7.15771392E-02
   40.5999985       6.99241981E-02
   40.7000008       6.28353506E-02
   40.7999992       5.82662709E-02
   40.9000015       5.15845828E-02
   41.0000000       4.64900881E-02
   41.0999985       4.51259129E-02
   41.2000008       5.04465289E-02
   41.2999992       6.00319393E-02
   41.4000015       6.34927973E-02
   41.5000000       6.57953545E-02
   41.5999985       6.54057488E-02
   41.7000008       6.18116409E-02
   41.7999992       5.82747757E-02
   41.9000015       5.77882379E-02
   42.0000000       5.63328043E-02
   42.0999985       5.13391495E-02
   42.2000008       5.06839938E-02
   42.2999992       5.01288772E-02
   42.4000015       5.09437360E-02
   42.5000000       4.95774038E-02
   42.5999985       5.26898280E-02
   42.7000008       5.92575744E-02
   42.7999992       6.67641163E-02
   42.9000015       7.21720830E-02
   43.0000000       7.42599964E-02
   43.0999985       7.20184520E-02
   43.2000008       7.28968978E-02
   43.2999992       7.61046335E-02
   43.4000015       7.59530216E-02
   43.5000000       7.61416256E-02
   43.5999985       7.69699812E-02
   43.7000008       7.58728310E-02
   43.7999992       7.58841783E-02
   43.9000015       8.09378996E-02
   44.0000000       8.14322680E-02
   44.0999985       8.03760290E-02
   44.2000008       8.31919983E-02
   44.2999992       8.56336057E-02
   44.4000015       8.84752199E-02
   44.5000000       9.06888172E-02
   44.5999985       8.98842141E-02
   44.7000008       9.08221975E-02
   44.7999992       8.95129666E-02
   44.9000015       8.60743821E-02
   45.0000000       8.92471522E-02
   45.0999985       9.22645405E-02
   45.2000008       8.45978856E-02
   45.2999992       7.53568634E-02
   45.4000015       7.28788078E-02
   45.5000000       7.38331228E-02
   45.5999985       7.42775425E-02
   45.7000008       6.96400255E-02
   45.7999992       6.34630919E-02
   45.9000015       6.22366220E-02
   46.0000000       6.86118603E-02
   46.0999985       7.75479153E-02
   46.2000008       7.75411651E-02
   46.2999992       6.45771176E-02
   46.4000015       5.63326664E-02
   46.5000000       5.02301231E-02
   46.5999985       4.87051681E-02
   46.7000008       4.86622341E-02
   46.7999992       4.91563380E-02
   46.9000015       4.66761142E-02
   47.0000000       4.58022617E-02
   47.0999985       4.35636900E-02
   47.2000008       4.04090099E-02
   47.2999992       4.07493450E-02
   47.4000015       4.47869226E-02
   47.5000000       5.15843108E-02
   47.5999985       5.86333387E-02
   47.7000008       6.10121712E-02
   47.7999992       6.01846240E-02
   47.9000015       5.68723939E-02
   48.0000000       5.55126742E-02
   48.0999985       5.22393323E-02
   48.2000008       5.18206954E-02
   48.2999992       5.91887273E-02
   48.4000015       6.65100440E-02
   48.5000000       7.03890026E-02
   48.5999985       7.24692196E-02
   48.7000008       7.56356418E-02
   48.7999992       6.71172738E-02
   48.9000015       6.06825016E-02
   49.0000000       6.11481145E-02
   49.0999985       6.91688731E-02
   49.2000008       7.72704929E-02
   49.2999992       7.94610009E-02
   49.4000015       7.87429363E-02
   49.5000000       8.21259022E-02
   49.5999985       8.84536281E-02
   49.7000008       9.23814476E-02
   49.7999992       9.63755623E-02
   49.9000015      0.102126427    
   50.0000000       9.93760675E-02
   50.0999985       9.03016329E-02
   50.2000008       8.32650289E-02
   50.2999992       8.00980702E-02
   50.4000015       7.62513801E-02
   50.5000000       7.61044994E-02
   50.5999985       8.10653418E-02
   50.7000008       8.47567841E-02
   50.7999992       9.46372971E-02
   50.9000015      0.109671578    
   51.0000000      0.116001040    
   51.0999985      0.122225091    
   51.2000008      0.130024448    
   51.2999992      0.134614438    
   51.4000015      0.139658853    
   51.5000000      0.142713904    
   51.5999985      0.155082598    
   51.7000008      0.162307799    
   51.7999992      0.161202163    
   51.9000015      0.170340300    
   52.0000000      0.187504202    
   52.0999985      0.201841190    
   52.2000008      0.198618755    
   52.2999992      0.185824811    
   52.4000015      0.175288051    
   52.5000000      0.166113451    
   52.5999985      0.159301355    
   52.7000008      0.151340395    
   52.7999992      0.148304254    
   52.9000015      0.153748810    
   53.0000000      0.153646201    
   53.0999985      0.157958105    
   53.2000008      0.166634560    
   53.2999992      0.171575561    
   53.4000015      0.182898000    
   53.5000000      0.192200854    
   53.5999985      0.194891408    
   53.7000008      0.192271054    
   53.7999992      0.191112742    
   53.9000015      0.188256159    
   54.0000000      0.190765798    
   54.0999985      0.207423463    
   54.2000008      0.218833655    
   54.2999992      0.228077099    
   54.4000015      0.222447604    
   54.5000000      0.211103544    
   54.5999985      0.202680901    
   54.7000008      0.192195460    
   54.7999992      0.178563148    
   54.9000015      0.165927157    
   55.0000000      0.162014857    
   55.0999985      0.156031653    
   55.2000008      0.143885702    
   55.2999992      0.141596109    
   55.4000015      0.148363650    
   55.5000000      0.151590154    
   55.5999985      0.150951594    
   55.7000008      0.149640754    
   55.7999992      0.147722408    
   55.9000015      0.144445956    
   56.0000000      0.140034154    
   56.0999985      0.133970082    
   56.2000008      0.133237168    
   56.2999992      0.142754391    
   56.4000015      0.152417704    
   56.5000000      0.164771542    
   56.5999985      0.171219155    
   56.7000008      0.176554352    
   56.7999992      0.175976560    
   56.9000015      0.178120360    
   57.0000000      0.179655299    
   57.0999985      0.178915516    
   57.2000008      0.173554644    
   57.2999992      0.163849503    
   57.4000015      0.161484301    
   57.5000000      0.155007005    
   57.5999985      0.145030513    
   57.7000008      0.149511158    
   57.7999992      0.149634004    
   57.9000015      0.143463150    
   58.0000000      0.135878861    
   58.0999985      0.126163989    
   58.2000008      0.120950826    
   58.2999992      0.113411881    
   58.4000015      0.100971490    
   58.5000000       8.92478302E-02
   58.5999985       8.05481598E-02
   58.7000008       8.16153288E-02
   58.7999992       8.70515108E-02
   58.9000015       9.27424356E-02
   59.0000000       9.56441239E-02
   59.0999985       9.35772732E-02
   59.2000008       9.15135369E-02
   59.2999992       8.91206637E-02
   59.4000015       9.08292234E-02
   59.5000000       9.37789604E-02
   59.5999985       9.80904549E-02
   59.7000008      0.100989044    
   59.7999992       9.90125090E-02
   59.9000015       9.98275056E-02
   60.0000000       9.89402831E-02
   60.0999985       9.62988734E-02
   60.2000008      0.100603491    
   60.2999992      0.108481951    
   60.4000015      0.116059370    
   60.5000000      0.120234244    
   60.5999985      0.121349886    
   60.7000008      0.120628707    
   60.7999992      0.116449781    
   60.9000015      0.119660631    
   61.0000000      0.122053362    
   61.0999985      0.122293398    
   61.2000008      0.120967694    
   61.2999992      0.117053367    
   61.4000015      0.115371950    
   61.5000000      0.121379174    
   61.5999985      0.119291812    
   61.7000008      0.117142335    
   61.7999992      0.115782075    
   61.9000015      0.113105975    
   62.0000000      0.104859903    
   62.0999985       9.68508944E-02
   62.2000008       8.87197107E-02
   62.2999992       7.89532661E-02
   62.4000015       7.73366392E-02
   62.5000000       8.13993365E-02
   62.5999985       8.36492404E-02
   62.7000008       7.57930502E-02
   62.7999992       7.05315620E-02
   62.9000015       7.45956004E-02
   63.0000000       8.49812850E-02
   63.0999985       8.72761533E-02
   63.2000008       7.91725069E-02
   63.2999992       6.61271885E-02
   63.4000015       6.14243262E-02
   63.5000000       5.60191944E-02
   63.5999985       5.40720932E-02
   63.7000008       5.94202541E-02
   63.7999992       6.82766587E-02
   63.9000015       7.65251517E-02
   64.0000000       7.81385452E-02
   64.0999985       7.32229203E-02
   64.1999969       7.06672370E-02
   64.3000031       7.58158639E-02
   64.4000015       8.00894275E-02
   64.5000000       8.03019181E-02
   64.5999985       7.82527477E-02
   64.6999969       7.30034113E-02
   64.8000031       7.09101036E-02
   64.9000015       6.67202398E-02
   65.0000000       6.03358224E-02
   65.0999985       5.45834713E-02
   65.1999969       5.08388430E-02
   65.3000031       5.19590750E-02
   65.4000015       5.64186610E-02
   65.5000000       6.33181036E-02
   65.5999985       6.63357601E-02
   65.6999969       6.37607723E-02
   65.8000031       6.09664060E-02
   65.9000015       5.63581809E-02
   66.0000000       5.66630103E-02
   66.0999985       6.29133731E-02
   66.1999969       6.48419857E-02
   66.3000031       6.80977777E-02
   66.4000015       7.35536739E-02
   66.5000000       8.51559788E-02
   66.5999985       9.86704156E-02
   66.6999969      0.110073335    
   66.8000031      0.104247004    
   66.9000015       8.87619630E-02
   67.0000000       8.08660835E-02
   67.0999985       7.66922906E-02
   67.1999969       7.58143812E-02
   67.3000031       7.75969177E-02
   67.4000015       7.52479210E-02
   67.5000000       8.13608542E-02
   67.5999985       8.62027630E-02
   67.6999969       8.61866996E-02
   67.8000031       8.93305764E-02
   67.9000015       8.84896666E-02
   68.0000000       8.52009282E-02
   68.0999985       8.03395808E-02
   68.1999969       7.94898868E-02
   68.3000031       8.01519305E-02
   68.4000015       7.76900724E-02
   68.5000000       7.34363571E-02
   68.5999985       7.19390735E-02
   68.6999969       7.13423714E-02
   68.8000031       7.02519715E-02
   68.9000015       6.69411048E-02
   69.0000000       6.50589317E-02
   69.0999985       6.24493808E-02
   69.1999969       5.85350543E-02
   69.3000031       5.57219274E-02
   69.4000015       5.44105321E-02
   69.5000000       5.50867505E-02
   69.5999985       5.64784668E-02
   69.6999969       5.51943444E-02
   69.8000031       5.61180189E-02
   69.9000015       5.72112463E-02
   70.0000000       6.53362200E-02
   70.0999985       7.50489309E-02
   70.1999969       8.66196454E-02
   70.3000031       9.99957174E-02
   70.4000015      0.110235736    
   70.5000000      0.118152536    
   70.5999985      0.127109244    
   70.6999969      0.135378003    
   70.8000031      0.150726154    
   70.9000015      0.165685505    
   71.0000000      0.180351913    
   71.0999985      0.195305839    
   71.1999969      0.202424407    
   71.3000031      0.193996355    
   71.4000015      0.184219643    
   71.5000000      0.184985101    
   71.5999985      0.181083605    
   71.6999969      0.181797743    
   71.8000031      0.191012844    
   71.9000015      0.190939948    
   72.0000000      0.189916655    
   72.0999985      0.191891700    
   72.1999969      0.187951043    
   72.3000031      0.187081650    
   72.4000015      0.186268955    
   72.5000000      0.176048115    
   72.5999985      0.172570497    
   72.6999969      0.166298404    
   72.8000031      0.154959753    
   72.9000015      0.133494347    
   73.0000000      0.123793244    
   73.0999985      0.127232373    
   73.1999969      0.142048359    
   73.3000031      0.154133558    
   73.4000015      0.152070746    
   73.5000000      0.147691354    
   73.5999985      0.147294462    
   73.6999969      0.154535860    
   73.8000031      0.156852454    
   73.9000015      0.149770349    
   74.0000000      0.142905608    
   74.0999985      0.143419951    
   74.1999969      0.155875057    
   74.3000031      0.184395164    
   74.4000015      0.210500106    
   74.5000000      0.225464851    
   74.5999985      0.230980948    
   74.6999969      0.233439311    
   74.8000031      0.246350706    
   74.9000015      0.264875412    
   75.0000000      0.269586891    
   75.0999985      0.253893167    
   75.1999969      0.246250808    
   75.3000031      0.249971405    
   75.4000015      0.252598524    
   75.5000000      0.252031505    
   75.5999985      0.250218451    
   75.6999969      0.237182841    
   75.8000031      0.227408856    
   75.9000015      0.223229244    
   76.0000000      0.209713042    
   76.0999985      0.198454052    
   76.1999969      0.191294998    
   76.3000031      0.185413063    
   76.4000015      0.181774795    
   76.5000000      0.174426764    
   76.5999985      0.163310856    
   76.6999969      0.157432958    
   76.8000031      0.158785656    
   76.9000015      0.167277142    
   77.0000000      0.167536348    
   77.0999985      0.163059756    
   77.1999969      0.159864306    
   77.3000031      0.154886857    
   77.4000015      0.152209803    
   77.5000000      0.147773698    
   77.5999985      0.145910695    
   77.6999969      0.145843208    
   77.8000031      0.146052450    
   77.9000015      0.147356555    
   78.0000000      0.145903945    
   78.0999985      0.149122342    
   78.1999969      0.154741064    
   78.3000031      0.167676747    
   78.4000015      0.174954593    
   78.5000000      0.172180355    
   78.5999985      0.174461856    
   78.6999969      0.173205003    
   78.8000031      0.172729805    
   78.9000015      0.171093598    
   79.0000000      0.169469550    
   79.0999985      0.175975204    
   79.1999969      0.185286149    
   79.3000031      0.199224889    
   79.4000015      0.207141310    
   79.5000000      0.214407012    
   79.5999985      0.222825617    
   79.6999969      0.241635144    
   79.8000031      0.247359157    
   79.9000015      0.248057097    
   80.0000000      0.242759705    
   80.0999985      0.236046165    
   80.1999969      0.232584760    
   80.3000031      0.231369764    
   80.4000015      0.235668153    
   80.5000000      0.246022642    
   80.5999985      0.243626401    
   80.6999969      0.242481604    
   80.8000031      0.240366146    
   80.9000015      0.240332395    
   81.0000000      0.242523447    
   81.0999985      0.249860704    
   81.1999969      0.246573463    
   81.3000031      0.248269051    
   81.4000015      0.250148267    
   81.5000000      0.258894891    
   81.5999985      0.259630650    
   81.6999969      0.247627810    
   81.8000031      0.244170457    
   81.9000015      0.244763106    
   82.0000000      0.246829942    
   82.0999985      0.252622813    
   82.1999969      0.256926626    
   82.3000031      0.266650647    
   82.4000015      0.279405445    
   82.5000000      0.285003901    
   82.5999985      0.284674495    
   82.6999969      0.289174050    
   82.8000031      0.285790950    
   82.9000015      0.283259690    
   83.0000000      0.277959615    
   83.0999985      0.271352708    
   83.1999969      0.268018216    
   83.3000031      0.258959711    
   83.4000015      0.252996773    
   83.5000000      0.236243263    
   83.5999985      0.223781407    
   83.6999969      0.221071944    
   83.8000031      0.220287606    
   83.9000015      0.207442343    
   84.0000000      0.202205703    
   84.0999985      0.199150667    
   84.1999969      0.191913307    
   84.3000031      0.174928948    
   84.4000015      0.159684747    
   84.5000000      0.148911744    
   84.5999985      0.137948394    
   84.6999969      0.117500491    
   84.8000031      0.110180527    
   84.9000015      0.102320150    
   85.0000000       9.73265022E-02
   85.0999985       9.36999992E-02
   85.1999969       9.82380137E-02
   85.3000031      0.107521832    
   85.4000015      0.104477316    
   85.5000000      0.105194300    
   85.5999985      0.105089135    
   85.6999969      0.109722473    
   85.8000031      0.109281957    
   85.9000015      0.101727903    
   86.0000000       9.54688936E-02
   86.0999985       9.46402624E-02
   86.1999969      0.100168116    
   86.3000031      0.110404484    
   86.4000015      0.121789172    
   86.5000000      0.139116153    
   86.5999985      0.144050404    
   86.6999969      0.144286662    
   86.8000031      0.150298208    
   86.9000015      0.156797096    
   87.0000000      0.163931847    
   87.0999985      0.158831552    
   87.1999969      0.150225297    
   87.3000031      0.140764505    
   87.4000015      0.140841454    
   87.5000000      0.150975898    
   87.5999985      0.159004346    
   87.6999969      0.176071048    
   87.8000031      0.197876260    
   87.9000015      0.218043908    
   88.0000000      0.234532803    
   88.0999985      0.262969196    
   88.1999969      0.284119636    
   88.3000031      0.291979343    
   88.4000015      0.300142825    
   88.5000000      0.300169826    
   88.5999985      0.315426171    
   88.6999969      0.332256615    
   88.8000031      0.341116637    
   88.9000015      0.358032137    
   89.0000000      0.381566703    
   89.0999985      0.406983167    
   89.1999969      0.409639955    
   89.3000031      0.410763144    
   89.4000015      0.398730606    
   89.5000000      0.373781234    
   89.5999985      0.342906773    
   89.6999969      0.332472622    
   89.8000031      0.330930889    
   89.9000015      0.325424254    
   90.0000000      0.319609791    
   90.0999985      0.324487358    
   90.1999969      0.344540238    
   90.3000031      0.371422827    
   90.4000015      0.376103252    
   90.5000000      0.378639907    
   90.5999985      0.382556260    
   90.6999969      0.375730664    
   90.8000031      0.367286414    
   90.9000015      0.361972809    
   91.0000000      0.348463386    
   91.0999985      0.330920100    
   91.1999969      0.318443388    
   91.3000031      0.310811847    
   91.4000015      0.306127340    
   91.5000000      0.308264405    
   91.5999985      0.310008615    
   91.6999969      0.324572414    
   91.8000031      0.340368748    
   91.9000015      0.353501558    
   92.0000000      0.354821861    
   92.0999985      0.366165906    
   92.1999969      0.364428461    
   92.3000031      0.350642234    
   92.4000015      0.336355209    
   92.5000000      0.335265756    
   92.5999985      0.335797668    
   92.6999969      0.329906255    
   92.8000031      0.331377745    
   92.9000015      0.324233562    
   93.0000000      0.324384749    
   93.0999985      0.338517904    
   93.1999969      0.335462868    
   93.3000031      0.327901512    
   93.4000015      0.331163108    
   93.5000000      0.348659098    
   93.5999985      0.361420661    
   93.6999969      0.370103866    
   93.8000031      0.369080573    
   93.9000015      0.362075418    
   94.0000000      0.345532507    
   94.0999985      0.319362760    
   94.1999969      0.304824591    
   94.3000031      0.297650725    
   94.4000015      0.304763854    
   94.5000000      0.320635796    
   94.5999985      0.332642704    
   94.6999969      0.324641258    
   94.8000031      0.305621088    
   94.9000015      0.296458662    
   95.0000000      0.287689060    
   95.0999985      0.290136606    
   95.1999969      0.304954201    
   95.3000031      0.323481619    
   95.4000015      0.334025115    
   95.5000000      0.337043703    
   95.5999985      0.334682554    
   95.6999969      0.324445486    
   95.8000031      0.317364752    
   95.9000015      0.328342974    
   96.0000000      0.340985715    
   96.0999985      0.357195169    
   96.1999969      0.354165733    
   96.3000031      0.358501941    
   96.4000015      0.355359167    
   96.5000000      0.346350610    
   96.5999985      0.341545969    
   96.6999969      0.330068260    
   96.8000031      0.327636927    
   96.9000015      0.331560016    
   97.0000000      0.329676747    
   97.0999985      0.334219486    
   97.1999969      0.352748245    
   97.3000031      0.372205794    
   97.4000015      0.387823969    
   97.5000000      0.400918961    
   97.5999985      0.414622813    
   97.6999969      0.428137660    
   97.8000031      0.455375254    
   97.9000015      0.478512913    
   98.0000000      0.492612302    
   98.0999985      0.503242195    
   98.1999969      0.509627700    
   98.3000031      0.513460338    
   98.4000015      0.518242061    
   98.5000000      0.516592383    
   98.5999985      0.516694963    
   98.6999969      0.533366084    
   98.8000031      0.551283300    
   98.9000015      0.552544236    
   99.0000000      0.538834929    
   99.0999985      0.510467410    
   99.1999969      0.506754875    
   99.3000031      0.498154044    
   99.4000015      0.499994129    
   99.5000000      0.498067677    
   99.5999985      0.478022844    
   99.6999969      0.457655430    
   99.8000031      0.446031898    
   99.9000015      0.431921691    
   100.000000      0.413980216    
   100.099998      0.405985504    
   100.199997      0.386105418    
   100.300003      0.365675867    
   100.400002      0.352744222    
   100.500000      0.344692796    
   100.599998      0.353627086    
   100.699997      0.362484455    
   100.800003      0.368377209    
   100.900002      0.364444673    
   101.000000      0.363054156    
   101.099998      0.366556048    
   101.199997      0.380407065    
   101.300003      0.397383273    
   101.400002      0.409783065    
   101.500000      0.417347103    
   101.599998      0.406601101    
   101.699997      0.405066162    
   101.800003      0.398220301    
   101.900002      0.402182579    
   102.000000      0.407185644    
   102.099998      0.411289662    
   102.199997      0.409024328    
   102.300003      0.414887398    
   102.400002      0.412515461    
   102.500000      0.401571006    
   102.599998      0.395548642    
   102.699997      0.389788210    
   102.800003      0.380829602    
   102.900002      0.384289652    
   103.000000      0.400312811    
   103.099998      0.412856996    
   103.199997      0.410013914    
   103.300003      0.393381894    
   103.400002      0.394522667    
   103.500000      0.401091784    
   103.599998      0.408647716    
   103.699997      0.409561664    
   103.800003      0.417001516    
   103.900002      0.428878784    
   104.000000      0.430843055    
   104.099998      0.421220243    
   104.199997      0.418821305    
   104.300003      0.417258024    
   104.400002      0.419496298    
   104.500000      0.418143630    
   104.599998      0.418298841    
   104.699997      0.437146217    
   104.800003      0.450455874    
   104.900002      0.447360337    
   105.000000      0.440542817    
   105.099998      0.438092530    
   105.199997      0.432209253    
   105.300003      0.434205890    
   105.400002      0.443211764    
   105.500000      0.452217579    
   105.599998      0.450378895    
   105.699997      0.446431518    
   105.800003      0.450997204    
   105.900002      0.454021215    
   106.000000      0.457357049    
   106.099998      0.469519198    
   106.199997      0.484280109    
   106.300003      0.504064322    
   106.400002      0.520592391    
   106.500000      0.523315370    
   106.599998      0.521737218    
   106.699997      0.501877367    
   106.800003      0.476197660    
   106.900002      0.460020602    
   107.000000      0.454669207    
   107.099998      0.445707917    
   107.199997      0.426617563    
   107.300003      0.398012400    
   107.400002      0.386025757    
   107.500000      0.389323831    
   107.599998      0.383410811    
   107.699997      0.387857676    
   107.800003      0.391509444    
   107.900002      0.402626723    
   108.000000      0.397264510    
   108.099998      0.377264261    
   108.199997      0.374373913    
   108.300003      0.381940633    
   108.400002      0.384110093    
   108.500000      0.400431603    
   108.599998      0.427746147    
   108.699997      0.436810076    
   108.800003      0.446497649    
   108.900002      0.458048254    
   109.000000      0.458789378    
   109.099998      0.456065118    
   109.199997      0.450496376    
   109.300003      0.458473533    
   109.400002      0.467116207    
   109.500000      0.450760961    
   109.599998      0.412462831    
   109.699997      0.376809299    
   109.800003      0.346906781    
   109.900002      0.328683168    
   110.000000      0.320660114    
   110.099998      0.331015944    
   110.199997      0.344560534    
   110.300003      0.354955524    
   110.400002      0.350017220    
   110.500000      0.334775686    
   110.599998      0.341027558    
   110.699997      0.356293350    
   110.800003      0.370589882    
   110.900002      0.381339908    
   111.000000      0.385399371    
   111.099998      0.360022068    
   111.199997      0.345235497    
   111.300003      0.335820615    
   111.400002      0.330176234    
   111.500000      0.326959193    
   111.599998      0.338906705    
   111.699997      0.371641517    
   111.800003      0.414194852    
   111.900002      0.459656090    
   112.000000      0.476753861    
   112.099998      0.483703643    
   112.199997      0.477427512    
   112.300003      0.464131355    
   112.400002      0.466067255    
   112.500000      0.466549188    
   112.599998      0.470997453    
   112.699997      0.462623417    
   112.800003      0.457477182    
   112.900002      0.449734956    
   113.000000      0.445864499    
   113.099998      0.453849763    
   113.199997      0.470364302    
   113.300003      0.486333430    
   113.400002      0.480234176    
   113.500000      0.451994866    
   113.599998      0.443562746    
   113.699997      0.430521756    
   113.800003      0.421752185    
   113.900002      0.425868303    
   114.000000      0.433240682    
   114.099998      0.437849581    
   114.199997      0.435532957    
   114.300003      0.444797993    
   114.400002      0.459828883    
   114.500000      0.472957641    
   114.599998      0.480458289    
   114.699997      0.490931571    
   114.800003      0.503636420    
   114.900002      0.510214925    
   115.000000      0.520807028    
   115.099998      0.533765674    
   115.199997      0.538600087    
   115.300003      0.534720123    
   115.400002      0.545757771    
   115.500000      0.573899865    
   115.599998      0.586394072    
   115.699997      0.578426421    
   115.800003      0.563330710    
   115.900002      0.547431767    
   116.000000      0.544696689    
   116.099998      0.537672639    
   116.199997      0.549013972    
   116.300003      0.572497189    
   116.400002      0.588786304    
   116.500000      0.605049729    
   116.599998      0.601851642    
   116.699997      0.602675140    
   116.800003      0.605105102    
   116.900002      0.599478304    
   117.000000      0.579735935    
   117.099998      0.563379288    
   117.199997      0.538500190    
   117.300003      0.522460818    
   117.400002      0.512779951    
   117.500000      0.505169988    
   117.599998      0.509267271    
   117.699997      0.500129104    
   117.800003      0.496008903    
   117.900002      0.503324568    
   118.000000      0.521596789    
   118.099998      0.528900325    
   118.199997      0.523593485    
   118.300003      0.532755911    
   118.400002      0.546061516    
   118.500000      0.560092032    
   118.599998      0.554222286    
   118.699997      0.544186354    
   118.800003      0.540108025    
   118.900002      0.534109950    
   119.000000      0.541939974    
   119.099998      0.538352966    
   119.199997      0.534791708    
   119.300003      0.536822140    
   119.400002      0.537331045    
   119.500000      0.546147943    
   119.599998      0.569594681    
   119.699997      0.585053563    
   119.800003      0.587551057    
   119.900002      0.571017563    
   120.000000      0.546901226    
   120.099998      0.533991158    
   120.199997      0.540784359    
   120.300003      0.548035204    
   120.400002      0.556471348    
   120.500000      0.554887831    
   120.599998      0.551611364    
   120.699997      0.540531874    
   120.800003      0.532649279    
   120.900002      0.539653063    
   121.000000      0.550044000    
   121.099998      0.563603401    
   121.199997      0.565018237    
   121.300003      0.569297731    
   121.400002      0.563321292    
   121.500000      0.545773983    
   121.599998      0.542160034    
   121.699997      0.538223386    
   121.800003      0.528435946    
   121.900002      0.517531931    
   122.000000      0.528458834    
   122.099998      0.546650112    
   122.199997      0.568367541    
   122.300003      0.584896982    
   122.400002      0.608149350    
   122.500000      0.648120165    
   122.599998      0.675827503    
   122.699997      0.692103207    
   122.800003      0.695256770    
   122.900002      0.673392177    
   123.000000      0.674389780    
   123.099998      0.699706376    
   123.199997      0.738531053    
   123.300003      0.771637022    
   123.400002      0.772764266    
   123.500000      0.769396067    
   123.599998      0.784040928    
   123.699997      0.796188176    
   123.800003      0.801935136    
   123.900002      0.765510738    
   124.000000      0.728335798    
   124.099998      0.717234731    
   124.199997      0.735340953    
   124.300003      0.746905088    
   124.400002      0.731675684    
   124.500000      0.710290372    
   124.599998      0.708362520    
   124.699997      0.706750631    
   124.800003      0.705775976    
   124.900002      0.713479042    
   125.000000      0.711223185    
   125.099998      0.702679038    
   125.199997      0.699360788    
   125.300003      0.704710841    
   125.400002      0.706174195    
   125.500000      0.713349462    
   125.599998      0.689813554    
   125.699997      0.670887887    
   125.800003      0.682763875    
   125.900002      0.707302809    
   126.000000      0.690905690    
   126.099998      0.649459362    
   126.199997      0.629851937    
   126.300003      0.631697416    
   126.400002      0.634621501    
   126.500000      0.638162553    
   126.599998      0.630522907    
   126.699997      0.612299263    
   126.800003      0.605030835    
   126.900002      0.617896378    
   127.000000      0.624608576    
   127.099998      0.608771741    
   127.199997      0.571171522    
   127.300003      0.524900258    
   127.400002      0.494353801    
   127.500000      0.474809855    
   127.599998      0.475170314    
   127.699997      0.494747996    
   127.800003      0.497416943    
   127.900002      0.487652391    
   128.000000      0.476641804    
   128.100006      0.477879763    
   128.199997      0.484937549    
   128.300003      0.492412508    
   128.399994      0.494263351    
   128.500000      0.489105016    
   128.600006      0.480648607    
   128.699997      0.467260629    
   128.800003      0.469303191    
   128.899994      0.475723803    
   129.000000      0.484429955    
   129.100006      0.503051877    
   129.199997      0.513838351    
   129.300003      0.529386342    
   129.399994      0.526868582    
   129.500000      0.513284862    
   129.600006      0.495030165    
   129.699997      0.471865535    
   129.800003      0.457890302    
   129.899994      0.449950963    
   130.000000      0.456460655    
   130.100006      0.461338192    
   130.199997      0.467459112    
   130.300003      0.467275530    
   130.399994      0.468694359    
   130.500000      0.485416800    
   130.600006      0.511710763    
   130.699997      0.541576803    
   130.800003      0.547541142    
   130.899994      0.545065224    
   131.000000      0.545236647    
   131.100006      0.553576946    
   131.199997      0.557404220    
   131.300003      0.537377000    
   131.399994      0.505407631    
   131.500000      0.480392098    
   131.600006      0.473909408    
   131.699997      0.473582715    
   131.800003      0.476563513    
   131.899994      0.477439672    
   132.000000      0.486855894    
   132.100006      0.512171149    
   132.199997      0.531131864    
   132.300003      0.529245913    
   132.399994      0.523223579    
   132.500000      0.520237327    
   132.600006      0.522162437    
   132.699997      0.547399402    
   132.800003      0.574769258    
   132.899994      0.604454398    
   133.000000      0.626367629    
   133.100006      0.660044730    
   133.199997      0.679950476    
   133.300003      0.705163062    
   133.399994      0.706791162    
   133.500000      0.690350890    
   133.600006      0.677505672    
   133.699997      0.682056487    
   133.800003      0.691823721    
   133.899994      0.695166290    
   134.000000      0.713449359    
   134.100006      0.719339430    
   134.199997      0.719068110    
   134.300003      0.722104251    
   134.399994      0.739901304    
   134.500000      0.772698164    
   134.600006      0.795266092    
   134.699997      0.804779530    
   134.800003      0.802807271    
   134.899994      0.794738233    
   135.000000      0.795062304    
   135.100006      0.781913280    
   135.199997      0.759607255    
   135.300003      0.731046617    
   135.399994      0.710344315    
   135.500000      0.701009154    
   135.600006      0.692527115    
   135.699997      0.689795971    
   135.800003      0.700501561    
   135.899994      0.706044614    
   136.000000      0.711877942    
   136.100006      0.718401194    
   136.199997      0.722664475    
   136.300003      0.705141485    
   136.399994      0.682119906    
   136.500000      0.672067821    
   136.600006      0.684628189    
   136.699997      0.706153989    
   136.800003      0.727336824    
   136.899994      0.750838995    
   137.000000      0.756697953    
   137.100006      0.748522341    
   137.199997      0.746876776    
   137.300003      0.773301661    
   137.399994      0.796012700    
   137.500000      0.831799805    
   137.600006      0.874660969    
   137.699997      0.880032599    
   137.800003      0.851777077    
   137.899994      0.805306017    
   138.000000      0.773355603    
   138.100006      0.722537577    
   138.199997      0.695972264    
   138.300003      0.682338595    
   138.399994      0.665097773    
   138.500000      0.652337551    
   138.600006      0.642703950    
   138.699997      0.648834288    
   138.800003      0.654187024    
   138.899994      0.644498110    
   139.000000      0.613057971    
   139.100006      0.586246967    
   139.199997      0.574840844    
   139.300003      0.561766088    
   139.399994      0.559049845    
   139.500000      0.555113256    
   139.600006      0.544849217    
   139.699997      0.530768752    
   139.800003      0.514753640    
   139.899994      0.521214783    
   140.000000      0.523131728    
   140.100006      0.516424954    
   140.199997      0.515326023    
   140.300003      0.498924911    
   140.399994      0.489542395    
   140.500000      0.477324933    
   140.600006      0.473170966    
   140.699997      0.490222812    
   140.800003      0.514831960    
   140.899994      0.544294357    
   141.000000      0.529228389    
   141.100006      0.503946900    
   141.199997      0.493461460    
   141.300003      0.486498147    
   141.399994      0.495778054    
   141.500000      0.525922179    
   141.600006      0.544145823    
   141.699997      0.548160732    
   141.800003      0.536206543    
   141.899994      0.523164153    
   142.000000      0.512987852    
   142.100006      0.505546629    
   142.199997      0.487363487    
   142.300003      0.480004638    
   142.399994      0.481454581    
   142.500000      0.478449464    
   142.600006      0.475945204    
   142.699997      0.470473647    
   142.800003      0.475067705    
   142.899994      0.491999388    
   143.000000      0.492504328    
   143.100006      0.487609178    
   143.199997      0.483293265    
   143.300003      0.494390249    
   143.399994      0.507539213    
   143.500000      0.506424189    
   143.600006      0.499977916    
   143.699997      0.522562027    
   143.800003      0.556062281    
   143.899994      0.596560955    
   144.000000      0.627416551    
   144.100006      0.657675445    
   144.199997      0.681331515    
   144.300003      0.693678677    
   144.399994      0.699044883    
   144.500000      0.708282888    
   144.600006      0.716489553    
   144.699997      0.708636582    
   144.800003      0.709528983    
   144.899994      0.709614038    
   145.000000      0.704581201    
   145.100006      0.699329734    
   145.199997      0.710430741    
   145.300003      0.744684279    
   145.399994      0.777793109    
   145.500000      0.788589001    
   145.600006      0.781031728    
   145.699997      0.784530938    
   145.800003      0.796855092    
   145.899994      0.827227414    
   146.000000      0.845895171    
   146.100006      0.845503688    
   146.199997      0.843523204    
   146.300003      0.855783880    
   146.399994      0.848308980    
   146.500000      0.859075248    
   146.600006      0.872035205    
   146.699997      0.876243174    
   146.800003      0.867029369    
   146.899994      0.850032926    
   147.000000      0.822966754    
   147.100006      0.805439711    
   147.199997      0.785328746    
   147.300003      0.780548453    
   147.399994      0.789131701    
   147.500000      0.788277149    
   147.600006      0.784429610    
   147.699997      0.765165150    
   147.800003      0.742446065    
   147.899994      0.720197976    
   148.000000      0.704824209    
   148.100006      0.691090703    
   148.199997      0.684513450    
   148.300003      0.680645704    
   148.399994      0.669274688    
   148.500000      0.653935969    
   148.600006      0.648583233    
   148.699997      0.650736451    
   148.800003      0.665848374    
   148.899994      0.680367589    
   149.000000      0.692406893    
   149.100006      0.704169452    
   149.199997      0.723026216    
   149.300003      0.726482272    
   149.399994      0.710201263    
   149.500000      0.689110160    
   149.600006      0.675954401    
   149.699997      0.666578710    
   149.800003      0.667448103    
   149.899994      0.673533916    
   150.000000      0.681662321    
   150.100006      0.688882053    
   150.199997      0.698218644    
   150.300003      0.686056495    
   150.399994      0.671018839    
   150.500000      0.651505947    
   150.600006      0.644919276    
   150.699997      0.651140094    
   150.800003      0.648525178    
   150.899994      0.661824048    
   151.000000      0.668375552    
   151.100006      0.674685478    
   151.199997      0.676478267    
   151.300003      0.684545875    
   151.399994      0.681690633    
   151.500000      0.663670778    
   151.600006      0.638653934    
   151.699997      0.634431183    
   151.800003      0.657130063    
   151.899994      0.677092552    
   152.000000      0.686102450    
   152.100006      0.699154198    
   152.199997      0.726021886    
   152.300003      0.735043943    
   152.399994      0.727532566    
   152.500000      0.725927413    
   152.600006      0.747200727    
   152.699997      0.781844437    
   152.800003      0.799430907    
   152.899994      0.816779733    
   153.000000      0.828905463    
   153.100006      0.845595419    
   153.199997      0.849287689    
   153.300003      0.874062955    
   153.399994      0.899112165    
   153.500000      0.913935184    
   153.600006      0.915256858    
   153.699997      0.901100755    
   153.800003      0.914199769    
   153.899994      0.928435564    
   154.000000      0.936146677    
   154.100006      0.935285389    
   154.199997      0.933709919    
   154.300003      0.942260861    
   154.399994      0.974484026    
   154.500000       1.02186096    
   154.600006       1.05273402    
   154.699997       1.03894782    
   154.800003       1.01391888    
   154.899994       1.02339590    
   155.000000       1.05579984    
   155.100006       1.05562437    
   155.199997       1.04015744    
   155.300003       1.02850151    
   155.399994       1.04658616    
   155.500000       1.05431354    
   155.600006       1.05839872    
   155.699997       1.05684888    
   155.800003       1.03944337    
   155.899994       1.03655434    
   156.000000       1.03273380    
   156.100006       1.02473104    
   156.199997       1.00830829    
   156.300003       1.00832176    
   156.399994       1.03699577    
   156.500000       1.06996274    
   156.600006       1.09378219    
   156.699997       1.11741400    
   156.800003       1.12243187    
   156.899994       1.13089228    
   157.000000       1.15787482    
   157.100006       1.18478024    
   157.199997       1.17953551    
   157.300003       1.16599500    
   157.399994       1.15023649    
   157.500000       1.12871349    
   157.600006       1.12856221    
   157.699997       1.15524364    
   157.800003       1.17789662    
   157.899994       1.17013407    
   158.000000       1.16942811    
   158.100006       1.16502309    
   158.199997       1.14316380    
   158.300003       1.14348507    
   158.399994       1.17341185    
   158.500000       1.18125939    
   158.600006       1.16175878    
   158.699997       1.15440929    
   158.800003       1.17069840    
   158.899994       1.17762661    
   159.000000       1.18017542    
   159.100006       1.17174196    
   159.199997       1.16466260    
   159.300003       1.13422954    
   159.399994       1.11033046    
   159.500000       1.08918548    
   159.600006       1.05287445    
   159.699997       1.01315200    
   159.800003      0.975492477    
   159.899994      0.947779655    
   160.000000      0.927013934    
   160.100006      0.931078851    
   160.199997      0.935498714    
   160.300003      0.933469653    
   160.399994      0.941618264    
   160.500000      0.959285736    
   160.600006      0.972638547    
   160.699997      0.983286023    
   160.800003       1.00658166    
   160.899994       1.01032519    
   161.000000       1.01347613    
   161.100006       1.01509738    
   161.199997       1.02324867    
   161.300003       1.01638937    
   161.399994       1.00283945    
   161.500000      0.977124631    
   161.600006      0.958498716    
   161.699997      0.925866485    
   161.800003      0.897899866    
   161.899994      0.896387815    
   162.000000      0.884029984    
   162.100006      0.864117503    
   162.199997      0.835695922    
   162.300003      0.828092754    
   162.399994      0.816056073    
   162.500000      0.808450162    
   162.600006      0.795506358    
   162.699997      0.785037160    
   162.800003      0.773159862    
   162.899994      0.752908528    
   163.000000      0.734684825    
   163.100006      0.706324100    
   163.199997      0.699096203    
   163.300003      0.696458280    
   163.399994      0.690556049    
   163.500000      0.687417328    
   163.600006      0.693292499    
   163.699997      0.700671673    
   163.800003      0.706839800    
   163.899994      0.719556749    
   164.000000      0.709300876    
   164.100006      0.692109883    
   164.199997      0.697511256    
   164.300003      0.723243654    
   164.399994      0.734406710    
   164.500000      0.735968769    
   164.600006      0.733432055    
   164.699997      0.717835486    
   164.800003      0.712512493    
   164.899994      0.721584439    
   165.000000      0.718964100    
   165.100006      0.724694848    
   165.199997      0.742325902    
   165.300003      0.760086477    
   165.399994      0.769433856    
   165.500000      0.809935212    
   165.600006      0.828724563    
   165.699997      0.850038290    
   165.800003      0.867258906    
   165.899994      0.891639948    
   166.000000      0.910951674    
   166.100006      0.903321445    
   166.199997      0.892869771    
   166.300003      0.888665915    
   166.399994      0.877875268    
   166.500000      0.859384358    
   166.600006      0.862645984    
   166.699997      0.879155099    
   166.800003      0.898557305    
   166.899994      0.914253771    
   167.000000      0.934222996    
   167.100006      0.951934993    
   167.199997      0.949455023    
   167.300003      0.925750375    
   167.399994      0.930198610    
   167.500000      0.936816335    
   167.600006      0.941398263    
   167.699997      0.945884228    
   167.800003      0.949477971    
   167.899994      0.959215522    
   168.000000      0.954628170    
   168.100006      0.953191817    
   168.199997      0.953498304    
   168.300003      0.943708062    
   168.399994      0.943897069    
   168.500000      0.940690815    
   168.600006      0.925619364    
   168.699997      0.919138074    
   168.800003      0.945931494    
   168.899994      0.975461364    
   169.000000       1.00489271    
   169.100006       1.03815675    
   169.199997       1.05435407    
   169.300003       1.06229877    
   169.399994       1.07608497    
   169.500000       1.07488489    
   169.600006       1.06318986    
   169.699997       1.03314555    
   169.800003       1.02179873    
   169.899994       1.02070940    
   170.000000       1.03772616    
   170.100006       1.03700662    
   170.199997       1.02931833    
   170.300003       1.02273715    
   170.399994       1.02132368    
   170.500000       1.04749072    
   170.600006       1.07352948    
   170.699997       1.09171939    
   170.800003       1.09761083    
   170.899994       1.09198666    
   171.000000       1.09153712    
   171.100006       1.08142829    
   171.199997       1.07162189    
   171.300003       1.06938505    
   171.399994       1.07192838    
   171.500000       1.06972647    
   171.600006       1.06852233    
   171.699997       1.08016479    
   171.800003       1.09965742    
   171.899994       1.10812724    
   172.000000       1.11131060    
   172.100006       1.10459435    
   172.199997       1.10494125    
   172.300003       1.11166298    
   172.399994       1.13782454    
   172.500000       1.16790128    
   172.600006       1.17130053    
   172.699997       1.12855542    
   172.800003       1.11118233    
   172.899994       1.11157382    
   173.000000       1.12556517    
   173.100006       1.15411639    
   173.199997       1.18177652    
   173.300003       1.18958354    
   173.399994       1.16197467    
   173.500000       1.14038277    
   173.600006       1.13622475    
   173.699997       1.13906658    
   173.800003       1.14884186    
   173.899994       1.13301051    
   174.000000       1.14619184    
   174.100006       1.18665946    
   174.199997       1.22421515    
   174.300003       1.23363674    
   174.399994       1.23292935    
   174.500000       1.23987782    
   174.600006       1.25328875    
   174.699997       1.24591768    
   174.800003       1.24430037    
   174.899994       1.23559690    
   175.000000       1.22801673    
   175.100006       1.22626305    
   175.199997       1.22120464    
   175.300003       1.23036432    
   175.399994       1.25454426    
   175.500000       1.28442514    
   175.600006       1.28553212    
   175.699997       1.31697774    
   175.800003       1.37412441    
   175.899994       1.42615342    
   176.000000       1.44383848    
   176.100006       1.45389593    
   176.199997       1.47105443    
   176.300003       1.50286055    
   176.399994       1.51980305    
   176.500000       1.56409645    
   176.600006       1.61393857    
   176.699997       1.61654401    
   176.800003       1.59181190    
   176.899994       1.56587851    
   177.000000       1.56771457    
   177.100006       1.56948304    
   177.199997       1.58525109    
   177.300003       1.62531912    
   177.399994       1.65060449    
   177.500000       1.67787445    
   177.600006       1.67116511    
   177.699997       1.65738153    
   177.800003       1.65682805    
   177.899994       1.68239701    
   178.000000       1.67544460    
   178.100006       1.64354408    
   178.199997       1.63664556    
   178.300003       1.64096558    
   178.399994       1.62603462    
   178.500000       1.62072897    
   178.600006       1.62396896    
   178.699997       1.65495157    
   178.800003       1.70075703    
   178.899994       1.72956598    
   179.000000       1.71682215    
   179.100006       1.68546152    
   179.199997       1.64236951    
   179.300003       1.58905804    
   179.399994       1.55659056    
   179.500000       1.56699908    
   179.600006       1.55995202    
   179.699997       1.50070047    
   179.800003       1.43228257    
   179.899994       1.41068256    
   180.000000       1.42071295    
   180.100006       1.46406150    
   180.199997       1.45069647    
   180.300003       1.45052111    
   180.399994       1.42609954    
   180.500000       1.35495448    
   180.600006       1.32019067    
   180.699997       1.27882934    
   180.800003       1.26258206    
   180.899994       1.23472083    
   181.000000       1.21278608    
   181.100006       1.16646481    
   181.199997       1.11906362    
   181.300003       1.09134412    
   181.399994       1.06868160    
   181.500000       1.02596354    
   181.600006       1.00398290    
   181.699997       1.01064241    
   181.800003       1.02931833    
   181.899994       1.06896508    
   182.000000       1.08584154    
   182.100006       1.11895967    
   182.199997       1.13444960    
   182.300003       1.14851260    
   182.399994       1.15960014    
   182.500000       1.18583333    
   182.600006       1.20306468    
   182.699997       1.19856238    
   182.800003       1.19337571    
   182.899994       1.18647313    
   183.000000       1.18598044    
   183.100006       1.19700730    
   183.199997       1.20475888    
   183.300003       1.19721508    
   183.399994       1.19363904    
   183.500000       1.19119275    
   183.600006       1.19063795    
   183.699997       1.18838072    
   183.800003       1.16667271    
   183.899994       1.12218750    
   184.000000       1.10275424    
   184.100006       1.08244216    
   184.199997       1.06972516    
   184.300003       1.05940032    
   184.399994       1.07291794    
   184.500000       1.08712804    
   184.600006       1.12664258    
   184.699997       1.17701650    
   184.800003       1.21330845    
   184.899994       1.22902119    
   185.000000       1.23214102    
   185.100006       1.22918713    
   185.199997       1.23858047    
   185.300003       1.25084388    
   185.399994       1.25113142    
   185.500000       1.27610242    
   185.600006       1.30361807    
   185.699997       1.31383491    
   185.800003       1.31702757    
   185.899994       1.31496608    
   186.000000       1.32767236    
   186.100006       1.34877014    
   186.199997       1.36300051    
   186.300003       1.34079301    
   186.399994       1.32411516    
   186.500000       1.31700325    
   186.600006       1.31117260    
   186.699997       1.28916633    
   186.800003       1.29414105    
   186.899994       1.30531502    
   187.000000       1.29161930    
   187.100006       1.27478886    
   187.199997       1.27463222    
   187.300003       1.26322329    
   187.399994       1.22722971    
   187.500000       1.21462345    
   187.600006       1.22087789    
   187.699997       1.23563612    
   187.800003       1.24818707    
   187.899994       1.25191033    
   188.000000       1.22852027    
   188.100006       1.22940862    
   188.199997       1.24638081    
   188.300003       1.25978220    
   188.399994       1.25563228    
   188.500000       1.25582945    
   188.600006       1.26816034    
   188.699997       1.28143346    
   188.800003       1.28186822    
   188.899994       1.28888690    
   189.000000       1.30970931    
   189.100006       1.32550967    
   189.199997       1.35946345    
   189.300003       1.40213704    
   189.399994       1.44277203    
   189.500000       1.47715652    
   189.600006       1.48576951    
   189.699997       1.48363650    
   189.800003       1.47187805    
   189.899994       1.46932650    
   190.000000       1.47771001    
   190.100006       1.47835803    
   190.199997       1.49759555    
   190.300003       1.52058613    
   190.399994       1.52381253    
   190.500000       1.54098451    
   190.600006       1.52705252    
   190.699997       1.46942103    
   190.800003       1.42626143    
   190.899994       1.41984904    
   191.000000       1.42078054    
   191.100006       1.39288950    
   191.199997       1.36467445    
   191.300003       1.36354053    
   191.399994       1.34486735    
   191.500000       1.32222521    
   191.600006       1.28844941    
   191.699997       1.21670365    
   191.800003       1.16454375    
   191.899994       1.17670190    
   192.000000       1.19784284    
   192.100006       1.22939372    
   192.199997       1.24169230    
   192.300003       1.21832633    
   192.399994       1.20472109    
   192.500000       1.20096135    
   192.600006       1.19531834    
   192.699997       1.19101048    
   192.800003       1.19074059    
   192.899994       1.16905951    
   193.000000       1.15246260    
   193.100006       1.13443875    
   193.199997       1.12458241    
   193.300003       1.13441980    
   193.399994       1.13370574    
   193.500000       1.12622130    
   193.600006       1.12226307    
   193.699997       1.13742363    
   193.800003       1.15198064    
   193.899994       1.15046728    
   194.000000       1.16142392    
   194.100006       1.16336513    
   194.199997       1.15896821    
   194.300003       1.16112828    
   194.399994       1.17862296    
   194.500000       1.20883453    
   194.600006       1.21472061    
   194.699997       1.20591176    
   194.800003       1.21245122    
   194.899994       1.21647966    
   195.000000       1.21681166    
   195.100006       1.22729456    
   195.199997       1.23965240    
   195.300003       1.26325572    
   195.399994       1.27357376    
   195.500000       1.25878453    
   195.600006       1.24892020    
   195.699997       1.26229727    
   195.800003       1.28808761    
   195.899994       1.31804144    
   196.000000       1.33733034    
   196.100006       1.33940792    
   196.199997       1.34639549    
   196.300003       1.39113450    
   196.399994       1.43423998    
   196.500000       1.44513452    
   196.600006       1.44998097    
   196.699997       1.45629907    
   196.800003       1.46472299    
   196.899994       1.47413266    
   197.000000       1.48855054    
   197.100006       1.49928296    
   197.199997       1.48271847    
   197.300003       1.44528306    
   197.399994       1.43430758    
   197.500000       1.44742954    
   197.600006       1.47047400    
   197.699997       1.47316062    
   197.800003       1.48564792    
   197.899994       1.51571262    
   198.000000       1.53131855    
   198.100006       1.54008007    
   198.199997       1.54606056    
   198.300003       1.54508853    
   198.399994       1.53280342    
   198.500000       1.48610699    
   198.600006       1.45300508    
   198.699997       1.40414846    
   198.800003       1.37342250    
   198.899994       1.38431692    
   199.000000       1.41211355    
   199.100006       1.45438194    
   199.199997       1.44795597    
   199.300003       1.41458404    
   199.399994       1.41485405    
   199.500000       1.42334557    
   199.600006       1.43220150    
   199.699997       1.41956556    
   199.800003       1.40329802    
   199.899994       1.38192761    
   200.000000       1.36590302    
   200.100006       1.36314905    
   200.199997       1.35341549    
   200.300003       1.35787058    
   200.399994       1.36680746    
   200.500000       1.37362504    
   200.600006       1.40074658    
   200.699997       1.40367603    
   200.800003       1.39386153    
   200.899994       1.38342607    
   201.000000       1.38997352    
   201.100006       1.40127301    
   201.199997       1.40414846    
   201.300003       1.40810406    
   201.399994       1.42755759    
   201.500000       1.42863750    
   201.600006       1.41764855    
   201.699997       1.41251850    
   201.800003       1.42804348    
   201.899994       1.44100356    
   202.000000       1.46121311    
   202.100006       1.47598207    
   202.199997       1.45708191    
   202.300003       1.43631911    
   202.399994       1.42083454    
   202.500000       1.40655160    
   202.600006       1.38376355    
   202.699997       1.34907115    
   202.800003       1.33325052    
   202.899994       1.34562194    
   203.000000       1.34578669    
   203.100006       1.33535528    
   203.199997       1.35549462    
   203.300003       1.39816809    
   203.399994       1.43154001    
   203.500000       1.44957602    
   203.600006       1.43434799    
   203.699997       1.39432049    
   203.800003       1.35649347    
   203.899994       1.34460676    
   204.000000       1.35947704    
   204.100006       1.37173510    
   204.199997       1.35338843    
   204.300003       1.33031166    
   204.399994       1.30874944    
   204.500000       1.26706958    
   204.600006       1.23931217    
   204.699997       1.20670700    
   204.800003       1.22190666    
   204.899994       1.26790524    
   205.000000       1.29044342    
   205.100006       1.29965317    
   205.199997       1.30259752    
   205.300003       1.32251668    
   205.399994       1.33428061    
   205.500000       1.30299032    
   205.600006       1.26892447    
   205.699997       1.26284802    
   205.800003       1.27567446    
   205.899994       1.30877244    
   206.000000       1.31903231    
   206.100006       1.29539251    
   206.199997       1.25379491    
   206.300003       1.20688522    
   206.399994       1.18945670    
   206.500000       1.18713331    
   206.600006       1.18775439    
   206.699997       1.19838560    
   206.800003       1.23799586    
   206.899994       1.29096985    
   207.000000       1.32165277    
   207.100006       1.33744371    
   207.199997       1.35661495    
   207.300003       1.37262607    
   207.399994       1.38464105    
   207.500000       1.41126299    
   207.600006       1.43013608    
   207.699997       1.44850957    
   207.800003       1.45709550    
   207.899994       1.46364307    
   208.000000       1.45505691    
   208.100006       1.44437861    
   208.199997       1.44200253    
   208.300003       1.41532660    
   208.399994       1.42191446    
   208.500000       1.43013608    
   208.600006       1.44595802    
   208.699997       1.46376455    
   208.800003       1.46583009    
   208.899994       1.48417652    
   209.000000       1.46900260    
   209.100006       1.44271815    
   209.199997       1.42294049    
   209.300003       1.41767550    
   209.399994       1.43041945    
   209.500000       1.46495259    
   209.600006       1.46580303    
   209.699997       1.46441257    
   209.800003       1.42817843    
   209.899994       1.35903156    
   210.000000       1.33383787    
   210.100006       1.35213304    
   210.199997       1.35198450    
   210.300003       1.32451344    
   210.399994       1.27879298    
   210.500000       1.25821209    
   210.600006       1.26875842    
   210.699997       1.31554675    
   210.800003       1.35733056    
   210.899994       1.38777304    
   211.000000       1.41991651    
   211.100006       1.48513508    
   211.199997       1.51297212    
   211.300003       1.49345100    
   211.399994       1.47233713    
   211.500000       1.43147242    
   211.600006       1.42087507    
   211.699997       1.41659558    
   211.800003       1.37455654    
   211.899994       1.33264720    
   212.000000       1.32985938    
   212.100006       1.37937605    
   212.199997       1.43487453    
   212.300003       1.49296510    
   212.399994       1.51432192    
   212.500000       1.51425457    
   212.600006       1.49372101    
   212.699997       1.47110856    
   212.800003       1.42906952    
   212.899994       1.39009511    
   213.000000       1.38349342    
   213.100006       1.36630797    
   213.199997       1.36050296    
   213.300003       1.39310551    
   213.399994       1.43411851    
   213.500000       1.49920201    
   213.600006       1.53774452    
   213.699997       1.61693549    
   213.800003       1.66222799    
   213.899994       1.67881954    
   214.000000       1.70802009    
   214.100006       1.71220505    
   214.199997       1.74980247    
   214.300003       1.81800461    
   214.399994       1.89351010    
   214.500000       1.97968042    
   214.600006       2.04299545    
   214.699997       2.11154866    
   214.800003       2.24340296    
   214.899994       2.34432888    
   215.000000       2.40413404    
   215.100006       2.48886013    
   215.199997       2.53447652    
   215.300003       2.55629253    
   215.399994       2.54691005    
   215.500000       2.54001164    
   215.600006       2.51849270    
   215.699997       2.53085852    
   215.800003       2.48358154    
   215.899994       2.40948009    
   216.000000       2.31573606    
   216.100006       2.21444559    
   216.199997       2.16738439    
   216.300003       2.13368845    
   216.399994       2.14006042    
   216.500000       2.16959858    
   216.600006       2.19711161    
   216.699997       2.24754763    
   216.800003       2.30530047    
   216.899994       2.40077257    
   217.000000       2.48243403    
   217.100006       2.59822369    
   217.199997       2.66471100    
   217.300003       2.73960900    
   217.399994       2.79069304    
   217.500000       2.78233671    
   217.600006       2.75584936    
   217.699997       2.73732781    
   217.800003       2.73015904    
   217.899994       2.72504234    
   218.000000       2.68455601    
   218.100006       2.64857864    
   218.199997       2.56616092    
   218.300003       2.51552248    
   218.399994       2.44876504    
   218.500000       2.37953711    
   218.600006       2.31394053    
   218.699997       2.22675753    
   218.800003       2.17343235    
   218.899994       2.14893007    
   219.000000       2.10728264    
   219.100006       2.00460148    
   219.199997       1.93486059    
   219.300003       1.96230602    
   219.399994       2.01862812    
   219.500000       2.05132508    
   219.600006       2.04948902    
   219.699997       2.05114937    
   219.800003       2.03570557    
   219.899994       2.04144311    
   220.000000       2.05075812    
   220.100006       2.05646849    
   220.199997       2.05175710    
   220.300003       2.02668762    
   220.399994       2.01085186    
   220.500000       2.06095052    
   220.600006       2.15900111    
   220.699997       2.22949791    
   220.800003       2.23663950    
   220.899994       2.22309899    
   221.000000       2.23776007    
   221.100006       2.25067949    
   221.199997       2.23331857    
   221.300003       2.19003749    
   221.399994       2.15902805    
   221.500000       2.12008071    
   221.600006       2.10763359    
   221.699997       2.10060000    
   221.800003       2.07237148    
   221.899994       2.04137564    
   222.000000       2.01170254    
   222.100006       1.97889757    
   222.199997       1.94212353    
   222.300003       1.91554213    
   222.399994       1.88931155    
   222.500000       1.88748896    
   222.600006       1.88708401    
   222.699997       1.88616610    
   222.800003       1.86571348    
   222.899994       1.84539604    
   223.000000       1.83872700    
   223.100006       1.84742117    
   223.199997       1.84759653    
   223.300003       1.83269262    
   223.399994       1.76970148    
   223.500000       1.75293458    
   223.600006       1.79986060    
   223.699997       1.84827149    
   223.800003       1.88372254    
   223.899994       1.89585912    
   224.000000       1.91428649    
   224.100006       1.93237662    
   224.199997       1.97457743    
   224.300003       2.00898910    
   224.399994       2.06398797    
   224.500000       2.10917258    
   224.600006       2.12067461    
   224.699997       2.10261154    
   224.800003       2.10127497    
   224.899994       2.13587546    
   225.000000       2.09668493    
   225.100006       2.04859805    
   225.199997       2.04928660    
   225.300003       2.10192299    
   225.399994       2.06227350    
   225.500000       1.91035795    
   225.600006       1.80053556    
   225.699997       1.73493910    
   225.800003       1.69784105    
   225.899994       1.71185398    
   226.000000       1.73067307    
   226.100006       1.73084855    
   226.199997       1.69723356    
   226.300003       1.67576849    
   226.399994       1.71292043    
   226.500000       1.77614105    
   226.600006       1.80112946    
   226.699997       1.78780508    
   226.800003       1.70857346    
   226.899994       1.64127600    
   227.000000       1.61060405    
   227.100006       1.60722899    
   227.199997       1.62182248    
   227.300003       1.65902853    
   227.399994       1.67242050    
   227.500000       1.66129649    
   227.600006       1.61933851    
   227.699997       1.56953692    
   227.800003       1.53963459    
   227.899994       1.49728501    
   228.000000       1.48296154    
   228.100006       1.48466253    
   228.199997       1.50522304    
   228.300003       1.53393757    
   228.399994       1.54892242    
   228.500000       1.55000246    
   228.600006       1.55568600    
   228.699997       1.57354665    
   228.800003       1.60269308    
   228.899994       1.62781656    
   229.000000       1.64054704    
   229.100006       1.66919398    
   229.199997       1.70101357    
   229.300003       1.74775064    
   229.399994       1.77773416    
   229.500000       1.78657651    
   229.600006       1.82137954    
   229.699997       1.80890560    
   229.800003       1.79822707    
   229.899994       1.75197601    
   230.000000       1.74216163    
   230.100006       1.79575646    
   230.199997       1.86050248    
   230.300003       1.90767157    
   230.399994       1.90561950    
   230.500000       1.89600766    
   230.600006       1.92735457    
   230.699997       1.98436511    
   230.800003       1.99917459    
   230.899994       1.96997392    
   231.000000       1.94181299    
   231.100006       1.87146461    
   231.199997       1.84756947    
   231.300003       1.83635104    
   231.399994       1.84423494    
   231.500000       1.83428550    
   231.600006       1.82218945    
   231.699997       1.81323910    
   231.800003       1.82069099    
   231.899994       1.84231806    
   232.000000       1.84134603    
   232.100006       1.80382943    
   232.199997       1.76177704    
   232.300003       1.71944094    
   232.399994       1.70051396    
   232.500000       1.68864751    
   232.600006       1.67351401    
   232.699997       1.65164411    
   232.800003       1.62959862    
   232.899994       1.64918697    
   233.000000       1.68860710    
   233.100006       1.71747005    
   233.199997       1.72200608    
   233.300003       1.69631565    
   233.399994       1.66245747    
   233.500000       1.60361099    
   233.600006       1.56640506    
   233.699997       1.56801152    
   233.800003       1.56975305    
   233.899994       1.58175445    
   234.000000       1.58612847    
   234.100006       1.60536599    
   234.199997       1.61103594    
   234.300003       1.62222755    
   234.399994       1.62687159    
   234.500000       1.63867056    
   234.600006       1.66301107    
   234.699997       1.71031499    
   234.800003       1.73007905    
   234.899994       1.72145247    
   235.000000       1.70696712    
   235.100006       1.68581247    
   235.199997       1.66747952    
   235.300003       1.64924109    
   235.399994       1.64766145    
   235.500000       1.65145504    
   235.600006       1.66392899    
   235.699997       1.65389860    
   235.800003       1.63723946    
   235.899994       1.63587606    
   236.000000       1.64191055    
   236.100006       1.63080001    
   236.199997       1.60193706    
   236.300003       1.58607459    
   236.399994       1.58228099    
   236.500000       1.56089699    
   236.600006       1.55418754    
   236.699997       1.55538905    
   236.800003       1.57261491    
   236.899994       1.60510945    
   237.000000       1.61546409    
   237.100006       1.61540997    
   237.199997       1.64227509    
   237.300003       1.63827896    
   237.399994       1.63709092    
   237.500000       1.65747595    
   237.600006       1.67545807    
   237.699997       1.67263651    
   237.800003       1.64604151    
   237.899994       1.59273005    
   238.000000       1.57077909    
   238.100006       1.57276344    
   238.199997       1.56118059    
   238.300003       1.53912151    
   238.399994       1.51025856    
   238.500000       1.49874306    
   238.600006       1.47935700    
   238.699997       1.46330559    
   238.800003       1.47414601    
   238.899994       1.49700165    
   239.000000       1.51094711    
   239.100006       1.50388646    
   239.199997       1.49989045    
   239.300003       1.50849009    
   239.399994       1.53550363    
   239.500000       1.56605411    
   239.600006       1.55956054    
   239.699997       1.52366412    
   239.800003       1.50234747    
   239.899994       1.52112603    
   240.000000       1.55611813    
   240.100006       1.57576048    
   240.199997       1.58899045    
   240.300003       1.58677649    
   240.399994       1.57986450    
   240.500000       1.55849409    
   240.600006       1.55371499    
   240.699997       1.55665803    
   240.800003       1.55251348    
   240.899994       1.55378246    
   241.000000       1.53682649    
   241.100006       1.54286110    
   241.199997       1.57049549    
   241.300003       1.58013451    
   241.399994       1.58377945    
   241.500000       1.58824813    
   241.600006       1.57816362    
   241.699997       1.55200040    
   241.800003       1.53785253    
   241.899994       1.54437304    
   242.000000       1.53669155    
   242.100006       1.52667451    
   242.199997       1.50352216    
   242.300003       1.47048748    
   242.399994       1.43460453    
   242.500000       1.41208649    
   242.600006       1.40962958    
   242.699997       1.41269398    
   242.800003       1.41011560    
   242.899994       1.41610956    
   243.000000       1.42643702    
   243.100006       1.45246494    
   243.199997       1.46178007    
   243.300003       1.47883058    
   243.399994       1.47108150    
   243.500000       1.45002151    
   243.600006       1.44659257    
   243.699997       1.46596491    
   243.800003       1.48506749    
   243.899994       1.49083209    
   244.000000       1.51194596    
   244.100006       1.51993799    
   244.199997       1.51505101    
   244.300003       1.53738010    
   244.399994       1.55158198    
   244.500000       1.56987464    
   244.600006       1.58872056    
   244.699997       1.61238611    
   244.800003       1.62224102    
   244.899994       1.62256503    
   245.000000       1.62025642    
   245.100006       1.61427605    
   245.199997       1.58545351    
   245.300003       1.56132913    
   245.399994       1.53613794    
   245.500000       1.51221597    
   245.600006       1.49308658    
   245.699997       1.45476007    
   245.800003       1.40210998    
   245.899994       1.34068906    
   246.000000       1.30654764    
   246.100006       1.28594112    
   246.199997       1.27810037    
   246.300003       1.30500317    
   246.399994       1.32899535    
   246.500000       1.34444070    
   246.600006       1.38254845    
   246.699997       1.41042602    
   246.800003       1.41392255    
   246.899994       1.41539395    
   247.000000       1.41890407    
   247.100006       1.43056798    
   247.199997       1.45918810    
   247.300003       1.46697760    
   247.399994       1.47904646    
   247.500000       1.52420402    
   247.600006       1.56204462    
   247.699997       1.59376955    
   247.800003       1.59264898    
   247.899994       1.58766747    
   248.000000       1.57561195    
   248.100006       1.57443750    
   248.199997       1.60200441    
   248.300003       1.65939295    
   248.399994       1.69751692    
   248.500000       1.70398355    
   248.600006       1.69198203    
   248.699997       1.68268061    
   248.800003       1.70001447    
   248.899994       1.74337649    
   249.000000       1.79069400    
   249.100006       1.84983754    
   249.199997       1.87447500    
   249.300003       1.84195364    
   249.399994       1.82051563    
   249.500000       1.79991448    
   249.600006       1.80053556    
   249.699997       1.80370796    
   249.800003       1.79123414    
   249.899994       1.79744399    
   250.000000       1.83305705    
   250.100006       1.87907851    
   250.199997       1.91594696    
   250.300003       1.95558310    
   250.399994       1.95490801    
   250.500000       1.95806706    
   250.600006       1.95241058    
   250.699997       1.94179952    
   250.800003       1.94702399    
   250.899994       1.94074655    
   251.000000       1.92666602    
   251.100006       1.92181957    
   251.199997       1.93889713    
   251.300003       1.96168494    
   251.399994       1.98397350    
   251.500000       1.99369347    
   251.600006       1.98698401    
   251.699997       1.98946810    
   251.800003       2.02282643    
   251.899994       2.08561492    
   252.000000       2.15457320    
   252.100006       2.18682456    
   252.199997       2.17615938    
   252.300003       2.13359404    
   252.399994       2.11601710    
   252.500000       2.10907817    
   252.600006       2.13218999    
   252.699997       2.13459301    
   252.800003       2.15082002    
   252.899994       2.20907259    
   253.000000       2.23597813    
   253.100006       2.25945473    
   253.199997       2.23592401    
   253.300003       2.17606497    
   253.399994       2.17591643    
   253.500000       2.24518514    
   253.600006       2.30053496    
   253.699997       2.32020450    
   253.800003       2.29019403    
   253.899994       2.23830009    
   254.000000       2.21890068    
   254.100006       2.18201852    
   254.199997       2.14944315    
   254.300003       2.15204859    
   254.399994       2.16301036    
   254.500000       2.16544056    
   254.600006       2.18353057    
   254.699997       2.22045302    
   254.800003       2.23690963    
   254.899994       2.23558664    
   255.000000       2.22111464    
   255.100006       2.19326401    
   255.199997       2.16317248    
   255.300003       2.13128543    
   255.399994       2.10074854    
   255.500000       2.04927301    
   255.600006       1.98163807    
   255.699997       1.91794503    
   255.800003       1.88252103    
   255.899994       1.88931155    
   256.000000       1.88771844    
   256.100006       1.88265598    
   256.200012       1.85869348    
   256.299988       1.85245657    
   256.399994       1.81743765    
   256.500000       1.75447357    
   256.600006       1.73927248    
   256.700012       1.73113203    
   256.799988       1.72916090    
   256.899994       1.72590756    
   257.000000       1.75651205    
   257.100006       1.82699561    
   257.200012       1.87659442    
   257.299988       1.90278447    
   257.399994       1.92387152    
   257.500000       1.94760454    
   257.600006       1.97618401    
   257.700012       2.02564812    
   257.799988       2.07234454    
   257.899994       2.08720803    
   258.000000       2.12101197    
   258.100006       2.15077949    
   258.200012       2.16691208    
   258.299988       2.17917013    
   258.399994       2.16776252    
   258.500000       2.15462708    
   258.600006       2.20040560    
   258.700012       2.23048353    
   258.799988       2.23792195    
   258.899994       2.23090196    
   259.000000       2.21845508    
   259.100006       2.16472507    
   259.200012       2.13792753    
   259.299988       2.16153908    
   259.399994       2.20970702    
   259.500000       2.28085208    
   259.600006       2.31959701    
   259.700012       2.33583760    
   259.799988       2.30431509    
   259.899994       2.28364658    
   260.000000       2.29803753    
   260.100006       2.33570242    
   260.200012       2.38812304    
   260.299988       2.42735410    
   260.399994       2.45563650    
   260.500000       2.47660208    
   260.600006       2.51210713    
   260.700012       2.53656912    
   260.799988       2.53421998    
   260.899994       2.51953197    
   261.000000       2.53332901    
   261.100006       2.54038954    
   261.200012       2.52327156    
   261.299988       2.52020693    
   261.399994       2.50626159    
   261.500000       2.49178958    
   261.600006       2.46554542    
   261.700012       2.46438456    
   261.799988       2.44703722    
   261.899994       2.43513012    
   262.000000       2.39421153    
   262.100006       2.30868912    
   262.200012       2.24837112    
   262.299988       2.20769548    
   262.399994       2.19654441    
   262.500000       2.18843102    
   262.600006       2.15416813    
   262.700012       2.10069442    
   262.799988       2.03250599    
   262.899994       1.97745299    
   263.000000       1.96566761    
   263.100006       1.95254552    
   263.200012       1.94829297    
   263.299988       1.95454359    
   263.399994       1.94031465    
   263.500000       1.91284192    
   263.600006       1.89599407    
   263.700012       1.83986104    
   263.799988       1.81075501    
   263.899994       1.78800750    
   264.000000       1.77873302    
   264.100006       1.75657952    
   264.200012       1.73708558    
   264.299988       1.76193905    
   264.399994       1.78549647    
   264.500000       1.80851412    
   264.600006       1.82430911    
   264.700012       1.81745100    
   264.799988       1.77464259    
   264.899994       1.69801652    
   265.000000       1.66153955    
   265.100006       1.70450997    
   265.200012       1.73699093    
   265.299988       1.74699450    
   265.399994       1.71261001    
   265.500000       1.69975805    
   265.600006       1.71481061    
   265.700012       1.74760211    
   265.799988       1.80234456    
   265.899994       1.87209904    
   266.000000       1.88322294    
   266.100006       1.88437057    
   266.200012       1.90221751    
   266.299988       1.96809745    
   266.399994       2.03644800    
   266.500000       2.04495311    
   266.600006       2.03071046    
   266.700012       1.99885058    
   266.799988       1.98196197    
   266.899994       2.00053787    
   267.000000       2.08345509    
   267.100006       2.15892005    
   267.200012       2.19210315    
   267.299988       2.24590063    
   267.399994       2.28584695    
   267.500000       2.28503704    
   267.600006       2.27217150    
   267.700012       2.23659897    
   267.799988       2.20101309    
   267.899994       2.16078305    
   268.000000       2.16648006    
   268.100006       2.19229198    
   268.200012       2.20402360    
   268.299988       2.21252871    
   268.399994       2.20199847    
   268.500000       2.21138096    
   268.600006       2.25047708    
   268.700012       2.28005552    
   268.799988       2.26718998    
   268.899994       2.22265363    
   269.000000       2.17270350    
   269.100006       2.11370850    
   269.200012       2.08612800    
   269.299988       2.07096744    
   269.399994       2.07644868    
   269.500000       2.07254696    
   269.600006       2.07999897    
   269.700012       2.09938502    
   269.799988       2.08861208    
   269.899994       2.10735011    
   270.000000       2.12361765    
   270.100006       2.14898419    
   270.200012       2.16845107    
   270.299988       2.17171812    
   270.399994       2.17495799    
   270.500000       2.17142105    
   270.600006       2.14303064    
   270.700012       2.07127786    
   270.799988       2.03162861    
   270.899994       2.04014707    
   271.000000       2.08059311    
   271.100006       2.12043166    
   271.200012       2.13059711    
   271.299988       2.13115048    
   271.399994       2.13209558    
   271.500000       2.12205148    
   271.600006       2.12053967    
   271.700012       2.14085698    
   271.799988       2.15353346    
   271.899994       2.16869402    
   272.000000       2.18069553    
   272.100006       2.17960191    
   272.200012       2.19319654    
   272.299988       2.15653062    
   272.399994       2.11453199    
   272.500000       2.09719801    
   272.600006       2.06136894    
   272.700012       2.05098748    
   272.799988       2.05186510    
   272.899994       2.01866841    
   273.000000       1.98553956    
   273.100006       1.97294402    
   273.200012       1.96446609    
   273.299988       1.95582604    
   273.399994       1.96766555    
   273.500000       2.03562450    
   273.600006       2.10586500    
   273.700012       2.10967207    
   273.799988       2.08481860    
   273.899994       2.03430152    
   274.000000       2.01752090    
   274.100006       1.98972464    
   274.200012       1.97568452    
   274.299988       1.97370005    
   274.399994       1.99793243    
   274.500000       2.05401158    
   274.600006       2.08253694    
   274.700012       2.07274961    
   274.799988       2.07873011    
   274.899994       2.09024549    
   275.000000       2.08124089    
   275.100006       2.05067706    
   275.200012       2.02274561    
   275.299988       1.98398697    
   275.399994       1.98221850    
   275.500000       2.00618100    
   275.600006       2.03357267    
   275.700012       2.03914809    
   275.799988       2.04835510    
   275.899994       2.09551048    
   276.000000       2.12043166    
   276.100006       2.10945606    
   276.200012       2.09098792    
   276.299988       2.06678247    
   276.399994       2.06172013    
   276.500000       2.03935051    
   276.600006       1.98536396    
   276.700012       1.95906591    
   276.799988       1.92839396    
   276.899994       1.91280162    
   277.000000       1.90233898    
   277.100006       1.90972352    
   277.200012       1.91943002    
   277.299988       1.91775608    
   277.399994       1.92589653    
   277.500000       1.93588650    
   277.600006       1.91235614    
   277.700012       1.89383411    
   277.799988       1.90418851    
   277.899994       1.92403352    
   278.000000       1.93151259    
   278.100006       1.92480314    
   278.200012       1.91795850    
   278.299988       1.90682101    
   278.399994       1.88293958    
   278.500000       1.85155213    
   278.600006       1.81732941    
   278.700012       1.78239155    
   278.799988       1.74831760    
   278.899994       1.69028115    
   279.000000       1.63198793    
   279.100006       1.57707000    
   279.200012       1.54593909    
   279.299988       1.53778493    
   279.399994       1.54399502    
   279.500000       1.55768394    
   279.600006       1.55906105    
   279.700012       1.52624261    
   279.799988       1.52980661    
   279.899994       1.58552110    
   280.000000       1.63046253    
   280.100006       1.66459048    
   280.200012       1.68955207    
   280.299988       1.70630550    
   280.399994       1.72065604    
   280.500000       1.74046052    
   280.600006       1.73515511    
   280.700012       1.72955251    
   280.799988       1.75332606    
   280.899994       1.80746102    
   281.000000       1.89028358    
   281.100006       1.95926857    
   281.200012       1.98433805    
   281.299988       1.99153352    
   281.399994       2.05210805    
   281.500000       2.15310144    
   281.600006       2.26158762    
   281.700012       2.31776118    
   281.799988       2.35699201    
   281.899994       2.38647604    
   282.000000       2.41947007    
   282.100006       2.43696618    
   282.200012       2.41258502    
   282.299988       2.36740065    
   282.399994       2.33631015    
   282.500000       2.31049800    
   282.600006       2.28785849    
   282.700012       2.28991055    
   282.799988       2.30528712    
   282.899994       2.34268188    
   283.000000       2.35391402    
   283.100006       2.36375546    
   283.200012       2.32744050    
   283.299988       2.31742358    
   283.399994       2.31875992    
   283.500000       2.32308006    
   283.600006       2.30493617    
   283.700012       2.26324821    
   283.799988       2.25127363    
   283.899994       2.24444246    
   284.000000       2.25105739    
   284.100006       2.25371695    
   284.200012       2.24806070    
   284.299988       2.21868467    
   284.399994       2.13287854    
   284.500000       2.06810546    
   284.600006       2.04873300    
   284.700012       2.02710605    
   284.799988       1.98944104    
   284.899994       1.95609593    
   285.000000       1.97224200    
   285.100006       2.03512502    
   285.200012       2.08649254    
   285.299988       2.10205817    
   285.399994       2.08029604    
   285.500000       2.04167247    
   285.600006       2.03621840    
   285.700012       2.09538913    
   285.799988       2.14382696    
   285.899994       2.15720558    
   286.000000       2.14941597    
   286.100006       2.12668204    
   286.200012       2.11126494    
   286.299988       2.09915543    
   286.399994       2.12171412    
   286.500000       2.19140100    
   286.600006       2.25720000    
   286.700012       2.30254650    
   286.799988       2.31234741    
   286.899994       2.30524659    
   287.000000       2.28295803    
   287.100006       2.27992058    
   287.200012       2.26539445    
   287.299988       2.19408751    
   287.399994       2.11995912    
   287.500000       2.07771754    
   287.600006       2.09815669    
   287.700012       2.19867754    
   287.799988       2.28903294    
   287.899994       2.33880758    
   288.000000       2.34339762    
   288.100006       2.35583091    
   288.200012       2.39148450    
   288.299988       2.48638964    
   288.399994       2.54338670    
   288.500000       2.58778811    
   288.600006       2.60829449    
   288.700012       2.62558794    
   288.799988       2.64238191    
   288.899994       2.66611505    
   289.000000       2.68984818    
   289.100006       2.69183254    
   289.200012       2.67100215    
   289.299988       2.61003613    
   289.399994       2.56389308    
   289.500000       2.53894496    
   289.600006       2.58831453    
   289.700012       2.62928700    
   289.799988       2.61118340    
   289.899994       2.59160852    
   290.000000       2.60204411    
   290.100006       2.64798450    
   290.200012       2.66033721    
   290.299988       2.62507510    
   290.399994       2.61046815    
   290.500000       2.60281348    
   290.600006       2.56694412    
   290.700012       2.53627205    
   290.799988       2.48802304    
   290.899994       2.42087388    
   291.000000       2.37606764    
   291.100006       2.33710647    
   291.200012       2.30528712    
   291.299988       2.26377463    
   291.399994       2.25825310    
   291.500000       2.25865793    
   291.600006       2.29404163    
   291.700012       2.31591153    
   291.799988       2.32690048    
   291.899994       2.34605718    
   292.000000       2.34457207    
   292.100006       2.31986713    
   292.200012       2.27956963    
   292.299988       2.24789858    
   292.399994       2.23504663    
   292.500000       2.22432756    
   292.600006       2.19874501    
   292.700012       2.14151859    
   292.799988       2.10023546    
   292.899994       2.07709646    
   293.000000       2.08199692    
   293.100006       2.07798767    
   293.200012       2.07717752    
   293.299988       2.08743763    
   293.399994       2.07686710    
   293.500000       2.04642439    
   293.600006       2.01449704    
   293.700012       1.97218812    
   293.799988       1.94782054    
   293.899994       1.96076703    
   294.000000       1.96001101    
   294.100006       1.94058442    
   294.200012       1.93830311    
   294.299988       1.94711852    
   294.399994       1.93496859    
   294.500000       1.90722609    
   294.600006       1.91412461    
   294.700012       1.96871853    
   294.799988       2.00511456    
   294.899994       2.05271554    
   295.000000       2.07962108    
   295.100006       2.08337402    
   295.200012       2.06879401    
   295.299988       2.09078550    
   295.399994       2.14216638    
   295.500000       2.19882607    
   295.600006       2.20980167    
   295.700012       2.21528244    
   295.799988       2.20855951    
   295.899994       2.21231246    
   296.000000       2.20792508    
   296.100006       2.23757100    
   296.200012       2.28424048    
   296.299988       2.35684347    
   296.399994       2.42327714    
   296.500000       2.47935605    
   296.600006       2.48579550    
   296.700012       2.48404050    
   296.799988       2.49659538    
   296.899994       2.47943711    
   297.000000       2.44809008    
   297.100006       2.42059064    
   297.200012       2.39317203    
   297.299988       2.34092712    
   297.399994       2.32388997    
   297.500000       2.33239508    
   297.600006       2.33938813    
   297.700012       2.33560801    
   297.799988       2.32722449    
   297.899994       2.32933044    
   298.000000       2.34138608    
   298.100006       2.35672212    
   298.200012       2.37979364    
   298.299988       2.42778611    
   298.399994       2.47382116    
   298.500000       2.51278210    
   298.600006       2.50739551    
   298.700012       2.49675751    
   298.799988       2.52306914    
   298.899994       2.53381491    
   299.000000       2.57085919    
   299.100006       2.54870558    
   299.200012       2.53098011    
   299.299988       2.51342988    
   299.399994       2.55189157    
   299.500000       2.60324550    
   299.600006       2.65785313    
   299.700012       2.72173500    
   299.799988       2.79065275    
   299.899994       2.86592865    
   300.000000       2.92736721    
   300.100006       3.00923085    
   300.200012       2.99309850    
   300.299988       2.96053672    
   300.399994       2.93167377    
   300.500000       2.84585428    
   300.600006       2.76103330    
   300.700012       2.69472170    
   300.799988       2.63455200    
   300.899994       2.59602308    
   301.000000       2.55325508    
   301.100006       2.52479696    
   301.200012       2.48563361    
   301.299988       2.46896100    
   301.399994       2.41316557    
   301.500000       2.34154797    
   301.600006       2.28571200    
   301.700012       2.25520205    
   301.799988       2.24197197    
   301.899994       2.23021340    
   302.000000       2.19488406    
   302.100006       2.16041851    
   302.200012       2.15823150    
   302.299988       2.17803621    
   302.399994       2.17781997    
   302.500000       2.14708066    
   302.600006       2.14402962    
   302.700012       2.19343948    
   302.799988       2.25931954    
   302.899994       2.29788899    
   303.000000       2.32158160    
   303.100006       2.34149408    
   303.200012       2.36522698    
   303.299988       2.42555857    
   303.399994       2.46670651    
   303.500000       2.54036260    
   303.600006       2.62553406    
   303.700012       2.70850492    
   303.799988       2.76909280    
   303.899994       2.79630923    
   304.000000       2.81173968    
   304.100006       2.82259369    
   304.200012       2.82748055    
   304.299988       2.79822612    
   304.399994       2.76335573    
   304.500000       2.74936962    
   304.600006       2.80662298    
   304.700012       2.87882113    
   304.799988       2.93259168    
   304.899994       2.95015526    
   305.000000       3.00655818    
   305.100006       3.09221554    
   305.200012       3.17672563    
   305.299988       3.27422237    
   305.399994       3.32823586    
   305.500000       3.37629628    
   305.600006       3.40965462    
   305.700012       3.40734625    
   305.799988       3.38072419    
   305.899994       3.38351846    
   306.000000       3.37223268    
   306.100006       3.30674410    
   306.200012       3.28648043    
   306.299988       3.23303413    
   306.399994       3.25005746    
   306.500000       3.27608538    
   306.600006       3.34665012    
   306.700012       3.46843362    
   306.799988       3.57492137    
   306.899994       3.70113301    
   307.000000       3.81331825    
   307.100006       3.87085509    
   307.200012       3.87903595    
   307.299988       3.91648507    
   307.399994       4.01014805    
   307.500000       4.11804008    
   307.600006       4.18150330    
   307.700012       4.19925594    
   307.799988       4.20919180    
   307.899994       4.22560787    
   308.000000       4.23006296    
   308.100006       4.20201015    
   308.200012       4.20709944    
   308.299988       4.21033955    
   308.399994       4.22047806    
   308.500000       4.15989017    
   308.600006       4.09459066    
   308.700012       3.99695873    
   308.799988       3.97236180    
   308.899994       4.04266977    
   309.000000       4.01595306    
   309.100006       3.95004606    
   309.200012       3.90715671    
   309.299988       3.93196964    
   309.399994       3.84430051    
   309.500000       3.78546762    
   309.600006       3.75984454    
   309.700012       3.79355407    
   309.799988       3.74958467    
   309.899994       3.62599206    
   310.000000       3.53847146    
   310.100006       3.48538947    
   310.200012       3.48291922    
   310.299988       3.44468713    
   310.399994       3.41613436    
   310.500000       3.47465730    
   310.600006       3.54393911    
   310.700012       3.59310603    
   310.799988       3.55866766    
   310.899994       3.43869305    
   311.000000       3.35631609    
   311.100006       3.29408097    
   311.200012       3.32425356    
   311.299988       3.37520242    
   311.399994       3.34592104    
   311.500000       3.29177260    
   311.600006       3.19484258    
   311.700012       3.12865186    
   311.799988       3.07983589    
   311.899994       3.00422239    
   312.000000       2.96767807    
   312.100006       2.96199465    
   312.200012       2.93197036    
   312.299988       2.87401509    
   312.399994       2.86411977    
   312.500000       2.88594890    
   312.600006       2.92112994    
   312.700012       2.95261192    
   312.799988       2.96577477    
   312.899994       2.96923065    
   313.000000       2.92019868    
   313.100006       2.92168355    
   313.200012       2.91983390    
   313.299988       2.87608051    
   313.399994       2.79487824    
   313.500000       2.73549151    
   313.600006       2.70274043    
   313.700012       2.69091463    
   313.799988       2.64681005    
   313.899994       2.63563204    
   314.000000       2.63629365    
   314.100006       2.63939857    
   314.200012       2.66778898    
   314.299988       2.68475866    
   314.399994       2.68639207    
   314.500000       2.70804596    
   314.600006       2.65788007    
   314.700012       2.64612150    
   314.799988       2.67815709    
   314.899994       2.68774199    
   315.000000       2.72914648    
   315.100006       2.80164146    
   315.200012       2.83905005    
   315.299988       2.88345146    
   315.399994       2.85260391    
   315.500000       2.76882315    
   315.600006       2.66047215    
   315.700012       2.54177999    
   315.799988       2.52898192    
   315.899994       2.57482791    
   316.000000       2.56568837    
   316.100006       2.53574562    
   316.200012       2.54167199    
   316.299988       2.54257655    
   316.399994       2.55432153    
   316.500000       2.58066010    
   316.600006       2.61183143    
   316.700012       2.65750217    
   316.799988       2.67933154    
   316.899994       2.66251040    
   317.000000       2.69431663    
   317.100006       2.76069617    
   317.200012       2.78002787    
   317.299988       2.77364254    
   317.399994       2.76790500    
   317.500000       2.75707793    
   317.600006       2.78070283    
   317.700012       2.77514100    
   317.799988       2.77704453    
   317.899994       2.75251484    
   318.000000       2.73886657    
   318.100006       2.77784109    
   318.200012       2.79794264    
   318.299988       2.82364655    
   318.399994       2.83485150    
   318.500000       2.84843254    
   318.600006       2.84322166    
   318.700012       2.83186817    
   318.799988       2.85383248    
   318.899994       2.86781859    
   319.000000       2.91763353    
   319.100006       2.97585893    
   319.200012       2.96685457    
   319.299988       2.95575762    
   319.399994       2.96234560    
   319.500000       2.95540643    
   319.600006       2.94925046    
   319.700012       2.90952015    
   319.799988       2.90000248    
   319.899994       2.88874364    
   320.000000       2.89558816    
   320.100006       2.90594244    
   320.200012       2.96493745    
   320.299988       2.99625754    
   320.399994       3.01820850    
   320.500000       3.06005859    
   320.600006       3.15478802    
   320.700012       3.25490403    
   320.799988       3.34932303    
   320.899994       3.51477909    
   321.000000       3.51450896    
   321.100006       3.46098161    
   321.200012       3.51483297    
   321.299988       3.66514206    
   321.399994       3.82503605    
   321.500000       3.96189904    
   321.600006       4.04493761    
   321.700012       4.07209969    
   321.799988       4.02275705    
   321.899994       3.96060300    
   322.000000       3.92898631    
   322.100006       3.89295459    
   322.200012       3.86619782    
   322.299988       3.77168393    
   322.399994       3.66275263    
   322.500000       3.48220372    
   322.600006       3.33319044    
   322.700012       3.17043447    
   322.799988       3.05060863    
   322.899994       3.03432751    
   323.000000       3.01854610    
   323.100006       2.96789408    
   323.200012       2.92966199    
   323.299988       2.94194698    
   323.399994       2.93684411    
   323.500000       2.93488646    
   323.600006       2.90479517    
   323.700012       2.90757608    
   323.799988       2.88544965    
   323.899994       2.88287091    
   324.000000       2.90580773    
   324.100006       3.04495215    
   324.200012       3.09328222    
   324.299988       3.10332608    
   324.399994       3.06822586    
   324.500000       3.04688239    
   324.600006       3.04765201    
   324.700012       3.11627269    
   324.799988       3.11399102    
   324.899994       3.06706500    
   325.000000       3.07687950    
   325.100006       3.07824302    
   325.200012       3.04523540    
   325.299988       3.02345991    
   325.399994       3.05637288    
   325.500000       3.08427763    
   325.600006       3.03203249    
   325.700012       2.95011473    
   325.799988       2.87682319    
   325.899994       2.80380154    
   326.000000       2.75394583    
   326.100006       2.70307803    
   326.200012       2.67942619    
   326.299988       2.66693854    
   326.399994       2.65843368    
   326.500000       2.66008067    
   326.600006       2.68891668    
   326.700012       2.69083357    
   326.799988       2.65292549    
   326.899994       2.59761596    
   327.000000       2.54595160    
   327.100006       2.51167512    
   327.200012       2.50412846    
   327.299988       2.51716948    
   327.399994       2.50767899    
   327.500000       2.53507066    
   327.600006       2.55945158    
   327.700012       2.57413960    
   327.799988       2.59267521    
   327.899994       2.60790300    
   328.000000       2.66361761    
   328.100006       2.72207260    
   328.200012       2.77253556    
   328.299988       2.78903246    
   328.399994       2.78473949    
   328.500000       2.78924847    
   328.600006       2.81323791    
   328.700012       2.85669470    
   328.799988       2.91813326    
   328.899994       2.96751595    
   329.000000       2.99332786    
   329.100006       2.99030399    
   329.200012       2.96068501    
   329.299988       2.96855569    
   329.399994       3.00559974    
   329.500000       3.02598476    
   329.600006       3.00234604    
   329.700012       2.98899460    
   329.799988       2.96651697    
   329.899994       2.99779677    
   330.000000       3.02795553    
   330.100006       3.05595446    
   330.200012       3.06807756    
   330.299988       3.05704832    
   330.399994       3.02815795    
   330.500000       2.97083688    
   330.600006       2.94391799    
   330.700012       2.94933152    
   330.799988       2.96067142    
   330.899994       3.00349331    
   331.000000       2.97144461    
   331.100006       2.89633060    
   331.200012       2.84119654    
   331.299988       2.79269099    
   331.399994       2.72802615    
   331.500000       2.70853209    
   331.600006       2.68234205    
   331.700012       2.65470743    
   331.799988       2.62828803    
   331.899994       2.58323860    
   332.000000       2.59545612    
   332.100006       2.63738704    
   332.200012       2.66193008    
   332.299988       2.67359400    
   332.399994       2.71448565    
   332.500000       2.74887013    
   332.600006       2.74158025    
   332.700012       2.69422197    
   332.799988       2.69048238    
   332.899994       2.74172854    
   333.000000       2.79957604    
   333.100006       2.82610369    
   333.200012       2.84446335    
   333.299988       2.86009669    
   333.399994       2.89781547    
   333.500000       2.95911908    
   333.600006       3.02875209    
   333.700012       3.17332363    
   333.799988       3.30860710    
   333.899994       3.40484858    
   334.000000       3.41867256    
   334.100006       3.37572908    
   334.200012       3.33205652    
   334.299988       3.27842093    
   334.399994       3.23239970    
   334.500000       3.24031043    
   334.600006       3.22482610    
   334.700012       3.23689508    
   334.799988       3.24854565    
   334.899994       3.23769140    
   335.000000       3.25534964    
   335.100006       3.37194920    
   335.200012       3.51837015    
   335.299988       3.60995412    
   335.399994       3.62330556    
   335.500000       3.59919453    
   335.600006       3.61918807    
   335.700012       3.65801406    
   335.799988       3.71297264    
   335.899994       3.72023535    
   336.000000       3.72612166    
   336.100006       3.73713756    
   336.200012       3.74683046    
   336.299988       3.85226536    
   336.399994       3.94920897    
   336.500000       3.93884110    
   336.600006       3.83991289    
   336.700012       3.69323540    
   336.799988       3.59793901    
   336.899994       3.51394224    
   337.000000       3.52173162    
   337.100006       3.52671313    
   337.200012       3.50588274    
   337.299988       3.47577763    
   337.399994       3.43210506    
   337.500000       3.41636395    
   337.600006       3.42586803    
   337.700012       3.50140071    
   337.799988       3.56975102    
   337.899994       3.60559344    
   338.000000       3.59926224    
   338.100006       3.53439450    
   338.200012       3.49504232    
   338.299988       3.50397921    
   338.399994       3.58333206    
   338.500000       3.61508417    
   338.600006       3.60724044    
   338.700012       3.55341601    
   338.799988       3.57274818    
   338.899994       3.58975816    
   339.000000       3.63317418    
   339.100006       3.71074486    
   339.200012       3.74283457    
   339.299988       3.71286440    
   339.399994       3.70466995    
   339.500000       3.72888923    
   339.600006       3.78615594    
   339.700012       3.85696340    
   339.799988       3.88894510    
   339.899994       3.92804122    
   340.000000       3.98541594    
   340.100006       4.02061033    
   340.200012       4.09619713    
   340.299988       4.17642784    
   340.399994       4.22975254    
   340.500000       4.21953297    
   340.600006       4.24318504    
   340.700012       4.21731901    
   340.799988       4.23785257    
   340.899994       4.30328703    
   341.000000       4.32317257    
   341.100006       4.35111761    
   341.200012       4.33001709    
   341.299988       4.28116083    
   341.399994       4.20020103    
   341.500000       4.22583771    
   341.600006       4.19774437    
   341.700012       4.15264082    
   341.799988       4.11466503    
   341.899994       4.11026430    
   342.000000       4.10814476    
   342.100006       4.07276106    
   342.200012       4.00360060    
   342.299988       3.86260676    
   342.399994       3.76114058    
   342.500000       3.66304970    
   342.600006       3.63035274    
   342.700012       3.64321804    
   342.799988       3.60801005    
   342.899994       3.53521800    
   343.000000       3.50493765    
   343.100006       3.49664855    
   343.200012       3.50167060    
   343.299988       3.49060059    
   343.399994       3.49924064    
   343.500000       3.54458690    
   343.600006       3.56416202    
   343.700012       3.57006168    
   343.799988       3.55018973    
   343.899994       3.49725604    
   344.000000       3.42696166    
   344.100006       3.35450697    
   344.200012       3.34856725    
   344.299988       3.34764886    
   344.399994       3.34655547    
   344.500000       3.36063623    
   344.600006       3.38320804    
   344.700012       3.38249254    
   344.799988       3.34570527    
   344.899994       3.33510756    
   345.000000       3.35416961    
   345.100006       3.34405828    
   345.200012       3.31396675    
   345.299988       3.24091816    
   345.399994       3.27839422    
   345.500000       3.36758852    
   345.600006       3.38856769    
   345.700012       3.39971876    
   345.799988       3.42859507    
   345.899994       3.42268205    
   346.000000       3.41416359    
   346.100006       3.41547298    
   346.200012       3.41302967    
   346.299988       3.42391062    
   346.399994       3.37864518    
   346.500000       3.30756760    
   346.600006       3.27119851    
   346.700012       3.32604909    
   346.799988       3.40114975    
   346.899994       3.47004008    
   347.000000       3.47614193    
   347.100006       3.39142966    
   347.200012       3.31377745    
   347.299988       3.29678106    
   347.399994       3.29375720    
   347.500000       3.30357146    
   347.600006       3.31720662    
   347.700012       3.32218814    
   347.799988       3.31929898    
   347.899994       3.26045251    
   348.000000       3.21922350    
   348.100006       3.21464729    
   348.200012       3.22505569    
   348.299988       3.23916292    
   348.399994       3.31171203    
   348.500000       3.41894269    
   348.600006       3.47120094    
   348.700012       3.50338507    
   348.799988       3.49813342    
   348.899994       3.48016500    
   349.000000       3.55190420    
   349.100006       3.66211820    
   349.200012       3.73808265    
   349.299988       3.84058809    
   349.399994       3.87165141    
   349.500000       3.87227249    
   349.600006       3.84894443    
   349.700012       3.79663205    
   349.799988       3.68074799    
   349.899994       3.52856255    
   350.000000       3.40804815    
   350.100006       3.31373692    
   350.200012       3.28804660    
   350.299988       3.25899434    
   350.399994       3.26363850    
   350.500000       3.27878547    
   350.600006       3.25165033    
   350.700012       3.19400573    
   350.799988       3.15345168    
   350.899994       3.13958693    
   351.000000       3.10602617    
   351.100006       3.08144259    
   351.200012       3.07698750    
   351.299988       3.09723759    
   351.399994       3.12225294    
   351.500000       3.11026502    
   351.600006       3.10832095    
   351.700012       3.14176059    
   351.799988       3.18921304    
   351.899994       3.24669600    
   352.000000       3.25979114    
   352.100006       3.23730016    
   352.200012       3.18517661    
   352.299988       3.11195254    
   352.399994       3.07486796    
   352.500000       3.02885985    
   352.600006       2.99120855    
   352.700012       2.99643302    
   352.799988       2.98741484    
   352.899994       2.92150784    
   353.000000       2.89493990    
   353.100006       2.92211556    
   353.200012       2.93558860    
   353.299988       2.90422797    
   353.399994       2.86302590    
   353.500000       2.85263109    
   353.600006       2.87282705    
   353.700012       2.88854098    
   353.799988       2.91520357    
   353.899994       2.93283463    
   354.000000       2.92148113    
   354.100006       2.87961745    
   354.200012       2.82401109    
   354.299988       2.77975798    
   354.399994       2.75437808    
   354.500000       2.72998333    
   354.600006       2.74071598    
   354.700012       2.77886701    
   354.799988       2.82285023    
   354.899994       2.87795711    
   355.000000       2.91876745    
   355.100006       2.92896008    
   355.200012       2.95498800    
   355.299988       2.97604799    
   355.399994       3.05309248    
   355.500000       3.08499312    
   355.600006       3.14030242    
   355.700012       3.25290608    
   355.799988       3.32584643    
   355.899994       3.36761546    
   356.000000       3.37977910    
   356.100006       3.44819713    
   356.200012       3.46387053    
   356.299988       3.48027301    
   356.399994       3.44587517    
   356.500000       3.42034674    
   356.600006       3.43591213    
   356.700012       3.55148554    
   356.799988       3.63245869    
   356.899994       3.68637753    
   357.000000       3.74797797    
   357.100006       3.79201531    
   357.200012       3.78683090    
   357.299988       3.78066134    
   357.399994       3.83537722    
   357.500000       3.88022399    
   357.600006       3.91425776    
   357.700012       3.97125459    
   357.799988       3.91396046    
   357.899994       3.84262657    
   358.000000       3.84505677    
   358.100006       3.86540103    
   358.200012       3.91078806    
   358.299988       3.95366383    
   358.399994       3.92640734    
   358.500000       3.95857811    
   358.600006       3.96299243    
   358.700012       3.99250364    
   358.799988       3.98376894    
   358.899994       3.95504117    
   359.000000       3.89526320    
   359.100006       3.76920009    
   359.200012       3.70720792    
   359.299988       3.70458889    
   359.399994       3.70704603    
   359.500000       3.65126395    
   359.600006       3.56421614    
   359.700012       3.46621943    
   359.799988       3.43063354    
   359.899994       3.45959115    
   360.000000       3.49203157    
   360.100006       3.56374359    
   360.200012       3.59783101    
   360.299988       3.59459090    
   360.399994       3.56584954    
   360.500000       3.50946021    
   360.600006       3.45443416    
   360.700012       3.42860866    
   360.799988       3.44213557    
   360.899994       3.51099896    
   361.000000       3.56255579    
   361.100006       3.60628200    
   361.200012       3.62577605    
   361.299988       3.63413262    
   361.399994       3.65041351    
   361.500000       3.67463255    
   361.600006       3.71401215    
   361.700012       3.72116685    
   361.799988       3.76137018    
   361.899994       3.72386694    
   362.000000       3.66110563    
   362.100006       3.56374359    
   362.200012       3.50352025    
   362.299988       3.46855497    
   362.399994       3.45940208    
   362.500000       3.49162650    
   362.600006       3.52027345    
   362.700012       3.46809602    
   362.799988       3.42149401    
   362.899994       3.40794015    
   363.000000       3.42673206    
   363.100006       3.46353292    
   363.200012       3.53191066    
   363.299988       3.58688259    
   363.399994       3.63642764    
   363.500000       3.70190263    
   363.600006       3.64875317    
   363.700012       3.49775553    
   363.799988       3.33965707    
   363.899994       3.19805574    
   364.000000       3.14251661    
   364.100006       3.13113618    
   364.200012       3.08565450    
   364.299988       3.04803014    
   364.399994       3.09773707    
   364.500000       3.16137600    
   364.600006       3.19729972    
   364.700012       3.26292300    
   364.799988       3.34678507    
   364.899994       3.42792010    
   365.000000       3.48906159    
   365.100006       3.51680422    
   365.200012       3.53358459    
   365.299988       3.55862689    
   365.399994       3.58279204    
   365.500000       3.66462898    
   365.600006       3.72161269    
   365.700012       3.74780250    
   365.799988       3.73855495    
   365.899994       3.65600252    
   366.000000       3.60991359    
   366.100006       3.57947087    
   366.200012       3.54069901    
   366.299988       3.49012804    
   366.399994       3.47572351    
   366.500000       3.42576003    
   366.600006       3.39236116    
   366.700012       3.39194274    
   366.799988       3.39880061    
   366.899994       3.40865564    
   367.000000       3.39711308    
   367.100006       3.41339397    
   367.200012       3.37566161    
   367.299988       3.38084555    
   367.399994       3.38116956    
   367.500000       3.38489556    
   367.600006       3.38447714    
   367.700012       3.35195541    
   367.799988       3.32307911    
   367.899994       3.35107803    
   368.000000       3.38288426    
   368.100006       3.36471295    
   368.200012       3.30997038    
   368.299988       3.24604797    
   368.399994       3.22428608    
   368.500000       3.25058413    
   368.600006       3.26902509    
   368.700012       3.27148223    
   368.799988       3.26932216    
   368.899994       3.26523161    
   369.000000       3.21089387    
   369.100006       3.12655950    
   369.200012       3.06211042    
   369.299988       3.02086806    
   369.399994       2.99184322    
   369.500000       3.02965641    
   369.600006       3.08889461    
   369.700012       3.15172362    
   369.799988       3.19580102    
   369.899994       3.18317842    
   370.000000       3.17656350    
   370.100006       3.15387011    
   370.200012       3.15072441    
   370.299988       3.11492252    
   370.399994       3.12373805    
   370.500000       3.17063689    
   370.600006       3.16854453    
   370.700012       3.18412352    
   370.799988       3.24091816    
   370.899994       3.31407452    
   371.000000       3.37686300    
   371.100006       3.40449762    
   371.200012       3.41286755    
   371.299988       3.46744800    
   371.399994       3.52694249    
   371.500000       3.53513694    
   371.600006       3.47585845    
   371.700012       3.43921947    
   371.799988       3.49861932    
   371.899994       3.60374403    
   372.000000       3.65392351    
   372.100006       3.67413306    
   372.200012       3.65454483    
   372.299988       3.63355207    
   372.399994       3.62530351    
   372.500000       3.60019350    
   372.600006       3.59781766    
   372.700012       3.57570457    
   372.799988       3.58106422    
   372.899994       3.52603817    
   373.000000       3.44856167    
   373.100006       3.33697033    
   373.200012       3.23786712    
   373.299988       3.21525455    
   373.399994       3.25746918    
   373.500000       3.30538058    
   373.600006       3.35198259    
   373.700012       3.46508551    
   373.799988       3.54620719    
   373.899994       3.60397363    
   374.000000       3.67973542    
   374.100006       3.70777512    
   374.200012       3.75152850    
   374.299988       3.81485701    
   374.399994       3.82298422    
   374.500000       3.86653495    
   374.600006       3.84686565    
   374.700012       3.76822805    
   374.799988       3.66238785    
   374.899994       3.53481317    
   375.000000       3.45820069    
   375.100006       3.38149381    
   375.200012       3.31238699    
   375.299988       3.31658530    
   375.399994       3.32673764    
   375.500000       3.34839153    
   375.600006       3.33027458    
   375.700012       3.30141139    
   375.799988       3.29213715    
   375.899994       3.36594152    
   376.000000       3.41928005    
   376.100006       3.40229702    
   376.200012       3.36810160    
   376.299988       3.33940053    
   376.399994       3.34945822    
   376.500000       3.33593106    
   376.600006       3.33128691    
   376.700012       3.40447068    
   376.799988       3.43824744    
   376.899994       3.49432683    
   377.000000       3.53740525    
   377.100006       3.62302232    
   377.200012       3.70222640    
   377.299988       3.71777868    
   377.399994       3.72888923    
   377.500000       3.79347301    
   377.600006       3.87439203    
   377.700012       3.89604616    
   377.799988       3.86611652    
   377.899994       3.78452253    
   378.000000       3.72802496    
   378.100006       3.69501758    
   378.200012       3.67659020    
   378.299988       3.67112279    
   378.399994       3.67561817    
   378.500000       3.71831846    
   378.600006       3.76421857    
   378.700012       3.84081769    
   378.799988       3.90262055    
   378.899994       3.91802406    
   379.000000       3.91815901    
   379.100006       3.86585999    
   379.200012       3.86575198    
   379.299988       3.93261743    
   379.399994       3.95358324    
   379.500000       3.96854115    
   379.600006       3.96635413    
   379.700012       3.98021841    
   379.799988       4.00447798    
   379.899994       4.04152203    
   380.000000       4.03375959    
   380.100006       4.02934504    
   380.200012       3.99748516    
   380.299988       3.95243573    
   380.399994       3.92075086    
   380.500000       3.87336588    
   380.600006       3.85902905    
   380.700012       3.85055113    
   380.799988       3.85352111    
   380.899994       3.85217118    
   381.000000       3.82332134    
   381.100006       3.76007390    
   381.200012       3.67236447    
   381.299988       3.65368056    
   381.399994       3.66589808    
   381.500000       3.68420386    
   381.600006       3.71985769    
   381.700012       3.77237248    
   381.799988       3.77083349    
   381.899994       3.76461005    
   382.000000       3.74857211    
   382.100006       3.72914553    
   382.200012       3.70565557    
   382.299988       3.68944192    
   382.399994       3.67141938    
   382.500000       3.64879370    
   382.600006       3.64594507    
   382.700012       3.64493251    
   382.799988       3.67195964    
   382.899994       3.69180441    
   383.000000       3.71837258    
   383.100006       3.74278045    
   383.200012       3.74548054    
   383.299988       3.80038500    
   383.399994       3.83097601    
   383.500000       3.83948088    
   383.600006       3.87040973    
   383.700012       3.94366074    
   383.799988       3.98484921    
   383.899994       4.00593615    
   384.000000       3.98364758    
   384.100006       3.93612742    
   384.200012       3.92756867    
   384.299988       3.91228652    
   384.399994       3.89175320    
   384.500000       3.88477349    
   384.600006       3.86504984    
   384.700012       3.87282610    
   384.799988       3.89759851    
   384.899994       3.99551415    
   385.000000       4.06917000    
   385.100006       4.09450960    
   385.200012       4.06040859    
   385.299988       4.00500441    
   385.399994       3.99158549    
   385.500000       4.02092123    
   385.600006       4.06294632    
   385.700012       4.15084505    
   385.799988       4.16503382    
   385.899994       4.14806414    
   386.000000       4.13276863    
   386.100006       4.18204355    
   386.200012       4.16835451    
   386.299988       4.05442810    
   386.399994       3.97273946    
   386.500000       3.94285059    
   386.600006       3.94883108    
   386.700012       3.98340464    
   386.799988       4.04094172    
   386.899994       4.08480310    
   387.000000       4.11893082    
   387.100006       4.10602522    
   387.200012       4.06755018    
   387.299988       4.01815367    
   387.399994       4.00454569    
   387.500000       3.95905066    
   387.600006       3.94699526    
   387.700012       3.91055846    
   387.799988       3.84679794    
   387.899994       3.82433391    
   388.000000       3.83497190    
   388.100006       3.84151959    
   388.200012       3.85958242    
   388.299988       3.86295748    
   388.399994       3.89068651    
   388.500000       3.89362955    
   388.600006       3.90145969    
   388.700012       3.90928960    
   388.799988       3.91471672    
   388.899994       3.91674137    
   389.000000       3.91814542    
   389.100006       3.92574596    
   389.200012       3.92897272    
   389.299988       3.93403506    
   389.399994       3.93259048    
   389.500000       3.91516209    
   389.600006       3.93612742    
   389.700012       3.94835854    
   389.799988       3.93568206    
   389.899994       3.89449358    
   390.000000       3.89823294    
   390.100006       3.97429204    
   390.200012       4.00790739    
   390.299988       4.01256466    
   390.399994       4.01575089    
   390.500000       4.02379656    
   390.600006       4.02572680    
   390.700012       3.99068093    
   390.799988       3.96551681    
   390.899994       3.89010620    
   391.000000       3.87922525    
   391.100006       3.93419719    
   391.200012       3.97164631    
   391.299988       4.00027943    
   391.399994       3.97778869    
   391.500000       3.97857141    
   391.600006       3.99143696    
   391.700012       3.98854804    
   391.799988       4.00738049    
   391.899994       4.03352976    
   392.000000       4.04576111    
   392.100006       4.05770826    
   392.200012       4.04296684    
   392.299988       4.03558207    
   392.399994       4.02503824    
   392.500000       4.00058985    
   392.600006       3.97310400    
   392.700012       3.98114991    
   392.799988       4.02628040    
   392.899994       4.08095551    
   393.000000       4.12742233    
   393.100006       4.16273832    
   393.200012       4.14456749    
   393.299988       4.13221502    
   393.399994       4.15228939    
   393.500000       4.10012579    
   393.600006       4.06836033    
   393.700012       4.07398987    
   393.799988       4.11469221    
   393.899994       4.20361662    
   394.000000       4.24997568    
   394.100006       4.29696894    
   394.200012       4.36210632    
   394.299988       4.40811443    
   394.399994       4.45132828    
   394.500000       4.57860613    
   394.600006       4.72609329    
   394.700012       4.89235973    
   394.799988       5.01792288    
   394.899994       5.05503464    
   395.000000       5.00056219    
   395.100006       4.89634228    
   395.200012       4.83695555    
   395.299988       4.78090334    
   395.399994       4.68956280    
   395.500000       4.58713818    
   395.600006       4.51935482    
   395.700012       4.45142269    
   395.799988       4.37125969    
   395.899994       4.33144808    
   396.000000       4.30385399    
   396.100006       4.29003000    
   396.200012       4.26548719    
   396.299988       4.13988304    
   396.399994       4.05967951    
   396.500000       4.00515318    
   396.600006       3.96666479    
   396.700012       3.93912458    
   396.799988       3.88990331    
   396.899994       3.84802651    
   397.000000       3.82106709    
   397.100006       3.83061171    
   397.200012       3.84939003    
   397.299988       3.80944347    
   397.399994       3.72813296    
   397.500000       3.60952187    
   397.600006       3.54198146    
   397.700012       3.59068966    
   397.799988       3.65944505    
   397.899994       3.72478509    
   398.000000       3.75956082    
   398.100006       3.73765063    
   398.200012       3.66639781    
   398.299988       3.61262703    
   398.399994       3.57930899    
   398.500000       3.53605485    
   398.600006       3.50894713    
   398.700012       3.50212979    
   398.799988       3.50990558    
   398.899994       3.49477220    
   399.000000       3.47309113    
   399.100006       3.46019864    
   399.200012       3.45682359    
   399.299988       3.48575425    
   399.399994       3.49407029    
   399.500000       3.50157619    
   399.600006       3.52066493    
   399.700012       3.51679063    
   399.799988       3.47523761    
   399.899994       3.40471363    
   400.000000       3.32278204    
   400.100006       3.21799493    
   400.200012       3.17865586    
   400.299988       3.19000959    
   400.399994       3.21102905    
   400.500000       3.22733712    
   400.600006       3.19612503    
   400.700012       3.15779853    
   400.799988       3.13714361    
   400.899994       3.15447736    
   401.000000       3.16672206    
   401.100006       3.16921949    
   401.200012       3.12920547    
   401.299988       3.10749769    
   401.399994       3.08118606    
   401.500000       3.03559661    
   401.600006       3.03527236    
   401.700012       3.05278230    
   401.799988       3.08800364    
   401.899994       3.13945222    
   402.000000       3.16797733    
   402.100006       3.18706656    
   402.200012       3.19428897    
   402.299988       3.21765757    
   402.399994       3.26635194    
   402.500000       3.30971384    
   402.600006       3.32256603    
   402.700012       3.35874629    
   402.799988       3.39913797    
   402.899994       3.41159868    
   403.000000       3.41609430    
   403.100006       3.41944194    
   403.200012       3.46815014    
   403.299988       3.52466130    
   403.399994       3.56510711    
   403.500000       3.62766600    
   403.600006       3.68597269    
   403.700012       3.75405312    
   403.799988       3.79162359    
   403.899994       3.78369927    
   404.000000       3.82978797    
   404.100006       3.91413593    
   404.200012       3.96073818    
   404.299988       4.00909519    
   404.399994       4.04827213    
   404.500000       4.05831623    
   404.600006       4.06960201    
   404.700012       4.11752701    
   404.799988       4.21586084    
   404.899994       4.33347321    
   405.000000       4.39851618    
   405.100006       4.44899273    
   405.200012       4.45261049    
   405.299988       4.47930002    
   405.399994       4.47201014    
   405.500000       4.44976187    
   405.600006       4.37617350    
   405.700012       4.30446148    
   405.799988       4.29020596    
   405.899994       4.28357697    
   406.000000       4.26834917    
   406.100006       4.23742056    
   406.200012       4.21992445    
   406.299988       4.20164537    
   406.399994       4.10945415    
   406.500000       4.04705715    
   406.600006       3.98231125    
   406.700012       3.93429160    
   406.799988       3.89789557    
   406.899994       3.81782722    
   407.000000       3.73102212    
   407.100006       3.62217164    
   407.200012       3.54645014    
   407.299988       3.46653008    
   407.399994       3.41122055    
   407.500000       3.39464259    
   407.600006       3.40243196    
   407.700012       3.42652965    
   407.799988       3.41570258    
   407.899994       3.38237119    
   408.000000       3.35458803    
   408.100006       3.36572552    
   408.200012       3.38943148    
   408.299988       3.40942526    
   408.399994       3.40802121    
   408.500000       3.41911817    
   408.600006       3.43250990    
   408.700012       3.40236473    
   408.799988       3.37346101    
   408.899994       3.40686011    
   409.000000       3.44135261    
   409.100006       3.50148153    
   409.200012       3.55178261    
   409.299988       3.55247092    
   409.399994       3.54164410    
   409.500000       3.50775909    
   409.600006       3.52035475    
   409.700012       3.59121609    
   409.799988       3.64062595    
   409.899994       3.66412950    
   410.000000       3.68890214    
   410.100006       3.70994854    
   410.200012       3.70614171    
   410.299988       3.69839263    
   410.399994       3.68145013    
   410.500000       3.68317819    
   410.600006       3.69632697    
   410.700012       3.69724488    
   410.799988       3.68366408    
   410.899994       3.65481448    
   411.000000       3.66492605    
   411.100006       3.69713712    
   411.200012       3.72903752    
   411.299988       3.74572372    
   411.399994       3.76448870    
   411.500000       3.83086824    
   411.600006       3.92160153    
   411.700012       3.95981979    
   411.799988       3.98945236    
   411.899994       4.06117821    
   412.000000       4.17324162    
   412.100006       4.31833982    
   412.200012       4.43620777    
   412.299988       4.48335028    
   412.399994       4.44239092    
   412.500000       4.36838436    
   412.600006       4.28922033    
   412.700012       4.19343758    
   412.799988       4.13872242    
   412.899994       4.10617352    
   413.000000       4.14362240    
   413.100006       4.19407225    
   413.200012       4.21228361    
   413.299988       4.19980955    
   413.399994       4.15080452    
   413.500000       4.08018637    
   413.600006       4.01669550    
   413.700012       4.01849127    
   413.799988       4.02394485    
   413.899994       3.94777799    
   414.000000       3.85788178    
   414.100006       3.83647060    
   414.200012       3.87563419    
   414.299988       3.94764304    
   414.399994       3.99575710    
   414.500000       4.02208233    
   414.600006       4.02773857    
   414.700012       4.07280159    
   414.799988       4.09602165    
   414.899994       4.13154030    
   415.000000       4.15339661    
   415.100006       4.09892416    
   415.200012       4.03053284    
   415.299988       3.98290515    
   415.399994       4.00478888    
   415.500000       4.03782272    
   415.600006       4.06409407    
   415.700012       4.13239050    
   415.799988       4.16808462    
   415.899994       4.18724108    
   416.000000       4.20479107    
   416.100006       4.20545244    
   416.200012       4.20585728    
   416.299988       4.20952940    
   416.399994       4.19755507    
   416.500000       4.20403528    
   416.600006       4.14382505    
   416.700012       4.01332045    
   416.799988       3.97279358    
   416.899994       4.07586622    
   417.000000       4.14964390    
   417.100006       4.19949913    
   417.200012       4.24160576    
   417.299988       4.30074930    
   417.399994       4.32255173    
   417.500000       4.31794786    
   417.600006       4.30685091    
   417.700012       4.35559988    
   417.799988       4.36891031    
   417.899994       4.38407087    
   418.000000       4.38066912    
   418.100006       4.41147614    
   418.200012       4.45487881    
   418.299988       4.49766016    
   418.399994       4.54997253    
   418.500000       4.66322422    
   418.600006       4.65346384    
   418.700012       4.58015871    
   418.799988       4.52073145    
   418.899994       4.46224976    
   419.000000       4.43595171    
   419.100006       4.38805389    
   419.200012       4.40648127    
   419.299988       4.40533352    
   419.399994       4.38768911    
   419.500000       4.42053461    
   419.600006       4.45477057    
   419.700012       4.55535936    
   419.799988       4.64283895    
   419.899994       4.73494959    
   420.000000       4.77415371    
   420.100006       4.76487923    
   420.200012       4.70146942    
   420.299988       4.61239672    
   420.399994       4.54241228    
   420.500000       4.47574949    
   420.600006       4.49516249    
   420.700012       4.52707672    
   420.799988       4.50631380    
   420.899994       4.45486498    
   421.000000       4.43142939    
   421.100006       4.47514200    
   421.200012       4.51822042    
   421.299988       4.57994270    
   421.399994       4.62443829    
   421.500000       4.69679880    
   421.600006       4.74329281    
   421.700012       4.76180124    
   421.799988       4.76232767    
   421.899994       4.75359297    
   422.000000       4.69864798    
   422.100006       4.63077021    
   422.200012       4.60125923    
   422.299988       4.52862930    
   422.399994       4.51737022    
   422.500000       4.51909828    
   422.600006       4.55603409    
   422.700012       4.62676048    
   422.799988       4.63463116    
   422.899994       4.63130999    
   423.000000       4.62931204    
   423.100006       4.61586571    
   423.200012       4.59943676    
   423.299988       4.59822178    
   423.399994       4.57686472    
   423.500000       4.53211212    
   423.600006       4.46786547    
   423.700012       4.36098623    
   423.799988       4.29468775    
   423.899994       4.23701572    
   424.000000       4.20021439    
   424.100006       4.15204620    
   424.200012       4.17923546    
   424.299988       4.21413279    
   424.399994       4.25447083    
   424.500000       4.36033821    
   424.600006       4.43117285    
   424.700012       4.46040010    
   424.799988       4.50079203    
   424.899994       4.55036402    
   425.000000       4.54307413    
   425.100006       4.47217226    
   425.200012       4.44565821    
   425.299988       4.42311335    
   425.399994       4.43632936    
   425.500000       4.42224884    
   425.600006       4.35561323    
   425.700012       4.35080719    
   425.799988       4.37726688    
   425.899994       4.40988302    
   426.000000       4.41946793    
   426.100006       4.39803028    
   426.200012       4.39055109    
   426.299988       4.41848230    
   426.399994       4.43718004    
   426.500000       4.38340950    
   426.600006       4.30826855    
   426.700012       4.18431139    
   426.799988       4.08233261    
   426.899994       3.98270249    
   427.000000       3.98235154    
   427.100006       3.99412370    
   427.200012       4.11083078    
   427.299988       4.23751497    
   427.399994       4.24516964    
   427.500000       4.22387981    
   427.600006       4.13764191    
   427.700012       4.01546717    
   427.799988       3.96062994    
   427.899994       4.01643896    
   428.000000       4.03899765    
   428.100006       3.99644566    
   428.200012       3.99474454    
   428.299988       3.96501780    
   428.399994       3.90191865    
   428.500000       3.82303810    
   428.600006       3.77785349    
   428.700012       3.78078318    
   428.799988       3.76122141    
   428.899994       3.70037699    
   429.000000       3.68767357    
   429.100006       3.74599361    
   429.200012       3.81385803    
   429.299988       3.80565000    
   429.399994       3.81293988    
   429.500000       3.86802006    
   429.600006       3.92527342    
   429.700012       3.96817660    
   429.799988       4.05827570    
   429.899994       4.15326166    
   430.000000       4.15540791    
   430.100006       4.18313694    
   430.200012       4.21254015    
   430.299988       4.28338814    
   430.399994       4.35806990    
   430.500000       4.37061167    
   430.600006       4.33567381    
   430.700012       4.23871660    
   430.799988       4.15910721    
   430.899994       4.16546583    
   431.000000       4.14135456    
   431.100006       4.10506678    
   431.200012       4.14155722    
   431.299988       4.21121693    
   431.399994       4.16642427    
   431.500000       4.11968708    
   431.600006       4.06480980    
   431.700012       4.15266752    
   431.799988       4.25075865    
   431.899994       4.32360458    
   432.000000       4.29306746    
   432.100006       4.19643450    
   432.200012       4.14277220    
   432.299988       4.18599892    
   432.399994       4.29354000    
   432.500000       4.39199543    
   432.600006       4.40402412    
   432.700012       4.37541771    
   432.799988       4.36041880    
   432.899994       4.35339928    
   433.000000       4.31831264    
   433.100006       4.30506897    
   433.200012       4.28731680    
   433.299988       4.27118397    
   433.399994       4.30636501    
   433.500000       4.36530638    
   433.600006       4.38523245    
   433.700012       4.39230633    
   433.799988       4.43704510    
   433.899994       4.44746685    
   434.000000       4.42716312    
   434.100006       4.40428066    
   434.200012       4.39053774    
   434.299988       4.41783476    
   434.399994       4.44091988    
   434.500000       4.46705532    
   434.600006       4.44505072    
   434.700012       4.40812826    
   434.799988       4.42289734    
   434.899994       4.48229694    
   435.000000       4.57944298    
   435.100006       4.68720007    
   435.200012       4.73129082    
   435.299988       4.77430201    
   435.399994       4.82483244    
   435.500000       4.81405973    
   435.600006       4.77419376    
   435.700012       4.67706156    
   435.799988       4.60746908    
   435.899994       4.51179457    
   436.000000       4.47732925    
   436.100006       4.46341085    
   436.200012       4.49238157    
   436.299988       4.57837677    
   436.399994       4.62681437    
   436.500000       4.70678854    
   436.600006       4.68693018    
   436.700012       4.60273075    
   436.799988       4.50585461    
   436.899994       4.45825338    
   437.000000       4.49560833    
   437.100006       4.56709051    
   437.200012       4.59580517    
   437.299988       4.56349945    
   437.399994       4.54322243    
   437.500000       4.54064417    
   437.600006       4.53968573    
   437.700012       4.49119329    
   437.799988       4.48937082    
   437.899994       4.47992086    
   438.000000       4.49632359    
   438.100006       4.46550322    
   438.200012       4.48696804    
   438.299988       4.54343843    
   438.399994       4.61002064    
   438.500000       4.64672709    
   438.600006       4.65673065    
   438.700012       4.59010792    
   438.799988       4.53178787    
   438.899994       4.56216288    
   439.000000       4.62528896    
   439.100006       4.63796568    
   439.200012       4.55653381    
   439.299988       4.38798618    
   439.399994       4.26976681    
   439.500000       4.20930004    
   439.600006       4.10485077    
   439.700012       4.06347322    
   439.799988       4.02031326    
   439.899994       4.02306747    
   440.000000       4.04866362    
   440.100006       4.11238384    
   440.200012       4.11393595    
   440.299988       4.04944658    
   440.399994       3.94015050    
   440.500000       3.83305502    
   440.600006       3.80863333    
   440.700012       3.79150224    
   440.799988       3.76598692    
   440.899994       3.71945262    
   441.000000       3.66572237    
   441.100006       3.65694737    
   441.200012       3.66136217    
   441.299988       3.70801806    
   441.399994       3.81056404    
   441.500000       3.85213065    
   441.600006       3.86565757    
   441.700012       3.87192154    
   441.799988       3.86440206    
   441.899994       3.81557250    
   442.000000       3.75872397    
   442.100006       3.70280719    
   442.200012       3.67322874    
   442.299988       3.67452455    
   442.399994       3.65701509    
   442.500000       3.65193915    
   442.600006       3.61760855    
   442.700012       3.57597446    
   442.799988       3.59619761    
   442.899994       3.62431812    
   443.000000       3.62292767    
   443.100006       3.59812832    
   443.200012       3.57848549    
   443.299988       3.53195119    
   443.399994       3.50785351    
   443.500000       3.53401661    
   443.600006       3.54457378    
   443.700012       3.60026121    
   443.799988       3.64062595    
   443.899994       3.66723466    
   444.000000       3.61831045    
   444.100006       3.57436824    
   444.200012       3.53951120    
   444.299988       3.61687946    
   444.399994       3.69052219    
   444.500000       3.71931744    
   444.600006       3.69601679    
   444.700012       3.64981937    
   444.799988       3.67056918    
   444.899994       3.73963523    
   445.000000       3.79651070    
   445.100006       3.80600095    
   445.200012       3.81458688    
   445.299988       3.81329107    
   445.399994       3.84204602    
   445.500000       3.84477305    
   445.600006       3.82984209    
   445.700012       3.83030105    
   445.799988       3.87543178    
   445.899994       3.96738029    
   446.000000       4.03698587    
   446.100006       4.11516476    
   446.200012       4.17059565    
   446.299988       4.22074842    
   446.399994       4.23069763    
   446.500000       4.21151400    
   446.600006       4.22832155    
   446.700012       4.23308706    
   446.799988       4.24518299    
   446.899994       4.29633474    
   447.000000       4.32715511    
   447.100006       4.32021618    
   447.200012       4.27484226    
   447.299988       4.18825388    
   447.399994       4.13033867    
   447.500000       4.11484051    
   447.600006       4.15146589    
   447.700012       4.23254728    
   447.799988       4.25833225    
   447.899994       4.32375288    
   448.000000       4.34069538    
   448.100006       4.35777283    
   448.200012       4.32819462    
   448.299988       4.27655697    
   448.399994       4.24271250    
   448.500000       4.28657436    
   448.600006       4.35283184    
   448.700012       4.39221144    
   448.799988       4.42921495    
   448.899994       4.41838837    
   449.000000       4.38025093    
   449.100006       4.40799332    
   449.200012       4.49247599    
   449.299988       4.60885954    
   449.399994       4.66817856    
   449.500000       4.67922163    
   449.600006       4.71937084    
   449.700012       4.79703617    
   449.799988       4.88961887    
   449.899994       4.97608662    
   450.000000       4.97472286    
   450.100006       4.92928219    
   450.200012       4.91606569    
   450.299988       4.93789530    
   450.399994       4.95460796    
   450.500000       4.95066595    
   450.600006       4.90666962    
   450.700012       4.85775900    
   450.799988       4.76547289    
   450.899994       4.72265100    
   451.000000       4.80126143    
   451.100006       4.88359833    
   451.200012       4.89362860    
   451.299988       4.85366869    
   451.399994       4.86210632    
   451.500000       4.85900116    
   451.600006       4.90268707    
   451.700012       5.03331327    
   451.799988       5.10097504    
   451.899994       5.10953426    
   452.000000       5.09922028    
   452.100006       5.11695910    
   452.200012       5.10904837    
   452.299988       5.05487251    
   452.399994       4.92062855    
   452.500000       4.72941446    
   452.600006       4.61965942    
   452.700012       4.52123117    
   452.799988       4.47769356    
   452.899994       4.51298285    
   453.000000       4.60350037    
   453.100006       4.62349367    
   453.200012       4.57540655    
   453.299988       4.53339434    
   453.399994       4.51811266    
   453.500000       4.54555798    
   453.600006       4.59419870    
   453.700012       4.60237932    
   453.799988       4.57883549    
   453.899994       4.58018541    
   454.000000       4.53514957    
   454.100006       4.47456169    
   454.200012       4.45219183    
   454.299988       4.44652224    
   454.399994       4.46284342    
   454.500000       4.48978949    
   454.600006       4.44322824    
   454.700012       4.40302515    
   454.799988       4.41485119    
   454.899994       4.43157768    
   455.000000       4.42606926    
   455.100006       4.43759871    
   455.200012       4.47646523    
   455.299988       4.50181818    
   455.399994       4.49510860    
   455.500000       4.42462492    
   455.600006       4.37783432    
   455.700012       4.35362864    
   455.799988       4.35507298    
   455.899994       4.34114122    
   456.000000       4.33808994    
   456.100006       4.32085037    
   456.200012       4.27742100    
   456.299988       4.23516607    
   456.399994       4.22977924    
   456.500000       4.21204042    
   456.600006       4.19574594    
   456.700012       4.16240120    
   456.799988       4.17467260    
   456.899994       4.24433279    
   457.000000       4.28024292    
   457.100006       4.28884220    
   457.200012       4.25872326    
   457.299988       4.21137905    
   457.399994       4.20822001    
   457.500000       4.24175406    
   457.600006       4.27989149    
   457.700012       4.33849525    
   457.799988       4.39596462    
   457.899994       4.46176386    
   458.000000       4.52159548    
   458.100006       4.58973026    
   458.200012       4.62420893    
   458.299988       4.63741207    
   458.399994       4.64239359    
   458.500000       4.59746552    
   458.600006       4.58977079    
   458.700012       4.60682106    
   458.799988       4.64381123    
   458.899994       4.67703438    
   459.000000       4.79113674    
   459.100006       4.93118572    
   459.200012       5.03493309    
   459.299988       5.13006783    
   459.399994       5.14618683    
   459.500000       5.23345089    
   459.600006       5.23902607    
   459.700012       5.22279930    
   459.799988       5.25033903    
   459.899994       5.21857357    
   460.000000       5.16326427    
   460.100006       5.15088463    
   460.200012       5.26582336    
   460.299988       5.40610218    
   460.399994       5.49626875    
   460.500000       5.51283312    
   460.600006       5.51537132    
   460.700012       5.63267231    
   460.799988       5.65737772    
   460.899994       5.67789793    
   461.000000       5.70709801    
   461.100006       5.66319609    
   461.200012       5.63985443    
   461.299988       5.63373899    
   461.399994       5.66944695    
   461.500000       5.72175884    
   461.600006       5.74080753    
   461.700012       5.73600149    
   461.799988       5.72401333    
   461.899994       5.71963978    
   462.000000       5.65062761    
   462.100006       5.52973509    
   462.200012       5.41815758    
   462.299988       5.43496513    
   462.399994       5.49514771    
   462.500000       5.53929281    
   462.600006       5.58521986    
   462.700012       5.64231157    
   462.799988       5.68594360    
   462.899994       5.67450905    
   463.000000       5.64208174    
   463.100006       5.63607454    
   463.200012       5.66256142    
   463.299988       5.72171831    
   463.399994       5.72375727    
   463.500000       5.72035503    
   463.600006       5.69326019    
   463.700012       5.66219711    
   463.799988       5.68471479    
   463.899994       5.68987179    
   464.000000       5.67814064    
   464.100006       5.59086275    
   464.200012       5.51523638    
   464.299988       5.59215927    
   464.399994       5.70010519    
   464.500000       5.83244562    
   464.600006       5.89542341    
   464.700012       5.96856642    
   464.799988       6.07806492    
   464.899994       6.23848486    
   465.000000       6.44025564    
   465.100006       6.51908255    
   465.200012       6.44773531    
   465.299988       6.36493921    
   465.399994       6.25031090    
   465.500000       6.11645889    
   465.600006       6.11564827    
   465.700012       6.11487913    
   465.799988       6.05192900    
   465.899994       5.96073627    
   466.000000       5.90485954    
   466.100006       5.90365791    
   466.200012       5.90090370    
   466.299988       5.85122395    
   466.399994       5.76294756    
   466.500000       5.69875526    
   466.600006       5.70439816    
   466.700012       5.69521809    
   466.799988       5.67764091    
   466.899994       5.63726234    
   467.000000       5.60815668    
   467.100006       5.61628389    
   467.200012       5.65232897    
   467.299988       5.70230532    
   467.399994       5.69282866    
   467.500000       5.67049932    
   467.600006       5.63753271    
   467.700012       5.67413139    
   467.799988       5.66453266    
   467.899994       5.63257790    
   468.000000       5.52125692    
   468.100006       5.35981083    
   468.200012       5.27454472    
   468.299988       5.26675510    
   468.399994       5.28692389    
   468.500000       5.35331726    
   468.600006       5.34529829    
   468.700012       5.29307985    
   468.799988       5.22313643    
   468.899994       5.19273472    
   469.000000       5.21858692    
   469.100006       5.17244387    
   469.200012       5.14998007    
   469.299988       5.15556908    
   469.399994       5.16905546    
   469.500000       5.16465473    
   469.600006       5.13977432    
   469.700012       5.20261669    
   469.799988       5.24994755    
   469.899994       5.25252581    
   470.000000       5.23335600    
   470.100006       5.29128456    
   470.200012       5.36422491    
   470.299988       5.42212629    
   470.399994       5.45699739    
   470.500000       5.46968699    
   470.600006       5.45022011    
   470.700012       5.30055904    
   470.799988       5.31351900    
   470.899994       5.49096298    
   471.000000       5.60837221    
   471.100006       5.69312572    
   471.200012       5.74952888    
   471.299988       5.72911692    
   471.399994       5.70736837    
   471.500000       5.73286963    
   471.600006       5.75338936    
   471.700012       5.82493973    
   471.799988       5.94284868    
   471.899994       6.04334259    
   472.000000       6.03629589    
   472.100006       5.96754026    
   472.200012       5.91663170    
   472.299988       5.89566612    
   472.399994       5.90695238    
   472.500000       5.90724897    
   472.600006       5.93518066    
   472.700012       5.93844748    
   472.799988       5.90068817    
   472.899994       5.87646914    
   473.000000       5.89995909    
   473.100006       6.02203989    
   473.200012       6.08759546    
   473.299988       6.12775850    
   473.399994       6.16948700    
   473.500000       6.17635822    
   473.600006       6.16983747    
   473.700012       6.26644373    
   473.799988       6.28966331    
   473.899994       6.30139494    
   474.000000       6.31120968    
   474.100006       6.23196459    
   474.200012       6.23034430    
   474.299988       6.22108364    
   474.399994       6.31706858    
   474.500000       6.48058033    
   474.600006       6.57744312    
   474.700012       6.62953949    
   474.799988       6.64781904    
   474.899994       6.63695097    
   475.000000       6.55138826    
   475.100006       6.51747656    
   475.200012       6.51102304    
   475.299988       6.42092419    
   475.399994       6.31204653    
   475.500000       6.18348598    
   475.600006       6.10221624    
   475.700012       6.15744448    
   475.799988       6.30813169    
   475.899994       6.42979383    
   476.000000       6.40894938    
   476.100006       6.31629896    
   476.200012       6.31516504    
   476.299988       6.38192272    
   476.399994       6.32009268    
   476.500000       6.22660494    
   476.600006       6.23081684    
   476.700012       6.18317556    
   476.799988       6.21071577    
   476.899994       6.33945131    
   477.000000       6.45232534    
   477.100006       6.56476688    
   477.200012       6.57383871    
   477.299988       6.55734110    
   477.399994       6.48232222    
   477.500000       6.41552448    
   477.600006       6.34648514    
   477.700012       6.28072643    
   477.799988       6.24434423    
   477.899994       6.24597740    
   478.000000       6.29332161    
   478.100006       6.36496639    
   478.200012       6.43121147    
   478.299988       6.46180201    
   478.399994       6.46930790    
   478.500000       6.46227455    
   478.600006       6.50911951    
   478.700012       6.72910213    
   478.799988       6.87232351    
   478.899994       6.82541132    
   479.000000       6.66304636    
   479.100006       6.55257559    
   479.200012       6.54474592    
   479.299988       6.57355499    
   479.399994       6.57979202    
   479.500000       6.53066587    
   479.600006       6.53058481    
   479.700012       6.48796511    
   479.799988       6.40986776    
   479.899994       6.43183184    
   480.000000       6.43608427    
   480.100006       6.35373449    
   480.200012       6.24053717    
   480.299988       6.09421015    
   480.399994       6.01933956    
   480.500000       5.98384809    
   480.600006       5.93773222    
   480.700012       5.92331409    
   480.799988       5.90629053    
   480.899994       5.87956047    
   481.000000       5.85951328    
   481.100006       5.88107252    
   481.200012       5.89030695    
   481.299988       5.94988203    
   481.399994       6.01816511    
   481.500000       6.00621748    
   481.600006       5.95501184    
   481.700012       5.91742802    
   481.799988       5.90296984    
   481.899994       5.89377594    
   482.000000       5.91702271    
   482.100006       5.89130592    
   482.200012       5.87660456    
   482.299988       5.88843060    
   482.399994       5.90955782    
   482.500000       5.90379286    
   482.600006       5.96061420    
   482.700012       6.06534719    
   482.799988       6.13226700    
   482.899994       6.21535969    
   483.000000       6.23857975    
   483.100006       6.34231377    
   483.200012       6.32970476    
   483.299988       6.34161186    
   483.399994       6.40095758    
   483.500000       6.36977243    
   483.600006       6.35245228    
   483.700012       6.42635107    
   483.799988       6.43611145    
   483.899994       6.36654615    
   484.000000       6.30440569    
   484.100006       6.21226788    
   484.200012       6.18054295    
   484.299988       6.13206482    
   484.399994       6.00238371    
   484.500000       5.83044767    
   484.600006       5.77481413    
   484.700012       5.77558374    
   484.799988       5.81793308    
   484.899994       5.85165596    
   485.000000       5.91120481    
   485.100006       5.90722227    
   485.200012       5.89801502    
   485.299988       5.91889954    
   485.399994       5.90487337    
   485.500000       5.91672611    
   485.600006       5.85057592    
   485.700012       5.76796961    
   485.799988       5.70377684    
   485.899994       5.68903494    
   486.000000       5.69681120    
   486.100006       5.76240730    
   486.200012       5.83247280    
   486.299988       5.75450993    
   486.399994       5.63367176    
   486.500000       5.55367088    
   486.600006       5.54461193    
   486.700012       5.58696175    
   486.799988       5.57477093    
   486.899994       5.55119991    
   487.000000       5.53379869    
   487.100006       5.59808540    
   487.200012       5.66878510    
   487.299988       5.68823862    
   487.399994       5.64042187    
   487.500000       5.64245987    
   487.600006       5.70331812    
   487.700012       5.76320410    
   487.799988       5.80907726    
   487.899994       5.81941795    
   488.000000       5.76216459    
   488.100006       5.64004374    
   488.200012       5.62129211    
   488.299988       5.70345306    
   488.399994       5.75398350    
   488.500000       5.82735586    
   488.600006       5.82743692    
   488.700012       5.85322237    
   488.799988       5.82707262    
   488.899994       5.86817980    
   489.000000       5.92905188    
   489.100006       5.90996265    
   489.200012       5.87513304    
   489.299988       5.83397102    
   489.399994       5.84392023    
   489.500000       5.76707888    
   489.600006       5.67301035    
   489.700012       5.64993906    
   489.799988       5.79672480    
   489.899994       6.00409842    
   490.000000       5.97704411    
   490.100006       5.84680939    
   490.200012       5.80983305    
   490.299988       5.77789211    
   490.399994       5.72417545    
   490.500000       5.70591021    
   490.600006       5.68772554    
   490.700012       5.68746948    
   490.799988       5.66426277    
   490.899994       5.67515755    
   491.000000       5.65397549    
   491.100006       5.58143997    
   491.200012       5.53194952    
   491.299988       5.51604605    
   491.399994       5.54087257    
   491.500000       5.58960772    
   491.600006       5.63908529    
   491.700012       5.66881227    
   491.799988       5.71487427    
   491.899994       5.74204922    
   492.000000       5.74152327    
   492.100006       5.75424051    
   492.200012       5.69226122    
   492.299988       5.64119101    
   492.399994       5.62562561    
   492.500000       5.63494015    
   492.600006       5.64862919    
   492.700012       5.67413139    
   492.799988       5.71472549    
   492.899994       5.66539669    
   493.000000       5.59099817    
   493.100006       5.49949503    
   493.200012       5.45741558    
   493.299988       5.44927502    
   493.399994       5.49057150    
   493.500000       5.43916321    
   493.600006       5.39796162    
   493.700012       5.39142752    
   493.799988       5.38571692    
   493.899994       5.39613914    
   494.000000       5.39994621    
   494.100006       5.37140703    
   494.200012       5.35835266    
   494.299988       5.39840698    
   494.399994       5.44907236    
   494.500000       5.47181988    
   494.600006       5.54694748    
   494.700012       5.64490318    
   494.799988       5.73147917    
   494.899994       5.74836779    
   495.000000       5.75224209    
   495.100006       5.75341654    
   495.200012       5.75360537    
   495.299988       5.71563005    
   495.399994       5.72697020    
   495.500000       5.80472994    
   495.600006       5.79330873    
   495.700012       5.74040270    
   495.799988       5.75367308    
   495.899994       5.85354614    
   496.000000       5.95424271    
   496.100006       6.06685972    
   496.200012       6.16268253    
   496.299988       6.20265627    
   496.399994       6.20156240    
   496.500000       6.13998938    
   496.600006       6.10702181    
   496.700012       6.23276091    
   496.799988       6.32973194    
   496.899994       6.33753443    
   497.000000       6.21491432    
   497.100006       5.99273157    
   497.200012       5.95534945    
   497.299988       5.97626114    
   497.399994       5.99549866    
   497.500000       5.97763777    
   497.600006       5.96446180    
   497.700012       6.07973862    
   497.799988       6.14466000    
   497.899994       6.15176105    
   498.000000       6.16337156    
   498.100006       6.12627316    
   498.200012       6.13874722    
   498.299988       6.29010916    
   498.399994       6.29997730    
   498.500000       6.18224430    
   498.600006       6.14007044    
   498.700012       6.16540956    
   498.799988       6.16362762    
   498.899994       6.21280813    
   499.000000       6.19751310    
   499.100006       6.18536234    
   499.200012       6.26674032    
   499.299988       6.32616758    
   499.399994       6.30625486    
   499.500000       6.17724895    
   499.600006       6.05094337    
   499.700012       5.90394163    
   499.799988       5.81508446    
   499.899994       5.74233341    
   500.000000       5.70204926    
   500.100006       5.69168139    
   500.200012       5.63606119    
   500.299988       5.62057686    
   500.399994       5.54197931    
   500.500000       5.48245811    
   500.600006       5.47057819    
   500.700012       5.53356886    
   500.799988       5.54300547    
   500.899994       5.48415899    
   501.000000       5.41765833    
   501.100006       5.40116119    
   501.200012       5.39649010    
   501.299988       5.40785694    
   501.399994       5.45144844    
   501.500000       5.49030113    
   501.600006       5.54504395    
   501.700012       5.57636404    
   501.799988       5.57616138    
   501.899994       5.56164932    
   502.000000       5.56625223    
   502.100006       5.69308519    
   502.200012       5.78029537    
   502.299988       5.81281662    
   502.399994       5.75827646    
   502.500000       5.68071938    
   502.600006       5.61540651    
   502.700012       5.57537842    
   502.799988       5.57725525    
   502.899994       5.66238594    
   503.000000       5.68755007    
   503.100006       5.71939659    
   503.200012       5.73805380    
   503.299988       5.83455133    
   503.399994       5.88811922    
   503.500000       5.88321924    
   503.600006       5.88757944    
   503.700012       5.87649632    
   503.799988       5.86238909    
   503.899994       5.84147739    
   504.000000       5.86350918    
   504.100006       5.92234230    
   504.200012       5.96270704    
   504.299988       5.91853523    
   504.399994       5.92902470    
   504.500000       5.96019602    
   504.600006       5.99310923    
   504.700012       6.03520203    
   504.799988       6.05514145    
   504.899994       6.02945089    
   505.000000       5.98453665    
   505.100006       5.95003080    
   505.200012       5.95244741    
   505.299988       5.99165106    
   505.399994       5.96146536    
   505.500000       5.90029669    
   505.600006       5.88092375    
   505.700012       5.90803194    
   505.799988       5.92432690    
   505.899994       5.95394516    
   506.000000       6.00015640    
   506.100006       6.04324818    
   506.200012       6.09079552    
   506.299988       6.19726944    
   506.399994       6.24805689    
   506.500000       6.25201225    
   506.600006       6.36094379    
   506.700012       6.50817442    
   506.799988       6.61019421    
   506.899994       6.71575022    
   507.000000       6.89161491    
   507.100006       7.04397631    
   507.200012       7.18017721    
   507.299988       7.26595688    
   507.399994       7.36373711    
   507.500000       7.39326143    
   507.600006       7.35818863    
   507.700012       7.27375937    
   507.799988       7.27749920    
   507.899994       7.37432098    
   508.000000       7.39000845    
   508.100006       7.36279202    
   508.200012       7.28726006    
   508.299988       7.13033581    
   508.399994       7.02774906    
   508.500000       6.92875385    
   508.600006       6.85706854    
   508.700012       6.71788359    
   508.799988       6.59060526    
   508.899994       6.55742264    
   509.000000       6.58625841    
   509.100006       6.65995502    
   509.200012       6.60209417    
   509.299988       6.53807688    
   509.399994       6.50770187    
   509.500000       6.43999958    
   509.600006       6.41073179    
   509.700012       6.40421057    
   509.799988       6.42078924    
   509.899994       6.49051619    
   510.000000       6.46705389    
   510.100006       6.48116112    
   510.200012       6.45408010    
   510.299988       6.33361912    
   510.399994       6.18073225    
   510.500000       6.12339783    
   510.600006       6.12586832    
   510.700012       6.16507196    
   510.799988       6.14382315    
   510.899994       6.03412199    
   511.000000       5.94387484    
   511.100006       5.86469746    
   511.200012       5.88226080    
   511.299988       5.95908928    
   511.399994       6.00363922    
   511.500000       6.01273775    
   511.600006       6.04655552    
   511.700012       6.12473392    
   511.799988       6.14529467    
   511.899994       6.03348780    
   512.000000       5.95055723    
   512.099976       5.93030691    
   512.200012       5.86724854    
   512.299988       5.82816648    
   512.400024       5.79525280    
   512.500000       5.76097631    
   512.599976       5.73612309    
   512.700012       5.73941708    
   512.799988       5.72588968    
   512.900024       5.73658228    
   513.000000       5.68856239    
   513.099976       5.58700180    
   513.200012       5.60742712    
   513.299988       5.67630434    
   513.400024       5.66107655    
   513.500000       5.64960146    
   513.599976       5.67148495    
   513.700012       5.64229822    
   513.799988       5.57829475    
   513.900024       5.55862474    
   514.000000       5.57276011    
   514.099976       5.65029001    
   514.200012       5.71746588    
   514.299988       5.73544788    
   514.400024       5.70080662    
   514.500000       5.70655775    
   514.599976       5.75341654    
   514.700012       5.74588346    
   514.799988       5.72664595    
   514.900024       5.71895123    
   515.000000       5.70441151    
   515.099976       5.72043610    
   515.200012       5.70686865    
   515.299988       5.67280769    
   515.400024       5.65631104    
   515.500000       5.64142084    
   515.599976       5.62986469    
   515.700012       5.57907724    
   515.799988       5.52557707    
   515.900024       5.51726151    
   516.000000       5.55002594    
   516.099976       5.57447433    
   516.200012       5.60228395    
   516.299988       5.64050293    
   516.400024       5.65582514    
   516.500000       5.67287540    
   516.599976       5.72077322    
   516.700012       5.76324463    
   516.799988       5.80848312    
   516.900024       5.81125021    
   517.000000       5.76655245    
   517.099976       5.74609947    
   517.200012       5.67716837    
   517.299988       5.51092958    
   517.400024       5.39349318    
   517.500000       5.36124182    
   517.599976       5.32897663    
   517.700012       5.28485870    
   517.799988       5.24974489    
   517.900024       5.23239756    
   518.000000       5.22535086    
   518.099976       5.23737907    
   518.200012       5.20510054    
   518.299988       5.13357735    
   518.400024       5.05934095    
   518.500000       4.99689007    
   518.599976       4.96701479    
   518.700012       4.98258018    
   518.799988       5.00566530    
   518.900024       5.04387045    
   519.000000       5.07891607    
   519.099976       5.06931734    
   519.200012       5.09444094    
   519.299988       5.11959171    
   519.400024       5.13114738    
   519.500000       5.17509031    
   519.599976       5.25384903    
   519.700012       5.32593870    
   519.799988       5.33765697    
   519.900024       5.38806581    
   520.000000       5.38883543    
   520.099976       5.39073896    
   520.200012       5.34203100    
   520.299988       5.30957747    
   520.400024       5.33906126    
   520.500000       5.41637516    
   520.599976       5.50654173    
   520.700012       5.56970882    
   520.799988       5.65069485    
   520.900024       5.75090599    
   521.000000       5.90645266    
   521.099976       6.02001476    
   521.200012       6.09830141    
   521.299988       6.18895388    
   521.400024       6.25376701    
   521.500000       6.29455090    
   521.599976       6.30420303    
   521.700012       6.29499626    
   521.799988       6.27076340    
   521.900024       6.26252842    
   522.000000       6.25715590    
   522.099976       6.18502522    
   522.200012       6.10615778    
   522.299988       6.04318047    
   522.400024       6.05246878    
   522.500000       6.12581444    
   522.599976       6.13647890    
   522.700012       6.14000273    
   522.799988       6.15429926    
   522.900024       6.18017864    
   523.000000       6.13342810    
   523.099976       6.03319025    
   523.200012       6.01106405    
   523.299988       6.07362318    
   523.400024       6.16554451    
   523.500000       6.28727388    
   523.599976       6.38828087    
   523.700012       6.48217344    
   523.799988       6.53593063    
   523.900024       6.60461903    
   524.000000       6.65078831    
   524.099976       6.62489557    
   524.200012       6.56017637    
   524.299988       6.48602104    
   524.400024       6.51102304    
   524.500000       6.50039911    
   524.599976       6.46945667    
   524.700012       6.42780924    
   524.799988       6.43491030    
   524.900024       6.48558903    
   525.000000       6.51921749    
   525.099976       6.54698706    
   525.200012       6.57046366    
   525.299988       6.59377861    
   525.400024       6.55153704    
   525.500000       6.50197792    
   525.599976       6.48360443    
   525.700012       6.45876455    
   525.799988       6.44018888    
   525.900024       6.35891867    
   526.000000       6.28323793    
   526.099976       6.27812099    
   526.200012       6.28626156    
   526.299988       6.30148935    
   526.400024       6.30647135    
   526.500000       6.31710911    
   526.599976       6.28261662    
   526.700012       6.19778252    
   526.799988       6.15416431    
   526.900024       6.17167377    
   527.000000       6.22050285    
   527.099976       6.31019735    
   527.200012       6.36573648    
   527.299988       6.38216543    
   527.400024       6.34632349    
   527.500000       6.33636045    
   527.599976       6.33248568    
   527.700012       6.30668688    
   527.799988       6.29787159    
   527.900024       6.31742001    
   528.000000       6.38760662    
   528.099976       6.44946289    
   528.200012       6.50224829    
   528.299988       6.60125732    
   528.400024       6.68362045    
   528.500000       6.76023293    
   528.599976       6.80320358    
   528.700012       6.89889193    
   528.799988       6.93288469    
   528.900024       6.91785908    
   529.000000       6.92576981    
   529.099976       6.95185184    
   529.200012       6.96801138    
   529.299988       6.98757315    
   529.400024       7.01013136    
   529.500000       6.99920988    
   529.599976       7.07585001    
   529.700012       7.19567585    
   529.799988       7.32573414    
   529.900024       7.34200191    
   530.000000       7.36442566    
   530.099976       7.40168571    
   530.200012       7.43220949    
   530.299988       7.40311670    
   530.400024       7.30416155    
   530.500000       7.22976303    
   530.599976       7.18206739    
   530.700012       7.16592169    
   530.799988       7.19678211    
   530.900024       7.20916176    
   531.000000       7.19441986    
   531.099976       7.22166300    
   531.200012       7.31749964    
   531.299988       7.46234083    
   531.400024       7.46275949    
   531.500000       7.34374332    
   531.599976       7.37691307    
   531.700012       7.45571232    
   531.799988       7.51415396    
   531.900024       7.46984673    
   532.000000       7.44167280    
   532.099976       7.44966459    
   532.200012       7.46842957    
   532.299988       7.49405241    
   532.400024       7.42019415    
   532.500000       7.32384443    
   532.599976       7.20586777    
   532.700012       7.08276176    
   532.799988       6.99795485    
   532.900024       6.94905758    
   533.000000       6.94669533    
   533.099976       6.98552084    
   533.200012       6.94606018    
   533.299988       6.91891241    
   533.400024       6.94273949    
   533.500000       6.93700171    
   533.599976       6.92011356    
   533.700012       6.88149023    
   533.799988       6.92732286    
   533.900024       6.97457266    
   534.000000       6.93095398    
   534.099976       6.88055897    
   534.200012       6.86950207    
   534.299988       6.89804125    
   534.400024       6.90672159    
   534.500000       6.88838863    
   534.599976       6.89620543    
   534.700012       6.94021511    
   534.799988       7.02510357    
   534.900024       7.14359283    
   535.000000       7.17873335    
   535.099976       7.11062527    
   535.200012       7.09647751    
   535.299988       7.12943125    
   535.400024       7.19296265    
   535.500000       7.21117353    
   535.599976       7.16540909    
   535.700012       7.15038300    
   535.799988       7.23373222    
   535.900024       7.33048630    
   536.000000       7.30200148    
   536.099976       7.27461004    
   536.200012       7.23635101    
   536.299988       7.16292477    
   536.400024       7.21981382    
   536.500000       7.29121494    
   536.599976       7.40878630    
   536.700012       7.52882862    
   536.799988       7.59234619    
   536.900024       7.66219521    
   537.000000       7.67183399    
   537.099976       7.61135435    
   537.200012       7.61857700    
   537.299988       7.54901075    
   537.400024       7.46165276    
   537.500000       7.46298933    
   537.599976       7.50779533    
   537.700012       7.58844471    
   537.799988       7.59613943    
   537.900024       7.58236980    
   538.000000       7.55090094    
   538.099976       7.54999638    
   538.200012       7.55472136    
   538.299988       7.58844471    
   538.400024       7.66601610    
   538.500000       7.79610157    
   538.599976       7.93631220    
   538.700012       7.91870832    
   538.799988       7.78189945    
   538.900024       7.55960846    
   539.000000       7.40388632    
   539.099976       7.32176590    
   539.200012       7.30259562    
   539.299988       7.24978399    
   539.400024       7.22907448    
   539.500000       7.26495790    
   539.599976       7.26703644    
   539.700012       7.17294168    
   539.799988       7.14599609    
   539.900024       7.20175076    
   540.000000       7.26622677    
   540.099976       7.24997234    
   540.200012       7.19173336    
   540.299988       7.14849281    
   540.400024       7.11664677    
   540.500000       7.08058834    
   540.599976       7.06170130    
   540.700012       7.09295368    
   540.799988       7.19648552    
   540.900024       7.34174585    
   541.000000       7.25323963    
   541.099976       7.20149422    
   541.200012       7.18961430    
   541.299988       7.19270563    
   541.400024       7.20374870    
   541.500000       7.21971893    
   541.599976       7.18046141    
   541.700012       7.13429117    
   541.799988       7.14357948    
   541.900024       7.20056248    
   542.000000       7.20320892    
   542.099976       7.15208435    
   542.200012       7.17101145    
   542.299988       7.29383421    
   542.400024       7.30621386    
   542.500000       7.31868744    
   542.599976       7.27444839    
   542.700012       7.17780113    
   542.799988       7.09115839    
   542.900024       6.97574711    
   543.000000       6.95302677    
   543.099976       7.00355721    
   543.200012       7.11269140    
   543.299988       7.26830578    
   543.400024       7.36755753    
   543.500000       7.33526564    
   543.599976       7.35019684    
   543.700012       7.35709476    
   543.799988       7.37606239    
   543.900024       7.35106087    
   544.000000       7.39069653    
   544.099976       7.47064400    
   544.200012       7.48518324    
   544.299988       7.37128353    
   544.400024       7.22252703    
   544.500000       7.21117353    
   544.599976       7.28179216    
   544.700012       7.35864782    
   544.799988       7.37370014    
   544.900024       7.38958979    
   545.000000       7.45773745    
   545.099976       7.52815342    
   545.200012       7.58698654    
   545.299988       7.72962761    
   545.400024       7.78455877    
   545.500000       7.88420248    
   545.599976       7.84703732    
   545.700012       7.71088982    
   545.799988       7.68461847    
   545.900024       7.66286993    
   546.000000       7.54824162    
   546.099976       7.39093971    
   546.200012       7.29784346    
   546.299988       7.16632700    
   546.400024       7.21606064    
   546.500000       7.33225536    
   546.599976       7.47662401    
   546.700012       7.74783897    
   546.799988       7.97713661    
   546.900024       8.18939686    
   547.000000       8.29242897    
   547.099976       8.33592606    
   547.200012       8.24771690    
   547.299988       8.17545223    
   547.400024       8.17711163    
   547.500000       8.20627213    
   547.599976       8.24393654    
   547.700012       8.28790665    
   547.799988       8.31649971    
   547.900024       8.39670277    
   548.000000       8.42863083    
   548.099976       8.39282894    
   548.200012       8.42811775    
   548.299988       8.52311707    
   548.400024       8.61717129    
   548.500000       8.78079224    
   548.599976       8.93860722    
   548.700012       9.04824066    
   548.799988       9.05785179    
   548.900024       8.95526600    
   549.000000       8.80775166    
   549.099976       8.73927879    
   549.200012       8.78292465    
   549.299988       8.86165619    
   549.400024       8.98161793    
   549.500000       9.12548733    
   549.599976       9.20594692    
   549.700012       9.23463440    
   549.799988       9.18639946    
   549.900024       9.10255051    
   550.000000       9.03630638    
   550.099976       8.98288631    
   550.200012       8.91583252    
   550.299988       8.83607388    
   550.400024       8.83529091    
   550.500000       8.95122910    
   550.599976       9.04304314    
   550.700012       9.04629612    
   550.799988       8.99784470    
   550.900024       8.92837334    
   551.000000       8.87139034    
   551.099976       8.82724571    
   551.200012       8.78993130    
   551.299988       8.77410889    
   551.400024       8.70579910    
   551.500000       8.67138767    
   551.599976       8.56749153    
   551.700012       8.48816586    
   551.799988       8.38625431    
   551.900024       8.26501083    
   552.000000       8.16042614    
   552.099976       8.12285614    
   552.200012       8.03746796    
   552.299988       7.84304094    
   552.400024       7.65621471    
   552.500000       7.55195379    
   552.599976       7.56529188    
   552.700012       7.62245083    
   552.799988       7.69392014    
   552.900024       7.75946236    
   553.000000       7.78046846    
   553.099976       7.81003380    
   553.200012       7.72451115    
   553.299988       7.61776638    
   553.400024       7.45989752    
   553.500000       7.36591101    
   553.599976       7.36168528    
   553.700012       7.44110584    
   553.799988       7.46799755    
   553.900024       7.37002802    
   554.000000       7.32902813    
   554.099976       7.25178146    
   554.200012       7.24773169    
   554.299988       7.37953234    
   554.400024       7.48252392    
   554.500000       7.55329037    
   554.599976       7.64646769    
   554.700012       7.71395397    
   554.799988       7.85409784    
   554.900024       8.15328503    
   555.000000       8.40936565    
   555.099976       8.48983955    
   555.200012       8.44727421    
   555.299988       8.39922810    
   555.400024       8.39014244    
   555.500000       8.32578754    
   555.599976       8.32603073    
   555.700012       8.42598438    
   555.799988       8.49310684    
   555.900024       8.57147408    
   556.000000       8.52662754    
   556.099976       8.46152973    
   556.200012       8.32906818    
   556.299988       8.16546154    
   556.400024       8.08618927    
   556.500000       7.97646189    
   556.599976       7.91747999    
   556.700012       7.99069071    
   556.799988       8.02886868    
   556.900024       8.09125137    
   557.000000       8.04790401    
   557.099976       7.89412498    
   557.200012       7.73977947    
   557.299988       7.52703333    
   557.400024       7.49934435    
   557.500000       7.55607128    
   557.599976       7.62619114    
   557.700012       7.82496452    
   557.799988       7.89354515    
   557.900024       7.89278841    
   558.000000       7.80308104    
   558.099976       7.79479218    
   558.200012       7.78403282    
   558.299988       7.72729206    
   558.400024       7.59528923    
   558.500000       7.51717854    
   558.599976       7.54925442    
   558.700012       7.58382750    
   558.799988       7.73154449    
   558.900024       7.92030144    
   559.000000       7.89031792    
   559.099976       7.74732590    
   559.200012       7.59728765    
   559.299988       7.49520016    
   559.400024       7.45595598    
   559.500000       7.31713533    
   559.599976       7.10414553    
   559.700012       6.85902596    
   559.799988       6.64958715    
   559.900024       6.56819582    
   560.000000       6.52294350    
   560.099976       6.40842342    
   560.200012       6.35276270    
   560.299988       6.35796022    
   560.400024       6.32002497    
   560.500000       6.25239038    
   560.599976       6.15756607    
   560.700012       6.03864479    
   560.799988       5.97275114    
   560.900024       5.97619343    
   561.000000       6.05348063    
   561.099976       6.13404894    
   561.200012       6.16621971    
   561.299988       6.14344549    
   561.400024       6.07482433    
   561.500000       6.03724098    
   561.599976       6.07146263    
   561.700012       6.14717150    
   561.799988       6.17404938    
   561.900024       6.16592264    
   562.000000       6.13935423    
   562.099976       6.10090637    
   562.200012       6.15820026    
   562.299988       6.19818735    
   562.400024       6.21996307    
   562.500000       6.24159050    
   562.599976       6.27798605    
   562.700012       6.29760122    
   562.799988       6.28330517    
   562.900024       6.31825686    
   563.000000       6.35048103    
   563.099976       6.36990786    
   563.200012       6.39681292    
   563.299988       6.42909145    
   563.400024       6.42975330    
   563.500000       6.42807913    
   563.599976       6.48074245    
   563.700012       6.61540508    
   563.799988       6.78558636    
   563.900024       6.84996748    
   564.000000       6.90198278    
   564.099976       6.89436865    
   564.200012       6.88417673    
   564.299988       6.87847948    
   564.400024       6.91788626    
   564.500000       7.04463720    
   564.599976       7.16881037    
   564.700012       7.25653315    
   564.799988       7.30822468    
   564.900024       7.42823982    
   565.000000       7.48124075    
   565.099976       7.51685381    
   565.200012       7.57740116    
   565.299988       7.62898540    
   565.400024       7.73163891    
   565.500000       7.86329079    
   565.599976       7.96279955    
   565.700012       8.03171730    
   565.799988       8.00090981    
   565.900024       8.02164555    
   566.000000       8.10778999    
   566.099976       8.20719051    
   566.200012       8.18997765    
   566.299988       8.03479576    
   566.400024       7.92182732    
   566.500000       7.86329079    
   566.599976       7.84052992    
   566.700012       7.85072279    
   566.799988       7.86474895    
   566.900024       7.94684267    
   567.000000       7.92055845    
   567.099976       7.92296076    
   567.200012       7.90523577    
   567.299988       7.82304764    
   567.400024       7.73857784    
   567.500000       7.56361818    
   567.599976       7.48188925    
   567.700012       7.48113346    
   567.799988       7.47879791    
   567.900024       7.41232395    
   568.000000       7.34385157    
   568.099976       7.26821136    
   568.200012       7.29839706    
   568.299988       7.44306326    
   568.400024       7.54123545    
   568.500000       7.59333181    
   568.599976       7.62960577    
   568.700012       7.70521975    
   568.799988       7.80895376    
   568.900024       7.84251451    
   569.000000       7.86724663    
   569.099976       7.95046043    
   569.200012       8.02722168    
   569.299988       8.08755302    
   569.400024       8.13261604    
   569.500000       8.26380920    
   569.599976       8.31647205    
   569.700012       8.36889362    
   569.799988       8.45872211    
   569.900024       8.49285030    
   570.000000       8.48210430    
   570.099976       8.42015266    
   570.200012       8.38425636    
   570.299988       8.29182148    
   570.400024       8.10560226    
   570.500000       7.84201479    
   570.599976       7.67342710    
   570.700012       7.60029745    
   570.799988       7.53671265    
   570.900024       7.45594215    
   571.000000       7.41987038    
   571.099976       7.44635725    
   571.200012       7.49275637    
   571.299988       7.46201706    
   571.400024       7.41474056    
   571.500000       7.36758471    
   571.599976       7.30275774    
   571.700012       7.29394197    
   571.799988       7.26903439    
   571.900024       7.26057005    
   572.000000       7.25529146    
   572.099976       7.22726536    
   572.200012       7.23621607    
   572.299988       7.22741413    
   572.400024       7.20222330    
   572.500000       7.19586420    
   572.599976       7.26270294    
   572.700012       7.43292427    
   572.799988       7.50672960    
   572.900024       7.53287840    
   573.000000       7.55484295    
   573.099976       7.60010910    
   573.200012       7.60554886    
   573.299988       7.56789780    
   573.400024       7.51948690    
   573.500000       7.35311270    
   573.599976       7.26209593    
   573.700012       7.17422390    
   573.799988       7.17826080    
   573.900024       7.20438290    
   574.000000       7.22071838    
   574.099976       7.25920677    
   574.200012       7.34324360    
   574.299988       7.41073036    
   574.400024       7.38358212    
   574.500000       7.35496235    
   574.599976       7.25479221    
   574.700012       7.11289358    
   574.799988       7.04812050    
   574.900024       7.04497528    
   575.000000       7.02342892    
   575.099976       7.00581121    
   575.200012       7.00515032    
   575.299988       7.06569767    
   575.400024       7.16837835    
   575.500000       7.24770451    
   575.599976       7.30728006    
   575.700012       7.50460958    
   575.799988       7.64586020    
   575.900024       7.76669836    
   576.000000       7.83982801    
   576.099976       7.83488703    
   576.200012       7.82705736    
   576.299988       7.83730364    
   576.400024       7.91970730    
   576.500000       8.10276794    
   576.599976       8.18503666    
   576.700012       8.24971485    
   576.799988       8.20934963    
   576.900024       8.09966278    
   577.000000       8.02230740    
   577.099976       8.02105236    
   577.200012       8.01827049    
   577.299988       8.05353355    
   577.400024       8.05053616    
   577.500000       7.94507408    
   577.599976       7.83332157    
   577.700012       7.81829548    
   577.799988       7.83545399    
   577.900024       7.86126614    
   578.000000       7.88946772    
   578.099976       7.94360256    
   578.200012       7.86296701    
   578.299988       7.80100250    
   578.400024       7.70754147    
   578.500000       7.62786484    
   578.599976       7.62905312    
   578.700012       7.57252836    
   578.799988       7.52472496    
   578.900024       7.50208473    
   579.000000       7.48260450    
   579.099976       7.54207230    
   579.200012       7.57231188    
   579.299988       7.66277552    
   579.400024       7.76008368    
   579.500000       7.82716560    
   579.599976       7.82913589    
   579.700012       7.85558271    
   579.799988       7.89706802    
   579.900024       7.92136812    
   580.000000       7.94792271    
   580.099976       8.02549362    
   580.200012       8.13102341    
   580.299988       8.03308010    
   580.400024       7.95109510    
   580.500000       7.85127640    
   580.599976       7.81258488    
   580.700012       7.76497078    
   580.799988       7.68729162    
   580.900024       7.53815699    
   581.000000       7.45308018    
   581.099976       7.40055180    
   581.200012       7.42883396    
   581.299988       7.41878986    
   581.400024       7.41305256    
   581.500000       7.36669350    
   581.599976       7.27677011    
   581.700012       7.23450184    
   581.799988       7.17055225    
   581.900024       7.11787510    
   582.000000       7.16049480    
   582.099976       7.21526384    
   582.200012       7.28156281    
   582.299988       7.41217518    
   582.400024       7.50822735    
   582.500000       7.59338570    
   582.599976       7.61651134    
   582.700012       7.67032194    
   582.799988       7.73161221    
   582.900024       7.78137302    
   583.000000       7.82566690    
   583.099976       7.85077667    
   583.200012       7.88346004    
   583.299988       7.91409159    
   583.400024       7.95280981    
   583.500000       8.04223347    
   583.599976       8.13176537    
   583.700012       8.35438061    
   583.799988       8.57568550    
   583.900024       8.74316692    
   584.000000       8.79387283    
   584.099976       8.84098816    
   584.200012       8.91484642    
   584.299988       8.93227482    
   584.400024       8.93288231    
   584.500000       9.01594830    
   584.599976       9.13551712    
   584.700012       9.16895676    
   584.799988       9.25281906    
   584.900024       9.25724697    
   585.000000       9.26684570    
   585.099976       9.37047195    
   585.200012       9.42298698    
   585.299988       9.34812927    
   585.400024       9.29096985    
   585.500000       9.31312370    
   585.599976       9.36430264    
   585.700012       9.33987999    
   585.799988       9.22433376    
   585.900024       9.08759308    
   586.000000       8.95305157    
   586.099976       8.80058289    
   586.200012       8.76642799    
   586.299988       8.78157425    
   586.400024       8.80551052    
   586.500000       8.82100773    
   586.599976       8.90743542    
   586.700012       9.02277851    
   586.799988       9.12320518    
   586.900024       9.27302837    
   587.000000       9.38719749    
   587.099976       9.48979855    
   587.200012       9.54270458    
   587.299988       9.60503387    
   587.400024       9.58547211    
   587.500000       9.47687817    
   587.599976       9.46125889    
   587.700012       9.53056812    
   587.799988       9.56277943    
   587.900024       9.58236790    
   588.000000       9.49652100    
   588.099976       9.44489765    
   588.200012       9.39973927    
   588.299988       9.30942535    
   588.400024       9.15268993    
   588.500000       9.00782108    
   588.599976       8.88732052    
   588.700012       8.80372810    
   588.799988       8.68475246    
   588.900024       8.48047066    
   589.000000       8.37242985    
   589.099976       8.41596699    
   589.200012       8.46362305    
   589.299988       8.55492306    
   589.400024       8.58130264    
   589.500000       8.49568462    
   589.599976       8.37658882    
   589.700012       8.19609261    
   589.799988       8.14399624    
   589.900024       8.20795918    
   590.000000       8.30761623    
   590.099976       8.29693890    
   590.200012       8.24980927    
   590.299988       8.30888557    
   590.400024       8.34966850    
   590.500000       8.46154308    
   590.599976       8.48583031    
   590.700012       8.48006535    
   590.799988       8.48769283    
   590.900024       8.49785900    
   591.000000       8.51177692    
   591.099976       8.50018120    
   591.200012       8.50140858    
   591.299988       8.48929977    
   591.400024       8.51777172    
   591.500000       8.50435257    
   591.599976       8.49006939    
   591.700012       8.49699402    
   591.799988       8.52966499    
   591.900024       8.54327297    
   592.000000       8.52377892    
   592.099976       8.53708935    
   592.200012       8.54648590    
   592.299988       8.51885128    
   592.400024       8.49802017    
   592.500000       8.50867271    
   592.599976       8.53683281    
   592.700012       8.63688183    
   592.799988       8.67717934    
   592.900024       8.69753647    
   593.000000       8.76514530    
   593.099976       8.89956474    
   593.200012       9.04726887    
   593.299988       9.09839249    
   593.400024       9.08663464    
   593.500000       9.02929974    
   593.599976       9.03893852    
   593.700012       9.13771820    
   593.799988       9.25183392    
   593.900024       9.45784378    
   594.000000       9.59126377    
   594.099976       9.63004971    
   594.200012       9.61931705    
   594.299988       9.66126156    
   594.400024       9.61600971    
   594.500000       9.54657936    
   594.599976       9.40007687    
   594.700012       9.23393250    
   594.799988       9.09118366    
   594.900024       8.96524239    
   595.000000       8.88086700    
   595.099976       8.77579689    
   595.200012       8.67237377    
   595.299988       8.58685112    
   595.400024       8.59613800    
   595.500000       8.70158768    
   595.599976       8.80742741    
   595.700012       8.95109463    
   595.799988       9.08695793    
   595.900024       9.26375389    
   596.000000       9.38120365    
   596.099976       9.41284752    
   596.200012       9.35927963    
   596.299988       9.21256256    
   596.400024       9.08687687    
   596.500000       8.99839878    
   596.599976       8.84970856    
   596.700012       8.61786079    
   596.799988       8.44361591    
   596.900024       8.33030987    
   597.000000       8.30568600    
   597.099976       8.30232430    
   597.200012       8.39073658    
   597.299988       8.47863483    
   597.400024       8.49155426    
   597.500000       8.48260403    
   597.599976       8.54246330    
   597.700012       8.64175510    
   597.799988       8.69840145    
   597.900024       8.79475021    
   598.000000       8.79010677    
   598.099976       8.67796230    
   598.200012       8.50462151    
   598.299988       8.40566730    
   598.400024       8.35620308    
   598.500000       8.39687920    
   598.599976       8.44271088    
   598.700012       8.58533859    
   598.799988       8.74191189    
   598.900024       8.82823086    
   599.000000       8.78966141    
   599.099976       8.60484600    
   599.200012       8.44017315    
   599.299988       8.35002041    
   599.400024       8.24499035    
   599.500000       8.23093700    
   599.599976       8.16889095    
   599.700012       8.04344845    
   599.799988       7.92086887    
   599.900024       7.77126217    
   600.000000       7.69342089    
   600.099976       7.66122341    
   600.200012       7.65354156    
   600.299988       7.62760830    
   600.400024       7.58712149    
   600.500000       7.52596664    
   600.599976       7.53668547    
   600.700012       7.63159037    
   600.799988       7.74463987    
   600.900024       7.78200769    
   601.000000       7.77182865    
   601.099976       7.87318611    
   601.200012       7.99711657    
   601.299988       8.13528919    
   601.400024       8.16339588    
   601.500000       8.16690636    
   601.599976       8.18765545    
   601.700012       8.29199696    
   601.799988       8.31737709    
   601.900024       8.26796722    
   602.000000       8.23084259    
   602.099976       8.20193863    
   602.200012       8.27547359    
   602.299988       8.38294697    
   602.400024       8.49383545    
   602.500000       8.56935501    
   602.599976       8.57961464    
   602.700012       8.48570824    
   602.799988       8.38575459    
   602.900024       8.32831192    
   603.000000       8.38416195    
   603.099976       8.55951309    
   603.200012       8.60866642    
   603.299988       8.55991840    
   603.400024       8.50967121    
   603.500000       8.41783047    
   603.599976       8.29095745    
   603.700012       8.14225483    
   603.799988       8.10683155    
   603.900024       8.23458195    
   604.000000       8.32221031    
   604.099976       8.37691212    
   604.200012       8.35054684    
   604.299988       8.31660748    
   604.400024       8.26006985    
   604.500000       8.23159790    
   604.599976       8.21406174    
   604.700012       8.11891365    
   604.799988       8.09457302    
   604.900024       8.08262539    
   605.000000       8.02414322    
   605.099976       7.94994783    
   605.200012       7.92332602    
   605.299988       7.83880234    
   605.400024       7.90387249    
   605.500000       8.10205269    
   605.599976       8.33005428    
   605.700012       8.45722294    
   605.799988       8.38663197    
   605.900024       8.31691837    
   606.000000       8.25878716    
   606.099976       8.26811504    
   606.200012       8.26043415    
   606.299988       8.17855644    
   606.400024       8.00867271    
   606.500000       7.83499527    
   606.599976       7.75302315    
   606.700012       7.77138281    
   606.799988       7.78995895    
   606.900024       7.73706627    
   607.000000       7.66235685    
   607.099976       7.70361280    
   607.200012       7.69093657    
   607.299988       7.64938402    
   607.400024       7.58620358    
   607.500000       7.55873108    
   607.599976       7.52660131    
   607.700012       7.57819843    
   607.799988       7.59711170    
   607.900024       7.63904238    
   608.000000       7.69355536    
   608.099976       7.76900673    
   608.200012       7.78281736    
   608.299988       7.81000662    
   608.400024       7.80649662    
   608.500000       7.76166344    
   608.599976       7.67948866    
   608.700012       7.62079048    
   608.799988       7.68831730    
   608.900024       7.74720430    
   609.000000       7.75583124    
   609.099976       7.73003244    
   609.200012       7.69861841    
   609.299988       7.61358166    
   609.400024       7.59364176    
   609.500000       7.68137836    
   609.599976       7.81829548    
   609.700012       7.98286057    
   609.799988       8.04938889    
   609.900024       8.09042835    
   610.000000       8.05829906    
   610.099976       8.01337051    
   610.200012       8.03247261    
   610.299988       8.10506248    
   610.400024       8.17304897    
   610.500000       8.26915550    
   610.599976       8.34707737    
   610.700012       8.41940975    
   610.799988       8.48942089    
   610.900024       8.51488209    
   611.000000       8.62386799    
   611.099976       8.75998878    
   611.200012       8.83656025    
   611.299988       8.84733295    
   611.400024       8.90815067    
   611.500000       9.07024479    
   611.599976       9.16313839    
   611.700012       9.20362568    
   611.799988       9.09508514    
   611.900024       8.89794445    
   612.000000       8.72444248    
   612.099976       8.70682526    
   612.200012       8.80706215    
   612.299988       8.98835468    
   612.400024       9.03083801    
   612.500000       8.94774628    
   612.599976       8.84814358    
   612.700012       8.78588104    
   612.799988       8.72588730    
   612.900024       8.69659233    
   613.000000       8.66481304    
   613.099976       8.58486652    
   613.200012       8.60202503    
   613.299988       8.64396858    
   613.400024       8.68923473    
   613.500000       8.76598167    
   613.599976       8.81274605    
   613.700012       8.84872341    
   613.799988       8.88538933    
   613.900024       8.85068130    
   614.000000       8.78041363    
   614.099976       8.71252251    
   614.200012       8.74485493    
   614.299988       8.69287968    
   614.400024       8.65321636    
   614.500000       8.60056686    
   614.599976       8.58683681    
   614.700012       8.70043945    
   614.799988       8.72023106    
   614.900024       8.70706749    
   615.000000       8.67543793    
   615.099976       8.66646004    
   615.200012       8.68661499    
   615.299988       8.68228245    
   615.400024       8.60649300    
   615.500000       8.55058956    
   615.599976       8.53883076    
   615.700012       8.59945965    
   615.799988       8.57525349    
   615.900024       8.55204773    
   616.000000       8.53903389    
   616.099976       8.52686977    
   616.200012       8.47062874    
   616.299988       8.43038559    
   616.400024       8.43108749    
   616.500000       8.51794624    
   616.599976       8.59558487    
   616.700012       8.57499790    
   616.799988       8.56265831    
   616.900024       8.58276081    
   617.000000       8.56288815    
   617.099976       8.55181789    
   617.200012       8.58307076    
   617.299988       8.66127586    
   617.400024       8.86226463    
   617.500000       9.03784466    
   617.599976       9.14021587    
   617.700012       9.25892067    
   617.799988       9.56766605    
   617.900024       9.92281055    
   618.000000       10.1951599    
   618.099976       10.3645449    
   618.200012       10.4052067    
   618.299988       10.3884935    
   618.400024       10.4103222    
   618.500000       10.3691473    
   618.599976       10.4083242    
   618.700012       10.4620409    
   618.799988       10.5571489    
   618.900024       10.6461544    
   619.000000       10.6609631    
   619.099976       10.7044611    
   619.200012       10.7248592    
   619.299988       10.7602158    
   619.400024       10.8254747    
   619.500000       10.9110518    
   619.599976       10.8890333    
   619.700012       10.8728733    
   619.799988       10.7411671    
   619.900024       10.4914036    
   620.000000       10.3273783    
   620.099976       10.3080330    
   620.200012       10.3685398    
   620.299988       10.4052334    
   620.400024       10.4106054    
   620.500000       10.4547510    
   620.599976       10.5245056    
   620.700012       10.5420828    
   620.799988       10.5028791    
   620.900024       10.4296274    
   621.000000       10.4216900    
   621.099976       10.4464760    
   621.200012       10.4198809    
   621.299988       10.2989750    
   621.400024       10.2765102    
   621.500000       10.2460546    
   621.599976       10.2921705    
   621.700012       10.3855228    
   621.799988       10.4982758    
   621.900024       10.4674549    
   622.000000       10.3342505    
   622.099976       10.2195673    
   622.200012       10.1126337    
   622.299988       10.0268688    
   622.400024       9.93336773    
   622.500000       9.92143345    
   622.599976       9.93012714    
   622.700012       9.94285774    
   622.799988       9.96849442    
   622.900024       9.87294197    
   623.000000       9.74636555    
   623.099976       9.65337753    
   623.200012       9.66463661    
   623.299988       9.63634109    
   623.400024       9.61750889    
   623.500000       9.62123394    
   623.599976       9.63746166    
   623.700012       9.68581867    
   623.799988       9.71692181    
   623.900024       9.84029865    
   624.000000       9.97678375    
   624.099976       9.99341583    
   624.200012       9.95908546    
   624.299988       9.95896339    
   624.400024       9.98349380    
   624.500000       10.0041075    
   624.599976       9.99548149    
   624.700012       9.93421745    
   624.799988       9.80896568    
   624.900024       9.68780231    
   625.000000       9.69302654    
   625.099976       9.68653393    
   625.200012       9.63729954    
   625.299988       9.46555233    
   625.400024       9.34448433    
   625.500000       9.29875946    
   625.599976       9.26965332    
   625.700012       9.24578571    
   625.799988       9.19167805    
   625.900024       9.18194389    
   626.000000       9.14457607    
   626.099976       9.03966808    
   626.200012       8.94555950    
   626.299988       8.89022255    
   626.400024       8.79361725    
   626.500000       8.68078423    
   626.599976       8.58602715    
   626.700012       8.43939018    
   626.799988       8.39801216    
   626.900024       8.42857647    
   627.000000       8.47558403    
   627.099976       8.44491100    
   627.200012       8.38637543    
   627.299988       8.35096550    
   627.400024       8.32847404    
   627.500000       8.32658386    
   627.599976       8.27406883    
   627.700012       8.33044529    
   627.799988       8.31585217    
   627.900024       8.33650684    
   628.000000       8.32676029    
   628.099976       8.25865173    
   628.200012       8.22397041    
   628.299988       8.17063236    
   628.400024       8.18282223    
   628.500000       8.21387291    
   628.599976       8.21456051    
   628.700012       8.14526558    
   628.799988       8.10587311    
   628.900024       8.05385685    
   629.000000       8.05694866    
   629.099976       8.09856892    
   629.200012       8.10706043    
   629.299988       8.10633183    
   629.400024       8.08516312    
   629.500000       8.08880901    
   629.599976       8.05297947    
   629.700012       8.01293850    
   629.799988       7.98773432    
   629.900024       7.96014023    
   630.000000       7.96400118    
   630.099976       7.95374155    
   630.200012       7.91969395    
   630.299988       7.83687162    
   630.400024       7.77007341    
   630.500000       7.74026585    
   630.599976       7.76034021    
   630.700012       7.85108709    
   630.799988       7.86778688    
   630.900024       7.85563707    
   631.000000       7.84422922    
   631.099976       7.89073610    
   631.200012       7.93609667    
   631.299988       7.94851685    
   631.400024       7.91305208    
   631.500000       7.91989660    
   631.599976       7.92602539    
   631.700012       7.93037271    
   631.799988       7.87692642    
   631.900024       7.83365870    
   632.000000       7.80263519    
   632.099976       7.88090849    
   632.200012       7.99394417    
   632.299988       8.07904816    
   632.400024       8.10256577    
   632.500000       8.04054546    
   632.599976       8.00440693    
   632.700012       7.98211813    
   632.799988       8.02916527    
   632.900024       8.01261425    
   633.000000       7.99251318    
   633.099976       7.97750092    
   633.200012       8.04173374    
   633.299988       8.12520504    
   633.400024       8.16342258    
   633.500000       8.22945213    
   633.599976       8.33256435    
   633.700012       8.49708939    
   633.799988       8.50739002    
   633.900024       8.37357807    
   634.000000       8.26202679    
   634.099976       8.21666718    
   634.200012       8.23725414    
   634.299988       8.20582676    
   634.400024       8.09165764    
   634.500000       8.07294655    
   634.599976       8.10083675    
   634.700012       8.21280575    
   634.799988       8.32487011    
   634.900024       8.42877865    
   635.000000       8.34800911    
   635.099976       8.12760735    
   635.200012       8.09977055    
   635.299988       8.05516720    
   635.400024       8.10234928    
   635.500000       8.21888065    
   635.599976       8.27167988    
   635.700012       8.32189941    
   635.799988       8.36511326    
   635.900024       8.43099308    
   636.000000       8.49280930    
   636.099976       8.53239155    
   636.200012       8.60337448    
   636.299988       8.69188023    
   636.400024       8.77468967    
   636.500000       8.85456944    
   636.599976       8.81926727    
   636.700012       8.77625561    
   636.799988       8.80478096    
   636.900024       8.93656826    
   637.000000       9.09916210    
   637.099976       9.27167892    
   637.200012       9.38857555    
   637.299988       9.45997715    
   637.400024       9.50703812    
   637.500000       9.56435871    
   637.599976       9.55874252    
   637.700012       9.38907528    
   637.799988       9.26943779    
   637.900024       9.22653484    
   638.000000       9.18576431    
   638.099976       9.09199333    
   638.200012       9.03461838    
   638.299988       8.98801708    
   638.400024       9.02819252    
   638.500000       9.15212250    
   638.599976       9.14637184    
   638.700012       9.11537552    
   638.799988       8.96957588    
   638.900024       8.80244541    
   639.000000       8.66926765    
   639.099976       8.58231449    
   639.200012       8.48569489    
   639.299988       8.40268326    
   639.400024       8.46748352    
   639.500000       8.58604050    
   639.599976       8.64618301    
   639.700012       8.64234924    
   639.799988       8.60696507    
   639.900024       8.51347828    
   640.000000       8.52218533    
   640.099976       8.64764118    
   640.200012       8.77432442    
   640.299988       8.74554348    
   640.400024       8.64950466    
   640.500000       8.57011032    
   640.599976       8.57659054    
   640.700012       8.55134583    
   640.799988       8.42854977    
   640.900024       8.39161396    
   641.000000       8.45468616    
   641.099976       8.48611355    
   641.200012       8.42885971    
   641.299988       8.44815159    
   641.400024       8.40126610    
   641.500000       8.24751472    
   641.599976       8.01430225    
   641.700012       7.89991665    
   641.799988       7.91482067    
   641.900024       7.92510748    
   642.000000       8.01520634    
   642.099976       8.04689121    
   642.200012       8.07732010    
   642.299988       8.16664982    
   642.400024       8.21403408    
   642.500000       8.25685692    
   642.599976       8.33105278    
   642.700012       8.38282490    
   642.799988       8.43427372    
   642.900024       8.56053925    
   643.000000       8.64804649    
   643.099976       8.61123180    
   643.200012       8.46906281    
   643.299988       8.33037758    
   643.400024       8.26683331    
   643.500000       8.33066082    
   643.599976       8.38416195    
   643.700012       8.31921387    
   643.799988       8.32334423    
   643.900024       8.33838272    
   644.000000       8.36894703    
   644.099976       8.42976475    
   644.200012       8.47033215    
   644.299988       8.54103184    
   644.400024       8.54196358    
   644.500000       8.43485451    
   644.599976       8.42502594    
   644.700012       8.44365597    
   644.799988       8.47404480    
   644.900024       8.45465851    
   645.000000       8.49085140    
   645.099976       8.59246635    
   645.200012       8.67321014    
   645.299988       8.63055038    
   645.400024       8.57537556    
   645.500000       8.46896935    
   645.599976       8.41968060    
   645.700012       8.44470882    
   645.799988       8.51154804    
   645.900024       8.70120907    
   646.000000       8.83651924    
   646.099976       8.95688534    
   646.200012       8.94979763    
   646.299988       8.81477070    
   646.400024       8.69059849    
   646.500000       8.75927258    
   646.599976       8.78241158    
   646.700012       8.73774052    
   646.799988       8.74450302    
   646.900024       8.82017136    
   647.000000       8.96364880    
   647.099976       9.03348446    
   647.200012       9.00393295    
   647.299988       8.91631794    
   647.400024       8.91719532    
   647.500000       9.06002617    
   647.599976       9.22078419    
   647.700012       9.32678604    
   647.799988       9.41750622    
   647.900024       9.45202541    
   648.000000       9.45642567    
   648.099976       9.47397614    
   648.200012       9.48582935    
   648.299988       9.49787140    
   648.400024       9.55578613    
   648.500000       9.61267567    
   648.599976       9.68996239    
   648.700012       9.67758369    
   648.799988       9.63542271    
   648.900024       9.57703495    
   649.000000       9.45045948    
   649.099976       9.38672543    
   649.200012       9.36468029    
   649.299988       9.39344883    
   649.400024       9.45051289    
   649.500000       9.43074894    
   649.599976       9.39531136    
   649.700012       9.38785934    
   649.799988       9.41369915    
   649.900024       9.46856308    
   650.000000       9.41877460    
   650.099976       9.32272243    
   650.200012       9.30378151    
   650.299988       9.22151279    
   650.400024       9.15132618    
   650.500000       9.11977673    
   650.599976       9.14252472    
   650.700012       9.21057796    
   650.799988       9.26642704    
   650.900024       9.22630501    
   651.000000       9.18473911    
   651.099976       9.16161251    
   651.200012       9.19100285    
   651.299988       9.20598793    
   651.400024       9.23907661    
   651.500000       9.17766476    
   651.599976       9.15968227    
   651.700012       9.11830521    
   651.799988       9.03081131    
   651.900024       8.89568996    
   652.000000       8.84896660    
   652.099976       8.88414764    
   652.200012       9.00455475    
   652.299988       9.10318565    
   652.400024       9.08914471    
   652.500000       9.05204773    
   652.599976       8.93898487    
   652.700012       8.82395172    
   652.799988       8.78353214    
   652.900024       8.81679630    
   653.000000       8.88152885    
   653.099976       8.95534706    
   653.200012       8.88794136    
   653.299988       8.82152081    
   653.400024       8.76496983    
   653.500000       8.75365639    
   653.599976       8.77417660    
   653.700012       8.84083939    
   653.799988       8.90319633    
   653.900024       8.96651077    
   654.000000       8.95446873    
   654.099976       8.88760376    
   654.200012       8.84768391    
   654.299988       8.85558128    
   654.400024       8.93533993    
   654.500000       9.05631351    
   654.599976       9.18135071    
   654.700012       9.29138851    
   654.799988       9.34059620    
   654.900024       9.29103756    
   655.000000       9.27306938    
   655.099976       9.25711250    
   655.200012       9.20740509    
   655.299988       9.23526955    
   655.400024       9.25087547    
   655.500000       9.17499161    
   655.599976       9.19051647    
   655.700012       9.30051422    
   655.799988       9.44353390    
   655.900024       9.54617405    
   656.000000       9.72156620    
   656.099976       9.88606358    
   656.200012       9.98574829    
   656.299988       9.96661854    
   656.400024       9.85817242    
   656.500000       9.73669910    
   656.599976       9.71438408    
   656.700012       9.75785446    
   656.799988       9.81636333    
   656.900024       9.71337128    
   657.000000       9.57849312    
   657.099976       9.48096943    
   657.200012       9.45706081    
   657.299988       9.39871311    
   657.400024       9.46410751    
   657.500000       9.60365772    
   657.599976       9.58801079    
   657.700012       9.52196884    
   657.799988       9.45062160    
   657.900024       9.30949211    
   658.000000       9.19917011    
   658.099976       9.18897820    
   658.200012       9.14486027    
   658.299988       9.01789284    
   658.400024       8.85064030    
   658.500000       8.82409954    
   658.599976       8.89226151    
   658.700012       8.91558933    
   658.799988       8.95540047    
   658.900024       8.98817825    
   659.000000       9.10446739    
   659.099976       9.17665195    
   659.200012       9.17970276    
   659.299988       9.11146069    
   659.400024       8.98229313    
   659.500000       8.81963158    
   659.599976       8.71381855    
   659.700012       8.69421577    
   659.799988       8.68317318    
   659.900024       8.71404839    
   660.000000       8.75912380    
   660.099976       8.85847092    
   660.200012       9.04752445    
   660.299988       9.26916695    
   660.400024       9.46570110    
   660.500000       9.57471371    
   660.599976       9.59276295    
   660.700012       9.63401890    
   660.799988       9.69806290    
   660.900024       9.87294197    
   661.000000       9.98678780    
   661.099976       10.0377092    
   661.200012       10.0758066    
   661.299988       10.2688427    
   661.400024       10.4286423    
   661.500000       10.4939146    
   661.599976       10.4609070    
   661.700012       10.2656431    
   661.799988       10.1688347    
   661.900024       10.1032515    
   662.000000       9.96723938    
   662.099976       9.82127762    
   662.200012       9.65849400    
   662.299988       9.49965286    
   662.400024       9.48698997    
   662.500000       9.53580666    
   662.599976       9.48292732    
   662.700012       9.41149807    
   662.799988       9.34945202    
   662.900024       9.42961502    
   663.000000       9.40647602    
   663.099976       9.28497601    
   663.200012       9.13451862    
   663.299988       9.02029514    
   663.400024       8.92268944    
   663.500000       8.82624626    
   663.599976       8.84834576    
   663.700012       8.96444511    
   663.799988       9.05512524    
   663.900024       9.10784245    
   664.000000       9.14463043    
   664.099976       9.21562672    
   664.200012       9.23656464    
   664.299988       9.15113640    
   664.400024       9.09682655    
   664.500000       9.15621376    
   664.599976       9.21780014    
   664.700012       9.29747772    
   664.799988       9.19642925    
   664.900024       9.02757168    
   665.000000       8.84487629    
   665.099976       8.70764828    
   665.200012       8.60556126    
   665.299988       8.48583031    
   665.400024       8.47646141    
   665.500000       8.54024887    
   665.599976       8.54770088    
   665.700012       8.59612465    
   665.799988       8.58446121    
   665.900024       8.48457527    
   666.000000       8.40612602    
   666.099976       8.35492039    
   666.200012       8.27851009    
   666.299988       8.16462517    
   666.400024       8.11418819    
   666.500000       8.02278042    
   666.599976       8.00139618    
   666.700012       8.00257111    
   666.799988       8.04012775    
   666.900024       8.11941338    
   667.000000       8.21282005    
   667.099976       8.27378559    
   667.200012       8.33487320    
   667.299988       8.36242676    
   667.400024       8.47724438    
   667.500000       8.62466431    
   667.599976       8.67654514    
   667.700012       8.69098949    
   667.799988       8.63152218    
   667.900024       8.56936836    
   668.000000       8.55010319    
   668.099976       8.46981907    
   668.200012       8.45077038    
   668.299988       8.50394726    
   668.400024       8.63626099    
   668.500000       8.79252338    
   668.599976       8.88305378    
   668.700012       8.94894791    
   668.799988       9.06593895    
   668.900024       9.24297810    
   669.000000       9.31733608    
   669.099976       9.40731335    
   669.200012       9.38570023    
   669.299988       9.38393116    
   669.400024       9.40450478    
   669.500000       9.45687199    
   669.599976       9.46229839    
   669.700012       9.42861652    
   669.799988       9.44570732    
   669.900024       9.43460941    
   670.000000       9.44262981    
   670.099976       9.41457653    
   670.200012       9.43608189    
   670.299988       9.57199955    
   670.400024       9.63053513    
   670.500000       9.67831230    
   670.599976       9.61416054    
   670.700012       9.49307823    
   670.799988       9.41175461    
   670.900024       9.44474888    
   671.000000       9.42565918    
   671.099976       9.34260750    
   671.200012       9.24231625    
   671.299988       9.17017174    
   671.400024       9.09608459    
   671.500000       9.04567528    
   671.599976       9.05198002    
   671.700012       9.05331612    
   671.799988       9.09197998    
   671.900024       9.14268589    
   672.000000       9.18051338    
   672.099976       9.18518448    
   672.200012       9.18939590    
   672.299988       9.18148518    
   672.400024       9.21420860    
   672.500000       9.35702515    
   672.599976       9.44370937    
   672.700012       9.59469318    
   672.799988       9.80209351    
   672.900024       10.0625362    
   673.000000       10.1357861    
   673.099976       10.1033192    
   673.200012       10.0760622    
   673.299988       10.0615234    
   673.400024       10.0274496    
   673.500000       9.99502182    
   673.599976       9.91793728    
   673.700012       9.85902309    
   673.799988       9.77864456    
   673.900024       9.73722649    
   674.000000       9.68805885    
   674.099976       9.61907387    
   674.200012       9.53571129    
   674.299988       9.45715523    
   674.400024       9.39682388    
   674.500000       9.32431507    
   674.599976       9.31644440    
   674.700012       9.35433960    
   674.799988       9.36013126    
   674.900024       9.39848423    
   675.000000       9.55656910    
   675.099976       9.73937321    
   675.200012       9.76793861    
   675.299988       9.67539597    
   675.400024       9.56871986    
   675.500000       9.55997086    
   675.599976       9.62821388    
   675.700012       9.68734360    
   675.799988       9.73572731    
   675.900024       9.75689602    
   676.000000       9.84252644    
   676.099976       9.97948360    
   676.200012       10.1444540    
   676.299988       10.2843542    
   676.400024       10.3650436    
   676.500000       10.4823589    
   676.599976       10.4985723    
   676.700012       10.4989367    
   676.799988       10.5571213    
   676.900024       10.6959686    
   677.000000       10.7775087    
   677.099976       10.7970304    
   677.200012       10.8363428    
   677.299988       10.8322515    
   677.400024       10.8194666    
   677.500000       10.7828007    
   677.599976       10.9081755    
   677.700012       11.0923300    
   677.799988       11.2424088    
   677.900024       11.3021183    
   678.000000       11.2980824    
   678.099976       11.1488943    
   678.200012       11.1140375    
   678.299988       11.2936945    
   678.400024       11.5441742    
   678.500000       11.6807003    
   678.599976       11.9132919    
   678.700012       12.1442633    
   678.799988       12.4522648    
   678.900024       12.7138014    
   679.000000       12.7876587    
   679.099976       12.7343884    
   679.200012       12.6209755    
   679.299988       12.4992189    
   679.400024       12.4211216    
   679.500000       12.3795004    
   679.599976       12.4867983    
   679.700012       12.6197195    
   679.799988       12.7233858    
   679.900024       13.0338182    
   680.000000       13.3473825    
   680.099976       13.6494446    
   680.200012       13.7736444    
   680.299988       13.8442507    
   680.400024       13.8765154    
   680.500000       13.7268009    
   680.599976       13.5278111    
   680.700012       13.3403759    
   680.799988       13.2731056    
   680.900024       13.2836905    
   681.000000       13.1701412    
   681.099976       13.0882502    
   681.200012       13.0271626    
   681.299988       12.9002495    
   681.400024       12.7748880    
   681.500000       12.5918140    
   681.599976       12.3309679    
   681.700012       12.1064224    
   681.799988       12.1320038    
   681.900024       12.2111292    
   682.000000       12.1003609    
   682.099976       11.8775301    
   682.200012       11.7753887    
   682.299988       11.7156782    
   682.400024       11.5934496    
   682.500000       11.5010691    
   682.599976       11.5924368    
   682.700012       11.6932812    
   682.799988       11.6039124    
   682.900024       11.4149122    
   683.000000       11.0944757    
   683.099976       10.8453331    
   683.200012       10.6011457    
   683.299988       10.4042339    
   683.400024       10.4493380    
   683.500000       10.5716209    
   683.599976       10.5688801    
   683.700012       10.4686565    
   683.799988       10.2511444    
   683.900024       10.2215786    
   684.000000       10.2452040    
   684.099976       10.3275948    
   684.200012       10.3988209    
   684.299988       10.3657055    
   684.400024       10.3090868    
   684.500000       10.2304888    
   684.599976       10.2592173    
   684.700012       10.3820543    
   684.799988       10.4491215    
   684.900024       10.4177341    
   685.000000       10.4704113    
   685.099976       10.5638580    
   685.200012       10.6181822    
   685.299988       10.6193428    
   685.400024       10.6365290    
   685.500000       10.7196350    
   685.599976       10.8478575    
   685.700012       10.9782667    
   685.799988       11.0490618    
   685.900024       11.0601044    
   686.000000       11.1413202    
   686.099976       11.3024578    
   686.200012       11.5048084    
   686.299988       11.7188234    
   686.400024       11.8116493    
   686.500000       11.8404589    
   686.599976       11.8096523    
   686.700012       11.7390871    
   686.799988       11.7041492    
   686.900024       11.7046480    
   687.000000       11.7128029    
   687.099976       11.7478619    
   687.200012       11.8401346    
   687.299988       11.9114418    
   687.400024       11.8275528    
   687.500000       11.7701378    
   687.599976       11.6768665    
   687.700012       11.6482048    
   687.799988       11.6330175    
   687.900024       11.5607529    
   688.000000       11.4689655    
   688.099976       11.2954226    
   688.200012       11.1615705    
   688.299988       11.0036478    
   688.400024       10.9109430    
   688.500000       10.8231258    
   688.599976       10.7462425    
   688.700012       10.7995005    
   688.799988       10.8723068    
   688.900024       10.9675894    
   689.000000       10.9747448    
   689.099976       10.9378624    
   689.200012       10.9003048    
   689.299988       10.7566652    
   689.400024       10.6856823    
   689.500000       10.6595325    
   689.599976       10.7202415    
   689.700012       10.7176905    
   689.799988       10.8238544    
   689.900024       11.1248779    
   690.000000       11.4366598    
   690.099976       11.6969805    
   690.200012       11.8777466    
   690.299988       12.0227633    
   690.400024       12.0771818    
   690.500000       12.1528225    
   690.599976       12.1971960    
   690.700012       12.2225485    
   690.799988       12.0955133    
   690.900024       11.9357948    
   691.000000       11.9411154    
   691.099976       12.0663681    
   691.200012       12.1827374    
   691.299988       12.1839933    
   691.400024       12.0829868    
   691.500000       11.9053669    
   691.599976       11.8528109    
   691.700012       11.8259735    
   691.799988       11.8181705    
   691.900024       11.9439497    
   692.000000       12.0831747    
   692.099976       12.2592554    
   692.200012       12.3526888    
   692.299988       12.3296576    
   692.400024       12.2091036    
   692.500000       12.0457802    
   692.599976       12.0357094    
   692.700012       12.0326319    
   692.799988       11.9984627    
   692.900024       11.8924208    
   693.000000       11.8874254    
   693.099976       11.8752613    
   693.200012       11.9138851    
   693.299988       11.9285870    
   693.400024       11.8216801    
   693.500000       11.7562313    
   693.599976       11.7359686    
   693.700012       11.6723433    
   693.799988       11.5488052    
   693.900024       11.4545746    
   694.000000       11.2963943    
   694.099976       11.1373520    
   694.200012       11.0729570    
   694.299988       11.1121874    
   694.400024       11.1824417    
   694.500000       11.1685915    
   694.599976       11.1197615    
   694.700012       11.0741310    
   694.799988       10.9933882    
   694.900024       10.8812027    
   695.000000       10.7221184    
   695.099976       10.6376228    
   695.200012       10.6472340    
   695.299988       10.7390747    
   695.400024       10.7275867    
   695.500000       10.7291517    
   695.599976       10.7496986    
   695.700012       10.7715559    
   695.799988       10.8146210    
   695.900024       10.9672785    
   696.000000       10.9990311    
   696.099976       10.8799210    
   696.200012       10.7889433    
   696.299988       10.6020365    
   696.400024       10.4685078    
   696.500000       10.3686619    
   696.599976       10.3122721    
   696.700012       10.3224640    
   696.799988       10.3599806    
   696.900024       10.4333668    
   697.000000       10.5088587    
   697.099976       10.5435410    
   697.200012       10.5845804    
   697.299988       10.7428818    
   697.400024       10.9407377    
   697.500000       11.1424952    
   697.599976       11.1802139    
   697.700012       11.1788912    
   697.799988       11.1226902    
   697.900024       11.0797472    
   698.000000       11.0163641    
   698.099976       10.8867111    
   698.200012       10.9578953    
   698.299988       11.0370731    
   698.400024       11.0109644    
   698.500000       10.9984093    
   698.599976       11.0407324    
   698.700012       11.0130024    
   698.799988       10.9722738    
   698.900024       11.0725641    
   699.000000       11.1175203    
   699.099976       10.9657135    
   699.200012       10.8689184    
   699.299988       10.7492533    
   699.400024       10.6391745    
   699.500000       10.5986204    
   699.599976       10.6186275    
   699.700012       10.6603832    
   699.799988       10.6652298    
   699.900024       10.6625433    
   700.000000       10.6195192    
   700.099976       10.6229610    
   700.200012       10.6207609    
   700.299988       10.6771231    
   700.400024       10.6530390    
   700.500000       10.5375471    
   700.599976       10.4659157    
   700.700012       10.4340553    
   700.799988       10.5082645    
   700.900024       10.6150770    
   701.000000       10.6965494    
   701.099976       10.6608696    
   701.200012       10.5682592    
   701.299988       10.5644789    
   701.400024       10.6137276    
   701.500000       10.5741587    
   701.599976       10.5417995    
   701.700012       10.5238714    
   701.799988       10.5621710    
   701.900024       10.6208143    
   702.000000       10.7022200    
   702.099976       10.7456226    
   702.200012       10.7895107    
   702.299988       10.8400145    
   702.400024       10.8979425    
   702.500000       10.9746494    
   702.599976       11.1142397    
   702.700012       11.2572184    
   702.799988       11.2245893    
   702.900024       11.0755615    
   703.000000       10.9013853    
   703.099976       10.7633476    
   703.200012       10.6809435    
   703.299988       10.6166706    
   703.400024       10.6205587    
   703.500000       10.6289825    
   703.599976       10.5925322    
   703.700012       10.4947920    
   703.799988       10.4816570    
   703.900024       10.4845724    
   704.000000       10.5019064    
   704.099976       10.4658346    
   704.200012       10.4236879    
   704.299988       10.5124102    
   704.400024       10.5778036    
   704.500000       10.7424765    
   704.599976       10.9588137    
   704.700012       11.1860056    
   704.799988       11.2675724    
   704.900024       11.1809969    
   705.000000       11.0143661    
   705.099976       10.8898020    
   705.200012       10.8726301    
   705.299988       10.8879929    
   705.400024       10.8255692    
   705.500000       10.7773342    
   705.599976       10.8146620    
   705.700012       10.8275948    
   705.799988       10.9146023    
   705.900024       11.0144072    
   706.000000       11.0476446    
   706.099976       11.0651941    
   706.200012       11.1561975    
   706.299988       11.3624916    
   706.400024       11.4683580    
   706.500000       11.5130558    
   706.599976       11.5241671    
   706.700012       11.5388556    
   706.799988       11.5554333    
   706.900024       11.4877720    
   707.000000       11.4104967    
   707.099976       11.2391281    
   707.200012       11.1795130    
   707.299988       11.2604036    
   707.400024       11.2710962    
   707.500000       11.1849394    
   707.599976       11.0806236    
   707.700012       10.9528475    
   707.799988       10.8561735    
   707.900024       10.7728920    
   708.000000       10.7095366    
   708.099976       10.5929918    
   708.200012       10.5306072    
   708.299988       10.5189838    
   708.400024       10.5108032    
   708.500000       10.5855656    
   708.599976       10.6580343    
   708.700012       10.7203503    
   708.799988       10.8641787    
   708.900024       11.0542994    
   709.000000       11.1211519    
   709.099976       11.1839132    
   709.200012       11.2594461    
   709.299988       11.3041315    
   709.400024       11.3105698    
   709.500000       11.3315363    
   709.599976       11.3734264    
   709.700012       11.3715630    
   709.799988       11.4419107    
   709.900024       11.5201979    
   710.000000       11.6252413    
   710.099976       11.6394310    
   710.200012       11.5907888    
   710.299988       11.5654640    
   710.400024       11.6418476    
   710.500000       11.8408642    
   710.599976       11.9141417    
   710.700012       11.8044806    
   710.799988       11.7536402    
   710.900024       11.5502768    
   711.000000       11.4143314    
   711.099976       11.3545942    
   711.200012       11.2482948    
   711.299988       11.1841965    
   711.400024       11.1491375    
   711.500000       11.1403084    
   711.599976       11.2103872    
   711.700012       11.1676588    
   711.799988       11.0399351    
   711.900024       10.8648138    
   712.000000       10.7759438    
   712.099976       10.7302589    
   712.200012       10.7164211    
   712.299988       10.6770153    
   712.400024       10.7281666    
   712.500000       10.8329811    
   712.599976       10.9920511    
   712.700012       11.1681995    
   712.799988       11.3907061    
   712.900024       11.6166019    
   713.000000       11.8187370    
   713.099976       12.0895472    
   713.200012       12.1882458    
   713.299988       12.1577768    
   713.400024       12.1591530    
   713.500000       12.1426420    
   713.599976       12.2329578    
   713.700012       12.2174196    
   713.799988       12.1643229    
   713.900024       12.1854248    
   714.000000       12.3695240    
   714.099976       12.5680008    
   714.200012       12.7559748    
   714.299988       12.7773724    
   714.400024       12.7292452    
   714.500000       12.7515202    
   714.599976       12.7146111    
   714.700012       12.5699186    
   714.799988       12.3117027    
   714.900024       12.1561966    
   715.000000       12.1486492    
   715.099976       12.1136179    
   715.200012       12.1396589    
   715.299988       12.2247086    
   715.400024       12.0822983    
   715.500000       11.8616276    
   715.599976       11.7186880    
   715.700012       11.6308575    
   715.799988       11.7142067    
   715.900024       11.9875135    
   716.000000       12.2902384    
   716.099976       12.3992510    
   716.200012       12.4210672    
   716.299988       12.4345932    
   716.400024       12.5362358    
   716.500000       12.7254114    
   716.599976       12.8811197    
   716.700012       12.9966125    
   716.799988       13.0557423    
   716.900024       12.9889851    
   717.000000       12.9467163    
   717.099976       12.8825235    
   717.200012       12.8410797    
   717.299988       12.9333916    
   717.400024       13.0852127    
   717.500000       13.2381678    
   717.599976       13.2959070    
   717.700012       13.3327618    
   717.799988       13.3029404    
   717.900024       13.2815695    
   718.000000       13.2990122    
   718.099976       13.2833261    
   718.200012       13.2670984    
   718.299988       13.2081575    
   718.400024       13.0060749    
   718.500000       12.8451557    
   718.599976       12.6603947    
   718.700012       12.5875492    
   718.799988       12.5634909    
   718.900024       12.5927458    
   719.000000       12.5968904    
   719.099976       12.5808668    
   719.200012       12.4808979    
   719.299988       12.3775959    
   719.400024       12.2613621    
   719.500000       12.2455263    
   719.599976       12.2422991    
   719.700012       12.3447514    
   719.799988       12.4293022    
   719.900024       12.4305029    
   720.000000       12.3515549    
   720.099976       12.1949415    
   720.200012       12.2415028    
   720.299988       12.2976084    
   720.400024       12.4254007    
   720.500000       12.5146351    
   720.599976       12.6214333    
   720.700012       12.7846489    
   720.799988       12.9594603    
   720.900024       13.0375443    
   721.000000       12.9503889    
   721.099976       12.7488594    
   721.200012       12.6327600    
   721.299988       12.5739546    
   721.400024       12.5870619    
   721.500000       12.6090946    
   721.599976       12.5061169    
   721.700012       12.3301573    
   721.799988       12.2125864    
   721.900024       12.1731396    
   722.000000       12.0992537    
   722.099976       12.0050640    
   722.200012       11.9269257    
   722.299988       11.8983736    
   722.400024       11.9138308    
   722.500000       12.0159178    
   722.599976       12.1919584    
   722.700012       12.4046907    
   722.799988       12.5242195    
   722.900024       12.5990639    
   723.000000       12.7358999    
   723.099976       12.8306160    
   723.200012       12.9265871    
   723.299988       13.0569983    
   723.400024       13.2302704    
   723.500000       13.3713999    
   723.599976       13.4464731    
   723.700012       13.5136356    
   723.799988       13.5818110    
   723.900024       13.5589952    
   724.000000       13.4974489    
   724.099976       13.4881611    
   724.200012       13.5295658    
   724.299988       13.3898125    
   724.400024       13.2798691    
   724.500000       13.3373384    
   724.599976       13.4753895    
   724.700012       13.6337852    
   724.799988       13.6908903    
   724.900024       13.7081699    
   725.000000       13.8393898    
   725.099976       14.0348701    
   725.200012       14.1782408    
   725.299988       14.2038908    
   725.400024       14.1393604    
   725.500000       14.1284246    
   725.599976       14.0907602    
   725.700012       13.9564362    
   725.799988       13.8522148    
   725.900024       13.7925444    
   726.000000       13.7891703    
   726.099976       13.8416862    
   726.200012       13.7984848    
   726.299988       13.7594700    
   726.400024       13.5982800    
   726.500000       13.3369875    
   726.599976       13.1973839    
   726.700012       13.1050844    
   726.799988       13.0768433    
   726.900024       12.9475126    
   727.000000       12.7647371    
   727.099976       12.6723022    
   727.200012       12.6978712    
   727.299988       12.8140249    
   727.400024       12.8575630    
   727.500000       12.8860340    
   727.599976       12.9036245    
   727.700012       12.8792562    
   727.799988       12.9720554    
   727.900024       13.0280943    
   728.000000       13.0434036    
   728.099976       13.0828228    
   728.200012       13.1256456    
   728.299988       13.2478333    
   728.400024       13.4113054    
   728.500000       13.6143446    
   728.599976       13.6891346    
   728.700012       13.7273397    
   728.799988       13.6653757    
   728.900024       13.5602093    
   729.000000       13.5241661    
   729.099976       13.5733061    
   729.200012       13.5917997    
   729.299988       13.6993961    
   729.400024       13.6761751    
   729.500000       13.6540356    
   729.599976       13.6721249    
   729.700012       13.6962900    
   729.799988       13.7084398    
   729.900024       13.6973705    
   730.000000       13.6351347    
   730.099976       13.5118799    
   730.200012       13.4635763    
   730.299988       13.5252447    
   730.400024       13.5355062    
   730.500000       13.4266815    
   730.599976       13.3820095    
   730.700012       13.3239336    
   730.799988       13.4581375    
   730.900024       13.7802601    
   731.000000       13.9757404    
   731.099976       14.0171843    
   731.200012       14.0341959    
   731.299988       13.8901501    
   731.400024       13.7263947    
   731.500000       13.6777945    
   731.599976       13.6406708    
   731.700012       13.5970659    
   731.799988       13.6066513    
   731.900024       13.6042204    
   732.000000       13.4814787    
   732.099976       13.5126905    
   732.200012       13.5234900    
   732.299988       13.4688425    
   732.400024       13.4581766    
   732.500000       13.5811348    
   732.599976       13.6840057    
   732.700012       13.9079704    
   732.799988       14.0451307    
   732.900024       14.0549860    
   733.000000       13.8829956    
   733.099976       13.4682350    
   733.200012       13.2318220    
   733.299988       13.1956291    
   733.400024       13.2014341    
   733.500000       13.1103506    
   733.599976       13.0884933    
   733.700012       13.0874538    
   733.799988       13.3632994    
   733.900024       13.9027052    
   734.000000       14.3221502    
   734.099976       14.6487150    
   734.200012       14.8930655    
   734.299988       14.9701500    
   734.400024       14.9921551    
   734.500000       14.9889145    
   734.599976       14.9665051    
   734.700012       14.8717356    
   734.799988       14.7807455    
   734.900024       14.7999153    
   735.000000       15.0769358    
   735.099976       15.2115307    
   735.200012       15.2976608    
   735.299988       15.5925007    
   735.400024       15.7932453    
   735.500000       15.8726244    
   735.599976       15.8379307    
   735.700012       15.7210197    
   735.799988       15.5425501    
   735.900024       15.2702560    
   736.000000       15.0808496    
   736.099976       14.7712955    
   736.200012       14.5670395    
   736.299988       14.3587351    
   736.400024       14.3916750    
   736.500000       14.5528650    
   736.599976       14.7583361    
   736.700012       15.0741005    
   736.799988       15.2167950    
   736.900024       15.0012007    
   737.000000       14.6915102    
   737.099976       14.5072355    
   737.200012       14.4124660    
   737.299988       14.3598156    
   737.400024       14.4030142    
   737.500000       14.4782104    
   737.599976       14.3548203    
   737.700012       14.1478653    
   737.799988       13.9193106    
   737.900024       13.7485352    
   738.000000       13.5754652    
   738.099976       13.4118328    
   738.200012       13.2642498    
   738.299988       13.0767345    
   738.400024       12.9209318    
   738.500000       12.8370152    
   738.599976       12.7468891    
   738.700012       12.6618528    
   738.799988       12.6398478    
   738.900024       12.6729355    
   739.000000       12.7227783    
   739.099976       12.8279562    
   739.200012       12.8506498    
   739.299988       12.8943224    
   739.400024       12.9123182    
   739.500000       12.8980083    
   739.599976       12.7940178    
   739.700012       12.7027845    
   739.799988       12.6873808    
   739.900024       12.8031969    
   740.000000       12.8729515    
   740.099976       12.9525614    
   740.200012       12.8885183    
   740.299988       12.6099997    
   740.400024       12.3329668    
   740.500000       12.1748800    
   740.599976       12.1175461    
   740.700012       11.9993134    
   740.799988       11.8884106    
   740.900024       11.7745924    
   741.000000       11.7486591    
   741.099976       11.8062496    
   741.200012       11.8840370    
   741.299988       11.8481541    
   741.400024       11.7556782    
   741.500000       11.7038927    
   741.599976       11.7482948    
   741.700012       11.8644085    
   741.799988       12.0025539    
   741.900024       11.9990158    
   742.000000       11.9683990    
   742.099976       11.9449348    
   742.200012       11.9200954    
   742.299988       11.8940668    
   742.400024       11.9376993    
   742.500000       11.9906330    
   742.599976       12.1746778    
   742.700012       12.3740740    
   742.799988       12.3886938    
   742.900024       12.3869934    
   743.000000       12.4670343    
   743.099976       12.4983282    
   743.200012       12.3422403    
   743.299988       12.1239185    
   743.400024       12.0615749    
   743.500000       11.9188805    
   743.599976       11.9485397    
   743.700012       12.1099586    
   743.799988       12.3015652    
   743.900024       12.4638481    
   744.000000       12.4773340    
   744.099976       12.4034081    
   744.200012       12.3696718    
   744.299988       12.2815981    
   744.400024       12.3472748    
   744.500000       12.5213175    
   744.599976       12.5818243    
   744.700012       12.4752007    
   744.799988       12.5202379    
   744.900024       12.5275002    
   745.000000       12.4901457    
   745.099976       12.4978552    
   745.200012       12.6203260    
   745.299988       12.7784662    
   745.400024       12.9947081    
   745.500000       13.1086750    
   745.599976       13.0701866    
   745.700012       12.9078226    
   745.799988       12.6997614    
   745.900024       12.5545006    
   746.000000       12.5878048    
   746.099976       12.6856928    
   746.200012       12.8941202    
   746.299988       13.2286644    
   746.400024       13.4103193    
   746.500000       13.5603447    
   746.599976       13.5724955    
   746.700012       13.5989561    
   746.799988       13.6444511    
   746.900024       13.6044903    
   747.000000       13.5739803    
   747.099976       13.5217352    
   747.200012       13.4196072    
   747.299988       13.3813763    
   747.400024       13.4175148    
   747.500000       13.4235907    
   747.599976       13.4148016    
   747.700012       13.5226803    
   747.799988       13.7088461    
   747.900024       13.8893394    
   748.000000       14.1393604    
   748.099976       14.2948809    
   748.200012       14.3234997    
   748.299988       14.2508707    
   748.400024       14.0894098    
   748.500000       13.9140453    
   748.599976       13.8149557    
   748.700012       13.8365555    
   748.799988       14.0186701    
   748.900024       14.0875196    
   749.000000       14.0633554    
   749.099976       14.0200195    
   749.200012       14.1031809    
   749.299988       14.3260660    
   749.400024       14.4553947    
   749.500000       14.4416256    
   749.599976       14.5025110    
   749.700012       14.5686607    
   749.799988       14.6358900    
   749.900024       14.7348442    
   750.000000       14.7411909    
   750.099976       14.7100058    
   750.200012       14.4560709    
   750.299988       13.9779005    
   750.400024       13.7864704    
   750.500000       13.8287249    
   750.599976       13.8400650    
   750.700012       13.8469505    
   750.799988       13.8183298    
   750.900024       13.9415846    
   751.000000       14.1211357    
   751.099976       14.2713900    
   751.200012       14.3675108    
   751.299988       14.3789854    
   751.400024       14.3677807    
   751.500000       14.4262352    
   751.599976       14.5292397    
   751.700012       14.6410198    
   751.799988       14.5481396    
   751.900024       14.2680159    
   752.000000       13.9631844    
   752.099976       13.7655458    
   752.200012       13.6922398    
   752.299988       13.6729355    
   752.400024       13.6143446    
   752.500000       13.5145807    
   752.599976       13.4251566    
   752.700012       13.4185543    
   752.799988       13.3966579    
   752.900024       13.3372450    
   753.000000       13.3022118    
   753.099976       13.2819614    
   753.200012       13.3698196    
   753.299988       13.3055868    
   753.400024       13.0703897    
   753.500000       13.0405960    
   753.599976       13.1322336    
   753.700012       13.1988010    
   753.799988       13.1801033    
   753.900024       12.9357138    
   754.000000       12.8380013    
   754.099976       12.8869390    
   754.200012       12.9819107    
   754.299988       13.0894108    
   754.400024       13.1357155    
   754.500000       13.0299578    
   754.599976       12.9231186    
   754.700012       12.8728180    
   754.799988       12.9094419    
   754.900024       12.8909340    
   755.000000       12.9262104    
   755.099976       13.0243006    
   755.200012       13.1515245    
   755.299988       13.2296486    
   755.400024       13.1795511    
   755.500000       13.0525417    
   755.599976       12.9779558    
   755.700012       13.0885344    
   755.799988       13.2992954    
   755.900024       13.5646658    
   756.000000       13.7026348    
   756.099976       13.5491400    
   756.200012       13.3385401    
   756.299988       13.3295498    
   756.400024       13.4155712    
   756.500000       13.3387699    
   756.599976       13.3390665    
   756.700012       13.4482002    
   756.799988       13.4845972    
   756.900024       13.3044662    
   757.000000       13.1491079    
   757.099976       13.1862335    
   757.200012       13.3199768    
   757.299988       13.4704762    
   757.400024       13.6138058    
   757.500000       13.6183949    
   757.599976       13.6806297    
   757.700012       13.7886305    
   757.799988       13.9243050    
   757.900024       13.9649410    
   758.000000       14.0980501    
   758.099976       14.2743597    
   758.200012       14.1713552    
   758.299988       14.0652456    
   758.400024       13.9993649    
   758.500000       13.9517107    
   758.599976       13.8095551    
   758.700012       13.6273060    
   758.799988       13.3835764    
   758.900024       13.1671171    
   759.000000       13.0186577    
   759.099976       12.8853855    
   759.200012       12.8655272    
   759.299988       12.9182320    
   759.400024       12.9329605    
   759.500000       12.9238062    
   759.599976       12.8745041    
   759.700012       12.8762589    
   759.799988       12.8509207    
   759.900024       12.6865854    
   760.000000       12.4861364    
   760.099976       12.4081745    
   760.200012       12.3569956    
   760.299988       12.4209862    
   760.400024       12.5120573    
   760.500000       12.5291214    
   760.599976       12.5192261    
   760.700012       12.4659004    
   760.799988       12.4299908    
   760.900024       12.4613504    
   761.000000       12.5709705    
   761.099976       12.6856537    
   761.200012       12.7887659    
   761.299988       12.9365635    
   761.400024       13.0981054    
   761.500000       13.1132793    
   761.599976       13.1105652    
   761.700012       13.1272917    
   761.799988       13.0849295    
   761.900024       13.0213442    
   762.000000       12.9521437    
   762.099976       12.9751339    
   762.200012       13.0318747    
   762.299988       12.9320278    
   762.400024       12.8453989    
   762.500000       12.7855263    
   762.599976       12.7724304    
   762.700012       12.8420773    
   762.799988       12.8107309    
   762.900024       12.7706213    
   763.000000       12.7119112    
   763.099976       12.5817976    
   763.200012       12.5268526    
   763.299988       12.4663048    
   763.400024       12.4468117    
   763.500000       12.4393997    
   763.599976       12.4987860    
   763.700012       12.5958643    
   763.799988       12.6858826    
   763.900024       12.7725658    
   764.000000       12.8210182    
   764.099976       12.8830233    
   764.200012       12.9211607    
   764.299988       13.0413103    
   764.400024       13.1460438    
   764.500000       13.1840057    
   764.599976       13.2521000    
   764.700012       13.2199554    
   764.799988       13.3208818    
   764.900024       13.3616524    
   765.000000       13.3294144    
   765.099976       13.4352541    
   765.200012       13.5206547    
   765.299988       13.5440111    
   765.400024       13.5604801    
   765.500000       13.5784349    
   765.599976       13.5522451    
   765.700012       13.4971256    
   765.799988       13.4754028    
   765.900024       13.6073256    
   766.000000       13.7158651    
   766.099976       13.8619347    
   766.200012       13.7664900    
   766.299988       13.5947704    
   766.400024       13.5313206    
   766.500000       13.4536409    
   766.599976       13.4066744    
   766.700012       13.3343143    
   766.799988       13.3014021    
   766.900024       13.2651272    
   767.000000       13.2485628    
   767.099976       13.2582293    
   767.200012       13.2220221    
   767.299988       13.1659966    
   767.400024       13.2037697    
   767.500000       13.3261194    
   767.599976       13.3716288    
   767.700012       13.3163195    
   767.799988       13.1965475    
   767.900024       13.0485601    
   768.000000       12.9373732    
   768.099976       12.7908993    
   768.200012       12.6619740    
   768.299988       12.5091410    
   768.400024       12.5081148    
   768.500000       12.5612097    
   768.599976       12.6196928    
   768.700012       12.6602468    
   768.799988       12.6703711    
   768.900024       12.7140570    
   769.000000       12.7838783    
   769.099976       12.8177776    
   769.200012       12.9020586    
   769.299988       12.9991636    
   769.400024       13.0103550    
   769.500000       12.9045563    
   769.599976       12.8679581    
   769.700012       12.9055681    
   769.799988       13.0120697    
   769.900024       13.1523886    
   770.000000       13.3093939    
   770.099976       13.4870138    
   770.200012       13.5265951    
   770.299988       13.6174498    
   770.400024       13.6613255    
   770.500000       13.7092495    
   770.599976       13.8496504    
   770.700012       14.0656500    
   770.799988       14.2875900    
   770.900024       14.3550901    
   771.000000       14.3838453    
   771.099976       14.4221849    
   771.200012       14.4354153    
   771.299988       14.4883347    
   771.400024       14.4398708    
   771.500000       14.5018349    
   771.599976       14.7766953    
   771.700012       15.1602306    
   771.799988       15.3918896    
   771.900024       15.4728899    
   772.000000       15.5011053    
   772.099976       15.3790655    
   772.200012       15.2649899    
   772.299988       15.2446060    
   772.400024       15.1825047    
   772.500000       15.2034302    
   772.599976       15.2439299    
   772.700012       15.1926308    
   772.799988       15.1528053    
   772.900024       15.2323208    
   773.000000       15.0731554    
   773.099976       14.8117952    
   773.200012       14.6151009    
   773.299988       14.4616060    
   773.400024       14.5065603    
   773.500000       14.6554651    
   773.599976       14.6728802    
   773.700012       14.6726103    
   773.799988       14.7472649    
   773.900024       14.9010296    
   774.000000       15.0299549    
   774.099976       15.1846657    
   774.200012       15.2558107    
   774.299988       15.1858807    
   774.400024       15.0520954    
   774.500000       14.8528357    
   774.599976       14.6596508    
   774.700012       14.4449997    
   774.799988       14.4292059    
   774.900024       14.5913401    
   775.000000       14.6335945    
   775.099976       14.4524250    
   775.200012       14.3545504    
   775.299988       14.1563711    
   775.400024       14.0281200    
   775.500000       13.7872801    
   775.599976       13.6730700    
   775.700012       13.6919708    
   775.799988       13.8326397    
   775.900024       14.0202904    
   776.000000       14.1659555    
   776.099976       14.3089209    
   776.200012       14.3583307    
   776.299988       14.2786808    
   776.400024       14.2275162    
   776.500000       14.1637955    
   776.599976       14.1372004    
   776.700012       14.1825600    
   776.799988       14.2771950    
   776.900024       14.3733158    
   777.000000       14.4537754    
   777.099976       14.4818544    
   777.200012       14.3558998    
   777.299988       14.2504644    
   777.400024       14.2096949    
   777.500000       14.2059145    
   777.599976       14.1000748    
   777.700012       13.8507299    
   777.799988       13.6721249    
   777.900024       13.5541353    
   778.000000       13.5661497    
   778.099976       13.6808996    
   778.200012       13.7999706    
   778.299988       13.9270058    
   778.400024       14.0902195    
   778.500000       14.4319048    
   778.599976       14.5714960    
   778.700012       14.4611998    
   778.799988       14.1779709    
   778.900024       13.9257908    
   779.000000       13.8688202    
   779.099976       13.8478956    
   779.200012       13.7737799    
   779.299988       13.6599751    
   779.400024       13.6069202    
   779.500000       13.5986853    
   779.599976       13.6150208    
   779.700012       13.7415152    
   779.799988       13.8944702    
   779.900024       14.0466146    
   780.000000       14.1758099    
   780.099976       14.2919111    
   780.200012       14.2923145    
   780.299988       14.2091551    
   780.400024       14.1639309    
   780.500000       14.0702410    
   780.599976       14.0363550    
   780.700012       13.8882599    
   780.799988       13.8412800    
   780.900024       13.8712502    
   781.000000       13.9155302    
   781.099976       13.9553556    
   781.200012       13.9028406    
   781.299988       13.9595404    
   781.400024       14.0319004    
   781.500000       14.0193453    
   781.599976       13.9993649    
   781.700012       13.8888006    
   781.799988       13.7822847    
   781.900024       13.6798201    
   782.000000       13.6672659    
   782.099976       13.7103300    
   782.200012       13.6895399    
   782.299988       13.5525160    
   782.400024       13.4624977    
   782.500000       13.4762669    
   782.599976       13.5654755    
   782.700012       13.5819454    
   782.799988       13.5626402    
   782.900024       13.6402655    
   783.000000       13.7852554    
   783.099976       13.7953796    
   783.200012       13.7547445    
   783.299988       13.7965946    
   783.400024       13.8731394    
   783.500000       14.0378408    
   783.599976       14.0769901    
   783.700012       13.9507656    
   783.799988       14.0108404    
   783.900024       14.1057453    
   784.000000       14.2033501    
   784.099976       14.2801647    
   784.200012       14.3808756    
   784.299988       14.3406448    
   784.400024       14.2978497    
   784.500000       14.3055449    
   784.599976       14.3178301    
   784.700012       14.3518496    
   784.799988       14.4663305    
   784.900024       14.4977856    
   785.000000       14.5233011    
   785.099976       14.6947508    
   785.200012       14.8234053    
   785.299988       14.7293100    
   785.400024       14.4622803    
   785.500000       14.4391947    
   785.599976       14.5118256    
   785.700012       14.6998796    
   785.799988       14.6797657    
   785.900024       14.4857702    
   786.000000       14.1901197    
   786.099976       13.7965946    
   786.200012       13.5791111    
   786.299988       13.4357262    
   786.400024       13.3204765    
   786.500000       13.2622652    
   786.599976       13.1447477    
   786.700012       13.0953245    
   786.799988       13.0398798    
   786.900024       12.9366055    
   787.000000       12.8859940    
   787.099976       12.8634348    
   787.200012       12.8862772    
   787.299988       12.7917356    
   787.400024       12.7066450    
   787.500000       12.6160069    
   787.599976       12.5012293    
   787.700012       12.3336000    
   787.799988       12.2526131    
   787.900024       12.2325659    
   788.000000       12.2761984    
   788.099976       12.3312244    
   788.200012       12.2634811    
   788.299988       12.3103933    
   788.400024       12.4942093    
   788.500000       12.7344685    
   788.599976       12.7881851    
   788.700012       12.7458372    
   788.799988       12.6953592    
   788.900024       12.7277327    
   789.000000       12.8978329    
   789.099976       13.1132250    
   789.200012       13.2860527    
   789.299988       13.4420042    
   789.400024       13.4776573    
   789.500000       13.4173670    
   789.599976       13.4486732    
   789.700012       13.4625521    
   789.799988       13.5175495    
   789.900024       13.6271706    
   790.000000       13.7057400    
   790.099976       13.8173847    
   790.200012       13.9365892    
   790.299988       14.1012907    
   790.400024       14.1876907    
   790.500000       14.1889048    
   790.599976       14.2630205    
   790.700012       14.3013611    
   790.799988       14.2647753    
   790.900024       14.2997398    
   791.000000       14.3318710    
   791.099976       14.1980858    
   791.200012       14.1170855    
   791.299988       14.1988955    
   791.400024       14.2763853    
   791.500000       14.2828646    
   791.599976       14.3374052    
   791.700012       14.3838453    
   791.799988       14.3544159    
   791.900024       14.3436155    
   792.000000       14.3040600    
   792.099976       14.1929550    
   792.200012       14.2141504    
   792.299988       14.3182354    
   792.400024       14.3834400    
   792.500000       14.4526949    
   792.599976       14.4525604    
   792.700012       14.4629545    
   792.799988       14.4668703    
   792.900024       14.5529995    
   793.000000       14.5763559    
   793.099976       14.4980545    
   793.200012       14.3739901    
   793.299988       14.3071661    
   793.400024       14.2889404    
   793.500000       14.3081112    
   793.599976       14.2458754    
   793.700012       14.2020006    
   793.799988       14.1941710    
   793.900024       14.1674404    
   794.000000       14.0918407    
   794.099976       14.0613308    
   794.200012       14.0547152    
   794.299988       14.0517454    
   794.400024       14.0733452    
   794.500000       14.1577196    
   794.599976       14.1992998    
   794.700012       14.2989302    
   794.799988       14.3811455    
   794.900024       14.3881655    
   795.000000       14.4429750    
   795.099976       14.5718994    
   795.200012       14.5812159    
   795.299988       14.4872561    
   795.400024       14.4216452    
   795.500000       14.3523903    
   795.599976       14.3862753    
   795.700012       14.5110159    
   795.799988       14.6782799    
   795.900024       14.8693056    
   796.000000       14.9386950    
   796.099976       15.0391350    
   796.200012       15.1772404    
   796.299988       15.2995501    
   796.400024       15.4275303    
   796.500000       15.4893608    
   796.599976       15.4978657    
   796.700012       15.3796043    
   796.799988       15.4160557    
   796.900024       15.5305347    
   797.000000       15.6124802    
   797.099976       15.6478500    
   797.200012       15.6566248    
   797.299988       15.6632404    
   797.400024       15.7269602    
   797.500000       15.8539953    
   797.599976       16.0953751    
   797.700012       16.4990253    
   797.799988       16.9601860    
   797.900024       17.2886410    
   798.000000       17.5900955    
   798.099976       17.6798706    
   798.200012       17.7302246    
   798.299988       17.7255001    
   798.400024       17.7469654    
   798.500000       17.7569561    
   798.599976       17.9080200    
   798.700012       18.1161900    
   798.799988       18.2833195    
   798.900024       18.3987465    
   799.000000       18.3729610    
   799.099976       18.4068451    
   799.200012       18.2684708    
   799.299988       18.0149403    
   799.400024       18.0956707    
   799.500000       18.3055954    
   799.599976       18.3753891    
   799.700012       18.3641853    
   799.799988       18.2584801    
   799.900024       18.1191616    
   800.000000       18.2653656    
   800.099976       18.3938847    
   800.200012       18.4273663    
   800.299988       18.4520702    
   800.400024       18.4067097    
   800.500000       18.4009056    
   800.599976       18.4249344    
   800.700012       18.4199390    
   800.799988       18.3421803    
   800.900024       18.3496056    
   801.000000       18.4881153    
   801.099976       18.3855152    
   801.200012       18.3069458    
   801.299988       18.3443394    
   801.400024       18.3855152    
   801.500000       18.3849754    
   801.599976       18.2551041    
   801.700012       18.2870998    
   801.799988       18.2306709    
   801.900024       18.2528114    
   802.000000       18.2356663    
   802.099976       18.1539898    
   802.200012       18.0635395    
   802.299988       18.0214214    
   802.400024       18.0080547    
   802.500000       17.9514904    
   802.599976       17.8121700    
   802.700012       17.6516552    
   802.799988       17.5022106    
   802.900024       17.4282303    
   803.000000       17.4847965    
   803.099976       17.6193905    
   803.200012       17.6426105    
   803.299988       17.4673805    
   803.400024       17.3002491    
   803.500000       17.1112499    
   803.599976       16.9473610    
   803.700012       16.7401352    
   803.799988       16.6082401    
   803.900024       16.5798893    
   804.000000       16.6467152    
   804.099976       16.6810055    
   804.200012       16.6580563    
   804.299988       16.6085110    
   804.400024       16.3803616    
   804.500000       16.1954098    
   804.599976       16.0402946    
   804.700012       15.9260855    
   804.799988       15.9028645    
   804.900024       15.8571005    
   805.000000       15.7410002    
   805.099976       15.6463652    
   805.200012       15.6058655    
   805.299988       15.6042452    
   805.400024       15.5734653    
   805.500000       15.5900698    
   805.599976       15.5299959    
   805.700012       15.3339748    
   805.799988       15.2803802    
   805.900024       15.3548994    
   806.000000       15.3862200    
   806.099976       15.3013058    
   806.200012       15.3040047    
   806.299988       15.3570604    
   806.400024       15.4593897    
   806.500000       15.5922298    
   806.599976       15.6246300    
   806.700012       15.7026606    
   806.799988       15.8164654    
   806.900024       15.9957447    
   807.000000       16.1612549    
   807.099976       16.2958508    
   807.200012       16.3714504    
   807.299988       16.3390503    
   807.400024       16.4153252    
   807.500000       16.6220112    
   807.599976       16.8727055    
   807.700012       17.0478001    
   807.799988       17.0263348    
   807.900024       16.9921799    
   808.000000       17.1225910    
   808.099976       17.2347755    
   808.200012       17.1945457    
   808.299988       17.2083149    
   808.400024       17.3082161    
   808.500000       17.3720703    
   808.599976       17.4739952    
   808.700012       17.6446342    
   808.799988       17.7869244    
   808.900024       17.9786263    
   809.000000       18.0297909    
   809.099976       18.0289803    
   809.200012       18.0243912    
   809.299988       18.0430202    
   809.400024       18.1415710    
   809.500000       18.3157196    
   809.599976       18.4897366    
   809.700012       18.4721851    
   809.799988       18.3759308    
   809.900024       18.2482204    
   810.000000       18.1558800    
   810.099976       18.0060310    
   810.200012       17.9394760    
   810.299988       17.8765659    
   810.400024       17.8605003    
   810.500000       17.6899948    
   810.599976       17.5686302    
   810.700012       17.5913105    
   810.799988       17.6585407    
   810.900024       17.7815247    
   811.000000       17.7186146    
   811.099976       17.6179047    
   811.200012       17.5417652    
   811.299988       17.3504696    
   811.400024       17.2705498    
   811.500000       17.1802349    
   811.599976       16.9688244    
   811.700012       16.6187706    
   811.799988       16.3610554    
   811.900024       16.3171806    
   812.000000       16.2803249    
   812.099976       16.1950054    
   812.200012       16.0178852    
   812.299988       15.8006697    
   812.400024       15.6940203    
   812.500000       15.5746803    
   812.599976       15.3978300    
   812.700012       15.2504110    
   812.799988       15.2101803    
   812.900024       15.2061300    
   813.000000       15.1629305    
   813.099976       15.1525354    
   813.200012       15.1249952    
   813.299988       15.0650549    
   813.400024       15.0044403    
   813.500000       14.8791599    
   813.599976       14.9666405    
   813.700012       15.1119003    
   813.799988       15.0903006    
   813.900024       14.9605646    
   814.000000       14.8351507    
   814.099976       14.8663359    
   814.200012       15.0228004    
   814.299988       15.1625252    
   814.400024       15.2605352    
   814.500000       15.3038702    
   814.599976       15.2010002    
   814.700012       15.0666742    
   814.799988       15.0037651    
   814.900024       14.9881048    
   815.000000       15.0923252    
   815.099976       15.2331305    
   815.200012       15.3156157    
   815.299988       15.2764654    
   815.400024       15.1690063    
   815.500000       15.0935402    
   815.599976       15.1939802    
   815.700012       15.3716402    
   815.799988       15.5154152    
   815.900024       15.5731955    
   816.000000       15.6452847    
   816.099976       15.6074848    
   816.200012       15.6521702    
   816.299988       15.8017502    
   816.400024       15.9372902    
   816.500000       16.0454254    
   816.599976       16.1441097    
   816.700012       16.1742153    
   816.799988       16.1898766    
   816.900024       16.3420200    
   817.000000       16.5295353    
   817.099976       16.6675053    
   817.200012       16.6664257    
   817.299988       16.5725994    
   817.400024       16.5357456    
   817.500000       16.6511707    
   817.599976       16.6077003    
   817.700012       16.3952103    
   817.799988       16.2207909    
   817.900024       16.1809654    
   818.000000       16.1954098    
   818.099976       16.2026997    
   818.200012       16.2105312    
   818.299988       16.1852856    
   818.400024       16.1480255    
   818.500000       16.0386753    
   818.599976       15.9205503    
   818.700012       15.8423853    
   818.799988       15.8313150    
   818.900024       15.8386049    
   819.000000       15.8496761    
   819.099976       15.9128551    
   819.200012       16.0149155    
   819.299988       16.0972652    
   819.400024       16.2579155    
   819.500000       16.4416504    
   819.599976       16.6299744    
   819.700012       16.7768555    
   819.799988       16.8764839    
   819.900024       16.8466511    
   820.000000       16.7950802    
   820.099976       16.7594414    
   820.200012       16.6816807    
   820.299988       16.6579208    
   820.400024       16.6954498    
   820.500000       16.8161411    
   820.599976       16.9288654    
   820.700012       16.9446602    
   820.799988       16.8669014    
   820.900024       16.8485413    
   821.000000       16.8049355    
   821.099976       16.6639957    
   821.200012       16.5963612    
   821.299988       16.4790459    
   821.400024       16.5400658    
   821.500000       16.6565704    
   821.599976       16.5991955    
   821.700012       16.4631138    
   821.799988       16.2711449    
   821.900024       16.2805958    
   822.000000       16.2668266    
   822.099976       16.1412754    
   822.200012       15.9947996    
   822.299988       15.9214954    
   822.400024       15.8201103    
   822.500000       15.7439699    
   822.599976       15.7833900    
   822.700012       15.7428904    
   822.799988       15.6330004    
   822.900024       15.5862894    
   823.000000       15.6339455    
   823.099976       15.6451502    
   823.200012       15.6982050    
   823.299988       15.7291203    
   823.400024       15.6190958    
   823.500000       15.6166649    
   823.599976       15.7057648    
   823.700012       15.7948647    
   823.799988       15.8716803    
   823.900024       15.8483257    
   824.000000       15.8302355    
   824.099976       15.8801851    
   824.200012       15.9204149    
   824.299988       15.8893661    
   824.400024       15.8981400    
   824.500000       15.8375244    
   824.599976       15.7496405    
   824.700012       15.7068453    
   824.799988       15.7793407    
   824.900024       15.8600712    
   825.000000       15.8865309    
   825.099976       15.8674955    
   825.200012       15.7570648    
   825.299988       15.6042452    
   825.400024       15.5371504    
   825.500000       15.4677601    
   825.599976       15.3999901    
   825.700012       15.3766346    
   825.799988       15.3457203    
   825.900024       15.3111610    
   826.000000       15.4561510    
   826.099976       15.6307058    
   826.200012       15.5648251    
   826.299988       15.2663403    
   826.400024       15.1399803    
   826.500000       15.2356949    
   826.599976       15.3204756    
   826.700012       15.2532454    
   826.799988       15.1507807    
   826.900024       15.0789595    
   827.000000       15.0769358    
   827.099976       15.0939455    
   827.200012       15.1177053    
   827.299988       15.1193256    
   827.400024       15.2365046    
   827.500000       15.3974257    
   827.599976       15.5518656    
   827.700012       15.6659403    
   827.799988       15.7145405    
   827.900024       15.8234854    
   828.000000       16.0074902    
   828.099976       16.1403313    
   828.200012       16.2508945    
   828.299988       16.2583199    
   828.400024       16.3923759    
   828.500000       16.4463749    
   828.599976       16.3969650    
   828.700012       16.4478607    
   828.799988       16.4995651    
   828.900024       16.5669308    
   829.000000       16.6529255    
   829.099976       16.7308197    
   829.200012       16.7790146    
   829.299988       16.8384151    
   829.400024       16.8856659    
   829.500000       16.8382797    
   829.599976       16.7701054    
   829.700012       16.7522850    
   829.799988       16.7733459    
   829.900024       16.8241062    
   830.000000       16.8153305    
   830.099976       16.8443546    
   830.200012       17.0185051    
   830.299988       17.0727749    
   830.400024       17.1147594    
   830.500000       17.1490498    
   830.599976       17.1879311    
   830.700012       17.2062912    
   830.799988       17.2801361    
   830.900024       17.3645115    
   831.000000       17.4479408    
   831.099976       17.5433846    
   831.200012       17.4988346    
   831.299988       17.5096359    
   831.400024       17.5247555    
   831.500000       17.4244499    
   831.599976       17.2854004    
   831.700012       17.1904945    
   831.799988       17.0068951    
   831.900024       16.8880959    
   832.000000       16.8578548    
   832.099976       16.9119911    
   832.200012       16.9572144    
   832.299988       16.9761143    
   832.400024       16.9095612    
   832.500000       16.8485413    
   832.599976       16.8782406    
   832.700012       16.8656864    
   832.799988       16.8859348    
   832.900024       16.8486748    
   833.000000       16.8520508    
   833.099976       16.8770256    
   833.200012       16.8871498    
   833.299988       16.9051056    
   833.400024       16.8735161    
   833.500000       16.9137459    
   833.599976       16.9770603    
   833.700012       16.9785461    
   833.799988       17.0471249    
   833.900024       17.0075703    
   834.000000       16.8515110    
   834.099976       16.6498203    
   834.200012       16.5253506    
   834.299988       16.4493446    
   834.400024       16.4579849    
   834.500000       16.4509659    
   834.599976       16.3594360    
   834.700012       16.2567005    
   834.799988       16.2037811    
   834.900024       16.1658459    
   835.000000       16.1189995    
   835.099976       16.0965900    
   835.200012       16.0559559    
   835.299988       16.0500145    
   835.400024       16.0605450    
   835.500000       16.0652695    
   835.599976       16.1272354    
   835.700012       16.2147141    
   835.799988       16.1173801    
   835.900024       15.9636145    
   836.000000       15.8924694    
   836.099976       15.9490356    
   836.200012       15.9607801    
   836.299988       15.9916954    
   836.400024       15.9471455    
   836.500000       15.7994556    
   836.599976       15.7532854    
   836.700012       15.6772795    
   836.799988       15.6838951    
   836.900024       15.6772795    
   837.000000       15.7576056    
   837.099976       15.8866663    
   837.200012       16.0135651    
   837.299988       16.1252098    
   837.400024       16.2263241    
   837.500000       16.3587608    
   837.599976       16.3709106    
   837.700012       16.3161011    
   837.799988       16.3528214    
   837.900024       16.3286552    
   838.000000       16.3232555    
   838.099976       16.4165401    
   838.200012       16.4659500    
   838.299988       16.5375004    
   838.400024       16.4747257    
   838.500000       16.3919716    
   838.599976       16.3486347    
   838.700012       16.3557911    
   838.799988       16.3740139    
   838.900024       16.2930145    
   839.000000       16.3000355    
   839.099976       16.3398590    
   839.200012       16.4089813    
   839.299988       16.4253139    
   839.400024       16.4149208    
   839.500000       16.3825188    
   839.599976       16.3842754    
   839.700012       16.3954811    
   839.799988       16.3736095    
   839.900024       16.4128952    
   840.000000       16.6062164    
   840.099976       16.6738510    
   840.200012       16.7571449    
   840.299988       16.9963646    
   840.400024       17.2269459    
   840.500000       17.3103752    
   840.599976       17.2898540    
   840.700012       17.1927910    
   840.799988       17.0567093    
   840.900024       17.0298462    
   841.000000       16.9134750    
   841.099976       16.7545795    
   841.200012       16.6996346    
   841.299988       16.6477966    
   841.400024       16.5823212    
   841.500000       16.5010490    
   841.599976       16.5294018    
   841.700012       16.7076015    
   841.799988       16.7799606    
   841.900024       16.7498550    
   842.000000       16.7134056    
   842.099976       16.7395954    
   842.200012       16.8084450    
   842.299988       16.8926849    
   842.400024       16.9373703    
   842.500000       17.0545502    
   842.599976       17.1190815    
   842.700012       17.1977863    
   842.799988       17.3483105    
   842.900024       17.4710255    
   843.000000       17.4766941    
   843.099976       17.4722404    
   843.200012       17.5284004    
   843.299988       17.7048454    
   843.400024       17.9311047    
   843.500000       18.1824760    
   843.599976       18.2506504    
   843.700012       18.1643848    
   843.799988       18.0133190    
   843.900024       17.9039707    
   844.000000       17.9250298    
   844.099976       17.7736950    
   844.200012       17.6497650    
   844.299988       17.6671791    
   844.400024       17.7206402    
   844.500000       17.5830746    
   844.599976       17.4924908    
   844.700012       17.6878357    
   844.799988       17.8623905    
   844.900024       17.8538857    
   845.000000       17.7349510    
   845.099976       17.7396755    
   845.200012       17.6728497    
   845.299988       17.6612415    
   845.400024       17.6119652    
   845.500000       17.5034256    
   845.599976       17.3828697    
   845.700012       17.3140202    
   845.799988       17.2332897    
   845.900024       17.0401058    
   846.000000       16.7910309    
   846.099976       16.6214695    
   846.200012       16.4845810    
   846.299988       16.4257202    
   846.400024       16.2695255    
   846.500000       16.1230507    
   846.599976       15.9904804    
   846.700012       15.9814358    
   846.799988       16.0413742    
   846.900024       16.0801201    
   847.000000       16.0917301    
   847.099976       16.0539303    
   847.200012       16.0258503    
   847.299988       16.1292610    
   847.400024       16.1893349    
   847.500000       16.1187305    
   847.599976       16.0882206    
   847.700012       15.9155550    
   847.799988       15.9003000    
   847.900024       15.8984098    
   848.000000       15.9287853    
   848.099976       16.0054646    
   848.200012       15.8980055    
   848.299988       15.6948309    
   848.400024       15.4951649    
   848.500000       15.3111610    
   848.599976       15.2334003    
   848.700012       15.3206110    
   848.799988       15.4059305    
   848.900024       15.4419756    
   849.000000       15.4174042    
   849.099976       15.2261095    
   849.200012       15.0853052    
   849.299988       14.8833456    
   849.400024       14.8269148    
   849.500000       14.8363647    
   849.599976       14.9373455    
   849.700012       15.1779156    
   849.799988       15.3543606    
   849.900024       15.3605700    
   850.000000       15.3675900    
   850.099976       15.2979307    
   850.200012       15.2780848    
   850.299988       15.3550348    
   850.400024       15.4543943    
   850.500000       15.6311102    
   850.599976       15.7800150    
   850.700012       15.8487310    
   850.799988       15.8101196    
   850.900024       15.7819052    
   851.000000       15.8642550    
   851.099976       15.9463358    
   851.200012       16.0128899    
   851.299988       15.8938208    
   851.400024       15.7229099    
   851.500000       15.4892254    
   851.599976       15.4056606    
   851.700012       15.3733950    
   851.799988       15.4024200    
   851.900024       15.5171700    
   852.000000       15.6789007    
   852.099976       15.9497099    
   852.200012       16.1152191    
   852.299988       16.1613903    
   852.400024       16.1898766    
   852.500000       16.0139694    
   852.599976       15.8409004    
   852.700012       15.6087008    
   852.799988       15.4990797    
   852.900024       15.4595251    
   853.000000       15.4722157    
   853.099976       15.4496698    
   853.200012       15.5290508    
   853.299988       15.7327652    
   853.400024       15.8137646    
   853.500000       15.8872051    
   853.599976       15.8781595    
   853.700012       15.9024601    
   853.799988       15.8951712    
   853.900024       15.7572002    
   854.000000       15.7046843    
   854.099976       15.7617903    
   854.200012       15.8213243    
   854.299988       15.7994556    
   854.400024       15.9171753    
   854.500000       16.1237240    
   854.599976       16.3999348    
   854.700012       16.4614944    
   854.799988       16.5437088    
   854.900024       16.8781052    
   855.000000       17.2608299    
   855.099976       17.5140896    
   855.200012       17.5845604    
   855.299988       17.6808147    
   855.400024       17.8132496    
   855.500000       18.0114307    
   855.599976       18.1784248    
   855.700012       18.0553055    
   855.799988       17.9163914    
   855.900024       17.8501053    
   856.000000       17.9679604    
   856.099976       18.0399151    
   856.200012       18.2231102    
   856.299988       18.4118404    
   856.400024       18.6285152    
   856.500000       18.8689499    
   856.599976       18.8813705    
   856.700012       18.7644596    
   856.799988       18.6283817    
   856.900024       18.5811291    
   857.000000       18.4455891    
   857.099976       18.3425846    
   857.200012       18.1539898    
   857.299988       17.9448738    
   857.400024       17.9135551    
   857.500000       18.0468006    
   857.599976       18.2439003    
   857.700012       18.1988106    
   857.799988       18.1658707    
   857.900024       18.2383652    
   858.000000       18.3591900    
   858.099976       18.4222355    
   858.200012       18.3925343    
   858.299988       18.3946953    
   858.400024       18.4632759    
   858.500000       18.7127552    
   858.599976       18.7147789    
   858.700012       18.5121460    
   858.799988       18.1685715    
   858.900024       17.9203053    
   859.000000       17.9875355    
   859.099976       18.0077858    
   859.200012       17.8613110    
   859.299988       17.8056908    
   859.400024       17.9150410    
   859.500000       18.0963459    
   859.599976       18.1940861    
   859.700012       18.1265850    
   859.799988       18.0716400    
   859.900024       17.9907761    
   860.000000       17.9095058    
   860.099976       17.8842602    
   860.200012       17.8478107    
   860.299988       17.7319794    
   860.400024       17.6073742    
   860.500000       17.5713310    
   860.599976       17.6013012    
   860.700012       17.6149368    
   860.799988       17.5667400    
   860.900024       17.5448704    
   861.000000       17.5902309    
   861.099976       17.6260052    
   861.200012       17.7199650    
   861.299988       17.6373463    
   861.400024       17.6075096    
   861.500000       17.6503048    
   861.599976       17.6612415    
   861.700012       17.6212807    
   861.799988       17.6801414    
   861.900024       17.7514210    
   862.000000       17.6646156    
   862.099976       17.4667053    
   862.200012       17.3182068    
   862.299988       17.2019711    
   862.400024       17.0194511    
   862.500000       16.9127998    
   862.599976       17.1476994    
   862.700012       17.4837151    
   862.799988       17.7257710    
   862.900024       17.7601948    
   863.000000       17.7715340    
   863.099976       17.8525352    
   863.200012       17.9752502    
   863.299988       18.0064354    
   863.400024       17.9435253    
   863.500000       18.0291157    
   863.599976       18.1264496    
   863.700012       18.2295895    
   863.799988       18.2819710    
   863.900024       18.2329655    
   864.000000       18.0439663    
   864.099976       17.9590511    
   864.200012       17.9710655    
   864.299988       17.6804104    
   864.400024       17.4447002    
   864.500000       17.3905659    
   864.599976       17.3523598    
   864.700012       17.3067303    
   864.799988       17.3419647    
   864.900024       17.4951897    
   865.000000       17.5838852    
   865.099976       17.6185799    
   865.200012       17.5306950    
   865.299988       17.4889793    
   865.400024       17.5068016    
   865.500000       17.5790253    
   865.599976       17.6183109    
   865.700012       17.6125050    
   865.799988       17.5682259    
   865.900024       17.5008602    
   866.000000       17.5153065    
   866.099976       17.5747051    
   866.200012       17.7796364    
   866.299988       18.1476460    
   866.400024       18.4296608    
   866.500000       18.3732300    
   866.599976       18.2789993    
   866.700012       18.0573311    
   866.799988       17.8590145    
   866.900024       17.8162193    
   867.000000       17.8561802    
   867.099976       17.8158150    
   867.200012       17.9348850    
   867.299988       17.9778156    
   867.400024       18.0981007    
   867.500000       18.3356991    
   867.599976       18.5399551    
   867.700012       18.5880146    
   867.799988       18.3995552    
   867.900024       18.3169346    
   868.000000       18.3115349    
   868.099976       18.1298256    
   868.200012       18.1142998    
   868.299988       18.2214909    
   868.400024       18.2294540    
   868.500000       18.3363762    
   868.599976       18.4119759    
   868.700012       18.4392452    
   868.799988       18.5209198    
   868.900024       18.5517006    
   869.000000       18.4307404    
   869.099976       18.2802162    
   869.200012       18.1476460    
   869.299988       18.1059303    
   869.400024       18.1352253    
   869.500000       18.0875702    
   869.599976       18.0542259    
   869.700012       17.9036999    
   869.799988       17.8976250    
   869.900024       18.0378895    
   870.000000       18.1762657    
   870.099976       18.3805199    
   870.200012       18.4477501    
   870.299988       18.4112988    
   870.400024       18.2000256    
   870.500000       18.0879765    
   870.599976       18.1252346    
   870.700012       18.2020493    
   870.799988       18.3870010    
   870.900024       18.4837952    
   871.000000       18.6019192    
   871.099976       18.7951050    
   871.200012       19.0183945    
   871.299988       19.3487415    
   871.400024       19.4915695    
   871.500000       19.6144199    
   871.599976       19.7523899    
   871.700012       19.8155708    
   871.799988       19.7661591    
   871.900024       19.7318707    
   872.000000       19.5755405    
   872.099976       19.3193111    
   872.200012       19.0779305    
   872.299988       18.8724594    
   872.400024       18.5236206    
   872.500000       18.0764999    
   872.599976       17.8768349    
   872.700012       17.9281349    
   872.799988       18.0515251    
   872.900024       18.1171360    
   873.000000       18.0773106    
   873.099976       17.9820004    
   873.200012       17.8491592    
   873.299988       17.7847652    
   873.400024       17.8174362    
   873.500000       17.7966461    
   873.599976       17.9247608    
   873.700012       17.9884796    
   873.799988       17.9062653    
   873.900024       17.8671150    
   874.000000       17.9081554    
   874.099976       18.1268559    
   874.200012       18.2414703    
   874.299988       18.2101517    
   874.400024       18.1734295    
   874.500000       18.1323910    
   874.599976       18.0798759    
   874.700012       17.8926315    
   874.799988       17.6420708    
   874.900024       17.4262066    
   875.000000       17.3406162    
   875.099976       17.2434139    
   875.200012       17.0737190    
   875.299988       16.9433098    
   875.400024       16.9160404    
   875.500000       16.8305855    
   875.599976       16.7849560    
   875.700012       16.7983208    
   875.799988       16.9052410    
   875.900024       17.1209717    
   876.000000       17.2767601    
   876.099976       17.3038960    
   876.200012       17.4703503    
   876.299988       17.6476059    
   876.400024       17.8317451    
   876.500000       17.8362007    
   876.599976       17.9470348    
   876.700012       18.1897659    
   876.799988       18.3211212    
   876.900024       18.3915901    
   877.000000       18.3486614    
   877.099976       18.3883514    
   877.200012       18.4360046    
   877.299988       18.5215950    
   877.400024       18.5300999    
   877.500000       18.4022560    
   877.599976       18.3392105    
   877.700012       18.3829498    
   877.799988       18.4662457    
   877.900024       18.5650654    
   878.000000       18.6981754    
   878.099976       18.8119812    
   878.200012       18.8038807    
   878.299988       18.7500153    
   878.400024       18.8077946    
   878.500000       18.9972000    
   878.599976       19.1309853    
   878.700012       19.1533966    
   878.799988       19.2090149    
   878.900024       19.4113808    
   879.000000       19.4279861    
   879.099976       19.4005795    
   879.200012       19.5000744    
   879.299988       19.6348057    
   879.400024       19.8366299    
   879.500000       19.9138508    
   879.599976       19.8367653    
   879.700012       19.8448658    
   879.799988       19.8603897    
   879.900024       19.8528309    
   880.000000       19.9392300    
   880.099976       19.9964695    
   880.200012       19.8713245    
   880.299988       19.6950150    
   880.400024       19.6117191    
   880.500000       19.5539398    
   880.599976       19.5702763    
   880.700012       19.8244801    
   880.799988       20.0237408    
   880.900024       20.2716007    
   881.000000       20.3675861    
   881.099976       20.3735256    
   881.200012       20.2613411    
   881.299988       20.1249905    
   881.400024       20.0880013    
   881.500000       19.9284306    
   881.599976       19.9049397    
   881.700012       19.9542160    
   881.799988       19.9065609    
   881.900024       19.9605598    
   882.000000       20.0273857    
   882.099976       20.0952892    
   882.200012       20.2011318    
   882.299988       20.4180756    
   882.400024       20.5187855    
   882.500000       20.3573265    
   882.599976       20.1653557    
   882.700012       20.0142918    
   882.799988       19.9889107    
   882.900024       19.9721699    
   883.000000       20.0163155    
   883.099976       19.9201946    
   883.200012       19.9381504    
   883.299988       20.0869198    
   883.400024       19.9891796    
   883.500000       19.7448311    
   883.599976       19.7054100    
   883.700012       19.8244801    
   883.799988       19.8312302    
   883.900024       19.8151665    
   884.000000       19.7618408    
   884.099976       19.6051044    
   884.200012       19.4926510    
   884.299988       19.4733448    
   884.400024       19.5988960    
   884.500000       19.6890755    
   884.599976       19.6348057    
   884.700012       19.7517166    
   884.799988       19.7070312    
   884.900024       19.6188755    
   885.000000       19.4926510    
   885.099976       19.3263302    
   885.200012       19.1637897    
   885.299988       18.9377995    
   885.400024       18.9206543    
   885.500000       18.7608147    
   885.599976       18.5723553    
   885.700012       18.4333057    
   885.799988       18.3753891    
   885.900024       18.3656712    
   886.000000       18.1611443    
   886.099976       17.8916855    
   886.200012       17.7411594    
   886.299988       17.6019745    
   886.400024       17.5559406    
   886.500000       17.6229000    
   886.599976       17.7219906    
   886.700012       17.8472691    
   886.799988       17.9463596    
   886.900024       17.9598598    
   887.000000       17.9082909    
   887.099976       17.9474411    
   887.200012       17.9555397    
   887.299988       18.0206108    
   887.400024       17.9240856    
   887.500000       17.7433205    
   887.599976       17.5849648    
   887.700012       17.4494247    
   887.799988       17.4834442    
   887.900024       17.5019398    
   888.000000       17.4239101    
   888.099976       17.2439556    
   888.200012       17.1408157    
   888.299988       17.0559006    
   888.400024       17.0252552    
   888.500000       17.0257950    
   888.599976       16.9145546    
   888.700012       16.8944397    
   888.799988       16.9588356    
   888.900024       17.0360546    
   889.000000       17.0739899    
   889.099976       17.0818214    
   889.200012       17.1024761    
   889.299988       17.0409145    
   889.400024       17.0216103    
   889.500000       16.9479008    
   889.599976       17.0166149    
   889.700012       17.0332203    
   889.799988       17.0696716    
   889.900024       17.2110157    
   890.000000       17.4035263    
   890.099976       17.6420708    
   890.200012       17.8672504    
   890.299988       18.1018810    
   890.400024       18.1753197    
   890.500000       18.2530804    
   890.599976       18.3293552    
   890.700012       18.3752556    
   890.799988       18.3857841    
   890.900024       18.3949661    
   891.000000       18.3786297    
   891.099976       18.4304695    
   891.200012       18.5306416    
   891.299988       18.5402241    
   891.400024       18.3647251    
   891.500000       18.3296261    
   891.599976       18.3277359    
   891.700012       18.2771111    
   891.799988       18.2306709    
   891.900024       18.1816654    
   892.000000       18.1314449    
   892.099976       18.0285759    
   892.200012       18.0635395    
   892.299988       18.0877056    
   892.400024       18.0378895    
   892.500000       17.9820004    
   892.599976       17.8835850    
   892.700012       17.6936398    
   892.799988       17.5090942    
   892.900024       17.5853710    
   893.000000       17.6516552    
   893.099976       17.5400105    
   893.200012       17.3114567    
   893.299988       17.1116543    
   893.400024       16.9773312    
   893.500000       16.8563709    
   893.599976       16.8894463    
   893.700012       16.9393959    
   893.799988       17.0511742    
   893.900024       17.1539097    
   894.000000       17.3277893    
   894.099976       17.4345760    
   894.200012       17.6320801    
   894.299988       17.9128799    
   894.400024       18.0312748    
   894.500000       17.9166603    
   894.599976       17.9095058    
   894.700012       18.0189896    
   894.799988       18.0169640    
   894.900024       18.0708313    
   895.000000       18.2102852    
   895.099976       18.2443066    
   895.200012       18.2769756    
   895.299988       18.3405609    
   895.400024       18.3952351    
   895.500000       18.3930759    
   895.599976       18.3816013    
   895.700012       18.3151798    
   895.799988       18.3890247    
   895.900024       18.4639511    
   896.000000       18.5711403    
   896.099976       18.6398544    
   896.200012       18.6028652    
   896.299988       18.5090389    
   896.400024       18.4349251    
   896.500000       18.6294594    
   896.599976       18.8721905    
   896.700012       19.0811710    
   896.799988       19.0239296    
   896.900024       18.9220047    
   897.000000       18.8586903    
   897.099976       18.6104240    
   897.200012       18.3270607    
   897.299988       17.9518948    
   897.400024       17.8140602    
   897.500000       17.8503742    
   897.599976       17.8726501    
   897.700012       17.8652248    
   897.799988       17.8140602    
   897.900024       17.8553696    
   898.000000       17.9910450    
   898.099976       17.9969864    
   898.200012       17.8526707    
   898.299988       17.7415657    
   898.400024       17.8125744    
   898.500000       17.9610748    
   898.599976       18.0878410    
   898.700012       18.1579056    
   898.799988       18.2374210    
   898.900024       18.4021206    
   899.000000       18.5423851    
   899.099976       18.5072842    
   899.200012       18.4445095    
   899.299988       18.4026604    
   899.400024       18.3521709    
   899.500000       18.3591900    
   899.599976       18.4635448    
   899.700012       18.5525112    
   899.799988       18.5124149    
   899.900024       18.4365463    
   900.000000       18.4391098    
   900.099976       18.6178513    
   900.200012       18.7870045    
   900.299988       18.9996300    
   900.400024       19.0133991    
   900.500000       18.9110699    
   900.599976       18.8464050    
   900.700012       18.8543701    
   900.799988       18.8160305    
   900.900024       18.7868690    
   901.000000       18.6744156    
   901.099976       18.6158257    
   901.200012       18.6209545    
   901.299988       18.5737057    
   901.400024       18.5220013    
   901.500000       18.4354649    
   901.599976       18.4385700    
   901.700012       18.5585842    
   901.799988       18.6464691    
   901.900024       18.8001003    
   902.000000       18.7397556    
   902.099976       18.6657753    
   902.200012       18.6698265    
   902.299988       18.6849461    
   902.400024       18.6441746    
   902.500000       18.5816708    
   902.599976       18.5647964    
   902.700012       18.4368153    
   902.799988       18.3339443    
   902.900024       18.2800808    
   903.000000       18.2753563    
   903.099976       18.2993851    
   903.200012       18.3786297    
   903.299988       18.3447456    
   903.400024       18.2929039    
   903.500000       18.2704945    
   903.599976       18.2563210    
   903.700012       18.2892609    
   903.799988       18.2714405    
   903.900024       18.2657700    
   904.000000       18.1916542    
   904.099976       18.1780205    
   904.200012       18.1942196    
   904.299988       18.2011051    
   904.400024       18.2019157    
   904.500000       18.2312088    
   904.599976       18.2093410    
   904.700012       18.2547016    
   904.799988       18.3946953    
   904.900024       18.6038094    
   905.000000       18.7147789    
   905.099976       18.7547398    
   905.200012       18.7698593    
   905.299988       18.7984810    
   905.400024       18.7709408    
   905.500000       18.6895351    
   905.599976       18.5878792    
   905.700012       18.4904099    
   905.799988       18.5168705    
   905.900024       18.5537243    
   906.000000       18.5396843    
   906.099976       18.6150150    
   906.200012       18.6565952    
   906.299988       18.6667194    
   906.400024       18.6861610    
   906.500000       18.6510601    
   906.599976       18.6147461    
   906.700012       18.6775208    
   906.799988       18.6480904    
   906.900024       18.5932808    
   907.000000       18.5334759    
   907.099976       18.7222061    
   907.200012       18.8782654    
   907.299988       18.9749260    
   907.400024       18.9874802    
   907.500000       18.9102592    
   907.599976       18.8451900    
   907.700012       18.9495449    
   907.799988       19.0474205    
   907.900024       19.1026344    
   908.000000       19.0830612    
   908.099976       19.0918350    
   908.200012       19.1316605    
   908.299988       19.2177906    
   908.400024       19.4167805    
   908.500000       19.6589699    
   908.599976       19.8709202    
   908.700012       20.0412903    
   908.799988       19.8589058    
   908.900024       19.5824261    
   909.000000       19.5218105    
   909.099976       19.5592060    
   909.200012       19.4165096    
   909.299988       19.2330456    
   909.400024       19.2576160    
   909.500000       19.2736797    
   909.599976       19.2975750    
   909.700012       19.4003105    
   909.799988       19.6037560    
   909.900024       19.7302494    
   910.000000       19.8641701    
   910.099976       19.9821606    
   910.200012       20.0907001    
   910.299988       20.1942463    
   910.400024       20.1834450    
   910.500000       20.1382198    
   910.599976       20.0465565    
   910.700012       19.8293400    
   910.799988       19.6280556    
   910.900024       19.5704098    
   911.000000       19.6626167    
   911.099976       19.7013607    
   911.200012       19.6888046    
   911.299988       19.7923508    
   911.400024       19.8007202    
   911.500000       19.6919117    
   911.599976       19.5929546    
   911.700012       19.6699047    
   911.799988       19.7081108    
   911.900024       19.7185059    
   912.000000       19.6963654    
   912.099976       19.6558666    
   912.200012       19.6574860    
   912.299988       19.6942043    
   912.400024       19.8147602    
   912.500000       19.9224892    
   912.599976       19.8497257    
   912.700012       19.6736851    
   912.799988       19.4868450    
   912.900024       19.3847866    
   913.000000       19.3828964    
   913.099976       19.3923454    
   913.200012       19.3051357    
   913.299988       19.1816101    
   913.400024       19.1227512    
   913.500000       19.1128941    
   913.599976       18.9750614    
   913.700012       18.7436695    
   913.799988       18.6333752    
   913.900024       18.6151505    
   914.000000       18.8268299    
   914.099976       19.0050297    
   914.200012       19.0962906    
   914.299988       19.1864700    
   914.400024       19.2580204    
   914.500000       19.3436108    
   914.599976       19.3990955    
   914.700012       19.5501595    
   914.799988       19.7329502    
   914.900024       19.9071007    
   915.000000       19.9015656    
   915.099976       19.8439198    
   915.200012       19.7392960    
   915.299988       19.6206303    
   915.400024       19.4347363    
   915.500000       19.1751308    
   915.599976       19.0348663    
   915.700012       18.8859596    
   915.799988       18.7191010    
   915.900024       18.6079960    
   916.000000       18.4650307    
   916.099976       18.2837257    
   916.200012       18.2768402    
   916.299988       18.3655357    
   916.400024       18.3813305    
   916.500000       18.4096794    
   916.599976       18.3618908    
   916.700012       18.2849407    
   916.799988       18.1353607    
   916.900024       17.8762951    
   917.000000       17.7308998    
   917.099976       17.6439610    
   917.200012       17.5914440    
   917.299988       17.5686302    
   917.400024       17.5462208    
   917.500000       17.5193558    
   917.599976       17.4765606    
   917.700012       17.4276905    
   917.799988       17.3777409    
   917.900024       17.2625847    
   918.000000       17.2554302    
   918.099976       17.4480762    
   918.200012       17.5903645    
   918.299988       17.6705551    
   918.400024       17.7078152    
   918.500000       17.5938759    
   918.599976       17.5293465    
   918.700012       17.4507751    
   918.799988       17.4171600    
   918.900024       17.4912758    
   919.000000       17.5186806    
   919.099976       17.4370060    
   919.200012       17.4301205    
   919.299988       17.4818249    
   919.400024       17.6986351    
   919.500000       17.8973560    
   919.599976       18.0565205    
   919.700012       18.1279354    
   919.799988       18.1816654    
   919.900024       18.2745457    
   920.000000       18.1967850    
   920.099976       18.1726208    
   920.200012       18.0736656    
   920.299988       18.1016102    
   920.400024       18.2375565    
   920.500000       18.4870358    
   920.599976       18.6131268    
   920.700012       18.6529503    
   920.799988       18.7585201    
   920.900024       18.8686810    
   921.000000       18.9426613    
   921.099976       18.9676361    
   921.200012       19.0158310    
   921.299988       19.2217064    
   921.400024       19.3947754    
   921.500000       19.4163742    
   921.599976       19.3383465    
   921.700012       19.1963253    
   921.799988       19.2214355    
   921.900024       19.2774601    
   922.000000       19.3781700    
   922.099976       19.5215397    
   922.200012       19.5080414    
   922.299988       19.5492153    
   922.400024       19.4358158    
   922.500000       19.4193459    
   922.599976       19.5353107    
   922.700012       19.7503662    
   922.799988       19.9808102    
   922.900024       20.1353855    
   923.000000       20.2063961    
   923.099976       20.0313015    
   923.200012       19.9644756    
   923.299988       20.0836792    
   923.400024       20.2385254    
   923.500000       20.2294807    
   923.599976       20.0769310    
   923.700012       20.0735550    
   923.799988       19.9982262    
   923.900024       19.9357204    
   924.000000       19.7430763    
   924.099976       19.4952145    
   924.200012       19.2823200    
   924.299988       18.9861298    
   924.400024       18.7941608    
   924.500000       18.7548752    
   924.599976       18.7394848    
   924.700012       18.7232857    
   924.799988       18.6887264    
   924.900024       18.7695904    
   925.000000       18.5566959    
   925.099976       18.2251358    
   925.200012       18.1662750    
   925.299988       18.1935444    
   925.400024       18.1947613    
   925.500000       18.2883148    
   925.599976       18.4121113    
   925.700012       18.4102211    
   925.799988       18.4496403    
   925.900024       18.5660095    
   926.000000       18.7277412    
   926.099976       18.8603096    
   926.200012       18.8804264    
   926.299988       18.8852863    
   926.400024       18.7624359    
   926.500000       18.4041462    
   926.599976       18.0767708    
   926.700012       17.8945217    
   926.799988       17.7117290    
   926.900024       17.4136505    
   927.000000       17.3404808    
   927.099976       17.4106808    
   927.200012       17.5122013    
   927.299988       17.6520596    
   927.400024       17.6764965    
   927.500000       17.6735249    
   927.599976       17.4691353    
   927.700012       17.1732140    
   927.799988       17.0992355    
   927.900024       17.1404095    
   928.000000       17.0743961    
   928.099976       17.0348396    
   928.200012       17.1113853    
   928.299988       17.1972446    
   928.400024       17.3020058    
   928.500000       17.3664017    
   928.599976       17.4552307    
   928.700012       17.5593147    
   928.799988       17.5348797    
   928.900024       17.5120659    
   929.000000       17.4638710    
   929.099976       17.3820610    
   929.200012       17.3014660    
   929.299988       17.4486160    
   929.400024       17.5391998    
   929.500000       17.5543194    
   929.599976       17.5555344    
   929.700012       17.5678196    
   929.799988       17.5034256    
   929.900024       17.3396702    
   930.000000       17.2601547    
   930.099976       17.2426052    
   930.200012       17.2149296    
   930.299988       17.1794262    
   930.400024       17.1702461    
   930.500000       17.1721363    
   930.599976       17.1765900    
   930.700012       17.1884689    
   930.799988       17.2935009    
   930.900024       17.5275917    
   931.000000       17.7195606    
   931.099976       17.7632999    
   931.200012       17.6890507    
   931.299988       17.7788258    
   931.400024       18.0509853    
   931.500000       18.3134251    
   931.599976       18.5525112    
   931.700012       18.7421856    
   931.799988       18.7274704    
   931.900024       18.7205849    
   932.000000       18.6062412    
   932.099976       18.3112659    
   932.200012       18.1602001    
   932.299988       18.0673199    
   932.400024       18.0063000    
   932.500000       17.8846645    
   932.599976       17.8660355    
   932.700012       17.9686356    
   932.799988       18.0640812    
   932.900024       17.9906406    
   933.000000       17.9416351    
   933.099976       18.0654297    
   933.200012       18.2507858    
   933.299988       18.3581104    
   933.400024       18.3294907    
   933.500000       18.3816013    
   933.599976       18.3879452    
   933.700012       18.4296608    
   933.799988       18.4374905    
   933.900024       18.4559841    
   934.000000       18.3995552    
   934.099976       18.3666153    
   934.200012       18.4342499    
   934.299988       18.4994564    
   934.400024       18.4819050    
   934.500000       18.5118752    
   934.599976       18.4725914    
   934.700012       18.3896999    
   934.799988       18.3953705    
   934.900024       18.4225063    
   935.000000       18.4111652    
   935.099976       18.3296261    
   935.200012       18.2190609    
   935.299988       18.0646210    
   935.400024       17.9771404    
   935.500000       17.8085251    
   935.599976       17.7986698    
   935.700012       17.8641453    
   935.799988       17.9065361    
   935.900024       18.0705605    
   936.000000       18.2101517    
   936.099976       18.1911163    
   936.200012       18.2528114    
   936.299988       18.3234158    
   936.400024       18.3343506    
   936.500000       18.3105907    
   936.599976       18.4654350    
   936.700012       18.6926403    
   936.799988       18.6873741    
   936.900024       18.5711403    
   937.000000       18.5438709    
   937.099976       18.5172749    
   937.200012       18.4771805    
   937.299988       18.3073502    
   937.400024       18.1620903    
   937.500000       18.3028946    
   937.599976       18.3467712    
   937.700012       18.3242245    
   937.799988       18.2433605    
   937.900024       18.2638798    
   938.000000       18.3818703    
   938.099976       18.3481197    
   938.200012       18.2892609    
   938.299988       18.0478802    
   938.400024       17.8715706    
   938.500000       17.8607693    
   938.599976       18.0605698    
   938.700012       18.3925343    
   938.799988       18.5510254    
   938.900024       18.5919304    
   939.000000       18.5773506    
   939.099976       18.3545990    
   939.200012       18.1674900    
   939.299988       18.0698853    
   939.400024       18.1314449    
   939.500000       18.1577702    
   939.599976       18.1795044    
   939.700012       18.3012753    
   939.799988       18.3074856    
   939.900024       18.2395802    
   940.000000       18.2065067    
   940.099976       18.2587490    
   940.200012       18.1873360    
   940.299988       18.1769409    
   940.400024       18.0955353    
   940.500000       18.0218258    
   940.599976       18.0245247    
   940.700012       18.0725861    
   940.799988       18.1861210    
   940.900024       18.2737350    
   941.000000       18.2421455    
   941.099976       18.1747799    
   941.200012       18.1244259    
   941.299988       18.1481857    
   941.400024       18.0284405    
   941.500000       17.8140602    
   941.599976       17.6820297    
   941.700012       17.7002563    
   941.799988       17.7395401    
   941.900024       17.7660007    
   942.000000       17.6682606    
   942.099976       17.5207062    
   942.200012       17.5124702    
   942.299988       17.6025162    
   942.400024       17.7210464    
   942.500000       17.7961044    
   942.599976       17.7820644    
   942.700012       17.7422409    
   942.799988       17.7686996    
   942.900024       17.8980312    
   943.000000       17.8780499    
   943.099976       17.7849007    
   943.200012       17.7090302    
   943.299988       17.7788258    
   943.400024       17.9637756    
   943.500000       18.1439991    
   943.599976       18.0643501    
   943.700012       17.8768349    
   943.799988       17.8077145    
   943.900024       17.8684654    
   944.000000       17.9088306    
   944.099976       17.9608059    
   944.200012       17.9946899    
   944.299988       17.9840260    
   944.400024       17.9251652    
   944.500000       17.8745403    
   944.599976       17.8835850    
   944.700012       17.9872665    
   944.799988       18.1264496    
   944.900024       18.1253700    
   945.000000       18.0619202    
   945.099976       18.0833855    
   945.200012       18.2019157    
   945.299988       18.3898354    
   945.400024       18.4809608    
   945.500000       18.5751915    
   945.599976       18.6583500    
   945.700012       18.8001003    
   945.799988       18.8576107    
   945.900024       18.8615265    
   946.000000       18.5004005    
   946.099976       18.1152458    
   946.200012       17.9879398    
   946.299988       18.1458893    
   946.400024       18.3230114    
   946.500000       18.3231449    
   946.599976       18.2336407    
   946.700012       18.3099155    
   946.799988       18.5626354    
   946.900024       18.9692554    
   947.000000       19.3021660    
   947.099976       19.5243740    
   947.200012       19.6010551    
   947.299988       19.6959591    
   947.400024       19.7995052    
   947.500000       19.9030495    
   947.599976       19.9014301    
   947.700012       19.7309265    
   947.799988       19.5937653    
   947.900024       19.4688911    
   948.000000       19.3418560    
   948.099976       19.2942009    
   948.200012       19.2445202    
   948.299988       19.2427654    
   948.400024       19.2827244    
   948.500000       19.3661556    
   948.599976       19.3442841    
   948.700012       19.3672352    
   948.799988       19.5014267    
   948.900024       19.6217098    
   949.000000       19.7268753    
   949.099976       19.6750355    
   949.200012       19.6441212    
   949.299988       19.6832714    
   949.400024       19.7176952    
   949.500000       19.6566753    
   949.599976       19.7203960    
   949.700012       19.7467213    
   949.799988       19.8053112    
   949.900024       19.8620110    
   950.000000       19.7752056    
   950.099976       19.9183064    
   950.200012       19.9586697    
   950.299988       20.0626202    
   950.400024       20.0358906    
   950.500000       19.9773006    
   950.599976       19.9183064    
   950.700012       19.9142551    
   950.799988       20.0051098    
   950.900024       19.9890442    
   951.000000       19.9582653    
   951.099976       19.9968758    
   951.200012       20.1209393    
   951.299988       20.3366718    
   951.400024       20.3393707    
   951.500000       20.1451054    
   951.599976       20.1043358    
   951.700012       19.9805393    
   951.799988       19.9204655    
   951.900024       20.0029507    
   952.000000       20.0709915    
   952.099976       20.1779099    
   952.200012       20.1672459    
   952.299988       19.9559708    
   952.400024       19.8310947    
   952.500000       19.7452354    
   952.599976       19.7509041    
   952.700012       19.7878952    
   952.799988       19.8448658    
   952.900024       19.9338303    
   953.000000       20.0103760    
   953.099976       20.0242805    
   953.200012       20.1129761    
   953.299988       20.0928612    
   953.400024       20.0508747    
   953.500000       20.0271149    
   953.599976       19.9947147    
   953.700012       19.9800014    
   953.799988       20.1252613    
   953.900024       20.3353195    
   954.000000       20.5433559    
   954.099976       20.6585102    
   954.200012       20.7920246    
   954.299988       21.0336742    
   954.400024       21.1050911    
   954.500000       21.0502796    
   954.599976       21.0404243    
   954.700012       21.0226059    
   954.799988       21.0103207    
   954.900024       21.0193653    
   955.000000       21.0687752    
   955.099976       20.9779205    
   955.200012       20.9962807    
   955.299988       21.3217640    
   955.400024       21.5626049    
   955.500000       21.8046608    
   955.599976       21.8794518    
   955.700012       21.9599094    
   955.799988       22.1008511    
   955.900024       22.1598454    
   956.000000       22.2070942    
   956.099976       22.2775650    
   956.200012       22.4024410    
   956.299988       22.4615707    
   956.400024       22.4721012    
   956.500000       22.3518162    
   956.599976       22.4390259    
   956.700012       22.5097656    
   956.799988       22.5201607    
   956.900024       22.4962654    
   957.000000       22.4253922    
   957.099976       22.1984558    
   957.200012       22.0279503    
   957.299988       21.9276466    
   957.400024       21.8990269    
   957.500000       21.9392567    
   957.599976       21.8848515    
   957.700012       21.7536297    
   957.799988       21.7181244    
   957.900024       21.7325706    
   958.000000       21.5801563    
   958.099976       21.3980408    
   958.200012       21.1580105    
   958.299988       20.9899368    
   958.400024       20.9748154    
   958.500000       20.9379597    
   958.599976       20.7864895    
   958.700012       20.6271896    
   958.799988       20.4670811    
   958.900024       20.2224598    
   959.000000       19.9783802    
   959.099976       19.7047348    
   959.200012       19.5752716    
   959.299988       19.4767208    
   959.400024       19.4656506    
   959.500000       19.4297409    
   959.599976       19.4011192    
   959.700012       19.4039555    
   959.799988       19.3446903    
   959.900024       19.2767868    
   960.000000       19.1436749    
   960.099976       19.0633507    
   960.200012       19.0621357    
   960.299988       19.0695610    
   960.400024       19.0559254    
   960.500000       19.1308498    
   960.599976       19.1517754    
   960.700012       19.0097542    
   960.799988       18.8705711    
   960.900024       18.7660809    
   961.000000       18.8511314    
   961.099976       19.0976410    
   961.200012       19.3002758    
   961.299988       19.4367599    
   961.400024       19.5006142    
   961.500000       19.4544449    
   961.599976       19.5172195    
   961.700012       19.6289997    
   961.799988       19.7453709    
   961.900024       19.8012600    
   962.000000       19.9281597    
   962.099976       20.2626915    
   962.200012       20.5378189    
   962.299988       20.6884804    
   962.400024       20.7782555    
   962.500000       20.7555752    
   962.599976       20.6878052    
   962.700012       20.7809563    
   962.799988       20.7937794    
   962.900024       20.5961399    
   963.000000       20.5106850    
   963.099976       20.4889507    
   963.200012       20.4502048    
   963.299988       20.3903999    
   963.400024       20.3602962    
   963.500000       20.3064289    
   963.599976       20.3566513    
   963.700012       20.5263462    
   963.799988       20.6169300    
   963.900024       20.7777157    
   964.000000       20.6915855    
   964.099976       20.4072762    
   964.200012       20.2329903    
   964.299988       20.1116257    
   964.400024       20.1486149    
   964.500000       20.0622158    
   964.599976       19.8807755    
   964.700012       19.8983250    
   964.799988       19.9718990    
   964.900024       19.8278542    
   965.000000       19.6049690    
   965.099976       19.4630852    
   965.200012       19.3584595    
   965.299988       19.3020306    
   965.400024       19.3178253    
   965.500000       19.4157009    
   965.599976       19.5490799    
   965.700012       19.7068958    
   965.799988       20.0460148    
   965.900024       20.4344101    
   966.000000       20.6389351    
   966.099976       20.4569550    
   966.200012       20.2409554    
   966.299988       20.0885391    
   966.400024       20.0426407    
   966.500000       20.1460514    
   966.599976       20.2815914    
   966.700012       20.4118652    
   966.799988       20.4495316    
   966.900024       20.4911098    
   967.000000       20.5946541    
   967.099976       20.6054554    
   967.200012       20.6167946    
   967.299988       20.6685009    
   967.400024       20.9078560    
   967.500000       21.1319561    
   967.599976       21.3591595    
   967.700012       21.5832615    
   967.799988       21.6581860    
   967.900024       21.7198811    
   968.000000       21.9395237    
   968.099976       22.1246090    
   968.200012       22.1274452    
   968.299988       22.0951805    
   968.400024       22.1042271    
   968.500000       22.0020313    
   968.599976       21.9677410    
   968.700012       21.9021320    
   968.799988       21.8035812    
   968.900024       21.5569344    
   969.000000       21.4701309    
   969.099976       21.4232845    
   969.200012       21.4483948    
   969.299988       21.7630806    
   969.400024       22.0172844    
   969.500000       22.1983185    
   969.599976       22.1494503    
   969.700012       22.0635891    
   969.799988       22.1729412    
   969.900024       22.2617702    
   970.000000       22.0141811    
   970.099976       21.7399960    
   970.200012       21.5775909    
   970.299988       21.4699955    
   970.400024       21.5298004    
   970.500000       21.5779953    
   970.599976       21.5570698    
   970.700012       21.2836952    
   970.799988       21.0520363    
   970.900024       20.8662758    
   971.000000       20.8500748    
   971.099976       21.0764694    
   971.200012       21.3054314    
   971.299988       21.4281445    
   971.400024       21.3920994    
   971.500000       21.3302708    
   971.599976       21.2512951    
   971.700012       21.2874756    
   971.799988       21.1812305    
   971.900024       21.0764694    
   972.000000       20.8927345    
   972.099976       20.5765667    
   972.200012       20.3894558    
   972.299988       20.2886105    
   972.400024       20.2707901    
   972.500000       20.1662998    
   972.599976       20.1718349    
   972.700012       20.1204014    
   972.799988       19.9547539    
   972.900024       19.7263355    
   973.000000       19.4617348    
   973.099976       19.3522511    
   973.200012       19.2103653    
   973.299988       19.1106014    
   973.400024       19.1151905    
   973.500000       19.2681465    
   973.599976       19.3941002    
   973.700012       19.4832001    
   973.799988       19.4740219    
   973.900024       19.5223503    
   974.000000       19.6780052    
   974.099976       19.8645763    
   974.200012       19.8790207    
   974.299988       19.9852657    
   974.400024       20.0472298    
   974.500000       20.1652203    
   974.599976       20.2352867    
   974.700012       20.2597198    
   974.799988       20.2662010    
   974.900024       20.0859756    
   975.000000       20.1274204    
   975.099976       20.2667408    
   975.200012       20.3220901    
   975.299988       20.3369408    
   975.400024       20.4888153    
   975.500000       20.6539211    
   975.599976       20.8284760    
   975.700012       20.9784603    
   975.799988       21.0824108    
   975.900024       21.0408306    
   976.000000       21.0525742    
   976.099976       21.2367153    
   976.200012       21.3686104    
   976.299988       21.5763760    
   976.400024       21.6734390    
   976.500000       21.7344608    
   976.599976       21.7468815    
   976.700012       21.8640614    
   976.799988       21.9241371    
   976.900024       21.7721252    
   977.000000       21.8309860    
   977.099976       22.1930561    
   977.200012       22.4171562    
   977.299988       22.6420650    
   977.400024       22.7140198    
   977.500000       22.8091965    
   977.599976       22.7121296    
   977.700012       22.4838448    
   977.799988       22.3559990    
   977.900024       22.3352089    
   978.000000       22.2953854    
   978.099976       22.3515453    
   978.200012       22.4286308    
   978.299988       22.5946789    
   978.400024       22.7612724    
   978.500000       22.9755154    
   978.599976       22.9567490    
   978.700012       22.4749355    
   978.799988       22.1182652    
   978.900024       22.0364552    
   979.000000       21.9750290    
   979.099976       21.8641949    
   979.200012       21.7845459    
   979.299988       21.7796860    
   979.400024       21.8511009    
   979.500000       21.9269714    
   979.599976       21.8200512    
   979.700012       21.6522465    
   979.799988       21.4921360    
   979.900024       21.5026665    
   980.000000       21.4650002    
   980.099976       21.4760704    
   980.200012       21.3237896    
   980.299988       21.1048203    
   980.400024       21.2770805    
   980.500000       21.4458313    
   980.599976       21.5295296    
   980.700012       21.6679058    
   980.799988       21.6876144    
   980.900024       21.6068859    
   981.000000       21.5482960    
   981.099976       21.5095501    
   981.200012       21.4101906    
   981.299988       21.1680012    
   981.400024       21.0948315    
   981.500000       20.9397144    
   981.599976       20.8822060    
   981.700012       20.8908463    
   981.799988       20.7706947    
   981.900024       20.6852398    
   982.000000       20.6836205    
   982.099976       20.7959404    
   982.200012       20.8149757    
   982.299988       20.6779518    
   982.400024       20.6375847    
   982.500000       20.4996166    
   982.599976       20.3818951    
   982.700012       20.3832455    
   982.799988       20.4809856    
   982.900024       20.5862846    
   983.000000       20.8273945    
   983.099976       20.9440346    
   983.200012       21.0562210    
   983.299988       21.3094807    
   983.400024       21.5239944    
   983.500000       21.7815762    
   983.599976       21.8818798    
   983.700012       21.6044559    
   983.799988       21.5056362    
   983.900024       21.7159653    
   984.000000       21.9017239    
   984.099976       22.0039196    
   984.200012       22.0783043    
   984.299988       21.9842091    
   984.400024       21.7113762    
   984.500000       21.6005421    
   984.599976       21.5260201    
   984.700012       21.5007763    
   984.799988       21.4019547    
   984.900024       21.3634796    
   985.000000       21.2014790    
   985.099976       20.9838600    
   985.200012       20.8399506    
   985.299988       20.7015762    
   985.400024       20.5742702    
   985.500000       20.6163902    
   985.599976       20.7661057    
   985.700012       20.9864254    
   985.799988       21.0007343    
   985.900024       20.9719791    
   986.000000       21.1003647    
   986.099976       21.1917610    
   986.200012       21.1169701    
   986.299988       20.8207798    
   986.400024       20.5808849    
   986.500000       20.4687004    
   986.599976       20.3793316    
   986.700012       20.2680912    
   986.799988       20.2308292    
   986.900024       20.1924915    
   987.000000       20.1760197    
   987.099976       20.1950550    
   987.200012       20.2513504    
   987.299988       20.3111553    
   987.400024       20.3659649    
   987.500000       20.4388657    
   987.599976       20.5314751    
   987.700012       20.6803799    
   987.799988       20.8568249    
   987.900024       20.9559155    
   988.000000       20.9634743    
   988.099976       20.9707661    
   988.200012       20.9974957    
   988.299988       21.0439358    
   988.400024       21.0323257    
   988.500000       21.0980701    
   988.599976       21.1485596    
   988.700012       21.1149464    
   988.799988       20.9012394    
   988.900024       20.5849361    
   989.000000       20.4874668    
   989.099976       20.4601955    
   989.200012       20.5607700    
   989.299988       20.5787258    
   989.400024       20.4514217    
   989.500000       20.1826344    
   989.599976       20.1490211    
   989.700012       20.1297150    
   989.799988       20.1673794    
   989.900024       20.1935711    
   990.000000       20.0935345    
   990.099976       20.0807114    
   990.200012       20.2257004    
   990.299988       20.3536816    
   990.400024       20.3747406    
   990.500000       20.4874668    
   990.599976       20.5498352    
   990.700012       20.4763947    
   990.799988       20.4126740    
   990.900024       20.3218193    
   991.000000       20.3382912    
   991.099976       20.3609695    
   991.200012       20.2984657    
   991.299988       20.2049103    
   991.400024       20.2252960    
   991.500000       20.3601608    
   991.599976       20.2913094    
   991.700012       20.2058563    
   991.799988       20.3065643    
   991.900024       20.3134499    
   992.000000       20.4427814    
   992.099976       20.5233765    
   992.200012       20.6891556    
   992.299988       20.9790001    
   992.400024       21.0886192    
   992.500000       21.2018852    
   992.599976       21.0616207    
   992.700012       20.9781914    
   992.799988       20.9968204    
   992.900024       21.1053600    
   993.000000       21.3069153    
   993.099976       21.5885258    
   993.200012       21.7376995    
   993.299988       21.8381386    
   993.400024       21.9712505    
   993.500000       21.9292660    
   993.599976       21.7246056    
   993.700012       21.6094513    
   993.799988       21.5212955    
   993.900024       21.4720211    
   994.000000       21.5364151    
   994.099976       21.7314911    
   994.200012       21.8292294    
   994.299988       21.7949390    
   994.400024       21.7005749    
   994.500000       21.7059765    
   994.599976       21.6688519    
   994.700012       21.7370243    
   994.799988       21.6368561    
   994.900024       21.4577103    
   995.000000       21.4483948    
   995.099976       21.4818764    
   995.200012       21.2134953    
   995.299988       20.9112301    
   995.400024       20.9299965    
   995.500000       21.1239910    
   995.599976       21.3147449    
   995.700012       21.4026299    
   995.799988       21.3768444    
   995.900024       21.3260860    
   996.000000       21.4454250    
   996.099976       21.4840355    
   996.200012       21.4971313    
   996.299988       21.6807289    
   996.400024       21.9449272    
   996.500000       22.1580906    
   996.599976       22.2181644    
   996.700012       22.0403709    
   996.799988       22.0237656    
   996.900024       22.0110760    
   997.000000       22.0221462    
   997.099976       21.9909611    
   997.200012       22.1138096    
   997.299988       22.3366947    
   997.400024       22.4236355    
   997.500000       22.4216118    
   997.599976       22.4374065    
   997.700012       22.3937988    
   997.799988       22.2560997    
   997.900024       22.1934605    
   998.000000       22.1197510    
   998.099976       22.0319996    
   998.200012       21.9439812    
   998.299988       21.6706047    
   998.400024       21.5060406    
   998.500000       21.2963848    
   998.599976       21.1994553    
   998.700012       21.1360054    
   998.799988       21.0906448    
   998.900024       21.0251694    
   999.000000       20.9448452    
   999.099976       21.0212555    
   999.200012       21.1275005    
   999.299988       21.1509914    
   999.400024       21.1963501    
   999.500000       21.1580105    
   999.599976       21.2521057    
   999.700012       21.5990562    
   999.799988       21.8081703    
   999.900024       21.7219048    
   1000.00000       21.5767803    
   1000.09998       21.5171089    
   1000.20001       21.6485996    
   1000.29999       21.9669285    
   1000.40002       22.1501236    
   1000.50000       22.2427368    
   1000.59998       22.3589706    
   1000.70001       22.4835739    
   1000.79999       22.4521217    
   1000.90002       22.2763500    
   1001.00000       22.1798267    
   1001.09998       22.1486416    
   1001.20001       22.0446892    
   1001.29999       22.1013908    
   1001.40002       22.3092899    
   1001.50000       22.5302849    
   1001.59998       22.6334248    
   1001.70001       22.5945454    
   1001.79999       22.4576550    
   1001.90002       22.4695358    
   1002.00000       22.6543503    
   1002.09998       22.7171249    
   1002.20001       22.5390606    
   1002.29999       22.3609943    
   1002.40002       22.3322411    
   1002.50000       22.3785458    
   1002.59998       22.3221169    
   1002.70001       22.1651096    
   1002.79999       22.0479317    
   1002.90002       22.0776310    
   1003.00000       22.1587658    
   1003.09998       22.3589706    
   1003.20001       22.3230610    
   1003.29999       22.3640995    
   1003.40002       22.4164791    
   1003.50000       22.4457741    
   1003.59998       22.6443596    
   1003.70001       22.9917145    
   1003.79999       23.1666756    
   1003.90002       23.0985012    
   1004.00000       23.0026493    
   1004.09998       23.1369762    
   1004.20001       23.3373146    
   1004.29999       23.4933758    
   1004.40002       23.6594238    
   1004.50000       23.8964844    
   1004.59998       24.0501156    
   1004.70001       24.0926399    
   1004.79999       24.2650356    
   1004.90002       24.3224106    
   1005.00000       24.4235249    
   1005.09998       24.6075306    
   1005.20001       24.6446552    
   1005.29999       24.5270691    
   1005.40002       24.6073952    
   1005.50000       24.8741570    
   1005.59998       24.9883652    
   1005.70001       24.9859352    
   1005.79999       24.9674397    
   1005.90002       24.7287617    
   1006.00000       24.5704060    
   1006.09998       24.4101601    
   1006.20001       24.3225460    
   1006.29999       24.2971649    
   1006.40002       24.2674656    
   1006.50000       24.2065792    
   1006.59998       24.1760693    
   1006.70001       24.2642250    
   1006.79999       24.1855202    
   1006.90002       23.9982758    
   1007.00000       23.9290218    
   1007.09998       23.8580093    
   1007.20001       23.8273659    
   1007.29999       23.8096809    
   1007.40002       23.8069801    
   1007.50000       23.9184895    
   1007.59998       24.1628399    
   1007.70001       24.2851505    
   1007.79999       24.4996643    
   1007.90002       24.8953495    
   1008.00000       25.1969414    
   1008.09998       25.3160095    
   1008.20001       25.5012283    
   1008.29999       25.4850311    
   1008.40002       25.3735218    
   1008.50000       25.3127708    
   1008.59998       25.3939056    
   1008.70001       25.5206699    
   1008.79999       25.3022385    
   1008.90002       24.7569733    
   1009.00000       24.2828560    
   1009.09998       24.0424213    
   1009.20001       24.0102901    
   1009.29999       24.1213970    
   1009.40002       24.2046890    
   1009.50000       24.2208920    
   1009.59998       24.1504211    
   1009.70001       23.9211903    
   1009.79999       23.8223705    
   1009.90002       23.8659744    
   1010.00000       23.9062042    
   1010.09998       24.1477203    
   1010.20001       24.3545399    
   1010.29999       24.5139771    
   1010.40002       24.6773243    
   1010.50000       24.8957539    
   1010.59998       25.0357513    
   1010.70001       25.0196857    
   1010.79999       25.1112156    
   1010.90002       24.9737854    
   1011.00000       24.8725357    
   1011.09998       24.8587666    
   1011.20001       24.6954155    
   1011.29999       24.7318668    
   1011.40002       24.9561005    
   1011.50000       25.1066246    
   1011.59998       25.0389900    
   1011.70001       24.8341961    
   1011.79999       24.5583916    
   1011.90002       24.6092854    
   1012.00000       24.5941639    
   1012.09998       24.5139771    
   1012.20001       24.4949398    
   1012.29999       24.5523148    
   1012.40002       24.6870441    
   1012.50000       24.7865391    
   1012.59998       24.8316307    
   1012.70001       25.1193142    
   1012.79999       25.4122658    
   1012.90002       25.5768318    
   1013.00000       25.6121998    
   1013.09998       25.7500362    
   1013.20001       25.9017754    
   1013.29999       26.0386658    
   1013.40002       26.2511539    
   1013.50000       26.2448101    
   1013.59998       26.0643158    
   1013.70001       25.6589088    
   1013.79999       25.1950512    
   1013.90002       24.8761806    
   1014.00000       24.9817486    
   1014.09998       25.4249554    
   1014.20001       25.5258026    
   1014.29999       25.5178356    
   1014.40002       25.4063263    
   1014.50000       25.3644753    
   1014.59998       25.4821949    
   1014.70001       25.6761894    
   1014.79999       25.9702206    
   1014.90002       25.8988056    
   1015.00000       25.8529034    
   1015.09998       25.6602612    
   1015.20001       25.3530006    
   1015.29999       25.1243095    
   1015.40002       25.0152302    
   1015.50000       25.0330486    
   1015.59998       25.0452003    
   1015.70001       24.9451656    
   1015.79999       24.7531948    
   1015.90002       24.7029762    
   1016.00000       24.7252502    
   1016.09998       24.6304817    
   1016.20001       24.4777966    
   1016.29999       24.3874817    
   1016.40002       24.3510303    
   1016.50000       24.2433014    
   1016.59998       24.2098217    
   1016.70001       24.2144108    
   1016.79999       24.1883545    
   1016.90002       24.1542015    
   1017.00000       24.0783310    
   1017.09998       23.9641209    
   1017.20001       23.8191319    
   1017.29999       23.5925999    
   1017.40002       23.5264511    
   1017.50000       23.3745766    
   1017.59998       23.2753487    
   1017.70001       23.2174339    
   1017.79999       23.1365719    
   1017.90002       23.0327549    
   1018.00000       23.0164204    
   1018.09998       23.1269855    
   1018.20001       23.3109913    
   1018.29999       23.6092052    
   1018.40002       23.9534550    
   1018.50000       24.4258213    
   1018.59998       24.9427376    
   1018.70001       25.5249901    
   1018.79999       25.8650551    
   1018.90002       25.9274254    
   1019.00000       26.0760593    
   1019.09998       26.1096745    
   1019.20001       26.1766357    
   1019.29999       26.3784618    
   1019.40002       26.6236210    
   1019.50000       26.7922344    
   1019.59998       26.9042854    
   1019.70001       26.8469105    
   1019.79999       26.7710419    
   1019.90002       26.5667858    
   1020.00000       26.5987816    
   1020.09998       26.6105251    
   1020.20001       26.6437340    
   1020.29999       26.8145103    
   1020.40002       27.0961189    
   1020.50000       27.1765804    
   1020.59998       27.2664890    
   1020.70001       27.2605515    
   1020.79999       27.2826900    
   1020.90002       27.4068890    
   1021.00000       27.4835701    
   1021.09998       27.1796856    
   1021.20001       26.9540997    
   1021.29999       26.8024960    
   1021.40002       26.5806904    
   1021.50000       26.5770473    
   1021.59998       26.5505867    
   1021.70001       26.6647949    
   1021.79999       26.9179192    
   1021.90002       27.2153263    
   1022.00000       27.4818153    
   1022.09998       27.5227203    
   1022.20001       27.2959213    
   1022.29999       26.8791752    
   1022.40002       26.5381660    
   1022.50000       26.1135883    
   1022.59998       25.7057552    
   1022.70001       25.4803047    
   1022.79999       25.3477364    
   1022.90002       25.4526310    
   1023.00000       25.4233360    
   1023.09998       25.5406513    
   1023.20001       25.5854702    
   1023.29999       25.8330593    
   1023.40002       25.8407555    
   1023.50000       25.5818233    
   1023.59998       25.2841511    
   1023.70001       24.9462471    
   1023.79999       24.8409443    
   1023.90002       24.8209667    
   1024.00000       24.9409809    
   1024.09998       24.9929562    
   1024.19995       25.0991993    
   1024.30005       25.3107452    
   1024.40002       25.4365654    
   1024.50000       25.6116600    
   1024.59998       25.8554707    
   1024.69995       26.0901012    
   1024.80005       26.1931057    
   1024.90002       26.1721821    
   1025.00000       26.0042400    
   1025.09998       25.7779808    
   1025.19995       25.7050800    
   1025.30005       25.5905991    
   1025.40002       25.6857758    
   1025.50000       25.9484844    
   1025.59998       26.0551357    
   1025.69995       26.0861835    
   1025.80005       25.8466969    
   1025.90002       25.7775745    
   1026.00000       25.8168602    
   1026.09998       25.6756496    
   1026.19995       25.5371418    
   1026.30005       25.2840176    
   1026.40002       25.1716957    
   1026.50000       24.8117867    
   1026.59998       24.4116459    
   1026.69995       24.0259514    
   1026.80005       23.8557167    
   1026.90002       24.0121803    
   1027.00000       24.2767792    
   1027.09998       24.5907917    
   1027.19995       24.8362198    
   1027.30005       25.0161762    
   1027.40002       25.1727753    
   1027.50000       25.3820267    
   1027.59998       25.5899258    
   1027.69995       25.8863850    
   1027.80005       25.9414654    
   1027.90002       25.7450409    
   1028.00000       25.5788555    
   1028.09998       25.4831409    
   1028.19995       25.4659958    
   1028.30005       25.5490189    
   1028.40002       25.3625851    
   1028.50000       24.8790150    
   1028.59998       24.5880909    
   1028.69995       24.3272705    
   1028.80005       24.0846748    
   1028.90002       24.1633797    
   1029.00000       24.3157959    
   1029.09998       24.6507301    
   1029.19995       24.7558956    
   1029.30005       24.7102642    
   1029.40002       24.5674343    
   1029.50000       24.5091152    
   1029.59998       24.6406059    
   1029.69995       24.7315960    
   1029.80005       24.6928501    
   1029.90002       24.7233620    
   1030.00000       24.7051353    
   1030.09998       24.7611618    
   1030.19995       24.8711853    
   1030.30005       24.9502964    
   1030.40002       24.8470192    
   1030.50000       24.5913296    
   1030.59998       24.4084053    
   1030.69995       24.3144455    
   1030.80005       24.1164017    
   1030.90002       24.0259514    
   1031.00000       23.9631748    
   1031.09998       23.7150459    
   1031.19995       23.5203762    
   1031.30005       23.3000565    
   1031.40002       23.1157818    
   1031.50000       22.9729500    
   1031.59998       22.8811493    
   1031.69995       22.8690014    
   1031.80005       22.9068012    
   1031.90002       23.0249252    
   1032.00000       23.1194248    
   1032.09998       23.1894913    
   1032.19995       23.2468662    
   1032.30005       23.3813248    
   1032.40002       23.5228043    
   1032.50000       23.7460957    
   1032.59998       23.8794746    
   1032.69995       23.8808270    
   1032.80005       23.9183559    
   1032.90002       24.0023251    
   1033.00000       24.0682068    
   1033.09998       24.0844040    
   1033.19995       24.0075893    
   1033.30005       23.8881168    
   1033.40002       23.8792038    
   1033.50000       23.8794746    
   1033.59998       23.8921661    
   1033.69995       23.9951706    
   1033.80005       24.0434990    
   1033.90002       24.0896702    
   1034.00000       24.1866016    
   1034.09998       24.1897068    
   1034.19995       24.1069508    
   1034.30005       24.2133312    
   1034.40002       24.3531914    
   1034.50000       24.2362823    
   1034.59998       24.0143414    
   1034.69995       23.8248005    
   1034.80005       23.6466007    
   1034.90002       23.2177048    
   1035.00000       22.9844246    
   1035.09998       22.9984665    
   1035.19995       23.0091305    
   1035.30005       22.9359589    
   1035.40002       23.0717716    
   1035.50000       23.3568897    
   1035.59998       23.5303650    
   1035.69995       23.6908798    
   1035.80005       23.6173058    
   1035.90002       23.4929714    
   1036.00000       23.5773468    
   1036.09998       23.8765049    
   1036.19995       24.0817070    
   1036.30005       24.0907497    
   1036.40002       24.0659084    
   1036.50000       23.9766750    
   1036.59998       23.8832550    
   1036.69995       23.8099499    
   1036.80005       23.6802139    
   1036.90002       23.6235142    
   1037.00000       23.7574368    
   1037.09998       23.9118748    
   1037.19995       23.9205170    
   1037.30005       23.9440041    
   1037.40002       24.0143414    
   1037.50000       24.0614548    
   1037.59998       24.0628071    
   1037.69995       24.0084019    
   1037.80005       23.9390087    
   1037.90002       23.9749184    
   1038.00000       23.9751892    
   1038.09998       23.8509903    
   1038.19995       23.7905121    
   1038.30005       23.8234501    
   1038.40002       23.7990170    
   1038.50000       23.8810940    
   1038.59998       23.9589901    
   1038.69995       24.0711746    
   1038.80005       24.1423206    
   1038.90002       24.1714802    
   1039.00000       24.0201454    
   1039.09998       23.7944260    
   1039.19995       23.6768417    
   1039.30005       23.7278709    
   1039.40002       23.9233513    
   1039.50000       24.0655041    
   1039.59998       24.0260849    
   1039.69995       23.9360409    
   1039.80005       23.8667850    
   1039.90002       23.8303356    
   1040.00000       23.8199406    
   1040.09998       23.8364124    
   1040.19995       23.7778187    
   1040.30005       23.6680660    
   1040.40002       23.7010040    
   1040.50000       23.8202095    
   1040.59998       23.7411003    
   1040.69995       23.6237850    
   1040.80005       23.5107899    
   1040.90002       23.4497700    
   1041.00000       23.4580059    
   1041.09998       23.4393749    
   1041.19995       23.5008011    
   1041.30005       23.6308041    
   1041.40002       23.7666168    
   1041.50000       23.8123798    
   1041.59998       23.8445091    
   1041.69995       23.8520699    
   1041.80005       24.0455265    
   1041.90002       24.1752605    
   1042.00000       24.3161983    
   1042.09998       24.3653412    
   1042.19995       24.3853207    
   1042.30005       24.2820454    
   1042.40002       24.4340553    
   1042.50000       24.8224487    
   1042.59998       25.0873203    
   1042.69995       25.1210709    
   1042.80005       25.2374420    
   1042.90002       25.1364613    
   1043.00000       24.8548489    
   1043.09998       24.4113770    
   1043.19995       24.1085701    
   1043.30005       23.8277702    
   1043.40002       23.6870995    
   1043.50000       23.5464287    
   1043.59998       23.3794346    
   1043.69995       23.0891857    
   1043.80005       22.9616108    
   1043.90002       23.0002213    
   1044.00000       23.0318108    
   1044.09998       23.1222591    
   1044.19995       23.1542568    
   1044.30005       23.1122684    
   1044.40002       22.9359589    
   1044.50000       22.6863461    
   1044.59998       22.5651150    
   1044.69995       22.5709209    
   1044.80005       22.5395985    
   1044.90002       22.4129696    
   1045.00000       22.3566742    
   1045.09998       22.3831348    
   1045.19995       22.4985600    
   1045.30005       22.4999104    
   1045.40002       22.4411850    
   1045.50000       22.3225212    
   1045.59998       22.2185707    
   1045.69995       22.1013908    
   1045.80005       22.0680466    
   1045.90002       22.0059452    
   1046.00000       21.8766155    
   1046.09998       21.8196468    
   1046.19995       21.8365192    
   1046.30005       21.8759384    
   1046.40002       22.0147190    
   1046.50000       22.2508354    
   1046.59998       22.5228596    
   1046.69995       22.6504345    
   1046.80005       22.5728111    
   1046.90002       22.4002800    
   1047.00000       22.3376408    
   1047.09998       22.3046989    
   1047.19995       22.4641361    
   1047.30005       22.5004501    
   1047.40002       22.5497265    
   1047.50000       22.5767250    
   1047.59998       22.4885693    
   1047.69995       22.3199558    
   1047.80005       22.2293701    
   1047.90002       22.3442554    
   1048.00000       22.2887707    
   1048.09998       22.2860699    
   1048.19995       22.3161755    
   1048.30005       22.2982216    
   1048.40002       22.3073997    
   1048.50000       22.3323746    
   1048.59998       22.4706154    
   1048.69995       22.6590748    
   1048.80005       22.7670746    
   1048.90002       22.6608315    
   1049.00000       22.4476643    
   1049.09998       22.3057804    
   1049.19995       22.3333206    
   1049.30005       22.5803699    
   1049.40002       22.8401108    
   1049.50000       23.1164570    
   1049.59998       23.0585403    
   1049.69995       23.0034618    
   1049.80005       22.8841209    
   1049.90002       22.7333260    
   1050.00000       22.6400394    
   1050.09998       22.4117546    
   1050.19995       22.2909317    
   1050.30005       22.2889042    
   1050.40002       22.2736511    
   1050.50000       22.2539406    
   1050.59998       22.1749649    
   1050.69995       22.3292694    
   1050.80005       22.5363598    
   1050.90002       22.6866150    
   1051.00000       22.7534409    
   1051.09998       22.6511116    
   1051.19995       22.4770966    
   1051.30005       22.1719952    
   1051.40002       22.0376701    
   1051.50000       22.0040550    
   1051.59998       22.1532307    
   1051.69995       22.5019360    
   1051.80005       22.7241459    
   1051.90002       22.9136868    
   1052.00000       23.1336002    
   1052.09998       23.4269562    
   1052.19995       23.6935806    
   1052.30005       23.7859192    
   1052.40002       23.8925705    
   1052.50000       23.9552116    
   1052.59998       23.9488659    
   1052.69995       23.8477516    
   1052.80005       23.7548714    
   1052.90002       23.6735992    
   1053.00000       23.7024899    
   1053.09998       23.9832897    
   1053.19995       24.1161308    
   1053.30005       24.2462692    
   1053.40002       24.1254463    
   1053.50000       23.8682709    
   1053.59998       23.8184547    
   1053.69995       23.7185555    
   1053.80005       23.7185555    
   1053.90002       23.7832222    
   1054.00000       23.8685417    
   1054.09998       23.9745159    
   1054.19995       24.1204510    
   1054.30005       24.2875824    
   1054.40002       24.4221745    
   1054.50000       24.3945007    
   1054.59998       24.2604446    
   1054.69995       24.3182259    
   1054.80005       24.4138050    
   1054.90002       24.2416801    
   1055.00000       24.1132946    
   1055.09998       24.0011120    
   1055.19995       23.7907810    
   1055.30005       23.4407253    
   1055.40002       23.2544250    
   1055.50000       23.2175713    
   1055.59998       23.2468662    
   1055.69995       23.2717056    
   1055.80005       23.2468662    
   1055.90002       23.0401802    
   1056.00000       22.8452396    
   1056.09998       22.9440594    
   1056.19995       23.1439953    
   1056.30005       23.2367401    
   1056.40002       23.2953300    
   1056.50000       23.3610764    
   1056.59998       23.6320190    
   1056.69995       23.9811306    
   1056.80005       24.3156605    
   1056.90002       24.4204197    
   1057.00000       24.4383774    
   1057.09998       24.2851505    
   1057.19995       24.2878494    
   1057.30005       24.2644939    
   1057.40002       24.0692844    
   1057.50000       24.0337791    
   1057.59998       24.0752258    
   1057.69995       24.2694893    
   1057.80005       24.3191700    
   1057.90002       24.1906509    
   1058.00000       24.0893993    
   1058.09998       24.1270657    
   1058.19995       24.1949692    
   1058.30005       24.1849804    
   1058.40002       24.1806602    
   1058.50000       24.0968266    
   1058.59998       23.8150806    
   1058.69995       23.4589520    
   1058.80005       23.3267860    
   1058.90002       23.3967152    
   1059.00000       23.6853466    
   1059.09998       24.1004696    
   1059.19995       24.3720913    
   1059.30005       24.5023651    
   1059.40002       24.5747261    
   1059.50000       24.5381393    
   1059.59998       24.6260262    
   1059.69995       24.6955490    
   1059.80005       24.9428711    
   1059.90002       25.2555294    
   1060.00000       25.6020756    
   1060.09998       25.8646507    
   1060.19995       26.1004963    
   1060.30005       26.4377251    
   1060.40002       26.6746521    
   1060.50000       27.0095844    
   1060.59998       27.2353039    
   1060.69995       27.5259609    
   1060.80005       27.6712208    
   1060.90002       27.8129692    
   1061.00000       27.8162117    
   1061.09998       27.8046017    
   1061.19995       27.6835060    
   1061.30005       27.5925159    
   1061.40002       27.7408791    
   1061.50000       27.9134102    
   1061.59998       28.1294098    
   1061.69995       28.1094303    
   1061.80005       27.9971104    
   1061.90002       27.9165154    
   1062.00000       27.9606590    
   1062.09998       28.1144257    
   1062.19995       28.0203304    
   1062.30005       27.7839451    
   1062.40002       27.4687214    
   1062.50000       27.1463413    
   1062.59998       27.0866699    
   1062.69995       26.7597008    
   1062.80005       26.4342155    
   1062.90002       26.3083954    
   1063.00000       26.3113670    
   1063.09998       26.1924305    
   1063.19995       26.0335350    
   1063.30005       25.8913803    
   1063.40002       25.8323841    
   1063.50000       25.8658657    
   1063.59998       25.9402504    
   1063.69995       26.1006298    
   1063.80005       26.2656002    
   1063.90002       26.3957405    
   1064.00000       26.2704601    
   1064.09998       26.1921597    
   1064.19995       26.1844673    
   1064.30005       26.3818359    
   1064.40002       26.6160583    
   1064.50000       26.6680374    
   1064.59998       26.7501144    
   1064.69995       26.9150848    
   1064.80005       26.7649651    
   1064.90002       26.3979015    
   1065.00000       26.3510551    
   1065.09998       26.5701618    
   1065.19995       26.8506908    
   1065.30005       26.8473148    
   1065.40002       26.6616898    
   1065.50000       26.5222340    
   1065.59998       26.3366108    
   1065.69995       26.4271965    
   1065.80005       26.8367863    
   1065.90002       27.3177891    
   1066.00000       27.6582603    
   1066.09998       27.9860401    
   1066.19995       28.4023800    
   1066.30005       28.6972218    
   1066.40002       28.7440662    
   1066.50000       28.4910755    
   1066.59998       28.0991707    
   1066.69995       27.7666645    
   1066.80005       27.6246452    
   1066.90002       27.5871162    
   1067.00000       27.6112823    
   1067.09998       27.7632885    
   1067.19995       27.7801647    
   1067.30005       28.0397720    
   1067.40002       28.1372395    
   1067.50000       28.2263393    
   1067.59998       28.1286011    
   1067.69995       27.8950500    
   1067.80005       27.7599163    
   1067.90002       27.6419258    
   1068.00000       27.6280212    
   1068.09998       27.5065212    
   1068.19995       27.2597408    
   1068.30005       27.1506615    
   1068.40002       27.2362499    
   1068.50000       27.3100948    
   1068.59998       27.3038845    
   1068.69995       27.4781704    
   1068.80005       27.5552559    
   1068.90002       27.4558945    
   1069.00000       27.3538361    
   1069.09998       27.3422260    
   1069.19995       27.4889698    
   1069.30005       27.7422314    
   1069.40002       27.9598503    
   1069.50000       28.1507397    
   1069.59998       28.3170605    
   1069.69995       28.5897617    
   1069.80005       28.7590504    
   1069.90002       28.9885502    
   1070.00000       29.0466022    
   1070.09998       29.2006359    
   1070.19995       29.3731651    
   1070.30005       29.4266262    
   1070.40002       29.3535919    
   1070.50000       29.1622944    
   1070.59998       29.0375557    
   1070.69995       29.0021858    
   1070.80005       28.8520660    
   1070.90002       28.5703201    
   1071.00000       28.3127422    
   1071.09998       28.2708912    
   1071.19995       28.2349815    
   1071.30005       28.1831398    
   1071.40002       28.2526665    
   1071.50000       28.4867554    
   1071.59998       28.4072418    
   1071.69995       28.2289047    
   1071.80005       28.2646809    
   1071.90002       28.4187145    
   1072.00000       28.6511860    
   1072.09998       28.7678261    
   1072.19995       28.7833500    
   1072.30005       28.9195652    
   1072.40002       29.1406937    
   1072.50000       29.1379967    
   1072.59998       29.1049213    
   1072.69995       29.0343170    
   1072.80005       28.8129139    
   1072.90002       28.7764664    
   1073.00000       28.9157848    
   1073.09998       29.1641846    
   1073.19995       29.2639503    
   1073.30005       29.1030312    
   1073.40002       28.9973259    
   1073.50000       28.9790993    
   1073.59998       29.0748158    
   1073.69995       29.0352612    
   1073.80005       28.9549351    
   1073.90002       28.9016094    
   1074.00000       28.9888210    
   1074.09998       29.0718460    
   1074.19995       29.0942554    
   1074.30005       29.1655350    
   1074.40002       29.0151463    
   1074.50000       28.5003910    
   1074.59998       28.1821957    
   1074.69995       28.1098347    
   1074.80005       28.0512447    
   1074.90002       28.0682545    
   1075.00000       27.8591404    
   1075.09998       27.3576164    
   1075.19995       27.0777607    
   1075.30005       27.1117802    
   1075.40002       27.2968655    
   1075.50000       27.4522495    
   1075.59998       27.2003403    
   1075.69995       26.9476223    
   1075.80005       26.6701946    
   1075.90002       26.4663448    
   1076.00000       26.1964817    
   1076.09998       25.7762260    
   1076.19995       25.4526310    
   1076.30005       25.2155704    
   1076.40002       25.0209007    
   1076.50000       24.9939003    
   1076.59998       24.9296398    
   1076.69995       24.9593391    
   1076.80005       24.8634911    
   1076.90002       24.9104710    
   1077.00000       25.0113144    
   1077.09998       24.9517803    
   1077.19995       24.9529953    
   1077.30005       25.0060520    
   1077.40002       25.1144562    
   1077.50000       25.2850952    
   1077.59998       25.2849617    
   1077.69995       25.2890091    
   1077.80005       25.2472954    
   1077.90002       25.2232666    
   1078.00000       25.3528652    
   1078.09998       25.5218849    
   1078.19995       25.6560745    
   1078.30005       25.7104797    
   1078.40002       25.6783504    
   1078.50000       25.5968094    
   1078.59998       25.6558037    
   1078.69995       25.8782845    
   1078.80005       26.0905056    
   1078.90002       26.2921963    
   1079.00000       26.2575016    
   1079.09998       26.1427498    
   1079.19995       26.2499409    
   1079.30005       26.2384644    
   1079.40002       26.3981686    
   1079.50000       26.7652340    
   1079.59998       26.9662514    
   1079.69995       27.0834312    
   1079.80005       27.0214653    
   1079.90002       26.8888950    
   1080.00000       26.8645954    
   1080.09998       26.8253098    
   1080.19995       26.9762421    
   1080.30005       27.3596401    
   1080.40002       27.6039886    
   1080.50000       27.7354794    
   1080.59998       27.7636967    
   1080.69995       27.5796890    
   1080.80005       27.3272400    
   1080.90002       27.0583191    
   1081.00000       26.9593658    
   1081.09998       26.9916286    
   1081.19995       27.0760040    
   1081.30005       27.1880550    
   1081.40002       27.3597755    
   1081.50000       27.4491463    
   1081.59998       27.6686554    
   1081.69995       27.9894161    
   1081.80005       28.0153351    
   1081.90002       27.7059155    
   1082.00000       27.4427986    
   1082.09998       27.2934895    
   1082.19995       27.1733418    
   1082.30005       26.9339848    
   1082.40002       26.6797810    
   1082.50000       26.4439354    
   1082.59998       26.4058666    
   1082.69995       26.4186916    
   1082.80005       26.5473442    
   1082.90002       26.6248341    
   1083.00000       26.7552471    
   1083.09998       26.9466763    
   1083.19995       26.9530201    
   1083.30005       26.9717846    
   1083.40002       27.0176849    
   1083.50000       26.9948711    
   1083.59998       27.2749939    
   1083.69995       27.4714203    
   1083.80005       27.5617352    
   1083.90002       27.7685547    
   1084.00000       28.0131760    
   1084.09998       28.0100689    
   1084.19995       27.9888763    
   1084.30005       27.9526958    
   1084.40002       28.0993061    
   1084.50000       28.1716671    
   1084.59998       28.2729149    
   1084.69995       28.3518906    
   1084.80005       28.6324196    
   1084.90002       28.9552040    
   1085.00000       28.9153805    
   1085.09998       28.7903709    
   1085.19995       28.5638409    
   1085.30005       28.3786201    
   1085.40002       28.2420006    
   1085.50000       28.2324162    
   1085.59998       28.1215801    
   1085.69995       27.8298454    
   1085.80005       27.3345318    
   1085.90002       26.7822437    
   1086.00000       26.4601345    
   1086.09998       26.4168015    
   1086.19995       26.4435291    
   1086.30005       26.5322247    
   1086.40002       26.5974293    
   1086.50000       26.6160583    
   1086.59998       26.5238571    
   1086.69995       26.1324921    
   1086.80005       25.8776112    
   1086.90002       25.6605301    
   1087.00000       25.6413612    
   1087.09998       25.7528706    
   1087.19995       25.8799057    
   1087.30005       26.1179104    
   1087.40002       26.0458202    
   1087.50000       25.8674850    
   1087.59998       25.6630974    
   1087.69995       25.3934994    
   1087.80005       25.2702465    
   1087.90002       25.0046997    
   1088.00000       24.6492443    
   1088.09998       24.5685158    
   1088.19995       24.5614967    
   1088.30005       24.2532921    
   1088.40002       24.0389118    
   1088.50000       23.9151134    
   1088.59998       23.8898697    
   1088.69995       23.9133606    
   1088.80005       23.9136314    
   1088.90002       23.9780254    
   1089.00000       24.0131264    
   1089.09998       24.1795826    
   1089.19995       24.2585545    
   1089.30005       24.3463058    
   1089.40002       24.6315594    
   1089.50000       24.8401356    
   1089.59998       25.1646748    
   1089.69995       25.6490555    
   1089.80005       26.0385303    
   1089.90002       26.0717411    
   1090.00000       25.9964104    
   1090.09998       25.9384937    
   1090.19995       25.9984360    
   1090.30005       26.1162910    
   1090.40002       26.0101795    
   1090.50000       26.1485558    
   1090.59998       26.1684017    
   1090.69995       25.8021450    
   1090.80005       25.5378170    
   1090.90002       25.6036949    
   1091.00000       25.9803448    
   1091.09998       26.2984066    
   1091.19995       26.3406620    
   1091.30005       26.3561859    
   1091.40002       26.3902054    
   1091.50000       26.4674244    
   1091.59998       26.7510605    
   1091.69995       27.0361805    
   1091.80005       27.2452946    
   1091.90002       27.1867046    
   1092.00000       26.8809319    
   1092.09998       26.6980057    
   1092.19995       26.5977001    
   1092.30005       26.5153522    
   1092.40002       26.4952354    
   1092.50000       26.3405247    
   1092.59998       26.2136250    
   1092.69995       26.0540543    
   1092.80005       26.1238499    
   1092.90002       26.1168308    
   1093.00000       25.9098740    
   1093.09998       25.8294163    
   1093.19995       25.8254986    
   1093.30005       25.7505741    
   1093.40002       25.8068695    
   1093.50000       25.8792305    
   1093.59998       25.8608704    
   1093.69995       25.7763596    
   1093.80005       25.6238117    
   1093.90002       25.5461845    
   1094.00000       25.6818600    
   1094.09998       25.8360310    
   1094.19995       25.7850018    
   1094.30005       25.7837849    
   1094.40002       25.7374802    
   1094.50000       25.8822021    
   1094.59998       25.9294510    
   1094.69995       25.7458496    
   1094.80005       25.5267467    
   1094.90002       25.4180698    
   1095.00000       25.5274220    
   1095.09998       25.7642117    
   1095.19995       25.8180752    
   1095.30005       25.8881397    
   1095.40002       26.1555767    
   1095.50000       26.3406620    
   1095.59998       26.2619553    
   1095.69995       25.9592838    
   1095.80005       25.6212463    
   1095.90002       25.4325142    
   1096.00000       25.1839809    
   1096.09998       24.9654160    
   1096.19995       24.7838402    
   1096.30005       24.7388859    
   1096.40002       24.7341595    
   1096.50000       24.7828960    
   1096.59998       24.9840469    
   1096.69995       25.2733517    
   1096.80005       25.6599903    
   1096.90002       25.9264793    
   1097.00000       25.9673843    
   1097.09998       25.7732544    
   1097.19995       25.6186810    
   1097.30005       25.3273506    
   1097.40002       25.3783798    
   1097.50000       25.3345051    
   1097.59998       25.1418610    
   1097.69995       25.1387558    
   1097.80005       25.2309608    
   1097.90002       25.3683910    
   1098.00000       25.3525944    
   1098.09998       25.4838142    
   1098.19995       25.5414600    
   1098.30005       25.4479046    
   1098.40002       25.2628193    
   1098.50000       25.1131058    
   1098.59998       25.1472607    
   1098.69995       25.2728100    
   1098.80005       25.2800999    
   1098.90002       25.1776371    
   1099.00000       25.2039604    
   1099.09998       25.2267761    
   1099.19995       25.3899899    
   1099.30005       25.5298500    
   1099.40002       25.8458843    
   1099.50000       26.2978668    
   1099.59998       26.4385357    
   1099.69995       26.4227390    
   1099.80005       26.3895302    
   1099.90002       26.3403912    
   1100.00000       26.1692104    
   1100.09998       25.8942165    
   1100.19995       25.8840923    
   1100.30005       26.0505447    
   1100.40002       26.0401497    
   1100.50000       26.0135555    
   1100.59998       25.8557396    
   1100.69995       25.6814556    
   1100.80005       25.6778088    
   1100.90002       25.7143974    
   1101.00000       25.6710606    
   1101.09998       25.4963703    
   1101.19995       25.5210743    
   1101.30005       25.4635658    
   1101.40002       25.3204651    
   1101.50000       25.1868153    
   1101.59998       25.1109467    
   1101.69995       24.9813442    
   1101.80005       24.8120537    
   1101.90002       24.6407394    
   1102.00000       24.3426609    
   1102.09998       24.1759357    
   1102.19995       24.0704994    
   1102.30005       23.8628712    
   1102.40002       23.8157558    
   1102.50000       23.8303356    
   1102.59998       23.8171043    
   1102.69995       23.7593269    
   1102.80005       23.7709370    
   1102.90002       23.7748508    
   1103.00000       23.6065044    
   1103.09998       23.4921608    
   1103.19995       23.5062008    
   1103.30005       23.4527416    
   1103.40002       23.3150387    
   1103.50000       23.1228008    
   1103.59998       23.2069054    
   1103.69995       23.3817291    
   1103.80005       23.6402550    
   1103.90002       24.0436363    
   1104.00000       24.3340206    
   1104.09998       24.5547447    
   1104.19995       24.7765522    
   1104.30005       25.0271111    
   1104.40002       25.3050747    
   1104.50000       25.8074112    
   1104.59998       26.2121410    
   1104.69995       26.3270245    
   1104.80005       26.3051548    
   1104.90002       26.3382301    
   1105.00000       26.5426197    
   1105.09998       26.7657757    
   1105.19995       26.8705368    
   1105.30005       26.9643612    
   1105.40002       27.0027008    
   1105.50000       27.0772190    
   1105.59998       27.2894402    
   1105.69995       27.5460739    
   1105.80005       27.5799599    
   1105.90002       27.4953156    
   1106.00000       27.3801613    
   1106.09998       27.4441509    
   1106.19995       27.5779362    
   1106.30005       27.5795555    
   1106.40002       27.5556602    
   1106.50000       27.4851894    
   1106.59998       27.6384163    
   1106.69995       27.7101002    
   1106.80005       27.6419258    
   1106.90002       27.7115841    
   1107.00000       27.9949493    
   1107.09998       28.3651199    
   1107.19995       28.4351864    
   1107.30005       28.3998146    
   1107.40002       28.3882046    
   1107.50000       28.1404819    
   1107.59998       27.9810448    
   1107.69995       28.1192856    
   1107.80005       28.3760567    
   1107.90002       28.7034321    
   1108.00000       28.8319511    
   1108.09998       28.8269558    
   1108.19995       28.4759560    
   1108.30005       28.0169544    
   1108.40002       27.8731785    
   1108.50000       27.8885689    
   1108.59998       27.9559345    
   1108.69995       27.9915771    
   1108.80005       28.0624523    
   1108.90002       27.8687248    
   1109.00000       27.2820168    
   1109.09998       26.6826153    
   1109.19995       26.3200054    
   1109.30005       26.2564201    
   1109.40002       26.2867966    
   1109.50000       26.2033672    
   1109.59998       26.0015411    
   1109.69995       25.8333302    
   1109.80005       25.7692070    
   1109.90002       25.7035942    
   1110.00000       25.6757851    
   1110.09998       25.8705921    
   1110.19995       26.1989117    
   1110.30005       26.4228764    
   1110.40002       26.5671902    
   1110.50000       26.5944614    
   1110.59998       26.6957092    
   1110.69995       26.8303051    
   1110.80005       27.0589943    
   1110.90002       27.1057053    
   1111.00000       26.9642239    
   1111.09998       27.0660172    
   1111.19995       27.2911949    
   1111.30005       27.6432743    
   1111.40002       27.7766552    
   1111.50000       27.8522549    
   1111.59998       27.9240761    
   1111.69995       27.9652500    
   1111.80005       27.9487820    
   1111.90002       27.9819908    
   1112.00000       27.9737549    
   1112.09998       27.9460812    
   1112.19995       27.7824593    
   1112.30005       27.5899506    
   1112.40002       27.4992313    
   1112.50000       27.3708458    
   1112.59998       27.3751659    
   1112.69995       27.2636547    
   1112.80005       27.1981792    
   1112.90002       27.3763790    
   1113.00000       27.6091213    
   1113.09998       27.7717953    
   1113.19995       27.7125301    
   1113.30005       27.6145210    
   1113.40002       27.6397648    
   1113.50000       27.6164112    
   1113.59998       27.7345352    
   1113.69995       27.9904957    
   1113.80005       28.0435524    
   1113.90002       27.9182720    
   1114.00000       27.9077396    
   1114.09998       28.0390949    
   1114.19995       28.1218491    
   1114.30005       28.1973152    
   1114.40002       28.2229633    
   1114.50000       28.0760860    
   1114.59998       28.1696396    
   1114.69995       28.4546242    
   1114.80005       28.6432190    
   1114.90002       28.8894596    
   1115.00000       28.8108902    
   1115.09998       28.5703201    
   1115.19995       28.4247913    
   1115.30005       28.3436565    
   1115.40002       28.0816212    
   1115.50000       27.8896503    
   1115.59998       27.8781738    
   1115.69995       27.8541451    
   1115.80005       27.5961609    
   1115.90002       27.1293316    
   1116.00000       26.6625004    
   1116.09998       26.4130211    
   1116.19995       26.2111969    
   1116.30005       26.1257401    
   1116.40002       26.0116653    
   1116.50000       25.9572601    
   1116.59998       25.9066353    
   1116.69995       26.0797062    
   1116.80005       26.3567257    
   1116.90002       26.4124813    
   1117.00000       26.2975960    
   1117.09998       26.0201702    
   1117.19995       25.8159161    
   1117.30005       25.6593170    
   1117.40002       25.5600891    
   1117.50000       25.5968094    
   1117.59998       25.5857410    
   1117.69995       25.4709892    
   1117.80005       25.3851318    
   1117.90002       25.2157059    
   1118.00000       25.1638660    
   1118.09998       25.1519852    
   1118.19995       24.9914703    
   1118.30005       24.8150253    
   1118.40002       24.7464447    
   1118.50000       24.6873150    
   1118.59998       24.5664902    
   1118.69995       24.4155598    
   1118.80005       24.2199459    
   1118.90002       24.0352650    
   1119.00000       23.9082317    
   1119.09998       23.7752552    
   1119.19995       23.6507854    
   1119.30005       23.4351902    
   1119.40002       23.2870960    
   1119.50000       23.2915516    
   1119.59998       23.2808857    
   1119.69995       23.3469009    
   1119.80005       23.2690048    
   1119.90002       23.1550636    
   1120.00000       23.2050152    
   1120.09998       23.2761612    
   1120.19995       23.2605000    
   1120.30005       23.2411957    
   1120.40002       23.2293148    
   1120.50000       23.1885471    
   1120.59998       23.2198658    
   1120.69995       23.2525349    
   1120.80005       23.2961388    
   1120.90002       23.3028908    
   1121.00000       23.3880749    
   1121.09998       23.3605347    
   1121.19995       23.2417355    
   1121.30005       23.1788254    
   1121.40002       23.2398472    
   1121.50000       23.2425442    
   1121.59998       23.2590160    
   1121.69995       23.3940144    
   1121.80005       23.4882469    
   1121.90002       23.5386009    
   1122.00000       23.6341801    
   1122.09998       23.8461304    
   1122.19995       24.0337791    
   1122.30005       23.9839649    
   1122.40002       23.9913902    
   1122.50000       24.1429939    
   1122.59998       24.2809658    
   1122.69995       24.3550797    
   1122.80005       24.4043541    
   1122.90002       24.4499836    
   1123.00000       24.5296345    
   1123.09998       24.5031738    
   1123.19995       24.4930496    
   1123.30005       24.5451603    
   1123.40002       24.5891685    
   1123.50000       24.5176201    
   1123.59998       24.3086395    
   1123.69995       24.0734692    
   1123.80005       23.9406319    
   1123.90002       23.8449173    
   1124.00000       23.8569317    
   1124.09998       23.9610138    
   1124.19995       24.0750923    
   1124.30005       24.1971302    
   1124.40002       24.2477551    
   1124.50000       24.2253456    
   1124.59998       24.1280117    
   1124.69995       23.8828506    
   1124.80005       23.7795753    
   1124.90002       23.7589188    
   1125.00000       23.7169361    
   1125.09998       23.6629333    
   1125.19995       23.6537552    
   1125.30005       23.7082958    
   1125.40002       23.8285809    
   1125.50000       24.0310802    
   1125.59998       24.3032398    
   1125.69995       24.6167107    
   1125.80005       24.9640656    
   1125.90002       25.1191807    
   1126.00000       25.2417603    
   1126.09998       25.3475990    
   1126.19995       25.6527023    
   1126.30005       25.8719406    
   1126.40002       26.0485210    
   1126.50000       26.1206112    
   1126.59998       26.0311069    
   1126.69995       26.0118008    
   1126.80005       25.9224300    
   1126.90002       25.9738655    
   1127.00000       25.9703560    
   1127.09998       25.9658985    
   1127.19995       25.9510498    
   1127.30005       26.1220970    
   1127.40002       26.3790016    
   1127.50000       26.5469398    
   1127.59998       26.4838963    
   1127.69995       26.2430553    
   1127.80005       26.1087303    
   1127.90002       25.9185162    
   1128.00000       25.7890511    
   1128.09998       25.5838509    
   1128.19995       25.5630608    
   1128.30005       25.5275555    
   1128.40002       25.6057186    
   1128.50000       26.0194969    
   1128.59998       26.4617538    
   1128.69995       26.9079323    
   1128.80005       27.1532269    
   1128.90002       27.2327404    
   1129.00000       27.1968307    
   1129.09998       27.1412125    
   1129.19995       27.0625076    
   1129.30005       27.2031746    
   1129.40002       27.3315601    
   1129.50000       27.2335510    
   1129.59998       27.0828896    
   1129.69995       26.9989223    
   1129.80005       26.9951420    
   1129.90002       26.8452911    
   1130.00000       26.6737061    
   1130.09998       26.3691444    
   1130.19995       25.9772396    
   1130.30005       25.5058212    
   1130.40002       25.1209373    
   1130.50000       24.8679447    
   1130.59998       24.7352390    
   1130.69995       24.6731396    
   1130.80005       24.6327763    
   1130.90002       24.6372299    
   1131.00000       24.6623402    
   1131.09998       24.6605854    
   1131.19995       24.4571400    
   1131.30005       24.3248405    
   1131.40002       24.2069874    
   1131.50000       24.0530853    
   1131.59998       24.0380993    
   1131.69995       24.0452557    
   1131.80005       24.0456600    
   1131.90002       24.2308788    
   1132.00000       24.4505253    
   1132.09998       24.7679100    
   1132.19995       24.9795914    
   1132.30005       25.0269756    
   1132.40002       24.9000759    
   1132.50000       24.8653812    
   1132.59998       24.8015251    
   1132.69995       24.6685505    
   1132.80005       24.5955162    
   1132.90002       24.7949104    
   1133.00000       24.9045296    
   1133.09998       24.9540768    
   1133.19995       24.9412518    
   1133.30005       25.0422325    
   1133.40002       25.0065899    
   1133.50000       24.9209995    
   1133.59998       24.7174206    
   1133.69995       24.4152908    
   1133.80005       24.1801205    
   1133.90002       24.0000305    
   1134.00000       23.8139992    
   1134.09998       23.6466007    
   1134.19995       23.6588860    
   1134.30005       23.7699909    
   1134.40002       23.8316841    
   1134.50000       23.8265553    
   1134.59998       23.7610798    
   1134.69995       23.8320904    
   1134.80005       23.9889603    
   1134.90002       24.2383060    
   1135.00000       24.3810005    
   1135.09998       24.5015545    
   1135.19995       24.6129303    
   1135.30005       24.8082752    
   1135.40002       25.1156712    
   1135.50000       25.3062897    
   1135.59998       25.4001141    
   1135.69995       25.4616756    
   1135.80005       25.4673462    
   1135.90002       25.0547848    
   1136.00000       24.8179951    
   1136.09998       24.7583256    
   1136.19995       24.8896809    
   1136.30005       25.1407814    
   1136.40002       25.2624149    
   1136.50000       25.2536411    
   1136.59998       25.2850952    
   1136.69995       25.1753387    
   1136.80005       24.9802666    
   1136.90002       24.9897156    
   1137.00000       24.9961948    
   1137.09998       24.9835052    
   1137.19995       24.8537712    
   1137.30005       24.6244049    
   1137.40002       24.4385109    
   1137.50000       24.2511311    
   1137.59998       24.0702305    
   1137.69995       24.0752258    
   1137.80005       24.1956463    
   1137.90002       24.2055016    
   1138.00000       24.1205845    
   1138.09998       24.0984459    
   1138.19995       24.2438412    
   1138.30005       24.4657822    
   1138.40002       24.5423260    
   1138.50000       24.5822868    
   1138.59998       24.6827259    
   1138.69995       24.8391914    
   1138.80005       24.9313946    
   1138.90002       25.0352097    
   1139.00000       25.2919807    
   1139.09998       25.4952908    
   1139.19995       25.6005898    
   1139.30005       25.6458168    
   1139.40002       25.5942459    
   1139.50000       25.5264759    
   1139.59998       25.6652546    
   1139.69995       25.9919548    
   1139.80005       26.1747456    
   1139.90002       26.0506821    
   1140.00000       25.8443985    
   1140.09998       25.5360603    
   1140.19995       25.3309956    
   1140.30005       25.0983906    
   1140.40002       24.8467522    
   1140.50000       24.6527538    
   1140.59998       24.4756355    
   1140.69995       24.3679066    
   1140.80005       24.5470505    
   1140.90002       24.5787735    
   1141.00000       24.5095196    
   1141.09998       24.4046249    
   1141.19995       24.3355064    
   1141.30005       24.3565655    
   1141.40002       24.5585251    
   1141.50000       24.7095909    
   1141.59998       24.8891392    
   1141.69995       25.0180664    
   1141.80005       25.2085514    
   1141.90002       25.2293415    
   1142.00000       25.0100994    
   1142.09998       24.6268349    
   1142.19995       24.4413452    
   1142.30005       24.5142460    
   1142.40002       24.6483002    
   1142.50000       24.7561665    
   1142.59998       24.6542397
[truncated: 1,350,091 more chars]
