# Supplementary material for: Antibody–nanobody combination increases their neutralizing activity against SARS-CoV-2 and nanobody H11-H4 is effective against Alpha, Kappa and Delta variants
Source: Sci Rep. 2022 Jun 11;12:9701. doi: 10.1038/s41598-022-14263-1 (PMC9188278; doi:10.1038/s41598-022-14263-1)
Supplement: Supplementary file 2 — Supplementary Information 2. [file 41598_2022_14263_MOESM2_ESM.zip › SciRep_data/SMD_data/MUTATION/Binding_affinity/Delta/nout_ave_work_time.dat]

#Time (ps)      Ave work (kcal/mol)
   0.00000000       0.00000000    
  0.100000001       2.30442993E-02
  0.200000003       3.77832986E-02
  0.300000012       7.10183010E-02
  0.400000006       9.04159993E-02
  0.500000000      0.129547998    
  0.600000024      0.143863007    
  0.699999988      0.188855007    
  0.800000012      0.217767999    
  0.899999976      0.237239003    
   1.00000000      0.252932012    
   1.10000002      0.255322009    
   1.20000005      0.256864011    
   1.29999995      0.256864011    
   1.39999998      0.261997998    
   1.50000000      0.264510989    
   1.60000002      0.266687989    
   1.70000005      0.269901991    
   1.79999995      0.270808995    
   1.89999998      0.278952986    
   2.00000000      0.280773014    
   2.09999990      0.281792998    
   2.20000005      0.283383995    
   2.29999995      0.285780996    
   2.40000010      0.285780996    
   2.50000000      0.287786990    
   2.59999990      0.290683001    
   2.70000005      0.293576986    
   2.79999995      0.294384003    
   2.90000010      0.294384003    
   3.00000000      0.298783004    
   3.09999990      0.300173014    
   3.20000005      0.300372988    
   3.29999995      0.302190006    
   3.40000010      0.302444011    
   3.50000000      0.303968012    
   3.59999990      0.307480007    
   3.70000005      0.308885008    
   3.79999995      0.313241988    
   3.90000010      0.313484013    
   4.00000000      0.313703001    
   4.09999990      0.314060003    
   4.19999981      0.314383000    
   4.30000019      0.316960007    
   4.40000010      0.318558991    
   4.50000000      0.319359988    
   4.59999990      0.320075989    
   4.69999981      0.320295990    
   4.80000019      0.320295990    
   4.90000010      0.321952999    
   5.00000000      0.325412005    
   5.09999990      0.325596988    
   5.19999981      0.325993001    
   5.30000019      0.325993001    
   5.40000010      0.330642015    
   5.50000000      0.331055999    
   5.59999990      0.331883013    
   5.69999981      0.332042992    
   5.80000019      0.333833009    
   5.90000010      0.334244996    
   6.00000000      0.335729986    
   6.09999990      0.335907012    
   6.19999981      0.336829007    
   6.30000019      0.339087993    
   6.40000010      0.342099994    
   6.50000000      0.342099994    
   6.59999990      0.344794005    
   6.69999981      0.347467005    
   6.80000019      0.347824007    
   6.90000010      0.348177999    
   7.00000000      0.351345986    
   7.09999990      0.351586014    
   7.19999981      0.353635997    
   7.30000019      0.353962004    
   7.40000010      0.354487002    
   7.50000000      0.355352014    
   7.59999990      0.355749995    
   7.69999981      0.358534992    
   7.80000019      0.359012008    
   7.90000010      0.364028007    
   8.00000000      0.367718011    
   8.10000038      0.371675014    
   8.19999981      0.371834010    
   8.30000019      0.371993005    
   8.39999962      0.373268992    
   8.50000000      0.373268992    
   8.60000038      0.373472005    
   8.69999981      0.377362996    
   8.80000019      0.377528995    
   8.89999962      0.382521987    
   9.00000000      0.385766000    
   9.10000038      0.385766000    
   9.19999981      0.388105005    
   9.30000019      0.390643001    
   9.39999962      0.391243011    
   9.50000000      0.391395003    
   9.60000038      0.391876996    
   9.69999981      0.392549008    
   9.80000019      0.393449008    
   9.89999962      0.395480007    
   10.0000000      0.395480007    
   10.1000004      0.395808995    
   10.1999998      0.397478998    
   10.3000002      0.401802987    
   10.3999996      0.403008014    
   10.5000000      0.403356999    
   10.6000004      0.403827012    
   10.6999998      0.404305011    
   10.8000002      0.406432003    
   10.8999996      0.406646013    
   11.0000000      0.406881005    
   11.1000004      0.408266008    
   11.1999998      0.408430010    
   11.3000002      0.409698993    
   11.3999996      0.410174996    
   11.5000000      0.413592011    
   11.6000004      0.414730996    
   11.6999998      0.416391999    
   11.8000002      0.420531005    
   11.8999996      0.421009988    
   12.0000000      0.423242986    
   12.1000004      0.423242986    
   12.1999998      0.424257994    
   12.3000002      0.424398005    
   12.3999996      0.424762011    
   12.5000000      0.425148994    
   12.6000004      0.427159011    
   12.6999998      0.428802013    
   12.8000002      0.429017007    
   12.8999996      0.430272996    
   13.0000000      0.430523008    
   13.1000004      0.431012988    
   13.1999998      0.431502014    
   13.3000002      0.431946009    
   13.3999996      0.432801008    
   13.5000000      0.434235990    
   13.6000004      0.436049998    
   13.6999998      0.437323987    
   13.8000002      0.439550012    
   13.8999996      0.441460997    
   14.0000000      0.442909986    
   14.1000004      0.444047987    
   14.1999998      0.444198012    
   14.3000002      0.445271999    
   14.3999996      0.445589006    
   14.5000000      0.446072012    
   14.6000004      0.447311997    
   14.6999998      0.448505014    
   14.8000002      0.450767010    
   14.8999996      0.451817989    
   15.0000000      0.451817989    
   15.1000004      0.454028010    
   15.1999998      0.455908000    
   15.3000002      0.456075996    
   15.3999996      0.458074003    
   15.5000000      0.458074003    
   15.6000004      0.458225995    
   15.6999998      0.460301995    
   15.8000002      0.460642993    
   15.8999996      0.460642993    
   16.0000000      0.461205989    
   16.1000004      0.461634010    
   16.2000008      0.462105989    
   16.2999992      0.462296009    
   16.3999996      0.463434994    
   16.5000000      0.463856012    
   16.6000004      0.470263004    
   16.7000008      0.470705003    
   16.7999992      0.470705003    
   16.8999996      0.471199006    
   17.0000000      0.471816003    
   17.1000004      0.472418994    
   17.2000008      0.472649008    
   17.2999992      0.473248005    
   17.3999996      0.473248005    
   17.5000000      0.473596990    
   17.6000004      0.474797010    
   17.7000008      0.478776008    
   17.7999992      0.485089988    
   17.8999996      0.485565007    
   18.0000000      0.485799015    
   18.1000004      0.486032009    
   18.2000008      0.487457007    
   18.2999992      0.487668008    
   18.3999996      0.490604997    
   18.5000000      0.491079003    
   18.6000004      0.492031008    
   18.7000008      0.492031008    
   18.7999992      0.493252993    
   18.8999996      0.493463010    
   19.0000000      0.494854987    
   19.1000004      0.494989991    
   19.2000008      0.495279014    
   19.2999992      0.496618986    
   19.3999996      0.498084009    
   19.5000000      0.499660999    
   19.6000004      0.499660999    
   19.7000008      0.499987990    
   19.7999992      0.500185013    
   19.8999996      0.500378013    
   20.0000000      0.500523984    
   20.1000004      0.500853002    
   20.2000008      0.501199007    
   20.2999992      0.502699971    
   20.3999996      0.503319025    
   20.5000000      0.504275978    
   20.6000004      0.505223989    
   20.7000008      0.505223989    
   20.7999992      0.505358994    
   20.8999996      0.506918013    
   21.0000000      0.507947981    
   21.1000004      0.508534014    
   21.2000008      0.508894026    
   21.2999992      0.509732008    
   21.3999996      0.510577023    
   21.5000000      0.510577023    
   21.6000004      0.510972023    
   21.7000008      0.511273026    
   21.7999992      0.514006019    
   21.8999996      0.514401972    
   22.0000000      0.514401972    
   22.1000004      0.515069008    
   22.2000008      0.515520990    
   22.2999992      0.515667021    
   22.3999996      0.516249001    
   22.5000000      0.516249001    
   22.6000004      0.517988980    
   22.7000008      0.517988980    
   22.7999992      0.518491983    
   22.8999996      0.519562006    
   23.0000000      0.519878983    
   23.1000004      0.520469010    
   23.2000008      0.521255016    
   23.2999992      0.521812975    
   23.3999996      0.522840023    
   23.5000000      0.523047984    
   23.6000004      0.523513973    
   23.7000008      0.523783982    
   23.7999992      0.523966014    
   23.8999996      0.526544988    
   24.0000000      0.526749015    
   24.1000004      0.527787030    
   24.2000008      0.528358996    
   24.2999992      0.528744996    
   24.3999996      0.529614985    
   24.5000000      0.529851019    
   24.6000004      0.530732989    
   24.7000008      0.530732989    
   24.7999992      0.531506002    
   24.8999996      0.531816006    
   25.0000000      0.531816006    
   25.1000004      0.532020986    
   25.2000008      0.532640994    
   25.2999992      0.532926977    
   25.3999996      0.533088982    
   25.5000000      0.533923984    
   25.6000004      0.534117997    
   25.7000008      0.534956992    
   25.7999992      0.534956992    
   25.8999996      0.536840022    
   26.0000000      0.537015975    
   26.1000004      0.538423002    
   26.2000008      0.538613975    
   26.2999992      0.538613975    
   26.3999996      0.539017022    
   26.5000000      0.539246976    
   26.6000004      0.540181994    
   26.7000008      0.540579021    
   26.7999992      0.541029990    
   26.8999996      0.541180015    
   27.0000000      0.541420996    
   27.1000004      0.541630030    
   27.2000008      0.541630030    
   27.2999992      0.541876018    
   27.3999996      0.541876018    
   27.5000000      0.542163014    
   27.6000004      0.542304993    
   27.7000008      0.542434990    
   27.7999992      0.542892992    
   27.8999996      0.543775976    
   28.0000000      0.543775976    
   28.1000004      0.544043005    
   28.2000008      0.545240998    
   28.2999992      0.545629025    
   28.3999996      0.545925021    
   28.5000000      0.546203017    
   28.6000004      0.546962023    
   28.7000008      0.547100008    
   28.7999992      0.547100008    
   28.8999996      0.547100008    
   29.0000000      0.547656000    
   29.1000004      0.547926009    
   29.2000008      0.548029006    
   29.2999992      0.549215972    
   29.3999996      0.549632013    
   29.5000000      0.550184011    
   29.6000004      0.550733984    
   29.7000008      0.551144004    
   29.7999992      0.551144004    
   29.8999996      0.551351011    
   30.0000000      0.551786005    
   30.1000004      0.551877975    
   30.2000008      0.552632987    
   30.2999992      0.552807987    
   30.3999996      0.553044975    
   30.5000000      0.555703998    
   30.6000004      0.555812001    
   30.7000008      0.556793988    
   30.7999992      0.558577001    
   30.8999996      0.560311973    
   31.0000000      0.560311973    
   31.1000004      0.560350001    
   31.2000008      0.560494006    
   31.2999992      0.561092973    
   31.3999996      0.561092973    
   31.5000000      0.565057993    
   31.6000004      0.565205991    
   31.7000008      0.565205991    
   31.7999992      0.565205991    
   31.8999996      0.565555990    
   32.0000000      0.565858006    
   32.0999985      0.566304982    
   32.2000008      0.566712022    
   32.2999992      0.566895008    
   32.4000015      0.567256987    
   32.5000000      0.567256987    
   32.5999985      0.567699015    
   32.7000008      0.568621993    
   32.7999992      0.568874002    
   32.9000015      0.569826007    
   33.0000000      0.570527017    
   33.0999985      0.571124017    
   33.2000008      0.571707010    
   33.2999992      0.571900010    
   33.4000015      0.572085977    
   33.5000000      0.572779000    
   33.5999985      0.573364019    
   33.7000008      0.575412989    
   33.7999992      0.575695992    
   33.9000015      0.575695992    
   34.0000000      0.575914979    
   34.0999985      0.575914979    
   34.2000008      0.576588988    
   34.2999992      0.576781988    
   34.4000015      0.576986015    
   34.5000000      0.577212989    
   34.5999985      0.577383995    
   34.7000008      0.577556014    
   34.7999992      0.577768028    
   34.9000015      0.577980995    
   35.0000000      0.577980995    
   35.0999985      0.578208029    
   35.2000008      0.578208029    
   35.2999992      0.578810990    
   35.4000015      0.579402030    
   35.5000000      0.579587996    
   35.5999985      0.579770029    
   35.7000008      0.579770029    
   35.7999992      0.579936981    
   35.9000015      0.580080986    
   36.0000000      0.580765009    
   36.0999985      0.581097007    
   36.2000008      0.581317008    
   36.2999992      0.581456006    
   36.4000015      0.582042992    
   36.5000000      0.582042992    
   36.5999985      0.582839012    
   36.7000008      0.583010018    
   36.7999992      0.583222985    
   36.9000015      0.583495975    
   37.0000000      0.583495975    
   37.0999985      0.583495975    
   37.2000008      0.583733022    
   37.2999992      0.584083974    
   37.4000015      0.584797025    
   37.5000000      0.585003972    
   37.5999985      0.585202992    
   37.7000008      0.585590005    
   37.7999992      0.585784018    
   37.9000015      0.586553991    
   38.0000000      0.586553991    
   38.0999985      0.586929023    
   38.2000008      0.587117016    
   38.2999992      0.587291002    
   38.4000015      0.587291002    
   38.5000000      0.588276029    
   38.5999985      0.588276029    
   38.7000008      0.588647008    
   38.7999992      0.588957012    
   38.9000015      0.589644015    
   39.0000000      0.589644015    
   39.0999985      0.589644015    
   39.2000008      0.590139985    
   39.2999992      0.590139985    
   39.4000015      0.590529025    
   39.5000000      0.591072023    
   39.5999985      0.591072023    
   39.7000008      0.591216028    
   39.7999992      0.591504991    
   39.9000015      0.591775000    
   40.0000000      0.591863990    
   40.0999985      0.592050016    
   40.2000008      0.592050016    
   40.2999992      0.592172980    
   40.4000015      0.592427015    
   40.5000000      0.593118012    
   40.5999985      0.593276024    
   40.7000008      0.593447030    
   40.7999992      0.593649983    
   40.9000015      0.594515979    
   41.0000000      0.594707012    
   41.0999985      0.594794989    
   41.2000008      0.594927013    
   41.2999992      0.595076978    
   41.4000015      0.595484972    
   41.5000000      0.595484972    
   41.5999985      0.595984995    
   41.7000008      0.595984995    
   41.7999992      0.596121013    
   41.9000015      0.596360981    
   42.0000000      0.596499026    
   42.0999985      0.596629024    
   42.2000008      0.596864998    
   42.2999992      0.597428024    
   42.4000015      0.597555995    
   42.5000000      0.597862005    
   42.5999985      0.597862005    
   42.7000008      0.597862005    
   42.7999992      0.598064005    
   42.9000015      0.598264992    
   43.0000000      0.598743975    
   43.0999985      0.598935008    
   43.2000008      0.598935008    
   43.2999992      0.598935008    
   43.4000015      0.599487007    
   43.5000000      0.599487007    
   43.5999985      0.599870980    
   43.7000008      0.600422025    
   43.7999992      0.600642979    
   43.9000015      0.600796998    
   44.0000000      0.602226973    
   44.0999985      0.602373004    
   44.2000008      0.602684975    
   44.2999992      0.602885008    
   44.4000015      0.603469014    
   44.5000000      0.605204999    
   44.5999985      0.605204999    
   44.7000008      0.605938017    
   44.7999992      0.606283009    
   44.9000015      0.607652009    
   45.0000000      0.608115017    
   45.0999985      0.608245015    
   45.2000008      0.608816028    
   45.2999992      0.608816028    
   45.4000015      0.609057009    
   45.5000000      0.609057009    
   45.5999985      0.609741986    
   45.7000008      0.609974980    
   45.7999992      0.609974980    
   45.9000015      0.610249996    
   46.0000000      0.610689998    
   46.0999985      0.610880017    
   46.2000008      0.610880017    
   46.2999992      0.610880017    
   46.4000015      0.611602008    
   46.5000000      0.612784982    
   46.5999985      0.612784982    
   46.7000008      0.612963974    
   46.7999992      0.612963974    
   46.9000015      0.613110006    
   47.0000000      0.613110006    
   47.0999985      0.613649011    
   47.2000008      0.613738000    
   47.2999992      0.614174008    
   47.4000015      0.614341021    
   47.5000000      0.614341021    
   47.5999985      0.614341021    
   47.7000008      0.614911973    
   47.7999992      0.614911973    
   47.9000015      0.615047991    
   48.0000000      0.615047991    
   48.0999985      0.615225017    
   48.2000008      0.615225017    
   48.2999992      0.615513027    
   48.4000015      0.615513027    
   48.5000000      0.615836978    
   48.5999985      0.616082013    
   48.7000008      0.616228998    
   48.7999992      0.616362989    
   48.9000015      0.616599977    
   49.0000000      0.616729975    
   49.0999985      0.616991997    
   49.2000008      0.617123008    
   49.2999992      0.617408991    
   49.4000015      0.617408991    
   49.5000000      0.617591023    
   49.5999985      0.617591023    
   49.7000008      0.617591023    
   49.7999992      0.617726982    
   49.9000015      0.617864013    
   50.0000000      0.617864013    
   50.0999985      0.617954016    
   50.2000008      0.618133008    
   50.2999992      0.618133008    
   50.4000015      0.618273973    
   50.5000000      0.618494987    
   50.5999985      0.618999004    
   50.7000008      0.619081020    
   50.7999992      0.620395005    
   50.9000015      0.621299028    
   51.0000000      0.621299028    
   51.0999985      0.621608019    
   51.2000008      0.621769011    
   51.2999992      0.621769011    
   51.4000015      0.621769011    
   51.5000000      0.622419000    
   51.5999985      0.622581005    
   51.7000008      0.622581005    
   51.7999992      0.622655988    
   51.9000015      0.622771978    
   52.0000000      0.623048007    
   52.0999985      0.623371005    
   52.2000008      0.623371005    
   52.2999992      0.623459995    
   52.4000015      0.623459995    
   52.5000000      0.624008000    
   52.5999985      0.624364018    
   52.7000008      0.624556005    
   52.7999992      0.625127971    
   52.9000015      0.625356972    
   53.0000000      0.625735998    
   53.0999985      0.625735998    
   53.2000008      0.625916004    
   53.2999992      0.625916004    
   53.4000015      0.626056015    
   53.5000000      0.626143992    
   53.5999985      0.626294971    
   53.7000008      0.626294971    
   53.7999992      0.626294971    
   53.9000015      0.627269983    
   54.0000000      0.627421021    
   54.0999985      0.628381014    
   54.2000008      0.628381014    
   54.2999992      0.628657997    
   54.4000015      0.628657997    
   54.5000000      0.629252017    
   54.5999985      0.629454017    
   54.7000008      0.629454017    
   54.7999992      0.629621029    
   54.9000015      0.629930973    
   55.0000000      0.630218029    
   55.0999985      0.630957007    
   55.2000008      0.631190002    
   55.2999992      0.631361008    
   55.4000015      0.631496012    
   55.5000000      0.631570995    
   55.5999985      0.631700993    
   55.7000008      0.631700993    
   55.7999992      0.631987989    
   55.9000015      0.632059991    
   56.0000000      0.632430971    
   56.0999985      0.632430971    
   56.2000008      0.632430971    
   56.2999992      0.632524014    
   56.4000015      0.632965982    
   56.5000000      0.633729994    
   56.5999985      0.634443998    
   56.7000008      0.634796977    
   56.7999992      0.635424972    
   56.9000015      0.636232972    
   57.0000000      0.636420012    
   57.0999985      0.636420012    
   57.2000008      0.636420012    
   57.2999992      0.636555016    
   57.4000015      0.636739016    
   57.5000000      0.636826992    
   57.5999985      0.637099028    
   57.7000008      0.637377977    
   57.7999992      0.637757003    
   57.9000015      0.637757003    
   58.0000000      0.637757003    
   58.0999985      0.637988985    
   58.2000008      0.638230979    
   58.2999992      0.638490021    
   58.4000015      0.638668001    
   58.5000000      0.638668001    
   58.5999985      0.639258027    
   58.7000008      0.639258027    
   58.7999992      0.639824986    
   58.9000015      0.641003013    
   59.0000000      0.642184973    
   59.0999985      0.642426014    
   59.2000008      0.642849982    
   59.2999992      0.643011987    
   59.4000015      0.643172979    
   59.5000000      0.643429995    
   59.5999985      0.643429995    
   59.7000008      0.643979013    
   59.7999992      0.644176006    
   59.9000015      0.644176006    
   60.0000000      0.644657016    
   60.0999985      0.644749999    
   60.2000008      0.644845009    
   60.2999992      0.646510005    
   60.4000015      0.646893024    
   60.5000000      0.647373974    
   60.5999985      0.647373974    
   60.7000008      0.647552013    
   60.7999992      0.647552013    
   60.9000015      0.647687018    
   61.0000000      0.647687018    
   61.0999985      0.648057997    
   61.2000008      0.648057997    
   61.2999992      0.648221016    
   61.4000015      0.648357987    
   61.5000000      0.649132013    
   61.5999985      0.650353014    
   61.7000008      0.650977015    
   61.7999992      0.651570022    
   61.9000015      0.651865005    
   62.0000000      0.651865005    
   62.0999985      0.651865005    
   62.2000008      0.652341008    
   62.2999992      0.652521014    
   62.4000015      0.652697027    
   62.5000000      0.652871013    
   62.5999985      0.652871013    
   62.7000008      0.653364003    
   62.7999992      0.654039025    
   62.9000015      0.654156983    
   63.0000000      0.654156983    
   63.0999985      0.654538989    
   63.2000008      0.654833972    
   63.2999992      0.655049026    
   63.4000015      0.655188024    
   63.5000000      0.655188024    
   63.5999985      0.655287981    
   63.7000008      0.655689001    
   63.7999992      0.655990005    
   63.9000015      0.656212986    
   64.0000000      0.656212986    
   64.0999985      0.656212986    
   64.1999969      0.656287014    
   64.3000031      0.656593025    
   64.4000015      0.657011986    
   64.5000000      0.658213019    
   64.5999985      0.658213019    
   64.6999969      0.658685029    
   64.8000031      0.658806980    
   64.9000015      0.658806980    
   65.0000000      0.658806980    
   65.0999985      0.658806980    
   65.1999969      0.658950984    
   65.3000031      0.659072995    
   65.4000015      0.659072995    
   65.5000000      0.659224987    
   65.5999985      0.659358025    
   65.6999969      0.659601986    
   65.8000031      0.660288990    
   65.9000015      0.661637008    
   66.0000000      0.662319005    
   66.0999985      0.662608027    
   66.1999969      0.662608027    
   66.3000031      0.662774026    
   66.4000015      0.662774026    
   66.5000000      0.662896991    
   66.5999985      0.663601995    
   66.6999969      0.663879991    
   66.8000031      0.664270997    
   66.9000015      0.664270997    
   67.0000000      0.664403021    
   67.0999985      0.664672017    
   67.1999969      0.665085018    
   67.3000031      0.665085018    
   67.4000015      0.665260017    
   67.5000000      0.665467024    
   67.5999985      0.665737987    
   67.6999969      0.665922999    
   67.8000031      0.666414022    
   67.9000015      0.666414022    
   68.0000000      0.666872978    
   68.0999985      0.667064011    
   68.1999969      0.667376995    
   68.3000031      0.667571008    
   68.4000015      0.667743981    
   68.5000000      0.667743981    
   68.5999985      0.667743981    
   68.6999969      0.667743981    
   68.8000031      0.667917013    
   68.9000015      0.667917013    
   69.0000000      0.668205023    
   69.0999985      0.668205023    
   69.1999969      0.668205023    
   69.3000031      0.668300986    
   69.4000015      0.668300986    
   69.5000000      0.668524027    
   69.5999985      0.668896973    
   69.6999969      0.669179022    
   69.8000031      0.669719994    
   69.9000015      0.670032978    
   70.0000000      0.670032978    
   70.0999985      0.670220971    
   70.1999969      0.670220971    
   70.3000031      0.670970976    
   70.4000015      0.671332002    
   70.5000000      0.671332002    
   70.5999985      0.671411991    
   70.6999969      0.671491027    
   70.8000031      0.672021985    
   70.9000015      0.672209024    
   71.0000000      0.672209024    
   71.0999985      0.672209024    
   71.1999969      0.672531009    
   71.3000031      0.672843993    
   71.4000015      0.672964990    
   71.5000000      0.673066020    
   71.5999985      0.673413992    
   71.6999969      0.673731983    
   71.8000031      0.673731983    
   71.9000015      0.673825026    
   72.0000000      0.674088001    
   72.0999985      0.674610019    
   72.1999969      0.675114989    
   72.3000031      0.675114989    
   72.4000015      0.675329030    
   72.5000000      0.675603986    
   72.5999985      0.675603986    
   72.6999969      0.676469028    
   72.8000031      0.676805019    
   72.9000015      0.676805019    
   73.0000000      0.677569985    
   73.0999985      0.678326011    
   73.1999969      0.678529978    
   73.3000031      0.678659022    
   73.4000015      0.679045975    
   73.5000000      0.679045975    
   73.5999985      0.679045975    
   73.6999969      0.679602981    
   73.8000031      0.680176020    
   73.9000015      0.680176020    
   74.0000000      0.680435002    
   74.0999985      0.680689991    
   74.1999969      0.680689991    
   74.3000031      0.681140006    
   74.4000015      0.681140006    
   74.5000000      0.681303024    
   74.5999985      0.681425989    
   74.6999969      0.681513011    
   74.8000031      0.681550980    
   74.9000015      0.681590021    
   75.0000000      0.681684017    
   75.0999985      0.681872010    
   75.1999969      0.682228029    
   75.3000031      0.682228029    
   75.4000015      0.682464004    
   75.5000000      0.682464004    
   75.5999985      0.683759987    
   75.6999969      0.683759987    
   75.8000031      0.683759987    
   75.9000015      0.683939993    
   76.0000000      0.683939993    
   76.0999985      0.684113026    
   76.1999969      0.684279025    
   76.3000031      0.684279025    
   76.4000015      0.684279025    
   76.5000000      0.684279025    
   76.5999985      0.684433997    
   76.6999969      0.684610009    
   76.8000031      0.684687972    
   76.9000015      0.684687972    
   77.0000000      0.685064018    
   77.0999985      0.685328007    
   77.1999969      0.685774028    
   77.3000031      0.685774028    
   77.4000015      0.686049998    
   77.5000000      0.687123001    
   77.5999985      0.687279999    
   77.6999969      0.687435985    
   77.8000031      0.687619984    
   77.9000015      0.687840998    
   78.0000000      0.688084006    
   78.0999985      0.688084006    
   78.1999969      0.688215017    
   78.3000031      0.688215017    
   78.4000015      0.688709021    
   78.5000000      0.688709021    
   78.5999985      0.688796997    
   78.6999969      0.688796997    
   78.8000031      0.689262986    
   78.9000015      0.689624012    
   79.0000000      0.689624012    
   79.0999985      0.689894974    
   79.1999969      0.690023005    
   79.3000031      0.690151989    
   79.4000015      0.690151989    
   79.5000000      0.690392971    
   79.5999985      0.690775990    
   79.6999969      0.690856993    
   79.8000031      0.690856993    
   79.9000015      0.690943003    
   80.0000000      0.691026986    
   80.0999985      0.691124976    
   80.1999969      0.691316009    
   80.3000031      0.691316009    
   80.4000015      0.691555023    
   80.5000000      0.691555023    
   80.5999985      0.691693008    
   80.6999969      0.691830993    
   80.8000031      0.692093015    
   80.9000015      0.692299008    
   81.0000000      0.692431986    
   81.0999985      0.692611992    
   81.1999969      0.692902029    
   81.3000031      0.692902029    
   81.4000015      0.692902029    
   81.5000000      0.693174005    
   81.5999985      0.694000006    
   81.6999969      0.694729984    
   81.8000031      0.694729984    
   81.9000015      0.694953024    
   82.0000000      0.695191979    
   82.0999985      0.695282996    
   82.1999969      0.695538998    
   82.3000031      0.695538998    
   82.4000015      0.695706010    
   82.5000000      0.695882976    
   82.5999985      0.695882976    
   82.6999969      0.695882976    
   82.8000031      0.695882976    
   82.9000015      0.696074009    
   83.0000000      0.696304023    
   83.0999985      0.696304023    
   83.1999969      0.696452975    
   83.3000031      0.696452975    
   83.4000015      0.696659029    
   83.5000000      0.696839988    
   83.5999985      0.697121978    
   83.6999969      0.697476983    
   83.8000031      0.697695971    
   83.9000015      0.697695971    
   84.0000000      0.697695971    
   84.0999985      0.697695971    
   84.1999969      0.698069990    
   84.3000031      0.698069990    
   84.4000015      0.698338985    
   84.5000000      0.698746026    
   84.5999985      0.698746026    
   84.6999969      0.698746026    
   84.8000031      0.698746026    
   84.9000015      0.698988020    
   85.0000000      0.699223995    
   85.0999985      0.699374974    
   85.1999969      0.699374974    
   85.3000031      0.699374974    
   85.4000015      0.699374974    
   85.5000000      0.699726999    
   85.5999985      0.699726999    
   85.6999969      0.700841010    
   85.8000031      0.701403022    
   85.9000015      0.701645970    
   86.0000000      0.702023029    
   86.0999985      0.702156007    
   86.1999969      0.702156007    
   86.3000031      0.702776015    
   86.4000015      0.702776015    
   86.5000000      0.702934027    
   86.5999985      0.702934027    
   86.6999969      0.702934027    
   86.8000031      0.702934027    
   86.9000015      0.703140020    
   87.0000000      0.703432024    
   87.0999985      0.703810990    
   87.1999969      0.703810990    
   87.3000031      0.704043984    
   87.4000015      0.704043984    
   87.5000000      0.704180002    
   87.5999985      0.704385996    
   87.6999969      0.704385996    
   87.8000031      0.704674006    
   87.9000015      0.704674006    
   88.0000000      0.705591977    
   88.0999985      0.705875993    
   88.1999969      0.706128001    
   88.3000031      0.706411004    
   88.4000015      0.706411004    
   88.5000000      0.706609011    
   88.5999985      0.706811011    
   88.6999969      0.706811011    
   88.8000031      0.707102001    
   88.9000015      0.707102001    
   89.0000000      0.707102001    
   89.0999985      0.707356989    
   89.1999969      0.708146989    
   89.3000031      0.708537996    
   89.4000015      0.708724022    
   89.5000000      0.708999991    
   89.5999985      0.708999991    
   89.6999969      0.708999991    
   89.8000031      0.708999991    
   89.9000015      0.709316015    
   90.0000000      0.709316015    
   90.0999985      0.709522009    
   90.1999969      0.709728003    
   90.3000031      0.709927022    
   90.4000015      0.710071981    
   90.5000000      0.710071981    
   90.5999985      0.710637987    
   90.6999969      0.710637987    
   90.8000031      0.711027980    
   90.9000015      0.711148977    
   91.0000000      0.711270988    
   91.0999985      0.711400986    
   91.1999969      0.711400986    
   91.3000031      0.711578012    
   91.4000015      0.711831987    
   91.5000000      0.712593973    
   91.5999985      0.712764978    
   91.6999969      0.712870002    
   91.8000031      0.712974012    
   91.9000015      0.713192999    
   92.0000000      0.713753998    
   92.0999985      0.714119971    
   92.1999969      0.714119971    
   92.3000031      0.714302003    
   92.4000015      0.714582980    
   92.5000000      0.714582980    
   92.5999985      0.714582980    
   92.6999969      0.714717984    
   92.8000031      0.714986980    
   92.9000015      0.715272009    
   93.0000000      0.715662003    
   93.0999985      0.715662003    
   93.1999969      0.716313004    
   93.3000031      0.717023015    
   93.4000015      0.717023015    
   93.5000000      0.717023015    
   93.5999985      0.717297018    
   93.6999969      0.717297018    
   93.8000031      0.717715979    
   93.9000015      0.717878997    
   94.0000000      0.718330026    
   94.0999985      0.718330026    
   94.1999969      0.718452990    
   94.3000031      0.718666971    
   94.4000015      0.718666971    
   94.5000000      0.718859971    
   94.5999985      0.718859971    
   94.6999969      0.719208002    
   94.8000031      0.719208002    
   94.9000015      0.719208002    
   95.0000000      0.719632030    
   95.0999985      0.719951987    
   95.1999969      0.719951987    
   95.3000031      0.720089972    
   95.4000015      0.720273972    
   95.5000000      0.720427990    
   95.5999985      0.720427990    
   95.6999969      0.720427990    
   95.8000031      0.720427990    
   95.9000015      0.720668972    
   96.0000000      0.720839977    
   96.0999985      0.721068025    
   96.1999969      0.721885026    
   96.3000031      0.722092986    
   96.4000015      0.722504020    
   96.5000000      0.722900987    
   96.5999985      0.722900987    
   96.6999969      0.723062992    
   96.8000031      0.723771989    
   96.9000015      0.723771989    
   97.0000000      0.723957002    
   97.0999985      0.724075019    
   97.1999969      0.724299014    
   97.3000031      0.724299014    
   97.4000015      0.724299014    
   97.5000000      0.724487007    
   97.5999985      0.724673986    
   97.6999969      0.724762976    
   97.8000031      0.724762976    
   97.9000015      0.725031972    
   98.0000000      0.726028025    
   98.0999985      0.726360977    
   98.1999969      0.726360977    
   98.3000031      0.726575017    
   98.4000015      0.726734996    
   98.5000000      0.726961017    
   98.5999985      0.726961017    
   98.6999969      0.726961017    
   98.8000031      0.726961017    
   98.9000015      0.726961017    
   99.0000000      0.727183998    
   99.0999985      0.727589011    
   99.1999969      0.727589011    
   99.3000031      0.727589011    
   99.4000015      0.727837026    
   99.5000000      0.727837026    
   99.5999985      0.727837026    
   99.6999969      0.728034973    
   99.8000031      0.728650987    
   99.9000015      0.728650987    
   100.000000      0.728874981    
   100.099998      0.728874981    
   100.199997      0.728874981    
   100.300003      0.729062021    
   100.400002      0.729268014    
   100.500000      0.729268014    
   100.599998      0.729363024    
   100.699997      0.729809999    
   100.800003      0.729809999    
   100.900002      0.730059981    
   101.000000      0.730059981    
   101.099998      0.730059981    
   101.199997      0.730239987    
   101.300003      0.730373025    
   101.400002      0.730618000    
   101.500000      0.730618000    
   101.599998      0.730618000    
   101.699997      0.730835021    
   101.800003      0.731109023    
   101.900002      0.731934011    
   102.000000      0.732145011    
   102.099998      0.732793987    
   102.199997      0.732793987    
   102.300003      0.732917011    
   102.400002      0.732917011    
   102.500000      0.732989013    
   102.599998      0.733115971    
   102.699997      0.733560026    
   102.800003      0.733820021    
   102.900002      0.733896017    
   103.000000      0.734066010    
   103.099998      0.734395027    
   103.199997      0.734395027    
   103.300003      0.734485984    
   103.400002      0.734697998    
   103.500000      0.735315025    
   103.599998      0.735490978    
   103.699997      0.735657990    
   103.800003      0.735657990    
   103.900002      0.736306012    
   104.000000      0.736603022    
   104.099998      0.736792982    
   104.199997      0.737051010    
   104.300003      0.737187028    
   104.400002      0.737379014    
   104.500000      0.737921000    
   104.599998      0.737921000    
   104.699997      0.737921000    
   104.800003      0.737921000    
   104.900002      0.737921000    
   105.000000      0.738252997    
   105.099998      0.738252997    
   105.199997      0.738384008    
   105.300003      0.738384008    
   105.400002      0.738542974    
   105.500000      0.738596022    
   105.599998      0.738596022    
   105.699997      0.739459991    
   105.800003      0.740293980    
   105.900002      0.740547001    
   106.000000      0.740709007    
   106.099998      0.740709007    
   106.199997      0.740709007    
   106.300003      0.740709007    
   106.400002      0.741039991    
   106.500000      0.741777003    
   106.599998      0.742181003    
   106.699997      0.742936015    
   106.800003      0.743110001    
   106.900002      0.743110001    
   107.000000      0.743242979    
   107.099998      0.743502975    
   107.199997      0.743632972    
   107.300003      0.743857980    
   107.400002      0.743857980    
   107.500000      0.744154990    
   107.599998      0.744154990    
   107.699997      0.744154990    
   107.800003      0.744378984    
   107.900002      0.744602978    
   108.000000      0.744835973    
   108.099998      0.745096982    
   108.199997      0.745154023    
   108.300003      0.745154023    
   108.400002      0.745648980    
   108.500000      0.745948017    
   108.599998      0.746093988    
   108.699997      0.746093988    
   108.800003      0.746093988    
   108.900002      0.746093988    
   109.000000      0.746264994    
   109.099998      0.746264994    
   109.199997      0.747085989    
   109.300003      0.747085989    
   109.400002      0.747340024    
   109.500000      0.747596025    
   109.599998      0.747744024    
   109.699997      0.747934997    
   109.800003      0.748304009    
   109.900002      0.748304009    
   110.000000      0.748304009    
   110.099998      0.748566985    
   110.199997      0.748869002    
   110.300003      0.748869002    
   110.400002      0.748969972    
   110.500000      0.748969972    
   110.599998      0.748969972    
   110.699997      0.748969972    
   110.800003      0.749532998    
   110.900002      0.749651015    
   111.000000      0.749651015    
   111.099998      0.749828994    
   111.199997      0.749828994    
   111.300003      0.749963999    
   111.400002      0.749963999    
   111.500000      0.749963999    
   111.599998      0.749963999    
   111.699997      0.750108004    
   111.800003      0.750108004    
   111.900002      0.751232028    
   112.000000      0.751232028    
   112.099998      0.751500010    
   112.199997      0.751500010    
   112.300003      0.751765013    
   112.400002      0.753087997    
   112.500000      0.754240990    
   112.599998      0.754240990    
   112.699997      0.754840016    
   112.800003      0.755234003    
   112.900002      0.755237997    
   113.000000      0.755237997    
   113.099998      0.755415976    
   113.199997      0.755878985    
   113.300003      0.756161988    
   113.400002      0.756456017    
   113.500000      0.757526994    
   113.599998      0.757955015    
   113.699997      0.758072972    
   113.800003      0.758072972    
   113.900002      0.758072972    
   114.000000      0.758453012    
   114.099998      0.758536994    
   114.199997      0.758664012    
   114.300003      0.758804023    
   114.400002      0.758855999    
   114.500000      0.759016991    
   114.599998      0.759271979    
   114.699997      0.759271979    
   114.800003      0.759580016    
   114.900002      0.759580016    
   115.000000      0.759751976    
   115.099998      0.759854972    
   115.199997      0.760016024    
   115.300003      0.760330975    
   115.400002      0.760900021    
   115.500000      0.760900021    
   115.599998      0.760991991    
   115.699997      0.761066020    
   115.800003      0.761066020    
   115.900002      0.761066020    
   116.000000      0.761101007    
   116.099998      0.761224985    
   116.199997      0.761444986    
   116.300003      0.761587977    
   116.400002      0.761784017    
   116.500000      0.762345016    
   116.599998      0.762345016    
   116.699997      0.762543023    
   116.800003      0.762718976    
   116.900002      0.763655007    
   117.000000      0.763655007    
   117.099998      0.763960004    
   117.199997      0.763996005    
   117.300003      0.764113009    
   117.400002      0.764113009    
   117.500000      0.764407992    
   117.599998      0.764670014    
   117.699997      0.764670014    
   117.800003      0.765062988    
   117.900002      0.765192986    
   118.000000      0.765358984    
   118.099998      0.765358984    
   118.199997      0.765520990    
   118.300003      0.765691996    
   118.400002      0.765881002    
   118.500000      0.765881002    
   118.599998      0.765881002    
   118.699997      0.766094029    
   118.800003      0.766094029    
   118.900002      0.766656995    
   119.000000      0.766656995    
   119.099998      0.767018974    
   119.199997      0.767215014    
   119.300003      0.767360985    
   119.400002      0.767481029    
   119.500000      0.767481029    
   119.599998      0.767830014    
   119.699997      0.767979980    
   119.800003      0.767979980    
   119.900002      0.768217027    
   120.000000      0.768217027    
   120.099998      0.768504977    
   120.199997      0.768504977    
   120.300003      0.768504977    
   120.400002      0.768504977    
   120.500000      0.768716991    
   120.599998      0.769032001    
   120.699997      0.769119978    
   120.800003      0.769119978    
   120.900002      0.769486010    
   121.000000      0.769879997    
   121.099998      0.769966006    
   121.199997      0.769966006    
   121.300003      0.770090997    
   121.400002      0.770790994    
   121.500000      0.771613002    
   121.599998      0.771613002    
   121.699997      0.771790028    
   121.800003      0.771943986    
   121.900002      0.774479985    
   122.000000      0.774479985    
   122.099998      0.774479985    
   122.199997      0.774559975    
   122.300003      0.774738014    
   122.400002      0.774738014    
   122.500000      0.775052011    
   122.599998      0.775542974    
   122.699997      0.775590003    
   122.800003      0.775590003    
   122.900002      0.775590003    
   123.000000      0.775763988    
   123.099998      0.775763988    
   123.199997      0.775763988    
   123.300003      0.775763988    
   123.400002      0.776063979    
   123.500000      0.776331007    
   123.599998      0.776499987    
   123.699997      0.776696026    
   123.800003      0.776951015    
   123.900002      0.776951015    
   124.000000      0.776951015    
   124.099998      0.776951015    
   124.199997      0.776951015    
   124.300003      0.777176023    
   124.400002      0.777392983    
   124.500000      0.777567983    
   124.599998      0.777634978    
   124.699997      0.777634978    
   124.800003      0.777634978    
   124.900002      0.777800977    
   125.000000      0.777800977    
   125.099998      0.778026998    
   125.199997      0.778434992    
   125.300003      0.779039025    
   125.400002      0.779039025    
   125.500000      0.779259980    
   125.599998      0.779483020    
   125.699997      0.779606998    
   125.800003      0.779892981    
   125.900002      0.780077994    
   126.000000      0.780249000    
   126.099998      0.780418992    
   126.199997      0.780418992    
   126.300003      0.780552030    
   126.400002      0.780613005    
   126.500000      0.780613005    
   126.599998      0.780613005    
   126.699997      0.780704021    
   126.800003      0.780797005    
   126.900002      0.780983984    
   127.000000      0.781198025    
   127.099998      0.781198025    
   127.199997      0.781306982    
   127.300003      0.781306982    
   127.400002      0.781306982    
   127.500000      0.781590998    
   127.599998      0.781590998    
   127.699997      0.781763017    
   127.800003      0.782270014    
   127.900002      0.782270014    
   128.000000      0.782503009    
   128.100006      0.783004999    
   128.199997      0.783208013    
   128.300003      0.783325016    
   128.399994      0.783325016    
   128.500000      0.783445001    
   128.600006      0.783629000    
   128.699997      0.783629000    
   128.800003      0.783842027    
   128.899994      0.784022987    
   129.000000      0.784214020    
   129.100006      0.784214020    
   129.199997      0.784395993    
   129.300003      0.784626007    
   129.399994      0.784974992    
   129.500000      0.784974992    
   129.600006      0.784974992    
   129.699997      0.785215974    
   129.800003      0.785713971    
   129.899994      0.785793006    
   130.000000      0.786321998    
   130.100006      0.786602020    
   130.199997      0.786602020    
   130.300003      0.786719978    
   130.399994      0.786719978    
   130.500000      0.787141979    
   130.600006      0.787339985    
   130.699997      0.787853003    
   130.800003      0.788124979    
   130.899994      0.788124979    
   131.000000      0.788124979    
   131.100006      0.788749993    
   131.199997      0.788749993    
   131.300003      0.788749993    
   131.399994      0.788941979    
   131.500000      0.788941979    
   131.600006      0.789460003    
   131.699997      0.789460003    
   131.800003      0.789690971    
   131.899994      0.789690971    
   132.000000      0.789690971    
   132.100006      0.789959013    
   132.199997      0.790269017    
   132.300003      0.790436983    
   132.399994      0.790436983    
   132.500000      0.791077018    
   132.600006      0.791077018    
   132.699997      0.791077018    
   132.800003      0.791077018    
   132.899994      0.791263998    
   133.000000      0.791263998    
   133.100006      0.791504025    
   133.199997      0.791504025    
   133.300003      0.791504025    
   133.399994      0.792051971    
   133.500000      0.792361021    
   133.600006      0.792361021    
   133.699997      0.792361021    
   133.800003      0.792578995    
   133.899994      0.792578995    
   134.000000      0.793098986    
   134.100006      0.793380976    
   134.199997      0.793380976    
   134.300003      0.793380976    
   134.399994      0.793631017    
   134.500000      0.794183016    
   134.600006      0.794330001    
   134.699997      0.794435978    
   134.800003      0.794586003    
   134.899994      0.794672012    
   135.000000      0.794857979    
   135.100006      0.795248985    
   135.199997      0.795248985    
   135.300003      0.795248985    
   135.399994      0.795894027    
   135.500000      0.796015978    
   135.600006      0.796221018    
   135.699997      0.796389997    
   135.800003      0.796581984    
   135.899994      0.796581984    
   136.000000      0.796805978    
   136.100006      0.797361016    
   136.199997      0.797361016    
   136.300003      0.797785997    
   136.399994      0.798825026    
   136.500000      0.799021006    
   136.600006      0.799574018    
   136.699997      0.799574018    
   136.800003      0.800375998    
   136.899994      0.800610006    
   137.000000      0.800610006    
   137.100006      0.800610006    
   137.199997      0.800848007    
   137.300003      0.801328003    
   137.399994      0.801618993    
   137.500000      0.801946998    
   137.600006      0.801946998    
   137.699997      0.801946998    
   137.800003      0.802053988    
   137.899994      0.802053988    
   138.000000      0.802963972    
   138.100006      0.803424001    
   138.199997      0.803673983    
   138.300003      0.803918004    
   138.399994      0.804107010    
   138.500000      0.804107010    
   138.600006      0.804304004    
   138.699997      0.804304004    
   138.800003      0.804666996    
   138.899994      0.804666996    
   139.000000      0.804666996    
   139.100006      0.804795027    
   139.199997      0.804849029    
   139.300003      0.805242002    
   139.399994      0.805352986    
   139.500000      0.805352986    
   139.600006      0.805352986    
   139.699997      0.805352986    
   139.800003      0.805890977    
   139.899994      0.805890977    
   140.000000      0.806064010    
   140.100006      0.806596994    
   140.199997      0.806769013    
   140.300003      0.807345986    
   140.399994      0.807534993    
   140.500000      0.807534993    
   140.600006      0.807636976    
   140.699997      0.807774007    
   140.800003      0.807774007    
   140.899994      0.807868004    
   141.000000      0.808171988    
   141.100006      0.808427989    
   141.199997      0.808427989    
   141.300003      0.808427989    
   141.399994      0.808703005    
   141.500000      0.808703005    
   141.600006      0.809271991    
   141.699997      0.809679985    
   141.800003      0.809957981    
   141.899994      0.810225010    
   142.000000      0.810225010    
   142.100006      0.810788989    
   142.199997      0.810788989    
   142.300003      0.811008990    
   142.399994      0.811330020    
   142.500000      0.811510026    
   142.600006      0.811663985    
   142.699997      0.811663985    
   142.800003      0.811764002    
   142.899994      0.812153995    
   143.000000      0.812893987    
   143.100006      0.812893987    
   143.199997      0.812932014    
   143.300003      0.812932014    
   143.399994      0.813300014    
   143.500000      0.813499987    
   143.600006      0.813499987    
   143.699997      0.813616991    
   143.800003      0.813616991    
   143.899994      0.813701987    
   144.000000      0.813888013    
   144.100006      0.815967977    
   144.199997      0.816314995    
   144.300003      0.816842020    
   144.399994      0.816842020    
   144.500000      0.818036020    
   144.600006      0.818334997    
   144.699997      0.818334997    
   144.800003      0.818508029    
   144.899994      0.818898022    
   145.000000      0.819091976    
   145.100006      0.819091976    
   145.199997      0.819091976    
   145.300003      0.819365978    
   145.399994      0.819365978    
   145.500000      0.819469988    
   145.600006      0.819573998    
   145.699997      0.819573998    
   145.800003      0.819871008    
   145.899994      0.819949985    
   146.000000      0.819949985    
   146.100006      0.820128977    
   146.199997      0.820128977    
   146.300003      0.820469975    
   146.399994      0.820469975    
   146.500000      0.821105003    
   146.600006      0.821105003    
   146.699997      0.821232975    
   146.800003      0.821353018    
   146.899994      0.821353018    
   147.000000      0.821503997    
   147.100006      0.821770012    
   147.199997      0.822088003    
   147.300003      0.822251022    
   147.399994      0.822364986    
   147.500000      0.822538018    
   147.600006      0.822791994    
   147.699997      0.822984993    
   147.800003      0.823261976    
   147.899994      0.823553979    
   148.000000      0.823752999    
   148.100006      0.824175000    
   148.199997      0.824429989    
   148.300003      0.824521005    
   148.399994      0.824521005    
   148.500000      0.824521005    
   148.600006      0.824797988    
   148.699997      0.824953020    
   148.800003      0.824953020    
   148.899994      0.824953020    
   149.000000      0.825631976    
   149.100006      0.825631976    
   149.199997      0.825905979    
   149.300003      0.825905979    
   149.399994      0.825905979    
   149.500000      0.826083004    
   149.600006      0.826300979    
   149.699997      0.826856971    
   149.800003      0.827109993    
   149.899994      0.827642977    
   150.000000      0.828307986    
   150.100006      0.828692973    
   150.199997      0.828692973    
   150.300003      0.828845024    
   150.399994      0.828975976    
   150.500000      0.828975976    
   150.600006      0.828975976    
   150.699997      0.829102993    
   150.800003      0.829319000    
   150.899994      0.829319000    
   151.000000      0.829600990    
   151.100006      0.829600990    
   151.199997      0.829600990    
   151.300003      0.829697013    
   151.399994      0.829697013    
   151.500000      0.829805017    
   151.600006      0.829894006    
   151.699997      0.830195010    
   151.800003      0.830195010    
   151.899994      0.830195010    
   152.000000      0.830195010    
   152.100006      0.830410004    
   152.199997      0.830410004    
   152.300003      0.830563009    
   152.399994      0.830563009    
   152.500000      0.830650985    
   152.600006      0.830650985    
   152.699997      0.830811024    
   152.800003      0.831308007    
   152.899994      0.832123995    
   153.000000      0.832123995    
   153.100006      0.832123995    
   153.199997      0.832123995    
   153.300003      0.832240999    
   153.399994      0.832453012    
   153.500000      0.832453012    
   153.600006      0.832701027    
   153.699997      0.832767010    
   153.800003      0.832837999    
   153.899994      0.833316028    
   154.000000      0.833579004    
   154.100006      0.833940983    
   154.199997      0.834502995    
   154.300003      0.834502995    
   154.399994      0.834502995    
   154.500000      0.834752977    
   154.600006      0.834966004    
   154.699997      0.834966004    
   154.800003      0.835160017    
   154.899994      0.835645020    
   155.000000      0.835645020    
   155.100006      0.836345971    
   155.199997      0.836459994    
   155.300003      0.836459994    
   155.399994      0.836676002    
   155.500000      0.836676002    
   155.600006      0.836872995    
   155.699997      0.836872995    
   155.800003      0.837641001    
   155.899994      0.837641001    
   156.000000      0.837809980    
   156.100006      0.839115024    
   156.199997      0.839890003    
   156.300003      0.839991987    
   156.399994      0.840111971    
   156.500000      0.840770006    
   156.600006      0.840939999    
   156.699997      0.841017008    
   156.800003      0.841247022    
   156.899994      0.841359019    
   157.000000      0.841359019    
   157.100006      0.841359019    
   157.199997      0.841359019    
   157.300003      0.841359019    
   157.399994      0.841359019    
   157.500000      0.841733992    
   157.600006      0.841733992    
   157.699997      0.841733992    
   157.800003      0.841960013    
   157.899994      0.842584014    
   158.000000      0.842799008    
   158.100006      0.844169974    
   158.199997      0.844260991    
   158.300003      0.844376028    
   158.399994      0.844766021    
   158.500000      0.844766021    
   158.600006      0.844805002    
   158.699997      0.844805002    
   158.800003      0.845045984    
   158.899994      0.845045984    
   159.000000      0.845236003    
   159.100006      0.845512986    
   159.199997      0.845512986    
   159.300003      0.845754027    
   159.399994      0.845947027    
   159.500000      0.845947027    
   159.600006      0.845947027    
   159.699997      0.846572995    
   159.800003      0.846572995    
   159.899994      0.846787989    
   160.000000      0.847737014    
   160.100006      0.847935975    
   160.199997      0.848070979    
   160.300003      0.848253012    
   160.399994      0.848253012    
   160.500000      0.848253012    
   160.600006      0.848425984    
   160.699997      0.848425984    
   160.800003      0.849005997    
   160.899994      0.849330008    
   161.000000      0.849330008    
   161.100006      0.850115001    
   161.199997      0.850115001    
   161.300003      0.850471020    
   161.399994      0.850916028    
   161.500000      0.851074994    
   161.600006      0.851754010    
   161.699997      0.852010012    
   161.800003      0.852010012    
   161.899994      0.852234006    
   162.000000      0.852424979    
   162.100006      0.852660000    
   162.199997      0.852855980    
   162.300003      0.852855980    
   162.399994      0.852855980    
   162.500000      0.852971017    
   162.600006      0.853138030    
   162.699997      0.853138030    
   162.800003      0.853138030    
   162.899994      0.853138030    
   163.000000      0.853138030    
   163.100006      0.853250980    
   163.199997      0.853579998    
   163.300003      0.853579998    
   163.399994      0.853790998    
   163.500000      0.854077995    
   163.600006      0.855345011    
   163.699997      0.855525017    
   163.800003      0.855525017    
   163.899994      0.855642021    
   164.000000      0.855661988    
   164.100006      0.855789006    
   164.199997      0.856064975    
   164.300003      0.856064975    
   164.399994      0.856326997    
   164.500000      0.857634008    
   164.600006      0.858151972    
   164.699997      0.858151972    
   164.800003      0.858672023    
   164.899994      0.858798981    
   165.000000      0.858798981    
   165.100006      0.859268010    
   165.199997      0.859526992    
   165.300003      0.859526992    
   165.399994      0.859526992    
   165.500000      0.859526992    
   165.600006      0.859788001    
   165.699997      0.860310018    
   165.800003      0.860687971    
   165.899994      0.860740006    
   166.000000      0.860822022    
   166.100006      0.860822022    
   166.199997      0.860822022    
   166.300003      0.860979021    
   166.399994      0.860979021    
   166.500000      0.861222982    
   166.600006      0.861506999    
   166.699997      0.861506999    
   166.800003      0.861577988    
   166.899994      0.861679018    
   167.000000      0.861679018    
   167.100006      0.861877978    
   167.199997      0.862052023    
   167.300003      0.862285018    
   167.399994      0.862810016    
   167.500000      0.862810016    
   167.600006      0.863048971    
   167.699997      0.863048971    
   167.800003      0.863048971    
   167.899994      0.863265991    
   168.000000      0.863480985    
   168.100006      0.863888025    
   168.199997      0.864053011    
   168.300003      0.864053011    
   168.399994      0.864317000    
   168.500000      0.864317000    
   168.600006      0.864534974    
   168.699997      0.864678025    
   168.800003      0.864678025    
   168.899994      0.864866018    
   169.000000      0.865118027    
   169.100006      0.865118027    
   169.199997      0.865118027    
   169.300003      0.865118027    
   169.399994      0.865520000    
   169.500000      0.865520000    
   169.600006      0.865520000    
   169.699997      0.866010010    
   169.800003      0.866101027    
   169.899994      0.866101027    
   170.000000      0.866101027    
   170.100006      0.866101027    
   170.199997      0.866330028    
   170.300003      0.866622984    
   170.399994      0.866622984    
   170.500000      0.866811991    
   170.600006      0.867366016    
   170.699997      0.867366016    
   170.800003      0.867848992    
   170.899994      0.867848992    
   171.000000      0.867950022    
   171.100006      0.868378997    
   171.199997      0.868592024    
   171.300003      0.868650973    
   171.399994      0.868727982    
   171.500000      0.868870974    
   171.600006      0.869668007    
   171.699997      0.869668007    
   171.800003      0.869874001    
   171.899994      0.869917989    
   172.000000      0.869917989    
   172.100006      0.870127022    
   172.199997      0.870323002    
   172.300003      0.870323002    
   172.399994      0.870323002    
   172.500000      0.870581985    
   172.600006      0.870716989    
   172.699997      0.870920002    
   172.800003      0.871245980    
   172.899994      0.871484995    
   173.000000      0.871484995    
   173.100006      0.871963024    
   173.199997      0.871963024    
   173.300003      0.872191012    
   173.399994      0.872247994    
   173.500000      0.872955978    
   173.600006      0.873157978    
   173.699997      0.873336017    
   173.800003      0.873336017    
   173.899994      0.873336017    
   174.000000      0.873601973    
   174.100006      0.873601973    
   174.199997      0.873920977    
   174.300003      0.874045014    
   174.399994      0.874149024    
   174.500000      0.874459982    
   174.600006      0.874588013    
   174.699997      0.874677002    
   174.800003      0.874783993    
   174.899994      0.874904990    
   175.000000      0.874904990    
   175.100006      0.875295997    
   175.199997      0.875392020    
   175.300003      0.875416994    
   175.399994      0.875411987    
   175.500000      0.875411987    
   175.600006      0.875609994    
   175.699997      0.875768006    
   175.800003      0.875768006    
   175.899994      0.875974000    
   176.000000      0.876152992    
   176.100006      0.876152992    
   176.199997      0.876302004    
   176.300003      0.876398027    
   176.399994      0.876398027    
   176.500000      0.876466990    
   176.600006      0.876775026    
   176.699997      0.876956999    
   176.800003      0.877134979    
   176.899994      0.877357006    
   177.000000      0.878130972    
   177.100006      0.878130972    
   177.199997      0.878270984    
   177.300003      0.878270984    
   177.399994      0.878305018    
   177.500000      0.878305018    
   177.600006      0.878305018    
   177.699997      0.878342986    
   177.800003      0.878342986    
   177.899994      0.878417015    
   178.000000      0.879029989    
   178.100006      0.879029989    
   178.199997      0.879029989    
   178.300003      0.879363000    
   178.399994      0.879585981    
   178.500000      0.879585981    
   178.600006      0.879585981    
   178.699997      0.879624009    
   178.800003      0.879624009    
   178.899994      0.879761994    
   179.000000      0.880378008    
   179.100006      0.880701005    
   179.199997      0.880809009    
   179.300003      0.880895019    
   179.399994      0.880895019    
   179.500000      0.881088018    
   179.600006      0.881201982    
   179.699997      0.881201982    
   179.800003      0.881393015    
   179.899994      0.881664991    
   180.000000      0.882512987    
   180.100006      0.882512987    
   180.199997      0.882512987    
   180.300003      0.882512987    
   180.399994      0.882794023    
   180.500000      0.883050978    
   180.600006      0.883050978    
   180.699997      0.883220971    
   180.800003      0.883436024    
   180.899994      0.883934975    
   181.000000      0.884047985    
   181.100006      0.884047985    
   181.199997      0.884203970    
   181.300003      0.884662986    
   181.399994      0.885242999    
   181.500000      0.885263979    
   181.600006      0.885380983    
   181.699997      0.886085987    
   181.800003      0.886389017    
   181.899994      0.886389017    
   182.000000      0.886510015    
   182.100006      0.886623979    
   182.199997      0.886830986    
   182.300003      0.886830986    
   182.399994      0.886830986    
   182.500000      0.886830986    
   182.600006      0.886990011    
   182.699997      0.887098014    
   182.800003      0.887265027    
   182.899994      0.887265027    
   183.000000      0.887480974    
   183.100006      0.888217986    
   183.199997      0.888217986    
   183.300003      0.888472974    
   183.399994      0.888954997    
   183.500000      0.889328003    
   183.600006      0.889328003    
   183.699997      0.889328003    
   183.800003      0.890015006    
   183.899994      0.890138984    
   184.000000      0.890138984    
   184.100006      0.890246987    
   184.199997      0.890424013    
   184.300003      0.890609026    
   184.399994      0.890757024    
   184.500000      0.890859008    
   184.600006      0.891158998    
   184.699997      0.891501009    
   184.800003      0.891501009    
   184.899994      0.892037988    
   185.000000      0.892037988    
   185.100006      0.892037988    
   185.199997      0.892307997    
   185.300003      0.892558992    
   185.399994      0.893522024    
   185.500000      0.893635988    
   185.600006      0.893680990    
   185.699997      0.893680990    
   185.800003      0.893819988    
   185.899994      0.893819988    
   186.000000      0.894025028    
   186.100006      0.894025028    
   186.199997      0.894025028    
   186.300003      0.894500017    
   186.399994      0.894708991    
   186.500000      0.894783974    
   186.600006      0.894783974    
   186.699997      0.894833982    
   186.800003      0.894833982    
   186.899994      0.894833982    
   187.000000      0.895672023    
   187.100006      0.896107018    
   187.199997      0.896206021    
   187.300003      0.896206021    
   187.399994      0.896274984    
   187.500000      0.896423995    
   187.600006      0.896423995    
   187.699997      0.896423995    
   187.800003      0.896606028    
   187.899994      0.896763980    
   188.000000      0.897068977    
   188.100006      0.897216976    
   188.199997      0.897418022    
   188.300003      0.897507012    
   188.399994      0.899164975    
   188.500000      0.899164975    
   188.600006      0.899164975    
   188.699997      0.899455011    
   188.800003      0.899455011    
   188.899994      0.899666011    
   189.000000      0.899792016    
   189.100006      0.899930000    
   189.199997      0.899930000    
   189.300003      0.900147021    
   189.399994      0.900147021    
   189.500000      0.900466025    
   189.600006      0.900631011    
   189.699997      0.900682986    
   189.800003      0.901094973    
   189.899994      0.901094973    
   190.000000      0.901409984    
   190.100006      0.901409984    
   190.199997      0.901571989    
   190.300003      0.902242005    
   190.399994      0.902628005    
   190.500000      0.902666986    
   190.600006      0.903029025    
   190.699997      0.903029025    
   190.800003      0.903029025    
   190.899994      0.903315008    
   191.000000      0.903315008    
   191.100006      0.903497994    
   191.199997      0.903497994    
   191.300003      0.903798997    
   191.399994      0.903798997    
   191.500000      0.904856980    
   191.600006      0.904856980    
   191.699997      0.904856980    
   191.800003      0.904856980    
   191.899994      0.904914021    
   192.000000      0.904914021    
   192.100006      0.905170023    
   192.199997      0.905170023    
   192.300003      0.905170023    
   192.399994      0.905265987    
   192.500000      0.905469000    
   192.600006      0.905469000    
   192.699997      0.905556023    
   192.800003      0.905683994    
   192.899994      0.905781984    
   193.000000      0.906458974    
   193.100006      0.906656027    
   193.199997      0.907003999    
   193.300003      0.907721996    
   193.399994      0.908017993    
   193.500000      0.908342004    
   193.600006      0.908542991    
   193.699997      0.909286022    
   193.800003      0.909421027    
   193.899994      0.909644008    
   194.000000      0.909644008    
   194.100006      0.909730971    
   194.199997      0.909862995    
   194.300003      0.910036027    
   194.399994      0.910036027    
   194.500000      0.910036027    
   194.600006      0.910036027    
   194.699997      0.910045981    
   194.800003      0.910408020    
   194.899994      0.910408020    
   195.000000      0.910576999    
   195.100006      0.910813987    
   195.199997      0.910813987    
   195.300003      0.910813987    
   195.399994      0.911065996    
   195.500000      0.911065996    
   195.600006      0.911264002    
   195.699997      0.912108004    
   195.800003      0.912108004    
   195.899994      0.912409008    
   196.000000      0.912409008    
   196.100006      0.912409008    
   196.199997      0.912500978    
   196.300003      0.912500978    
   196.399994      0.912768006    
   196.500000      0.913502991    
   196.600006      0.913502991    
   196.699997      0.913697004    
   196.800003      0.913878024    
   196.899994      0.913954020    
   197.000000      0.913954020    
   197.100006      0.914138019    
   197.199997      0.914138019    
   197.300003      0.914359987    
   197.399994      0.914574027    
   197.500000      0.914574027    
   197.600006      0.914574027    
   197.699997      0.914644003    
   197.800003      0.915009022    
   197.899994      0.915009022    
   198.000000      0.915009022    
   198.100006      0.915413022    
   198.199997      0.915413022    
   198.300003      0.915781021    
   198.399994      0.915781021    
   198.500000      0.916275024    
   198.600006      0.916451991    
   198.699997      0.916559994    
   198.800003      0.916773021    
   198.899994      0.916773021    
   199.000000      0.916935027    
   199.100006      0.916935027    
   199.199997      0.917089999    
   199.300003      0.917089999    
   199.399994      0.917218029    
   199.500000      0.917370975    
   199.600006      0.917600989    
   199.699997      0.917600989    
   199.800003      0.917659998    
   199.899994      0.917851985    
   200.000000      0.917851985    
   200.100006      0.917851985    
   200.199997      0.918175995    
   200.300003      0.918533981    
   200.399994      0.918533981    
   200.500000      0.919196010    
   200.600006      0.919629991    
   200.699997      0.919847012    
   200.800003      0.920224011    
   200.899994      0.920436025    
   201.000000      0.920584977    
   201.100006      0.920678973    
   201.199997      0.920692027    
   201.300003      0.920692980    
   201.399994      0.920692980    
   201.500000      0.920804024    
   201.600006      0.920949996    
   201.699997      0.921061993    
   201.800003      0.921247005    
   201.899994      0.921389997    
   202.000000      0.921389997    
   202.100006      0.921629012    
   202.199997      0.922315001    
   202.300003      0.922315001    
   202.399994      0.923196018    
   202.500000      0.923527002    
   202.600006      0.924269974    
   202.699997      0.924705982    
   202.800003      0.924705982    
   202.899994      0.926958978    
   203.000000      0.927212000    
   203.100006      0.927250028    
   203.199997      0.927448988    
   203.300003      0.927448988    
   203.399994      0.927583992    
   203.500000      0.927938998    
   203.600006      0.927938998    
   203.699997      0.927938998    
   203.800003      0.928339005    
   203.899994      0.928367019    
   204.000000      0.928367019    
   204.100006      0.928367019    
   204.199997      0.928833008    
   204.300003      0.929143012    
   204.399994      0.929445982    
   204.500000      0.929445982    
   204.600006      0.929606974    
   204.699997      0.929858983    
   204.800003      0.929858983    
   204.899994      0.929858983    
   205.000000      0.929984987    
   205.100006      0.930113971    
   205.199997      0.930113971    
   205.300003      0.930391014    
   205.399994      0.930391014    
   205.500000      0.930447996    
   205.600006      0.930728018    
   205.699997      0.930728018    
   205.800003      0.930839002    
   205.899994      0.931240022    
   206.000000      0.931358993    
   206.100006      0.931358993    
   206.199997      0.931528986    
   206.300003      0.931528986    
   206.399994      0.933061004    
   206.500000      0.933440983    
   206.600006      0.933537006    
   206.699997      0.933628023    
   206.800003      0.933628023    
   206.899994      0.933862984    
   207.000000      0.933862984    
   207.100006      0.933862984    
   207.199997      0.934343994    
   207.300003      0.934343994    
   207.399994      0.934463024    
   207.500000      0.934463024    
   207.600006      0.934947014    
   207.699997      0.935585976    
   207.800003      0.935868025    
   207.899994      0.935868025    
   208.000000      0.935868025    
   208.100006      0.936388016    
   208.199997      0.936999977    
   208.300003      0.936999977    
   208.399994      0.937484026    
   208.500000      0.937606990    
   208.600006      0.937690020    
   208.699997      0.937690020    
   208.800003      0.937690020    
   208.899994      0.937690020    
   209.000000      0.937744021    
   209.100006      0.937756002    
   209.199997      0.937780023    
   209.300003      0.937780023    
   209.399994      0.938104987    
   209.500000      0.938181996    
   209.600006      0.938271999    
   209.699997      0.938271999    
   209.800003      0.938603997    
   209.899994      0.938603997    
   210.000000      0.938751996    
   210.100006      0.938751996    
   210.199997      0.938751996    
   210.300003      0.938795984    
   210.399994      0.938817024    
   210.500000      0.938908994    
   210.600006      0.938908994    
   210.699997      0.939273000    
   210.800003      0.939273000    
   210.899994      0.939379990    
   211.000000      0.939576983    
   211.100006      0.939800024    
   211.199997      0.939817011    
   211.300003      0.939817011    
   211.399994      0.940074980    
   211.500000      0.940303981    
   211.600006      0.940303981    
   211.699997      0.940388024    
   211.800003      0.940554976    
   211.899994      0.940832019    
   212.000000      0.940832019    
   212.100006      0.940832019    
   212.199997      0.940832019    
   212.300003      0.940937996    
   212.399994      0.941371024    
   212.500000      0.941371024    
   212.600006      0.941639006    
   212.699997      0.941906989    
   212.800003      0.941906989    
   212.899994      0.942139983    
   213.000000      0.942139983    
   213.100006      0.942372978    
   213.199997      0.942929029    
   213.300003      0.943244994    
   213.399994      0.943970978    
   213.500000      0.944097996    
   213.600006      0.944305003    
   213.699997      0.944351017    
   213.800003      0.944351017    
   213.899994      0.944464982    
   214.000000      0.944464982    
   214.100006      0.944799006    
   214.199997      0.944799006    
   214.300003      0.945255995    
   214.399994      0.945322990    
   214.500000      0.945558012    
   214.600006      0.945730984    
   214.699997      0.945730984    
   214.800003      0.945989013    
   214.899994      0.945989013    
   215.000000      0.945989013    
   215.100006      0.946006000    
   215.199997      0.946070015    
   215.300003      0.946201980    
   215.399994      0.946362972    
   215.500000      0.947126985    
   215.600006      0.947342992    
   215.699997      0.947503984    
   215.800003      0.947669029    
   215.899994      0.947764993    
   216.000000      0.948028028    
   216.100006      0.948122025    
   216.199997      0.948426008    
   216.300003      0.948661029    
   216.399994      0.949023008    
   216.500000      0.949023008    
   216.600006      0.949169993    
   216.699997      0.949195981    
   216.800003      0.949195981    
   216.899994      0.949271977    
   217.000000      0.949271977    
   217.100006      0.949550986    
   217.199997      0.950259984    
   217.300003      0.950643003    
   217.399994      0.950643003    
   217.500000      0.950870991    
   217.600006      0.951043010    
   217.699997      0.951043010    
   217.800003      0.951043010    
   217.899994      0.951636016    
   218.000000      0.951932013    
   218.100006      0.952100992    
   218.199997      0.952216029    
   218.300003      0.952216029    
   218.399994      0.952506006    
   218.500000      0.953040004    
   218.600006      0.953420997    
   218.699997      0.953715980    
   218.800003      0.954015017    
   218.899994      0.954015017    
   219.000000      0.954015017    
   219.100006      0.954317987    
   219.199997      0.954614997    
   219.300003      0.954614997    
   219.399994      0.954614997    
   219.500000      0.954614997    
   219.600006      0.954743028    
   219.699997      0.954948008    
   219.800003      0.954948008    
   219.899994      0.955760002    
   220.000000      0.955998003    
   220.100006      0.955998003    
   220.199997      0.955998003    
   220.300003      0.955998003    
   220.399994      0.955998003    
   220.500000      0.956184030    
   220.600006      0.956184030    
   220.699997      0.956286013    
   220.800003      0.956390023    
   220.899994      0.956390023    
   221.000000      0.956453025    
   221.100006      0.956453025    
   221.199997      0.956851006    
   221.300003      0.957038999    
   221.399994      0.957054019    
   221.500000      0.957100987    
   221.600006      0.957180977    
   221.699997      0.957180977    
   221.800003      0.957180977    
   221.899994      0.957323015    
   222.000000      0.957320988    
   222.100006      0.957320988    
   222.199997      0.957521975    
   222.300003      0.957521975    
   222.399994      0.957772970    
   222.500000      0.958236992    
   222.600006      0.958236992    
   222.699997      0.958236992    
   222.800003      0.958657026    
   222.899994      0.958657026    
   223.000000      0.958657026    
   223.100006      0.958818018    
   223.199997      0.958818018    
   223.300003      0.958818018    
   223.399994      0.959387004    
   223.500000      0.959456980    
   223.600006      0.959456980    
   223.699997      0.959586978    
   223.800003      0.959792018    
   223.899994      0.959792018    
   224.000000      0.960033000    
   224.100006      0.960609972    
   224.199997      0.960739017    
   224.300003      0.961094975    
   224.399994      0.961094975    
   224.500000      0.961311996    
   224.600006      0.961615026    
   224.699997      0.961898983    
   224.800003      0.962230980    
   224.899994      0.962559998    
   225.000000      0.962840974    
   225.100006      0.963145018    
   225.199997      0.963145018    
   225.300003      0.963200986    
   225.399994      0.963200986    
   225.500000      0.963778973    
   225.600006      0.963977993    
   225.699997      0.963977993    
   225.800003      0.964451015    
   225.899994      0.964585006    
   226.000000      0.964585006    
   226.100006      0.964690030    
   226.199997      0.964690030    
   226.300003      0.964851022    
   226.399994      0.965052009    
   226.500000      0.965052009    
   226.600006      0.965578973    
   226.699997      0.965578973    
   226.800003      0.965578973    
   226.899994      0.965578973    
   227.000000      0.965650022    
   227.100006      0.965851009    
   227.199997      0.966045976    
   227.300003      0.966045976    
   227.399994      0.966045976    
   227.500000      0.966170013    
   227.600006      0.966170013    
   227.699997      0.966813028    
   227.800003      0.967097998    
   227.899994      0.967272997    
   228.000000      0.967342019    
   228.100006      0.967342019    
   228.199997      0.967621028    
   228.300003      0.967621028    
   228.399994      0.967823029    
   228.500000      0.967989981    
   228.600006      0.967989981    
   228.699997      0.968219995    
   228.800003      0.968384981    
   228.899994      0.968384981    
   229.000000      0.968384981    
   229.100006      0.968514025    
   229.199997      0.968514025    
   229.300003      0.968860984    
   229.399994      0.968860984    
   229.500000      0.969160020    
   229.600006      0.969944000    
   229.699997      0.970723987    
   229.800003      0.971616030    
   229.899994      0.971682012    
   230.000000      0.971682012    
   230.100006      0.973159015    
   230.199997      0.973320007    
   230.300003      0.973460972    
   230.399994      0.973559976    
   230.500000      0.973559976    
   230.600006      0.973857999    
   230.699997      0.974039972    
   230.800003      0.974170029    
   230.899994      0.974462986    
   231.000000      0.975517988    
   231.100006      0.975517988    
   231.199997      0.975517988    
   231.300003      0.975517988    
   231.399994      0.976870000    
   231.500000      0.977162004    
   231.600006      0.977162004    
   231.699997      0.977162004    
   231.800003      0.977328002    
   231.899994      0.977531016    
   232.000000      0.977531016    
   232.100006      0.977531016    
   232.199997      0.977531016    
   232.300003      0.978803992    
   232.399994      0.978803992    
   232.500000      0.978994012    
   232.600006      0.978994012    
   232.699997      0.979412019    
   232.800003      0.979520977    
   232.899994      0.979539990    
   233.000000      0.979539990    
   233.100006      0.979869008    
   233.199997      0.980228007    
   233.300003      0.980427027    
   233.399994      0.980625987    
   233.500000      0.980625987    
   233.600006      0.980669975    
   233.699997      0.980669975    
   233.800003      0.980706990    
   233.899994      0.980843008    
   234.000000      0.981139004    
   234.100006      0.981139004    
   234.199997      0.981139004    
   234.300003      0.981571019    
   234.399994      0.981571019    
   234.500000      0.982302010    
   234.600006      0.982302010    
   234.699997      0.982595980    
   234.800003      0.982595980    
   234.899994      0.983072996    
   235.000000      0.983072996    
   235.100006      0.983417988    
   235.199997      0.983784020    
   235.300003      0.983784020    
   235.399994      0.983980000    
   235.500000      0.984229028    
   235.600006      0.984229028    
   235.699997      0.984229028    
   235.800003      0.984229028    
   235.899994      0.984547019    
   236.000000      0.984722018    
   236.100006      0.984722018    
   236.199997      0.985090971    
   236.300003      0.985090971    
   236.399994      0.985487998    
   236.500000      0.985655010    
   236.600006      0.985655010    
   236.699997      0.985655010    
   236.800003      0.985655010    
   236.899994      0.985980988    
   237.000000      0.986173987    
   237.100006      0.986238003    
   237.199997      0.986238003    
   237.300003      0.986238003    
   237.399994      0.986597002    
   237.500000      0.986754000    
   237.600006      0.986988008    
   237.699997      0.986988008    
   237.800003      0.986988008    
   237.899994      0.987923026    
   238.000000      0.987923026    
   238.100006      0.987923026    
   238.199997      0.988187015    
   238.300003      0.988187015    
   238.399994      0.988187015    
   238.500000      0.988187015    
   238.600006      0.988345981    
   238.699997      0.988345981    
   238.800003      0.988345981    
   238.899994      0.988501012    
   239.000000      0.988501012    
   239.100006      0.988501012    
   239.199997      0.988581002    
   239.300003      0.988672018    
   239.399994      0.988905013    
   239.500000      0.988905013    
   239.600006      0.989138007    
   239.699997      0.989138007    
   239.800003      0.989337981    
   239.899994      0.989470005    
   240.000000      0.989731014    
   240.100006      0.989943981    
   240.199997      0.989943981    
   240.300003      0.990149021    
   240.399994      0.990149021    
   240.500000      0.990149021    
   240.600006      0.990356982    
   240.699997      0.990608990    
   240.800003      0.991451025    
   240.899994      0.991451025    
   241.000000      0.991451025    
   241.100006      0.991609991    
   241.199997      0.991837025    
   241.300003      0.992942989    
   241.399994      0.993128002    
   241.500000      0.993223011    
   241.600006      0.993355989    
   241.699997      0.993586004    
   241.800003      0.993615985    
   241.899994      0.993708014    
   242.000000      0.993708014    
   242.100006      0.993708014    
   242.199997      0.994055986    
   242.300003      0.994347990    
   242.399994      0.994813979    
   242.500000      0.994813979    
   242.600006      0.995176971    
   242.699997      0.995607018    
   242.800003      0.995607018    
   242.899994      0.996547997    
   243.000000      0.996840000    
   243.100006      0.996840000    
   243.199997      0.997030020    
   243.300003      0.997030020    
   243.399994      0.997197986    
   243.500000      0.997197986    
   243.600006      0.997197986    
   243.699997      0.997197986    
   243.800003      0.997713983    
   243.899994      0.997811973    
   244.000000      0.997811973    
   244.100006      0.997877002    
   244.199997      0.998225987    
   244.300003      0.998610020    
   244.399994      0.998610020    
   244.500000      0.998988986    
   244.600006      0.999203026    
   244.699997      0.999716997    
   244.800003      0.999969006    
   244.899994      0.999969006    
   245.000000       1.00036001    
   245.100006       1.00036001    
   245.199997       1.00065994    
   245.300003       1.00090003    
   245.399994       1.00090003    
   245.500000       1.00090003    
   245.600006       1.00090003    
   245.699997       1.00156999    
   245.800003       1.00156999    
   245.899994       1.00191998    
   246.000000       1.00215006    
   246.100006       1.00226998    
   246.199997       1.00232995    
   246.300003       1.00232995    
   246.399994       1.00255001    
   246.500000       1.00285006    
   246.600006       1.00367999    
   246.699997       1.00367999    
   246.800003       1.00380003    
   246.899994       1.00400996    
   247.000000       1.00439000    
   247.100006       1.00460994    
   247.199997       1.00489998    
   247.300003       1.00489998    
   247.399994       1.00556004    
   247.500000       1.00580001    
   247.600006       1.00580001    
   247.699997       1.00615001    
   247.800003       1.00615001    
   247.899994       1.00632000    
   248.000000       1.00632000    
   248.100006       1.00641000    
   248.199997       1.00641000    
   248.300003       1.00677001    
   248.399994       1.00712001    
   248.500000       1.00712001    
   248.600006       1.00844002    
   248.699997       1.00844002    
   248.800003       1.00872004    
   248.899994       1.00955999    
   249.000000       1.00986004    
   249.100006       1.00996995    
   249.199997       1.01023996    
   249.300003       1.01023996    
   249.399994       1.01023996    
   249.500000       1.01031005    
   249.600006       1.01049995    
   249.699997       1.01066005    
   249.800003       1.01075995    
   249.899994       1.01076996    
   250.000000       1.01086998    
   250.100006       1.01101995    
   250.199997       1.01109004    
   250.300003       1.01109004    
   250.399994       1.01129997    
   250.500000       1.01194000    
   250.600006       1.01194000    
   250.699997       1.01250994    
   250.800003       1.01314998    
   250.899994       1.01314998    
   251.000000       1.01379001    
   251.100006       1.01416004    
   251.199997       1.01440001    
   251.300003       1.01440001    
   251.399994       1.01485002    
   251.500000       1.01485002    
   251.600006       1.01485002    
   251.699997       1.01485002    
   251.800003       1.01485002    
   251.899994       1.01564002    
   252.000000       1.01584005    
   252.100006       1.01600003    
   252.199997       1.01620996    
   252.300003       1.01620996    
   252.399994       1.01638997    
   252.500000       1.01653004    
   252.600006       1.01666999    
   252.699997       1.01666999    
   252.800003       1.01666999    
   252.899994       1.01675999    
   253.000000       1.01681995    
   253.100006       1.01705003    
   253.199997       1.01705003    
   253.300003       1.01713002    
   253.399994       1.01713002    
   253.500000       1.01826000    
   253.600006       1.01880002    
   253.699997       1.01897001    
   253.800003       1.01897001    
   253.899994       1.01909006    
   254.000000       1.01909006    
   254.100006       1.01926005    
   254.199997       1.01926005    
   254.300003       1.01980996    
   254.399994       1.02004004    
   254.500000       1.02047002    
   254.600006       1.02047002    
   254.699997       1.02066004    
   254.800003       1.02118003    
   254.899994       1.02193999    
   255.000000       1.02193999    
   255.100006       1.02252996    
   255.199997       1.02313995    
   255.300003       1.02313995    
   255.399994       1.02339995    
   255.500000       1.02364004    
   255.600006       1.02364004    
   255.699997       1.02421999    
   255.800003       1.02436996    
   255.899994       1.02451003    
   256.000000       1.02451003    
   256.100006       1.02452004    
   256.200012       1.02468002    
   256.299988       1.02468002    
   256.399994       1.02468002    
   256.500000       1.02468002    
   256.600006       1.02526999    
   256.700012       1.02550006    
   256.799988       1.02561998    
   256.899994       1.02561998    
   257.000000       1.02586997    
   257.100006       1.02603996    
   257.200012       1.02626002    
   257.299988       1.02651000    
   257.399994       1.02678001    
   257.500000       1.02699006    
   257.600006       1.02721000    
   257.700012       1.02734995    
   257.799988       1.02734995    
   257.899994       1.02804995    
   258.000000       1.02842999    
   258.100006       1.02862000    
   258.200012       1.02862000    
   258.299988       1.02875996    
   258.399994       1.02882004    
   258.500000       1.02882004    
   258.600006       1.02897000    
   258.700012       1.02932000    
   258.799988       1.02932000    
   258.899994       1.02938998    
   259.000000       1.02942002    
   259.100006       1.02953005    
   259.200012       1.02958000    
   259.299988       1.02958000    
   259.399994       1.03015006    
   259.500000       1.03015006    
   259.600006       1.03062999    
   259.700012       1.03062999    
   259.799988       1.03094006    
   259.899994       1.03147995    
   260.000000       1.03166997    
   260.100006       1.03211999    
   260.200012       1.03228998    
   260.299988       1.03228998    
   260.399994       1.03253996    
   260.500000       1.03257000    
   260.600006       1.03257000    
   260.700012       1.03302002    
   260.799988       1.03323996    
   260.899994       1.03346002    
   261.000000       1.03360999    
   261.100006       1.03360999    
   261.200012       1.03377998    
   261.299988       1.03377998    
   261.399994       1.03400004    
   261.500000       1.03427994    
   261.600006       1.03427994    
   261.700012       1.03549004    
   261.799988       1.03568995    
   261.899994       1.03577995    
   262.000000       1.03577995    
   262.100006       1.03743994    
   262.200012       1.03753996    
   262.299988       1.03776002    
   262.399994       1.03795004    
   262.500000       1.03801000    
   262.600006       1.03799999    
   262.700012       1.03813004    
   262.799988       1.03830004    
   262.899994       1.03856003    
   263.000000       1.03909004    
   263.100006       1.03947997    
   263.200012       1.03963006    
   263.299988       1.03978002    
   263.399994       1.04000998    
   263.500000       1.04000998    
   263.600006       1.04029000    
   263.700012       1.04029000    
   263.799988       1.04042995    
   263.899994       1.04042995    
   264.000000       1.04115999    
   264.100006       1.04217005    
   264.200012       1.04217005    
   264.299988       1.04217005    
   264.399994       1.04259002    
   264.500000       1.04278004    
   264.600006       1.04278004    
   264.700012       1.04294002    
   264.799988       1.04332995    
   264.899994       1.04340005    
   265.000000       1.04340005    
   265.100006       1.04340005    
   265.200012       1.04358995    
   265.299988       1.04405999    
   265.399994       1.04405999    
   265.500000       1.04405999    
   265.600006       1.04405999    
   265.700012       1.04452002    
   265.799988       1.04465997    
   265.899994       1.04465997    
   266.000000       1.04480004    
   266.100006       1.04480004    
   266.200012       1.04510999    
   266.299988       1.04510999    
   266.399994       1.04516995    
   266.500000       1.04524004    
   266.600006       1.04524004    
   266.700012       1.04526997    
   266.799988       1.04526997    
   266.899994       1.04531002    
   267.000000       1.04554999    
   267.100006       1.04554999    
   267.200012       1.04554999    
   267.299988       1.04589999    
   267.399994       1.04606998    
   267.500000       1.04630995    
   267.600006       1.04630995    
   267.700012       1.04651999    
   267.799988       1.04651999    
   267.899994       1.04651999    
   268.000000       1.04670000    
   268.100006       1.04690003    
   268.200012       1.04700005    
   268.299988       1.04743004    
   268.399994       1.04743004    
   268.500000       1.04751003    
   268.600006       1.04758000    
   268.700012       1.04758000    
   268.799988       1.04758000    
   268.899994       1.04771996    
   269.000000       1.04790998    
   269.100006       1.04811001    
   269.200012       1.04820001    
   269.299988       1.04837000    
   269.399994       1.04934001    
   269.500000       1.04934001    
   269.600006       1.04964995    
   269.700012       1.04988003    
   269.799988       1.05007005    
   269.899994       1.05070996    
   270.000000       1.05084002    
   270.100006       1.05104005    
   270.200012       1.05151999    
   270.299988       1.05151999    
   270.399994       1.05174005    
   270.500000       1.05174005    
   270.600006       1.05232000    
   270.700012       1.05315995    
   270.799988       1.05315995    
   270.899994       1.05341995    
   271.000000       1.05368996    
   271.100006       1.05368996    
   271.200012       1.05383003    
   271.299988       1.05456996    
   271.399994       1.05456996    
   271.500000       1.05483997    
   271.600006       1.05505002    
   271.700012       1.05505002    
   271.799988       1.05505002    
   271.899994       1.05505002    
   272.000000       1.05633998    
   272.100006       1.05677998    
   272.200012       1.05677998    
   272.299988       1.05708003    
   272.399994       1.05727994    
   272.500000       1.05729997    
   272.600006       1.05729997    
   272.700012       1.05729997    
   272.799988       1.05729997    
   272.899994       1.05752003    
   273.000000       1.05815995    
   273.100006       1.05838001    
   273.200012       1.05862999    
   273.299988       1.05877995    
   273.399994       1.05903006    
   273.500000       1.05937004    
   273.600006       1.05991995    
   273.700012       1.06025004    
   273.799988       1.06025004    
   273.899994       1.06028998    
   274.000000       1.06113005    
   274.100006       1.06113005    
   274.200012       1.06157994    
   274.299988       1.06174004    
   274.399994       1.06174004    
   274.500000       1.06182003    
   274.600006       1.06200004    
   274.700012       1.06200004    
   274.799988       1.06200004    
   274.899994       1.06200004    
   275.000000       1.06235003    
   275.100006       1.06238997    
   275.200012       1.06238997    
   275.299988       1.06264997    
   275.399994       1.06264997    
   275.500000       1.06304002    
   275.600006       1.06304002    
   275.700012       1.06324005    
   275.799988       1.06456006    
   275.899994       1.06563997    
   276.000000       1.06563997    
   276.100006       1.06563997    
   276.200012       1.06605995    
   276.299988       1.06649005    
   276.399994       1.06700003    
   276.500000       1.06700003    
   276.600006       1.06700003    
   276.700012       1.06700003    
   276.799988       1.06700003    
   276.899994       1.06700003    
   277.000000       1.06710994    
   277.100006       1.06798995    
   277.200012       1.06827998    
   277.299988       1.06887996    
   277.399994       1.06887996    
   277.500000       1.06887996    
   277.600006       1.06952000    
   277.700012       1.06989002    
   277.799988       1.06989002    
   277.899994       1.06989002    
   278.000000       1.07001996    
   278.100006       1.07023001    
   278.200012       1.07040000    
   278.299988       1.07040000    
   278.399994       1.07040000    
   278.500000       1.07046998    
   278.600006       1.07121003    
   278.700012       1.07121003    
   278.799988       1.07186997    
   278.899994       1.07211006    
   279.000000       1.07231998    
   279.100006       1.07262003    
   279.200012       1.07262003    
   279.299988       1.07272005    
   279.399994       1.07298005    
   279.500000       1.07298005    
   279.600006       1.07309997    
   279.700012       1.07309997    
   279.799988       1.07325006    
   279.899994       1.07325006    
   280.000000       1.07332003    
   280.100006       1.07332003    
   280.200012       1.07332003    
   280.299988       1.07332003    
   280.399994       1.07362998    
   280.500000       1.07682002    
   280.600006       1.07682002    
   280.700012       1.07692003    
   280.799988       1.07734001    
   280.899994       1.07743001    
   281.000000       1.07743001    
   281.100006       1.07758999    
   281.200012       1.07758999    
   281.299988       1.07758999    
   281.399994       1.07771003    
   281.500000       1.07776999    
   281.600006       1.07815003    
   281.700012       1.07815003    
   281.799988       1.07857001    
   281.899994       1.07867002    
   282.000000       1.07921004    
   282.100006       1.07948005    
   282.200012       1.07948005    
   282.299988       1.08007002    
   282.399994       1.08007002    
   282.500000       1.08030999    
   282.600006       1.08080006    
   282.700012       1.08080006    
   282.799988       1.08097005    
   282.899994       1.08120000    
   283.000000       1.08120000    
   283.100006       1.08132994    
   283.200012       1.08134997    
   283.299988       1.08144999    
   283.399994       1.08188999    
   283.500000       1.08188999    
   283.600006       1.08188999    
   283.700012       1.08216000    
   283.799988       1.08217001    
   283.899994       1.08225000    
   284.000000       1.08231997    
   284.100006       1.08231997    
   284.200012       1.08231997    
   284.299988       1.08231997    
   284.399994       1.08232999    
   284.500000       1.08232999    
   284.600006       1.08237004    
   284.700012       1.08246005    
   284.799988       1.08264005    
   284.899994       1.08316004    
   285.000000       1.08340001    
   285.100006       1.08340001    
   285.200012       1.08340001    
   285.299988       1.08406997    
   285.399994       1.08425999    
   285.500000       1.08425999    
   285.600006       1.08425999    
   285.700012       1.08446002    
   285.799988       1.08459997    
   285.899994       1.08459997    
   286.000000       1.08481002    
   286.100006       1.08508003    
   286.200012       1.08508003    
   286.299988       1.08510005    
   286.399994       1.08545995    
   286.500000       1.08617997    
   286.600006       1.08621001    
   286.700012       1.08632004    
   286.799988       1.08632004    
   286.899994       1.08632004    
   287.000000       1.08632004    
   287.100006       1.08657002    
   287.200012       1.08718002    
   287.299988       1.08755004    
   287.399994       1.08761001    
   287.500000       1.08761001    
   287.600006       1.08761001    
   287.700012       1.08784997    
   287.799988       1.08784997    
   287.899994       1.08809996    
   288.000000       1.08809996    
   288.100006       1.08841002    
   288.200012       1.08922994    
   288.299988       1.08978999    
   288.399994       1.09011996    
   288.500000       1.09045005    
   288.600006       1.09060001    
   288.700012       1.09077001    
   288.799988       1.09106004    
   288.899994       1.09106004    
   289.000000       1.09106004    
   289.100006       1.09106004    
   289.200012       1.09121001    
   289.299988       1.09121001    
   289.399994       1.09202003    
   289.500000       1.09256005    
   289.600006       1.09256005    
   289.700012       1.09265995    
   289.799988       1.09300005    
   289.899994       1.09300005    
   290.000000       1.09300005    
   290.100006       1.09300005    
   290.200012       1.09386003    
   290.299988       1.09473002    
   290.399994       1.09490001    
   290.500000       1.09490001    
   290.600006       1.09494996    
   290.700012       1.09494996    
   290.799988       1.09494996    
   290.899994       1.09683001    
   291.000000       1.09739995    
   291.100006       1.09757996    
   291.200012       1.09757996    
   291.299988       1.09784997    
   291.399994       1.09784997    
   291.500000       1.09809995    
   291.600006       1.09809995    
   291.700012       1.09827995    
   291.799988       1.09827995    
   291.899994       1.09875000    
   292.000000       1.09875000    
   292.100006       1.09875000    
   292.200012       1.09875000    
   292.299988       1.09875000    
   292.399994       1.09905005    
   292.500000       1.09919000    
   292.600006       1.09919000    
   292.700012       1.09919000    
   292.799988       1.09939003    
   292.899994       1.09976995    
   293.000000       1.09976995    
   293.100006       1.10116994    
   293.200012       1.10148001    
   293.299988       1.10148001    
   293.399994       1.10157001    
   293.500000       1.10191000    
   293.600006       1.10191000    
   293.700012       1.10233998    
   293.799988       1.10307002    
   293.899994       1.10307002    
   294.000000       1.10307002    
   294.100006       1.10307002    
   294.200012       1.10318005    
   294.299988       1.10318005    
   294.399994       1.10336995    
   294.500000       1.10381997    
   294.600006       1.10381997    
   294.700012       1.10381997    
   294.799988       1.10404003    
   294.899994       1.10429001    
   295.000000       1.10429001    
   295.100006       1.10443997    
   295.200012       1.10452998    
   295.299988       1.10452998    
   295.399994       1.10467994    
   295.500000       1.10467994    
   295.600006       1.10482001    
   295.700012       1.10523999    
   295.799988       1.10560000    
   295.899994       1.10560000    
   296.000000       1.10560000    
   296.100006       1.10601997    
   296.200012       1.10643005    
   296.299988       1.10657001    
   296.399994       1.10657001    
   296.500000       1.10661995    
   296.600006       1.10661995    
   296.700012       1.10661995    
   296.799988       1.10687995    
   296.899994       1.10687995    
   297.000000       1.10687995    
   297.100006       1.10699999    
   297.200012       1.10718000    
   297.299988       1.10724998    
   297.399994       1.10724998    
   297.500000       1.10833001    
   297.600006       1.10833001    
   297.700012       1.10854006    
   297.799988       1.10854006    
   297.899994       1.10854006    
   298.000000       1.10881996    
   298.100006       1.10881996    
   298.200012       1.10888004    
   298.299988       1.10888004    
   298.399994       1.10917997    
   298.500000       1.10917997    
   298.600006       1.10944998    
   298.700012       1.10944998    
   298.799988       1.10966003    
   298.899994       1.10966003    
   299.000000       1.10968006    
   299.100006       1.10968006    
   299.200012       1.10987997    
   299.299988       1.10987997    
   299.399994       1.11006999    
   299.500000       1.11035001    
   299.600006       1.11035001    
   299.700012       1.11035001    
   299.799988       1.11098003    
   299.899994       1.11159003    
   300.000000       1.11170006    
   300.100006       1.11188996    
   300.200012       1.11207998    
   300.299988       1.11230004    
   300.399994       1.11248004    
   300.500000       1.11259997    
   300.600006       1.11291003    
   300.700012       1.11291003    
   300.799988       1.11302996    
   300.899994       1.11347997    
   301.000000       1.11347997    
   301.100006       1.11377001    
   301.200012       1.11377001    
   301.299988       1.11377001    
   301.399994       1.11397004    
   301.500000       1.11399996    
   301.600006       1.11407006    
   301.700012       1.11443996    
   301.799988       1.11443996    
   301.899994       1.11512995    
   302.000000       1.11563003    
   302.100006       1.11589003    
   302.200012       1.11591005    
   302.299988       1.11591005    
   302.399994       1.11670005    
   302.500000       1.11670005    
   302.600006       1.11673999    
   302.700012       1.11695004    
   302.799988       1.11695004    
   302.899994       1.11731994    
   303.000000       1.11731994    
   303.100006       1.11729002    
   303.200012       1.11729002    
   303.299988       1.11740005    
   303.399994       1.11755002    
   303.500000       1.11776996    
   303.600006       1.11805999    
   303.700012       1.11828005    
   303.799988       1.11860001    
   303.899994       1.11860001    
   304.000000       1.11880004    
   304.100006       1.11880004    
   304.200012       1.11888003    
   304.299988       1.11888003    
   304.399994       1.11913002    
   304.500000       1.11913002    
   304.600006       1.11921000    
   304.700012       1.11932003    
   304.799988       1.11932003    
   304.899994       1.11943996    
   305.000000       1.11953998    
   305.100006       1.11976004    
   305.200012       1.12019002    
   305.299988       1.12019002    
   305.399994       1.12019002    
   305.500000       1.12045002    
   305.600006       1.12110996    
   305.700012       1.12110996    
   305.799988       1.12175000    
   305.899994       1.12213004    
   306.000000       1.12226999    
   306.100006       1.12244999    
   306.200012       1.12244999    
   306.299988       1.12244999    
   306.399994       1.12366998    
   306.500000       1.12388003    
   306.600006       1.12388003    
   306.700012       1.12402999    
   306.799988       1.12431002    
   306.899994       1.12431002    
   307.000000       1.12467003    
   307.100006       1.12467003    
   307.200012       1.12467003    
   307.299988       1.12477005    
   307.399994       1.12487996    
   307.500000       1.12500000    
   307.600006       1.12519002    
   307.700012       1.12519002    
   307.799988       1.12519002    
   307.899994       1.12538004    
   308.000000       1.12609005    
   308.100006       1.12609005    
   308.200012       1.12609005    
   308.299988       1.12635005    
   308.399994       1.12731004    
   308.500000       1.12752998    
   308.600006       1.12752998    
   308.700012       1.12795997    
   308.799988       1.12795997    
   308.899994       1.12831998    
   309.000000       1.12831998    
   309.100006       1.12857997    
   309.200012       1.12857997    
   309.299988       1.12914002    
   309.399994       1.12914002    
   309.500000       1.12919998    
   309.600006       1.12937999    
   309.700012       1.12963998    
   309.799988       1.12986004    
   309.899994       1.12986004    
   310.000000       1.12983000    
   310.100006       1.12983000    
   310.200012       1.13004994    
   310.299988       1.13004994    
   310.399994       1.13019001    
   310.500000       1.13048005    
   310.600006       1.13048005    
   310.700012       1.13064003    
   310.799988       1.13065004    
   310.899994       1.13065004    
   311.000000       1.13065004    
   311.100006       1.13092995    
   311.200012       1.13092995    
   311.299988       1.13127005    
   311.399994       1.13129997    
   311.500000       1.13132000    
   311.600006       1.13132000    
   311.700012       1.13132000    
   311.799988       1.13133001    
   311.899994       1.13133001    
   312.000000       1.13171005    
   312.100006       1.13202000    
   312.200012       1.13202000    
   312.299988       1.13213003    
   312.399994       1.13226998    
   312.500000       1.13226998    
   312.600006       1.13250005    
   312.700012       1.13250005    
   312.799988       1.13268995    
   312.899994       1.13268995    
   313.000000       1.13302004    
   313.100006       1.13302004    
   313.200012       1.13346004    
   313.299988       1.13378000    
   313.399994       1.13378000    
   313.500000       1.13389003    
   313.600006       1.13460004    
   313.700012       1.13460004    
   313.799988       1.13480997    
   313.899994       1.13480997    
   314.000000       1.13494003    
   314.100006       1.13494003    
   314.200012       1.13498998    
   314.299988       1.13531995    
   314.399994       1.13600004    
   314.500000       1.13758004    
   314.600006       1.13758004    
   314.700012       1.13766003    
   314.799988       1.13838995    
   314.899994       1.13838995    
   315.000000       1.13910997    
   315.100006       1.13943005    
   315.200012       1.13943005    
   315.299988       1.13979995    
   315.399994       1.14008999    
   315.500000       1.14008999    
   315.600006       1.14060998    
   315.700012       1.14091003    
   315.799988       1.14091003    
   315.899994       1.14104998    
   316.000000       1.14120996    
   316.100006       1.14120996    
   316.200012       1.14127004    
   316.299988       1.14127004    
   316.399994       1.14152002    
   316.500000       1.14222002    
   316.600006       1.14263999    
   316.700012       1.14297998    
   316.799988       1.14324999    
   316.899994       1.14324999    
   317.000000       1.14400995    
   317.100006       1.14400995    
   317.200012       1.14401996    
   317.299988       1.14401996    
   317.399994       1.14418995    
   317.500000       1.14418995    
   317.600006       1.14455998    
   317.700012       1.14455998    
   317.799988       1.14455998    
   317.899994       1.14484000    
   318.000000       1.14498997    
   318.100006       1.14498997    
   318.200012       1.14531004    
   318.299988       1.14549005    
   318.399994       1.14549005    
   318.500000       1.14646006    
   318.600006       1.14663994    
   318.700012       1.14663994    
   318.799988       1.14691997    
   318.899994       1.14708996    
   319.000000       1.14742005    
   319.100006       1.14794004    
   319.200012       1.14816999    
   319.299988       1.14816999    
   319.399994       1.14831996    
   319.500000       1.14831996    
   319.600006       1.14846003    
   319.700012       1.14846003    
   319.799988       1.14884996    
   319.899994       1.14884996    
   320.000000       1.14899004    
   320.100006       1.14916003    
   320.200012       1.14938998    
   320.299988       1.14961004    
   320.399994       1.14961004    
   320.500000       1.14963996    
   320.600006       1.14989996    
   320.700012       1.15032995    
   320.799988       1.15032995    
   320.899994       1.15033996    
   321.000000       1.15033996    
   321.100006       1.15033996    
   321.200012       1.15081000    
   321.299988       1.15081000    
   321.399994       1.15081000    
   321.500000       1.15081000    
   321.600006       1.15092003    
   321.700012       1.15117002    
   321.799988       1.15117002    
   321.899994       1.15121996    
   322.000000       1.15135002    
   322.100006       1.15135002    
   322.200012       1.15154004    
   322.299988       1.15154004    
   322.399994       1.15154004    
   322.500000       1.15177000    
   322.600006       1.15218997    
   322.700012       1.15257001    
   322.799988       1.15257001    
   322.899994       1.15421999    
   323.000000       1.15476000    
   323.100006       1.15603995    
   323.200012       1.15657997    
   323.299988       1.15657997    
   323.399994       1.15657997    
   323.500000       1.15675998    
   323.600006       1.15675998    
   323.700012       1.15675998    
   323.799988       1.15699995    
   323.899994       1.15711999    
   324.000000       1.15711999    
   324.100006       1.15711999    
   324.200012       1.15748000    
   324.299988       1.15748000    
   324.399994       1.15766001    
   324.500000       1.15769005    
   324.600006       1.15878999    
   324.700012       1.15878999    
   324.799988       1.15927005    
   324.899994       1.15997005    
   325.000000       1.16006994    
   325.100006       1.16059005    
   325.200012       1.16059005    
   325.299988       1.16106999    
   325.399994       1.16112995    
   325.500000       1.16112995    
   325.600006       1.16129994    
   325.700012       1.16208005    
   325.799988       1.16208005    
   325.899994       1.16208005    
   326.000000       1.16208005    
   326.100006       1.16229999    
   326.200012       1.16229999    
   326.299988       1.16277003    
   326.399994       1.16277003    
   326.500000       1.16277003    
   326.600006       1.16312003    
   326.700012       1.16312003    
   326.799988       1.16316998    
   326.899994       1.16336000    
   327.000000       1.16352999    
   327.100006       1.16352999    
   327.200012       1.16366005    
   327.299988       1.16392004    
   327.399994       1.16427004    
   327.500000       1.16427004    
   327.600006       1.16454995    
   327.700012       1.16491997    
   327.799988       1.16523004    
   327.899994       1.16523004    
   328.000000       1.16565001    
   328.100006       1.16587996    
   328.200012       1.16587996    
   328.299988       1.16587996    
   328.399994       1.16587996    
   328.500000       1.16612005    
   328.600006       1.16627002    
   328.700012       1.16648996    
   328.799988       1.16655004    
   328.899994       1.16655004    
   329.000000       1.16655004    
   329.100006       1.16681004    
   329.200012       1.16681004    
   329.299988       1.16706002    
   329.399994       1.16706002    
   329.500000       1.16706002    
   329.600006       1.16738999    
   329.700012       1.16821003    
   329.799988       1.16876996    
   329.899994       1.16909003    
   330.000000       1.16909003    
   330.100006       1.16909003    
   330.200012       1.16909003    
   330.299988       1.16955996    
   330.399994       1.16970003    
   330.500000       1.17019999    
   330.600006       1.17019999    
   330.700012       1.17041004    
   330.799988       1.17041004    
   330.899994       1.17070997    
   331.000000       1.17070997    
   331.100006       1.17107999    
   331.200012       1.17137003    
   331.299988       1.17181003    
   331.399994       1.17181003    
   331.500000       1.17296004    
   331.600006       1.17335999    
   331.700012       1.17335999    
   331.799988       1.17335999    
   331.899994       1.17351997    
   332.000000       1.17351997    
   332.100006       1.17351997    
   332.200012       1.17370999    
   332.299988       1.17370999    
   332.399994       1.17481005    
   332.500000       1.17481005    
   332.600006       1.17481005    
   332.700012       1.17515004    
   332.799988       1.17527997    
   332.899994       1.17527997    
   333.000000       1.17559004    
   333.100006       1.17559004    
   333.200012       1.17588997    
   333.299988       1.17588997    
   333.399994       1.17588997    
   333.500000       1.17588997    
   333.600006       1.17625999    
   333.700012       1.17667997    
   333.799988       1.17719996    
   333.899994       1.17758000    
   334.000000       1.17758000    
   334.100006       1.17758000    
   334.200012       1.17779005    
   334.299988       1.17779005    
   334.399994       1.17830002    
   334.500000       1.17830002    
   334.600006       1.17850995    
   334.700012       1.17850995    
   334.799988       1.17860997    
   334.899994       1.17867994    
   335.000000       1.17867994    
   335.100006       1.17928004    
   335.200012       1.17928004    
   335.299988       1.17928004    
   335.399994       1.17957997    
   335.500000       1.17957997    
   335.600006       1.17957997    
   335.700012       1.17981994    
   335.799988       1.17981994    
   335.899994       1.18008995    
   336.000000       1.18027997    
   336.100006       1.18044996    
   336.200012       1.18079996    
   336.299988       1.18079996    
   336.399994       1.18098998    
   336.500000       1.18165004    
   336.600006       1.18165004    
   336.700012       1.18165004    
   336.799988       1.18182003    
   336.899994       1.18208003    
   337.000000       1.18230999    
   337.100006       1.18261003    
   337.200012       1.18278003    
   337.299988       1.18288004    
   337.399994       1.18288004    
   337.500000       1.18300998    
   337.600006       1.18300998    
   337.700012       1.18342996    
   337.799988       1.18384004    
   337.899994       1.18384004    
   338.000000       1.18431997    
   338.100006       1.18447995    
   338.200012       1.18447995    
   338.299988       1.18447995    
   338.399994       1.18473995    
   338.500000       1.18473995    
   338.600006       1.18526995    
   338.700012       1.18576002    
   338.799988       1.18631995    
   338.899994       1.18744004    
   339.000000       1.18798995    
   339.100006       1.18857002    
   339.200012       1.19036996    
   339.299988       1.19060004    
   339.399994       1.19060004    
   339.500000       1.19133997    
   339.600006       1.19133997    
   339.700012       1.19133997    
   339.799988       1.19192004    
   339.899994       1.19192004    
   340.000000       1.19192004    
   340.100006       1.19192004    
   340.200012       1.19243002    
   340.299988       1.19274998    
   340.399994       1.19274998    
   340.500000       1.19342005    
   340.600006       1.19342005    
   340.700012       1.19342005    
   340.799988       1.19519997    
   340.899994       1.19556999    
   341.000000       1.19556999    
   341.100006       1.19556999    
   341.200012       1.19556999    
   341.299988       1.19556999    
   341.399994       1.19625998    
   341.500000       1.19625998    
   341.600006       1.19625998    
   341.700012       1.19699001    
   341.799988       1.19744003    
   341.899994       1.19744003    
   342.000000       1.19761002    
   342.100006       1.19761002    
   342.200012       1.19765997    
   342.299988       1.19765997    
   342.399994       1.19765997    
   342.500000       1.19777000    
   342.600006       1.19777000    
   342.700012       1.19797003    
   342.799988       1.19797003    
   342.899994       1.19797003    
   343.000000       1.19849002    
   343.100006       1.19970000    
   343.200012       1.19977999    
   343.299988       1.19984996    
   343.399994       1.20008004    
   343.500000       1.20054996    
   343.600006       1.20058000    
   343.700012       1.20058000    
   343.799988       1.20058000    
   343.899994       1.20058000    
   344.000000       1.20096004    
   344.100006       1.20112002    
   344.200012       1.20112002    
   344.299988       1.20115995    
   344.399994       1.20126998    
   344.500000       1.20126998    
   344.600006       1.20126998    
   344.700012       1.20126998    
   344.799988       1.20126998    
   344.899994       1.20143998    
   345.000000       1.20143998    
   345.100006       1.20143998    
   345.200012       1.20143998    
   345.299988       1.20167994    
   345.399994       1.20199001    
   345.500000       1.20199001    
   345.600006       1.20244002    
   345.700012       1.20283997    
   345.799988       1.20283997    
   345.899994       1.20283997    
   346.000000       1.20283997    
   346.100006       1.20334995    
   346.200012       1.20334995    
   346.299988       1.20334995    
   346.399994       1.20483005    
   346.500000       1.20483005    
   346.600006       1.20497000    
   346.700012       1.20525002    
   346.799988       1.20567000    
   346.899994       1.20567000    
   347.000000       1.20598996    
   347.100006       1.20648003    
   347.200012       1.20648003    
   347.299988       1.20648003    
   347.399994       1.20648003    
   347.500000       1.20657003    
   347.600006       1.20657003    
   347.700012       1.20712996    
   347.799988       1.20712996    
   347.899994       1.20732999    
   348.000000       1.20732999    
   348.100006       1.20764005    
   348.200012       1.20791996    
   348.299988       1.20791996    
   348.399994       1.20822001    
   348.500000       1.20866001    
   348.600006       1.20866001    
   348.700012       1.20902002    
   348.799988       1.20902002    
   348.899994       1.20933998    
   349.000000       1.20951998    
   349.100006       1.20951998    
   349.200012       1.21006000    
   349.299988       1.21006000    
   349.399994       1.21062005    
   349.500000       1.21082997    
   349.600006       1.21082997    
   349.700012       1.21106005    
   349.799988       1.21106005    
   349.899994       1.21121001    
   350.000000       1.21121001    
   350.100006       1.21121001    
   350.200012       1.21149004    
   350.299988       1.21176004    
   350.399994       1.21176004    
   350.500000       1.21176004    
   350.600006       1.21194005    
   350.700012       1.21194005    
   350.799988       1.21219003    
   350.899994       1.21232998    
   351.000000       1.21232998    
   351.100006       1.21232998    
   351.200012       1.21275997    
   351.299988       1.21310997    
   351.399994       1.21342003    
   351.500000       1.21368003    
   351.600006       1.21396005    
   351.700012       1.21396005    
   351.799988       1.21439004    
   351.899994       1.21475995    
   352.000000       1.21475995    
   352.100006       1.21475995    
   352.200012       1.21475995    
   352.299988       1.21499002    
   352.399994       1.21528006    
   352.500000       1.21528006    
   352.600006       1.21528006    
   352.700012       1.21559000    
   352.799988       1.21591997    
   352.899994       1.21591997    
   353.000000       1.21642995    
   353.100006       1.21717000    
   353.200012       1.21717000    
   353.299988       1.21730995    
   353.399994       1.21730995    
   353.500000       1.21747005    
   353.600006       1.21772003    
   353.700012       1.21772003    
   353.799988       1.21772003    
   353.899994       1.21790004    
   354.000000       1.21790004    
   354.100006       1.21817005    
   354.200012       1.21817005    
   354.299988       1.21817005    
   354.399994       1.21850002    
   354.500000       1.21887004    
   354.600006       1.22091997    
   354.700012       1.22104001    
   354.799988       1.22203004    
   354.899994       1.22203004    
   355.000000       1.22238004    
   355.100006       1.22284997    
   355.200012       1.22284997    
   355.299988       1.22284997    
   355.399994       1.22312999    
   355.500000       1.22350001    
   355.600006       1.22385001    
   355.700012       1.22385001    
   355.799988       1.22390997    
   355.899994       1.22400999    
   356.000000       1.22400999    
   356.100006       1.22437000    
   356.200012       1.22437000    
   356.299988       1.22437000    
   356.399994       1.22437000    
   356.500000       1.22441006    
   356.600006       1.22441006    
   356.700012       1.22468996    
   356.799988       1.22488999    
   356.899994       1.22498000    
   357.000000       1.22510004    
   357.100006       1.22510004    
   357.200012       1.22587001    
   357.299988       1.22587001    
   357.399994       1.22607994    
   357.500000       1.22618997    
   357.600006       1.22618997    
   357.700012       1.22691000    
   357.799988       1.22716999    
   357.899994       1.22716999    
   358.000000       1.22716999    
   358.100006       1.22716999    
   358.200012       1.22753000    
   358.299988       1.22753000    
   358.399994       1.22788000    
   358.500000       1.22871006    
   358.600006       1.22925997    
   358.700012       1.22965002    
   358.799988       1.22965002    
   358.899994       1.23022997    
   359.000000       1.23022997    
   359.100006       1.23039997    
   359.200012       1.23039997    
   359.299988       1.23089004    
   359.399994       1.23101997    
   359.500000       1.23108006    
   359.600006       1.23132002    
   359.700012       1.23145998    
   359.799988       1.23145998    
   359.899994       1.23210001    
   360.000000       1.23274004    
   360.100006       1.23329997    
   360.200012       1.23329997    
   360.299988       1.23345995    
   360.399994       1.23345995    
   360.500000       1.23395002    
   360.600006       1.23453999    
   360.700012       1.23483002    
   360.799988       1.23483002    
   360.899994       1.23483002    
   361.000000       1.23483002    
   361.100006       1.23522997    
   361.200012       1.23522997    
   361.299988       1.23522997    
   361.399994       1.23522997    
   361.500000       1.23525000    
   361.600006       1.23624003    
   361.700012       1.23624003    
   361.799988       1.23624003    
   361.899994       1.23648000    
   362.000000       1.23689997    
   362.100006       1.23741996    
   362.200012       1.23783004    
   362.299988       1.23783004    
   362.399994       1.23808002    
   362.500000       1.23808002    
   362.600006       1.23886001    
   362.700012       1.23962998    
   362.799988       1.24005997    
   362.899994       1.24105000    
   363.000000       1.24160004    
   363.100006       1.24298000    
   363.200012       1.24298000    
   363.299988       1.24298000    
   363.399994       1.24310005    
   363.500000       1.24310005    
   363.600006       1.24348998    
   363.700012       1.24348998    
   363.799988       1.24383998    
   363.899994       1.24383998    
   364.000000       1.24403000    
   364.100006       1.24403000    
   364.200012       1.24403000    
   364.299988       1.24431002    
   364.399994       1.24431002    
   364.500000       1.24431002    
   364.600006       1.24488997    
   364.700012       1.24540997    
   364.799988       1.24540997    
   364.899994       1.24579000    
   365.000000       1.24687004    
   365.100006       1.24687004    
   365.200012       1.24687004    
   365.299988       1.24687004    
   365.399994       1.24731004    
   365.500000       1.24846995    
   365.600006       1.24846995    
   365.700012       1.24861002    
   365.799988       1.24925005    
   365.899994       1.24965000    
   366.000000       1.25037003    
   366.100006       1.25053000    
   366.200012       1.25053000    
   366.299988       1.25092995    
   366.399994       1.25092995    
   366.500000       1.25092995    
   366.600006       1.25092995    
   366.700012       1.25092995    
   366.799988       1.25125003    
   366.899994       1.25174999    
   367.000000       1.25212002    
   367.100006       1.25212002    
   367.200012       1.25265002    
   367.299988       1.25318003    
   367.399994       1.25318003    
   367.500000       1.25318003    
   367.600006       1.25329006    
   367.700012       1.25329006    
   367.799988       1.25374997    
   367.899994       1.25374997    
   368.000000       1.25395000    
   368.100006       1.25395000    
   368.200012       1.25467002    
   368.299988       1.25467002    
   368.399994       1.25466001    
   368.500000       1.25476003    
   368.600006       1.25496995    
   368.700012       1.25496995    
   368.799988       1.25513005    
   368.899994       1.25513005    
   369.000000       1.25513005    
   369.100006       1.25557995    
   369.200012       1.25586998    
   369.299988       1.25586998    
   369.399994       1.25592005    
   369.500000       1.25609004    
   369.600006       1.25609004    
   369.700012       1.25609004    
   369.799988       1.25609004    
   369.899994       1.25635004    
   370.000000       1.25670004    
   370.100006       1.25712001    
   370.200012       1.25712001    
   370.299988       1.25753999    
   370.399994       1.25775003    
   370.500000       1.25776005    
   370.600006       1.25793004    
   370.700012       1.25839996    
   370.799988       1.25839996    
   370.899994       1.25839996    
   371.000000       1.25850999    
   371.100006       1.25850999    
   371.200012       1.25880003    
   371.299988       1.25907004    
   371.399994       1.25907004    
   371.500000       1.26005995    
   371.600006       1.26050997    
   371.700012       1.26050997    
   371.799988       1.26092005    
   371.899994       1.26181996    
   372.000000       1.26242006    
   372.100006       1.26242006    
   372.200012       1.26253998    
   372.299988       1.26282001    
   372.399994       1.26301003    
   372.500000       1.26323998    
   372.600006       1.26341999    
   372.700012       1.26371002    
   372.799988       1.26371002    
   372.899994       1.26401997    
   373.000000       1.26452994    
   373.100006       1.26452994    
   373.200012       1.26522005    
   373.299988       1.26522005    
   373.399994       1.26522005    
   373.500000       1.26578999    
   373.600006       1.26619995    
   373.700012       1.26619995    
   373.799988       1.26663005    
   373.899994       1.26663005    
   374.000000       1.26716995    
   374.100006       1.26806998    
   374.200012       1.26864004    
   374.299988       1.26864004    
   374.399994       1.26988006    
   374.500000       1.27014005    
   374.600006       1.27014005    
   374.700012       1.27041996    
   374.799988       1.27041996    
   374.899994       1.27041996    
   375.000000       1.27041996    
   375.100006       1.27100003    
   375.200012       1.27103996    
   375.299988       1.27103996    
   375.399994       1.27103996    
   375.500000       1.27107000    
   375.600006       1.27120996    
   375.700012       1.27120996    
   375.799988       1.27120996    
   375.899994       1.27149999    
   376.000000       1.27149999    
   376.100006       1.27275002    
   376.200012       1.27384996    
   376.299988       1.27410996    
   376.399994       1.27410996    
   376.500000       1.27410996    
   376.600006       1.27410996    
   376.700012       1.27410996    
   376.799988       1.27426004    
   376.899994       1.27426004    
   377.000000       1.27426004    
   377.100006       1.27426004    
   377.200012       1.27497995    
   377.299988       1.27497995    
   377.399994       1.27497995    
   377.500000       1.27555001    
   377.600006       1.27555001    
   377.700012       1.27591002    
   377.799988       1.27610004    
   377.899994       1.27610004    
   378.000000       1.27610004    
   378.100006       1.27610004    
   378.200012       1.27674997    
   378.299988       1.27716994    
   378.399994       1.27769005    
   378.500000       1.27769005    
   378.600006       1.27795005    
   378.700012       1.27839994    
   378.799988       1.27839994    
   378.899994       1.27839994    
   379.000000       1.27839994    
   379.100006       1.27840996    
   379.200012       1.27840996    
   379.299988       1.27860999    
   379.399994       1.27860999    
   379.500000       1.27898002    
   379.600006       1.27903998    
   379.700012       1.27918005    
   379.799988       1.27927005    
   379.899994       1.27927005    
   380.000000       1.27962005    
   380.100006       1.28134000    
   380.200012       1.28134000    
   380.299988       1.28134000    
   380.399994       1.28134000    
   380.500000       1.28134000    
   380.600006       1.28145003    
   380.700012       1.28196001    
   380.799988       1.28248000    
   380.899994       1.28260005    
   381.000000       1.28260005    
   381.100006       1.28260005    
   381.200012       1.28260005    
   381.299988       1.28315997    
   381.399994       1.28533995    
   381.500000       1.28533995    
   381.600006       1.28533995    
   381.700012       1.28540003    
   381.799988       1.28565001    
   381.899994       1.28565001    
   382.000000       1.28604996    
   382.100006       1.28604996    
   382.200012       1.28620005    
   382.299988       1.28653002    
   382.399994       1.28792000    
   382.500000       1.28833997    
   382.600006       1.28881001    
   382.700012       1.28929996    
   382.799988       1.28953004    
   382.899994       1.28953004    
   383.000000       1.28953004    
   383.100006       1.28985000    
   383.200012       1.29024005    
   383.299988       1.29024005    
   383.399994       1.29024005    
   383.500000       1.29024005    
   383.600006       1.29077005    
   383.700012       1.29105997    
   383.799988       1.29144001    
   383.899994       1.29196000    
   384.000000       1.29211998    
   384.100006       1.29226005    
   384.200012       1.29252994    
   384.299988       1.29252994    
   384.399994       1.29303002    
   384.500000       1.29350996    
   384.600006       1.29350996    
   384.700012       1.29393005    
   384.799988       1.29424000    
   384.899994       1.29469001    
   385.000000       1.29525006    
   385.100006       1.29551995    
   385.200012       1.29551995    
   385.299988       1.29607999    
   385.399994       1.29607999    
   385.500000       1.29607999    
   385.600006       1.29622996    
   385.700012       1.29622996    
   385.799988       1.29622996    
   385.899994       1.29672003    
   386.000000       1.29700005    
   386.100006       1.29700005    
   386.200012       1.29718995    
   386.299988       1.29733002    
   386.399994       1.29733002    
   386.500000       1.29779005    
   386.600006       1.29826999    
   386.700012       1.29826999    
   386.799988       1.29849994    
   386.899994       1.29849994    
   387.000000       1.29893994    
   387.100006       1.29896998    
   387.200012       1.29902005    
   387.299988       1.29920995    
   387.399994       1.29957998    
   387.500000       1.29957998    
   387.600006       1.29957998    
   387.700012       1.29987001    
   387.799988       1.30015004    
   387.899994       1.30015004    
   388.000000       1.30061996    
   388.100006       1.30061996    
   388.200012       1.30116999    
   388.299988       1.30116999    
   388.399994       1.30116999    
   388.500000       1.30116999    
   388.600006       1.30116999    
   388.700012       1.30116999    
   388.799988       1.30156004    
   388.899994       1.30156004    
   389.000000       1.30166996    
   389.100006       1.30189002    
   389.200012       1.30202997    
   389.299988       1.30225003    
   389.399994       1.30225003    
   389.500000       1.30259001    
   389.600006       1.30323994    
   389.700012       1.30323994    
   389.799988       1.30359006    
   389.899994       1.30359006    
   390.000000       1.30395997    
   390.100006       1.30395997    
   390.200012       1.30395997    
   390.299988       1.30395997    
   390.399994       1.30404997    
   390.500000       1.30452001    
   390.600006       1.30452001    
   390.700012       1.30532002    
   390.799988       1.30532002    
   390.899994       1.30577004    
   391.000000       1.30605996    
   391.100006       1.30639005    
   391.200012       1.30681002    
   391.299988       1.30683994    
   391.399994       1.30683994    
   391.500000       1.30724001    
   391.600006       1.30724001    
   391.700012       1.30745995    
   391.799988       1.30745995    
   391.899994       1.30757999    
   392.000000       1.30781996    
   392.100006       1.30781996    
   392.200012       1.30808997    
   392.299988       1.30808997    
   392.399994       1.30858004    
   392.500000       1.30858004    
   392.600006       1.30883002    
   392.700012       1.30903995    
   392.799988       1.30903995    
   392.899994       1.30945003    
   393.000000       1.30945003    
   393.100006       1.30948997    
   393.200012       1.30948997    
   393.299988       1.30948997    
   393.399994       1.30965996    
   393.500000       1.30965996    
   393.600006       1.31050003    
   393.700012       1.31121004    
   393.799988       1.31169999    
   393.899994       1.31169999    
   394.000000       1.31192005    
   394.100006       1.31206000    
   394.200012       1.31269002    
   394.299988       1.31269002    
   394.399994       1.31269002    
   394.500000       1.31297004    
   394.600006       1.31297004    
   394.700012       1.31321001    
   394.799988       1.31323004    
   394.899994       1.31324005    
   395.000000       1.31325996    
   395.100006       1.31325996    
   395.200012       1.31424999    
   395.299988       1.31453001    
   395.399994       1.31453001    
   395.500000       1.31449997    
   395.600006       1.31447005    
   395.700012       1.31447005    
   395.799988       1.31447005    
   395.899994       1.31489003    
   396.000000       1.31489003    
   396.100006       1.31489003    
   396.200012       1.31508994    
   396.299988       1.31520998    
   396.399994       1.31544995    
   396.500000       1.31544995    
   396.600006       1.31544995    
   396.700012       1.31638002    
   396.799988       1.31638002    
   396.899994       1.31745994    
   397.000000       1.31772006    
   397.100006       1.31884003    
   397.200012       1.31884003    
   397.299988       1.31884003    
   397.399994       1.31895006    
   397.500000       1.31895006    
   397.600006       1.31955004    
   397.700012       1.31992996    
   397.799988       1.32033002    
   397.899994       1.32033002    
   398.000000       1.32076001    
   398.100006       1.32076001    
   398.200012       1.32076001    
   398.299988       1.32076001    
   398.399994       1.32114005    
   398.500000       1.32202995    
   398.600006       1.32233000    
   398.700012       1.32233000    
   398.799988       1.32306004    
   398.899994       1.32306004    
   399.000000       1.32306004    
   399.100006       1.32322001    
   399.200012       1.32322001    
   399.299988       1.32356000    
   399.399994       1.32356000    
   399.500000       1.32356000    
   399.600006       1.32435000    
   399.700012       1.32435000    
   399.799988       1.32482004    
   399.899994       1.32482004    
   400.000000       1.32529998    
   400.100006       1.32529998    
   400.200012       1.32529998    
   400.299988       1.32646000    
   400.399994       1.32646000    
   400.500000       1.32716000    
   400.600006       1.32776999    
   400.700012       1.32817996    
   400.799988       1.32855999    
   400.899994       1.32855999    
   401.000000       1.32855999    
   401.100006       1.32855999    
   401.200012       1.32890999    
   401.299988       1.32890999    
   401.399994       1.32890999    
   401.500000       1.32990003    
   401.600006       1.33015001    
   401.700012       1.33015001    
   401.799988       1.33015001    
   401.899994       1.33039999    
   402.000000       1.33039999    
   402.100006       1.33073997    
   402.200012       1.33073997    
   402.299988       1.33073997    
   402.399994       1.33156002    
   402.500000       1.33156002    
   402.600006       1.33202004    
   402.700012       1.33244002    
   402.799988       1.33244002    
   402.899994       1.33244002    
   403.000000       1.33244002    
   403.100006       1.33293998    
   403.200012       1.33326006    
   403.299988       1.33339000    
   403.399994       1.33339000    
   403.500000       1.33362997    
   403.600006       1.33413005    
   403.700012       1.33459997    
   403.799988       1.33459997    
   403.899994       1.33459997    
   404.000000       1.33502996    
   404.100006       1.33580005    
   404.200012       1.33580005    
   404.299988       1.33580005    
   404.399994       1.33580005    
   404.500000       1.33581996    
   404.600006       1.33581996    
   404.700012       1.33609998    
   404.799988       1.33609998    
   404.899994       1.33631003    
   405.000000       1.33631003    
   405.100006       1.33631003    
   405.200012       1.33631003    
   405.299988       1.33674002    
   405.399994       1.33677995    
   405.500000       1.33677995    
   405.600006       1.33758998    
   405.700012       1.33801997    
   405.799988       1.33866000    
   405.899994       1.33866000    
   406.000000       1.33866000    
   406.100006       1.33925998    
   406.200012       1.33925998    
   406.299988       1.33925998    
   406.399994       1.33983004    
   406.500000       1.33983004    
   406.600006       1.34017003    
   406.700012       1.34017003    
   406.799988       1.34017003    
   406.899994       1.34059000    
   407.000000       1.34059000    
   407.100006       1.34059000    
   407.200012       1.34059000    
   407.299988       1.34059000    
   407.399994       1.34082997    
   407.500000       1.34082997    
   407.600006       1.34157002    
   407.700012       1.34217000    
   407.799988       1.34227002    
   407.899994       1.34227002    
   408.000000       1.34230006    
   408.100006       1.34230006    
   408.200012       1.34230006    
   408.299988       1.34243000    
   408.399994       1.34243000    
   408.500000       1.34267998    
   408.600006       1.34267998    
   408.700012       1.34267998    
   408.799988       1.34297001    
   408.899994       1.34297001    
   409.000000       1.34379995    
   409.100006       1.34379995    
   409.200012       1.34440994    
   409.299988       1.34440994    
   409.399994       1.34466004    
   409.500000       1.34486997    
   409.600006       1.34486997    
   409.700012       1.34521997    
   409.799988       1.34521997    
   409.899994       1.34535003    
   410.000000       1.34535003    
   410.100006       1.34537995    
   410.200012       1.34537995    
   410.299988       1.34537995    
   410.399994       1.34572995    
   410.500000       1.34615004    
   410.600006       1.34666002    
   410.700012       1.34724998    
   410.799988       1.34724998    
   410.899994       1.34724998    
   411.000000       1.34768999    
   411.100006       1.34768999    
   411.200012       1.34786999    
   411.299988       1.34800994    
   411.399994       1.34800994    
   411.500000       1.34820998    
   411.600006       1.34820998    
   411.700012       1.34820998    
   411.799988       1.34829998    
   411.899994       1.34829998    
   412.000000       1.34886003    
   412.100006       1.34978998    
   412.200012       1.34978998    
   412.299988       1.34978998    
   412.399994       1.34978998    
   412.500000       1.34978998    
   412.600006       1.35028005    
   412.700012       1.35028005    
   412.799988       1.35044003    
   412.899994       1.35125005    
   413.000000       1.35178995    
   413.100006       1.35272002    
   413.200012       1.35291004    
   413.299988       1.35291004    
   413.399994       1.35311997    
   413.500000       1.35311997    
   413.600006       1.35360003    
   413.700012       1.35385001    
   413.799988       1.35385001    
   413.899994       1.35385001    
   414.000000       1.35452998    
   414.100006       1.35536003    
   414.200012       1.35536003    
   414.299988       1.35573995    
   414.399994       1.35573995    
   414.500000       1.35657001    
   414.600006       1.35657001    
   414.700012       1.35684001    
   414.799988       1.35684001    
   414.899994       1.35697997    
   415.000000       1.35697997    
   415.100006       1.35706997    
   415.200012       1.35720003    
   415.299988       1.35720003    
   415.399994       1.35757005    
   415.500000       1.35776997    
   415.600006       1.35776997    
   415.700012       1.35815001    
   415.799988       1.35815001    
   415.899994       1.35815001    
   416.000000       1.35815001    
   416.100006       1.35844004    
   416.200012       1.35874999    
   416.299988       1.35874999    
   416.399994       1.35897994    
   416.500000       1.35930002    
   416.600006       1.35930002    
   416.700012       1.35965002    
   416.799988       1.35965002    
   416.899994       1.36002004    
   417.000000       1.36019003    
   417.100006       1.36049998    
   417.200012       1.36049998    
   417.299988       1.36065996    
   417.399994       1.36065996    
   417.500000       1.36065996    
   417.600006       1.36144996    
   417.700012       1.36144996    
   417.799988       1.36186004    
   417.899994       1.36186004    
   418.000000       1.36186004    
   418.100006       1.36213005    
   418.200012       1.36213005    
   418.299988       1.36247003    
   418.399994       1.36263001    
   418.500000       1.36263001    
   418.600006       1.36263001    
   418.700012       1.36285996    
   418.799988       1.36285996    
   418.899994       1.36379004    
   419.000000       1.36603999    
   419.100006       1.36644995    
   419.200012       1.36666000    
   419.299988       1.36686003    
   419.399994       1.36686003    
   419.500000       1.36686003    
   419.600006       1.36723006    
   419.700012       1.36792004    
   419.799988       1.36792004    
   419.899994       1.36792004    
   420.000000       1.36914003    
   420.100006       1.36914003    
   420.200012       1.36956000    
   420.299988       1.36956000    
   420.399994       1.36982000    
   420.500000       1.36982000    
   420.600006       1.36982000    
   420.700012       1.36995995    
   420.799988       1.37021995    
   420.899994       1.37037003    
   421.000000       1.37037003    
   421.100006       1.37084997    
   421.200012       1.37084997    
   421.299988       1.37084997    
   421.399994       1.37100005    
   421.500000       1.37145996    
   421.600006       1.37204003    
   421.700012       1.37204003    
   421.799988       1.37228000    
   421.899994       1.37228000    
   422.000000       1.37248003    
   422.100006       1.37248003    
   422.200012       1.37440002    
   422.299988       1.37440002    
   422.399994       1.37458003    
   422.500000       1.37458003    
   422.600006       1.37458003    
   422.700012       1.37475002    
   422.799988       1.37498999    
   422.899994       1.37498999    
   423.000000       1.37527001    
   423.100006       1.37527001    
   423.200012       1.37556005    
   423.299988       1.37556005    
   423.399994       1.37602997    
   423.500000       1.37602997    
   423.600006       1.37646997    
   423.700012       1.37646997    
   423.799988       1.37728000    
   423.899994       1.37728000    
   424.000000       1.37758994    
   424.100006       1.37829006    
   424.200012       1.37829006    
   424.299988       1.37829006    
   424.399994       1.37829006    
   424.500000       1.37863004    
   424.600006       1.37904000    
   424.700012       1.37904000    
   424.799988       1.37904000    
   424.899994       1.37943006    
   425.000000       1.37970996    
   425.100006       1.37970996    
   425.200012       1.38023996    
   425.299988       1.38059998    
   425.399994       1.38059998    
   425.500000       1.38115001    
   425.600006       1.38115001    
   425.700012       1.38294005    
   425.799988       1.38391995    
   425.899994       1.38391995    
   426.000000       1.38454998    
   426.100006       1.38454998    
   426.200012       1.38454998    
   426.299988       1.38454998    
   426.399994       1.38454998    
   426.500000       1.38564003    
   426.600006       1.38590002    
   426.700012       1.38590002    
   426.799988       1.38590002    
   426.899994       1.38646996    
   427.000000       1.38646996    
   427.100006       1.38680995    
   427.200012       1.38680995    
   427.299988       1.38713002    
   427.399994       1.38713002    
   427.500000       1.38741004    
   427.600006       1.38789999    
   427.700012       1.38827002    
   427.799988       1.38873994    
   427.899994       1.38938999    
   428.000000       1.38938999    
   428.100006       1.38959002    
   428.200012       1.38959002    
   428.299988       1.38996994    
   428.399994       1.39036000    
   428.500000       1.39036000    
   428.600006       1.39071000    
   428.700012       1.39071000    
   428.799988       1.39268994    
   428.899994       1.39328003    
   429.000000       1.39388001    
   429.100006       1.39388001    
   429.200012       1.39388001    
   429.299988       1.39411998    
   429.399994       1.39411998    
   429.500000       1.39411998    
   429.600006       1.39453995    
   429.700012       1.39453995    
   429.799988       1.39496005    
   429.899994       1.39496005    
   430.000000       1.39496005    
   430.100006       1.39496005    
   430.200012       1.39496005    
   430.299988       1.39496005    
   430.399994       1.39496005    
   430.500000       1.39532006    
   430.600006       1.39598000    
   430.700012       1.39646006    
   430.799988       1.39646006    
   430.899994       1.39709997    
   431.000000       1.39709997    
   431.100006       1.39745998    
   431.200012       1.39786994    
   431.299988       1.39786994    
   431.399994       1.39786994    
   431.500000       1.39810002    
   431.600006       1.39839005    
   431.700012       1.39839005    
   431.799988       1.39867997    
   431.899994       1.39867997    
   432.000000       1.39867997    
   432.100006       1.39867997    
   432.200012       1.39908004    
   432.299988       1.39908004    
   432.399994       1.39929998    
   432.500000       1.39929998    
   432.600006       1.39942002    
   432.700012       1.39942002    
   432.799988       1.39963996    
   432.899994       1.39963996    
   433.000000       1.40075004    
   433.100006       1.40075004    
   433.200012       1.40075004    
   433.299988       1.40075004    
   433.399994       1.40126002    
   433.500000       1.40126002    
   433.600006       1.40126002    
   433.700012       1.40138996    
   433.799988       1.40138996    
   433.899994       1.40138996    
   434.000000       1.40157998    
   434.100006       1.40157998    
   434.200012       1.40157998    
   434.299988       1.40189004    
   434.399994       1.40231001    
   434.500000       1.40231001    
   434.600006       1.40231001    
   434.700012       1.40269995    
   434.799988       1.40320003    
   434.899994       1.40344000    
   435.000000       1.40344000    
   435.100006       1.40362000    
   435.200012       1.40409005    
   435.299988       1.40409005    
   435.399994       1.40409005    
   435.500000       1.40429997    
   435.600006       1.40444005    
   435.700012       1.40444005    
   435.799988       1.40496004    
   435.899994       1.40496004    
   436.000000       1.40620005    
   436.100006       1.40620005    
   436.200012       1.40620005    
   436.299988       1.40676999    
   436.399994       1.40676999    
   436.500000       1.40737998    
   436.600006       1.40766001    
   436.700012       1.40766001    
   436.799988       1.40816998    
   436.899994       1.40816998    
   437.000000       1.40893996    
   437.100006       1.40893996    
   437.200012       1.40893996    
   437.299988       1.40893996    
   437.399994       1.40893996    
   437.500000       1.40893996    
   437.600006       1.40929997    
   437.700012       1.40929997    
   437.799988       1.40955997    
   437.899994       1.40955997    
   438.000000       1.41013002    
   438.100006       1.41069996    
   438.200012       1.41069996    
   438.299988       1.41126001    
   438.399994       1.41126001    
   438.500000       1.41126001    
   438.600006       1.41158998    
   438.700012       1.41158998    
   438.799988       1.41158998    
   438.899994       1.41172004    
   439.000000       1.41172004    
   439.100006       1.41197002    
   439.200012       1.41197002    
   439.299988       1.41224003    
   439.399994       1.41226995    
   439.500000       1.41238999    
   439.600006       1.41238999    
   439.700012       1.41272998    
   439.799988       1.41272998    
   439.899994       1.41320002    
   440.000000       1.41320002    
   440.100006       1.41320002    
   440.200012       1.41362000    
   440.299988       1.41396999    
   440.399994       1.41396999    
   440.500000       1.41428006    
   440.600006       1.41453004    
   440.700012       1.41453004    
   440.799988       1.41453004    
   440.899994       1.41525996    
   441.000000       1.41525996    
   441.100006       1.41525996    
   441.200012       1.41545999    
   441.299988       1.41604996    
   441.399994       1.41647005    
   441.500000       1.41647005    
   441.600006       1.41647005    
   441.700012       1.41647005    
   441.799988       1.41735995    
   441.899994       1.41776001    
   442.000000       1.41790998    
   442.100006       1.41815996    
   442.200012       1.41893995    
   442.299988       1.41893995    
   442.399994       1.41920996    
   442.500000       1.41920996    
   442.600006       1.41957998    
   442.700012       1.41957998    
   442.799988       1.41972005    
   442.899994       1.41972005    
   443.000000       1.41972005    
   443.100006       1.41998005    
   443.200012       1.41998005    
   443.299988       1.41998005    
   443.399994       1.42034996    
   443.500000       1.42087996    
   443.600006       1.42122996    
   443.700012       1.42122996    
   443.799988       1.42122996    
   443.899994       1.42162001    
   444.000000       1.42162001    
   444.100006       1.42241001    
   444.200012       1.42241001    
   444.299988       1.42241001    
   444.399994       1.42255998    
   444.500000       1.42255998    
   444.600006       1.42305005    
   444.700012       1.42305005    
   444.799988       1.42331004    
   444.899994       1.42331004    
   445.000000       1.42359996    
   445.100006       1.42359996    
   445.200012       1.42359996    
   445.299988       1.42359996    
   445.399994       1.42359996    
   445.500000       1.42394996    
   445.600006       1.42394996    
   445.700012       1.42455006    
   445.799988       1.42455006    
   445.899994       1.42505002    
   446.000000       1.42505002    
   446.100006       1.42531002    
   446.200012       1.42531002    
   446.299988       1.42531002    
   446.399994       1.42545998    
   446.500000       1.42545998    
   446.600006       1.42587996    
   446.700012       1.42622995    
   446.799988       1.42622995    
   446.899994       1.42622995    
   447.000000       1.42654002    
   447.100006       1.42700005    
   447.200012       1.42700005    
   447.299988       1.42709005    
   447.399994       1.42709005    
   447.500000       1.42762995    
   447.600006       1.42820001    
   447.700012       1.42835999    
   447.799988       1.42844999    
   447.899994       1.42955995    
   448.000000       1.43018997    
   448.100006       1.43018997    
   448.200012       1.43043995    
   448.299988       1.43043995    
   448.399994       1.43084002    
   448.500000       1.43084002    
   448.600006       1.43107998    
   448.700012       1.43142998    
   448.799988       1.43142998    
   448.899994       1.43166006    
   449.000000       1.43166006    
   449.100006       1.43193996    
   449.200012       1.43193996    
   449.299988       1.43234003    
   449.399994       1.43272996    
   449.500000       1.43302000    
   449.600006       1.43350005    
   449.700012       1.43350005    
   449.799988       1.43350005    
   449.899994       1.43350005    
   450.000000       1.43365002    
   450.100006       1.43365002    
   450.200012       1.43435001    
   450.299988       1.43469000    
   450.399994       1.43469000    
   450.500000       1.43469000    
   450.600006       1.43517005    
   450.700012       1.43605006    
   450.799988       1.43651998    
   450.899994       1.43651998    
   451.000000       1.43651998    
   451.100006       1.43695998    
   451.200012       1.43762004    
   451.299988       1.43762004    
   451.399994       1.43762004    
   451.500000       1.43797004    
   451.600006       1.43797004    
   451.700012       1.43816996    
   451.799988       1.43816996    
   451.899994       1.43835998    
   452.000000       1.43857002    
   452.100006       1.43857002    
   452.200012       1.43893003    
   452.299988       1.43927002    
   452.399994       1.43950999    
   452.500000       1.43950999    
   452.600006       1.43981004    
   452.700012       1.43981004    
   452.799988       1.44035995    
   452.899994       1.44035995    
   453.000000       1.44042003    
   453.100006       1.44042003    
   453.200012       1.44106996    
   453.299988       1.44199002    
   453.399994       1.44292998    
   453.500000       1.44292998    
   453.600006       1.44292998    
   453.700012       1.44332004    
   453.799988       1.44332004    
   453.899994       1.44385004    
   454.000000       1.44449997    
   454.100006       1.44519997    
   454.200012       1.44519997    
   454.299988       1.44553006    
   454.399994       1.44553006    
   454.500000       1.44553006    
   454.600006       1.44575000    
   454.700012       1.44575000    
   454.799988       1.44613004    
   454.899994       1.44613004    
   455.000000       1.44637001    
   455.100006       1.44637001    
   455.200012       1.44637001    
   455.299988       1.44647002    
   455.399994       1.44647002    
   455.500000       1.44647002    
   455.600006       1.44647002    
   455.700012       1.44699001    
   455.799988       1.44752002    
   455.899994       1.44752002    
   456.000000       1.44773996    
   456.100006       1.44773996    
   456.200012       1.44869006    
   456.299988       1.44869006    
   456.399994       1.44869006    
   456.500000       1.44869006    
   456.600006       1.44869006    
   456.700012       1.44903004    
   456.799988       1.44940996    
   456.899994       1.44940996    
   457.000000       1.44983006    
   457.100006       1.44983006    
   457.200012       1.44983006    
   457.299988       1.44983006    
   457.399994       1.44983006    
   457.500000       1.45001996    
   457.600006       1.45001996    
   457.700012       1.45082998    
   457.799988       1.45082998    
   457.899994       1.45082998    
   458.000000       1.45137000    
   458.100006       1.45165002    
   458.200012       1.45165002    
   458.299988       1.45212996    
   458.399994       1.45212996    
   458.500000       1.45229995    
   458.600006       1.45229995    
   458.700012       1.45247996    
   458.799988       1.45247996    
   458.899994       1.45286000    
   459.000000       1.45286000    
   459.100006       1.45286000    
   459.200012       1.45286000    
   459.299988       1.45304000    
   459.399994       1.45304000    
   459.500000       1.45359004    
   459.600006       1.45409000    
   459.700012       1.45409000    
   459.799988       1.45409000    
   459.899994       1.45409000    
   460.000000       1.45465004    
   460.100006       1.45465004    
   460.200012       1.45483994    
   460.299988       1.45483994    
   460.399994       1.45518005    
   460.500000       1.45536995    
   460.600006       1.45580006    
   460.700012       1.45580006    
   460.799988       1.45597005    
   460.899994       1.45597005    
   461.000000       1.45597005    
   461.100006       1.45613003    
   461.200012       1.45613003    
   461.299988       1.45648003    
   461.399994       1.45684004    
   461.500000       1.45684004    
   461.600006       1.45727003    
   461.700012       1.45727003    
   461.799988       1.45727003    
   461.899994       1.45783997    
   462.000000       1.45799005    
   462.100006       1.45799005    
   462.200012       1.45804000    
   462.299988       1.45804000    
   462.399994       1.45858002    
   462.500000       1.45858002    
   462.600006       1.45858002    
   462.700012       1.45885003    
   462.799988       1.45903003    
   462.899994       1.45915997    
   463.000000       1.45915997    
   463.100006       1.46042001    
   463.200012       1.46042001    
   463.299988       1.46078002    
   463.399994       1.46078002    
   463.500000       1.46078002    
   463.600006       1.46126997    
   463.700012       1.46126997    
   463.799988       1.46149004    
   463.899994       1.46161997    
   464.000000       1.46161997    
   464.100006       1.46161997    
   464.200012       1.46195996    
   464.299988       1.46238995    
   464.399994       1.46238995    
   464.500000       1.46238995    
   464.600006       1.46238995    
   464.700012       1.46238995    
   464.799988       1.46326005    
   464.899994       1.46326005    
   465.000000       1.46342003    
   465.100006       1.46371996    
   465.200012       1.46407998    
   465.299988       1.46407998    
   465.399994       1.46407998    
   465.500000       1.46407998    
   465.600006       1.46420002    
   465.700012       1.46447003    
   465.799988       1.46447003    
   465.899994       1.46516001    
   466.000000       1.46575999    
   466.100006       1.46607006    
   466.200012       1.46659005    
   466.299988       1.46703994    
   466.399994       1.46703994    
   466.500000       1.46703994    
   466.600006       1.46730006    
   466.700012       1.46761000    
   466.799988       1.46799004    
   466.899994       1.46841002    
   467.000000       1.46924996    
   467.100006       1.46924996    
   467.200012       1.46932995    
   467.299988       1.46950996    
   467.399994       1.46950996    
   467.500000       1.47047997    
   467.600006       1.47097003    
   467.700012       1.47112000    
   467.799988       1.47112000    
   467.899994       1.47112000    
   468.000000       1.47175002    
   468.100006       1.47299004    
   468.200012       1.47299004    
   468.299988       1.47335005    
   468.399994       1.47335005    
   468.500000       1.47414994    
   468.600006       1.47414994    
   468.700012       1.47414994    
   468.799988       1.47475004    
   468.899994       1.47475004    
   469.000000       1.47475004    
   469.100006       1.47502005    
   469.200012       1.47502005    
   469.299988       1.47502005    
   469.399994       1.47502005    
   469.500000       1.47525001    
   469.600006       1.47525001    
   469.700012       1.47525001    
   469.799988       1.47525001    
   469.899994       1.47547996    
   470.000000       1.47547996    
   470.100006       1.47556996    
   470.200012       1.47556996    
   470.299988       1.47580004    
   470.399994       1.47581005    
   470.500000       1.47581005    
   470.600006       1.47581005    
   470.700012       1.47644997    
   470.799988       1.47644997    
   470.899994       1.47644997    
   471.000000       1.47695005    
   471.100006       1.47723997    
   471.200012       1.47723997    
   471.299988       1.47774994    
   471.399994       1.47774994    
   471.500000       1.47774994    
   471.600006       1.47785997    
   471.700012       1.47785997    
   471.799988       1.47785997    
   471.899994       1.47827995    
   472.000000       1.47862005    
   472.100006       1.47874999    
   472.200012       1.47874999    
   472.299988       1.47914004    
   472.399994       1.47914004    
   472.500000       1.47924995    
   472.600006       1.47924995    
   472.700012       1.47924995    
   472.799988       1.47924995    
   472.899994       1.47981000    
   473.000000       1.48041999    
   473.100006       1.48041999    
   473.200012       1.48041999    
   473.299988       1.48041999    
   473.399994       1.48076999    
   473.500000       1.48118997    
   473.600006       1.48118997    
   473.700012       1.48160005    
   473.799988       1.48160005    
   473.899994       1.48179996    
   474.000000       1.48212004    
   474.100006       1.48212004    
   474.200012       1.48212004    
   474.299988       1.48212004    
   474.399994       1.48212004    
   474.500000       1.48295999    
   474.600006       1.48295999    
   474.700012       1.48295999    
   474.799988       1.48295999    
   474.899994       1.48345006    
   475.000000       1.48396003    
   475.100006       1.48396003    
   475.200012       1.48396003    
   475.299988       1.48396003    
   475.399994       1.48413002    
   475.500000       1.48413002    
   475.600006       1.48512995    
   475.700012       1.48512995    
   475.799988       1.48512995    
   475.899994       1.48561001    
   476.000000       1.48561001    
   476.100006       1.48576999    
   476.200012       1.48576999    
   476.299988       1.48576999    
   476.399994       1.48608994    
   476.500000       1.48608994    
   476.600006       1.48608994    
   476.700012       1.48608994    
   476.799988       1.48646998    
   476.899994       1.48646998    
   477.000000       1.48646998    
   477.100006       1.48646998    
   477.200012       1.48646998    
   477.299988       1.48646998    
   477.399994       1.48646998    
   477.500000       1.48655999    
   477.600006       1.48655999    
   477.700012       1.48655999    
   477.799988       1.48655999    
   477.899994       1.48716998    
   478.000000       1.48716998    
   478.100006       1.48716998    
   478.200012       1.48739004    
   478.299988       1.48739004    
   478.399994       1.48775995    
   478.500000       1.48777997    
   478.600006       1.48777997    
   478.700012       1.48799002    
   478.799988       1.48799002    
   478.899994       1.48799002    
   479.000000       1.48828006    
   479.100006       1.48828006    
   479.200012       1.48828006    
   479.299988       1.48828006    
   479.399994       1.48886001    
   479.500000       1.48908997    
   479.600006       1.48908997    
   479.700012       1.48983002    
   479.799988       1.48983002    
   479.899994       1.48983002    
   480.000000       1.49005997    
   480.100006       1.49067998    
   480.200012       1.49088001    
   480.299988       1.49088001    
   480.399994       1.49088001    
   480.500000       1.49088001    
   480.600006       1.49088001    
   480.700012       1.49117994    
   480.799988       1.49117994    
   480.899994       1.49117994    
   481.000000       1.49142003    
   481.100006       1.49175000    
   481.200012       1.49221003    
   481.299988       1.49221003    
   481.399994       1.49221003    
   481.500000       1.49247003    
   481.600006       1.49281001    
   481.700012       1.49281001    
   481.799988       1.49317002    
   481.899994       1.49370003    
   482.000000       1.49416995    
   482.100006       1.49416995    
   482.200012       1.49453998    
   482.299988       1.49453998    
   482.399994       1.49485004    
   482.500000       1.49510002    
   482.600006       1.49510002    
   482.700012       1.49510002    
   482.799988       1.49597001    
   482.899994       1.49597001    
   483.000000       1.49597001    
   483.100006       1.49597001    
   483.200012       1.49678004    
   483.299988       1.49678004    
   483.399994       1.49699998    
   483.500000       1.49720001    
   483.600006       1.49746001    
   483.700012       1.49746001    
   483.799988       1.49746001    
   483.899994       1.49785995    
   484.000000       1.49818003    
   484.100006       1.49818003    
   484.200012       1.49846995    
   484.299988       1.49846995    
   484.399994       1.49870002    
   484.500000       1.49870002    
   484.600006       1.49881995    
   484.700012       1.49881995    
   484.799988       1.49881995    
   484.899994       1.49928999    
   485.000000       1.49958003    
   485.100006       1.49958003    
   485.200012       1.49958003    
   485.299988       1.49958003    
   485.399994       1.50006998    
   485.500000       1.50006998    
   485.600006       1.50009000    
   485.700012       1.50009000    
   485.799988       1.50022995    
   485.899994       1.50022995    
   486.000000       1.50022995    
   486.100006       1.50022995    
   486.200012       1.50100994    
   486.299988       1.50100994    
   486.399994       1.50150001    
   486.500000       1.50150001    
   486.600006       1.50226998    
   486.700012       1.50226998    
   486.799988       1.50226998    
   486.899994       1.50282001    
   487.000000       1.50282001    
   487.100006       1.50282001    
   487.200012       1.50329995    
   487.299988       1.50329995    
   487.399994       1.50353003    
   487.500000       1.50375998    
   487.600006       1.50375998    
   487.700012       1.50375998    
   487.799988       1.50375998    
   487.899994       1.50375998    
   488.000000       1.50414002    
   488.100006       1.50414002    
   488.200012       1.50414002    
   488.299988       1.50414002    
   488.399994       1.50414002    
   488.500000       1.50460005    
   488.600006       1.50460005    
   488.700012       1.50460005    
   488.799988       1.50476003    
   488.899994       1.50476003    
   489.000000       1.50476003    
   489.100006       1.50623000    
   489.200012       1.50623000    
   489.299988       1.50623000    
   489.399994       1.50680006    
   489.500000       1.50680006    
   489.600006       1.50680006    
   489.700012       1.50680006    
   489.799988       1.50762999    
   489.899994       1.50762999    
   490.000000       1.50782001    
   490.100006       1.50782001    
   490.200012       1.50782001    
   490.299988       1.50841999    
   490.399994       1.50841999    
   490.500000       1.51003003    
   490.600006       1.51003003    
   490.700012       1.51030004    
   490.799988       1.51030004    
   490.899994       1.51043999    
   491.000000       1.51047003    
   491.100006       1.51047003    
   491.200012       1.51047003    
   491.299988       1.51075995    
   491.399994       1.51075995    
   491.500000       1.51075995    
   491.600006       1.51075995    
   491.700012       1.51095998    
   491.799988       1.51095998    
   491.899994       1.51232004    
   492.000000       1.51232004    
   492.100006       1.51256001    
   492.200012       1.51256001    
   492.299988       1.51283002    
   492.399994       1.51331997    
   492.500000       1.51411998    
   492.600006       1.51519001    
   492.700012       1.51519001    
   492.799988       1.51519001    
   492.899994       1.51593995    
   493.000000       1.51593995    
   493.100006       1.51593995    
   493.200012       1.51593995    
   493.299988       1.51593995    
   493.399994       1.51593995    
   493.500000       1.51631999    
   493.600006       1.51663995    
   493.700012       1.51704001    
   493.799988       1.51704001    
   493.899994       1.51704001    
   494.000000       1.51704001    
   494.100006       1.51732004    
   494.200012       1.51732004    
   494.299988       1.51732004    
   494.399994       1.51732004    
   494.500000       1.51732004    
   494.600006       1.51768994    
   494.700012       1.51768994    
   494.799988       1.51798999    
   494.899994       1.51798999    
   495.000000       1.51798999    
   495.100006       1.51798999    
   495.200012       1.51859999    
   495.299988       1.51914001    
   495.399994       1.51952004    
   495.500000       1.51952004    
   495.600006       1.51981997    
   495.700012       1.52004004    
   495.799988       1.52004004    
   495.899994       1.52032995    
   496.000000       1.52052999    
   496.100006       1.52068996    
   496.200012       1.52101004    
   496.299988       1.52134001    
   496.399994       1.52134001    
   496.500000       1.52198005    
   496.600006       1.52198005    
   496.700012       1.52198005    
   496.799988       1.52250004    
   496.899994       1.52250004    
   497.000000       1.52291000    
   497.100006       1.52291000    
   497.200012       1.52291000    
   497.299988       1.52291000    
   497.399994       1.52332997    
   497.500000       1.52389002    
   497.600006       1.52389002    
   497.700012       1.52389002    
   497.799988       1.52406001    
   497.899994       1.52420998    
   498.000000       1.52436996    
   498.100006       1.52467000    
   498.200012       1.52467000    
   498.299988       1.52467000    
   498.399994       1.52506995    
   498.500000       1.52558994    
   498.600006       1.52558994    
   498.700012       1.52558994    
   498.799988       1.52593005    
   498.899994       1.52593005    
   499.000000       1.52593005    
   499.100006       1.52647996    
   499.200012       1.52647996    
   499.299988       1.52664995    
   499.399994       1.52664995    
   499.500000       1.52672994    
   499.600006       1.52732003    
   499.700012       1.52732003    
   499.799988       1.52772999    
   499.899994       1.52829003    
   500.000000       1.52829003    
   500.100006       1.52829003    
   500.200012       1.52866006    
   500.299988       1.52866006    
   500.399994       1.52895999    
   500.500000       1.52914000    
   500.600006       1.52914000    
   500.700012       1.52944005    
   500.799988       1.52944005    
   500.899994       1.52944005    
   501.000000       1.52998996    
   501.100006       1.52998996    
   501.200012       1.52998996    
   501.299988       1.52998996    
   501.399994       1.53050995    
   501.500000       1.53050995    
   501.600006       1.53050995    
   501.700012       1.53097999    
   501.799988       1.53121996    
   501.899994       1.53120995    
   502.000000       1.53122997    
   502.100006       1.53122997    
   502.200012       1.53122997    
   502.299988       1.53122997    
   502.399994       1.53153002    
   502.500000       1.53153002    
   502.600006       1.53153002    
   502.700012       1.53211999    
   502.799988       1.53211999    
   502.899994       1.53211999    
   503.000000       1.53227997    
   503.100006       1.53227997    
   503.200012       1.53227997    
   503.299988       1.53263998    
   503.399994       1.53263998    
   503.500000       1.53313005    
   503.600006       1.53313005    
   503.700012       1.53313005    
   503.799988       1.53313005    
   503.899994       1.53334999    
   504.000000       1.53373003    
   504.100006       1.53373003    
   504.200012       1.53393996    
   504.299988       1.53393996    
   504.399994       1.53393996    
   504.500000       1.53450000    
   504.600006       1.53450000    
   504.700012       1.53450000    
   504.799988       1.53489995    
   504.899994       1.53489995    
   505.000000       1.53551996    
   505.100006       1.53600001    
   505.200012       1.53600001    
   505.299988       1.53646004    
   505.399994       1.53706002    
   505.500000       1.53706002    
   505.600006       1.53757000    
   505.700012       1.53757000    
   505.799988       1.53801000    
   505.899994       1.53801000    
   506.000000       1.53820002    
   506.100006       1.53850996    
   506.200012       1.53875995    
   506.299988       1.53875995    
   506.399994       1.53875995    
   506.500000       1.53875995    
   506.600006       1.53875995    
   506.700012       1.53894997    
   506.799988       1.53894997    
   506.899994       1.53964996    
   507.000000       1.54065001    
   507.100006       1.54065001    
   507.200012       1.54112005    
   507.299988       1.54148996    
   507.399994       1.54199004    
   507.500000       1.54199004    
   507.600006       1.54241002    
   507.700012       1.54241002    
   507.799988       1.54241002    
   507.899994       1.54241002    
   508.000000       1.54275000    
   508.100006       1.54275000    
   508.200012       1.54275000    
   508.299988       1.54275000    
   508.399994       1.54312003    
   508.500000       1.54312003    
   508.600006       1.54312003    
   508.700012       1.54363000    
   508.799988       1.54363000    
   508.899994       1.54437006    
   509.000000       1.54437006    
   509.100006       1.54437006    
   509.200012       1.54437006    
   509.299988       1.54464996    
   509.399994       1.54464996    
   509.500000       1.54464996    
   509.600006       1.54550004    
   509.700012       1.54550004    
   509.799988       1.54550004    
   509.899994       1.54598999    
   510.000000       1.54598999    
   510.100006       1.54598999    
   510.200012       1.54638004    
   510.299988       1.54638004    
   510.399994       1.54638004    
   510.500000       1.54681003    
   510.600006       1.54681003    
   510.700012       1.54714000    
   510.799988       1.54714000    
   510.899994       1.54764998    
   511.000000       1.54823005    
   511.100006       1.54823005    
   511.200012       1.54934001    
   511.299988       1.54934001    
   511.399994       1.54977000    
   511.500000       1.54977000    
   511.600006       1.54977000    
   511.700012       1.55018997    
   511.799988       1.55018997    
   511.899994       1.55018997    
   512.000000       1.55021000    
   512.099976       1.55021000    
   512.200012       1.55021000    
   512.299988       1.55021000    
   512.400024       1.55021000    
   512.500000       1.55104005    
   512.599976       1.55145001    
   512.700012       1.55145001    
   512.799988       1.55145001    
   512.900024       1.55145001    
   513.000000       1.55186999    
   513.099976       1.55186999    
   513.200012       1.55214000    
   513.299988       1.55247998    
   513.400024       1.55247998    
   513.500000       1.55247998    
   513.599976       1.55285001    
   513.700012       1.55285001    
   513.799988       1.55341995    
   513.900024       1.55341995    
   514.000000       1.55341995    
   514.099976       1.55367005    
   514.200012       1.55419004    
   514.299988       1.55419004    
   514.400024       1.55419004    
   514.500000       1.55419004    
   514.599976       1.55465996    
   514.700012       1.55465996    
   514.799988       1.55465996    
   514.900024       1.55465996    
   515.000000       1.55500996    
   515.099976       1.55524004    
   515.200012       1.55524004    
   515.299988       1.55565000    
   515.400024       1.55565000    
   515.500000       1.55589998    
   515.599976       1.55649996    
   515.700012       1.55689001    
   515.799988       1.55689001    
   515.900024       1.55689001    
   516.000000       1.55724001    
   516.099976       1.55724001    
   516.200012       1.55724001    
   516.299988       1.55724001    
   516.400024       1.55724001    
   516.500000       1.55724001    
   516.599976       1.55735004    
   516.700012       1.55735004    
   516.799988       1.55735004    
   516.900024       1.55735004    
   517.000000       1.55735004    
   517.099976       1.55777001    
   517.200012       1.55821002    
   517.299988       1.55821002    
   517.400024       1.55851996    
   517.500000       1.55851996    
   517.599976       1.55947006    
   517.700012       1.55947006    
   517.799988       1.55947006    
   517.900024       1.55947006    
   518.000000       1.55947006    
   518.099976       1.55975997    
   518.200012       1.55975997    
   518.299988       1.55974996    
   518.400024       1.55974996    
   518.500000       1.55974996    
   518.599976       1.56020999    
   518.700012       1.56053996    
   518.799988       1.56053996    
   518.900024       1.56089997    
   519.000000       1.56127000    
   519.099976       1.56127000    
   519.200012       1.56195998    
   519.299988       1.56195998    
   519.400024       1.56247997    
   519.500000       1.56247997    
   519.599976       1.56247997    
   519.700012       1.56285000    
   519.799988       1.56285000    
   519.900024       1.56352997    
   520.000000       1.56424999    
   520.099976       1.56424999    
   520.200012       1.56464005    
   520.299988       1.56464005    
   520.400024       1.56464005    
   520.500000       1.56514001    
   520.599976       1.56582999    
   520.700012       1.56582999    
   520.799988       1.56582999    
   520.900024       1.56628001    
   521.000000       1.56628001    
   521.099976       1.56628001    
   521.200012       1.56703997    
   521.299988       1.56703997    
   521.400024       1.56703997    
   521.500000       1.56703997    
   521.599976       1.56733000    
   521.700012       1.56781006    
   521.799988       1.56816995    
   521.900024       1.56816995    
   522.000000       1.56816995    
   522.099976       1.56868994    
   522.200012       1.56919003    
   522.299988       1.56919003    
   522.400024       1.56965995    
   522.500000       1.57009995    
   522.599976       1.57009995    
   522.700012       1.57045996    
   522.799988       1.57045996    
   522.900024       1.57045996    
   523.000000       1.57102001    
   523.099976       1.57102001    
   523.200012       1.57145000    
   523.299988       1.57167006    
   523.400024       1.57167006    
   523.500000       1.57190001    
   523.599976       1.57239997    
   523.700012       1.57239997    
   523.799988       1.57238996    
   523.900024       1.57238996    
   524.000000       1.57238996    
   524.099976       1.57253003    
   524.200012       1.57281005    
   524.299988       1.57281005    
   524.400024       1.57324004    
   524.500000       1.57372999    
   524.599976       1.57407999    
   524.700012       1.57407999    
   524.799988       1.57500994    
   524.900024       1.57518995    
   525.000000       1.57537997    
   525.099976       1.57559001    
   525.200012       1.57597005    
   525.299988       1.57597005    
   525.400024       1.57651997    
   525.500000       1.57695997    
   525.599976       1.57695997    
   525.700012       1.57695997    
   525.799988       1.57734001    
   525.900024       1.57772994    
   526.000000       1.57772994    
   526.099976       1.57800996    
   526.200012       1.57826996    
   526.299988       1.57849002    
   526.400024       1.57862997    
   526.500000       1.57862997    
   526.599976       1.57895005    
   526.700012       1.57895005    
   526.799988       1.57895005    
   526.900024       1.57923996    
   527.000000       1.57950997    
   527.099976       1.58017004    
   527.200012       1.58017004    
   527.299988       1.58038998    
   527.400024       1.58038998    
   527.500000       1.58102000    
   527.599976       1.58102000    
   527.700012       1.58144999    
   527.799988       1.58181000    
   527.900024       1.58227003    
   528.000000       1.58227003    
   528.099976       1.58227003    
   528.200012       1.58227003    
   528.299988       1.58284998    
   528.400024       1.58299994    
   528.500000       1.58318996    
   528.599976       1.58318996    
   528.700012       1.58318996    
   528.799988       1.58318996    
   528.900024       1.58364999    
   529.000000       1.58363998    
   529.099976       1.58460999    
   529.200012       1.58460999    
   529.299988       1.58476996    
   529.400024       1.58492994    
   529.500000       1.58492994    
   529.599976       1.58492994    
   529.700012       1.58492994    
   529.799988       1.58492994    
   529.900024       1.58533001    
   530.000000       1.58572996    
   530.099976       1.58615005    
   530.200012       1.58685005    
   530.299988       1.58685005    
   530.400024       1.58685005    
   530.500000       1.58730996    
   530.599976       1.58852005    
   530.700012       1.58852005    
   530.799988       1.58852005    
   530.900024       1.58928001    
   531.000000       1.58958995    
   531.099976       1.58958995    
   531.200012       1.58993006    
   531.299988       1.58993006    
   531.400024       1.58993006    
   531.500000       1.59051001    
   531.599976       1.59051001    
   531.700012       1.59051001    
   531.799988       1.59051001    
   531.900024       1.59074998    
   532.000000       1.59074998    
   532.099976       1.59074998    
   532.200012       1.59074998    
   532.299988       1.59098995    
   532.400024       1.59098995    
   532.500000       1.59098995    
   532.599976       1.59098995    
   532.700012       1.59098995    
   532.799988       1.59162998    
   532.900024       1.59162998    
   533.000000       1.59213996    
   533.099976       1.59273005    
   533.200012       1.59273005    
   533.299988       1.59340000    
   533.400024       1.59406996    
   533.500000       1.59468997    
   533.599976       1.59516001    
   533.700012       1.59516001    
   533.799988       1.59516001    
   533.900024       1.59516001    
   534.000000       1.59534001    
   534.099976       1.59534001    
   534.200012       1.59555995    
   534.299988       1.59555995    
   534.400024       1.59555995    
   534.500000       1.59584999    
   534.599976       1.59612000    
   534.700012       1.59612000    
   534.799988       1.59612000    
   534.900024       1.59612000    
   535.000000       1.59612000    
   535.099976       1.59612000    
   535.200012       1.59651995    
   535.299988       1.59651995    
   535.400024       1.59651995    
   535.500000       1.59736001    
   535.599976       1.59736001    
   535.700012       1.59736001    
   535.799988       1.59798002    
   535.900024       1.59798002    
   536.000000       1.59850001    
   536.099976       1.59914994    
   536.200012       1.59979999    
   536.299988       1.59979999    
   536.400024       1.59979999    
   536.500000       1.59979999    
   536.599976       1.60017002    
   536.700012       1.60017002    
   536.799988       1.60014999    
   536.900024       1.60014999    
   537.000000       1.60014999    
   537.099976       1.60054004    
   537.200012       1.60048997    
   537.299988       1.60073996    
   537.400024       1.60073996    
   537.500000       1.60073996    
   537.599976       1.60142004    
   537.700012       1.60142004    
   537.799988       1.60166001    
   537.900024       1.60211003    
   538.000000       1.60211003    
   538.099976       1.60248995    
   538.200012       1.60292995    
   538.299988       1.60292995    
   538.400024       1.60396004    
   538.500000       1.60439003    
   538.599976       1.60439003    
   538.700012       1.60439003    
   538.799988       1.60439003    
   538.900024       1.60439003    
   539.000000       1.60478997    
   539.099976       1.60526001    
   539.200012       1.60526001    
   539.299988       1.60643005    
   539.400024       1.60709000    
   539.500000       1.60709000    
   539.599976       1.60733998    
   539.700012       1.60733998    
   539.799988       1.60772002    
   539.900024       1.60772002    
   540.000000       1.60772002    
   540.099976       1.60829997    
   540.200012       1.60895002    
   540.299988       1.60895002    
   540.400024       1.60895002    
   540.500000       1.60934997    
   540.599976       1.60934997    
   540.700012       1.60934997    
   540.799988       1.60934997    
   540.900024       1.60950005    
   541.000000       1.60950005    
   541.099976       1.60950005    
   541.200012       1.61038005    
   541.299988       1.61038005    
   541.400024       1.61092997    
   541.500000       1.61135006    
   541.599976       1.61135006    
   541.700012       1.61135006    
   541.799988       1.61175001    
   541.900024       1.61175001    
   542.000000       1.61175001    
   542.099976       1.61207998    
   542.200012       1.61207998    
   542.299988       1.61207998    
   542.400024       1.61238003    
   542.500000       1.61238003    
   542.599976       1.61238003    
   542.700012       1.61258996    
   542.799988       1.61258996    
   542.900024       1.61258996    
   543.000000       1.61298001    
   543.099976       1.61328006    
   543.200012       1.61328006    
   543.299988       1.61359000    
   543.400024       1.61359000    
   543.500000       1.61359000    
   543.599976       1.61359000    
   543.700012       1.61359000    
   543.799988       1.61359000    
   543.900024       1.61467004    
   544.000000       1.61508000    
   544.099976       1.61508000    
   544.200012       1.61564004    
   544.299988       1.61608005    
   544.400024       1.61655998    
   544.500000       1.61655998    
   544.599976       1.61695004    
   544.700012       1.61695004    
   544.799988       1.61695004    
   544.900024       1.61714005    
   545.000000       1.61714005    
   545.099976       1.61714005    
   545.200012       1.61734998    
   545.299988       1.61734998    
   545.400024       1.61773002    
   545.500000       1.61773002    
   545.599976       1.61787999    
   545.700012       1.61787999    
   545.799988       1.61787999    
   545.900024       1.61880004    
   546.000000       1.61880004    
   546.099976       1.61921000    
   546.200012       1.61921000    
   546.299988       1.61940002    
   546.400024       1.61940002    
   546.500000       1.61940002    
   546.599976       1.61940002    
   546.700012       1.61991000    
   546.799988       1.61991000    
   546.900024       1.61991000    
   547.000000       1.62029004    
   547.099976       1.62029004    
   547.200012       1.62029004    
   547.299988       1.62054002    
   547.400024       1.62054002    
   547.500000       1.62054002    
   547.599976       1.62093997    
   547.700012       1.62093997    
   547.799988       1.62093997    
   547.900024       1.62112999    
   548.000000       1.62132001    
   548.099976       1.62159002    
   548.200012       1.62159002    
   548.299988       1.62159002    
   548.400024       1.62159002    
   548.500000       1.62186003    
   548.599976       1.62186003    
   548.700012       1.62303996    
   548.799988       1.62303996    
   548.900024       1.62303996    
   549.000000       1.62365997    
   549.099976       1.62365997    
   549.200012       1.62425005    
   549.299988       1.62425005    
   549.400024       1.62453997    
   549.500000       1.62453997    
   549.599976       1.62453997    
   549.700012       1.62453997    
   549.799988       1.62453997    
   549.900024       1.62537003    
   550.000000       1.62537003    
   550.099976       1.62537003    
   550.200012       1.62537003    
   550.299988       1.62537003    
   550.400024       1.62555003    
   550.500000       1.62555003    
   550.599976       1.62662005    
   550.700012       1.62662005    
   550.799988       1.62662005    
   550.900024       1.62737000    
   551.000000       1.62737000    
   551.099976       1.62805998    
   551.200012       1.62805998    
   551.299988       1.62805998    
   551.400024       1.62832999    
   551.500000       1.62886000    
   551.599976       1.62886000    
   551.700012       1.62886000    
   551.799988       1.62904000    
   551.900024       1.62904000    
   552.000000       1.62904000    
   552.099976       1.62904000    
   552.200012       1.62917995    
   552.299988       1.62917995    
   552.400024       1.62967002    
   552.500000       1.62967002    
   552.599976       1.63004994    
   552.700012       1.63004994    
   552.799988       1.63029003    
   552.900024       1.63029003    
   553.000000       1.63049996    
   553.099976       1.63049996    
   553.200012       1.63049996    
   553.299988       1.63049996    
   553.400024       1.63055003    
   553.500000       1.63055003    
   553.599976       1.63083994    
   553.700012       1.63083994    
   553.799988       1.63196003    
   553.900024       1.63196003    
   554.000000       1.63276005    
   554.099976       1.63304996    
   554.200012       1.63374996    
   554.299988       1.63419998    
   554.400024       1.63419998    
   554.500000       1.63520002    
   554.599976       1.63520002    
   554.700012       1.63520002    
   554.799988       1.63520002    
   554.900024       1.63540006    
   555.000000       1.63540006    
   555.099976       1.63540006    
   555.200012       1.63594997    
   555.299988       1.63635004    
   555.400024       1.63635004    
   555.500000       1.63671005    
   555.599976       1.63671005    
   555.700012       1.63671005    
   555.799988       1.63752997    
   555.900024       1.63752997    
   556.000000       1.63752997    
   556.099976       1.63784003    
   556.200012       1.63784003    
   556.299988       1.63784003    
   556.400024       1.63784003    
   556.500000       1.63804996    
   556.599976       1.63804996    
   556.700012       1.63839996    
   556.799988       1.63881004    
   556.900024       1.63914001    
   557.000000       1.63914001    
   557.099976       1.63950002    
   557.200012       1.63950002    
   557.299988       1.64064002    
   557.400024       1.64064002    
   557.500000       1.64120996    
   557.599976       1.64235997    
   557.700012       1.64235997    
   557.799988       1.64268994    
   557.900024       1.64268994    
   558.000000       1.64311004    
   558.099976       1.64311004    
   558.200012       1.64311004    
   558.299988       1.64311004    
   558.400024       1.64352000    
   558.500000       1.64388001    
   558.599976       1.64388001    
   558.700012       1.64388001    
   558.799988       1.64388001    
   558.900024       1.64388001    
   559.000000       1.64388001    
   559.099976       1.64481997    
   559.200012       1.64481997    
   559.299988       1.64585996    
   559.400024       1.64585996    
   559.500000       1.64629996    
   559.599976       1.64629996    
   559.700012       1.64679003    
   559.799988       1.64679003    
   559.900024       1.64679003    
   560.000000       1.64679003    
   560.099976       1.64776003    
   560.200012       1.64822996    
   560.299988       1.64822996    
   560.400024       1.64914000    
   560.500000       1.64935994    
   560.599976       1.64937997    
   560.700012       1.64986002    
   560.799988       1.64986002    
   560.900024       1.64986002    
   561.000000       1.65007997    
   561.099976       1.65007997    
   561.200012       1.65007997    
   561.299988       1.65007997    
   561.400024       1.65014994    
   561.500000       1.65014994    
   561.599976       1.65078998    
   561.700012       1.65125000    
   561.799988       1.65125000    
   561.900024       1.65171003    
   562.000000       1.65218997    
   562.099976       1.65218997    
   562.200012       1.65218997    
   562.299988       1.65263999    
   562.400024       1.65263999    
   562.500000       1.65263999    
   562.599976       1.65344000    
   562.700012       1.65344000    
   562.799988       1.65344000    
   562.900024       1.65344000    
   563.000000       1.65403998    
   563.099976       1.65434003    
   563.200012       1.65434003    
   563.299988       1.65434003    
   563.400024       1.65476000    
   563.500000       1.65476000    
   563.599976       1.65476000    
   563.700012       1.65476000    
   563.799988       1.65476000    
   563.900024       1.65476000    
   564.000000       1.65517998    
   564.099976       1.65556002    
   564.200012       1.65593004    
   564.299988       1.65593004    
   564.400024       1.65593004    
   564.500000       1.65639997    
   564.599976       1.65639997    
   564.700012       1.65666997    
   564.799988       1.65692997    
   564.900024       1.65692997    
   565.000000       1.65692997    
   565.099976       1.65717006    
   565.200012       1.65717006    
   565.299988       1.65740001    
   565.400024       1.65763998    
   565.500000       1.65763998    
   565.599976       1.65841997    
   565.700012       1.65901005    
   565.799988       1.65946996    
   565.900024       1.65946996    
   566.000000       1.66008997    
   566.099976       1.66008997    
   566.200012       1.66008997    
   566.299988       1.66082001    
   566.400024       1.66141999    
   566.500000       1.66141999    
   566.599976       1.66141999    
   566.700012       1.66227996    
   566.799988       1.66245997    
   566.900024       1.66245997    
   567.000000       1.66245997    
   567.099976       1.66284001    
   567.200012       1.66284001    
   567.299988       1.66356003    
   567.400024       1.66356003    
   567.500000       1.66428006    
   567.599976       1.66428006    
   567.700012       1.66428006    
   567.799988       1.66463995    
   567.900024       1.66489995    
   568.000000       1.66504002    
   568.099976       1.66504002    
   568.200012       1.66529000    
   568.299988       1.66529000    
   568.400024       1.66529000    
   568.500000       1.66529000    
   568.599976       1.66608000    
   568.700012       1.66608000    
   568.799988       1.66673005    
   568.900024       1.66685998    
   569.000000       1.66694999    
   569.099976       1.66722000    
   569.200012       1.66722000    
   569.299988       1.66722000    
   569.400024       1.66722000    
   569.500000       1.66722000    
   569.599976       1.66722000    
   569.700012       1.66817999    
   569.799988       1.66817999    
   569.900024       1.66817999    
   570.000000       1.66887999    
   570.099976       1.66887999    
   570.200012       1.66887999    
   570.299988       1.66927004    
   570.400024       1.66927004    
   570.500000       1.66927004    
   570.599976       1.67040002    
   570.700012       1.67151999    
   570.799988       1.67190003    
   570.900024       1.67225003    
   571.000000       1.67225003    
   571.099976       1.67225003    
   571.200012       1.67268002    
   571.299988       1.67303002    
   571.400024       1.67342997    
   571.500000       1.67342997    
   571.599976       1.67342997    
   571.700012       1.67381001    
   571.799988       1.67381001    
   571.900024       1.67381001    
   572.000000       1.67430997    
   572.099976       1.67478001    
   572.200012       1.67478001    
   572.299988       1.67523003    
   572.400024       1.67523003    
   572.500000       1.67523003    
   572.599976       1.67523003    
   572.700012       1.67578006    
   572.799988       1.67578006    
   572.900024       1.67613995    
   573.000000       1.67613995    
   573.099976       1.67663002    
   573.200012       1.67663002    
   573.299988       1.67663002    
   573.400024       1.67663002    
   573.500000       1.67663002    
   573.599976       1.67663002    
   573.700012       1.67694998    
   573.799988       1.67694998    
   573.900024       1.67694998    
   574.000000       1.67814004    
   574.099976       1.67814004    
   574.200012       1.67948997    
   574.299988       1.67948997    
   574.400024       1.67948997    
   574.500000       1.67981994    
   574.599976       1.68016005    
   574.700012       1.68016005    
   574.799988       1.68016005    
   574.900024       1.68052006    
   575.000000       1.68052006    
   575.099976       1.68085003    
   575.200012       1.68122005    
   575.299988       1.68151999    
   575.400024       1.68151999    
   575.500000       1.68151999    
   575.599976       1.68235004    
   575.700012       1.68235004    
   575.799988       1.68235004    
   575.900024       1.68287003    
   576.000000       1.68287003    
   576.099976       1.68342996    
   576.200012       1.68382001    
   576.299988       1.68428004    
   576.400024       1.68428004    
   576.500000       1.68428004    
   576.599976       1.68466997    
   576.700012       1.68539000    
   576.799988       1.68569005    
   576.900024       1.68569005    
   577.000000       1.68614995    
   577.099976       1.68648005    
   577.200012       1.68648005    
   577.299988       1.68700004    
   577.400024       1.68754005    
   577.500000       1.68778002    
   577.599976       1.68971002    
   577.700012       1.68971002    
   577.799988       1.68994999    
   577.900024       1.69027996    
   578.000000       1.69027996    
   578.099976       1.69027996    
   578.200012       1.69057000    
   578.299988       1.69057000    
   578.400024       1.69095004    
   578.500000       1.69095004    
   578.599976       1.69107997    
   578.700012       1.69107997    
   578.799988       1.69148004    
   578.900024       1.69173002    
   579.000000       1.69173002    
   579.099976       1.69212997    
   579.200012       1.69251001    
   579.299988       1.69251001    
   579.400024       1.69315004    
   579.500000       1.69315004    
   579.599976       1.69314003    
   579.700012       1.69314003    
   579.799988       1.69411004    
   579.900024       1.69573998    
   580.000000       1.69573998    
   580.099976       1.69573998    
   580.200012       1.69656003    
   580.299988       1.69656003    
   580.400024       1.69656003    
   580.500000       1.69719005    
   580.599976       1.69719005    
   580.700012       1.69782996    
   580.799988       1.69782996    
   580.900024       1.69954002    
   581.000000       1.69983995    
   581.099976       1.69983995    
   581.200012       1.69998002    
   581.299988       1.70052004    
   581.400024       1.70052004    
   581.500000       1.70052004    
   581.599976       1.70052004    
   581.700012       1.70160997    
   581.799988       1.70160997    
   581.900024       1.70160997    
   582.000000       1.70160997    
   582.099976       1.70160997    
   582.200012       1.70222998    
   582.299988       1.70222998    
   582.400024       1.70222998    
   582.500000       1.70283997    
   582.599976       1.70283997    
   582.700012       1.70283997    
   582.799988       1.70362997    
   582.900024       1.70362997    
   583.000000       1.70398998    
   583.099976       1.70449996    
   583.200012       1.70530999    
   583.299988       1.70530999    
   583.400024       1.70563996    
   583.500000       1.70563996    
   583.599976       1.70571005    
   583.700012       1.70571005    
   583.799988       1.70633996    
   583.900024       1.70690000    
   584.000000       1.70711005    
   584.099976       1.70711005    
   584.200012       1.70747995    
   584.299988       1.70778000    
   584.400024       1.70854998    
   584.500000       1.70918000    
   584.599976       1.70918000    
   584.700012       1.71032000    
   584.799988       1.71032000    
   584.900024       1.71088004    
   585.000000       1.71088004    
   585.099976       1.71139002    
   585.200012       1.71139002    
   585.299988       1.71139002    
   585.400024       1.71148002    
   585.500000       1.71148002    
   585.599976       1.71148002    
   585.700012       1.71177995    
   585.799988       1.71213996    
   585.900024       1.71213996    
   586.000000       1.71269000    
   586.099976       1.71331000    
   586.200012       1.71331000    
   586.299988       1.71360004    
   586.400024       1.71432996    
   586.500000       1.71432996    
   586.599976       1.71432996    
   586.700012       1.71432996    
   586.799988       1.71513999    
   586.900024       1.71513999    
   587.000000       1.71513999    
   587.099976       1.71513999    
   587.200012       1.71537006    
   587.299988       1.71554005    
   587.400024       1.71579003    
   587.500000       1.71579003    
   587.599976       1.71618998    
   587.700012       1.71618998    
   587.799988       1.71618998    
   587.900024       1.71618998    
   588.000000       1.71618998    
   588.099976       1.71653998    
   588.200012       1.71653998    
   588.299988       1.71653998    
   588.400024       1.71698999    
   588.500000       1.71698999    
   588.599976       1.71796000    
   588.700012       1.71796000    
   588.799988       1.71829998    
   588.900024       1.71829998    
   589.000000       1.71864998    
   589.099976       1.71864998    
   589.200012       1.71922004    
   589.299988       1.71922004    
   589.400024       1.71922004    
   589.500000       1.71952999    
   589.599976       1.71967995    
   589.700012       1.71967995    
   589.799988       1.71967995    
   589.900024       1.71967995    
   590.000000       1.71993995    
   590.099976       1.71993995    
   590.200012       1.72065997    
   590.299988       1.72065997    
   590.400024       1.72101998    
   590.500000       1.72101998    
   590.599976       1.72101998    
   590.700012       1.72101998    
   590.799988       1.72130001    
   590.900024       1.72169006    
   591.000000       1.72169006    
   591.099976       1.72169006    
   591.200012       1.72169006    
   591.299988       1.72221994    
   591.400024       1.72240996    
   591.500000       1.72263002    
   591.599976       1.72307003    
   591.700012       1.72307003    
   591.799988       1.72354996    
   591.900024       1.72354996    
   592.000000       1.72416997    
   592.099976       1.72416997    
   592.200012       1.72416997    
   592.299988       1.72476006    
   592.400024       1.72551000    
   592.500000       1.72551000    
   592.599976       1.72581995    
   592.700012       1.72581995    
   592.799988       1.72581995    
   592.900024       1.72605002    
   593.000000       1.72605002    
   593.099976       1.72700000    
   593.200012       1.72700000    
   593.299988       1.72700000    
   593.400024       1.72774994    
   593.500000       1.72774994    
   593.599976       1.72774994    
   593.700012       1.72799003    
   593.799988       1.72799003    
   593.900024       1.72918999    
   594.000000       1.72918999    
   594.099976       1.72976005    
   594.200012       1.73067999    
   594.299988       1.73067999    
   594.400024       1.73067999    
   594.500000       1.73067999    
   594.599976       1.73117006    
   594.700012       1.73140001    
   594.799988       1.73140001    
   594.900024       1.73140001    
   595.000000       1.73176003    
   595.099976       1.73215997    
   595.200012       1.73215997    
   595.299988       1.73284996    
   595.400024       1.73284996    
   595.500000       1.73299003    
   595.599976       1.73304999    
   595.700012       1.73334002    
   595.799988       1.73334002    
   595.900024       1.73334002    
   596.000000       1.73334002    
   596.099976       1.73426998    
   596.200012       1.73426998    
   596.299988       1.73426998    
   596.400024       1.73466003    
   596.500000       1.73509002    
   596.599976       1.73509002    
   596.700012       1.73522997    
   596.799988       1.73562002    
   596.900024       1.73562002    
   597.000000       1.73604000    
   597.099976       1.73604000    
   597.200012       1.73604000    
   597.299988       1.73646998    
   597.400024       1.73646998    
   597.500000       1.73646998    
   597.599976       1.73646998    
   597.700012       1.73646998    
   597.799988       1.73646998    
   597.900024       1.73646998    
   598.000000       1.73696995    
   598.099976       1.73758996    
   598.200012       1.73758996    
   598.299988       1.73758996    
   598.400024       1.73845994    
   598.500000       1.73845994    
   598.599976       1.73887002    
   598.700012       1.73939002    
   598.799988       1.73977995    
   598.900024       1.73977995    
   599.000000       1.74017000    
   599.099976       1.74017000    
   599.200012       1.74017000    
   599.299988       1.74017000    
   599.400024       1.74068999    
   599.500000       1.74068999    
   599.599976       1.74068999    
   599.700012       1.74068999    
   599.799988       1.74068999    
   599.900024       1.74068999    
   600.000000       1.74094999    
   600.099976       1.74094999    
   600.200012       1.74094999    
   600.299988       1.74094999    
   600.400024       1.74137998    
   600.500000       1.74137998    
   600.599976       1.74199998    
   600.700012       1.74232996    
   600.799988       1.74316001    
   600.900024       1.74316001    
   601.000000       1.74316001    
   601.099976       1.74392998    
   601.200012       1.74392998    
   601.299988       1.74392998    
   601.400024       1.74427998    
   601.500000       1.74452996    
   601.599976       1.74501002    
   601.700012       1.74501002    
   601.799988       1.74501002    
   601.900024       1.74501002    
   602.000000       1.74575996    
   602.099976       1.74575996    
   602.200012       1.74575996    
   602.299988       1.74575996    
   602.400024       1.74616003    
   602.500000       1.74616003    
   602.599976       1.74616003    
   602.700012       1.74673998    
   602.799988       1.74673998    
   602.900024       1.74721003    
   603.000000       1.74721003    
   603.099976       1.74721003    
   603.200012       1.74721003    
   603.299988       1.74721003    
   603.400024       1.74768996    
   603.500000       1.74827003    
   603.599976       1.74827003    
   603.700012       1.74827003    
   603.799988       1.74827003    
   603.900024       1.74889004    
   604.000000       1.74889004    
   604.099976       1.75039005    
   604.200012       1.75039005    
   604.299988       1.75039005    
   604.400024       1.75056005    
   604.500000       1.75056005    
   604.599976       1.75056005    
   604.700012       1.75074005    
   604.799988       1.75074005    
   604.900024       1.75074005    
   605.000000       1.75191998    
   605.099976       1.75220001    
   605.200012       1.75259995    
   605.299988       1.75330997    
   605.400024       1.75496995    
   605.500000       1.75580001    
   605.599976       1.75638998    
   605.700012       1.75638998    
   605.799988       1.75638998    
   605.900024       1.75677001    
   606.000000       1.75677001    
   606.099976       1.75715995    
   606.200012       1.75715995    
   606.299988       1.75758004    
   606.400024       1.75758004    
   606.500000       1.75758004    
   606.599976       1.75792003    
   606.700012       1.75829995    
   606.799988       1.75829995    
   606.900024       1.75926995    
   607.000000       1.75987005    
   607.099976       1.75987005    
   607.200012       1.75987005    
   607.299988       1.75987005    
   607.400024       1.76018000    
   607.500000       1.76039004    
   607.599976       1.76039004    
   607.700012       1.76064003    
   607.799988       1.76064003    
   607.900024       1.76103997    
   608.000000       1.76103997    
   608.099976       1.76103997    
   608.200012       1.76143003    
   608.299988       1.76143003    
   608.400024       1.76218998    
   608.500000       1.76293004    
   608.599976       1.76293004    
   608.700012       1.76345003    
   608.799988       1.76345003    
   608.900024       1.76405001    
   609.000000       1.76460004    
   609.099976       1.76522005    
   609.200012       1.76522005    
   609.299988       1.76546001    
   609.400024       1.76546001    
   609.500000       1.76546001    
   609.599976       1.76546001    
   609.700012       1.76648998    
   609.799988       1.76708996    
   609.900024       1.76708996    
   610.000000       1.76786005    
   610.099976       1.76961994    
   610.200012       1.76961994    
   610.299988       1.77025998    
   610.400024       1.77025998    
   610.500000       1.77066004    
   610.599976       1.77066004    
   610.700012       1.77066004    
   610.799988       1.77087998    
   610.900024       1.77087998    
   611.000000       1.77121997    
   611.099976       1.77121997    
   611.200012       1.77121997    
   611.299988       1.77121997    
   611.400024       1.77181005    
   611.500000       1.77222002    
   611.599976       1.77241004    
   611.700012       1.77241004    
   611.799988       1.77293003    
   611.900024       1.77348995    
   612.000000       1.77348995    
   612.099976       1.77348995    
   612.200012       1.77348995    
   612.299988       1.77402997    
   612.400024       1.77427995    
   612.500000       1.77451003    
   612.599976       1.77451003    
   612.700012       1.77451003    
   612.799988       1.77451003    
   612.900024       1.77451003    
   613.000000       1.77539003    
   613.099976       1.77539003    
   613.200012       1.77539003    
   613.299988       1.77539003    
   613.400024       1.77539003    
   613.500000       1.77567995    
   613.599976       1.77626002    
   613.700012       1.77626002    
   613.799988       1.77664995    
   613.900024       1.77779996    
   614.000000       1.77779996    
   614.099976       1.77818000    
   614.200012       1.77818000    
   614.299988       1.77818000    
   614.400024       1.77866006    
   614.500000       1.77866006    
   614.599976       1.77866006    
   614.700012       1.77893996    
   614.799988       1.77893996    
   614.900024       1.77893996    
   615.000000       1.77956998    
   615.099976       1.77956998    
   615.200012       1.77993000    
   615.299988       1.78031003    
   615.400024       1.78031003    
   615.500000       1.78057003    
   615.599976       1.78095996    
   615.700012       1.78095996    
   615.799988       1.78137004    
   615.900024       1.78137004    
   616.000000       1.78208995    
   616.099976       1.78208995    
   616.200012       1.78208995    
   616.299988       1.78353000    
   616.400024       1.78410995    
   616.500000       1.78410995    
   616.599976       1.78410995    
   616.700012       1.78410995    
   616.799988       1.78410995    
   616.900024       1.78535998    
   617.000000       1.78535998    
   617.099976       1.78535998    
   617.200012       1.78535998    
   617.299988       1.78578997    
   617.400024       1.78578997    
   617.500000       1.78578997    
   617.599976       1.78632998    
   617.700012       1.78632998    
   617.799988       1.78632998    
   617.900024       1.78632998    
   618.000000       1.78670001    
   618.099976       1.78732002    
   618.200012       1.78732002    
   618.299988       1.78732002    
   618.400024       1.78773999    
   618.500000       1.78773999    
   618.599976       1.78773999    
   618.700012       1.78773999    
   618.799988       1.78849995    
   618.900024       1.78849995    
   619.000000       1.78849995    
   619.099976       1.78903997    
   619.200012       1.78903997    
   619.299988       1.78903997    
   619.400024       1.79033005    
   619.500000       1.79033005    
   619.599976       1.79061997    
   619.700012       1.79061997    
   619.799988       1.79061997    
   619.900024       1.79061997    
   620.000000       1.79096997    
   620.099976       1.79130995    
   620.200012       1.79130995    
   620.299988       1.79268003    
   620.400024       1.79305005    
   620.500000       1.79305005    
   620.599976       1.79363000    
   620.700012       1.79363000    
   620.799988       1.79363000    
   620.900024       1.79363000    
   621.000000       1.79363000    
   621.099976       1.79438996    
   621.200012       1.79504001    
   621.299988       1.79504001    
   621.400024       1.79504001    
   621.500000       1.79504001    
   621.599976       1.79648995    
   621.700012       1.79689002    
   621.799988       1.79689002    
   621.900024       1.79689002    
   622.000000       1.79689002    
   622.099976       1.79764998    
   622.200012       1.79832995    
   622.299988       1.79832995    
   622.400024       1.79867005    
   622.500000       1.79867005    
   622.599976       1.79900002    
   622.700012       1.79900002    
   622.799988       1.79900002    
   622.900024       1.79900002    
   623.000000       1.79946995    
   623.099976       1.79946995    
   623.200012       1.80015004    
   623.299988       1.80015004    
   623.400024       1.80015004    
   623.500000       1.80057001    
   623.599976       1.80100000    
   623.700012       1.80100000    
   623.799988       1.80100000    
   623.900024       1.80100000    
   624.000000       1.80145001    
   624.099976       1.80145001    
   624.200012       1.80145001    
   624.299988       1.80194998    
   624.400024       1.80194998    
   624.500000       1.80194998    
   624.599976       1.80261004    
   624.700012       1.80326998    
   624.799988       1.80490994    
   624.900024       1.80548000    
   625.000000       1.80548000    
   625.099976       1.80548000    
   625.200012       1.80596006    
   625.299988       1.80654001    
   625.400024       1.80654001    
   625.500000       1.80654001    
   625.599976       1.80654001    
   625.700012       1.80654001    
   625.799988       1.80654001    
   625.900024       1.80715001    
   626.000000       1.80715001    
   626.099976       1.80715001    
   626.200012       1.80732000    
   626.299988       1.80732000    
   626.400024       1.80732000    
   626.500000       1.80771995    
   626.599976       1.80771995    
   626.700012       1.80771995    
   626.799988       1.80826998    
   626.900024       1.80826998    
   627.000000       1.80871999    
   627.099976       1.80871999    
   627.200012       1.80871999    
   627.299988       1.80923998    
   627.400024       1.80923998    
   627.500000       1.80923998    
   627.599976       1.80923998    
   627.700012       1.80954003    
   627.799988       1.80954003    
   627.900024       1.80954003    
   628.000000       1.80998003    
   628.099976       1.80998003    
   628.200012       1.80998003    
   628.299988       1.80998003    
   628.400024       1.80998003    
   628.500000       1.80998003    
   628.599976       1.81059003    
   628.700012       1.81059003    
   628.799988       1.81059003    
   628.900024       1.81103003    
   629.000000       1.81149006    
   629.099976       1.81149006    
   629.200012       1.81149006    
   629.299988       1.81180000    
   629.400024       1.81180000    
   629.500000       1.81180000    
   629.599976       1.81224000    
   629.700012       1.81224000    
   629.799988       1.81224000    
   629.900024       1.81279004    
   630.000000       1.81279004    
   630.099976       1.81350994    
   630.200012       1.81350994    
   630.299988       1.81350994    
   630.400024       1.81404996    
   630.500000       1.81404996    
   630.599976       1.81462002    
   630.700012       1.81462002    
   630.799988       1.81503999    
   630.900024       1.81503999    
   631.000000       1.81543005    
   631.099976       1.81616998    
   631.200012       1.81616998    
   631.299988       1.81655002    
   631.400024       1.81689000    
   631.500000       1.81755996    
   631.599976       1.81755996    
   631.700012       1.81803000    
   631.799988       1.81848001    
   631.900024       1.81848001    
   632.000000       1.81848001    
   632.099976       1.81848001    
   632.200012       1.81875002    
   632.299988       1.81939006    
   632.400024       1.81985998    
   632.500000       1.81985998    
   632.599976       1.81985998    
   632.700012       1.81985998    
   632.799988       1.82056999    
   632.900024       1.82056999    
   633.000000       1.82240999    
   633.099976       1.82240999    
   633.200012       1.82290995    
   633.299988       1.82322001    
   633.400024       1.82351995    
   633.500000       1.82351995    
   633.599976       1.82457995    
   633.700012       1.82457995    
   633.799988       1.82494998    
   633.900024       1.82494998    
   634.000000       1.82536995    
   634.099976       1.82588005    
   634.200012       1.82588005    
   634.299988       1.82588005    
   634.400024       1.82588005    
   634.500000       1.82600999    
   634.599976       1.82600999    
   634.700012       1.82600999    
   634.799988       1.82600999    
   634.900024       1.82600999    
   635.000000       1.82600999    
   635.099976       1.82638001    
   635.200012       1.82638001    
   635.299988       1.82638001    
   635.400024       1.82638001    
   635.500000       1.82679999    
   635.599976       1.82679999    
   635.700012       1.82753003    
   635.799988       1.82753003    
   635.900024       1.82781005    
   636.000000       1.82781005    
   636.099976       1.82781005    
   636.200012       1.82781005    
   636.299988       1.82781005    
   636.400024       1.82781005    
   636.500000       1.82781005    
   636.599976       1.82817996    
   636.700012       1.82851005    
   636.799988       1.82851005    
   636.900024       1.82868004    
   637.000000       1.82868004    
   637.099976       1.82868004    
   637.200012       1.82898998    
   637.299988       1.82898998    
   637.400024       1.82898998    
   637.500000       1.82982004    
   637.599976       1.82982004    
   637.700012       1.83017004    
   637.799988       1.83060002    
   637.900024       1.83060002    
   638.000000       1.83060002    
   638.099976       1.83141994    
   638.200012       1.83225000    
   638.299988       1.83225000    
   638.400024       1.83284998    
   638.500000       1.83354998    
   638.599976       1.83354998    
   638.700012       1.83354998    
   638.799988       1.83396006    
   638.900024       1.83396006    
   639.000000       1.83396006    
   639.099976       1.83396006    
   639.200012       1.83396006    
   639.299988       1.83396006    
   639.400024       1.83396006    
   639.500000       1.83464003    
   639.599976       1.83511996    
   639.700012       1.83511996    
   639.799988       1.83580005    
   639.900024       1.83624995    
   640.000000       1.83666003    
   640.099976       1.83695996    
   640.200012       1.83695996    
   640.299988       1.83755004    
   640.400024       1.83755004    
   640.500000       1.83755004    
   640.599976       1.83755004    
   640.700012       1.83797002    
   640.799988       1.83797002    
   640.900024       1.83797002    
   641.000000       1.83828998    
   641.099976       1.83828998    
   641.200012       1.83828998    
   641.299988       1.83889997    
   641.400024       1.83934999    
   641.500000       1.83934999    
   641.599976       1.83975005    
   641.700012       1.84087002    
   641.799988       1.84087002    
   641.900024       1.84087002    
   642.000000       1.84123003    
   642.099976       1.84123003    
   642.200012       1.84180999    
   642.299988       1.84180999    
   642.400024       1.84180999    
   642.500000       1.84219003    
   642.599976       1.84292996    
   642.700012       1.84380996    
   642.799988       1.84461999    
   642.900024       1.84534001    
   643.000000       1.84534001    
   643.099976       1.84572995    
   643.200012       1.84572995    
   643.299988       1.84696996    
   643.400024       1.84827006    
   643.500000       1.84873998    
   643.599976       1.84873998    
   643.700012       1.85014999    
   643.799988       1.85054004    
   643.900024       1.85054004    
   644.000000       1.85112000    
   644.099976       1.85112000    
   644.200012       1.85160005    
   644.299988       1.85160005    
   644.400024       1.85211003    
   644.500000       1.85211003    
   644.599976       1.85285997    
   644.700012       1.85285997    
   644.799988       1.85285997    
   644.900024       1.85388994    
   645.000000       1.85388994    
   645.099976       1.85432005    
   645.200012       1.85432005    
   645.299988       1.85485005    
   645.400024       1.85485005    
   645.500000       1.85485005    
   645.599976       1.85503995    
   645.700012       1.85522997    
   645.799988       1.85522997    
   645.900024       1.85522997    
   646.000000       1.85582995    
   646.099976       1.85641003    
   646.200012       1.85658002    
   646.299988       1.85658002    
   646.400024       1.85693002    
   646.500000       1.85854995    
   646.599976       1.85854995    
   646.700012       1.85854995    
   646.799988       1.85854995    
   646.900024       1.85901999    
   647.000000       1.85901999    
   647.099976       1.85938001    
   647.200012       1.85938001    
   647.299988       1.85997999    
   647.400024       1.85997999    
   647.500000       1.86063004    
   647.599976       1.86134005    
   647.700012       1.86168003    
   647.799988       1.86168003    
   647.900024       1.86212003    
   648.000000       1.86269999    
   648.099976       1.86269999    
   648.200012       1.86269999    
   648.299988       1.86308002    
   648.400024       1.86308002    
   648.500000       1.86328995    
   648.599976       1.86328995    
   648.700012       1.86359000    
   648.799988       1.86359000    
   648.900024       1.86395001    
   649.000000       1.86395001    
   649.099976       1.86395001    
   649.200012       1.86443996    
   649.299988       1.86468005    
   649.400024       1.86468005    
   649.500000       1.86468005    
   649.599976       1.86590004    
   649.700012       1.86651003    
   649.799988       1.86651003    
   649.900024       1.86670005    
   650.000000       1.86705005    
   650.099976       1.86705005    
   650.200012       1.86705005    
   650.299988       1.86760998    
   650.400024       1.86760998    
   650.500000       1.86822999    
   650.599976       1.86822999    
   650.700012       1.86822999    
   650.799988       1.86822999    
   650.900024       1.86822999    
   651.000000       1.86872005    
   651.099976       1.86872005    
   651.200012       1.86872005    
   651.299988       1.86916995    
   651.400024       1.86970997    
   651.500000       1.86970997    
   651.599976       1.87007999    
   651.700012       1.87007999    
   651.799988       1.87007999    
   651.900024       1.87007999    
   652.000000       1.87059999    
   652.099976       1.87059999    
   652.200012       1.87059999    
   652.299988       1.87089002    
   652.400024       1.87089002    
   652.500000       1.87187004    
   652.599976       1.87187004    
   652.700012       1.87222004    
   652.799988       1.87222004    
   652.900024       1.87222004    
   653.000000       1.87222004    
   653.099976       1.87222004    
   653.200012       1.87281001    
   653.299988       1.87281001    
   653.400024       1.87281001    
   653.500000       1.87281001    
   653.599976       1.87314999    
   653.700012       1.87314999    
   653.799988       1.87314999    
   653.900024       1.87372005    
   654.000000       1.87372005    
   654.099976       1.87451005    
   654.200012       1.87536001    
   654.299988       1.87536001    
   654.400024       1.87536001    
   654.500000       1.87591004    
   654.599976       1.87591004    
   654.700012       1.87591004    
   654.799988       1.87591004    
   654.900024       1.87632000    
   655.000000       1.87679005    
   655.099976       1.87679005    
   655.200012       1.87708998    
   655.299988       1.87794995    
   655.400024       1.87794995    
   655.500000       1.87794995    
   655.599976       1.87852001    
   655.700012       1.87921000    
   655.799988       1.87921000    
   655.900024       1.87972999    
   656.000000       1.88024998    
   656.099976       1.88024998    
   656.200012       1.88062000    
   656.299988       1.88155997    
   656.400024       1.88155997    
   656.500000       1.88265002    
   656.599976       1.88321996    
   656.700012       1.88321996    
   656.799988       1.88451004    
   656.900024       1.88497996    
   657.000000       1.88578999    
   657.099976       1.88578999    
   657.200012       1.88578999    
   657.299988       1.88621998    
   657.400024       1.88652003    
   657.500000       1.88652003    
   657.599976       1.88729000    
   657.700012       1.88810003    
   657.799988       1.88917005    
   657.900024       1.88917005    
   658.000000       1.88969004    
   658.099976       1.89028001    
   658.200012       1.89028001    
   658.299988       1.89086998    
   658.400024       1.89137995    
   658.500000       1.89137995    
   658.599976       1.89137995    
   658.700012       1.89163005    
   658.799988       1.89163005    
   658.900024       1.89163005    
   659.000000       1.89210999    
   659.099976       1.89210999    
   659.200012       1.89263999    
   659.299988       1.89296997    
   659.400024       1.89296997    
   659.500000       1.89296997    
   659.599976       1.89336002    
   659.700012       1.89336002    
   659.799988       1.89336002    
   659.900024       1.89409995    
   660.000000       1.89454997    
   660.099976       1.89454997    
   660.200012       1.89454997    
   660.299988       1.89486003    
   660.400024       1.89513004    
   660.500000       1.89513004    
   660.599976       1.89513004    
   660.700012       1.89576006    
   660.799988       1.89576006    
   660.900024       1.89576006    
   661.000000       1.89619005    
   661.099976       1.89619005    
   661.200012       1.89670002    
   661.299988       1.89670002    
   661.400024       1.89731002    
   661.500000       1.89731002    
   661.599976       1.89731002    
   661.700012       1.89731002    
   661.799988       1.89731002    
   661.900024       1.89879000    
   662.000000       1.89879000    
   662.099976       1.89879000    
   662.200012       1.89944994    
   662.299988       1.89944994    
   662.400024       1.89944994    
   662.500000       1.89988005    
   662.599976       1.89988005    
   662.700012       1.89988005    
   662.799988       1.90034997    
   662.900024       1.90034997    
   663.000000       1.90067995    
   663.099976       1.90067995    
   663.200012       1.90095997    
   663.299988       1.90095997    
   663.400024       1.90095997    
   663.500000       1.90117002    
   663.599976       1.90117002    
   663.700012       1.90146005    
   663.799988       1.90146005    
   663.900024       1.90146005    
   664.000000       1.90184999    
   664.099976       1.90184999    
   664.200012       1.90226996    
   664.299988       1.90226996    
   664.400024       1.90226996    
   664.500000       1.90226996    
   664.599976       1.90262997    
   664.700012       1.90262997    
   664.799988       1.90262997    
   664.900024       1.90330005    
   665.000000       1.90365005    
   665.099976       1.90456998    
   665.200012       1.90456998    
   665.299988       1.90456998    
   665.400024       1.90456998    
   665.500000       1.90489995    
   665.599976       1.90489995    
   665.700012       1.90534997    
   665.799988       1.90534997    
   665.900024       1.90556002    
   666.000000       1.90584004    
   666.099976       1.90584004    
   666.200012       1.90584004    
   666.299988       1.90626001    
   666.400024       1.90688002    
   666.500000       1.90688002    
   666.599976       1.90688002    
   666.700012       1.90753996    
   666.799988       1.90824997    
   666.900024       1.90858996    
   667.000000       1.90858996    
   667.099976       1.90912998    
   667.200012       1.90912998    
   667.299988       1.90912998    
   667.400024       1.90912998    
   667.500000       1.90912998    
   667.599976       1.90942001    
   667.700012       1.90942001    
   667.799988       1.90942001    
   667.900024       1.90942001    
   668.000000       1.90942001    
   668.099976       1.90989995    
   668.200012       1.90989995    
   668.299988       1.90989995    
   668.400024       1.91211998    
   668.500000       1.91314995    
   668.599976       1.91314995    
   668.700012       1.91375005    
   668.799988       1.91375005    
   668.900024       1.91454995    
   669.000000       1.91454995    
   669.099976       1.91454995    
   669.200012       1.91454995    
   669.299988       1.91477001    
   669.400024       1.91477001    
   669.500000       1.91536999    
   669.599976       1.91580999    
   669.700012       1.91580999    
   669.799988       1.91631997    
   669.900024       1.91631997    
   670.000000       1.91631997    
   670.099976       1.91631997    
   670.200012       1.91631997    
   670.299988       1.91631997    
   670.400024       1.91658998    
   670.500000       1.91658998    
   670.599976       1.91699004    
   670.700012       1.91699004    
   670.799988       1.91761994    
   670.900024       1.91761994    
   671.000000       1.91830003    
   671.099976       1.91830003    
   671.200012       1.91935003    
   671.299988       1.91935003    
   671.400024       1.92026997    
   671.500000       1.92078996    
   671.599976       1.92119002    
   671.700012       1.92119002    
   671.799988       1.92119002    
   671.900024       1.92285001    
   672.000000       1.92285001    
   672.099976       1.92324996    
   672.200012       1.92324996    
   672.299988       1.92386997    
   672.400024       1.92386997    
   672.500000       1.92426002    
   672.599976       1.92426002    
   672.700012       1.92426002    
   672.799988       1.92426002    
   672.900024       1.92426002    
   673.000000       1.92472005    
   673.099976       1.92472005    
   673.200012       1.92544997    
   673.299988       1.92544997    
   673.400024       1.92583001    
   673.500000       1.92583001    
   673.599976       1.92583001    
   673.700012       1.92583001    
   673.799988       1.92583001    
   673.900024       1.92621005    
   674.000000       1.92621005    
   674.099976       1.92694998    
   674.200012       1.92694998    
   674.299988       1.92694998    
   674.400024       1.92744005    
   674.500000       1.92789996    
   674.599976       1.92837000    
   674.700012       1.92837000    
   674.799988       1.92837000    
   674.900024       1.92884004    
   675.000000       1.92953002    
   675.099976       1.92953002    
   675.200012       1.92953002    
   675.299988       1.92953002    
   675.400024       1.92953002    
   675.500000       1.92991996    
   675.599976       1.92991996    
   675.700012       1.92991996    
   675.799988       1.92991996    
   675.900024       1.93052995    
   676.000000       1.93052995    
   676.099976       1.93052995    
   676.200012       1.93052995    
   676.299988       1.93052995    
   676.400024       1.93052995    
   676.500000       1.93110001    
   676.599976       1.93157005    
   676.700012       1.93215001    
   676.799988       1.93215001    
   676.900024       1.93215001    
   677.000000       1.93215001    
   677.099976       1.93254006    
   677.200012       1.93254006    
   677.299988       1.93254006    
   677.400024       1.93286002    
   677.500000       1.93307996    
   677.599976       1.93331003    
   677.700012       1.93331003    
   677.799988       1.93331003    
   677.900024       1.93393004    
   678.000000       1.93393004    
   678.099976       1.93393004    
   678.200012       1.93393004    
   678.299988       1.93393004    
   678.400024       1.93445003    
   678.500000       1.93482995    
   678.599976       1.93482995    
   678.700012       1.93542004    
   678.799988       1.93542004    
   678.900024       1.93542004    
   679.000000       1.93542004    
   679.099976       1.93597996    
   679.200012       1.93597996    
   679.299988       1.93648005    
   679.400024       1.93671000    
   679.500000       1.93671000    
   679.599976       1.93671000    
   679.700012       1.93692005    
   679.799988       1.93692005    
   679.900024       1.93692005    
   680.000000       1.93692005    
   680.099976       1.93692005    
   680.200012       1.93759000    
   680.299988       1.93759000    
   680.400024       1.93789995    
   680.500000       1.93789995    
   680.599976       1.93789995    
   680.700012       1.93855000    
   680.799988       1.93888998    
   680.900024       1.93888998    
   681.000000       1.93888998    
   681.099976       1.93914998    
   681.200012       1.93914998    
   681.299988       1.93914998    
   681.400024       1.93938005    
   681.500000       1.93981004    
   681.599976       1.93981004    
   681.700012       1.93981004    
   681.799988       1.93981004    
   681.900024       1.94164002    
   682.000000       1.94164002    
   682.099976       1.94164002    
   682.200012       1.94164002    
   682.299988       1.94218004    
   682.400024       1.94218004    
   682.500000       1.94282997    
   682.599976       1.94366002    
   682.700012       1.94366002    
   682.799988       1.94366002    
   682.900024       1.94421005    
   683.000000       1.94421005    
   683.099976       1.94475996    
   683.200012       1.94475996    
   683.299988       1.94475996    
   683.400024       1.94526005    
   683.500000       1.94550002    
   683.599976       1.94550002    
   683.700012       1.94550002    
   683.799988       1.94550002    
   683.900024       1.94594002    
   684.000000       1.94648004    
   684.099976       1.94693995    
   684.200012       1.94745004    
   684.299988       1.94745004    
   684.400024       1.94745004    
   684.500000       1.94788003    
   684.599976       1.94824004    
   684.700012       1.94824004    
   684.799988       1.94871998    
   684.900024       1.94871998    
   685.000000       1.94871998    
   685.099976       1.94871998    
   685.200012       1.94938004    
   685.299988       1.94938004    
   685.400024       1.94938004    
   685.500000       1.94938004    
   685.599976       1.94938004    
   685.700012       1.95001996    
   685.799988       1.95001996    
   685.900024       1.95061004    
   686.000000       1.95061004    
   686.099976       1.95061004    
   686.200012       1.95061004    
   686.299988       1.95087004    
   686.400024       1.95134997    
   686.500000       1.95191002    
   686.599976       1.95191002    
   686.700012       1.95191002    
   686.799988       1.95191002    
   686.900024       1.95191002    
   687.000000       1.95210004    
   687.099976       1.95210004    
   687.200012       1.95210004    
   687.299988       1.95258999    
   687.400024       1.95258999    
   687.500000       1.95258999    
   687.599976       1.95296001    
   687.700012       1.95296001    
   687.799988       1.95296001    
   687.900024       1.95296001    
   688.000000       1.95414996    
   688.099976       1.95462000    
   688.200012       1.95488000    
   688.299988       1.95607996    
   688.400024       1.95607996    
   688.500000       1.95607996    
   688.599976       1.95631003    
   688.700012       1.95631003    
   688.799988       1.95631003    
   688.900024       1.95631003    
   689.000000       1.95668006    
   689.099976       1.95693004    
   689.200012       1.95693004    
   689.299988       1.95693004    
   689.400024       1.95693004    
   689.500000       1.95693004    
   689.599976       1.95774996    
   689.700012       1.95832002    
   689.799988       1.95863998    
   689.900024       1.95863998    
   690.000000       1.95863998    
   690.099976       1.95907998    
   690.200012       1.96002996    
   690.299988       1.96091998    
   690.400024       1.96091998    
   690.500000       1.96091998    
   690.599976       1.96091998    
   690.700012       1.96091998    
   690.799988       1.96091998    
   690.900024       1.96091998    
   691.000000       1.96091998    
   691.099976       1.96153998    
   691.200012       1.96192002    
   691.299988       1.96192002    
   691.400024       1.96232998    
   691.500000       1.96232998    
   691.599976       1.96232998    
   691.700012       1.96322000    
   691.799988       1.96322000    
   691.900024       1.96322000    
   692.000000       1.96380997    
   692.099976       1.96380997    
   692.200012       1.96449006    
   692.299988       1.96449006    
   692.400024       1.96449006    
   692.500000       1.96485996    
   692.599976       1.96485996    
   692.700012       1.96485996    
   692.799988       1.96506000    
   692.900024       1.96506000    
   693.000000       1.96572995    
   693.099976       1.96572995    
   693.200012       1.96671999    
   693.299988       1.96705997    
   693.400024       1.96758997    
   693.500000       1.96758997    
   693.599976       1.96758997    
   693.700012       1.96758997    
   693.799988       1.96758997    
   693.900024       1.96784997    
   694.000000       1.96808004    
   694.099976       1.96910000    
   694.200012       1.96910000    
   694.299988       1.96910000    
   694.400024       1.96935999    
   694.500000       1.96990001    
   694.599976       1.97046006    
   694.700012       1.97046006    
   694.799988       1.97046006    
   694.900024       1.97046006    
   695.000000       1.97210002    
   695.099976       1.97210002    
   695.200012       1.97210002    
   695.299988       1.97223997    
   695.400024       1.97223997    
   695.500000       1.97223997    
   695.599976       1.97223997    
   695.700012       1.97283006    
   695.799988       1.97283006    
   695.900024       1.97344005    
   696.000000       1.97344005    
   696.099976       1.97344005    
   696.200012       1.97510004    
   696.299988       1.97510004    
   696.400024       1.97572994    
   696.500000       1.97572994    
   696.599976       1.97610998    
   696.700012       1.97610998    
   696.799988       1.97676003    
   696.900024       1.97730005    
   697.000000       1.97783995    
   697.099976       1.97827005    
   697.200012       1.97827005    
   697.299988       1.97827005    
   697.400024       1.97874999    
   697.500000       1.97914004    
   697.599976       1.97914004    
   697.700012       1.97914004    
   697.799988       1.97914004    
   697.900024       1.97914004    
   698.000000       1.97914004    
   698.099976       1.98002005    
   698.200012       1.98002005    
   698.299988       1.98002005    
   698.400024       1.98120999    
   698.500000       1.98120999    
   698.599976       1.98169994    
   698.700012       1.98169994    
   698.799988       1.98169994    
   698.900024       1.98275995    
   699.000000       1.98275995    
   699.099976       1.98275995    
   699.200012       1.98275995    
   699.299988       1.98275995    
   699.400024       1.98275995    
   699.500000       1.98299003    
   699.599976       1.98318005    
   699.700012       1.98353004    
   699.799988       1.98353004    
   699.900024       1.98353004    
   700.000000       1.98398995    
   700.099976       1.98438001    
   700.200012       1.98438001    
   700.299988       1.98523998    
   700.400024       1.98523998    
   700.500000       1.98523998    
   700.599976       1.98523998    
   700.700012       1.98547006    
   700.799988       1.98587000    
   700.900024       1.98587000    
   701.000000       1.98661005    
   701.099976       1.98705995    
   701.200012       1.98758996    
   701.299988       1.98825002    
   701.400024       1.98825002    
   701.500000       1.98898995    
   701.599976       1.98898995    
   701.700012       1.98898995    
   701.799988       1.98898995    
   701.900024       1.98958004    
   702.000000       1.98958004    
   702.099976       1.98958004    
   702.200012       1.99010003    
   702.299988       1.99062002    
   702.400024       1.99062002    
   702.500000       1.99062002    
   702.599976       1.99100995    
   702.700012       1.99100995    
   702.799988       1.99163997    
   702.900024       1.99163997    
   703.000000       1.99231994    
   703.099976       1.99231994    
   703.200012       1.99231994    
   703.299988       1.99231994    
   703.400024       1.99231994    
   703.500000       1.99274004    
   703.599976       1.99274004    
   703.700012       1.99284995    
   703.799988       1.99315000    
   703.900024       1.99339998    
   704.000000       1.99339998    
   704.099976       1.99339998    
   704.200012       1.99377000    
   704.299988       1.99377000    
   704.400024       1.99377000    
   704.500000       1.99377000    
   704.599976       1.99442995    
   704.700012       1.99442995    
   704.799988       1.99442995    
   704.900024       1.99442995    
   705.000000       1.99517000    
   705.099976       1.99517000    
   705.200012       1.99517000    
   705.299988       1.99541998    
   705.400024       1.99602997    
   705.500000       1.99665999    
   705.599976       1.99772000    
   705.700012       1.99772000    
   705.799988       1.99772000    
   705.900024       1.99878001    
   706.000000       1.99878001    
   706.099976       1.99878001    
   706.200012       1.99918997    
   706.299988       1.99918997    
   706.400024       1.99918997    
   706.500000       1.99953997    
   706.599976       1.99953997    
   706.700012       1.99953997    
   706.799988       2.00006008    
   706.900024       2.00006008    
   707.000000       2.00006008    
   707.099976       2.00006008    
   707.200012       2.00006008    
   707.299988       2.00047994    
   707.400024       2.00047994    
   707.500000       2.00085998    
   707.599976       2.00085998    
   707.700012       2.00248003    
   707.799988       2.00328994    
   707.900024       2.00328994    
   708.000000       2.00379992    
   708.099976       2.00452995    
   708.200012       2.00452995    
   708.299988       2.00452995    
   708.400024       2.00452995    
   708.500000       2.00482988    
   708.599976       2.00482988    
   708.700012       2.00550008    
   708.799988       2.00595999    
   708.900024       2.00595999    
   709.000000       2.00595999    
   709.099976       2.00638008    
   709.200012       2.00638008    
   709.299988       2.00679994    
   709.400024       2.00679994    
   709.500000       2.00725007    
   709.599976       2.00725007    
   709.700012       2.00825000    
   709.799988       2.00825000    
   709.900024       2.00867009    
   710.000000       2.00905991    
   710.099976       2.00905991    
   710.200012       2.00945997    
   710.299988       2.00945997    
   710.400024       2.00945997    
   710.500000       2.00980997    
   710.599976       2.01034999    
   710.700012       2.01034999    
   710.799988       2.01071000    
   710.900024       2.01071000    
   711.000000       2.01071000    
   711.099976       2.01103997    
   711.200012       2.01103997    
   711.299988       2.01163006    
   711.400024       2.01220989    
   711.500000       2.01220989    
   711.599976       2.01276994    
   711.700012       2.01276994    
   711.799988       2.01337004    
   711.900024       2.01337004    
   712.000000       2.01400995    
   712.099976       2.01400995    
   712.200012       2.01446009    
   712.299988       2.01493001    
   712.400024       2.01493001    
   712.500000       2.01493001    
   712.599976       2.01536989    
   712.700012       2.01536989    
   712.799988       2.01578999    
   712.900024       2.01578999    
   713.000000       2.01578999    
   713.099976       2.01636004    
   713.200012       2.01636004    
   713.299988       2.01681995    
   713.400024       2.01681995    
   713.500000       2.01724005    
   713.599976       2.01724005    
   713.700012       2.01724005    
   713.799988       2.01758003    
   713.900024       2.01758003    
   714.000000       2.01830006    
   714.099976       2.01872993    
   714.200012       2.01872993    
   714.299988       2.01872993    
   714.400024       2.01942992    
   714.500000       2.01942992    
   714.599976       2.01996994    
   714.700012       2.02047992    
   714.799988       2.02096009    
   714.900024       2.02096009    
   715.000000       2.02122998    
   715.099976       2.02122998    
   715.200012       2.02122998    
   715.299988       2.02179003    
   715.400024       2.02218008    
   715.500000       2.02218008    
   715.599976       2.02218008    
   715.700012       2.02218008    
   715.799988       2.02266002    
   715.900024       2.02266002    
   716.000000       2.02308011    
   716.099976       2.02308011    
   716.200012       2.02368999    
   716.299988       2.02368999    
   716.400024       2.02413011    
   716.500000       2.02413011    
   716.599976       2.02474999    
   716.700012       2.02524996    
   716.799988       2.02524996    
   716.900024       2.02524996    
   717.000000       2.02524996    
   717.099976       2.02655005    
   717.200012       2.02655005    
   717.299988       2.02697992    
   717.400024       2.02697992    
   717.500000       2.02697992    
   717.599976       2.02717996    
   717.700012       2.02784991    
   717.799988       2.02784991    
   717.900024       2.02827001    
   718.000000       2.02827001    
   718.099976       2.02827001    
   718.200012       2.02827001    
   718.299988       2.02827001    
   718.400024       2.02972007    
   718.500000       2.02972007    
   718.599976       2.02972007    
   718.700012       2.03027010    
   718.799988       2.03027010    
   718.900024       2.03027010    
   719.000000       2.03027010    
   719.099976       2.03027010    
   719.200012       2.03032994    
   719.299988       2.03075004    
   719.400024       2.03075004    
   719.500000       2.03118992    
   719.599976       2.03175998    
   719.700012       2.03175998    
   719.799988       2.03218007    
   719.900024       2.03218007    
   720.000000       2.03218007    
   720.099976       2.03273010    
   720.200012       2.03273010    
   720.299988       2.03273010    
   720.400024       2.03273010    
   720.500000       2.03318000    
   720.599976       2.03318000    
   720.700012       2.03378010    
   720.799988       2.03378010    
   720.900024       2.03445005    
   721.000000       2.03445005    
   721.099976       2.03533006    
   721.200012       2.03533006    
   721.299988       2.03533006    
   721.400024       2.03533006    
   721.500000       2.03586006    
   721.599976       2.03586006    
   721.700012       2.03586006    
   721.799988       2.03586006    
   721.900024       2.03586006    
   722.000000       2.03591990    
   722.099976       2.03591990    
   722.200012       2.03591990    
   722.299988       2.03619003    
   722.400024       2.03619003    
   722.500000       2.03619003    
   722.599976       2.03619003    
   722.700012       2.03619003    
   722.799988       2.03619003    
   722.900024       2.03647995    
   723.000000       2.03647995    
   723.099976       2.03647995    
   723.200012       2.03647995    
   723.299988       2.03647995    
   723.400024       2.03680992    
   723.500000       2.03680992    
   723.599976       2.03711009    
   723.700012       2.03711009    
   723.799988       2.03711009    
   723.900024       2.03711009    
   724.000000       2.03711009    
   724.099976       2.03767991    
   724.200012       2.03767991    
   724.299988       2.03796005    
   724.400024       2.03922009    
   724.500000       2.03956008    
   724.599976       2.03956008    
   724.700012       2.03956008    
   724.799988       2.03956008    
   724.900024       2.04005003    
   725.000000       2.04005003    
   725.099976       2.04005003    
   725.200012       2.04046988    
   725.299988       2.04046988    
   725.400024       2.04081011    
   725.500000       2.04081011    
   725.599976       2.04148006    
   725.700012       2.04309011    
   725.799988       2.04309011    
   725.900024       2.04365993    
   726.000000       2.04365993    
   726.099976       2.04365993    
   726.200012       2.04415989    
   726.299988       2.04415989    
   726.400024       2.04493999    
   726.500000       2.04551005    
   726.599976       2.04551005    
   726.700012       2.04583001    
   726.799988       2.04583001    
   726.900024       2.04620004    
   727.000000       2.04620004    
   727.099976       2.04729009    
   727.200012       2.04729009    
   727.299988       2.04773998    
   727.400024       2.04829001    
   727.500000       2.04878998    
   727.599976       2.04878998    
   727.700012       2.04937005    
   727.799988       2.04973006    
   727.900024       2.04973006    
   728.000000       2.05023003    
   728.099976       2.05023003    
   728.200012       2.05150008    
   728.299988       2.05150008    
   728.400024       2.05212998    
   728.500000       2.05212998    
   728.599976       2.05268002    
   728.700012       2.05268002    
   728.799988       2.05359006    
   728.900024       2.05359006    
   729.000000       2.05359006    
   729.099976       2.05359006    
   729.200012       2.05359006    
   729.299988       2.05359006    
   729.400024       2.05359006    
   729.500000       2.05359006    
   729.599976       2.05409002    
   729.700012       2.05409002    
   729.799988       2.05418992    
   729.900024       2.05418992    
   730.000000       2.05418992    
   730.099976       2.05474997    
   730.200012       2.05540991    
   730.299988       2.05540991    
   730.400024       2.05601001    
   730.500000       2.05636001    
   730.599976       2.05636001    
   730.700012       2.05636001    
   730.799988       2.05672002    
   730.900024       2.05672002    
   731.000000       2.05750990    
   731.099976       2.05865002    
   731.200012       2.05923009    
   731.299988       2.05923009    
   731.400024       2.05991006    
   731.500000       2.06040001    
   731.599976       2.06040001    
   731.700012       2.06040001    
   731.799988       2.06051993    
   731.900024       2.06051993    
   732.000000       2.06051993    
   732.099976       2.06051993    
   732.200012       2.06051993    
   732.299988       2.06077003    
   732.400024       2.06077003    
   732.500000       2.06077003    
   732.599976       2.06077003    
   732.700012       2.06134009    
   732.799988       2.06134009    
   732.900024       2.06188989    
   733.000000       2.06253004    
   733.099976       2.06253004    
   733.200012       2.06253004    
   733.299988       2.06326008    
   733.400024       2.06326008    
   733.500000       2.06374002    
   733.599976       2.06374002    
   733.700012       2.06374002    
   733.799988       2.06374002    
   733.900024       2.06542993    
   734.000000       2.06542993    
   734.099976       2.06612992    
   734.200012       2.06757998    
   734.299988       2.06821990    
   734.400024       2.06821990    
   734.500000       2.06908989    
   734.599976       2.06908989    
   734.700012       2.06908989    
   734.799988       2.06908989    
   734.900024       2.06945992    
   735.000000       2.06945992    
   735.099976       2.06945992    
   735.200012       2.06987000    
   735.299988       2.07018995    
   735.400024       2.07035995    
   735.500000       2.07035995    
   735.599976       2.07035995    
   735.700012       2.07185006    
   735.799988       2.07185006    
   735.900024       2.07229996    
   736.000000       2.07314992    
   736.099976       2.07314992    
   736.200012       2.07314992    
   736.299988       2.07347989    
   736.400024       2.07347989    
   736.500000       2.07418990    
   736.599976       2.07418990    
   736.700012       2.07475996    
   736.799988       2.07665992    
   736.900024       2.07771993    
   737.000000       2.07771993    
   737.099976       2.07771993    
   737.200012       2.07771993    
   737.299988       2.07875991    
   737.400024       2.07875991    
   737.500000       2.07921004    
   737.599976       2.07961011    
   737.700012       2.07961011    
   737.799988       2.08085990    
   737.900024       2.08085990    
   738.000000       2.08188009    
   738.099976       2.08235002    
   738.200012       2.08235002    
   738.299988       2.08235002    
   738.400024       2.08317995    
   738.500000       2.08317995    
   738.599976       2.08347988    
   738.700012       2.08347988    
   738.799988       2.08434010    
   738.900024       2.08434010    
   739.000000       2.08434010    
   739.099976       2.08434010    
   739.200012       2.08434010    
   739.299988       2.08492994    
   739.400024       2.08492994    
   739.500000       2.08492994    
   739.599976       2.08492994    
   739.700012       2.08492994    
   739.799988       2.08539009    
   739.900024       2.08539009    
   740.000000       2.08539009    
   740.099976       2.08687997    
   740.200012       2.08758998    
   740.299988       2.08813000    
   740.400024       2.08891010    
   740.500000       2.08891010    
   740.599976       2.08962011    
   740.700012       2.09044003    
   740.799988       2.09044003    
   740.900024       2.09116006    
   741.000000       2.09116006    
   741.099976       2.09155989    
   741.200012       2.09155989    
   741.299988       2.09155989    
   741.400024       2.09224010    
   741.500000       2.09224010    
   741.599976       2.09224010    
   741.700012       2.09262991    
   741.799988       2.09262991    
   741.900024       2.09262991    
   742.000000       2.09299994    
   742.099976       2.09299994    
   742.200012       2.09299994    
   742.299988       2.09341002    
   742.400024       2.09341002    
   742.500000       2.09389997    
   742.599976       2.09389997    
   742.700012       2.09389997    
   742.799988       2.09503007    
   742.900024       2.09523010    
   743.000000       2.09523010    
   743.099976       2.09523010    
   743.200012       2.09523010    
   743.299988       2.09588003    
   743.400024       2.09588003    
   743.500000       2.09653997    
   743.599976       2.09653997    
   743.700012       2.09692001    
   743.799988       2.09761000    
   743.900024       2.09761000    
   744.000000       2.09825993    
   744.099976       2.09997010    
   744.200012       2.09997010    
   744.299988       2.10070992    
   744.400024       2.10070992    
   744.500000       2.10070992    
   744.599976       2.10124993    
   744.700012       2.10124993    
   744.799988       2.10184002    
   744.900024       2.10233998    
   745.000000       2.10264993    
   745.099976       2.10264993    
   745.200012       2.10354996    
   745.299988       2.10456991    
   745.400024       2.10456991    
   745.500000       2.10535002    
   745.599976       2.10535002    
   745.700012       2.10535002    
   745.799988       2.10571003    
   745.900024       2.10612988    
   746.000000       2.10650992    
   746.099976       2.10650992    
   746.200012       2.10650992    
   746.299988       2.10650992    
   746.400024       2.10701990    
   746.500000       2.10735011    
   746.599976       2.10735011    
   746.700012       2.10735011    
   746.799988       2.10735011    
   746.900024       2.10802007    
   747.000000       2.10802007    
   747.099976       2.10802007    
   747.200012       2.10802007    
   747.299988       2.10802007    
   747.400024       2.10848999    
   747.500000       2.10848999    
   747.599976       2.10886002    
   747.700012       2.10914993    
   747.799988       2.10914993    
   747.900024       2.10914993    
   748.000000       2.10957003    
   748.099976       2.10957003    
   748.200012       2.10957003    
   748.299988       2.10957003    
   748.400024       2.10992002    
   748.500000       2.11048007    
   748.599976       2.11048007    
   748.700012       2.11111999    
   748.799988       2.11111999    
   748.900024       2.11146998    
   749.000000       2.11178994    
   749.099976       2.11178994    
   749.200012       2.11178994    
   749.299988       2.11250997    
   749.400024       2.11330009    
   749.500000       2.11394000    
   749.599976       2.11394000    
   749.700012       2.11394000    
   749.799988       2.11394000    
   749.900024       2.11470008    
   750.000000       2.11506009    
   750.099976       2.11506009    
   750.200012       2.11506009    
   750.299988       2.11506009    
   750.400024       2.11587000    
   750.500000       2.11587000    
   750.599976       2.11587000    
   750.700012       2.11640000    
   750.799988       2.11640000    
   750.900024       2.11676002    
   751.000000       2.11676002    
   751.099976       2.11676002    
   751.200012       2.11733007    
   751.299988       2.11782002    
   751.400024       2.11820006    
   751.500000       2.11820006    
   751.599976       2.11879992    
   751.700012       2.11879992    
   751.799988       2.11934996    
   751.900024       2.11934996    
   752.000000       2.11954999    
   752.099976       2.11954999    
   752.200012       2.12020993    
   752.299988       2.12072992    
   752.400024       2.12072992    
   752.500000       2.12129998    
   752.599976       2.12184000    
   752.700012       2.12184000    
   752.799988       2.12184000    
   752.900024       2.12298989    
   753.000000       2.12298989    
   753.099976       2.12373996    
   753.200012       2.12373996    
   753.299988       2.12373996    
   753.400024       2.12438011    
   753.500000       2.12627006    
   753.599976       2.12702990    
   753.700012       2.12702990    
   753.799988       2.12829995    
   753.900024       2.12879992    
   754.000000       2.12879992    
   754.099976       2.12926006    
   754.200012       2.12926006    
   754.299988       2.12926006    
   754.400024       2.12979007    
   754.500000       2.12979007    
   754.599976       2.12979007    
   754.700012       2.12979007    
   754.799988       2.12979007    
   754.900024       2.13010001    
   755.000000       2.13010001    
   755.099976       2.13010001    
   755.200012       2.13024998    
   755.299988       2.13058996    
   755.400024       2.13058996    
   755.500000       2.13115001    
   755.599976       2.13115001    
   755.700012       2.13115001    
   755.799988       2.13231993    
   755.900024       2.13231993    
   756.000000       2.13231993    
   756.099976       2.13315010    
   756.200012       2.13315010    
   756.299988       2.13392997    
   756.400024       2.13392997    
   756.500000       2.13446999    
   756.599976       2.13446999    
   756.700012       2.13479996    
   756.799988       2.13479996    
   756.900024       2.13515997    
   757.000000       2.13565993    
   757.099976       2.13565993    
   757.200012       2.13671994    
   757.299988       2.13737011    
   757.400024       2.13737011    
   757.500000       2.13812995    
   757.599976       2.13854003    
   757.700012       2.13854003    
   757.799988       2.13900995    
   757.900024       2.13975000    
   758.000000       2.14008999    
   758.099976       2.14008999    
   758.200012       2.14008999    
   758.299988       2.14008999    
   758.400024       2.14008999    
   758.500000       2.14055991    
   758.599976       2.14055991    
   758.700012       2.14055991    
   758.799988       2.14113998    
   758.900024       2.14113998    
   759.000000       2.14186001    
   759.099976       2.14186001    
   759.200012       2.14234996    
   759.299988       2.14234996    
   759.400024       2.14234996    
   759.500000       2.14234996    
   759.599976       2.14303994    
   759.700012       2.14303994    
   759.799988       2.14303994    
   759.900024       2.14377999    
   760.000000       2.14463997    
   760.099976       2.14463997    
   760.200012       2.14463997    
   760.299988       2.14530993    
   760.400024       2.14530993    
   760.500000       2.14547992    
   760.599976       2.14547992    
   760.700012       2.14630008    
   760.799988       2.14630008    
   760.900024       2.14630008    
   761.000000       2.14681005    
   761.099976       2.14681005    
   761.200012       2.14760995    
   761.299988       2.14828992    
   761.400024       2.14828992    
   761.500000       2.14828992    
   761.599976       2.14875007    
   761.700012       2.14875007    
   761.799988       2.14875007    
   761.900024       2.14942002    
   762.000000       2.14942002    
   762.099976       2.14942002    
   762.200012       2.14942002    
   762.299988       2.14990997    
   762.400024       2.14990997    
   762.500000       2.15030003    
   762.599976       2.15030003    
   762.700012       2.15064001    
   762.799988       2.15064001    
   762.900024       2.15064001    
   763.000000       2.15128994    
   763.099976       2.15128994    
   763.200012       2.15198994    
   763.299988       2.15198994    
   763.400024       2.15198994    
   763.500000       2.15198994    
   763.599976       2.15198994    
   763.700012       2.15198994    
   763.799988       2.15198994    
   763.900024       2.15198994    
   764.000000       2.15246010    
   764.099976       2.15246010    
   764.200012       2.15246010    
   764.299988       2.15246010    
   764.400024       2.15287995    
   764.500000       2.15287995    
   764.599976       2.15287995    
   764.700012       2.15349007    
   764.799988       2.15387011    
   764.900024       2.15387011    
   765.000000       2.15412998    
   765.099976       2.15412998    
   765.200012       2.15450001    
   765.299988       2.15499997    
   765.400024       2.15499997    
   765.500000       2.15499997    
   765.599976       2.15499997    
   765.700012       2.15625000    
   765.799988       2.15625000    
   765.900024       2.15625000    
   766.000000       2.15647006    
   766.099976       2.15695000    
   766.200012       2.15695000    
   766.299988       2.15736008    
   766.400024       2.15736008    
   766.500000       2.15820003    
   766.599976       2.15820003    
   766.700012       2.15867996    
   766.799988       2.15867996    
   766.900024       2.15910006    
   767.000000       2.15910006    
   767.099976       2.15932012    
   767.200012       2.15932012    
   767.299988       2.15932012    
   767.400024       2.15991998    
   767.500000       2.16053009    
   767.599976       2.16053009    
   767.700012       2.16111994    
   767.799988       2.16111994    
   767.900024       2.16111994    
   768.000000       2.16220999    
   768.099976       2.16270995    
   768.200012       2.16300011    
   768.299988       2.16340995    
   768.400024       2.16340995    
   768.500000       2.16340995    
   768.599976       2.16388988    
   768.700012       2.16429996    
   768.799988       2.16489005    
   768.900024       2.16489005    
   769.000000       2.16570997    
   769.099976       2.16645002    
   769.200012       2.16645002    
   769.299988       2.16688991    
   769.400024       2.16742992    
   769.500000       2.16742992    
   769.599976       2.16742992    
   769.700012       2.16814995    
   769.799988       2.16814995    
   769.900024       2.16921997    
   770.000000       2.16921997    
   770.099976       2.16921997    
   770.200012       2.16921997    
   770.299988       2.16921997    
   770.400024       2.16942000    
   770.500000       2.16942000    
   770.599976       2.16942000    
   770.700012       2.17024994    
   770.799988       2.17024994    
   770.900024       2.17024994    
   771.000000       2.17024994    
   771.099976       2.17024994    
   771.200012       2.17024994    
   771.299988       2.17024994    
   771.400024       2.17080998    
   771.500000       2.17080998    
   771.599976       2.17080998    
   771.700012       2.17080998    
   771.799988       2.17149997    
   771.900024       2.17229009    
   772.000000       2.17229009    
   772.099976       2.17229009    
   772.200012       2.17229009    
   772.299988       2.17229009    
   772.400024       2.17279005    
   772.500000       2.17279005    
   772.599976       2.17279005    
   772.700012       2.17279005    
   772.799988       2.17350006    
   772.900024       2.17427993    
   773.000000       2.17427993    
   773.099976       2.17482996    
   773.200012       2.17482996    
   773.299988       2.17515993    
   773.400024       2.17515993    
   773.500000       2.17515993    
   773.599976       2.17515993    
   773.700012       2.17515993    
   773.799988       2.17616010    
   773.900024       2.17616010    
   774.000000       2.17769003    
   774.099976       2.17769003    
   774.200012       2.17769003    
   774.299988       2.17769003    
   774.400024       2.17803001    
   774.500000       2.17803001    
   774.599976       2.17803001    
   774.700012       2.17858005    
   774.799988       2.17858005    
   774.900024       2.17982006    
   775.000000       2.17982006    
   775.099976       2.18043995    
   775.200012       2.18118000    
   775.299988       2.18118000    
   775.400024       2.18118000    
   775.500000       2.18184996    
   775.599976       2.18184996    
   775.700012       2.18261003    
   775.799988       2.18364000    
   775.900024       2.18434000    
   776.000000       2.18434000    
   776.099976       2.18487000    
   776.200012       2.18487000    
   776.299988       2.18487000    
   776.400024       2.18522000    
   776.500000       2.18522000    
   776.599976       2.18544006    
   776.700012       2.18544006    
   776.799988       2.18600011    
   776.900024       2.18647003    
   777.000000       2.18758988    
   777.099976       2.18798995    
   777.200012       2.18798995    
   777.299988       2.18798995    
   777.400024       2.18798995    
   777.500000       2.18798995    
   777.599976       2.18798995    
   777.700012       2.18838000    
   777.799988       2.18838000    
   777.900024       2.18838000    
   778.000000       2.18838000    
   778.099976       2.18875003    
   778.200012       2.18875003    
   778.299988       2.18875003    
   778.400024       2.18875003    
   778.500000       2.18932009    
   778.599976       2.18932009    
   778.700012       2.18976998    
   778.799988       2.18976998    
   778.900024       2.19014001    
   779.000000       2.19059992    
   779.099976       2.19114995    
   779.200012       2.19114995    
   779.299988       2.19114995    
   779.400024       2.19154000    
   779.500000       2.19193006    
   779.599976       2.19193006    
   779.700012       2.19193006    
   779.799988       2.19263005    
   779.900024       2.19418001    
   780.000000       2.19484997    
   780.099976       2.19484997    
   780.200012       2.19535995    
   780.299988       2.19535995    
   780.400024       2.19577003    
   780.500000       2.19619989    
   780.599976       2.19619989    
   780.700012       2.19619989    
   780.799988       2.19665003    
   780.900024       2.19665003    
   781.000000       2.19682002    
   781.099976       2.19682002    
   781.200012       2.19752002    
   781.299988       2.19752002    
   781.400024       2.19829988    
   781.500000       2.19829988    
   781.599976       2.19920993    
   781.700012       2.19946003    
   781.799988       2.19946003    
   781.900024       2.19946003    
   782.000000       2.19991994    
   782.099976       2.19991994    
   782.200012       2.20045996    
   782.299988       2.20045996    
   782.400024       2.20045996    
   782.500000       2.20045996    
   782.599976       2.20088005    
   782.700012       2.20088005    
   782.799988       2.20172000    
   782.900024       2.20172000    
   783.000000       2.20231009    
   783.099976       2.20231009    
   783.200012       2.20300007    
   783.299988       2.20300007    
   783.400024       2.20339990    
   783.500000       2.20339990    
   783.599976       2.20339990    
   783.700012       2.20339990    
   783.799988       2.20377994    
   783.900024       2.20409989    
   784.000000       2.20409989    
   784.099976       2.20460010    
   784.200012       2.20460010    
   784.299988       2.20460010    
   784.400024       2.20460010    
   784.500000       2.20460010    
   784.599976       2.20460010    
   784.700012       2.20503998    
   784.799988       2.20555997    
   784.900024       2.20607996    
   785.000000       2.20607996    
   785.099976       2.20686007    
   785.200012       2.20749998    
   785.299988       2.20824003    
   785.400024       2.20824003    
   785.500000       2.20824003    
   785.599976       2.20824003    
   785.700012       2.20824003    
   785.799988       2.20824003    
   785.900024       2.20848989    
   786.000000       2.20848989    
   786.099976       2.20935011    
   786.200012       2.20935011    
   786.299988       2.20935011    
   786.400024       2.20968008    
   786.500000       2.20968008    
   786.599976       2.20968008    
   786.700012       2.21085000    
   786.799988       2.21085000    
   786.900024       2.21085000    
   787.000000       2.21085000    
   787.099976       2.21130991    
   787.200012       2.21130991    
   787.299988       2.21159005    
   787.400024       2.21159005    
   787.500000       2.21178007    
   787.599976       2.21178007    
   787.700012       2.21269011    
   787.799988       2.21269011    
   787.900024       2.21269011    
   788.000000       2.21313000    
   788.099976       2.21340990    
   788.200012       2.21340990    
   788.299988       2.21340990    
   788.400024       2.21399999    
   788.500000       2.21399999    
   788.599976       2.21427011    
   788.700012       2.21460009    
   788.799988       2.21460009    
   788.900024       2.21460009    
   789.000000       2.21484995    
   789.099976       2.21484995    
   789.200012       2.21484995    
   789.299988       2.21565008    
   789.400024       2.21657991    
   789.500000       2.21657991    
   789.599976       2.21743989    
   789.700012       2.21743989    
   789.799988       2.21743989    
   789.900024       2.21790004    
   790.000000       2.21790004    
   790.099976       2.21861005    
   790.200012       2.21861005    
   790.299988       2.21915007    
   790.400024       2.21996999    
   790.500000       2.21996999    
   790.599976       2.22066998    
   790.700012       2.22143006    
   790.799988       2.22187996    
   790.900024       2.22187996    
   791.000000       2.22187996    
   791.099976       2.22228003    
   791.200012       2.22228003    
   791.299988       2.22374010    
   791.400024       2.22400999    
   791.500000       2.22424006    
   791.599976       2.22424006    
   791.700012       2.22456002    
   791.799988       2.22456002    
   791.900024       2.22590995    
   792.000000       2.22632003    
   792.099976       2.22632003    
   792.200012       2.22673011    
   792.299988       2.22673011    
   792.400024       2.22673011    
   792.500000       2.22710991    
   792.599976       2.22784996    
   792.700012       2.22854996    
   792.799988       2.22854996    
   792.900024       2.22908998    
   793.000000       2.22908998    
   793.099976       2.22955990    
   793.200012       2.22955990    
   793.299988       2.22955990    
   793.400024       2.22955990    
   793.500000       2.22996998    
   793.599976       2.22996998    
   793.700012       2.23042011    
   793.799988       2.23060012    
   793.900024       2.23060012    
   794.000000       2.23091006    
   794.099976       2.23091006    
   794.200012       2.23091006    
   794.299988       2.23131990    
   794.400024       2.23131990    
   794.500000       2.23131990    
   794.599976       2.23159003    
   794.700012       2.23159003    
   794.799988       2.23159003    
   794.900024       2.23205996    
   795.000000       2.23205996    
   795.099976       2.23247004    
   795.200012       2.23291993    
   795.299988       2.23291993    
   795.400024       2.23291993    
   795.500000       2.23348999    
   795.599976       2.23502994    
   795.700012       2.23502994    
   795.799988       2.23551011    
   795.900024       2.23591995    
   796.000000       2.23591995    
   796.099976       2.23591995    
   796.200012       2.23672009    
   796.299988       2.23672009    
   796.400024       2.23766994    
   796.500000       2.23766994    
   796.599976       2.23831010    
   796.700012       2.23831010    
   796.799988       2.23831010    
   796.900024       2.23831010    
   797.000000       2.23831010    
   797.099976       2.23850989    
   797.200012       2.23850989    
   797.299988       2.23874998    
   797.400024       2.23874998    
   797.500000       2.23937011    
   797.599976       2.23937011    
   797.700012       2.23937011    
   797.799988       2.23982000    
   797.900024       2.23982000    
   798.000000       2.24037004    
   798.099976       2.24076009    
   798.200012       2.24076009    
   798.299988       2.24143004    
   798.400024       2.24143004    
   798.500000       2.24143004    
   798.599976       2.24181008    
   798.700012       2.24181008    
   798.799988       2.24230003    
   798.900024       2.24230003    
   799.000000       2.24230003    
   799.099976       2.24230003    
   799.200012       2.24302006    
   799.299988       2.24302006    
   799.400024       2.24302006    
   799.500000       2.24302006    
   799.599976       2.24445009    
   799.700012       2.24501991    
   799.799988       2.24584007    
   799.900024       2.24660993    
   800.000000       2.24660993    
   800.099976       2.24696994    
   800.200012       2.24696994    
   800.299988       2.24696994    
   800.400024       2.24733996    
   800.500000       2.24733996    
   800.599976       2.24769998    
   800.700012       2.24792004    
   800.799988       2.24845004    
   800.900024       2.24845004    
   801.000000       2.24903011    
   801.099976       2.24903011    
   801.200012       2.24903011    
   801.299988       2.24954009    
   801.400024       2.24954009    
   801.500000       2.24995995    
   801.599976       2.24995995    
   801.700012       2.25041008    
   801.799988       2.25130010    
   801.900024       2.25130010    
   802.000000       2.25130010    
   802.099976       2.25130010    
   802.200012       2.25130010    
   802.299988       2.25156999    
   802.400024       2.25156999    
   802.500000       2.25185990    
   802.599976       2.25185990    
   802.700012       2.25241995    
   802.799988       2.25343990    
   802.900024       2.25343990    
   803.000000       2.25343990    
   803.099976       2.25424004    
   803.200012       2.25424004    
   803.299988       2.25424004    
   803.400024       2.25505996    
   803.500000       2.25547004    
   803.599976       2.25547004    
   803.700012       2.25625992    
   803.799988       2.25700998    
   803.900024       2.25700998    
   804.000000       2.25725007    
   804.099976       2.25756001    
   804.200012       2.25756001    
   804.299988       2.25854993    
   804.400024       2.25891995    
   804.500000       2.25891995    
   804.599976       2.25891995    
   804.700012       2.25891995    
   804.799988       2.25942993    
   804.900024       2.25992990    
   805.000000       2.25992990    
   805.099976       2.25992990    
   805.200012       2.26094007    
   805.299988       2.26180005    
   805.400024       2.26290989    
   805.500000       2.26290989    
   805.599976       2.26290989    
   805.700012       2.26323009    
   805.799988       2.26323009    
   805.900024       2.26366997    
   806.000000       2.26436996    
   806.099976       2.26436996    
   806.200012       2.26436996    
   806.299988       2.26506996    
   806.400024       2.26506996    
   806.500000       2.26551008    
   806.599976       2.26551008    
   806.700012       2.26630998    
   806.799988       2.26630998    
   806.900024       2.26763010    
   807.000000       2.26763010    
   807.099976       2.26763010    
   807.200012       2.26795006    
   807.299988       2.26866007    
   807.400024       2.26866007    
   807.500000       2.26866007    
   807.599976       2.26922011    
   807.700012       2.26922011    
   807.799988       2.26922011    
   807.900024       2.26922011    
   808.000000       2.26922011    
   808.099976       2.26977992    
   808.200012       2.27037001    
   808.299988       2.27037001    
   808.400024       2.27090001    
   808.500000       2.27090001    
   808.599976       2.27090001    
   808.700012       2.27169991    
   808.799988       2.27239990    
   808.900024       2.27239990    
   809.000000       2.27308011    
   809.099976       2.27308011    
   809.200012       2.27308011    
   809.299988       2.27381992    
   809.400024       2.27454996    
   809.500000       2.27501988    
   809.599976       2.27501988    
   809.700012       2.27501988    
   809.799988       2.27547002    
   809.900024       2.27547002    
   810.000000       2.27610993    
   810.099976       2.27610993    
   810.200012       2.27654004    
   810.299988       2.27654004    
   810.400024       2.27707005    
   810.500000       2.27707005    
   810.599976       2.27768993    
   810.700012       2.27768993    
   810.799988       2.27768993    
   810.900024       2.27768993    
   811.000000       2.27830005    
   811.099976       2.27830005    
   811.200012       2.27830005    
   811.299988       2.27923989    
   811.400024       2.27950001    
   811.500000       2.27950001    
   811.599976       2.28002000    
   811.700012       2.28002000    
   811.799988       2.28050995    
   811.900024       2.28050995    
   812.000000       2.28088999    
   812.099976       2.28130007    
   812.200012       2.28173995    
   812.299988       2.28173995    
   812.400024       2.28173995    
   812.500000       2.28232002    
   812.599976       2.28232002    
   812.700012       2.28232002    
   812.799988       2.28309989    
   812.900024       2.28377008    
   813.000000       2.28377008    
   813.099976       2.28390002    
   813.200012       2.28390002    
   813.299988       2.28390002    
   813.400024       2.28402996    
   813.500000       2.28402996    
   813.599976       2.28402996    
   813.700012       2.28402996    
   813.799988       2.28402996    
   813.900024       2.28452992    
   814.000000       2.28512001    
   814.099976       2.28512001    
   814.200012       2.28512001    
   814.299988       2.28512001    
   814.400024       2.28535008    
   814.500000       2.28535008    
   814.599976       2.28535008    
   814.700012       2.28535008    
   814.799988       2.28590989    
   814.900024       2.28658009    
   815.000000       2.28724003    
   815.099976       2.28724003    
   815.200012       2.28800988    
   815.299988       2.28800988    
   815.400024       2.28800988    
   815.500000       2.28800988    
   815.599976       2.28800988    
   815.700012       2.28831005    
   815.799988       2.28831005    
   815.900024       2.28900003    
   816.000000       2.28900003    
   816.099976       2.28900003    
   816.200012       2.28900003    
   816.299988       2.28936005    
   816.400024       2.28988004    
   816.500000       2.29094005    
   816.599976       2.29094005    
   816.700012       2.29152012    
   816.799988       2.29152012    
   816.900024       2.29152012    
   817.000000       2.29152012    
   817.099976       2.29152012    
   817.200012       2.29205990    
   817.299988       2.29205990    
   817.400024       2.29242992    
   817.500000       2.29277992    
   817.599976       2.29277992    
   817.700012       2.29277992    
   817.799988       2.29324007    
   817.900024       2.29324007    
   818.000000       2.29401994    
   818.099976       2.29401994    
   818.200012       2.29401994    
   818.299988       2.29474998    
   818.400024       2.29474998    
   818.500000       2.29500008    
   818.599976       2.29500008    
   818.700012       2.29500008    
   818.799988       2.29500008    
   818.900024       2.29500008    
   819.000000       2.29555988    
   819.099976       2.29555988    
   819.200012       2.29555988    
   819.299988       2.29608989    
   819.400024       2.29643011    
   819.500000       2.29643011    
   819.599976       2.29643011    
   819.700012       2.29713011    
   819.799988       2.29713011    
   819.900024       2.29723001    
   820.000000       2.29768991    
   820.099976       2.29768991    
   820.200012       2.29839993    
   820.299988       2.29874992    
   820.400024       2.29933000    
   820.500000       2.30004001    
   820.599976       2.30163002    
   820.700012       2.30247998    
   820.799988       2.30247998    
   820.900024       2.30297995    
   821.000000       2.30351996    
   821.099976       2.30351996    
   821.200012       2.30351996    
   821.299988       2.30383992    
   821.400024       2.30429006    
   821.500000       2.30474997    
   821.599976       2.30474997    
   821.700012       2.30519009    
   821.799988       2.30607009    
   821.900024       2.30607009    
   822.000000       2.30607009    
   822.099976       2.30607009    
   822.200012       2.30607009    
   822.299988       2.30661011    
   822.400024       2.30661011    
   822.500000       2.30661011    
   822.599976       2.30695009    
   822.700012       2.30695009    
   822.799988       2.30695009    
   822.900024       2.30745006    
   823.000000       2.30745006    
   823.099976       2.30745006    
   823.200012       2.30745006    
   823.299988       2.30804992    
   823.400024       2.30885005    
   823.500000       2.30963993    
   823.599976       2.30963993    
   823.700012       2.31125998    
   823.799988       2.31326008    
   823.900024       2.31417990    
   824.000000       2.31417990    
   824.099976       2.31489992    
   824.200012       2.31489992    
   824.299988       2.31489992    
   824.400024       2.31540990    
   824.500000       2.31592011    
   824.599976       2.31592011    
   824.700012       2.31592011    
   824.799988       2.31592011    
   824.900024       2.31592011    
   825.000000       2.31592011    
   825.099976       2.31639004    
   825.200012       2.31639004    
   825.299988       2.31639004    
   825.400024       2.31639004    
   825.500000       2.31696010    
   825.599976       2.31738997    
   825.700012       2.31738997    
   825.799988       2.31784010    
   825.900024       2.31830001    
   826.000000       2.31902003    
   826.099976       2.31902003    
   826.200012       2.31984997    
   826.299988       2.31984997    
   826.400024       2.32025003    
   826.500000       2.32069993    
   826.599976       2.32069993    
   826.700012       2.32069993    
   826.799988       2.32069993    
   826.900024       2.32137990    
   827.000000       2.32137990    
   827.099976       2.32137990    
   827.200012       2.32204008    
   827.299988       2.32300997    
   827.400024       2.32300997    
   827.500000       2.32300997    
   827.599976       2.32342005    
   827.700012       2.32342005    
   827.799988       2.32342005    
   827.900024       2.32384992    
   828.000000       2.32441998    
   828.099976       2.32441998    
   828.200012       2.32441998    
   828.299988       2.32441998    
   828.400024       2.32498002    
   828.500000       2.32561994    
   828.599976       2.32561994    
   828.700012       2.32614994    
   828.799988       2.32614994    
   828.900024       2.32661009    
   829.000000       2.32687998    
   829.099976       2.32728004    
   829.200012       2.32787991    
   829.299988       2.32985997    
   829.400024       2.32985997    
   829.500000       2.33031988    
   829.599976       2.33031988    
   829.700012       2.33062005    
   829.799988       2.33062005    
   829.900024       2.33169007    
   830.000000       2.33228993    
   830.099976       2.33228993    
   830.200012       2.33294010    
   830.299988       2.33294010    
   830.400024       2.33374000    
   830.500000       2.33374000    
   830.599976       2.33374000    
   830.700012       2.33400989    
   830.799988       2.33400989    
   830.900024       2.33471990    
   831.000000       2.33471990    
   831.099976       2.33471990    
   831.200012       2.33471990    
   831.299988       2.33471990    
   831.400024       2.33471990    
   831.500000       2.33629990    
   831.599976       2.33664989    
   831.700012       2.33664989    
   831.799988       2.33706999    
   831.900024       2.33773994    
   832.000000       2.33773994    
   832.099976       2.33773994    
   832.200012       2.33831000    
   832.299988       2.33902001    
   832.400024       2.33902001    
   832.500000       2.33962989    
   832.599976       2.33978009    
   832.700012       2.34030008    
   832.799988       2.34123993    
   832.900024       2.34217000    
   833.000000       2.34217000    
   833.099976       2.34217000    
   833.200012       2.34217000    
   833.299988       2.34260988    
   833.400024       2.34260988    
   833.500000       2.34260988    
   833.599976       2.34319997    
   833.700012       2.34319997    
   833.799988       2.34319997    
   833.900024       2.34385991    
   834.000000       2.34385991    
   834.099976       2.34385991    
   834.200012       2.34485006    
   834.299988       2.34485006    
   834.400024       2.34552002    
   834.500000       2.34662008    
   834.599976       2.34662008    
   834.700012       2.34662008    
   834.799988       2.34662008    
   834.900024       2.34753990    
   835.000000       2.34753990    
   835.099976       2.34812999    
   835.200012       2.34812999    
   835.299988       2.34812999    
   835.400024       2.34812999    
   835.500000       2.34926009    
   835.599976       2.34926009    
   835.700012       2.34926009    
   835.799988       2.34926009    
   835.900024       2.34977007    
   836.000000       2.34977007    
   836.099976       2.34977007    
   836.200012       2.35033989    
   836.299988       2.35033989    
   836.400024       2.35063004    
   836.500000       2.35104990    
   836.599976       2.35178995    
   836.700012       2.35178995    
   836.799988       2.35250998    
   836.900024       2.35250998    
   837.000000       2.35250998    
   837.099976       2.35325003    
   837.200012       2.35366011    
   837.299988       2.35366011    
   837.400024       2.35366011    
   837.500000       2.35411000    
   837.599976       2.35496998    
   837.700012       2.35562992    
   837.799988       2.35562992    
   837.900024       2.35562992    
   838.000000       2.35616994    
   838.099976       2.35651994    
   838.200012       2.35686994    
   838.299988       2.35686994    
   838.400024       2.35686994    
   838.500000       2.35686994    
   838.599976       2.35723996    
   838.700012       2.35784006    
   838.799988       2.35836005    
   838.900024       2.35836005    
   839.000000       2.35870004    
   839.099976       2.35870004    
   839.200012       2.35941005    
   839.299988       2.35941005    
   839.400024       2.35941005    
   839.500000       2.35941005    
   839.599976       2.35978007    
   839.700012       2.35978007    
   839.799988       2.35978007    
   839.900024       2.35978007    
   840.000000       2.36036992    
   840.099976       2.36036992    
   840.200012       2.36036992    
   840.299988       2.36036992    
   840.400024       2.36036992    
   840.500000       2.36135006    
   840.599976       2.36207008    
   840.700012       2.36207008    
   840.799988       2.36207008    
   840.900024       2.36246991    
   841.000000       2.36246991    
   841.099976       2.36246991    
   841.200012       2.36350012    
   841.299988       2.36350012    
   841.400024       2.36350012    
   841.500000       2.36350012    
   841.599976       2.36400008    
   841.700012       2.36400008    
   841.799988       2.36442995    
   841.900024       2.36515999    
   842.000000       2.36589003    
   842.099976       2.36625004    
   842.200012       2.36662006    
   842.299988       2.36662006    
   842.400024       2.36662006    
   842.500000       2.36718988    
   842.599976       2.36718988    
   842.700012       2.36718988    
   842.799988       2.36760998    
   842.900024       2.36826992    
   843.000000       2.36826992    
   843.099976       2.36860991    
   843.200012       2.36890006    
   843.299988       2.36890006    
   843.400024       2.36917996    
   843.500000       2.36917996    
   843.599976       2.36917996    
   843.700012       2.36992002    
   843.799988       2.37033010    
   843.900024       2.37033010    
   844.000000       2.37033010    
   844.099976       2.37117004    
   844.200012       2.37117004    
   844.299988       2.37117004    
   844.400024       2.37169003    
   844.500000       2.37192011    
   844.599976       2.37192011    
   844.700012       2.37192011    
   844.799988       2.37192011    
   844.900024       2.37228990    
   845.000000       2.37258005    
   845.099976       2.37258005    
   845.200012       2.37258005    
   845.299988       2.37296009    
   845.400024       2.37379003    
   845.500000       2.37379003    
   845.599976       2.37379003    
   845.700012       2.37434006    
   845.799988       2.37434006    
   845.900024       2.37434006    
   846.000000       2.37588000    
   846.099976       2.37588000    
   846.200012       2.37621999    
   846.299988       2.37621999    
   846.400024       2.37621999    
   846.500000       2.37716007    
   846.599976       2.37716007    
   846.700012       2.37749004    
   846.799988       2.37819004    
   846.900024       2.37819004    
   847.000000       2.37871003    
   847.099976       2.37871003    
   847.200012       2.37871003    
   847.299988       2.37917995    
   847.400024       2.37946010    
   847.500000       2.37946010    
   847.599976       2.38022995    
   847.700012       2.38022995    
   847.799988       2.38062000    
   847.900024       2.38062000    
   848.000000       2.38062000    
   848.099976       2.38246012    
   848.200012       2.38246012    
   848.299988       2.38246012    
   848.400024       2.38295007    
   848.500000       2.38295007    
   848.599976       2.38343000    
   848.700012       2.38343000    
   848.799988       2.38343000    
   848.900024       2.38343000    
   849.000000       2.38343000    
   849.099976       2.38385010    
   849.200012       2.38385010    
   849.299988       2.38385010    
   849.400024       2.38443995    
   849.500000       2.38443995    
   849.599976       2.38488007    
   849.700012       2.38507009    
   849.799988       2.38522005    
   849.900024       2.38522005    
   850.000000       2.38522005    
   850.099976       2.38590002    
   850.200012       2.38590002    
   850.299988       2.38678002    
   850.400024       2.38765001    
   850.500000       2.38765001    
   850.599976       2.38824010    
   850.700012       2.38824010    
   850.799988       2.38873005    
   850.900024       2.38873005    
   851.000000       2.39015007    
   851.099976       2.39015007    
   851.200012       2.39086008    
   851.299988       2.39086008    
   851.400024       2.39086008    
   851.500000       2.39165998    
   851.599976       2.39165998    
   851.700012       2.39165998    
   851.799988       2.39165998    
   851.900024       2.39229012    
   852.000000       2.39229012    
   852.099976       2.39229012    
   852.200012       2.39229012    
   852.299988       2.39229012    
   852.400024       2.39319992    
   852.500000       2.39356995    
   852.599976       2.39356995    
   852.700012       2.39372993    
   852.799988       2.39416003    
   852.900024       2.39416003    
   853.000000       2.39416003    
   853.099976       2.39462996    
   853.200012       2.39541006    
   853.299988       2.39617991    
   853.400024       2.39675999    
   853.500000       2.39747000    
   853.599976       2.39747000    
   853.700012       2.39747000    
   853.799988       2.39747000    
   853.900024       2.39841008    
   854.000000       2.39841008    
   854.099976       2.39841008    
   854.200012       2.39927006    
   854.299988       2.39927006    
   854.400024       2.39927006    
   854.500000       2.39927006    
   854.599976       2.39965010    
   854.700012       2.39965010    
   854.799988       2.39965010    
   854.900024       2.40047002    
   855.000000       2.40047002    
   855.099976       2.40047002    
   855.200012       2.40047002    
   855.299988       2.40047002    
   855.400024       2.40047002    
   855.500000       2.40114999    
   855.599976       2.40114999    
   855.700012       2.40114999    
   855.799988       2.40139008    
   855.900024       2.40210009    
   856.000000       2.40210009    
   856.099976       2.40210009    
   856.200012       2.40256000    
   856.299988       2.40256000    
   856.400024       2.40307999    
   856.500000       2.40352011    
   856.599976       2.40352011    
   856.700012       2.40384007    
   856.799988       2.40384007    
   856.900024       2.40411997    
   857.000000       2.40448999    
   857.099976       2.40506005    
   857.200012       2.40576005    
   857.299988       2.40608001    
   857.400024       2.40608001    
   857.500000       2.40608001    
   857.599976       2.40608001    
   857.700012       2.40608001    
   857.799988       2.40664005    
   857.900024       2.40664005    
   858.000000       2.40664005    
   858.099976       2.40723991    
   858.200012       2.40723991    
   858.299988       2.40723991    
   858.400024       2.40813994    
   858.500000       2.40813994    
   858.599976       2.40873003    
   858.700012       2.40873003    
   858.799988       2.40873003    
   858.900024       2.40873003    
   859.000000       2.40935993    
   859.099976       2.40935993    
   859.200012       2.40935993    
   859.299988       2.41001010    
   859.400024       2.41001010    
   859.500000       2.41085005    
   859.599976       2.41137004    
   859.700012       2.41192007    
   859.799988       2.41192007    
   859.900024       2.41224003    
   860.000000       2.41224003    
   860.099976       2.41275001    
   860.200012       2.41275001    
   860.299988       2.41275001    
   860.400024       2.41275001    
   860.500000       2.41275001    
   860.599976       2.41275001    
   860.700012       2.41301990    
   860.799988       2.41301990    
   860.900024       2.41301990    
   861.000000       2.41301990    
   861.099976       2.41301990    
   861.200012       2.41301990    
   861.299988       2.41301990    
   861.400024       2.41381001    
   861.500000       2.41381001    
   861.599976       2.41381001    
   861.700012       2.41445994    
   861.799988       2.41490006    
   861.900024       2.41490006    
   862.000000       2.41601992    
   862.099976       2.41601992    
   862.200012       2.41601992    
   862.299988       2.41619992    
   862.400024       2.41619992    
   862.500000       2.41664004    
   862.599976       2.41706991    
   862.700012       2.41706991    
   862.799988       2.41827989    
   862.900024       2.41827989    
   863.000000       2.41827989    
   863.099976       2.41939998    
   863.200012       2.41939998    
   863.299988       2.41939998    
   863.400024       2.41987991    
   863.500000       2.41987991    
   863.599976       2.42042994    
   863.700012       2.42042994    
   863.799988       2.42107010    
   863.900024       2.42107010    
   864.000000       2.42107010    
   864.099976       2.42107010    
   864.200012       2.42107010    
   864.299988       2.42107010    
   864.400024       2.42107010    
   864.500000       2.42173004    
   864.599976       2.42277002    
   864.700012       2.42277002    
   864.799988       2.42510009    
   864.900024       2.42510009    
   865.000000       2.42571998    
   865.099976       2.42639995    
   865.200012       2.42639995    
   865.299988       2.42639995    
   865.400024       2.42639995    
   865.500000       2.42681003    
   865.599976       2.42681003    
   865.700012       2.42706990    
   865.799988       2.42706990    
   865.900024       2.42706990    
   866.000000       2.42843008    
   866.099976       2.42939997    
   866.200012       2.43014002    
   866.299988       2.43014002    
   866.400024       2.43014002    
   866.500000       2.43078995    
   866.599976       2.43078995    
   866.700012       2.43171000    
   866.799988       2.43264008    
   866.900024       2.43264008    
   867.000000       2.43264008    
   867.099976       2.43264008    
   867.200012       2.43326998    
   867.299988       2.43326998    
   867.400024       2.43392992    
   867.500000       2.43392992    
   867.599976       2.43438005    
   867.700012       2.43438005    
   867.799988       2.43438005    
   867.900024       2.43465996    
   868.000000       2.43540001    
   868.099976       2.43611002    
   868.200012       2.43611002    
   868.299988       2.43611002    
   868.400024       2.43611002    
   868.500000       2.43611002    
   868.599976       2.43667006    
   868.700012       2.43712997    
   868.799988       2.43712997    
   868.900024       2.43712997    
   869.000000       2.43712997    
   869.099976       2.43835998    
   869.200012       2.43909001    
   869.299988       2.43981004    
   869.400024       2.44020009    
   869.500000       2.44020009    
   869.599976       2.44085002    
   869.700012       2.44085002    
   869.799988       2.44085002    
   869.900024       2.44187999    
   870.000000       2.44187999    
   870.099976       2.44187999    
   870.200012       2.44187999    
   870.299988       2.44187999    
   870.400024       2.44187999    
   870.500000       2.44253993    
   870.599976       2.44253993    
   870.700012       2.44359994    
   870.799988       2.44641995    
   870.900024       2.44641995    
   871.000000       2.44641995    
   871.099976       2.44641995    
   871.200012       2.44641995    
   871.299988       2.44706011    
   871.400024       2.44706011    
   871.500000       2.44706011    
   871.599976       2.44741011    
   871.700012       2.44741011    
   871.799988       2.44741011    
   871.900024       2.44837999    
   872.000000       2.44837999    
   872.099976       2.44917011    
   872.200012       2.44917011    
   872.299988       2.44917011    
   872.400024       2.44917011    
   872.500000       2.44957995    
   872.599976       2.44957995    
   872.700012       2.44957995    
   872.799988       2.44957995    
   872.900024       2.45016003    
   873.000000       2.45078993    
   873.099976       2.45078993    
   873.200012       2.45078993    
   873.299988       2.45105004    
   873.400024       2.45105004    
   873.500000       2.45163012    
   873.599976       2.45227003    
   873.700012       2.45227003    
   873.799988       2.45272994    
   873.900024       2.45341992    
   874.000000       2.45341992    
   874.099976       2.45388007    
   874.200012       2.45388007    
   874.299988       2.45388007    
   874.400024       2.45388007    
   874.500000       2.45465994    
   874.599976       2.45484996    
   874.700012       2.45484996    
   874.799988       2.45484996    
   874.900024       2.45553994    
   875.000000       2.45637989    
   875.099976       2.45637989    
   875.200012       2.45681000    
   875.299988       2.45718002    
   875.400024       2.45718002    
   875.500000       2.45718002    
   875.599976       2.45795989    
   875.700012       2.45795989    
   875.799988       2.45889997    
   875.900024       2.45947003    
   876.000000       2.45947003    
   876.099976       2.46094990    
   876.200012       2.46163988    
   876.299988       2.46163988    
   876.400024       2.46163988    
   876.500000       2.46163988    
   876.599976       2.46226001    
   876.700012       2.46259999    
   876.799988       2.46259999    
   876.900024       2.46259999    
   877.000000       2.46259999    
   877.099976       2.46389008    
   877.200012       2.46424007    
   877.299988       2.46460009    
   877.400024       2.46460009    
   877.500000       2.46560001    
   877.599976       2.46560001    
   877.700012       2.46560001    
   877.799988       2.46606994    
   877.900024       2.46650004    
   878.000000       2.46650004    
   878.099976       2.46650004    
   878.200012       2.46650004    
   878.299988       2.46729994    
   878.400024       2.46729994    
   878.500000       2.46729994    
   878.599976       2.46729994    
   878.700012       2.46770000    
   878.799988       2.46770000    
   878.900024       2.46855998    
   879.000000       2.46855998    
   879.099976       2.46938992    
   879.200012       2.46938992    
   879.299988       2.47031999    
   879.400024       2.47112012    
   879.500000       2.47112012    
   879.599976       2.47189999    
   879.700012       2.47189999    
   879.799988       2.47189999    
   879.900024       2.47218990    
   880.000000       2.47218990    
   880.099976       2.47218990    
   880.200012       2.47218990    
   880.299988       2.47287989    
   880.400024       2.47287989    
   880.500000       2.47359991    
   880.599976       2.47359991    
   880.700012       2.47359991    
   880.799988       2.47359991    
   880.900024       2.47419000    
   881.000000       2.47470999    
   881.099976       2.47470999    
   881.200012       2.47555995    
   881.299988       2.47555995    
   881.400024       2.47555995    
   881.500000       2.47555995    
   881.599976       2.47555995    
   881.700012       2.47621012    
   881.799988       2.47621012    
   881.900024       2.47693992    
   882.000000       2.47693992    
   882.099976       2.47693992    
   882.200012       2.47693992    
   882.299988       2.47746992    
   882.400024       2.47746992    
   882.500000       2.47746992    
   882.599976       2.47746992    
   882.700012       2.47766995    
   882.799988       2.47788000    
   882.900024       2.47844005    
   883.000000       2.47939992    
   883.099976       2.47939992    
   883.200012       2.48005009    
   883.299988       2.48005009    
   883.400024       2.48035002    
   883.500000       2.48035002    
   883.599976       2.48035002    
   883.700012       2.48035002    
   883.799988       2.48136997    
   883.900024       2.48163009    
   884.000000       2.48203993    
   884.099976       2.48203993    
   884.200012       2.48203993    
   884.299988       2.48203993    
   884.400024       2.48253989    
   884.500000       2.48253989    
   884.599976       2.48253989    
   884.700012       2.48323989    
   884.799988       2.48323989    
   884.900024       2.48396993    
   885.000000       2.48396993    
   885.099976       2.48396993    
   885.200012       2.48449993    
   885.299988       2.48521996    
   885.400024       2.48521996    
   885.500000       2.48573995    
   885.599976       2.48645997    
   885.700012       2.48737001    
   885.799988       2.48968005    
   885.900024       2.48968005    
   886.000000       2.48968005    
   886.099976       2.48968005    
   886.200012       2.49060988    
   886.299988       2.49060988    
   886.400024       2.49060988    
   886.500000       2.49124002    
   886.599976       2.49220991    
   886.700012       2.49220991    
   886.799988       2.49270010    
   886.900024       2.49270010    
   887.000000       2.49294996    
   887.099976       2.49294996    
   887.200012       2.49294996    
   887.299988       2.49410009    
   887.400024       2.49410009    
   887.500000       2.49410009    
   887.599976       2.49486995    
   887.700012       2.49486995    
   887.799988       2.49486995    
   887.900024       2.49559999    
   888.000000       2.49559999    
   888.099976       2.49559999    
   888.200012       2.49640989    
   888.299988       2.49640989    
   888.400024       2.49640989    
   888.500000       2.49758005    
   888.599976       2.49758005    
   888.700012       2.49758005    
   888.799988       2.49758005    
   888.900024       2.49758005    
   889.000000       2.49758005    
   889.099976       2.49758005    
   889.200012       2.49758005    
   889.299988       2.49813008    
   889.400024       2.49885011    
   889.500000       2.49961996    
   889.599976       2.49961996    
   889.700012       2.49961996    
   889.799988       2.50022006    
   889.900024       2.50022006    
   890.000000       2.50022006    
   890.099976       2.50022006    
   890.200012       2.50022006    
   890.299988       2.50022006    
   890.400024       2.50022006    
   890.500000       2.50022006    
   890.599976       2.50022006    
   890.700012       2.50022006    
   890.799988       2.50022006    
   890.900024       2.50099993    
   891.000000       2.50099993    
   891.099976       2.50149989    
   891.200012       2.50149989    
   891.299988       2.50211000    
   891.400024       2.50211000    
   891.500000       2.50211000    
   891.599976       2.50320005    
   891.700012       2.50320005    
   891.799988       2.50367999    
   891.900024       2.50367999    
   892.000000       2.50367999    
   892.099976       2.50367999    
   892.200012       2.50367999    
   892.299988       2.50415993    
   892.400024       2.50471997    
   892.500000       2.50525999    
   892.599976       2.50525999    
   892.700012       2.50525999    
   892.799988       2.50556993    
   892.900024       2.50594997    
   893.000000       2.50594997    
   893.099976       2.50675988    
   893.200012       2.50675988    
   893.299988       2.50746989    
   893.400024       2.50810003    
   893.500000       2.50866008    
   893.599976       2.50866008    
   893.700012       2.50918007    
   893.799988       2.50918007    
   893.900024       2.50974011    
   894.000000       2.50974011    
   894.099976       2.51020002    
   894.200012       2.51020002    
   894.299988       2.51104999    
   894.400024       2.51104999    
   894.500000       2.51165009    
   894.599976       2.51218009    
   894.700012       2.51218009    
   894.799988       2.51218009    
   894.900024       2.51300001    
   895.000000       2.51300001    
   895.099976       2.51329994    
   895.200012       2.51477003    
   895.299988       2.51477003    
   895.400024       2.51477003    
   895.500000       2.51477003    
   895.599976       2.51477003    
   895.700012       2.51477003    
   895.799988       2.51518011    
   895.900024       2.51518011    
   896.000000       2.51518011    
   896.099976       2.51518011    
   896.200012       2.51598001    
   896.299988       2.51598001    
   896.400024       2.51598001    
   896.500000       2.51677990    
   896.599976       2.51677990    
   896.700012       2.51732993    
   896.799988       2.51732993    
   896.900024       2.51793003    
   897.000000       2.51793003    
   897.099976       2.52012992    
   897.200012       2.52012992    
   897.299988       2.52039003    
   897.400024       2.52242994    
   897.500000       2.52242994    
   897.599976       2.52242994    
   897.700012       2.52291989    
   897.799988       2.52371001    
   897.900024       2.52449012    
   898.000000       2.52449012    
   898.099976       2.52449012    
   898.200012       2.52503991    
   898.299988       2.52546000    
   898.400024       2.52546000    
   898.500000       2.52606010    
   898.599976       2.52606010    
   898.700012       2.52666998    
   898.799988       2.52767992    
   898.900024       2.52767992    
   899.000000       2.52767992    
   899.099976       2.52767992    
   899.200012       2.52817988    
   899.299988       2.52817988    
   899.400024       2.52868009    
   899.500000       2.52868009    
   899.599976       2.52868009    
   899.700012       2.52868009    
   899.799988       2.52918005    
   899.900024       2.52971005    
   900.000000       2.52971005    
   900.099976       2.53026009    
   900.200012       2.53026009    
   900.299988       2.53063989    
   900.400024       2.53063989    
   900.500000       2.53063989    
   900.599976       2.53140998    
   900.700012       2.53219008    
   900.799988       2.53219008    
   900.900024       2.53267002    
   901.000000       2.53267002    
   901.099976       2.53267002    
   901.200012       2.53316998    
   901.299988       2.53316998    
   901.400024       2.53316998    
   901.500000       2.53555989    
   901.599976       2.53555989    
   901.700012       2.53555989    
   901.799988       2.53555989    
   901.900024       2.53620005    
   902.000000       2.53620005    
   902.099976       2.53620005    
   902.200012       2.53620005    
   902.299988       2.53678989    
   902.400024       2.53766990    
   902.500000       2.53766990    
   902.599976       2.53766990    
   902.700012       2.53766990    
   902.799988       2.53816009    
   902.900024       2.53816009    
   903.000000       2.53816009    
   903.099976       2.53890991    
   903.200012       2.53890991    
   903.299988       2.53890991    
   903.400024       2.53955007    
   903.500000       2.53955007    
   903.599976       2.53955007    
   903.700012       2.54031992    
   903.799988       2.54031992    
   903.900024       2.54031992    
   904.000000       2.54031992    
   904.099976       2.54110003    
   904.200012       2.54110003    
   904.299988       2.54187012    
   904.400024       2.54187012    
   904.500000       2.54290009    
   904.599976       2.54332995    
   904.700012       2.54332995    
   904.799988       2.54332995    
   904.900024       2.54332995    
   905.000000       2.54500008    
   905.099976       2.54500008    
   905.200012       2.54500008    
   905.299988       2.54617000    
   905.400024       2.54696012    
   905.500000       2.54696012    
   905.599976       2.54765010    
   905.700012       2.54835010    
   905.799988       2.54835010    
   905.900024       2.54835010    
   906.000000       2.54835010    
   906.099976       2.54889989    
   906.200012       2.54889989    
   906.299988       2.54966998    
   906.400024       2.54966998    
   906.500000       2.54995990    
   906.599976       2.54995990    
   906.700012       2.54995990    
   906.799988       2.54995990    
   906.900024       2.55046010    
   907.000000       2.55104995    
   907.099976       2.55191994    
   907.200012       2.55191994    
   907.299988       2.55191994    
   907.400024       2.55276990    
   907.500000       2.55276990    
   907.599976       2.55276990    
   907.700012       2.55310011    
   907.799988       2.55310011    
   907.900024       2.55310011    
   908.000000       2.55465007    
   908.099976       2.55465007    
   908.200012       2.55465007    
   908.299988       2.55521011    
   908.400024       2.55521011    
   908.500000       2.55560994    
   908.599976       2.55560994    
   908.700012       2.55560994    
   908.799988       2.55560994    
   908.900024       2.55560994    
   909.000000       2.55607009    
   909.099976       2.55607009    
   909.200012       2.55607009    
   909.299988       2.55655003    
   909.400024       2.55655003    
   909.500000       2.55697989    
   909.599976       2.55745006    
   909.700012       2.55806994    
   909.799988       2.55806994    
   909.900024       2.55806994    
   910.000000       2.55806994    
   910.099976       2.55890989    
   910.200012       2.55890989    
   910.299988       2.55937004    
   910.400024       2.55937004    
   910.500000       2.55937004    
   910.599976       2.56060004    
   910.700012       2.56060004    
   910.799988       2.56081009    
   910.900024       2.56090999    
   911.000000       2.56090999    
   911.099976       2.56170011    
   911.200012       2.56170011    
   911.299988       2.56170011    
   911.400024       2.56170011    
   911.500000       2.56276989    
   911.599976       2.56310010    
   911.700012       2.56333995    
   911.799988       2.56333995    
   911.900024       2.56400990    
   912.000000       2.56400990    
   912.099976       2.56400990    
   912.200012       2.56467009    
   912.299988       2.56467009    
   912.400024       2.56552005    
   912.500000       2.56552005    
   912.599976       2.56622005    
   912.700012       2.56680989    
   912.799988       2.56680989    
   912.900024       2.56748009    
   913.000000       2.56788993    
   913.099976       2.56788993    
   913.200012       2.56868005    
   913.299988       2.56868005    
   913.400024       2.56868005    
   913.500000       2.56868005    
   913.599976       2.56918001    
   913.700012       2.56918001    
   913.799988       2.56918001    
   913.900024       2.57040000    
   914.000000       2.57040000    
   914.099976       2.57040000    
   914.200012       2.57116008    
   914.299988       2.57116008    
   914.400024       2.57116008    
   914.500000       2.57145000    
   914.599976       2.57145000    
   914.700012       2.57145000    
   914.799988       2.57145000    
   914.900024       2.57145000    
   915.000000       2.57145000    
   915.099976       2.57202005    
   915.200012       2.57202005    
   915.299988       2.57202005    
   915.400024       2.57284999    
   915.500000       2.57284999    
   915.599976       2.57340002    
   915.700012       2.57404995    
   915.799988       2.57404995    
   915.900024       2.57404995    
   916.000000       2.57404995    
   916.099976       2.57448006    
   916.200012       2.57448006    
   916.299988       2.57448006    
   916.400024       2.57448006    
   916.500000       2.57486010    
   916.599976       2.57486010    
   916.700012       2.57599998    
   916.799988       2.57599998    
   916.900024       2.57690001    
   917.000000       2.57690001    
   917.099976       2.57776999    
   917.200012       2.57859993    
   917.299988       2.57859993    
   917.400024       2.57859993    
   917.500000       2.57923007    
   917.599976       2.57923007    
   917.700012       2.57993007    
   917.799988       2.57993007    
   917.900024       2.57993007    
   918.000000       2.58056998    
   918.099976       2.58056998    
   918.200012       2.58097005    
   918.299988       2.58097005    
   918.400024       2.58097005    
   918.500000       2.58156991    
   918.599976       2.58156991    
   918.700012       2.58156991    
   918.799988       2.58156991    
   918.900024       2.58258009    
   919.000000       2.58258009    
   919.099976       2.58258009    
   919.200012       2.58285999    
   919.299988       2.58285999    
   919.400024       2.58285999    
   919.500000       2.58285999    
   919.599976       2.58360004    
   919.700012       2.58360004    
   919.799988       2.58423996    
   919.900024       2.58423996    
   920.000000       2.58489990    
   920.099976       2.58502007    
   920.200012       2.58512998    
   920.299988       2.58580995    
   920.400024       2.58580995    
   920.500000       2.58631992    
   920.599976       2.58631992    
   920.700012       2.58631992    
   920.799988       2.58631992    
   920.900024       2.58699012    
   921.000000       2.58699012    
   921.099976       2.58750010    
   921.200012       2.58798003    
   921.299988       2.58855009    
   921.400024       2.58855009    
   921.500000       2.58909011    
   921.599976       2.58909011    
   921.700012       2.58909011    
   921.799988       2.58963990    
   921.900024       2.59006000    
   922.000000       2.59006000    
   922.099976       2.59073997    
   922.200012       2.59142995    
   922.299988       2.59212995    
   922.400024       2.59272003    
   922.500000       2.59272003    
   922.599976       2.59272003    
   922.700012       2.59325004    
   922.799988       2.59325004    
   922.900024       2.59372997    
   923.000000       2.59449005    
   923.099976       2.59503007    
   923.200012       2.59525990    
   923.299988       2.59596992    
   923.400024       2.59596992    
   923.500000       2.59596992    
   923.599976       2.59596992    
   923.700012       2.59596992    
   923.799988       2.59596992    
   923.900024       2.59647012    
   924.000000       2.59751010    
   924.099976       2.59751010    
   924.200012       2.59751010    
   924.299988       2.59791994    
   924.400024       2.59791994    
   924.500000       2.59835005    
   924.599976       2.59835005    
   924.700012       2.59835005    
   924.799988       2.59892011    
   924.900024       2.59892011    
   925.000000       2.59892011    
   925.099976       2.59892011    
   925.200012       2.59892011    
   925.299988       2.59949994    
   925.400024       2.59949994    
   925.500000       2.59949994    
   925.599976       2.59988999    
   925.700012       2.59988999    
   925.799988       2.59988999    
   925.900024       2.60070992    
   926.000000       2.60070992    
   926.099976       2.60070992    
   926.200012       2.60152006    
   926.299988       2.60152006    
   926.400024       2.60216999    
   926.500000       2.60216999    
   926.599976       2.60216999    
   926.700012       2.60216999    
   926.799988       2.60216999    
   926.900024       2.60216999    
   927.000000       2.60226989    
   927.099976       2.60226989    
   927.200012       2.60299993    
   927.299988       2.60337996    
   927.400024       2.60337996    
   927.500000       2.60383010    
   927.599976       2.60383010    
   927.700012       2.60547996    
   927.799988       2.60547996    
   927.900024       2.60547996    
   928.000000       2.60547996    
   928.099976       2.60598993    
   928.200012       2.60674000    
   928.299988       2.60674000    
   928.400024       2.60674000    
   928.500000       2.60734010    
   928.599976       2.60734010    
   928.700012       2.60807991    
   928.799988       2.60807991    
   928.900024       2.60807991    
   929.000000       2.60807991    
   929.099976       2.60864997    
   929.200012       2.60864997    
   929.299988       2.60952997    
   929.400024       2.60952997    
   929.500000       2.61023998    
   929.599976       2.61163998    
   929.700012       2.61163998    
   929.799988       2.61163998    
   929.900024       2.61264992    
   930.000000       2.61356997    
   930.099976       2.61356997    
   930.200012       2.61423993    
   930.299988       2.61423993    
   930.400024       2.61423993    
   930.500000       2.61535001    
   930.599976       2.61535001    
   930.700012       2.61535001    
   930.799988       2.61535001    
   930.900024       2.61580992    
   931.000000       2.61580992    
   931.099976       2.61580992    
   931.200012       2.61645007    
   931.299988       2.61713004    
   931.400024       2.61713004    
   931.500000       2.61713004    
   931.599976       2.61747003    
   931.700012       2.61747003    
   931.799988       2.61747003    
   931.900024       2.61830997    
   932.000000       2.61830997    
   932.099976       2.61830997    
   932.200012       2.61981010    
   932.299988       2.62096000    
   932.400024       2.62096000    
   932.500000       2.62142992    
   932.599976       2.62142992    
   932.700012       2.62194991    
   932.799988       2.62194991    
   932.900024       2.62273002    
   933.000000       2.62273002    
   933.099976       2.62331009    
   933.200012       2.62331009    
   933.299988       2.62331009    
   933.400024       2.62462997    
   933.500000       2.62462997    
   933.599976       2.62462997    
   933.700012       2.62516999    
   933.799988       2.62563992    
   933.900024       2.62633991    
   934.000000       2.62633991    
   934.099976       2.62677002    
   934.200012       2.62677002    
   934.299988       2.62842989    
   934.400024       2.62842989    
   934.500000       2.62842989    
   934.599976       2.62842989    
   934.700012       2.62909007    
   934.799988       2.62957001    
   934.900024       2.62995005    
   935.000000       2.62995005    
   935.099976       2.63060999    
   935.200012       2.63060999    
   935.299988       2.63134003    
   935.400024       2.63177991    
   935.500000       2.63177991    
   935.599976       2.63177991    
   935.700012       2.63177991    
   935.799988       2.63177991    
   935.900024       2.63177991    
   936.000000       2.63244009    
   936.099976       2.63244009    
   936.200012       2.63244009    
   936.299988       2.63244009    
   936.400024       2.63280010    
   936.500000       2.63280010    
   936.599976       2.63280010    
   936.700012       2.63328004    
   936.799988       2.63328004    
   936.900024       2.63328004    
   937.000000       2.63400006    
   937.099976       2.63400006    
   937.200012       2.63400006    
   937.299988       2.63615990    
   937.400024       2.63615990    
   937.500000       2.63615990    
   937.599976       2.63615990    
   937.700012       2.63646007    
   937.799988       2.63646007    
   937.900024       2.63646007    
   938.000000       2.63712001    
   938.099976       2.63802004    
   938.200012       2.63802004    
   938.299988       2.63862991    
   938.400024       2.63862991    
   938.500000       2.63862991    
   938.599976       2.63891006    
   938.700012       2.63891006    
   938.799988       2.63891006    
   938.900024       2.63950992    
   939.000000       2.63950992    
   939.099976       2.63950992    
   939.200012       2.63950992    
   939.299988       2.64000010    
   939.400024       2.64000010    
   939.500000       2.64085007    
   939.599976       2.64085007    
   939.700012       2.64085007    
   939.799988       2.64085007    
   939.900024       2.64150000    
   940.000000       2.64150000    
   940.099976       2.64150000    
   940.200012       2.64150000    
   940.299988       2.64150000    
   940.400024       2.64170003    
   940.500000       2.64170003    
   940.599976       2.64170003    
   940.700012       2.64170003    
   940.799988       2.64304996    
   940.900024       2.64304996    
   941.000000       2.64361000    
   941.099976       2.64361000    
   941.200012       2.64443994    
   941.299988       2.64443994    
   941.400024       2.64443994    
   941.500000       2.64512992    
   941.599976       2.64722991    
   941.700012       2.64722991    
   941.799988       2.64793992    
   941.900024       2.64793992    
   942.000000       2.64851999    
   942.099976       2.64933991    
   942.200012       2.64933991    
   942.299988       2.65002990    
   942.400024       2.65002990    
   942.500000       2.65002990    
   942.599976       2.65070009    
   942.700012       2.65070009    
   942.799988       2.65070009    
   942.900024       2.65070009    
   943.000000       2.65132999    
   943.099976       2.65132999    
   943.200012       2.65180993    
   943.299988       2.65180993    
   943.400024       2.65180993    
   943.500000       2.65180993    
   943.599976       2.65243006    
   943.700012       2.65301991    
   943.799988       2.65384007    
   943.900024       2.65384007    
   944.000000       2.65442991    
   944.099976       2.65442991    
   944.200012       2.65480995    
   944.299988       2.65513992    
   944.400024       2.65513992    
   944.500000       2.65513992    
   944.599976       2.65563989    
   944.700012       2.65563989    
   944.799988       2.65614009    
   944.900024       2.65635991    
   945.000000       2.65635991    
   945.099976       2.65635991    
   945.200012       2.65742993    
   945.299988       2.65742993    
   945.400024       2.65742993    
   945.500000       2.65791011    
   945.599976       2.65791011    
   945.700012       2.65791011    
   945.799988       2.65824008    
   945.900024       2.65824008    
   946.000000       2.65871000    
   946.099976       2.65916991    
   946.200012       2.65968990    
   946.299988       2.65968990    
   946.400024       2.66060996    
   946.500000       2.66060996    
   946.599976       2.66060996    
   946.700012       2.66060996    
   946.799988       2.66160011    
   946.900024       2.66212010    
   947.000000       2.66212010    
   947.099976       2.66212010    
   947.200012       2.66251993    
   947.299988       2.66251993    
   947.400024       2.66251993    
   947.500000       2.66296005    
   947.599976       2.66296005    
   947.700012       2.66296005    
   947.799988       2.66347003    
   947.900024       2.66347003    
   948.000000       2.66473007    
   948.099976       2.66507006    
   948.200012       2.66507006    
   948.299988       2.66507006    
   948.400024       2.66507006    
   948.500000       2.66507006    
   948.599976       2.66507006    
   948.700012       2.66624999    
   948.799988       2.66694999    
   948.900024       2.66694999    
   949.000000       2.66738009    
   949.099976       2.66738009    
   949.200012       2.66738009    
   949.299988       2.66829991    
   949.400024       2.66829991    
   949.500000       2.66879010    
   949.599976       2.66879010    
   949.700012       2.66944003    
   949.799988       2.66944003    
   949.900024       2.66944003    
   950.000000       2.67036009    
   950.099976       2.67036009    
   950.200012       2.67036009    
   950.299988       2.67036009    
   950.400024       2.67036009    
   950.500000       2.67108011    
   950.599976       2.67108011    
   950.700012       2.67108011    
   950.799988       2.67108011    
   950.900024       2.67202997    
   951.000000       2.67202997    
   951.099976       2.67248011    
   951.200012       2.67342997    
   951.299988       2.67342997    
   951.400024       2.67342997    
   951.500000       2.67430997    
   951.599976       2.67430997    
   951.700012       2.67430997    
   951.799988       2.67430997    
   951.900024       2.67491007    
   952.000000       2.67534995    
   952.099976       2.67607999    
   952.200012       2.67607999    
   952.299988       2.67668009    
   952.400024       2.67668009    
   952.500000       2.67732000    
   952.599976       2.67732000    
   952.700012       2.67781997    
   952.799988       2.67781997    
   952.900024       2.67844009    
   953.000000       2.67844009    
   953.099976       2.67844009    
   953.200012       2.67968011    
   953.299988       2.67968011    
   953.400024       2.68033004    
   953.500000       2.68033004    
   953.599976       2.68131995    
   953.700012       2.68186998    
   953.799988       2.68186998    
   953.900024       2.68186998    
   954.000000       2.68271995    
   954.099976       2.68332005    
   954.200012       2.68332005    
   954.299988       2.68400002    
   954.400024       2.68400002    
   954.500000       2.68400002    
   954.599976       2.68501997    
   954.700012       2.68501997    
   954.799988       2.68561006    
   954.900024       2.68561006    
   955.000000       2.68615007    
   955.099976       2.68672991    
   955.200012       2.68733001    
   955.299988       2.68805003    
   955.400024       2.68805003    
   955.500000       2.68805003    
   955.599976       2.68886995    
   955.700012       2.68886995    
   955.799988       2.68940997    
   955.900024       2.68940997    
   956.000000       2.69002008    
   956.099976       2.69002008    
   956.200012       2.69002008    
   956.299988       2.69002008    
   956.400024       2.69101000    
   956.500000       2.69101000    
   956.599976       2.69246006    
   956.700012       2.69246006    
   956.799988       2.69309998    
   956.900024       2.69309998    
   957.000000       2.69309998    
   957.099976       2.69378996    
   957.200012       2.69378996    
   957.299988       2.69443989    
   957.400024       2.69531989    
   957.500000       2.69633007    
   957.599976       2.69633007    
   957.700012       2.69633007    
   957.799988       2.69691992    
   957.900024       2.69691992    
   958.000000       2.69718003    
   958.099976       2.69718003    
   958.200012       2.69718003    
   958.299988       2.69804001    
   958.400024       2.69958997    
   958.500000       2.69958997    
   958.599976       2.70029998    
   958.700012       2.70084000    
   958.799988       2.70084000    
   958.900024       2.70179009    
   959.000000       2.70179009    
   959.099976       2.70179009    
   959.200012       2.70238996    
   959.299988       2.70238996    
   959.400024       2.70238996    
   959.500000       2.70316005    
   959.599976       2.70398998    
   959.700012       2.70477009    
   959.799988       2.70581007    
   959.900024       2.70648003    
   960.000000       2.70708990    
   960.099976       2.70708990    
   960.200012       2.70844007    
   960.299988       2.70844007    
   960.400024       2.70889997    
   960.500000       2.70889997    
   960.599976       2.70889997    
   960.700012       2.70973992    
   960.799988       2.70973992    
   960.900024       2.71038008    
   961.000000       2.71038008    
   961.099976       2.71038008    
   961.200012       2.71093988    
   961.299988       2.71093988    
   961.400024       2.71135998    
   961.500000       2.71135998    
   961.599976       2.71135998    
   961.700012       2.71135998    
   961.799988       2.71135998    
   961.900024       2.71183991    
   962.000000       2.71183991    
   962.099976       2.71256995    
   962.200012       2.71256995    
   962.299988       2.71256995    
   962.400024       2.71256995    
   962.500000       2.71294999    
   962.599976       2.71294999    
   962.700012       2.71294999    
   962.799988       2.71294999    
   962.900024       2.71340990    
   963.000000       2.71375990    
   963.099976       2.71414995    
   963.200012       2.71499991    
   963.299988       2.71574998    
   963.400024       2.71630001    
   963.500000       2.71689010    
   963.599976       2.71689010    
   963.700012       2.71741009    
   963.799988       2.71784997    
   963.900024       2.71784997    
   964.000000       2.71784997    
   964.099976       2.71784997    
   964.200012       2.71784997    
   964.299988       2.71784997    
   964.400024       2.71784997    
   964.500000       2.71784997    
   964.599976       2.71840000    
   964.700012       2.71877003    
   964.799988       2.71877003    
   964.900024       2.71943998    
   965.000000       2.71943998    
   965.099976       2.71943998    
   965.200012       2.71943998    
   965.299988       2.72023010    
   965.400024       2.72212005    
   965.500000       2.72297001    
   965.599976       2.72297001    
   965.700012       2.72297001    
   965.799988       2.72397995    
   965.900024       2.72397995    
   966.000000       2.72473001    
   966.099976       2.72546005    
   966.200012       2.72546005    
   966.299988       2.72621989    
   966.400024       2.72621989    
   966.500000       2.72675991    
   966.599976       2.72675991    
   966.700012       2.72675991    
   966.799988       2.72765994    
   966.900024       2.72765994    
   967.000000       2.72827005    
   967.099976       2.72827005    
   967.200012       2.72827005    
   967.299988       2.72884989    
   967.400024       2.72884989    
   967.500000       2.72950006    
   967.599976       2.72950006    
   967.700012       2.73061991    
   967.799988       2.73168993    
   967.900024       2.73168993    
   968.000000       2.73168993    
   968.099976       2.73168993    
   968.200012       2.73224998    
   968.299988       2.73255992    
   968.400024       2.73301005    
   968.500000       2.73301005    
   968.599976       2.73365998    
   968.700012       2.73365998    
   968.799988       2.73396993    
   968.900024       2.73531008    
   969.000000       2.73531008    
   969.099976       2.73599005    
   969.200012       2.73599005    
   969.299988       2.73599005    
   969.400024       2.73657990    
   969.500000       2.73657990    
   969.599976       2.73657990    
   969.700012       2.73728991    
   969.799988       2.73728991    
   969.900024       2.73778009    
   970.000000       2.73778009    
   970.099976       2.73848009    
   970.200012       2.73924994    
   970.299988       2.73924994    
   970.400024       2.73924994    
   970.500000       2.73924994    
   970.599976       2.73924994    
   970.700012       2.73924994    
   970.799988       2.73924994    
   970.900024       2.73985004    
   971.000000       2.73985004    
   971.099976       2.74049997    
   971.200012       2.74049997    
   971.299988       2.74159002    
   971.400024       2.74159002    
   971.500000       2.74159002    
   971.599976       2.74159002    
   971.700012       2.74159002    
   971.799988       2.74159002    
   971.900024       2.74252009    
   972.000000       2.74252009    
   972.099976       2.74252009    
   972.200012       2.74252009    
   972.299988       2.74310994    
   972.400024       2.74310994    
   972.500000       2.74310994    
   972.599976       2.74389005    
   972.700012       2.74389005    
   972.799988       2.74389005    
   972.900024       2.74418998    
   973.000000       2.74418998    
   973.099976       2.74492002    
   973.200012       2.74623990    
   973.299988       2.74674010    
   973.400024       2.74674010    
   973.500000       2.74674010    
   973.599976       2.74778008    
   973.700012       2.74855995    
   973.799988       2.74855995    
   973.900024       2.74855995    
   974.000000       2.74855995    
   974.099976       2.74955010    
   974.200012       2.75038004    
   974.299988       2.75118995    
   974.400024       2.75118995    
   974.500000       2.75118995    
   974.599976       2.75218010    
   974.700012       2.75218010    
   974.799988       2.75218010    
   974.900024       2.75299001    
   975.000000       2.75299001    
   975.099976       2.75365996    
   975.200012       2.75365996    
   975.299988       2.75365996    
   975.400024       2.75365996    
   975.500000       2.75365996    
   975.599976       2.75470996    
   975.700012       2.75551009    
   975.799988       2.75605989    
   975.900024       2.75605989    
   976.000000       2.75658989    
   976.099976       2.75658989    
   976.200012       2.75658989    
   976.299988       2.75747991    
   976.400024       2.75747991    
   976.500000       2.75747991    
   976.599976       2.75780010    
   976.700012       2.75780010    
   976.799988       2.75846004    
   976.900024       2.75846004    
   977.000000       2.75846004    
   977.099976       2.75934005    
   977.200012       2.75991011    
   977.299988       2.75991011    
   977.400024       2.76055002    
   977.500000       2.76055002    
   977.599976       2.76117992    
   977.700012       2.76117992    
   977.799988       2.76117992    
   977.900024       2.76117992    
   978.000000       2.76117992    
   978.099976       2.76265001    
   978.200012       2.76265001    
   978.299988       2.76265001    
   978.400024       2.76319003    
   978.500000       2.76481009    
   978.599976       2.76481009    
   978.700012       2.76481009    
   978.799988       2.76553988    
   978.900024       2.76553988    
   979.000000       2.76553988    
   979.099976       2.76630998    
   979.200012       2.76746988    
   979.299988       2.76746988    
   979.400024       2.76746988    
   979.500000       2.76858997    
   979.599976       2.76858997    
   979.700012       2.76858997    
   979.799988       2.76954007    
   979.900024       2.76954007    
   980.000000       2.76954007    
   980.099976       2.77012992    
   980.200012       2.77012992    
   980.299988       2.77012992    
   980.400024       2.77104998    
   980.500000       2.77104998    
   980.599976       2.77104998    
   980.700012       2.77167010    
   980.799988       2.77167010    
   980.900024       2.77167010    
   981.000000       2.77236009    
   981.099976       2.77386999    
   981.200012       2.77386999    
   981.299988       2.77444005    
   981.400024       2.77516007    
   981.500000       2.77516007    
   981.599976       2.77516007    
   981.700012       2.77601004    
   981.799988       2.77601004    
   981.900024       2.77655005    
   982.000000       2.77655005    
   982.099976       2.77655005    
   982.200012       2.77655005    
   982.299988       2.77730989    
   982.400024       2.77730989    
   982.500000       2.77801991    
   982.599976       2.77801991    
   982.700012       2.77801991    
   982.799988       2.77891994    
   982.900024       2.77891994    
   983.000000       2.77891994    
   983.099976       2.77928996    
   983.200012       2.77928996    
   983.299988       2.77973008    
   983.400024       2.77973008    
   983.500000       2.77973008    
   983.599976       2.77973008    
   983.700012       2.78037000    
   983.799988       2.78125000    
   983.900024       2.78206992    
   984.000000       2.78206992    
   984.099976       2.78206992    
   984.200012       2.78206992    
   984.299988       2.78206992    
   984.400024       2.78274012    
   984.500000       2.78456998    
   984.599976       2.78456998    
   984.700012       2.78555989    
   984.799988       2.78555989    
   984.900024       2.78592992    
   985.000000       2.78592992    
   985.099976       2.78592992    
   985.200012       2.78743005    
   985.299988       2.78876996    
   985.400024       2.78996992    
   985.500000       2.79068995    
   985.599976       2.79124999    
   985.700012       2.79124999    
   985.799988       2.79124999    
   985.900024       2.79218006    
   986.000000       2.79218006    
   986.099976       2.79280996    
   986.200012       2.79280996    
   986.299988       2.79361010    
   986.400024       2.79661012    
   986.500000       2.79925990    
   986.599976       2.79925990    
   986.700012       2.79994988    
   986.799988       2.79994988    
   986.900024       2.79994988    
   987.000000       2.79994988    
   987.099976       2.80056000    
   987.200012       2.80056000    
   987.299988       2.80056000    
   987.400024       2.80147004    
   987.500000       2.80147004    
   987.599976       2.80201006    
   987.700012       2.80268002    
   987.799988       2.80268002    
   987.900024       2.80268002    
   988.000000       2.80356002    
   988.099976       2.80457997    
   988.200012       2.80549002    
   988.299988       2.80549002    
   988.400024       2.80644011    
   988.500000       2.80719995    
   988.599976       2.80719995    
   988.700012       2.80853009    
   988.799988       2.80853009    
   988.900024       2.80934000    
   989.000000       2.80934000    
   989.099976       2.80934000    
   989.200012       2.80934000    
   989.299988       2.80934000    
   989.400024       2.81037998    
   989.500000       2.81037998    
   989.599976       2.81037998    
   989.700012       2.81084991    
   989.799988       2.81084991    
   989.900024       2.81084991    
   990.000000       2.81130004    
   990.099976       2.81130004    
   990.200012       2.81130004    
   990.299988       2.81130004    
   990.400024       2.81230998    
   990.500000       2.81230998    
   990.599976       2.81326008    
   990.700012       2.81326008    
   990.799988       2.81381989    
   990.900024       2.81381989    
   991.000000       2.81381989    
   991.099976       2.81381989    
   991.200012       2.81381989    
   991.299988       2.81445003    
   991.400024       2.81445003    
   991.500000       2.81536007    
   991.599976       2.81687999    
   991.700012       2.81753993    
   991.799988       2.81753993    
   991.900024       2.81753993    
   992.000000       2.81753993    
   992.099976       2.81753993    
   992.200012       2.81826997    
   992.299988       2.81826997    
   992.400024       2.81826997    
   992.500000       2.81826997    
   992.599976       2.81826997    
   992.700012       2.81885004    
   992.799988       2.81885004    
   992.900024       2.81885004    
   993.000000       2.81989002    
   993.099976       2.81989002    
   993.200012       2.82037997    
   993.299988       2.82083011    
   993.400024       2.82138991    
   993.500000       2.82138991    
   993.599976       2.82222009    
   993.700012       2.82306004    
   993.799988       2.82306004    
   993.900024       2.82306004    
   994.000000       2.82306004    
   994.099976       2.82306004    
   994.200012       2.82369995    
   994.299988       2.82369995    
   994.400024       2.82369995    
   994.500000       2.82423997    
   994.599976       2.82423997    
   994.700012       2.82423997    
   994.799988       2.82522988    
   994.900024       2.82522988    
   995.000000       2.82522988    
   995.099976       2.82550001    
   995.200012       2.82550001    
   995.299988       2.82550001    
   995.400024       2.82550001    
   995.500000       2.82628989    
   995.599976       2.82693005    
   995.700012       2.82731009    
   995.799988       2.82731009    
   995.900024       2.82731009    
   996.000000       2.82731009    
   996.099976       2.82793999    
   996.200012       2.82883000    
   996.299988       2.82883000    
   996.400024       2.82883000    
   996.500000       2.82956004    
   996.599976       2.82956004    
   996.700012       2.82956004    
   996.799988       2.82956004    
   996.900024       2.83053994    
   997.000000       2.83140993    
   997.099976       2.83140993    
   997.200012       2.83140993    
   997.299988       2.83140993    
   997.400024       2.83140993    
   997.500000       2.83207989    
   997.599976       2.83207989    
   997.700012       2.83277988    
   997.799988       2.83277988    
   997.900024       2.83277988    
   998.000000       2.83277988    
   998.099976       2.83379006    
   998.200012       2.83379006    
   998.299988       2.83404994    
   998.400024       2.83404994    
   998.500000       2.83404994    
   998.599976       2.83466005    
   998.700012       2.83466005    
   998.799988       2.83525991    
   998.900024       2.83562994    
   999.000000       2.83562994    
   999.099976       2.83562994    
   999.200012       2.83562994    
   999.299988       2.83609009    
   999.400024       2.83609009    
   999.500000       2.83680010    
   999.599976       2.83718991    
   999.700012       2.83718991    
   999.799988       2.83790994    
   999.900024       2.83886003    
   1000.00000       2.83886003    
   1000.09998       2.83932996    
   1000.20001       2.83932996    
   1000.29999       2.83932996    
   1000.40002       2.84000993    
   1000.50000       2.84088993    
   1000.59998       2.84088993    
   1000.70001       2.84233999    
   1000.79999       2.84233999    
   1000.90002       2.84233999    
   1001.00000       2.84298992    
   1001.09998       2.84298992    
   1001.20001       2.84298992    
   1001.29999       2.84298992    
   1001.40002       2.84353995    
   1001.50000       2.84353995    
   1001.59998       2.84353995    
   1001.70001       2.84353995    
   1001.79999       2.84402990    
   1001.90002       2.84402990    
   1002.00000       2.84457994    
   1002.09998       2.84457994    
   1002.20001       2.84457994    
   1002.29999       2.84457994    
   1002.40002       2.84547997    
   1002.50000       2.84547997    
   1002.59998       2.84547997    
   1002.70001       2.84612012    
   1002.79999       2.84685993    
   1002.90002       2.84685993    
   1003.00000       2.84685993    
   1003.09998       2.84775996    
   1003.20001       2.84775996    
   1003.29999       2.84840989    
   1003.40002       2.84917998    
   1003.50000       2.84917998    
   1003.59998       2.84917998    
   1003.70001       2.85000992    
   1003.79999       2.85000992    
   1003.90002       2.85065007    
   1004.00000       2.85065007    
   1004.09998       2.85115004    
   1004.20001       2.85115004    
   1004.29999       2.85115004    
   1004.40002       2.85211992    
   1004.50000       2.85211992    
   1004.59998       2.85256004    
   1004.70001       2.85256004    
   1004.79999       2.85256004    
   1004.90002       2.85294008    
   1005.00000       2.85294008    
   1005.09998       2.85294008    
   1005.20001       2.85364008    
   1005.29999       2.85364008    
   1005.40002       2.85415006    
   1005.50000       2.85415006    
   1005.59998       2.85415006    
   1005.70001       2.85464001    
   1005.79999       2.85464001    
   1005.90002       2.85492992    
   1006.00000       2.85528994    
   1006.09998       2.85528994    
   1006.20001       2.85528994    
   1006.29999       2.85528994    
   1006.40002       2.85595989    
   1006.50000       2.85595989    
   1006.59998       2.85595989    
   1006.70001       2.85664010    
   1006.79999       2.85664010    
   1006.90002       2.85664010    
   1007.00000       2.85664010    
   1007.09998       2.85748005    
   1007.20001       2.85822010    
   1007.29999       2.85905004    
   1007.40002       2.85905004    
   1007.50000       2.85965991    
   1007.59998       2.85965991    
   1007.70001       2.86046004    
   1007.79999       2.86145997    
   1007.90002       2.86145997    
   1008.00000       2.86145997    
   1008.09998       2.86227989    
   1008.20001       2.86227989    
   1008.29999       2.86264992    
   1008.40002       2.86264992    
   1008.50000       2.86321998    
   1008.59998       2.86387992    
   1008.70001       2.86466002    
   1008.79999       2.86466002    
   1008.90002       2.86542010    
   1009.00000       2.86542010    
   1009.09998       2.86635995    
   1009.20001       2.86743999    
   1009.29999       2.86743999    
   1009.40002       2.86743999    
   1009.50000       2.86743999    
   1009.59998       2.86812997    
   1009.70001       2.86812997    
   1009.79999       2.86894011    
   1009.90002       2.86894011    
   1010.00000       2.86930990    
   1010.09998       2.86930990    
   1010.20001       2.87022996    
   1010.29999       2.87103009    
   1010.40002       2.87169003    
   1010.50000       2.87169003    
   1010.59998       2.87169003    
   1010.70001       2.87265992    
   1010.79999       2.87265992    
   1010.90002       2.87265992    
   1011.00000       2.87265992    
   1011.09998       2.87350011    
   1011.20001       2.87350011    
   1011.29999       2.87439990    
   1011.40002       2.87439990    
   1011.50000       2.87439990    
   1011.59998       2.87485003    
   1011.70001       2.87562990    
   1011.79999       2.87562990    
   1011.90002       2.87601995    
   1012.00000       2.87651992    
   1012.09998       2.87651992    
   1012.20001       2.87718010    
   1012.29999       2.87758994    
   1012.40002       2.87758994    
   1012.50000       2.87830997    
   1012.59998       2.87908006    
   1012.70001       2.87908006    
   1012.79999       2.88070989    
   1012.90002       2.88070989    
   1013.00000       2.88070989    
   1013.09998       2.88070989    
   1013.20001       2.88119006    
   1013.29999       2.88172007    
   1013.40002       2.88172007    
   1013.50000       2.88172007    
   1013.59998       2.88172007    
   1013.70001       2.88172007    
   1013.79999       2.88245010    
   1013.90002       2.88245010    
   1014.00000       2.88306999    
   1014.09998       2.88306999    
   1014.20001       2.88361001    
   1014.29999       2.88361001    
   1014.40002       2.88451004    
   1014.50000       2.88451004    
   1014.59998       2.88521004    
   1014.70001       2.88521004    
   1014.79999       2.88618994    
   1014.90002       2.88618994    
   1015.00000       2.88618994    
   1015.09998       2.88789010    
   1015.20001       2.88871002    
   1015.29999       2.88871002    
   1015.40002       2.88943005    
   1015.50000       2.88943005    
   1015.59998       2.88981009    
   1015.70001       2.89031005    
   1015.79999       2.89121008    
   1015.90002       2.89121008    
   1016.00000       2.89121008    
   1016.09998       2.89275002    
   1016.20001       2.89275002    
   1016.29999       2.89275002    
   1016.40002       2.89331007    
   1016.50000       2.89331007    
   1016.59998       2.89331007    
   1016.70001       2.89331007    
   1016.79999       2.89393997    
   1016.90002       2.89393997    
   1017.00000       2.89393997    
   1017.09998       2.89393997    
   1017.20001       2.89424992    
   1017.29999       2.89475989    
   1017.40002       2.89475989    
   1017.50000       2.89475989    
   1017.59998       2.89475989    
   1017.70001       2.89475989    
   1017.79999       2.89522004    
   1017.90002       2.89522004    
   1018.00000       2.89522004    
   1018.09998       2.89522004    
   1018.20001       2.89654994    
   1018.29999       2.89654994    
   1018.40002       2.89654994    
   1018.50000       2.89710999    
   1018.59998       2.89792991    
   1018.70001       2.89792991    
   1018.79999       2.89873004    
   1018.90002       2.89934993    
   1019.00000       2.89985991    
   1019.09998       2.89985991    
   1019.20001       2.89985991    
   1019.29999       2.90042996    
   1019.40002       2.90042996    
   1019.50000       2.90042996    
   1019.59998       2.90112996    
   1019.70001       2.90112996    
   1019.79999       2.90242004    
   1019.90002       2.90242004    
   1020.00000       2.90307999    
   1020.09998       2.90307999    
   1020.20001       2.90307999    
   1020.29999       2.90346003    
   1020.40002       2.90346003    
   1020.50000       2.90398002    
   1020.59998       2.90398002    
   1020.70001       2.90473008    
   1020.79999       2.90473008    
   1020.90002       2.90517998    
   1021.00000       2.90517998    
   1021.09998       2.90591002    
   1021.20001       2.90669990    
   1021.29999       2.90720010    
   1021.40002       2.90720010    
   1021.50000       2.90720010    
   1021.59998       2.90799999    
   1021.70001       2.90799999    
   1021.79999       2.90863991    
   1021.90002       2.90863991    
   1022.00000       2.90964007    
   1022.09998       2.91067004    
   1022.20001       2.91067004    
   1022.29999       2.91067004    
   1022.40002       2.91067004    
   1022.50000       2.91067004    
   1022.59998       2.91170001    
   1022.70001       2.91170001    
   1022.79999       2.91267991    
   1022.90002       2.91267991    
   1023.00000       2.91358995    
   1023.09998       2.91358995    
   1023.20001       2.91358995    
   1023.29999       2.91425991    
   1023.40002       2.91497993    
   1023.50000       2.91497993    
   1023.59998       2.91564989    
   1023.70001       2.91564989    
   1023.79999       2.91564989    
   1023.90002       2.91633010    
   1024.00000       2.91698003    
   1024.09998       2.91698003    
   1024.19995       2.91698003    
   1024.30005       2.91764998    
   1024.40002       2.91764998    
   1024.50000       2.91764998    
   1024.59998       2.91903996    
   1024.69995       2.92000008    
   1024.80005       2.92000008    
   1024.90002       2.92000008    
   1025.00000       2.92078996    
   1025.09998       2.92159009    
   1025.19995       2.92159009    
   1025.30005       2.92218995    
   1025.40002       2.92324996    
   1025.50000       2.92324996    
   1025.59998       2.92407990    
   1025.69995       2.92407990    
   1025.80005       2.92407990    
   1025.90002       2.92407990    
   1026.00000       2.92459011    
   1026.09998       2.92459011    
   1026.19995       2.92459011    
   1026.30005       2.92518997    
   1026.40002       2.92518997    
   1026.50000       2.92518997    
   1026.59998       2.92594004    
   1026.69995       2.92688990    
   1026.80005       2.92688990    
   1026.90002       2.92688990    
   1027.00000       2.92798996    
   1027.09998       2.92798996    
   1027.19995       2.92887998    
   1027.30005       2.92887998    
   1027.40002       2.92966008    
   1027.50000       2.92966008    
   1027.59998       2.92966008    
   1027.69995       2.93056989    
   1027.80005       2.93056989    
   1027.90002       2.93118000    
   1028.00000       2.93118000    
   1028.09998       2.93176007    
   1028.19995       2.93176007    
   1028.30005       2.93176007    
   1028.40002       2.93220997    
   1028.50000       2.93220997    
   1028.59998       2.93422008    
   1028.69995       2.93605995    
   1028.80005       2.93605995    
   1028.90002       2.93605995    
   1029.00000       2.93686008    
   1029.09998       2.93686008    
   1029.19995       2.93686008    
   1029.30005       2.93774009    
   1029.40002       2.93774009    
   1029.50000       2.93774009    
   1029.59998       2.93826008    
   1029.69995       2.93826008    
   1029.80005       2.93826008    
   1029.90002       2.93913007    
   1030.00000       2.93913007    
   1030.09998       2.93993998    
   1030.19995       2.93993998    
   1030.30005       2.94056010    
   1030.40002       2.94056010    
   1030.50000       2.94056010    
   1030.59998       2.94056010    
   1030.69995       2.94105005    
   1030.80005       2.94134998    
   1030.90002       2.94207001    
   1031.00000       2.94207001    
   1031.09998       2.94207001    
   1031.19995       2.94207001    
   1031.30005       2.94207001    
   1031.40002       2.94285989    
   1031.50000       2.94285989    
   1031.59998       2.94285989    
   1031.69995       2.94352007    
   1031.80005       2.94352007    
   1031.90002       2.94427991    
   1032.00000       2.94427991    
   1032.09998       2.94505000    
   1032.19995       2.94505000    
   1032.30005       2.94576001    
   1032.40002       2.94576001    
   1032.50000       2.94576001    
   1032.59998       2.94639993    
   1032.69995       2.94639993    
   1032.80005       2.94639993    
   1032.90002       2.94716001    
   1033.00000       2.94774008    
   1033.09998       2.94774008    
   1033.19995       2.94829988    
   1033.30005       2.94829988    
   1033.40002       2.94829988    
   1033.50000       2.94829988    
   1033.59998       2.94829988    
   1033.69995       2.94829988    
   1033.80005       2.94829988    
   1033.90002       2.94829988    
   1034.00000       2.94900990    
   1034.09998       2.95001006    
   1034.19995       2.95001006    
   1034.30005       2.95001006    
   1034.40002       2.95158005    
   1034.50000       2.95158005    
   1034.59998       2.95208001    
   1034.69995       2.95208001    
   1034.80005       2.95208001    
   1034.90002       2.95267010    
   1035.00000       2.95311999    
   1035.09998       2.95376992    
   1035.19995       2.95376992    
   1035.30005       2.95376992    
   1035.40002       2.95402002    
   1035.50000       2.95426989    
   1035.59998       2.95466995    
   1035.69995       2.95500994    
   1035.80005       2.95560002    
   1035.90002       2.95685005    
   1036.00000       2.95685005    
   1036.09998       2.95685005    
   1036.19995       2.95685005    
   1036.30005       2.95773005    
   1036.40002       2.95946002    
   1036.50000       2.96044993    
   1036.59998       2.96156001    
   1036.69995       2.96156001    
   1036.80005       2.96156001    
   1036.90002       2.96156001    
   1037.00000       2.96204996    
   1037.09998       2.96204996    
   1037.19995       2.96256995    
   1037.30005       2.96256995    
   1037.40002       2.96256995    
   1037.50000       2.96256995    
   1037.59998       2.96357989    
   1037.69995       2.96357989    
   1037.80005       2.96431994    
   1037.90002       2.96431994    
   1038.00000       2.96526003    
   1038.09998       2.96526003    
   1038.19995       2.96526003    
   1038.30005       2.96603990    
   1038.40002       2.96603990    
   1038.50000       2.96685004    
   1038.59998       2.96685004    
   1038.69995       2.96685004    
   1038.80005       2.96685004    
   1038.90002       2.96735001    
   1039.00000       2.96735001    
   1039.09998       2.96735001    
   1039.19995       2.96819997    
   1039.30005       2.96819997    
   1039.40002       2.96900010    
   1039.50000       2.96988010    
   1039.59998       2.96988010    
   1039.69995       2.97175002    
   1039.80005       2.97241998    
   1039.90002       2.97241998    
   1040.00000       2.97289991    
   1040.09998       2.97326994    
   1040.19995       2.97326994    
   1040.30005       2.97393990    
   1040.40002       2.97393990    
   1040.50000       2.97393990    
   1040.59998       2.97468996    
   1040.69995       2.97468996    
   1040.80005       2.97468996    
   1040.90002       2.97686005    
   1041.00000       2.97794008    
   1041.09998       2.97898006    
   1041.19995       2.97898006    
   1041.30005       2.97989988    
   1041.40002       2.97989988    
   1041.50000       2.97989988    
   1041.59998       2.98096991    
   1041.69995       2.98182011    
   1041.80005       2.98182011    
   1041.90002       2.98250008    
   1042.00000       2.98323011    
   1042.09998       2.98323011    
   1042.19995       2.98323011    
   1042.30005       2.98386002    
   1042.40002       2.98427010    
   1042.50000       2.98427010    
   1042.59998       2.98470998    
   1042.69995       2.98470998    
   1042.80005       2.98569989    
   1042.90002       2.98569989    
   1043.00000       2.98569989    
   1043.09998       2.98608994    
   1043.19995       2.98608994    
   1043.30005       2.98673010    
   1043.40002       2.98673010    
   1043.50000       2.98754001    
   1043.59998       2.98754001    
   1043.69995       2.98923993    
   1043.80005       2.98923993    
   1043.90002       2.98955011    
   1044.00000       2.98955011    
   1044.09998       2.98955011    
   1044.19995       2.98955011    
   1044.30005       2.99031997    
   1044.40002       2.99031997    
   1044.50000       2.99087000    
   1044.59998       2.99087000    
   1044.69995       2.99148989    
   1044.80005       2.99216008    
   1044.90002       2.99216008    
   1045.00000       2.99216008    
   1045.09998       2.99216008    
   1045.19995       2.99304008    
   1045.30005       2.99373007    
   1045.40002       2.99373007    
   1045.50000       2.99373007    
   1045.59998       2.99429989    
   1045.69995       2.99429989    
   1045.80005       2.99493003    
   1045.90002       2.99493003    
   1046.00000       2.99493003    
   1046.09998       2.99493003    
   1046.19995       2.99556994    
   1046.30005       2.99556994    
   1046.40002       2.99556994    
   1046.50000       2.99556994    
   1046.59998       2.99623990    
   1046.69995       2.99623990    
   1046.80005       2.99623990    
   1046.90002       2.99623990    
   1047.00000       2.99692988    
   1047.09998       2.99749994    
   1047.19995       2.99749994    
   1047.30005       2.99855995    
   1047.40002       3.00041008    
   1047.50000       3.00041008    
   1047.59998       3.00041008    
   1047.69995       3.00041008    
   1047.80005       3.00102997    
   1047.90002       3.00102997    
   1048.00000       3.00149989    
   1048.09998       3.00149989    
   1048.19995       3.00214005    
   1048.30005       3.00214005    
   1048.40002       3.00282001    
   1048.50000       3.00342011    
   1048.59998       3.00342011    
   1048.69995       3.00412989    
   1048.80005       3.00412989    
   1048.90002       3.00412989    
   1049.00000       3.00412989    
   1049.09998       3.00412989    
   1049.19995       3.00517011    
   1049.30005       3.00517011    
   1049.40002       3.00555992    
   1049.50000       3.00555992    
   1049.59998       3.00634003    
   1049.69995       3.00634003    
   1049.80005       3.00634003    
   1049.90002       3.00634003    
   1050.00000       3.00634003    
   1050.09998       3.00731993    
   1050.19995       3.00731993    
   1050.30005       3.00731993    
   1050.40002       3.00797009    
   1050.50000       3.00797009    
   1050.59998       3.00882006    
   1050.69995       3.00882006    
   1050.80005       3.00932002    
   1050.90002       3.00932002    
   1051.00000       3.00932002    
   1051.09998       3.00932002    
   1051.19995       3.01014996    
   1051.30005       3.01014996    
   1051.40002       3.01014996    
   1051.50000       3.01086998    
   1051.59998       3.01086998    
   1051.69995       3.01086998    
   1051.80005       3.01086998    
   1051.90002       3.01086998    
   1052.00000       3.01086998    
   1052.09998       3.01135993    
   1052.19995       3.01213002    
   1052.30005       3.01213002    
   1052.40002       3.01264000    
   1052.50000       3.01341009    
   1052.59998       3.01341009    
   1052.69995       3.01341009    
   1052.80005       3.01420999    
   1052.90002       3.01487994    
   1053.00000       3.01487994    
   1053.09998       3.01487994    
   1053.19995       3.01487994    
   1053.30005       3.01570010    
   1053.40002       3.01570010    
   1053.50000       3.01570010    
   1053.59998       3.01570010    
   1053.69995       3.01570010    
   1053.80005       3.01641989    
   1053.90002       3.01718998    
   1054.00000       3.01792002    
   1054.09998       3.01792002    
   1054.19995       3.01792002    
   1054.30005       3.01852989    
   1054.40002       3.01915002    
   1054.50000       3.01915002    
   1054.59998       3.01915002    
   1054.69995       3.01915002    
   1054.80005       3.01915002    
   1054.90002       3.02023005    
   1055.00000       3.02023005    
   1055.09998       3.02023005    
   1055.19995       3.02092004    
   1055.30005       3.02092004    
   1055.40002       3.02148008    
   1055.50000       3.02148008    
   1055.59998       3.02220988    
   1055.69995       3.02220988    
   1055.80005       3.02220988    
   1055.90002       3.02290010    
   1056.00000       3.02345991    
   1056.09998       3.02345991    
   1056.19995       3.02396989    
   1056.30005       3.02396989    
   1056.40002       3.02469993    
   1056.50000       3.02469993    
   1056.59998       3.02469993    
   1056.69995       3.02569008    
   1056.80005       3.02569008    
   1056.90002       3.02569008    
   1057.00000       3.02569008    
   1057.09998       3.02644992    
   1057.19995       3.02644992    
   1057.30005       3.02713990    
   1057.40002       3.02713990    
   1057.50000       3.02804995    
   1057.59998       3.02924991    
   1057.69995       3.02924991    
   1057.80005       3.02972007    
   1057.90002       3.02972007    
   1058.00000       3.02972007    
   1058.09998       3.02972007    
   1058.19995       3.03038001    
   1058.30005       3.03038001    
   1058.40002       3.03038001    
   1058.50000       3.03111005    
   1058.59998       3.03111005    
   1058.69995       3.03111005    
   1058.80005       3.03111005    
   1058.90002       3.03196001    
   1059.00000       3.03277993    
   1059.09998       3.03277993    
   1059.19995       3.03356004    
   1059.30005       3.03356004    
   1059.40002       3.03480005    
   1059.50000       3.03480005    
   1059.59998       3.03606009    
   1059.69995       3.03606009    
   1059.80005       3.03606009    
   1059.90002       3.03665996    
   1060.00000       3.03665996    
   1060.09998       3.03665996    
   1060.19995       3.03665996    
   1060.30005       3.03665996    
   1060.40002       3.03665996    
   1060.50000       3.03727007    
   1060.59998       3.03727007    
   1060.69995       3.03727007    
   1060.80005       3.03727007    
   1060.90002       3.03727007    
   1061.00000       3.03811002    
   1061.09998       3.03811002    
   1061.19995       3.03883004    
   1061.30005       3.03883004    
   1061.40002       3.03924990    
   1061.50000       3.03924990    
   1061.59998       3.03924990    
   1061.69995       3.03924990    
   1061.80005       3.03998995    
   1061.90002       3.03998995    
   1062.00000       3.04081988    
   1062.09998       3.04145002    
   1062.19995       3.04145002    
   1062.30005       3.04145002    
   1062.40002       3.04210997    
   1062.50000       3.04210997    
   1062.59998       3.04345012    
   1062.69995       3.04345012    
   1062.80005       3.04419994    
   1062.90002       3.04419994    
   1063.00000       3.04501009    
   1063.09998       3.04501009    
   1063.19995       3.04501009    
   1063.30005       3.04501009    
   1063.40002       3.04582000    
   1063.50000       3.04582000    
   1063.59998       3.04582000    
   1063.69995       3.04649997    
   1063.80005       3.04746008    
   1063.90002       3.04746008    
   1064.00000       3.04836988    
   1064.09998       3.04914999    
   1064.19995       3.04947996    
   1064.30005       3.04947996    
   1064.40002       3.04996991    
   1064.50000       3.04996991    
   1064.59998       3.04996991    
   1064.69995       3.04996991    
   1064.80005       3.04996991    
   1064.90002       3.04996991    
   1065.00000       3.05080009    
   1065.09998       3.05080009    
   1065.19995       3.05080009    
   1065.30005       3.05080009    
   1065.40002       3.05138993    
   1065.50000       3.05174994    
   1065.59998       3.05174994    
   1065.69995       3.05245996    
   1065.80005       3.05245996    
   1065.90002       3.05329990    
   1066.00000       3.05378008    
   1066.09998       3.05426002    
   1066.19995       3.05426002    
   1066.30005       3.05426002    
   1066.40002       3.05490994    
   1066.50000       3.05490994    
   1066.59998       3.05490994    
   1066.69995       3.05599999    
   1066.80005       3.05599999    
   1066.90002       3.05599999    
   1067.00000       3.05676007    
   1067.09998       3.05676007    
   1067.19995       3.05676007    
   1067.30005       3.05676007    
   1067.40002       3.05676007    
   1067.50000       3.05769992    
   1067.59998       3.05769992    
   1067.69995       3.05769992    
   1067.80005       3.05848002    
   1067.90002       3.05920005    
   1068.00000       3.05995011    
   1068.09998       3.05995011    
   1068.19995       3.05995011    
   1068.30005       3.05995011    
   1068.40002       3.06169009    
   1068.50000       3.06169009    
   1068.59998       3.06169009    
   1068.69995       3.06169009    
   1068.80005       3.06230998    
   1068.90002       3.06230998    
   1069.00000       3.06230998    
   1069.09998       3.06331992    
   1069.19995       3.06331992    
   1069.30005       3.06343007    
   1069.40002       3.06385994    
   1069.50000       3.06385994    
   1069.59998       3.06385994    
   1069.69995       3.06474996    
   1069.80005       3.06474996    
   1069.90002       3.06559992    
   1070.00000       3.06559992    
   1070.09998       3.06631994    
   1070.19995       3.06702995    
   1070.30005       3.06702995    
   1070.40002       3.06803012    
   1070.50000       3.06803012    
   1070.59998       3.06865001    
   1070.69995       3.06865001    
   1070.80005       3.06930995    
   1070.90002       3.06930995    
   1071.00000       3.06930995    
   1071.09998       3.06930995    
   1071.19995       3.06930995    
   1071.30005       3.06976008    
   1071.40002       3.06976008    
   1071.50000       3.06976008    
   1071.59998       3.06976008    
   1071.69995       3.06976008    
   1071.80005       3.07045007    
   1071.90002       3.07045007    
   1072.00000       3.07045007    
   1072.09998       3.07045007    
   1072.19995       3.07119989    
   1072.30005       3.07157993    
   1072.40002       3.07231998    
   1072.50000       3.07231998    
   1072.59998       3.07231998    
   1072.69995       3.07231998    
   1072.80005       3.07315993    
   1072.90002       3.07315993    
   1073.00000       3.07315993    
   1073.09998       3.07364988    
   1073.19995       3.07445002    
   1073.30005       3.07445002    
   1073.40002       3.07445002    
   1073.50000       3.07546997    
   1073.59998       3.07622004    
   1073.69995       3.07622004    
   1073.80005       3.07680988    
   1073.90002       3.07680988    
   1074.00000       3.07680988    
   1074.09998       3.07755995    
   1074.19995       3.07830000    
   1074.30005       3.07830000    
   1074.40002       3.07947993    
   1074.50000       3.07947993    
   1074.59998       3.07947993    
   1074.69995       3.08028007    
   1074.80005       3.08028007    
   1074.90002       3.08028007    
   1075.00000       3.08086991    
   1075.09998       3.08086991    
   1075.19995       3.08086991    
   1075.30005       3.08176994    
   1075.40002       3.08176994    
   1075.50000       3.08176994    
   1075.59998       3.08272004    
   1075.69995       3.08330989    
   1075.80005       3.08330989    
   1075.90002       3.08330989    
   1076.00000       3.08379006    
   1076.09998       3.08379006    
   1076.19995       3.08379006    
   1076.30005       3.08379006    
   1076.40002       3.08410001    
   1076.50000       3.08410001    
   1076.59998       3.08410001    
   1076.69995       3.08445001    
   1076.80005       3.08512998    
   1076.90002       3.08595991    
   1077.00000       3.08595991    
   1077.09998       3.08712006    
   1077.19995       3.08712006    
   1077.30005       3.08787990    
   1077.40002       3.08877993    
   1077.50000       3.08877993    
   1077.59998       3.08950996    
   1077.69995       3.08950996    
   1077.80005       3.08950996    
   1077.90002       3.09052992    
   1078.00000       3.09155989    
   1078.09998       3.09155989    
   1078.19995       3.09155989    
   1078.30005       3.09155989    
   1078.40002       3.09391999    
   1078.50000       3.09391999    
   1078.59998       3.09482002    
   1078.69995       3.09482002    
   1078.80005       3.09583998    
   1078.90002       3.09583998    
   1079.00000       3.09632993    
   1079.09998       3.09632993    
   1079.19995       3.09632993    
   1079.30005       3.09815001    
   1079.40002       3.09815001    
   1079.50000       3.09874010    
   1079.59998       3.09947991    
   1079.69995       3.10036993    
   1079.80005       3.10036993    
   1079.90002       3.10036993    
   1080.00000       3.10092998    
   1080.09998       3.10092998    
   1080.19995       3.10191989    
   1080.30005       3.10191989    
   1080.40002       3.10191989    
   1080.50000       3.10191989    
   1080.59998       3.10191989    
   1080.69995       3.10191989    
   1080.80005       3.10291004    
   1080.90002       3.10291004    
   1081.00000       3.10349011    
   1081.09998       3.10424995    
   1081.19995       3.10424995    
   1081.30005       3.10424995    
   1081.40002       3.10424995    
   1081.50000       3.10424995    
   1081.59998       3.10424995    
   1081.69995       3.10456991    
   1081.80005       3.10456991    
   1081.90002       3.10525990    
   1082.00000       3.10665989    
   1082.09998       3.10665989    
   1082.19995       3.10665989    
   1082.30005       3.10665989    
   1082.40002       3.10665989    
   1082.50000       3.10724998    
   1082.59998       3.10724998    
   1082.69995       3.10838008    
   1082.80005       3.10838008    
   1082.90002       3.10898995    
   1083.00000       3.10898995    
   1083.09998       3.10898995    
   1083.19995       3.10898995    
   1083.30005       3.11006999    
   1083.40002       3.11006999    
   1083.50000       3.11006999    
   1083.59998       3.11111999    
   1083.69995       3.11111999    
   1083.80005       3.11209989    
   1083.90002       3.11209989    
   1084.00000       3.11209989    
   1084.09998       3.11295009    
   1084.19995       3.11295009    
   1084.30005       3.11295009    
   1084.40002       3.11412001    
   1084.50000       3.11412001    
   1084.59998       3.11412001    
   1084.69995       3.11476994    
   1084.80005       3.11476994    
   1084.90002       3.11476994    
   1085.00000       3.11476994    
   1085.09998       3.11476994    
   1085.19995       3.11476994    
   1085.30005       3.11565995    
   1085.40002       3.11664009    
   1085.50000       3.11664009    
   1085.59998       3.11664009    
   1085.69995       3.11802006    
   1085.80005       3.11802006    
   1085.90002       3.11900997    
   1086.00000       3.11900997    
   1086.09998       3.11985993    
   1086.19995       3.11985993    
   1086.30005       3.11985993    
   1086.40002       3.11985993    
   1086.50000       3.12072992    
   1086.59998       3.12072992    
   1086.69995       3.12129998    
   1086.80005       3.12285995    
   1086.90002       3.12285995    
   1087.00000       3.12351990    
   1087.09998       3.12351990    
   1087.19995       3.12351990    
   1087.30005       3.12415004    
   1087.40002       3.12415004    
   1087.50000       3.12491989    
   1087.59998       3.12491989    
   1087.69995       3.12491989    
   1087.80005       3.12491989    
   1087.90002       3.12583995    
   1088.00000       3.12583995    
   1088.09998       3.12583995    
   1088.19995       3.12583995    
   1088.30005       3.12666011    
   1088.40002       3.12666011    
   1088.50000       3.12757993    
   1088.59998       3.12757993    
   1088.69995       3.12757993    
   1088.80005       3.12757993    
   1088.90002       3.12757993    
   1089.00000       3.12757993    
   1089.09998       3.12837005    
   1089.19995       3.12888002    
   1089.30005       3.12888002    
   1089.40002       3.12888002    
   1089.50000       3.12888002    
   1089.59998       3.12942004    
   1089.69995       3.13064003    
   1089.80005       3.13064003    
   1089.90002       3.13197994    
   1090.00000       3.13327003    
   1090.09998       3.13327003    
   1090.19995       3.13386989    
   1090.30005       3.13386989    
   1090.40002       3.13386989    
   1090.50000       3.13523006    
   1090.59998       3.13611007    
   1090.69995       3.13708997    
   1090.80005       3.13708997    
   1090.90002       3.13708997    
   1091.00000       3.13784003    
   1091.09998       3.13784003    
   1091.19995       3.13866997    
   1091.30005       3.13920999    
   1091.40002       3.14001012    
   1091.50000       3.14001012    
   1091.59998       3.14001012    
   1091.69995       3.14042997    
   1091.80005       3.14115000    
   1091.90002       3.14209008    
   1092.00000       3.14209008    
   1092.09998       3.14209008    
   1092.19995       3.14299011    
   1092.30005       3.14379001    
   1092.40002       3.14379001    
   1092.50000       3.14379001    
   1092.59998       3.14379001    
   1092.69995       3.14485002    
   1092.80005       3.14586997    
   1092.90002       3.14586997    
   1093.00000       3.14637995    
   1093.09998       3.14637995    
   1093.19995       3.14767003    
   1093.30005       3.14767003    
   1093.40002       3.14844990    
   1093.50000       3.14844990    
   1093.59998       3.14844990    
   1093.69995       3.14844990    
   1093.80005       3.14844990    
   1093.90002       3.14844990    
   1094.00000       3.14929008    
   1094.09998       3.14929008    
   1094.19995       3.14929008    
   1094.30005       3.14929008    
   1094.40002       3.14929008    
   1094.50000       3.14994001    
   1094.59998       3.15072989    
   1094.69995       3.15072989    
   1094.80005       3.15072989    
   1094.90002       3.15072989    
   1095.00000       3.15156007    
   1095.09998       3.15247989    
   1095.19995       3.15247989    
   1095.30005       3.15304995    
   1095.40002       3.15304995    
   1095.50000       3.15304995    
   1095.59998       3.15377998    
   1095.69995       3.15377998    
   1095.80005       3.15377998    
   1095.90002       3.15443993    
   1096.00000       3.15443993    
   1096.09998       3.15443993    
   1096.19995       3.15510011    
   1096.30005       3.15510011    
   1096.40002       3.15579009    
   1096.50000       3.15579009    
   1096.59998       3.15579009    
   1096.69995       3.15640998    
   1096.80005       3.15640998    
   1096.90002       3.15695000    
   1097.00000       3.15695000    
   1097.09998       3.15695000    
   1097.19995       3.15762997    
   1097.30005       3.15762997    
   1097.40002       3.15762997    
   1097.50000       3.15762997    
   1097.59998       3.15820003    
   1097.69995       3.15820003    
   1097.80005       3.15820003    
   1097.90002       3.15820003    
   1098.00000       3.15820003    
   1098.09998       3.15896010    
   1098.19995       3.15896010    
   1098.30005       3.15976000    
   1098.40002       3.15976000    
   1098.50000       3.15976000    
   1098.59998       3.16051006    
   1098.69995       3.16051006    
   1098.80005       3.16125011    
   1098.90002       3.16378999    
   1099.00000       3.16632009    
   1099.09998       3.16743994    
   1099.19995       3.16743994    
   1099.30005       3.16743994    
   1099.40002       3.16815996    
   1099.50000       3.16815996    
   1099.59998       3.16910005    
   1099.69995       3.16910005    
   1099.80005       3.16910005    
   1099.90002       3.16977000    
   1100.00000       3.16977000    
   1100.09998       3.16977000    
   1100.19995       3.16977000    
   1100.30005       3.17022991    
   1100.40002       3.17022991    
   1100.50000       3.17279005    
   1100.59998       3.17279005    
   1100.69995       3.17279005    
   1100.80005       3.17279005    
   1100.90002       3.17375994    
   1101.00000       3.17375994    
   1101.09998       3.17375994    
   1101.19995       3.17467999    
   1101.30005       3.17684007    
   1101.40002       3.17684007    
   1101.50000       3.17754006    
   1101.59998       3.17754006    
   1101.69995       3.17754006    
   1101.80005       3.17844009    
   1101.90002       3.17844009    
   1102.00000       3.17844009    
   1102.09998       3.17844009    
   1102.19995       3.17929006    
   1102.30005       3.17929006    
   1102.40002       3.17929006    
   1102.50000       3.17998004    
   1102.59998       3.17998004    
   1102.69995       3.17998004    
   1102.80005       3.17998004    
   1102.90002       3.17998004    
   1103.00000       3.18036008    
   1103.09998       3.18036008    
   1103.19995       3.18098998    
   1103.30005       3.18098998    
   1103.40002       3.18175006    
   1103.50000       3.18175006    
   1103.59998       3.18175006    
   1103.69995       3.18236995    
   1103.80005       3.18236995    
   1103.90002       3.18319988    
   1104.00000       3.18319988    
   1104.09998       3.18408990    
   1104.19995       3.18507004    
   1104.30005       3.18507004    
   1104.40002       3.18507004    
   1104.50000       3.18507004    
   1104.59998       3.18507004    
   1104.69995       3.18568993    
   1104.80005       3.18658996    
   1104.90002       3.18781996    
   1105.00000       3.18781996    
   1105.09998       3.19027996    
   1105.19995       3.19027996    
   1105.30005       3.19027996    
   1105.40002       3.19027996    
   1105.50000       3.19109988    
   1105.59998       3.19109988    
   1105.69995       3.19190001    
   1105.80005       3.19278002    
   1105.90002       3.19278002    
   1106.00000       3.19278002    
   1106.09998       3.19503999    
   1106.19995       3.19503999    
   1106.30005       3.19503999    
   1106.40002       3.19563007    
   1106.50000       3.19563007    
   1106.59998       3.19563007    
   1106.69995       3.19619989    
   1106.80005       3.19690990    
   1106.90002       3.19772005    
   1107.00000       3.19772005    
   1107.09998       3.19772005    
   1107.19995       3.19850993    
   1107.30005       3.19949007    
   1107.40002       3.20035005    
   1107.50000       3.20091009    
   1107.59998       3.20091009    
   1107.69995       3.20091009    
   1107.80005       3.20091009    
   1107.90002       3.20091009    
   1108.00000       3.20164990    
   1108.09998       3.20164990    
   1108.19995       3.20164990    
   1108.30005       3.20164990    
   1108.40002       3.20164990    
   1108.50000       3.20164990    
   1108.59998       3.20244002    
   1108.69995       3.20244002    
   1108.80005       3.20400000    
   1108.90002       3.20400000    
   1109.00000       3.20473003    
   1109.09998       3.20473003    
   1109.19995       3.20563006    
   1109.30005       3.20563006    
   1109.40002       3.20666003    
   1109.50000       3.20759010    
   1109.59998       3.20848989    
   1109.69995       3.20918989    
   1109.80005       3.20918989    
   1109.90002       3.20918989    
   1110.00000       3.20918989    
   1110.09998       3.20969009    
   1110.19995       3.20969009    
   1110.30005       3.21038008    
   1110.40002       3.21097994    
   1110.50000       3.21097994    
   1110.59998       3.21274996    
   1110.69995       3.21339989    
   1110.80005       3.21339989    
   1110.90002       3.21339989    
   1111.00000       3.21339989    
   1111.09998       3.21409011    
   1111.19995       3.21477008    
   1111.30005       3.21570992    
   1111.40002       3.21570992    
   1111.50000       3.21570992    
   1111.59998       3.21570992    
   1111.69995       3.21690011    
   1111.80005       3.21690011    
   1111.90002       3.21690011    
   1112.00000       3.21768999    
   1112.09998       3.21768999    
   1112.19995       3.21836996    
   1112.30005       3.22041988    
   1112.40002       3.22041988    
   1112.50000       3.22119999    
   1112.59998       3.22119999    
   1112.69995       3.22236991    
   1112.80005       3.22236991    
   1112.90002       3.22236991    
   1113.00000       3.22236991    
   1113.09998       3.22276998    
   1113.19995       3.22357988    
   1113.30005       3.22424006    
   1113.40002       3.22585011    
   1113.50000       3.22585011    
   1113.59998       3.22585011    
   1113.69995       3.22585011    
   1113.80005       3.22585011    
   1113.90002       3.22585011    
   1114.00000       3.22675991    
   1114.09998       3.22743011    
   1114.19995       3.22743011    
   1114.30005       3.22765994    
   1114.40002       3.22765994    
   1114.50000       3.22848010    
   1114.59998       3.22848010    
   1114.69995       3.22848010    
   1114.80005       3.22884011    
   1114.90002       3.22884011    
   1115.00000       3.22884011    
   1115.09998       3.22884011    
   1115.19995       3.22952008    
   1115.30005       3.22952008    
   1115.40002       3.22952008    
   1115.50000       3.23035002    
   1115.59998       3.23035002    
   1115.69995       3.23035002    
   1115.80005       3.23035002    
   1115.90002       3.23119998    
   1116.00000       3.23119998    
   1116.09998       3.23220992    
   1116.19995       3.23220992    
   1116.30005       3.23220992    
   1116.40002       3.23291993    
   1116.50000       3.23403001    
   1116.59998       3.23403001    
   1116.69995       3.23483992    
   1116.80005       3.23561001    
   1116.90002       3.23561001    
   1117.00000       3.23641992    
   1117.09998       3.23684001    
   1117.19995       3.23684001    
   1117.30005       3.23684001    
   1117.40002       3.23684001    
   1117.50000       3.23684001    
   1117.59998       3.23769999    
   1117.69995       3.23769999    
   1117.80005       3.23887992    
   1117.90002       3.23887992    
   1118.00000       3.23887992    
   1118.09998       3.23956990    
   1118.19995       3.24042010    
   1118.30005       3.24138999    
   1118.40002       3.24138999    
   1118.50000       3.24138999    
   1118.59998       3.24166012    
   1118.69995       3.24166012    
   1118.80005       3.24254990    
   1118.90002       3.24254990    
   1119.00000       3.24390006    
   1119.09998       3.24390006    
   1119.19995       3.24390006    
   1119.30005       3.24475002    
   1119.40002       3.24475002    
   1119.50000       3.24475002    
   1119.59998       3.24475002    
   1119.69995       3.24521995    
   1119.80005       3.24521995    
   1119.90002       3.24521995    
   1120.00000       3.24521995    
   1120.09998       3.24521995    
   1120.19995       3.24598002    
   1120.30005       3.24675012    
   1120.40002       3.24774003    
   1120.50000       3.24774003    
   1120.59998       3.24834991    
   1120.69995       3.24834991    
   1120.80005       3.24938989    
   1120.90002       3.24938989    
   1121.00000       3.24938989    
   1121.09998       3.24978995    
   1121.19995       3.24978995    
   1121.30005       3.24978995    
   1121.40002       3.24978995    
   1121.50000       3.25076008    
   1121.59998       3.25076008    
   1121.69995       3.25145006    
   1121.80005       3.25145006    
   1121.90002       3.25196004    
   1122.00000       3.25196004    
   1122.09998       3.25196004    
   1122.19995       3.25196004    
   1122.30005       3.25241995    
   1122.40002       3.25289011    
   1122.50000       3.25289011    
   1122.59998       3.25289011    
   1122.69995       3.25399995    
   1122.80005       3.25399995    
   1122.90002       3.25399995    
   1123.00000       3.25469995    
   1123.09998       3.25518990    
   1123.19995       3.25518990    
   1123.30005       3.25518990    
   1123.40002       3.25593996    
   1123.50000       3.25739002    
   1123.59998       3.25816011    
   1123.69995       3.25902009    
   1123.80005       3.25902009    
   1123.90002       3.25980997    
   1124.00000       3.25980997    
   1124.09998       3.25980997    
   1124.19995       3.26062012    
   1124.30005       3.26159000    
   1124.40002       3.26252007    
   1124.50000       3.26252007    
   1124.59998       3.26252007    
   1124.69995       3.26252007    
   1124.80005       3.26305008    
   1124.90002       3.26305008    
   1125.00000       3.26390004    
   1125.09998       3.26390004    
   1125.19995       3.26496005    
   1125.30005       3.26496005    
   1125.40002       3.26496005    
   1125.50000       3.26575994    
   1125.59998       3.26628995    
   1125.69995       3.26628995    
   1125.80005       3.26628995    
   1125.90002       3.26690006    
   1126.00000       3.26754999    
   1126.09998       3.26754999    
   1126.19995       3.26813006    
   1126.30005       3.26896000    
   1126.40002       3.26896000    
   1126.50000       3.26896000    
   1126.59998       3.27002001    
   1126.69995       3.27091002    
   1126.80005       3.27189994    
   1126.90002       3.27189994    
   1127.00000       3.27189994    
   1127.09998       3.27249002    
   1127.19995       3.27249002    
   1127.30005       3.27249002    
   1127.40002       3.27311993    
   1127.50000       3.27311993    
   1127.59998       3.27541995    
   1127.69995       3.27541995    
   1127.80005       3.27627993    
   1127.90002       3.27627993    
   1128.00000       3.27627993    
   1128.09998       3.27711010    
   1128.19995       3.27772999    
   1128.30005       3.27846003    
   1128.40002       3.27846003    
   1128.50000       3.27932000    
   1128.59998       3.28008008    
   1128.69995       3.28008008    
   1128.80005       3.28182006    
   1128.90002       3.28182006    
   1129.00000       3.28182006    
   1129.09998       3.28182006    
   1129.19995       3.28256011    
   1129.30005       3.28430009    
   1129.40002       3.28430009    
   1129.50000       3.28430009    
   1129.59998       3.28504992    
   1129.69995       3.28504992    
   1129.80005       3.28695011    
   1129.90002       3.28695011    
   1130.00000       3.28762007    
   1130.09998       3.28919005    
   1130.19995       3.28919005    
   1130.30005       3.29014993    
   1130.40002       3.29093003    
   1130.50000       3.29093003    
   1130.59998       3.29093003    
   1130.69995       3.29204988    
   1130.80005       3.29326010    
   1130.90002       3.29445004    
   1131.00000       3.29531002    
   1131.09998       3.29531002    
   1131.19995       3.29562998    
   1131.30005       3.29562998    
   1131.40002       3.29562998    
   1131.50000       3.29562998    
   1131.59998       3.29562998    
   1131.69995       3.29562998    
   1131.80005       3.29643011    
   1131.90002       3.29691005    
   1132.00000       3.29691005    
   1132.09998       3.29691005    
   1132.19995       3.29731011    
   1132.30005       3.29804993    
   1132.40002       3.29804993    
   1132.50000       3.29804993    
   1132.59998       3.29890990    
   1132.69995       3.29890990    
   1132.80005       3.29890990    
   1132.90002       3.29890990    
   1133.00000       3.29890990    
   1133.09998       3.29890990    
   1133.19995       3.29938006    
   1133.30005       3.29938006    
   1133.40002       3.29938006    
   1133.50000       3.29938006    
   1133.59998       3.30024004    
   1133.69995       3.30124998    
   1133.80005       3.30124998    
   1133.90002       3.30124998    
   1134.00000       3.30221009    
   1134.09998       3.30221009    
   1134.19995       3.30221009    
   1134.30005       3.30290008    
   1134.40002       3.30290008    
   1134.50000       3.30290008    
   1134.59998       3.30360007    
   1134.69995       3.30448008    
   1134.80005       3.30448008    
   1134.90002       3.30448008    
   1135.00000       3.30448008    
   1135.09998       3.30536008    
   1135.19995       3.30536008    
   1135.30005       3.30536008    
   1135.40002       3.30605006    
   1135.50000       3.30605006    
   1135.59998       3.30605006    
   1135.69995       3.30694008    
   1135.80005       3.30694008    
   1135.90002       3.30694008    
   1136.00000       3.30694008    
   1136.09998       3.30784011    
   1136.19995       3.30784011    
   1136.30005       3.30784011    
   1136.40002       3.30885005    
   1136.50000       3.30969000    
   1136.59998       3.31054997    
   1136.69995       3.31054997    
   1136.80005       3.31252003    
   1136.90002       3.31252003    
   1137.00000       3.31252003    
   1137.09998       3.31328011    
   1137.19995       3.31328011    
   1137.30005       3.31328011    
   1137.40002       3.31328011    
   1137.50000       3.31328011    
   1137.59998       3.31473994    
   1137.69995       3.31473994    
   1137.80005       3.31551003    
   1137.90002       3.31551003    
   1138.00000       3.31614995    
   1138.09998       3.31632996    
   1138.19995       3.31632996    
   1138.30005       3.31632996    
   1138.40002       3.31632996    
   1138.50000       3.31712008    
   1138.59998       3.31712008    
   1138.69995       3.31712008    
   1138.80005       3.31785011    
   1138.90002       3.31854010    
   1139.00000       3.31854010    
   1139.09998       3.31854010    
   1139.19995       3.31854010    
   1139.30005       3.31948996    
   1139.40002       3.31948996    
   1139.50000       3.31948996    
   1139.59998       3.31948996    
   1139.69995       3.31948996    
   1139.80005       3.31948996    
   1139.90002       3.32043004    
   1140.00000       3.32043004    
   1140.09998       3.32043004    
   1140.19995       3.32043004    
   1140.30005       3.32128000    
   1140.40002       3.32128000    
   1140.50000       3.32191992    
   1140.59998       3.32251000    
   1140.69995       3.32251000    
   1140.80005       3.32251000    
   1140.90002       3.32251000    
   1141.00000       3.32315993    
   1141.09998       3.32381010    
   1141.19995       3.32381010    
   1141.30005       3.32381010    
   1141.40002       3.32488990    
   1141.50000       3.32488990    
   1141.59998       3.32488990    
   1141.69995       3.32545996    
   1141.80005       3.32590008    
   1141.90002       3.32729006    
   1142.00000       3.32793999    
   1142.09998       3.32854009    
   1142.19995       3.32854009    
   1142.30005       3.32939005    
   1142.40002       3.32939005    
   1142.50000       3.32939005    
   1142.59998       3.32939005
[truncated: 1,350,091 more chars]
