# Supplementary material for: Antibody–nanobody combination increases their neutralizing activity against SARS-CoV-2 and nanobody H11-H4 is effective against Alpha, Kappa and Delta variants
Source: Sci Rep. 2022 Jun 11;12:9701. doi: 10.1038/s41598-022-14263-1 (PMC9188278; doi:10.1038/s41598-022-14263-1)
Supplement: Supplementary file 2 — Supplementary Information 2. [file 41598_2022_14263_MOESM2_ESM.zip › SciRep_data/SMD_data/MUTATION/Binding_affinity/Delta/nout_average_f_t.dat]

# Time     Average force (pN)
   0.00000000      -1.82246004E-04
  0.100000001       2.78712010    
  0.200000003       3.61782002    
  0.300000012       2.87164998    
  0.400000006       2.59363008    
  0.500000000       1.74671996    
  0.600000024     -0.982608974    
  0.699999988      -3.63617992    
  0.800000012      -3.59879994    
  0.899999976      -2.54344010    
   1.00000000      -3.68417001    
   1.10000002      -6.18384981    
   1.20000005      -8.08963013    
   1.29999995      -9.50475979    
   1.39999998      -10.5393000    
   1.50000000      -8.69911003    
   1.60000002      -8.20042038    
   1.70000005      -7.73122978    
   1.79999995      -8.20878029    
   1.89999998      -8.77161980    
   2.00000000      -9.44941998    
   2.09999990      -11.1339998    
   2.20000005      -12.1458998    
   2.29999995      -11.3425999    
   2.40000010      -12.2379999    
   2.50000000      -13.4771996    
   2.59999990      -14.2025003    
   2.70000005      -15.5022001    
   2.79999995      -15.8811998    
   2.90000010      -13.5602999    
   3.00000000      -11.7959995    
   3.09999990      -11.0509005    
   3.20000005      -10.9361000    
   3.29999995      -12.5478001    
   3.40000010      -12.5012999    
   3.50000000      -12.0167999    
   3.59999990      -13.0262003    
   3.70000005      -14.3231001    
   3.79999995      -14.9028997    
   3.90000010      -16.1121006    
   4.00000000      -18.5977993    
   4.09999990      -20.5233994    
   4.19999981      -22.0473003    
   4.30000019      -23.4892998    
   4.40000010      -26.5139999    
   4.50000000      -29.3621998    
   4.59999990      -29.8528004    
   4.69999981      -29.8931007    
   4.80000019      -28.8167992    
   4.90000010      -24.5870991    
   5.00000000      -21.3644009    
   5.09999990      -21.6005993    
   5.19999981      -23.7640991    
   5.30000019      -25.8679008    
   5.40000010      -25.9192009    
   5.50000000      -26.7775002    
   5.59999990      -28.8978996    
   5.69999981      -30.0699005    
   5.80000019      -30.7143002    
   5.90000010      -30.9129009    
   6.00000000      -30.2205009    
   6.09999990      -29.8833008    
   6.19999981      -29.7028999    
   6.30000019      -25.4379997    
   6.40000010      -22.8677006    
   6.50000000      -19.4752998    
   6.59999990      -18.3337002    
   6.69999981      -19.2782001    
   6.80000019      -21.1390991    
   6.90000010      -26.2618999    
   7.00000000      -29.6413002    
   7.09999990      -32.0191002    
   7.19999981      -32.3366013    
   7.30000019      -33.0107994    
   7.40000010      -32.8732986    
   7.50000000      -31.5506001    
   7.59999990      -29.6390991    
   7.69999981      -27.9097004    
   7.80000019      -27.2000999    
   7.90000010      -26.3355999    
   8.00000000      -24.9398003    
   8.10000038      -23.0109005    
   8.19999981      -21.4081993    
   8.30000019      -20.4584999    
   8.39999962      -19.1707993    
   8.50000000      -17.0018997    
   8.60000038      -15.7890997    
   8.69999981      -17.7159996    
   8.80000019      -18.6891003    
   8.89999962      -19.9165001    
   9.00000000      -20.0918007    
   9.10000038      -20.0543003    
   9.19999981      -21.1275997    
   9.30000019      -24.3841991    
   9.39999962      -27.9202003    
   9.50000000      -28.1709003    
   9.60000038      -26.2367992    
   9.69999981      -24.0452995    
   9.80000019      -24.5104008    
   9.89999962      -27.7602005    
   10.0000000      -28.6767006    
   10.1000004      -27.6539001    
   10.1999998      -25.7961998    
   10.3000002      -23.4862995    
   10.3999996      -24.7148991    
   10.5000000      -25.4592991    
   10.6000004      -24.4127998    
   10.6999998      -23.4153004    
   10.8000002      -24.0732994    
   10.8999996      -26.3103008    
   11.0000000      -27.0312996    
   11.1000004      -26.7851009    
   11.1999998      -26.4435005    
   11.3000002      -27.1518002    
   11.3999996      -25.8356991    
   11.5000000      -22.5039997    
   11.6000004      -20.6672993    
   11.6999998      -19.3341999    
   11.8000002      -17.4008999    
   11.8999996      -15.5160999    
   12.0000000      -14.1914997    
   12.1000004      -14.5843000    
   12.1999998      -15.4889002    
   12.3000002      -14.2285995    
   12.3999996      -12.0824003    
   12.5000000      -12.8550997    
   12.6000004      -15.1105003    
   12.6999998      -16.8927002    
   12.8000002      -18.0153008    
   12.8999996      -17.9878998    
   13.0000000      -18.5366001    
   13.1000004      -18.9822998    
   13.1999998      -16.1648006    
   13.3000002      -13.9406004    
   13.3999996      -12.7406998    
   13.5000000      -12.3425999    
   13.6000004      -13.2168999    
   13.6999998      -12.4650002    
   13.8000002      -11.1985998    
   13.8999996      -9.05086994    
   14.0000000      -9.52921009    
   14.1000004      -11.6921997    
   14.1999998      -12.9029999    
   14.3000002      -11.8079004    
   14.3999996      -10.8964996    
   14.5000000      -11.9877005    
   14.6000004      -11.6097002    
   14.6999998      -10.4123001    
   14.8000002      -10.5747995    
   14.8999996      -12.0720997    
   15.0000000      -12.4268999    
   15.1000004      -11.2734003    
   15.1999998      -10.1364002    
   15.3000002      -9.59055042    
   15.3999996      -9.80202961    
   15.5000000      -10.5712004    
   15.6000004      -10.9735003    
   15.6999998      -12.7874002    
   15.8000002      -14.1072998    
   15.8999996      -14.7656002    
   16.0000000      -15.7026997    
   16.1000004      -15.3886003    
   16.2000008      -14.1131001    
   16.2999992      -10.9947004    
   16.3999996      -8.51296043    
   16.5000000      -5.52569008    
   16.6000004      -5.00917006    
   16.7000008      -6.22116995    
   16.7999992      -6.46584988    
   16.8999996      -7.32091999    
   17.0000000      -5.13499022    
   17.1000004      -1.95574999    
   17.2000008      0.953105986    
   17.2999992       3.44268990    
   17.3999996       3.99191999    
   17.5000000       4.35340023    
   17.6000004       6.04466009    
   17.7000008       6.88518000    
   17.7999992       7.05766010    
   17.8999996       9.05541992    
   18.0000000       10.0452995    
   18.1000004       9.88449955    
   18.2000008       8.29076958    
   18.2999992       6.07434988    
   18.3999996       3.92445993    
   18.5000000       3.40674996    
   18.6000004       3.00231004    
   18.7000008       1.22101998    
   18.7999992      -7.79491011E-03
   18.8999996      0.342319012    
   19.0000000       2.77409005    
   19.1000004       4.01069021    
   19.2000008       2.39195991    
   19.2999992       9.77089033E-02
   19.3999996      -1.09475005    
   19.5000000      -2.02501988    
   19.6000004      -1.76564002    
   19.7000008      -1.60382998    
   19.7999992     -0.517009020    
   19.8999996       2.15002990    
   20.0000000       5.89392996    
   20.1000004       7.92559004    
   20.2000008       10.6191998    
   20.2999992       11.7809000    
   20.3999996       11.1485004    
   20.5000000       10.0549002    
   20.6000004       11.8024998    
   20.7000008       15.8028002    
   20.7999992       19.0417004    
   20.8999996       20.3838005    
   21.0000000       22.0438004    
   21.1000004       24.0496998    
   21.2000008       24.9890995    
   21.2999992       24.8379002    
   21.3999996       24.3938999    
   21.5000000       24.6140995    
   21.6000004       26.3173008    
   21.7000008       26.8411999    
   21.7999992       25.0312996    
   21.8999996       22.8262997    
   22.0000000       21.6231995    
   22.1000004       21.4102001    
   22.2000008       21.2105999    
   22.2999992       20.7140007    
   22.3999996       21.6569996    
   22.5000000       22.8915997    
   22.6000004       23.1124992    
   22.7000008       22.9235992    
   22.7999992       23.6758995    
   22.8999996       21.0480995    
   23.0000000       19.6453991    
   23.1000004       18.7761002    
   23.2000008       16.5900002    
   23.2999992       11.2844000    
   23.3999996       7.13035011    
   23.5000000       4.91616011    
   23.6000004       4.48192978    
   23.7000008       6.26111984    
   23.7999992       6.24493980    
   23.8999996       4.24180984    
   24.0000000       2.77171993    
   24.1000004     -0.116300002    
   24.2000008      -2.66741991    
   24.2999992      -3.86734009    
   24.3999996      -5.75884008    
   24.5000000      -7.99444008    
   24.6000004      -9.28409958    
   24.7000008      -9.06875992    
   24.7999992      -7.43509007    
   24.8999996      -5.61580992    
   25.0000000      -4.99130011    
   25.1000004      -3.21388006    
   25.2000008      -1.09586000    
   25.2999992      0.432399988    
   25.3999996       2.54791999    
   25.5000000       3.23986006    
   25.6000004       3.81487989    
   25.7000008       4.46486998    
   25.7999992       4.28034019    
   25.8999996       3.54354000    
   26.0000000       4.97036982    
   26.1000004       7.03859997    
   26.2000008       7.61588001    
   26.2999992       7.39784002    
   26.3999996       7.09015989    
   26.5000000       7.17444992    
   26.6000004       6.18703985    
   26.7000008       5.39003992    
   26.7999992       6.64077997    
   26.8999996       8.79277039    
   27.0000000       10.0699997    
   27.1000004       9.23377991    
   27.2000008       7.81592989    
   27.2999992       7.94187021    
   27.3999996       10.0685997    
   27.5000000       12.2700996    
   27.6000004       11.8506002    
   27.7000008       9.58969975    
   27.7999992       7.79956007    
   27.8999996       6.57679987    
   28.0000000       7.63378000    
   28.1000004       7.70084000    
   28.2000008       8.93496990    
   28.2999992       10.8514004    
   28.3999996       14.0340996    
   28.5000000       16.4860992    
   28.6000004       19.0939999    
   28.7000008       21.9691010    
   28.7999992       23.0657005    
   28.8999996       24.6037006    
   29.0000000       25.1776009    
   29.1000004       23.8255005    
   29.2000008       21.3225002    
   29.2999992       18.6793003    
   29.3999996       20.1264992    
   29.5000000       24.2649002    
   29.6000004       27.1644001    
   29.7000008       28.3257008    
   29.7999992       27.6019993    
   29.8999996       25.3635998    
   30.0000000       25.4344997    
   30.1000004       26.4102993    
   30.2000008       26.5046997    
   30.2999992       25.9104004    
   30.3999996       25.2073994    
   30.5000000       21.5827007    
   30.6000004       19.3848000    
   30.7000008       19.1051006    
   30.7999992       19.4622993    
   30.8999996       18.5261002    
   31.0000000       16.3106003    
   31.1000004       14.1335001    
   31.2000008       13.3971004    
   31.2999992       13.2434998    
   31.3999996       11.4240999    
   31.5000000       6.71424007    
   31.6000004       3.67071009    
   31.7000008       1.52012002    
   31.7999992       2.99448991    
   31.8999996       6.29866982    
   32.0000000       8.21947002    
   32.0999985       8.30500031    
   32.2000008       8.34498978    
   32.2999992       10.7439003    
   32.4000015       13.3015003    
   32.5000000       15.1905003    
   32.5999985       16.6910000    
   32.7000008       17.8467007    
   32.7999992       17.7572002    
   32.9000015       17.8801994    
   33.0000000       16.2010002    
   33.0999985       12.9705000    
   33.2000008       9.07339001    
   33.2999992       8.55154037    
   33.4000015       10.1329002    
   33.5000000       12.7954998    
   33.5999985       15.2636003    
   33.7000008       18.6625004    
   33.7999992       18.9503994    
   33.9000015       18.0785999    
   34.0000000       16.8749008    
   34.0999985       15.6873999    
   34.2000008       15.3999004    
   34.2999992       15.9680996    
   34.4000015       18.1790009    
   34.5000000       19.5695992    
   34.5999985       21.4941998    
   34.7000008       22.1937008    
   34.7999992       22.1758003    
   34.9000015       23.9601002    
   35.0000000       25.4792004    
   35.0999985       25.7856007    
   35.2000008       25.2987003    
   35.2999992       25.1376991    
   35.4000015       25.1709003    
   35.5000000       25.0277996    
   35.5999985       23.4883003    
   35.7000008       21.5030003    
   35.7999992       22.7637005    
   35.9000015       25.0163994    
   36.0000000       24.8973007    
   36.0999985       23.2276993    
   36.2000008       22.0167007    
   36.2999992       21.0641003    
   36.4000015       21.2812004    
   36.5000000       22.8290005    
   36.5999985       20.6807995    
   36.7000008       17.0282993    
   36.7999992       13.6745005    
   36.9000015       10.2140999    
   37.0000000       6.62938023    
   37.0999985       5.78560019    
   37.2000008       4.66977978    
   37.2999992       3.11715007    
   37.4000015       1.88039994    
   37.5000000       1.36751997    
   37.5999985       7.04720989E-02
   37.7000008      -2.57908010    
   37.7999992      -5.90254021    
   37.9000015      -8.78386021    
   38.0000000      -9.40954018    
   38.0999985      -10.6966000    
   38.2000008      -12.4947004    
   38.2999992      -14.6528997    
   38.4000015      -14.6292000    
   38.5000000      -14.5214996    
   38.5999985      -15.9975004    
   38.7000008      -16.4332008    
   38.7999992      -16.6763992    
   38.9000015      -14.0646000    
   39.0000000      -11.8858004    
   39.0999985      -9.03734016    
   39.2000008      -5.69801998    
   39.2999992      -4.31124020    
   39.4000015      -1.37672997    
   39.5000000       1.33212996    
   39.5999985       3.06250000    
   39.7000008       2.97230005    
   39.7999992       1.94353998    
   39.9000015       1.02781999    
   40.0000000       2.61453009    
   40.0999985       2.73445010    
   40.2000008       2.02266002    
   40.2999992      0.985197008    
   40.4000015       1.48558998    
   40.5000000       3.50235009    
   40.5999985       4.74805021    
   40.7000008       4.76141024    
   40.7999992       4.07824993    
   40.9000015       5.65226984    
   41.0000000       7.60642004    
   41.0999985       8.68348980    
   41.2000008       9.62411976    
   41.2999992       10.4872999    
   41.4000015       12.8198996    
   41.5000000       16.9647007    
   41.5999985       20.2488003    
   41.7000008       21.9587994    
   41.7999992       22.1567993    
   41.9000015       21.9778996    
   42.0000000       22.5307007    
   42.0999985       23.9428005    
   42.2000008       26.3866997    
   42.2999992       28.1863003    
   42.4000015       29.3994007    
   42.5000000       27.9759998    
   42.5999985       27.4214001    
   42.7000008       26.7017994    
   42.7999992       26.3307991    
   42.9000015       27.4120998    
   43.0000000       30.7169991    
   43.0999985       34.2454987    
   43.2000008       35.4705009    
   43.2999992       36.1744003    
   43.4000015       34.2989006    
   43.5000000       31.3348007    
   43.5999985       29.4316006    
   43.7000008       27.8654003    
   43.7999992       28.0937004    
   43.9000015       27.7446003    
   44.0000000       27.8145008    
   44.0999985       27.3868008    
   44.2000008       25.3376007    
   44.2999992       25.2956009    
   44.4000015       27.1252003    
   44.5000000       28.3939991    
   44.5999985       29.4200001    
   44.7000008       32.2023010    
   44.7999992       35.0937004    
   44.9000015       37.6002998    
   45.0000000       35.7396011    
   45.0999985       31.3481007    
   45.2000008       28.8598003    
   45.2999992       26.0834007    
   45.4000015       25.1973000    
   45.5000000       24.8761005    
   45.5999985       25.2600994    
   45.7000008       27.8955002    
   45.7999992       28.7514992    
   45.9000015       29.0100002    
   46.0000000       28.3945999    
   46.0999985       25.5477009    
   46.2000008       23.0263996    
   46.2999992       22.8882008    
   46.4000015       25.3162003    
   46.5000000       28.6422997    
   46.5999985       29.1119003    
   46.7000008       29.5172997    
   46.7999992       31.3199997    
   46.9000015       32.6819000    
   47.0000000       30.8638992    
   47.0999985       30.3948994    
   47.2000008       30.8722000    
   47.2999992       32.2542992    
   47.4000015       31.8178997    
   47.5000000       30.2518005    
   47.5999985       27.9901009    
   47.7000008       25.8320999    
   47.7999992       22.8141994    
   47.9000015       21.1219997    
   48.0000000       20.5823002    
   48.0999985       19.6909008    
   48.2000008       17.8209000    
   48.2999992       16.9020996    
   48.4000015       15.8884001    
   48.5000000       16.3379993    
   48.5999985       16.2467995    
   48.7000008       17.0077000    
   48.7999992       18.6676998    
   48.9000015       19.5209007    
   49.0000000       19.3050003    
   49.0999985       19.5569992    
   49.2000008       20.5310001    
   49.2999992       19.7182999    
   49.4000015       18.8603001    
   49.5000000       18.9386005    
   49.5999985       18.2710991    
   49.7000008       17.0827007    
   49.7999992       19.0480003    
   49.9000015       20.5697002    
   50.0000000       20.3045006    
   50.0999985       20.9575005    
   50.2000008       23.1338005    
   50.2999992       26.3806000    
   50.4000015       28.8605995    
   50.5000000       30.7210999    
   50.5999985       31.3834991    
   50.7000008       32.0390015    
   50.7999992       31.0310001    
   50.9000015       29.1783009    
   51.0000000       27.9160995    
   51.0999985       29.0632992    
   51.2000008       29.5039997    
   51.2999992       29.0373993    
   51.4000015       29.6455994    
   51.5000000       32.4150009    
   51.5999985       33.2580986    
   51.7000008       33.2809982    
   51.7999992       32.0155983    
   51.9000015       29.9986992    
   52.0000000       28.3131008    
   52.0999985       29.2080002    
   52.2000008       28.3969994    
   52.2999992       26.8356991    
   52.4000015       24.8484993    
   52.5000000       22.8682003    
   52.5999985       22.2749996    
   52.7000008       20.6536007    
   52.7999992       20.0182991    
   52.9000015       18.9244995    
   53.0000000       18.9354992    
   53.0999985       18.5258999    
   53.2000008       17.4346008    
   53.2999992       15.9884996    
   53.4000015       16.6065006    
   53.5000000       19.2772007    
   53.5999985       21.6716003    
   53.7000008       24.5408001    
   53.7999992       26.6411991    
   53.9000015       26.4244003    
   54.0000000       26.4636993    
   54.0999985       27.4608994    
   54.2000008       26.5321007    
   54.2999992       22.7721996    
   54.4000015       18.6222000    
   54.5000000       15.7869997    
   54.5999985       16.6100998    
   54.7000008       18.2964993    
   54.7999992       19.4507008    
   54.9000015       18.9974003    
   55.0000000       18.4792995    
   55.0999985       18.4281998    
   55.2000008       18.5902996    
   55.2999992       19.9708004    
   55.4000015       20.5464993    
   55.5000000       21.4016991    
   55.5999985       20.5905991    
   55.7000008       17.5855007    
   55.7999992       15.2390003    
   55.9000015       13.5712004    
   56.0000000       10.7981997    
   56.0999985       6.83575010    
   56.2000008       3.74340010    
   56.2999992       3.27115989    
   56.4000015       4.76344013    
   56.5000000       4.39594984    
   56.5999985       1.97132003    
   56.7000008      -1.24834001    
   56.7999992      -3.53800988    
   56.9000015      -4.73528004    
   57.0000000      -4.38077021    
   57.0999985      -3.21871996    
   57.2000008     -0.869841993    
   57.2999992     -0.717683017    
   57.4000015     -0.295839012    
   57.5000000     -0.170858994    
   57.5999985       1.76482999    
   57.7000008       4.18801022    
   57.7999992       5.66316986    
   57.9000015       6.27950001    
   58.0000000       6.69681978    
   58.0999985       4.46842003    
   58.2000008       3.07771993    
   58.2999992       5.20532990    
   58.4000015       6.68806982    
   58.5000000       6.71681023    
   58.5999985       9.08701038    
   58.7000008       11.4993000    
   58.7999992       12.9587002    
   58.9000015       13.8332996    
   59.0000000       14.5056000    
   59.0999985       14.2461004    
   59.2000008       14.2577000    
   59.2999992       15.9011002    
   59.4000015       16.1149998    
   59.5000000       12.5423002    
   59.5999985       10.5356998    
   59.7000008       10.0876999    
   59.7999992       11.1889000    
   59.9000015       11.2313004    
   60.0000000       9.12331009    
   60.0999985       7.92853022    
   60.2000008       9.51961994    
   60.2999992       11.0922003    
   60.4000015       10.0249004    
   60.5000000       8.46743011    
   60.5999985       9.43428040    
   60.7000008       10.7343998    
   60.7999992       12.0880003    
   60.9000015       12.6027002    
   61.0000000       13.7791004    
   61.0999985       14.6227999    
   61.2000008       13.4688997    
   61.2999992       9.71107006    
   61.4000015       7.79168987    
   61.5000000       8.31040955    
   61.5999985       11.2847996    
   61.7000008       13.7896996    
   61.7999992       15.6215000    
   61.9000015       18.7134991    
   62.0000000       20.3124008    
   62.0999985       21.6574001    
   62.2000008       20.8463001    
   62.2999992       18.9799004    
   62.4000015       18.5666008    
   62.5000000       16.6037006    
   62.5999985       15.8685999    
   62.7000008       16.1382008    
   62.7999992       15.8914003    
   62.9000015       15.2615004    
   63.0000000       14.7996998    
   63.0999985       16.0564995    
   63.2000008       13.4934998    
   63.2999992       11.6571999    
   63.4000015       8.12185001    
   63.5000000       3.17653990    
   63.5999985     -0.130335003    
   63.7000008      -2.34135008    
   63.7999992      -3.40548992    
   63.9000015      -4.37193012    
   64.0000000      -4.78407001    
   64.0999985      -6.85523987    
   64.1999969      -6.30148983    
   64.3000031      -3.48295999    
   64.4000015      -1.61558998    
   64.5000000     -0.135034993    
   64.5999985       2.91383004    
   64.6999969       6.39301014    
   64.8000031       9.27795982    
   64.9000015       12.9368000    
   65.0000000       15.4111004    
   65.0999985       17.8708992    
   65.1999969       19.4517002    
   65.3000031       19.3481007    
   65.4000015       20.5123005    
   65.5000000       21.5611000    
   65.5999985       21.5461006    
   65.6999969       21.4797001    
   65.8000031       21.7938004    
   65.9000015       20.9880009    
   66.0000000       19.8565998    
   66.0999985       18.6662006    
   66.1999969       17.9916000    
   66.3000031       17.5049000    
   66.4000015       17.0470009    
   66.5000000       15.1643000    
   66.5999985       12.4355001    
   66.6999969       11.0073004    
   66.8000031       9.31766033    
   66.9000015       9.27031994    
   67.0000000       7.37907982    
   67.0999985       2.53862000    
   67.1999969     -0.841826022    
   67.3000031      -3.44339991    
   67.4000015      -4.50626993    
   67.5000000      -2.61421990    
   67.5999985      -1.77823997    
   67.6999969      -2.80854988    
   67.8000031      -5.06849003    
   67.9000015      -6.07091999    
   68.0000000      -7.99441004    
   68.0999985      -10.9481001    
   68.1999969      -12.4876003    
   68.3000031      -14.7094002    
   68.4000015      -19.0139999    
   68.5000000      -22.9943008    
   68.5999985      -25.6711006    
   68.6999969      -27.5293999    
   68.8000031      -27.8784008    
   68.9000015      -28.5105000    
   69.0000000      -27.9071007    
   69.0999985      -23.8920002    
   69.1999969      -21.3411007    
   69.3000031      -21.2917995    
   69.4000015      -22.5121002    
   69.5000000      -21.2917995    
   69.5999985      -19.4542007    
   69.6999969      -16.5669994    
   69.8000031      -14.1521997    
   69.9000015      -12.5974998    
   70.0000000      -9.82326984    
   70.0999985      -8.15890026    
   70.1999969      -6.71378994    
   70.3000031      -4.13686991    
   70.4000015      -2.72961998    
   70.5000000      -3.69805002    
   70.5999985      -4.61135006    
   70.6999969      -5.28131008    
   70.8000031      -7.12589979    
   70.9000015      -9.84552956    
   71.0000000      -10.1721001    
   71.0999985      -11.2510996    
   71.1999969      -14.0551004    
   71.3000031      -16.9741993    
   71.4000015      -19.0592995    
   71.5000000      -21.4090004    
   71.5999985      -20.6742992    
   71.6999969      -18.4986992    
   71.8000031      -18.6818008    
   71.9000015      -17.4076004    
   72.0000000      -17.5088005    
   72.0999985      -16.8257999    
   72.1999969      -14.9480000    
   72.3000031      -11.4336004    
   72.4000015      -11.3905001    
   72.5000000      -12.3844995    
   72.5999985      -13.3242998    
   72.6999969      -14.3723001    
   72.8000031      -13.8688002    
   72.9000015      -11.5867004    
   73.0000000      -9.75745964    
   73.0999985      -10.1897001    
   73.1999969      -9.69032001    
   73.3000031      -8.75123978    
   73.4000015      -8.80268002    
   73.5000000      -6.57023001    
   73.5999985      -4.81444979    
   73.6999969      -2.22882009    
   73.8000031      -1.44395995    
   73.9000015     -0.738704979    
   74.0000000     -0.786881030    
   74.0999985      -4.35243988    
   74.1999969      -6.39555979    
   74.3000031      -6.31250000    
   74.4000015      -5.56711006    
   74.5000000      -4.88303995    
   74.5999985      -3.31434011    
   74.6999969      -1.63440001    
   74.8000031     -0.505402029    
   74.9000015      0.179260001    
   75.0000000       3.16518998    
   75.0999985       6.99335003    
   75.1999969       6.79226017    
   75.3000031       4.60569000    
   75.4000015       2.56922007    
   75.5000000       1.31413996    
   75.5999985      0.999660015    
   75.6999969      0.835394979    
   75.8000031       1.90945995    
   75.9000015       2.83846998    
   76.0000000       4.26067019    
   76.0999985       5.79712009    
   76.1999969       7.83409977    
   76.3000031       9.53178978    
   76.4000015       10.6071997    
   76.5000000       12.7410002    
   76.5999985       14.2285995    
   76.6999969       16.5314007    
   76.8000031       16.4050007    
   76.9000015       14.7908001    
   77.0000000       15.2312002    
   77.0999985       15.5004997    
   77.1999969       14.3743000    
   77.3000031       11.6033001    
   77.4000015       8.41549015    
   77.5000000       7.55424023    
   77.5999985       8.57423019    
   77.6999969       8.72587013    
   77.8000031       8.89297009    
   77.9000015       9.80185032    
   78.0000000       10.6820002    
   78.0999985       10.1882000    
   78.1999969       8.69859982    
   78.3000031       6.58185005    
   78.4000015       5.65367985    
   78.5000000       5.34302998    
   78.5999985       4.93978024    
   78.6999969       3.63161993    
   78.8000031      0.486862987    
   78.9000015      -1.88436997    
   79.0000000      -1.21162999    
   79.0999985      -1.26363003    
   79.1999969      -3.04992008    
   79.3000031      -4.71223021    
   79.4000015      -6.52089024    
   79.5000000      -5.37801981    
   79.5999985      -3.52455997    
   79.6999969      -1.70527005    
   79.8000031     -0.612730980    
   79.9000015       1.42738998    
   80.0000000       2.21466994    
   80.0999985       1.96954000    
   80.1999969       2.64294004    
   80.3000031       4.38973999    
   80.4000015       5.11609983    
   80.5000000       7.59612989    
   80.5999985       10.9421997    
   80.6999969       15.5704002    
   80.8000031       18.6807995    
   80.9000015       22.3008995    
   81.0000000       25.9393005    
   81.0999985       28.4265003    
   81.1999969       29.7917004    
   81.3000031       30.6492004    
   81.4000015       31.9836998    
   81.5000000       33.2314987    
   81.5999985       35.3876991    
   81.6999969       36.3450012    
   81.8000031       38.2097015    
   81.9000015       39.8945999    
   82.0000000       39.5862007    
   82.0999985       40.2097015    
   82.1999969       42.2731018    
   82.3000031       45.5393982    
   82.4000015       44.5152016    
   82.5000000       40.3412018    
   82.5999985       37.9574013    
   82.6999969       38.8767014    
   82.8000031       40.0270996    
   82.9000015       39.0834007    
   83.0000000       38.1279984    
   83.0999985       35.9275017    
   83.1999969       36.9100990    
   83.3000031       42.8335991    
   83.4000015       45.8771019    
   83.5000000       46.6660995    
   83.5999985       46.4600983    
   83.6999969       44.6301003    
   83.8000031       44.0910988    
   83.9000015       44.7108002    
   84.0000000       44.3622017    
   84.0999985       39.9346008    
   84.1999969       38.9576988    
   84.3000031       41.6134987    
   84.4000015       43.3252983    
   84.5000000       44.0373001    
   84.5999985       44.0410004    
   84.6999969       44.3436012    
   84.8000031       44.6282997    
   84.9000015       45.4137993    
   85.0000000       43.9491997    
   85.0999985       41.7341003    
   85.1999969       39.8573990    
   85.3000031       37.5998001    
   85.4000015       35.2330017    
   85.5000000       33.1684990    
   85.5999985       31.9680996    
   85.6999969       32.4725990    
   85.8000031       31.8337002    
   85.9000015       29.0515003    
   86.0000000       28.7982006    
   86.0999985       29.2523994    
   86.1999969       28.5191002    
   86.3000031       27.0398998    
   86.4000015       26.4620991    
   86.5000000       26.7992001    
   86.5999985       27.3003998    
   86.6999969       28.0489998    
   86.8000031       26.9258995    
   86.9000015       25.0202999    
   87.0000000       24.5541992    
   87.0999985       28.5699005    
   87.1999969       33.2640991    
   87.3000031       34.5994987    
   87.4000015       34.4673996    
   87.5000000       34.2578011    
   87.5999985       34.8132019    
   87.6999969       35.3866997    
   87.8000031       37.4569016    
   87.9000015       41.6164017    
   88.0000000       43.1352997    
   88.0999985       43.1598015    
   88.1999969       41.3016014    
   88.3000031       38.8019981    
   88.4000015       34.4255981    
   88.5000000       29.5694008    
   88.5999985       27.2539005    
   88.6999969       26.1098003    
   88.8000031       25.3374004    
   88.9000015       22.9927998    
   89.0000000       19.9113998    
   89.0999985       16.5531998    
   89.1999969       14.0907001    
   89.3000031       11.7972002    
   89.4000015       11.2891998    
   89.5000000       12.0509005    
   89.5999985       14.8656998    
   89.6999969       16.2588005    
   89.8000031       16.1432991    
   89.9000015       17.8090992    
   90.0000000       18.0816994    
   90.0999985       13.5396004    
   90.1999969       10.7516003    
   90.3000031       10.7945995    
   90.4000015       12.1362000    
   90.5000000       12.9357996    
   90.5999985       14.0473003    
   90.6999969       13.4303999    
   90.8000031       13.4647999    
   90.9000015       14.9542999    
   91.0000000       17.3596001    
   91.0999985       19.8649006    
   91.1999969       20.2877007    
   91.3000031       19.2061996    
   91.4000015       17.9030991    
   91.5000000       16.5265999    
   91.5999985       14.0461998    
   91.6999969       12.6933002    
   91.8000031       13.3570004    
   91.9000015       15.1735001    
   92.0000000       16.0084991    
   92.0999985       17.0925007    
   92.1999969       16.9165993    
   92.3000031       17.6975994    
   92.4000015       19.0240993    
   92.5000000       21.0590992    
   92.5999985       23.2583008    
   92.6999969       26.7390995    
   92.8000031       29.9335995    
   92.9000015       31.6744995    
   93.0000000       32.6945000    
   93.0999985       33.5760002    
   93.1999969       34.3270988    
   93.3000031       33.5881004    
   93.4000015       32.5533981    
   93.5000000       32.9884987    
   93.5999985       36.0485992    
   93.6999969       38.6697006    
   93.8000031       39.4911003    
   93.9000015       39.2659988    
   94.0000000       39.1405983    
   94.0999985       41.0898018    
   94.1999969       41.4990005    
   94.3000031       41.9650993    
   94.4000015       42.7332001    
   94.5000000       42.6804008    
   94.5999985       43.8266983    
   94.6999969       45.5894012    
   94.8000031       45.9842987    
   94.9000015       45.3345985    
   95.0000000       44.7346992    
   95.0999985       44.4837990    
   95.1999969       45.2910995    
   95.3000031       47.7603989    
   95.4000015       48.0979996    
   95.5000000       45.9892998    
   95.5999985       43.4096985    
   95.6999969       42.5564003    
   95.8000031       40.9702988    
   95.9000015       38.1659012    
   96.0000000       34.7412987    
   96.0999985       33.9765015    
   96.1999969       32.9039001    
   96.3000031       31.7866993    
   96.4000015       29.1541004    
   96.5000000       26.8766003    
   96.5999985       24.8945007    
   96.6999969       22.9689007    
   96.8000031       21.0688992    
   96.9000015       22.4241009    
   97.0000000       22.7208996    
   97.0999985       20.4757996    
   97.1999969       17.0529995    
   97.3000031       12.3388996    
   97.4000015       10.7255001    
   97.5000000       11.4816999    
   97.5999985       12.0002003    
   97.6999969       14.7407999    
   97.8000031       16.0723991    
   97.9000015       12.7315998    
   98.0000000       7.39801979    
   98.0999985       1.37480998    
   98.1999969     -0.957750022    
   98.3000031      -3.13013005    
   98.4000015      -3.76566005    
   98.5000000      -3.89900994    
   98.5999985      -3.24903011    
   98.6999969     -0.842029989    
   98.8000031     -0.159823000    
   98.9000015       1.81350005    
   99.0000000       3.46292996    
   99.0999985       3.58623004    
   99.1999969       2.78615999    
   99.3000031       2.97533011    
   99.4000015       3.49993992    
   99.5000000       5.51723003    
   99.5999985       6.14298010    
   99.6999969       5.59354019    
   99.8000031       4.43983984    
   99.9000015       1.36942995    
   100.000000     -0.151831999    
   100.099998     -0.639005005    
   100.199997       6.13160990E-03
   100.300003      0.209104002    
   100.400002       3.21871996    
   100.500000       4.65445995    
   100.599998       5.32952976    
   100.699997       6.51249981    
   100.800003       7.27040005    
   100.900002       9.13296986    
   101.000000       11.8439999    
   101.099998       15.0759001    
   101.199997       17.8915997    
   101.300003       21.0774002    
   101.400002       24.4477997    
   101.500000       27.1868000    
   101.599998       28.6788006    
   101.699997       26.7921009    
   101.800003       23.5715008    
   101.900002       19.6954002    
   102.000000       19.3220997    
   102.099998       19.8153992    
   102.199997       21.0330009    
   102.300003       22.4137001    
   102.400002       25.1760998    
   102.500000       27.9619999    
   102.599998       29.2733994    
   102.699997       25.7717991    
   102.800003       21.4333992    
   102.900002       20.9211006    
   103.000000       23.1903992    
   103.099998       25.4678993    
   103.199997       24.0438995    
   103.300003       22.3801003    
   103.400002       22.7451992    
   103.500000       24.6441994    
   103.599998       24.5006008    
   103.699997       23.5858002    
   103.800003       22.2574005    
   103.900002       20.2439995    
   104.000000       17.9894009    
   104.099998       15.0683002    
   104.199997       12.1107998    
   104.300003       9.89585972    
   104.400002       9.14881039    
   104.500000       7.31241989    
   104.599998       4.38332987    
   104.699997       4.09980011    
   104.800003       4.71542978    
   104.900002       6.65394020    
   105.000000       5.43397999    
   105.099998       3.51682997    
   105.199997       2.79088998    
   105.300003       3.41371989    
   105.400002       3.38616991    
   105.500000       1.59305000    
   105.599998       2.69586992    
   105.699997       4.40430021    
   105.800003       6.38792992    
   105.900002       8.25319958    
   106.000000       9.76502991    
   106.099998       12.0295000    
   106.199997       15.5054998    
   106.300003       20.7880001    
   106.400002       25.5683002    
   106.500000       28.1900997    
   106.599998       29.7460003    
   106.699997       30.0039997    
   106.800003       29.1488991    
   106.900002       27.1847992    
   107.000000       27.4400997    
   107.099998       28.0499992    
   107.199997       29.4232998    
   107.300003       27.0319004    
   107.400002       23.7649002    
   107.500000       22.9433994    
   107.599998       23.8610001    
   107.699997       24.2873001    
   107.800003       25.8840008    
   107.900002       28.0098000    
   108.000000       28.2740993    
   108.099998       29.3001995    
   108.199997       27.5391998    
   108.300003       25.1763992    
   108.400002       23.8612003    
   108.500000       23.9281006    
   108.599998       26.1473007    
   108.699997       29.6338005    
   108.800003       30.4733009    
   108.900002       27.9895992    
   109.000000       24.6756001    
   109.099998       23.0865993    
   109.199997       23.4244003    
   109.300003       25.1389008    
   109.400002       27.4256992    
   109.500000       31.1534004    
   109.599998       32.3273010    
   109.699997       35.9943008    
   109.800003       40.8511009    
   109.900002       41.9101982    
   110.000000       41.9019012    
   110.099998       42.1127014    
   110.199997       44.0424995    
   110.300003       46.0407982    
   110.400002       46.0190010    
   110.500000       47.0788002    
   110.599998       48.9873009    
   110.699997       50.4295006    
   110.800003       51.0710983    
   110.900002       51.1699982    
   111.000000       51.0778999    
   111.099998       51.9514008    
   111.199997       51.7921982    
   111.300003       50.4920998    
   111.400002       48.0348015    
   111.500000       47.7369995    
   111.599998       47.3678017    
   111.699997       47.8804016    
   111.800003       46.9115982    
   111.900002       45.0634003    
   112.000000       42.9220009    
   112.099998       42.3190002    
   112.199997       39.6245003    
   112.300003       36.6744995    
   112.400002       33.3791008    
   112.500000       32.9147987    
   112.599998       34.3656998    
   112.699997       35.3428993    
   112.800003       35.0819016    
   112.900002       35.6036987    
   113.000000       35.6623993    
   113.099998       36.6389999    
   113.199997       35.8415985    
   113.300003       34.0400009    
   113.400002       35.1338997    
   113.500000       37.3839989    
   113.599998       39.8728981    
   113.699997       40.5643997    
   113.800003       40.2621002    
   113.900002       38.6133995    
   114.000000       39.6664009    
   114.099998       43.4258003    
   114.199997       47.3357010    
   114.300003       54.5938988    
   114.400002       57.9309998    
   114.500000       57.2373009    
   114.599998       53.4464989    
   114.699997       47.1450005    
   114.800003       43.3815994    
   114.900002       41.5539017    
   115.000000       41.6503983    
   115.099998       41.6179008    
   115.199997       40.5570984    
   115.300003       39.9859009    
   115.400002       38.9808998    
   115.500000       37.2882004    
   115.599998       36.1960983    
   115.699997       38.0577011    
   115.800003       37.8112984    
   115.900002       36.0923996    
   116.000000       32.6642990    
   116.099998       28.4330006    
   116.199997       27.3278999    
   116.300003       27.7339993    
   116.400002       28.3125000    
   116.500000       27.2124996    
   116.599998       24.5006008    
   116.699997       21.6868992    
   116.800003       21.5792999    
   116.900002       24.8600006    
   117.000000       24.5536995    
   117.099998       22.8677998    
   117.199997       23.7259007    
   117.300003       24.5604000    
   117.400002       25.6737003    
   117.500000       25.1399994    
   117.599998       27.2446003    
   117.699997       29.9267998    
   117.800003       30.6415997    
   117.900002       32.0444984    
   118.000000       33.1260986    
   118.099998       32.5153999    
   118.199997       31.5948009    
   118.300003       31.4626007    
   118.400002       33.5899010    
   118.500000       35.5598984    
   118.599998       37.4963989    
   118.699997       38.7033997    
   118.800003       41.3017998    
   118.900002       44.0822983    
   119.000000       43.2085991    
   119.099998       42.1339989    
   119.199997       41.7131004    
   119.300003       40.8017998    
   119.400002       40.7844009    
   119.500000       40.2239990    
   119.599998       40.0399017    
   119.699997       39.8213997    
   119.800003       38.8204002    
   119.900002       38.5786018    
   120.000000       38.4118996    
   120.099998       39.4017982    
   120.199997       39.1375008    
   120.300003       37.1458015    
   120.400002       36.4104004    
   120.500000       35.6535988    
   120.599998       35.1702995    
   120.699997       31.8449001    
   120.800003       28.1676998    
   120.900002       26.4715004    
   121.000000       27.0016003    
   121.099998       28.3495007    
   121.199997       29.5709000    
   121.300003       29.0596008    
   121.400002       28.7084007    
   121.500000       30.6947002    
   121.599998       30.2726002    
   121.699997       30.0160999    
   121.800003       32.1627998    
   121.900002       34.3903999    
   122.000000       36.8023987    
   122.099998       39.8538017    
   122.199997       40.1898003    
   122.300003       40.9359016    
   122.400002       41.8838005    
   122.500000       41.6804008    
   122.599998       39.3499985    
   122.699997       35.1464996    
   122.800003       32.7551003    
   122.900002       32.3995018    
   123.000000       33.4366989    
   123.099998       33.5265007    
   123.199997       32.7598991    
   123.300003       31.8197002    
   123.400002       31.7450008    
   123.500000       33.7947998    
   123.599998       36.2168999    
   123.699997       38.8656006    
   123.800003       40.6785011    
   123.900002       40.7391014    
   124.000000       38.6479988    
   124.099998       34.6869011    
   124.199997       31.7819996    
   124.300003       28.5657997    
   124.400002       29.0107002    
   124.500000       31.5832005    
   124.599998       35.5721016    
   124.699997       38.9926987    
   124.800003       41.4622993    
   124.900002       42.8624001    
   125.000000       43.7858009    
   125.099998       45.4907990    
   125.199997       45.1433983    
   125.300003       42.3684998    
   125.400002       41.8176994    
   125.500000       41.5998993    
   125.599998       41.8036003    
   125.699997       43.3252983    
   125.800003       45.5330009    
   125.900002       45.6716995    
   126.000000       47.0938988    
   126.099998       49.7187004    
   126.199997       51.7370987    
   126.300003       52.1803017    
   126.400002       54.1554985    
   126.500000       56.0807991    
   126.599998       56.5325012    
   126.699997       54.3073997    
   126.800003       51.6067009    
   126.900002       48.2340012    
   127.000000       46.5227013    
   127.099998       45.9229012    
   127.199997       45.4897995    
   127.300003       43.8258018    
   127.400002       40.9211998    
   127.500000       40.7728996    
   127.599998       42.4506989    
   127.699997       47.2682991    
   127.800003       49.8387985    
   127.900002       50.1277008    
   128.000000       48.3973007    
   128.100006       46.5491982    
   128.199997       45.8423996    
   128.300003       45.3899994    
   128.399994       45.1598015    
   128.500000       44.5144005    
   128.600006       43.4398994    
   128.699997       42.2136002    
   128.800003       42.8791008    
   128.899994       44.0708008    
   129.000000       43.2681007    
   129.100006       43.1436996    
   129.199997       44.6781998    
   129.300003       46.8708992    
   129.399994       47.3577995    
   129.500000       48.3455009    
   129.600006       49.9935989    
   129.699997       51.7937012    
   129.800003       52.6214981    
   129.899994       54.9565010    
   130.000000       54.8422012    
   130.100006       55.3484001    
   130.199997       56.5632019    
   130.300003       55.6129990    
   130.399994       52.7142982    
   130.500000       49.2416992    
   130.600006       48.6119003    
   130.699997       47.8716011    
   130.800003       46.8642998    
   130.899994       47.6638985    
   131.000000       47.9025002    
   131.100006       48.2114983    
   131.199997       47.8723984    
   131.300003       49.8717003    
   131.399994       51.3633995    
   131.500000       51.8639984    
   131.600006       51.7840004    
   131.699997       53.2606010    
   131.800003       55.3618011    
   131.899994       56.4925995    
   132.000000       57.7233009    
   132.100006       57.3792000    
   132.199997       57.8002014    
   132.300003       60.6468010    
   132.399994       62.0303993    
   132.500000       63.5265007    
   132.600006       63.4795990    
   132.699997       62.3806000    
   132.800003       60.4315987    
   132.899994       58.4569016    
   133.000000       56.8432007    
   133.100006       55.3084984    
   133.199997       54.0059013    
   133.300003       50.8862991    
   133.399994       49.8408012    
   133.500000       49.5937996    
   133.600006       49.7380981    
   133.699997       50.3395004    
   133.800003       50.4984016    
   133.899994       51.1820984    
   134.000000       51.2365990    
   134.100006       49.9239998    
   134.199997       47.8446999    
   134.300003       45.8241005    
   134.399994       44.2799988    
   134.500000       44.4888000    
   134.600006       45.3250008    
   134.699997       45.1172981    
   134.800003       44.4892006    
   134.899994       43.9606018    
   135.000000       44.7858009    
   135.100006       44.3502007    
   135.199997       43.7739983    
   135.300003       43.9917984    
   135.399994       45.6348991    
   135.500000       47.5349007    
   135.600006       49.4883995    
   135.699997       50.7565002    
   135.800003       49.9659996    
   135.899994       47.8585014    
   136.000000       48.6124001    
   136.100006       49.7136993    
   136.199997       48.9323006    
   136.300003       45.3512001    
   136.399994       42.1782990    
   136.500000       39.0014992    
   136.600006       38.6274986    
   136.699997       39.1716995    
   136.800003       41.1156998    
   136.899994       43.0251999    
   137.000000       43.0982018    
   137.100006       43.9972992    
   137.199997       42.7570992    
   137.300003       40.5494995    
   137.399994       40.6519012    
   137.500000       43.0810013    
   137.600006       43.4211006    
   137.699997       42.6893997    
   137.800003       43.0251999    
   137.899994       43.8461990    
   138.000000       43.6617012    
   138.100006       42.5581017    
   138.199997       41.2863998    
   138.300003       42.0130997    
   138.399994       43.5643997    
   138.500000       44.7192001    
   138.600006       44.5057983    
   138.699997       44.6640015    
   138.800003       45.3268013    
   138.899994       46.7010994    
   139.000000       48.1983986    
   139.100006       47.1917992    
   139.199997       49.0904999    
   139.300003       50.5587997    
   139.399994       55.2458000    
   139.500000       62.2295990    
   139.600006       68.7023010    
   139.699997       75.4369965    
   139.800003       78.0037003    
   139.899994       79.2866974    
   140.000000       79.9235001    
   140.100006       80.7789001    
   140.199997       82.1100998    
   140.300003       83.7164993    
   140.399994       84.1483994    
   140.500000       84.0084000    
   140.600006       84.5507965    
   140.699997       86.4210968    
   140.800003       86.6470032    
   140.899994       89.3402023    
   141.000000       90.9662018    
   141.100006       90.0221024    
   141.199997       87.4065018    
   141.300003       83.6479034    
   141.399994       80.6099014    
   141.500000       78.0486984    
   141.600006       76.4950027    
   141.699997       74.7510986    
   141.800003       69.8881989    
   141.899994       64.8345032    
   142.000000       62.2913017    
   142.100006       64.2892990    
   142.199997       65.6537018    
   142.300003       67.0333023    
   142.399994       67.0485992    
   142.500000       67.5024033    
   142.600006       67.2324982    
   142.699997       65.8824005    
   142.800003       64.3504028    
   142.899994       63.6776009    
   143.000000       64.0376968    
   143.100006       65.9852982    
   143.199997       69.7638016    
   143.300003       72.1604004    
   143.399994       74.9620972    
   143.500000       78.0930023    
   143.600006       80.4801025    
   143.699997       83.2288971    
   143.800003       82.1539001    
   143.899994       82.2552032    
   144.000000       82.2900009    
   144.100006       83.2894974    
   144.199997       82.8724976    
   144.300003       80.3258972    
   144.399994       78.4561005    
   144.500000       77.7556992    
   144.600006       80.0074005    
   144.699997       81.7517014    
   144.800003       83.9550018    
   144.899994       84.2763977    
   145.000000       84.7231979    
   145.100006       83.7712021    
   145.199997       81.7614975    
   145.300003       80.8377991    
   145.399994       80.7509995    
   145.500000       81.6464005    
   145.600006       81.4763031    
   145.699997       80.4011002    
   145.800003       78.5774002    
   145.899994       77.3315964    
   146.000000       77.0977020    
   146.100006       76.5052032    
   146.199997       76.3628006    
   146.300003       75.1848984    
   146.399994       74.3983994    
   146.500000       73.8676987    
   146.600006       72.1806030    
   146.699997       69.7789001    
   146.800003       69.7842026    
   146.899994       69.6546021    
   147.000000       67.6914978    
   147.100006       63.6869011    
   147.199997       61.1292992    
   147.300003       59.5355988    
   147.399994       58.9226990    
   147.500000       59.9558983    
   147.600006       58.6455002    
   147.699997       57.0154991    
   147.800003       55.5463982    
   147.899994       53.8708000    
   148.000000       54.0649986    
   148.100006       54.8026009    
   148.199997       54.6851997    
   148.300003       53.4424019    
   148.399994       54.5206985    
   148.500000       57.9659004    
   148.600006       61.3385010    
   148.699997       62.2836990    
   148.800003       62.7341003    
   148.899994       63.5816994    
   149.000000       64.7782974    
   149.100006       66.0220032    
   149.199997       66.6278000    
   149.300003       67.0856018    
   149.399994       65.8871994    
   149.500000       65.4794998    
   149.600006       66.7045975    
   149.699997       68.4440994    
   149.800003       67.9541016    
   149.899994       64.1523972    
   150.000000       61.3357010    
   150.100006       60.4300003    
   150.199997       61.4471016    
   150.300003       63.6842003    
   150.399994       63.1969986    
   150.500000       63.5858002    
   150.600006       63.7248993    
   150.699997       64.3541031    
   150.800003       62.7094994    
   150.899994       61.1542015    
   151.000000       61.3699989    
   151.100006       62.4746017    
   151.199997       64.8833008    
   151.300003       67.1281967    
   151.399994       69.3582993    
   151.500000       70.9070969    
   151.600006       72.0297012    
   151.699997       74.2106018    
   151.800003       75.7460022    
   151.899994       76.3243027    
   152.000000       76.9857025    
   152.100006       75.5771027    
   152.199997       75.8051987    
   152.300003       78.9415970    
   152.399994       81.1405029    
   152.500000       83.8956985    
   152.600006       85.2216034    
   152.699997       87.0092010    
   152.800003       87.9236984    
   152.899994       89.2089005    
   153.000000       89.5302963    
   153.100006       88.2457962    
   153.199997       88.1080017    
   153.300003       86.3544006    
   153.399994       85.1024017    
   153.500000       83.0687027    
   153.600006       80.5292969    
   153.699997       78.0808029    
   153.800003       78.5094986    
   153.899994       80.0177994    
   154.000000       80.5094986    
   154.100006       81.2511978    
   154.199997       82.7171021    
   154.300003       82.6057968    
   154.399994       81.4530029    
   154.500000       80.7752991    
   154.600006       80.5437012    
   154.699997       80.1223984    
   154.800003       80.0177994    
   154.899994       79.1530991    
   155.000000       79.2760010    
   155.100006       81.8395004    
   155.199997       83.1713028    
   155.300003       84.1660004    
   155.399994       83.7847977    
   155.500000       83.7536011    
   155.600006       83.7123032    
   155.699997       84.2715988    
   155.800003       84.9214020    
   155.899994       85.6137009    
   156.000000       86.0584030    
   156.100006       85.1256027    
   156.199997       83.4629974    
   156.300003       82.1443024    
   156.399994       82.2081985    
   156.500000       83.2254028    
   156.600006       83.1265030    
   156.699997       81.5506973    
   156.800003       78.7465973    
   156.899994       78.8795013    
   157.000000       79.1318970    
   157.100006       78.6583023    
   157.199997       77.2181015    
   157.300003       76.8742981    
   157.399994       75.2510986    
   157.500000       72.4346008    
   157.600006       69.9458008    
   157.699997       66.8846970    
   157.800003       67.1167984    
   157.899994       69.2576981    
   158.000000       69.7753983    
   158.100006       70.7557983    
   158.199997       70.4346008    
   158.300003       69.0248032    
   158.399994       68.5175018    
   158.500000       69.1302032    
   158.600006       70.5423965    
   158.699997       69.9141006    
   158.800003       70.0186005    
   158.899994       70.5150986    
   159.000000       72.6719971    
   159.100006       75.9638977    
   159.199997       78.6530991    
   159.300003       80.1582031    
   159.399994       81.2515030    
   159.500000       81.0297012    
   159.600006       80.5658035    
   159.699997       79.7277985    
   159.800003       78.1597977    
   159.899994       75.5085983    
   160.000000       72.8583984    
   160.100006       71.8631973    
   160.199997       70.3281021    
   160.300003       68.7193985    
   160.399994       65.6112976    
   160.500000       63.2556000    
   160.600006       61.8168983    
   160.699997       61.2630997    
   160.800003       59.3133011    
   160.899994       59.3445015    
   161.000000       59.9439011    
   161.100006       59.0657997    
   161.199997       59.5929985    
   161.300003       62.1189995    
   161.399994       65.3927002    
   161.500000       67.8563004    
   161.600006       69.1362000    
   161.699997       70.3888016    
   161.800003       71.7907028    
   161.899994       73.5519028    
   162.000000       75.0068970    
   162.100006       74.3638000    
   162.199997       75.4606018    
   162.300003       76.9906006    
   162.399994       77.9676971    
   162.500000       77.9167023    
   162.600006       77.8691025    
   162.699997       80.2269974    
   162.800003       84.5102997    
   162.899994       87.7780991    
   163.000000       86.9969025    
   163.100006       85.1700974    
   163.199997       83.8639984    
   163.300003       83.8162003    
   163.399994       84.4679031    
   163.500000       85.9485016    
   163.600006       87.6024017    
   163.699997       89.5323029    
   163.800003       91.1625977    
   163.899994       91.7701035    
   164.000000       92.5425034    
   164.100006       92.1196976    
   164.199997       91.7695999    
   164.300003       93.3613968    
   164.399994       96.1483994    
   164.500000       97.8518982    
   164.600006       98.7677994    
   164.699997       100.942001    
   164.800003       101.692001    
   164.899994       98.9697037    
   165.000000       96.7082977    
   165.100006       93.5945969    
   165.199997       92.1457977    
   165.300003       90.1552963    
   165.399994       89.9385986    
   165.500000       90.6381989    
   165.600006       91.7798996    
   165.699997       93.1740036    
   165.800003       93.5920029    
   165.899994       95.8394012    
   166.000000       96.9701004    
   166.100006       98.7004013    
   166.199997       99.3532028    
   166.300003       99.8925018    
   166.399994       100.105003    
   166.500000       101.718002    
   166.600006       103.717003    
   166.699997       104.666000    
   166.800003       104.414001    
   166.899994       105.217003    
   167.000000       105.886002    
   167.100006       106.958000    
   167.199997       105.760002    
   167.300003       106.021004    
   167.399994       107.969002    
   167.500000       109.963997    
   167.600006       111.137001    
   167.699997       112.651001    
   167.800003       112.376999    
   167.899994       110.635002    
   168.000000       110.394997    
   168.100006       110.094002    
   168.199997       110.195000    
   168.300003       109.870003    
   168.399994       109.358002    
   168.500000       109.608002    
   168.600006       108.847000    
   168.699997       107.664001    
   168.800003       105.301003    
   168.899994       102.689003    
   169.000000       101.219002    
   169.100006       99.7613983    
   169.199997       98.8354034    
   169.300003       99.3343964    
   169.399994       98.9287033    
   169.500000       99.5300980    
   169.600006       100.153000    
   169.699997       100.276001    
   169.800003       100.678001    
   169.899994       100.865997    
   170.000000       101.178001    
   170.100006       99.7574005    
   170.199997       97.3069000    
   170.300003       95.2530975    
   170.399994       95.3721008    
   170.500000       94.7294006    
   170.600006       92.4403992    
   170.699997       91.6327972    
   170.800003       90.4839020    
   170.899994       88.7923965    
   171.000000       88.0104980    
   171.100006       88.1384964    
   171.199997       86.9372025    
   171.300003       85.5254974    
   171.399994       83.8766022    
   171.500000       81.3407974    
   171.600006       79.3319016    
   171.699997       77.7546005    
   171.800003       78.1066971    
   171.899994       78.9446030    
   172.000000       82.0445023    
   172.100006       87.7279968    
   172.199997       91.4384003    
   172.300003       94.4629974    
   172.399994       97.0218964    
   172.500000       99.1100006    
   172.600006       100.499001    
   172.699997       100.206001    
   172.800003       98.9944000    
   172.899994       97.5206985    
   173.000000       97.2108002    
   173.100006       95.2415009    
   173.199997       95.5250015    
   173.300003       99.6471024    
   173.399994       105.764000    
   173.500000       111.331001    
   173.600006       110.961998    
   173.699997       108.508003    
   173.800003       106.856003    
   173.899994       107.172997    
   174.000000       107.450996    
   174.100006       107.670998    
   174.199997       106.779999    
   174.300003       106.338997    
   174.399994       107.556000    
   174.500000       109.276001    
   174.600006       110.044998    
   174.699997       112.709000    
   174.800003       112.811996    
   174.899994       113.806999    
   175.000000       112.327003    
   175.100006       109.179001    
   175.199997       106.852997    
   175.300003       105.947998    
   175.399994       104.154999    
   175.500000       99.3112030    
   175.600006       96.0980988    
   175.699997       93.8559036    
   175.800003       93.6341019    
   175.899994       95.9730988    
   176.000000       97.0022964    
   176.100006       98.3864975    
   176.199997       97.5838013    
   176.300003       97.5413971    
   176.399994       99.1154022    
   176.500000       99.8171005    
   176.600006       98.7469025    
   176.699997       98.8053970    
   176.800003       100.108002    
   176.899994       98.8209991    
   177.000000       99.8224030    
   177.100006       102.098999    
   177.199997       104.217003    
   177.300003       104.166000    
   177.399994       103.664001    
   177.500000       103.051003    
   177.600006       101.421997    
   177.699997       100.341003    
   177.800003       98.6462021    
   177.899994       97.4981003    
   178.000000       97.8921967    
   178.100006       99.1498032    
   178.199997       99.5357971    
   178.300003       99.7033997    
   178.399994       100.305000    
   178.500000       99.4312973    
   178.600006       99.4270020    
   178.699997       99.5542984    
   178.800003       99.5577011    
   178.899994       99.3077011    
   179.000000       98.6742020    
   179.100006       98.3986969    
   179.199997       99.5084000    
   179.300003       99.7511978    
   179.399994       98.3357010    
   179.500000       95.0463028    
   179.600006       91.9954987    
   179.699997       90.3268967    
   179.800003       91.0526962    
   179.899994       93.5507965    
   180.000000       95.0202026    
   180.100006       96.1167984    
   180.199997       96.6796036    
   180.300003       99.8003998    
   180.399994       101.815002    
   180.500000       101.777000    
   180.600006       102.053001    
   180.699997       102.126999    
   180.800003       104.778000    
   180.899994       109.572998    
   181.000000       112.083000    
   181.100006       113.918999    
   181.199997       113.990997    
   181.300003       113.692001    
   181.399994       112.082001    
   181.500000       109.183998    
   181.600006       105.403000    
   181.699997       101.099998    
   181.800003       97.3948975    
   181.899994       93.9619980    
   182.000000       91.6868973    
   182.100006       92.8234024    
   182.199997       95.4402008    
   182.300003       96.6839981    
   182.399994       97.1480026    
   182.500000       99.1129990    
   182.600006       98.2279968    
   182.699997       97.2475967    
   182.800003       95.9901962    
   182.899994       93.7975998    
   183.000000       94.1426010    
   183.100006       93.0414963    
   183.199997       93.2929993    
   183.300003       94.5539017    
   183.399994       95.4216003    
   183.500000       93.1608963    
   183.600006       93.5735016    
   183.699997       96.4761963    
   183.800003       100.214996    
   183.899994       101.873001    
   184.000000       100.859001    
   184.100006       98.4375000    
   184.199997       97.6838989    
   184.300003       98.2370987    
   184.399994       98.9234009    
   184.500000       101.603996    
   184.600006       100.944000    
   184.699997       99.1958008    
   184.800003       99.4725037    
   184.899994       100.060997    
   185.000000       102.272003    
   185.100006       103.938004    
   185.199997       102.216003    
   185.300003       99.4959030    
   185.399994       98.7068024    
   185.500000       99.0068970    
   185.600006       101.308998    
   185.699997       103.172997    
   185.800003       104.508003    
   185.899994       105.598000    
   186.000000       105.960999    
   186.100006       105.851997    
   186.199997       105.193001    
   186.300003       104.035004    
   186.399994       103.433998    
   186.500000       103.174004    
   186.600006       103.718002    
   186.699997       103.925003    
   186.800003       104.665001    
   186.899994       107.071999    
   187.000000       109.953003    
   187.100006       114.114998    
   187.199997       118.660004    
   187.300003       124.511002    
   187.399994       128.585999    
   187.500000       132.490997    
   187.600006       135.026001    
   187.699997       136.250000    
   187.800003       134.365997    
   187.899994       131.677002    
   188.000000       129.660995    
   188.100006       126.503998    
   188.199997       123.347000    
   188.300003       120.053001    
   188.399994       118.436996    
   188.500000       117.287003    
   188.600006       116.561996    
   188.699997       115.706001    
   188.800003       115.641998    
   188.899994       117.709999    
   189.000000       120.209000    
   189.100006       119.752998    
   189.199997       116.901001    
   189.300003       114.164001    
   189.399994       114.429001    
   189.500000       114.588997    
   189.600006       113.938004    
   189.699997       112.513000    
   189.800003       111.282997    
   189.899994       108.894997    
   190.000000       106.981003    
   190.100006       107.788002    
   190.199997       107.421997    
   190.300003       104.357002    
   190.399994       100.519997    
   190.500000       97.9331970    
   190.600006       97.1717987    
   190.699997       96.3366013    
   190.800003       96.2637024    
   190.899994       94.2686005    
   191.000000       92.0902023    
   191.100006       90.9618988    
   191.199997       90.1070023    
   191.300003       91.1883011    
   191.399994       90.9505997    
   191.500000       91.5889969    
   191.600006       91.2380981    
   191.699997       89.1701965    
   191.800003       86.1679001    
   191.899994       83.8551025    
   192.000000       83.5382996    
   192.100006       84.6055984    
   192.199997       84.1658020    
   192.300003       80.9072037    
   192.399994       80.6903000    
   192.500000       82.7537003    
   192.600006       84.0958023    
   192.699997       84.7733994    
   192.800003       84.2773972    
   192.899994       81.9360962    
   193.000000       82.4233017    
   193.100006       85.0606995    
   193.199997       84.6244965    
   193.300003       83.6895981    
   193.399994       85.6904984    
   193.500000       90.1821976    
   193.600006       93.1774979    
   193.699997       96.3936996    
   193.800003       98.0524979    
   193.899994       100.512001    
   194.000000       102.376999    
   194.100006       101.282997    
   194.199997       97.5829010    
   194.300003       94.8722000    
   194.399994       93.2912979    
   194.500000       90.1063004    
   194.600006       88.2758026    
   194.699997       88.7029037    
   194.800003       89.7891998    
   194.899994       92.1203995    
   195.000000       93.7319031    
   195.100006       92.6951981    
   195.199997       93.4088974    
   195.300003       95.5509033    
   195.399994       96.9461975    
   195.500000       99.4598999    
   195.600006       102.119003    
   195.699997       105.100998    
   195.800003       105.606003    
   195.899994       103.730003    
   196.000000       101.755997    
   196.100006       98.8112030    
   196.199997       99.3912964    
   196.300003       100.163002    
   196.399994       99.3497009    
   196.500000       99.4543991    
   196.600006       101.929001    
   196.699997       104.095001    
   196.800003       104.571999    
   196.899994       104.177002    
   197.000000       102.375999    
   197.100006       99.7352982    
   197.199997       98.9383011    
   197.300003       100.123001    
   197.399994       99.6455002    
   197.500000       99.6298981    
   197.600006       98.0571976    
   197.699997       97.1044998    
   197.800003       97.7630005    
   197.899994       98.0688019    
   198.000000       99.1740036    
   198.100006       101.702003    
   198.199997       102.747002    
   198.300003       101.627998    
   198.399994       99.7120972    
   198.500000       98.0481033    
   198.600006       96.3378983    
   198.699997       92.9082031    
   198.800003       90.7717972    
   198.899994       88.2004013    
   199.000000       86.6070023    
   199.100006       84.6565018    
   199.199997       83.5911026    
   199.300003       83.5520020    
   199.399994       84.4404984    
   199.500000       83.0514984    
   199.600006       82.5501022    
   199.699997       81.8572998    
   199.800003       81.0166016    
   199.899994       80.6372986    
   200.000000       81.4682007    
   200.100006       82.2257996    
   200.199997       84.1735001    
   200.300003       86.9925995    
   200.399994       89.5532990    
   200.500000       90.7081985    
   200.600006       93.3479004    
   200.699997       98.4065018    
   200.800003       103.031998    
   200.899994       108.984001    
   201.000000       112.680000    
   201.100006       115.315002    
   201.199997       118.327003    
   201.300003       121.670998    
   201.399994       122.771004    
   201.500000       120.832001    
   201.600006       117.247002    
   201.699997       115.537003    
   201.800003       116.887001    
   201.899994       118.614998    
   202.000000       118.030998    
   202.100006       115.742996    
   202.199997       113.353996    
   202.300003       112.250000    
   202.399994       112.958000    
   202.500000       111.023003    
   202.600006       108.508003    
   202.699997       105.473999    
   202.800003       104.726997    
   202.899994       107.429001    
   203.000000       109.525002    
   203.100006       109.435997    
   203.199997       107.857002    
   203.300003       106.725998    
   203.399994       107.353996    
   203.500000       108.934998    
   203.600006       109.406998    
   203.699997       111.707001    
   203.800003       112.737000    
   203.899994       111.814003    
   204.000000       109.433998    
   204.100006       107.208000    
   204.199997       107.098000    
   204.300003       107.806999    
   204.399994       110.039001    
   204.500000       110.608002    
   204.600006       107.498001    
   204.699997       103.266998    
   204.800003       102.004997    
   204.899994       100.954002    
   205.000000       100.089996    
   205.100006       99.8535995    
   205.199997       100.862000    
   205.300003       101.542000    
   205.399994       100.625999    
   205.500000       102.039001    
   205.600006       103.217003    
   205.699997       104.426003    
   205.800003       103.212997    
   205.899994       102.333000    
   206.000000       101.549004    
   206.100006       100.096001    
   206.199997       98.9078979    
   206.300003       99.6677017    
   206.399994       101.625000    
   206.500000       103.093002    
   206.600006       104.862999    
   206.699997       107.716003    
   206.800003       107.875000    
   206.899994       108.195000    
   207.000000       108.933998    
   207.100006       111.127998    
   207.199997       113.345001    
   207.300003       115.275002    
   207.399994       115.819000    
   207.500000       115.538002    
   207.600006       115.139999    
   207.699997       115.964996    
   207.800003       117.571999    
   207.899994       117.987000    
   208.000000       118.403999    
   208.100006       119.414001    
   208.199997       120.209999    
   208.300003       120.405998    
   208.399994       118.949997    
   208.500000       118.569000    
   208.600006       118.047997    
   208.699997       116.695999    
   208.800003       113.763000    
   208.899994       110.862999    
   209.000000       108.621002    
   209.100006       107.725998    
   209.199997       107.737000    
   209.300003       107.164001    
   209.399994       104.649002    
   209.500000       103.332001    
   209.600006       100.975998    
   209.699997       99.7154007    
   209.800003       99.2237015    
   209.899994       97.7076035    
   210.000000       95.7037964    
   210.100006       94.1901016    
   210.199997       93.9009018    
   210.300003       92.5556030    
   210.399994       91.6691971    
   210.500000       92.2927017    
   210.600006       92.8524017    
   210.699997       93.8665009    
   210.800003       94.4092026    
   210.899994       96.1583023    
   211.000000       96.3263016    
   211.100006       95.0792999    
   211.199997       93.6592026    
   211.300003       92.3228989    
   211.399994       91.6860962    
   211.500000       89.9022980    
   211.600006       88.3901978    
   211.699997       86.0884018    
   211.800003       85.5428009    
   211.899994       89.1309967    
   212.000000       91.6919022    
   212.100006       92.3591995    
   212.199997       93.0324020    
   212.300003       92.2149963    
   212.399994       92.0000000    
   212.500000       92.1402969    
   212.600006       92.2959976    
   212.699997       92.4615021    
   212.800003       91.6343002    
   212.899994       88.6015015    
   213.000000       86.1847000    
   213.100006       85.1796036    
   213.199997       84.2090988    
   213.300003       81.5449982    
   213.399994       80.6829987    
   213.500000       79.8100967    
   213.600006       81.6740036    
   213.699997       84.8936996    
   213.800003       88.3318024    
   213.899994       91.1007996    
   214.000000       92.0515976    
   214.100006       91.2046967    
   214.199997       91.7195969    
   214.300003       93.7170029    
   214.399994       96.9844971    
   214.500000       100.366997    
   214.600006       102.428001    
   214.699997       104.504997    
   214.800003       105.617996    
   214.899994       104.832001    
   215.000000       104.185997    
   215.100006       103.801003    
   215.199997       103.144997    
   215.300003       104.217003    
   215.399994       102.785004    
   215.500000       98.4231033    
   215.600006       96.4626007    
   215.699997       95.4537964    
   215.800003       95.5546036    
   215.899994       96.8852005    
   216.000000       96.7110977    
   216.100006       96.0718002    
   216.199997       94.1321030    
   216.300003       93.1956024    
   216.399994       95.3302994    
   216.500000       98.7806015    
   216.600006       103.030998    
   216.699997       109.216003    
   216.800003       113.457001    
   216.899994       117.904999    
   217.000000       117.831001    
   217.100006       115.052002    
   217.199997       113.468002    
   217.300003       109.389999    
   217.399994       107.181000    
   217.500000       105.709999    
   217.600006       104.176003    
   217.699997       102.144997    
   217.800003       102.223000    
   217.899994       103.597000    
   218.000000       104.750000    
   218.100006       106.064003    
   218.199997       106.498001    
   218.300003       105.058998    
   218.399994       103.660004    
   218.500000       105.581001    
   218.600006       107.518997    
   218.699997       108.734001    
   218.800003       109.016998    
   218.899994       109.028999    
   219.000000       109.622002    
   219.100006       108.246002    
   219.199997       107.213997    
   219.300003       105.291000    
   219.399994       103.378998    
   219.500000       101.820999    
   219.600006       100.010002    
   219.699997       99.0723038    
   219.800003       99.0309982    
   219.899994       101.559998    
   220.000000       104.432999    
   220.100006       106.077003    
   220.199997       108.356003    
   220.300003       110.112000    
   220.399994       111.406998    
   220.500000       113.446999    
   220.600006       114.998001    
   220.699997       116.902000    
   220.800003       118.418999    
   220.899994       119.642998    
   221.000000       120.964996    
   221.100006       121.464996    
   221.199997       123.408997    
   221.300003       125.223999    
   221.399994       127.440002    
   221.500000       130.658997    
   221.600006       134.927994    
   221.699997       139.423004    
   221.800003       138.634003    
   221.899994       137.259995    
   222.000000       137.903000    
   222.100006       138.024994    
   222.199997       139.016006    
   222.300003       139.570999    
   222.399994       138.807007    
   222.500000       136.876007    
   222.600006       133.445999    
   222.699997       129.931000    
   222.800003       127.245003    
   222.899994       126.224998    
   223.000000       124.793999    
   223.100006       123.767998    
   223.199997       123.150002    
   223.300003       122.946999    
   223.399994       123.491997    
   223.500000       126.127998    
   223.600006       126.748001    
   223.699997       127.015999    
   223.800003       127.542999    
   223.899994       129.570999    
   224.000000       130.888000    
   224.100006       130.408005    
   224.199997       130.276001    
   224.300003       130.358002    
   224.399994       130.973007    
   224.500000       133.826004    
   224.600006       135.820999    
   224.699997       136.811005    
   224.800003       137.432999    
   224.899994       138.048004    
   225.000000       138.445999    
   225.100006       139.740005    
   225.199997       139.485001    
   225.300003       140.250000    
   225.399994       140.087006    
   225.500000       137.470993    
   225.600006       134.175995    
   225.699997       131.326996    
   225.800003       131.117996    
   225.899994       130.992996    
   226.000000       130.733002    
   226.100006       129.380005    
   226.199997       128.492004    
   226.300003       127.612000    
   226.399994       126.698997    
   226.500000       127.375999    
   226.600006       127.342003    
   226.699997       126.200996    
   226.800003       125.592003    
   226.899994       124.656998    
   227.000000       125.672997    
   227.100006       125.543999    
   227.199997       122.935997    
   227.300003       121.056000    
   227.399994       118.917999    
   227.500000       115.327003    
   227.600006       114.491997    
   227.699997       112.976997    
   227.800003       112.594002    
   227.899994       114.889999    
   228.000000       118.825996    
   228.100006       121.307999    
   228.199997       121.424004    
   228.300003       120.956001    
   228.399994       120.883003    
   228.500000       121.954002    
   228.600006       121.545998    
   228.699997       121.133003    
   228.800003       120.990997    
   228.899994       119.693001    
   229.000000       119.112999    
   229.100006       120.948997    
   229.199997       120.587997    
   229.300003       118.338997    
   229.399994       116.492996    
   229.500000       114.234001    
   229.600006       112.740997    
   229.699997       113.366997    
   229.800003       113.356003    
   229.899994       114.623001    
   230.000000       114.375000    
   230.100006       110.709999    
   230.199997       108.025002    
   230.300003       107.223999    
   230.399994       104.442001    
   230.500000       102.823997    
   230.600006       103.016998    
   230.699997       105.788002    
   230.800003       108.417000    
   230.899994       110.195999    
   231.000000       112.459999    
   231.100006       115.811996    
   231.199997       118.238998    
   231.300003       119.610001    
   231.399994       120.346001    
   231.500000       120.416000    
   231.600006       121.042000    
   231.699997       120.219002    
   231.800003       119.473999    
   231.899994       120.014000    
   232.000000       119.879997    
   232.100006       120.855003    
   232.199997       120.822998    
   232.300003       123.125000    
   232.399994       124.735001    
   232.500000       126.011002    
   232.600006       124.158997    
   232.699997       119.973000    
   232.800003       116.785004    
   232.899994       115.619003    
   233.000000       117.539001    
   233.100006       118.564003    
   233.199997       119.087997    
   233.300003       120.306000    
   233.399994       119.209999    
   233.500000       116.908997    
   233.600006       114.781998    
   233.699997       111.983002    
   233.800003       109.972000    
   233.899994       107.650002    
   234.000000       105.990997    
   234.100006       104.417000    
   234.199997       103.538002    
   234.300003       103.724998    
   234.399994       103.300003    
   234.500000       104.307999    
   234.600006       105.094002    
   234.699997       106.554001    
   234.800003       108.948997    
   234.899994       110.795998    
   235.000000       110.648003    
   235.100006       111.727997    
   235.199997       113.098000    
   235.300003       114.806000    
   235.399994       116.188004    
   235.500000       116.011002    
   235.600006       115.623001    
   235.699997       114.664001    
   235.800003       113.112000    
   235.899994       113.523003    
   236.000000       116.192001    
   236.100006       118.413002    
   236.199997       117.704002    
   236.300003       116.761002    
   236.399994       117.278000    
   236.500000       117.495003    
   236.600006       118.363998    
   236.699997       120.567001    
   236.800003       122.853996    
   236.899994       124.602997    
   237.000000       125.485001    
   237.100006       127.471001    
   237.199997       128.813004    
   237.300003       130.520004    
   237.399994       129.731995    
   237.500000       126.829002    
   237.600006       125.205002    
   237.699997       123.639000    
   237.800003       120.399002    
   237.899994       115.867996    
   238.000000       115.521004    
   238.100006       116.607002    
   238.199997       117.254997    
   238.300003       119.584999    
   238.399994       121.195000    
   238.500000       124.014999    
   238.600006       124.233002    
   238.699997       123.319000    
   238.800003       120.692001    
   238.899994       119.601997    
   239.000000       118.138000    
   239.100006       115.697998    
   239.199997       114.767998    
   239.300003       112.389999    
   239.399994       110.891998    
   239.500000       110.897003    
   239.600006       111.502998    
   239.699997       113.044998    
   239.800003       112.949997    
   239.899994       111.795998    
   240.000000       109.273003    
   240.100006       109.184998    
   240.199997       109.725998    
   240.300003       110.568001    
   240.399994       111.787003    
   240.500000       113.198997    
   240.600006       113.075996    
   240.699997       115.176003    
   240.800003       115.526001    
   240.899994       114.239998    
   241.000000       113.987000    
   241.100006       113.662003    
   241.199997       112.860001    
   241.300003       111.398003    
   241.399994       109.630997    
   241.500000       108.988998    
   241.600006       108.321999    
   241.699997       107.057999    
   241.800003       105.742996    
   241.899994       105.642998    
   242.000000       108.035004    
   242.100006       109.518997    
   242.199997       110.723999    
   242.300003       112.206001    
   242.399994       112.387001    
   242.500000       112.445999    
   242.600006       113.540001    
   242.699997       116.851997    
   242.800003       118.837997    
   242.899994       117.170998    
   243.000000       114.563004    
   243.100006       115.054001    
   243.199997       115.383003    
   243.300003       116.199997    
   243.399994       114.913002    
   243.500000       112.901001    
   243.600006       112.746002    
   243.699997       114.241997    
   243.800003       114.942001    
   243.899994       115.084999    
   244.000000       113.943001    
   244.100006       112.598000    
   244.199997       110.174004    
   244.300003       109.915001    
   244.399994       111.053001    
   244.500000       111.772003    
   244.600006       112.267998    
   244.699997       111.370003    
   244.800003       109.658997    
   244.899994       108.133003    
   245.000000       107.113998    
   245.100006       104.625999    
   245.199997       103.757004    
   245.300003       104.213997    
   245.399994       104.935997    
   245.500000       104.656998    
   245.600006       103.402000    
   245.699997       100.862000    
   245.800003       98.8190002    
   245.899994       96.9061966    
   246.000000       96.7606964    
   246.100006       95.2051010    
   246.199997       93.0047989    
   246.300003       91.4201965    
   246.399994       90.9185028    
   246.500000       89.1732025    
   246.600006       88.3984985    
   246.699997       89.2647018    
   246.800003       89.4873962    
   246.899994       89.3412018    
   247.000000       88.0457001    
   247.100006       86.6238022    
   247.199997       85.8134995    
   247.300003       85.4727020    
   247.399994       85.0105972    
   247.500000       83.3541031    
   247.600006       82.3654022    
   247.699997       82.5542984    
   247.800003       82.9461975    
   247.899994       85.3245010    
   248.000000       87.5447006    
   248.100006       89.9840012    
   248.199997       90.7752991    
   248.300003       90.4797974    
   248.399994       91.1416016    
   248.500000       91.9096985    
   248.600006       92.1560974    
   248.699997       92.5383987    
   248.800003       91.9502029    
   248.899994       90.2006989    
   249.000000       87.7661972    
   249.100006       85.5246964    
   249.199997       85.9114990    
   249.300003       87.3576965    
   249.399994       89.5767975    
   249.500000       92.4217987    
   249.600006       93.8682022    
   249.699997       96.3134995    
   249.800003       98.0157013    
   249.899994       98.5615005    
   250.000000       97.2530975    
   250.100006       96.2060013    
   250.199997       94.1242981    
   250.300003       91.1687012    
   250.399994       88.8178024    
   250.500000       85.7324982    
   250.600006       82.3862991    
   250.699997       79.0062027    
   250.800003       78.7786026    
   250.899994       81.3294983    
   251.000000       83.0707016    
   251.100006       85.9296036    
   251.199997       88.6990967    
   251.300003       92.0362015    
   251.399994       93.7036972    
   251.500000       93.1344986    
   251.600006       89.7281036    
   251.699997       84.4331970    
   251.800003       82.9124985    
   251.899994       83.7422028    
   252.000000       84.4804001    
   252.100006       87.2688980    
   252.199997       87.6557999    
   252.300003       86.0408020    
   252.399994       85.1923981    
   252.500000       84.8203964    
   252.600006       84.5826035    
   252.699997       83.2322006    
   252.800003       81.5661011    
   252.899994       80.6681976    
   253.000000       81.3458023    
   253.100006       80.9809036    
   253.199997       81.0053024    
   253.300003       83.1184998    
   253.399994       85.6884995    
   253.500000       87.9882965    
   253.600006       90.4732971    
   253.699997       92.0914993    
   253.800003       92.6213989    
   253.899994       92.9419022    
   254.000000       92.2555008    
   254.100006       90.7424011    
   254.199997       90.8010025    
   254.300003       93.3207016    
   254.399994       96.8150024    
   254.500000       99.5542984    
   254.600006       101.313004    
   254.699997       101.668999    
   254.800003       103.674004    
   254.899994       108.101997    
   255.000000       109.958000    
   255.100006       110.753998    
   255.199997       112.957001    
   255.300003       113.132004    
   255.399994       112.515999    
   255.500000       109.849998    
   255.600006       109.838997    
   255.699997       110.837997    
   255.800003       111.419998    
   255.899994       110.848000    
   256.000000       110.070999    
   256.100006       108.575996    
   256.200012       108.007004    
   256.299988       106.421997    
   256.399994       104.237999    
   256.500000       101.482002    
   256.600006       99.8677979    
   256.700012       99.9328003    
   256.799988       99.7227020    
   256.899994       98.3366013    
   257.000000       98.2190018    
   257.100006       98.6989975    
   257.200012       99.0783005    
   257.299988       102.009003    
   257.399994       102.669998    
   257.500000       103.670998    
   257.600006       102.936996    
   257.700012       101.551003    
   257.799988       102.543999    
   257.899994       105.455002    
   258.000000       105.889999    
   258.100006       102.598999    
   258.200012       100.609001    
   258.299988       99.2683029    
   258.399994       99.2428970    
   258.500000       100.035004    
   258.600006       100.224998    
   258.700012       101.098999    
   258.799988       100.790001    
   258.899994       98.0792999    
   259.000000       95.6099014    
   259.100006       94.4020004    
   259.200012       94.2633972    
   259.299988       95.2244034    
   259.399994       96.6435013    
   259.500000       97.8703003    
   259.600006       98.6145020    
   259.700012       99.3012009    
   259.799988       102.150002    
   259.899994       106.958000    
   260.000000       109.476997    
   260.100006       109.676003    
   260.200012       111.160004    
   260.299988       113.000000    
   260.399994       113.695000    
   260.500000       114.499001    
   260.600006       114.513000    
   260.700012       113.573997    
   260.799988       114.791000    
   260.899994       116.749001    
   261.000000       114.985001    
   261.100006       110.700996    
   261.200012       106.565002    
   261.299988       101.890999    
   261.399994       99.9434967    
   261.500000       99.7988968    
   261.600006       99.0389023    
   261.700012       98.5248032    
   261.799988       99.6143036    
   261.899994       100.929001    
   262.000000       100.917000    
   262.100006       101.639000    
   262.200012       99.2703018    
   262.299988       96.4256973    
   262.399994       97.7695007    
   262.500000       99.1374969    
   262.600006       101.057999    
   262.700012       101.051003    
   262.799988       99.9845963    
   262.899994       98.1062012    
   263.000000       97.5169983    
   263.100006       96.6589966    
   263.200012       97.9048004    
   263.299988       96.8124008    
   263.399994       96.6659012    
   263.500000       96.6542969    
   263.600006       96.6987000    
   263.700012       95.8411026    
   263.799988       96.6066971    
   263.899994       98.9208984    
   264.000000       100.162003    
   264.100006       100.762001    
   264.200012       100.750000    
   264.299988       101.320999    
   264.399994       101.958000    
   264.500000       103.009003    
   264.600006       104.133003    
   264.700012       108.903999    
   264.799988       113.973000    
   264.899994       117.226997    
   265.000000       118.651001    
   265.100006       118.334000    
   265.200012       117.686996    
   265.299988       116.732002    
   265.399994       116.411003    
   265.500000       115.530998    
   265.600006       114.149002    
   265.700012       111.912003    
   265.799988       110.322998    
   265.899994       108.839996    
   266.000000       106.302002    
   266.100006       102.986000    
   266.200012       101.721001    
   266.299988       102.662003    
   266.399994       102.657997    
   266.500000       99.7011032    
   266.600006       95.0855026    
   266.700012       90.2320023    
   266.799988       86.6765976    
   266.899994       84.5662003    
   267.000000       83.3506012    
   267.100006       84.3732986    
   267.200012       85.7100983    
   267.299988       88.0785980    
   267.399994       91.0910034    
   267.500000       92.4536972    
   267.600006       91.4412994    
   267.700012       90.1474991    
   267.799988       89.6405029    
   267.899994       89.3184967    
   268.000000       90.7917023    
   268.100006       94.3556976    
   268.200012       95.9243011    
   268.299988       95.7571030    
   268.399994       96.8330994    
   268.500000       99.4001007    
   268.600006       102.827003    
   268.700012       103.367996    
   268.799988       104.279999    
   268.899994       104.703003    
   269.000000       106.766998    
   269.100006       109.014000    
   269.200012       111.580002    
   269.299988       112.384003    
   269.399994       114.709999    
   269.500000       118.185997    
   269.600006       119.919998    
   269.700012       119.709000    
   269.799988       120.612000    
   269.899994       121.876999    
   270.000000       122.404999    
   270.100006       122.705002    
   270.200012       123.242996    
   270.299988       125.607002    
   270.399994       127.981003    
   270.500000       129.391998    
   270.600006       129.871994    
   270.700012       130.050003    
   270.799988       130.139008    
   270.899994       132.022995    
   271.000000       133.671005    
   271.100006       135.057999    
   271.200012       135.733002    
   271.299988       136.317993    
   271.399994       137.304993    
   271.500000       137.395996    
   271.600006       135.598999    
   271.700012       135.524994    
   271.799988       137.367004    
   271.899994       138.070999    
   272.000000       138.449997    
   272.100006       138.106995    
   272.200012       137.638000    
   272.299988       137.802994    
   272.399994       139.682999    
   272.500000       140.524002    
   272.600006       140.335007    
   272.700012       141.656998    
   272.799988       142.677002    
   272.899994       142.554993    
   273.000000       140.201004    
   273.100006       134.561005    
   273.200012       131.330002    
   273.299988       129.658005    
   273.399994       128.625000    
   273.500000       127.890999    
   273.600006       126.454002    
   273.700012       125.247002    
   273.799988       128.526001    
   273.899994       132.843994    
   274.000000       135.319000    
   274.100006       136.460007    
   274.200012       134.755005    
   274.299988       135.315994    
   274.399994       137.641006    
   274.500000       141.399002    
   274.600006       143.406998    
   274.700012       140.173996    
   274.799988       137.987000    
   274.899994       136.188004    
   275.000000       134.731003    
   275.100006       134.835007    
   275.200012       135.791000    
   275.299988       134.959000    
   275.399994       134.095001    
   275.500000       136.725006    
   275.600006       138.539993    
   275.700012       137.990005    
   275.799988       137.492004    
   275.899994       136.809998    
   276.000000       133.832993    
   276.100006       132.317993    
   276.200012       132.069000    
   276.299988       131.270004    
   276.399994       132.417007    
   276.500000       134.044006    
   276.600006       133.268005    
   276.700012       134.684998    
   276.799988       136.572998    
   276.899994       137.214005    
   277.000000       136.287994    
   277.100006       135.419998    
   277.200012       134.283997    
   277.299988       135.048996    
   277.399994       137.322006    
   277.500000       139.272995    
   277.600006       140.182999    
   277.700012       139.582001    
   277.799988       137.910004    
   277.899994       135.697006    
   278.000000       133.313995    
   278.100006       131.151993    
   278.200012       132.128998    
   278.299988       135.843002    
   278.399994       138.677002    
   278.500000       139.436996    
   278.600006       137.237000    
   278.700012       135.856003    
   278.799988       135.248993    
   278.899994       136.057007    
   279.000000       138.001999    
   279.100006       140.350006    
   279.200012       142.867996    
   279.299988       146.666000    
   279.399994       147.664993    
   279.500000       145.050003    
   279.600006       142.332993    
   279.700012       140.944000    
   279.799988       140.645004    
   279.899994       139.533997    
   280.000000       138.813004    
   280.100006       138.544998    
   280.200012       139.233994    
   280.299988       141.195999    
   280.399994       141.016998    
   280.500000       136.772995    
   280.600006       134.093002    
   280.700012       134.529999    
   280.799988       135.395996    
   280.899994       135.738998    
   281.000000       137.026993    
   281.100006       135.945007    
   281.200012       133.919006    
   281.299988       131.054993    
   281.399994       130.600006    
   281.500000       132.949997    
   281.600006       134.117004    
   281.700012       135.414001    
   281.799988       136.727997    
   281.899994       137.003998    
   282.000000       138.718994    
   282.100006       141.852005    
   282.200012       144.205002    
   282.299988       144.457001    
   282.399994       147.046997    
   282.500000       152.914001    
   282.600006       156.141998    
   282.700012       158.882996    
   282.799988       161.557007    
   282.899994       162.690994    
   283.000000       164.589005    
   283.100006       165.511993    
   283.200012       165.406998    
   283.299988       166.690994    
   283.399994       167.893997    
   283.500000       168.128006    
   283.600006       167.703003    
   283.700012       166.608002    
   283.799988       168.100006    
   283.899994       169.020004    
   284.000000       169.395004    
   284.100006       167.858994    
   284.200012       166.259003    
   284.299988       165.718002    
   284.399994       166.348999    
   284.500000       166.028000    
   284.600006       163.550003    
   284.700012       160.947998    
   284.799988       160.414001    
   284.899994       162.279007    
   285.000000       161.612000    
   285.100006       159.794998    
   285.200012       156.742004    
   285.299988       155.287994    
   285.399994       154.332001    
   285.500000       152.001007    
   285.600006       150.024002    
   285.700012       145.666000    
   285.799988       145.108994    
   285.899994       146.921997    
   286.000000       149.710999    
   286.100006       153.123993    
   286.200012       155.145004    
   286.299988       158.244995    
   286.399994       160.735001    
   286.500000       161.188995    
   286.600006       160.244003    
   286.700012       158.712006    
   286.799988       157.059006    
   286.899994       155.410004    
   287.000000       152.863007    
   287.100006       147.615997    
   287.200012       145.955002    
   287.299988       147.778000    
   287.399994       147.320007    
   287.500000       147.199005    
   287.600006       147.147003    
   287.700012       148.953003    
   287.799988       149.595001    
   287.899994       149.285004    
   288.000000       148.886993    
   288.100006       149.401993    
   288.200012       150.179993    
   288.299988       151.154999    
   288.399994       150.132004    
   288.500000       146.863998    
   288.600006       144.897003    
   288.700012       144.028000    
   288.799988       145.005997    
   288.899994       145.076004    
   289.000000       143.852997    
   289.100006       140.873001    
   289.200012       138.942001    
   289.299988       138.169998    
   289.399994       138.666000    
   289.500000       141.171997    
   289.600006       142.014008    
   289.700012       144.942993    
   289.799988       147.328003    
   289.899994       149.046997    
   290.000000       148.822998    
   290.100006       147.731995    
   290.200012       144.436996    
   290.299988       141.556000    
   290.399994       141.220993    
   290.500000       139.973007    
   290.600006       141.041000    
   290.700012       141.559006    
   290.799988       141.755997    
   290.899994       142.434006    
   291.000000       143.276001    
   291.100006       147.447998    
   291.200012       149.171997    
   291.299988       148.037994    
   291.399994       146.714996    
   291.500000       147.123001    
   291.600006       149.181000    
   291.700012       150.042999    
   291.799988       149.949005    
   291.899994       149.246994    
   292.000000       149.619995    
   292.100006       150.636002    
   292.200012       152.151993    
   292.299988       155.598007    
   292.399994       157.697998    
   292.500000       158.904007    
   292.600006       160.057007    
   292.700012       160.216003    
   292.799988       158.742996    
   292.899994       156.841003    
   293.000000       157.755005    
   293.100006       160.710007    
   293.200012       161.600006    
   293.299988       159.604996    
   293.399994       158.274994    
   293.500000       160.128006    
   293.600006       161.813995    
   293.700012       161.604996    
   293.799988       160.173996    
   293.899994       158.494995    
   294.000000       156.093994    
   294.100006       155.175995    
   294.200012       153.699997    
   294.299988       151.309006    
   294.399994       150.166000    
   294.500000       150.296005    
   294.600006       151.761002    
   294.700012       153.716995    
   294.799988       155.598999    
   294.899994       157.367996    
   295.000000       158.638000    
   295.100006       158.600006    
   295.200012       159.727005    
   295.299988       161.776993    
   295.399994       163.927002    
   295.500000       164.669006    
   295.600006       164.393997    
   295.700012       164.544006    
   295.799988       164.835999    
   295.899994       165.348007    
   296.000000       164.712997    
   296.100006       165.007996    
   296.200012       164.500000    
   296.299988       163.886993    
   296.399994       162.194000    
   296.500000       160.281998    
   296.600006       159.285995    
   296.700012       158.401001    
   296.799988       157.585007    
   296.899994       156.994003    
   297.000000       155.533997    
   297.100006       152.983002    
   297.200012       151.679001    
   297.299988       150.593994    
   297.399994       149.559006    
   297.500000       149.690002    
   297.600006       149.660995    
   297.700012       150.076004    
   297.799988       152.084000    
   297.899994       153.582993    
   298.000000       153.968002    
   298.100006       157.154007    
   298.200012       161.065002    
   298.299988       163.848007    
   298.399994       167.207993    
   298.500000       171.584000    
   298.600006       174.442993    
   298.700012       176.007996    
   298.799988       177.082001    
   298.899994       177.091995    
   299.000000       178.166000    
   299.100006       178.414993    
   299.200012       178.518005    
   299.299988       179.399994    
   299.399994       178.561005    
   299.500000       176.399994    
   299.600006       176.389999    
   299.700012       174.307999    
   299.799988       172.044006    
   299.899994       169.772995    
   300.000000       167.561996    
   300.100006       162.348007    
   300.200012       160.169006    
   300.299988       161.862000    
   300.399994       164.520996    
   300.500000       166.287003    
   300.600006       165.947006    
   300.700012       164.727005    
   300.799988       162.608994    
   300.899994       159.485001    
   301.000000       156.613998    
   301.100006       154.542007    
   301.200012       152.373001    
   301.299988       149.007004    
   301.399994       148.177002    
   301.500000       150.889008    
   301.600006       154.126007    
   301.700012       156.003998    
   301.799988       156.643997    
   301.899994       156.927002    
   302.000000       158.171005    
   302.100006       158.464005    
   302.200012       158.007004    
   302.299988       156.636993    
   302.399994       155.692001    
   302.500000       153.367004    
   302.600006       151.852997    
   302.700012       152.533997    
   302.799988       152.315994    
   302.899994       150.602997    
   303.000000       147.126007    
   303.100006       143.820007    
   303.200012       141.393997    
   303.299988       140.973999    
   303.399994       142.520004    
   303.500000       144.781998    
   303.600006       146.998001    
   303.700012       148.671997    
   303.799988       150.541000    
   303.899994       151.804001    
   304.000000       152.399002    
   304.100006       153.813995    
   304.200012       155.891006    
   304.299988       156.673996    
   304.399994       157.291000    
   304.500000       156.912003    
   304.600006       156.186005    
   304.700012       153.684998    
   304.799988       151.959000    
   304.899994       150.421005    
   305.000000       152.287994    
   305.100006       155.194000    
   305.200012       155.949005    
   305.299988       155.522003    
   305.399994       155.602997    
   305.500000       155.826996    
   305.600006       155.408997    
   305.700012       155.151001    
   305.799988       151.945999    
   305.899994       150.917999    
   306.000000       151.710007    
   306.100006       153.867996    
   306.200012       154.438995    
   306.299988       153.050995    
   306.399994       151.673004    
   306.500000       150.972000    
   306.600006       152.737000    
   306.700012       156.537003    
   306.799988       159.516006    
   306.899994       161.352997    
   307.000000       163.785995    
   307.100006       168.031998    
   307.200012       169.423004    
   307.299988       167.272995    
   307.399994       165.337006    
   307.500000       163.403000    
   307.600006       162.514999    
   307.700012       163.263000    
   307.799988       163.787003    
   307.899994       163.330994    
   308.000000       162.106003    
   308.100006       159.856003    
   308.200012       159.386993    
   308.299988       160.837997    
   308.399994       162.171005    
   308.500000       165.102997    
   308.600006       166.016998    
   308.700012       165.197006    
   308.799988       166.395004    
   308.899994       165.794006    
   309.000000       163.315002    
   309.100006       161.682007    
   309.200012       161.569000    
   309.299988       162.503006    
   309.399994       164.570999    
   309.500000       165.742996    
   309.600006       166.500000    
   309.700012       166.647003    
   309.799988       165.511002    
   309.899994       163.647003    
   310.000000       162.238998    
   310.100006       159.755997    
   310.200012       158.600006    
   310.299988       157.742004    
   310.399994       157.671997    
   310.500000       157.835999    
   310.600006       157.893997    
   310.700012       156.229996    
   310.799988       156.095001    
   310.899994       155.423996    
   311.000000       152.537003    
   311.100006       149.292999    
   311.200012       147.802994    
   311.299988       147.705994    
   311.399994       148.589996    
   311.500000       149.423996    
   311.600006       150.667007    
   311.700012       153.302002    
   311.799988       154.304993    
   311.899994       155.740997    
   312.000000       159.113998    
   312.100006       161.485992    
   312.200012       160.542007    
   312.299988       160.141998    
   312.399994       160.399994    
   312.500000       159.227005    
   312.600006       157.709000    
   312.700012       157.164993    
   312.799988       160.261993    
   312.899994       163.473007    
   313.000000       164.796997    
   313.100006       167.414001    
   313.200012       168.914993    
   313.299988       167.533997    
   313.399994       167.091995    
   313.500000       167.697006    
   313.600006       166.822998    
   313.700012       163.783005    
   313.799988       163.022003    
   313.899994       163.223999    
   314.000000       164.384995    
   314.100006       165.600006    
   314.200012       165.697006    
   314.299988       164.615005    
   314.399994       161.990005    
   314.500000       159.796997    
   314.600006       159.283005    
   314.700012       159.660995    
   314.799988       160.914993    
   314.899994       164.119003    
   315.000000       166.362000    
   315.100006       169.561005    
   315.200012       170.634995    
   315.299988       169.421005    
   315.399994       168.031998    
   315.500000       168.722000    
   315.600006       171.238998    
   315.700012       172.955002    
   315.799988       173.500000    
   315.899994       175.501999    
   316.000000       177.787994    
   316.100006       177.789001    
   316.200012       178.276001    
   316.299988       180.014008    
   316.399994       180.501999    
   316.500000       180.462006    
   316.600006       178.158005    
   316.700012       175.917999    
   316.799988       175.190994    
   316.899994       175.054001    
   317.000000       174.794998    
   317.100006       174.007996    
   317.200012       172.563995    
   317.299988       172.654999    
   317.399994       171.593002    
   317.500000       169.514008    
   317.600006       168.104996    
   317.700012       166.505005    
   317.799988       165.957001    
   317.899994       165.681000    
   318.000000       164.511002    
   318.100006       163.210007    
   318.200012       160.794006    
   318.299988       156.589005    
   318.399994       153.535004    
   318.500000       153.339005    
   318.600006       154.261002    
   318.700012       154.093994    
   318.799988       153.843994    
   318.899994       154.145004    
   319.000000       155.272995    
   319.100006       156.406006    
   319.200012       156.248993    
   319.299988       155.572006    
   319.399994       156.886993    
   319.500000       159.477005    
   319.600006       162.033997    
   319.700012       162.238998    
   319.799988       159.669998    
   319.899994       156.567001    
   320.000000       153.162003    
   320.100006       150.757004    
   320.200012       149.401993    
   320.299988       149.184998    
   320.399994       148.960007    
   320.500000       149.612000    
   320.600006       149.811005    
   320.700012       148.022003    
   320.799988       146.824005    
   320.899994       144.865997    
   321.000000       144.927002    
   321.100006       145.733002    
   321.200012       146.570999    
   321.299988       147.755997    
   321.399994       150.664001    
   321.500000       156.065002    
   321.600006       160.903000    
   321.700012       162.621002    
   321.799988       161.059998    
   321.899994       157.666000    
   322.000000       157.942993    
   322.100006       159.080002    
   322.200012       159.996002    
   322.299988       158.585007    
   322.399994       158.085999    
   322.500000       160.110992    
   322.600006       162.195999    
   322.700012       163.912994    
   322.799988       164.688995    
   322.899994       165.921005    
   323.000000       167.184998    
   323.100006       169.044006    
   323.200012       169.445007    
   323.299988       170.164993    
   323.399994       170.141998    
   323.500000       168.675995    
   323.600006       167.867004    
   323.700012       168.296005    
   323.799988       167.404007    
   323.899994       164.488007    
   324.000000       162.354996    
   324.100006       162.033005    
   324.200012       163.541000    
   324.299988       165.938995    
   324.399994       166.179001    
   324.500000       163.546997    
   324.600006       159.839005    
   324.700012       156.231995    
   324.799988       155.184998    
   324.899994       154.779999    
   325.000000       152.996002    
   325.100006       148.654007    
   325.200012       146.811996    
   325.299988       146.339996    
   325.399994       146.764999    
   325.500000       147.330002    
   325.600006       147.158005    
   325.700012       145.934998    
   325.799988       145.326004    
   325.899994       146.733002    
   326.000000       148.451004    
   326.100006       150.548004    
   326.200012       150.927002    
   326.299988       152.931000    
   326.399994       153.054993    
   326.500000       152.035004    
   326.600006       151.160004    
   326.700012       149.332993    
   326.799988       148.479996    
   326.899994       147.789993    
   327.000000       148.608994    
   327.100006       148.856995    
   327.200012       148.494003    
   327.299988       146.309998    
   327.399994       144.567993    
   327.500000       142.319000    
   327.600006       141.535004    
   327.700012       141.828003    
   327.799988       141.649002    
   327.899994       140.882004    
   328.000000       139.287003    
   328.100006       137.106003    
   328.200012       135.921997    
   328.299988       137.050003    
   328.399994       138.567993    
   328.500000       138.529999    
   328.600006       136.526993    
   328.700012       135.550003    
   328.799988       133.268005    
   328.899994       131.237000    
   329.000000       130.951004    
   329.100006       131.229996    
   329.200012       134.100998    
   329.299988       138.403000    
   329.399994       140.582993    
   329.500000       146.613007    
   329.600006       151.087006    
   329.700012       152.544998    
   329.799988       150.307999    
   329.899994       148.445999    
   330.000000       150.237000    
   330.100006       151.399994    
   330.200012       152.259003    
   330.299988       153.272995    
   330.399994       152.270996    
   330.500000       151.028000    
   330.600006       148.807007    
   330.700012       146.871002    
   330.799988       147.057007    
   330.899994       147.942993    
   331.000000       148.255997    
   331.100006       149.313995    
   331.200012       149.179993    
   331.299988       145.774002    
   331.399994       143.796005    
   331.500000       143.434006    
   331.600006       143.936996    
   331.700012       146.470001    
   331.799988       149.026993    
   331.899994       150.300995    
   332.000000       152.298996    
   332.100006       154.132004    
   332.200012       155.266998    
   332.299988       154.445007    
   332.399994       153.973007    
   332.500000       153.830002    
   332.600006       156.020004    
   332.700012       156.981995    
   332.799988       157.690002    
   332.899994       160.356995    
   333.000000       162.434006    
   333.100006       164.240997    
   333.200012       164.660995    
   333.299988       163.753998    
   333.399994       164.113007    
   333.500000       165.822998    
   333.600006       167.272003    
   333.700012       167.796005    
   333.799988       166.895004    
   333.899994       165.210007    
   334.000000       165.095001    
   334.100006       162.940994    
   334.200012       160.339005    
   334.299988       159.164001    
   334.399994       157.460007    
   334.500000       153.682999    
   334.600006       151.350998    
   334.700012       150.279007    
   334.799988       150.429001    
   334.899994       149.947998    
   335.000000       150.322998    
   335.100006       150.069000    
   335.200012       148.487000    
   335.299988       149.332001    
   335.399994       149.904999    
   335.500000       149.468994    
   335.600006       150.643005    
   335.700012       152.580994    
   335.799988       152.664001    
   335.899994       151.449005    
   336.000000       150.869995    
   336.100006       150.834000    
   336.200012       149.817001    
   336.299988       146.710007    
   336.399994       145.714005    
   336.500000       144.662994    
   336.600006       143.604996    
   336.700012       142.582001    
   336.799988       142.438004    
   336.899994       142.063995    
   337.000000       141.449997    
   337.100006       141.104004    
   337.200012       140.830002    
   337.299988       137.757004    
   337.399994       136.121002    
   337.500000       137.033997    
   337.600006       137.016006    
   337.700012       136.778000    
   337.799988       136.246002    
   337.899994       136.531998    
   338.000000       136.925995    
   338.100006       138.755005    
   338.200012       140.750000    
   338.299988       141.669006    
   338.399994       141.100998    
   338.500000       141.108994    
   338.600006       141.307007    
   338.700012       141.546005    
   338.799988       140.822006    
   338.899994       139.238007    
   339.000000       140.330994    
   339.100006       143.244995    
   339.200012       146.052002    
   339.299988       148.623993    
   339.399994       149.664993    
   339.500000       150.559006    
   339.600006       151.304993    
   339.700012       152.636993    
   339.799988       154.365005    
   339.899994       155.731003    
   340.000000       155.748993    
   340.100006       154.026993    
   340.200012       152.067001    
   340.299988       151.082993    
   340.399994       149.925003    
   340.500000       149.636002    
   340.600006       148.468002    
   340.700012       147.699997    
   340.799988       147.141006    
   340.899994       147.531998    
   341.000000       147.531998    
   341.100006       144.690002    
   341.200012       141.904007    
   341.299988       140.621002    
   341.399994       141.044998    
   341.500000       140.356003    
   341.600006       141.039001    
   341.700012       143.274994    
   341.799988       146.024002    
   341.899994       147.007004    
   342.000000       145.348999    
   342.100006       143.158005    
   342.200012       142.673996    
   342.299988       142.992004    
   342.399994       141.300003    
   342.500000       138.223999    
   342.600006       139.259003    
   342.700012       143.977005    
   342.799988       146.569000    
   342.899994       148.188995    
   343.000000       150.628998    
   343.100006       153.612000    
   343.200012       153.417007    
   343.299988       153.276001    
   343.399994       152.222000    
   343.500000       148.408997    
   343.600006       146.841003    
   343.700012       145.274994    
   343.799988       145.746994    
   343.899994       145.682999    
   344.000000       145.854004    
   344.100006       148.914001    
   344.200012       151.682999    
   344.299988       155.701004    
   344.399994       157.315002    
   344.500000       158.171005    
   344.600006       158.641006    
   344.700012       156.296997    
   344.799988       153.156006    
   344.899994       149.143997    
   345.000000       147.917007    
   345.100006       145.723007    
   345.200012       144.789001    
   345.299988       146.029999    
   345.399994       145.582001    
   345.500000       145.076996    
   345.600006       145.240005    
   345.700012       147.520996    
   345.799988       146.623993    
   345.899994       146.826996    
   346.000000       146.921005    
   346.100006       147.472000    
   346.200012       147.546005    
   346.299988       147.147003    
   346.399994       147.056000    
   346.500000       149.158997    
   346.600006       153.162003    
   346.700012       157.923996    
   346.799988       160.095993    
   346.899994       161.826996    
   347.000000       161.858994    
   347.100006       159.591995    
   347.200012       158.233002    
   347.299988       156.067001    
   347.399994       152.977997    
   347.500000       147.878998    
   347.600006       143.964996    
   347.700012       143.408005    
   347.799988       144.701996    
   347.899994       145.778000    
   348.000000       145.895996    
   348.100006       145.988007    
   348.200012       148.020004    
   348.299988       152.164993    
   348.399994       153.039001    
   348.500000       150.529007    
   348.600006       147.882996    
   348.700012       147.742996    
   348.799988       148.981003    
   348.899994       149.906006    
   349.000000       149.179993    
   349.100006       149.582993    
   349.200012       150.563004    
   349.299988       151.477997    
   349.399994       153.203003    
   349.500000       156.703995    
   349.600006       157.102997    
   349.700012       154.406998    
   349.799988       153.315994    
   349.899994       152.384995    
   350.000000       152.656998    
   350.100006       153.910004    
   350.200012       155.813995    
   350.299988       158.688004    
   350.399994       161.481003    
   350.500000       164.348007    
   350.600006       166.942993    
   350.700012       168.475006    
   350.799988       172.145004    
   350.899994       173.089996    
   351.000000       170.354004    
   351.100006       166.798004    
   351.200012       166.750000    
   351.299988       167.382996    
   351.399994       166.324997    
   351.500000       167.335007    
   351.600006       169.389999    
   351.700012       170.449005    
   351.799988       169.727997    
   351.899994       170.037003    
   352.000000       170.537003    
   352.100006       170.608002    
   352.200012       168.274002    
   352.299988       167.029007    
   352.399994       163.565002    
   352.500000       159.923004    
   352.600006       157.466003    
   352.700012       156.871002    
   352.799988       156.809998    
   352.899994       155.761002    
   353.000000       154.876007    
   353.100006       159.218002    
   353.200012       162.354996    
   353.299988       165.625000    
   353.399994       166.720001    
   353.500000       170.177002    
   353.600006       172.636993    
   353.700012       172.115005    
   353.799988       171.903000    
   353.899994       172.102005    
   354.000000       170.242996    
   354.100006       167.647003    
   354.200012       165.356003    
   354.299988       163.998993    
   354.399994       163.020996    
   354.500000       161.979996    
   354.600006       162.311996    
   354.700012       163.584000    
   354.799988       162.194000    
   354.899994       158.595993    
   355.000000       157.843002    
   355.100006       156.024002    
   355.200012       155.714005    
   355.299988       157.287003    
   355.399994       160.108002    
   355.500000       165.039001    
   355.600006       169.108002    
   355.700012       172.494003    
   355.799988       172.942001    
   355.899994       171.977997    
   356.000000       170.796005    
   356.100006       168.552994    
   356.200012       166.985992    
   356.299988       165.490997    
   356.399994       163.472000    
   356.500000       159.820999    
   356.600006       157.886002    
   356.700012       156.091003    
   356.799988       155.451004    
   356.899994       156.628998    
   357.000000       157.634995    
   357.100006       158.417007    
   357.200012       157.860001    
   357.299988       157.552002    
   357.399994       158.110001    
   357.500000       158.966995    
   357.600006       158.567993    
   357.700012       159.667007    
   357.799988       161.404007    
   357.899994       164.113007    
   358.000000       166.246994    
   358.100006       168.292007    
   358.200012       168.830002    
   358.299988       168.182999    
   358.399994       168.042007    
   358.500000       169.091003    
   358.600006       171.707001    
   358.700012       171.425003    
   358.799988       168.261002    
   358.899994       163.929993    
   359.000000       161.259003    
   359.100006       157.828003    
   359.200012       155.203003    
   359.299988       155.432999    
   359.399994       155.839005    
   359.500000       155.748993    
   359.600006       153.218994    
   359.700012       150.470001    
   359.799988       149.087997    
   359.899994       150.653000    
   360.000000       151.548996    
   360.100006       149.481003    
   360.200012       147.802002    
   360.299988       146.054001    
   360.399994       143.675003    
   360.500000       143.028000    
   360.600006       143.860992    
   360.700012       145.250000    
   360.799988       146.641998    
   360.899994       148.867996    
   361.000000       147.404007    
   361.100006       142.783997    
   361.200012       137.927002    
   361.299988       134.110992    
   361.399994       132.274002    
   361.500000       130.175003    
   361.600006       127.606003    
   361.700012       124.803001    
   361.799988       123.598000    
   361.899994       120.291000    
   362.000000       117.311996    
   362.100006       117.447998    
   362.200012       117.897003    
   362.299988       117.322998    
   362.399994       118.920998    
   362.500000       121.047997    
   362.600006       121.867996    
   362.700012       123.722000    
   362.799988       125.610001    
   362.899994       128.498993    
   363.000000       131.091995    
   363.100006       132.518005    
   363.200012       131.188004    
   363.299988       130.072998    
   363.399994       128.610992    
   363.500000       127.091003    
   363.600006       127.369003    
   363.700012       129.582993    
   363.799988       132.542999    
   363.899994       136.003998    
   364.000000       136.139008    
   364.100006       135.391998    
   364.200012       137.570007    
   364.299988       140.880997    
   364.399994       141.220001    
   364.500000       141.438004    
   364.600006       140.317001    
   364.700012       136.613998    
   364.799988       134.567993    
   364.899994       132.453003    
   365.000000       131.044006    
   365.100006       132.490997    
   365.200012       133.684006    
   365.299988       134.966995    
   365.399994       136.462006    
   365.500000       137.294006    
   365.600006       137.886002    
   365.700012       138.716003    
   365.799988       139.173004    
   365.899994       139.796005    
   366.000000       142.466995    
   366.100006       143.593002    
   366.200012       142.501007    
   366.299988       139.792999    
   366.399994       138.324997    
   366.500000       136.910004    
   366.600006       135.744003    
   366.700012       135.524994    
   366.799988       135.001007    
   366.899994       135.975006    
   367.000000       136.953995    
   367.100006       139.011993    
   367.200012       139.791000    
   367.299988       140.591995    
   367.399994       141.223007    
   367.500000       140.384995    
   367.600006       138.589005    
   367.700012       137.227005    
   367.799988       137.401993    
   367.899994       139.115005    
   368.000000       140.235992    
   368.100006       141.988998    
   368.200012       143.279999    
   368.299988       145.244995    
   368.399994       146.063995    
   368.500000       147.199005    
   368.600006       147.841003    
   368.700012       147.535995    
   368.799988       145.658997    
   368.899994       143.126999    
   369.000000       141.126999    
   369.100006       139.507996    
   369.200012       140.628998    
   369.299988       141.973007    
   369.399994       140.772003    
   369.500000       140.701996    
   369.600006       138.434006    
   369.700012       134.953003    
   369.799988       135.035995    
   369.899994       137.617996    
   370.000000       142.591995    
   370.100006       145.332993    
   370.200012       147.229996    
   370.299988       150.026001    
   370.399994       151.899002    
   370.500000       154.647995    
   370.600006       157.701004    
   370.700012       160.389008    
   370.799988       161.447998    
   370.899994       162.757996    
   371.000000       164.613007    
   371.100006       163.483994    
   371.200012       164.018997    
   371.299988       164.287003    
   371.399994       163.787994    
   371.500000       164.542999    
   371.600006       166.447006    
   371.700012       167.350006    
   371.799988       168.666000    
   371.899994       170.205002    
   372.000000       171.750000    
   372.100006       174.651993    
   372.200012       176.591995    
   372.299988       176.238998    
   372.399994       176.237000    
   372.500000       175.511993    
   372.600006       174.940994    
   372.700012       175.253006    
   372.799988       173.604004    
   372.899994       174.281998    
   373.000000       176.884995    
   373.100006       178.186005    
   373.200012       176.593994    
   373.299988       174.514008    
   373.399994       172.436996    
   373.500000       170.459000    
   373.600006       169.518997    
   373.700012       166.925995    
   373.799988       166.362000    
   373.899994       165.983994    
   374.000000       163.589996    
   374.100006       159.516998    
   374.200012       157.662994    
   374.299988       156.615005    
   374.399994       156.716003    
   374.500000       153.733994    
   374.600006       152.606003    
   374.700012       152.253006    
   374.799988       151.016998    
   374.899994       151.912003    
   375.000000       151.395996    
   375.100006       149.572006    
   375.200012       147.699005    
   375.299988       146.488998    
   375.399994       144.757996    
   375.500000       144.391006    
   375.600006       144.322998    
   375.700012       146.576996    
   375.799988       147.570999    
   375.899994       148.134995    
   376.000000       150.404999    
   376.100006       153.552002    
   376.200012       153.501007    
   376.299988       154.147003    
   376.399994       154.673996    
   376.500000       153.304993    
   376.600006       153.035995    
   376.700012       152.511993    
   376.799988       150.789993    
   376.899994       149.651993    
   377.000000       148.496994    
   377.100006       147.988007    
   377.200012       149.104996    
   377.299988       148.996994    
   377.399994       148.167999    
   377.500000       149.479004    
   377.600006       151.205994    
   377.700012       150.841995    
   377.799988       148.778000    
   377.899994       145.835999    
   378.000000       145.835999    
   378.100006       145.651001    
   378.200012       146.123001    
   378.299988       146.651993    
   378.399994       146.755997    
   378.500000       148.061005    
   378.600006       148.179001    
   378.700012       150.386993    
   378.799988       152.313004    
   378.899994       154.210007    
   379.000000       152.565994    
   379.100006       150.722000    
   379.200012       149.442993    
   379.299988       150.453003    
   379.399994       150.703003    
   379.500000       148.742996    
   379.600006       146.285004    
   379.700012       143.776993    
   379.799988       144.673996    
   379.899994       146.649994    
   380.000000       147.804001    
   380.100006       147.794998    
   380.200012       149.005005    
   380.299988       150.496994    
   380.399994       150.912994    
   380.500000       149.003006    
   380.600006       147.927002    
   380.700012       145.505997    
   380.799988       146.503998    
   380.899994       148.729996    
   381.000000       148.630005    
   381.100006       147.578003    
   381.200012       149.388000    
   381.299988       150.936996    
   381.399994       152.466003    
   381.500000       153.628006    
   381.600006       154.576004    
   381.700012       154.600998    
   381.799988       153.248001    
   381.899994       150.233994    
   382.000000       150.755005    
   382.100006       151.473999    
   382.200012       150.535995    
   382.299988       148.860992    
   382.399994       148.248993    
   382.500000       147.488007    
   382.600006       146.953003    
   382.700012       144.533997    
   382.799988       143.037994    
   382.899994       143.830994    
   383.000000       143.557999    
   383.100006       141.813004    
   383.200012       140.597000    
   383.299988       142.369995    
   383.399994       141.806000    
   383.500000       139.641998    
   383.600006       138.768005    
   383.700012       138.820999    
   383.799988       138.996994    
   383.899994       138.843994    
   384.000000       137.154999    
   384.100006       134.673004    
   384.200012       131.910995    
   384.299988       129.438004    
   384.399994       127.809998    
   384.500000       126.188004    
   384.600006       125.067001    
   384.700012       125.361000    
   384.799988       127.255997    
   384.899994       132.026001    
   385.000000       134.037003    
   385.100006       135.380997    
   385.200012       138.195999    
   385.299988       140.507004    
   385.399994       141.996994    
   385.500000       141.274002    
   385.600006       142.395996    
   385.700012       144.190994    
   385.799988       143.449997    
   385.899994       140.563995    
   386.000000       139.643997    
   386.100006       138.658005    
   386.200012       138.362000    
   386.299988       137.686005    
   386.399994       137.209000    
   386.500000       137.539993    
   386.600006       136.292007    
   386.700012       134.716003    
   386.799988       133.108002    
   386.899994       132.339005    
   387.000000       133.880005    
   387.100006       135.151993    
   387.200012       136.393005    
   387.299988       138.675995    
   387.399994       140.289001    
   387.500000       144.186996    
   387.600006       146.223007    
   387.700012       145.485992    
   387.799988       145.455994    
   387.899994       144.279007    
   388.000000       143.035995    
   388.100006       142.266006    
   388.200012       142.139999    
   388.299988       141.651001    
   388.399994       140.556000    
   388.500000       139.921005    
   388.600006       139.537994    
   388.700012       141.041000    
   388.799988       140.809998    
   388.899994       140.623993    
   389.000000       140.014008    
   389.100006       139.895004    
   389.200012       141.434006    
   389.299988       140.837997    
   389.399994       140.199997    
   389.500000       140.574005    
   389.600006       142.195007    
   389.700012       144.382004    
   389.799988       147.123001    
   389.899994       150.311996    
   390.000000       154.169006    
   390.100006       158.511002    
   390.200012       159.940002    
   390.299988       160.528000    
   390.399994       157.677002    
   390.500000       154.203995    
   390.600006       151.882004    
   390.700012       150.276001    
   390.799988       151.960999    
   390.899994       154.623993    
   391.000000       156.477005    
   391.100006       158.970993    
   391.200012       161.261993    
   391.299988       165.884003    
   391.399994       167.042007    
   391.500000       167.391006    
   391.600006       166.302002    
   391.700012       164.324005    
   391.799988       165.977005    
   391.899994       167.813995    
   392.000000       166.910004    
   392.100006       165.350006    
   392.200012       163.337997    
   392.299988       162.673996    
   392.399994       164.296997    
   392.500000       164.951996    
   392.600006       166.203003    
   392.700012       168.285995    
   392.799988       168.253998    
   392.899994       168.134995    
   393.000000       167.934006    
   393.100006       167.427994    
   393.200012       165.727005    
   393.299988       161.468002    
   393.399994       158.960999    
   393.500000       158.934006    
   393.600006       156.979004    
   393.700012       154.334000    
   393.799988       151.651993    
   393.899994       148.250000    
   394.000000       145.462006    
   394.100006       143.677002    
   394.200012       141.356003    
   394.299988       138.248993    
   394.399994       134.167999    
   394.500000       131.169998    
   394.600006       131.367004    
   394.700012       130.744995    
   394.799988       129.457001    
   394.899994       128.666000    
   395.000000       127.654999    
   395.100006       129.074005    
   395.200012       132.496002    
   395.299988       136.919998    
   395.399994       139.996002    
   395.500000       140.839005    
   395.600006       141.541000    
   395.700012       141.938995    
   395.799988       143.600006    
   395.899994       143.311996    
   396.000000       142.391998    
   396.100006       141.779007    
   396.200012       143.057999    
   396.299988       143.675995    
   396.399994       142.552002    
   396.500000       140.593994    
   396.600006       139.692993    
   396.700012       141.233002    
   396.799988       142.438995    
   396.899994       142.576004    
   397.000000       142.565994    
   397.100006       143.188004    
   397.200012       144.712006    
   397.299988       145.455002    
   397.399994       144.250000    
   397.500000       139.218994    
   397.600006       134.916000    
   397.700012       131.983994    
   397.799988       132.341995    
   397.899994       132.552002    
   398.000000       134.541000    
   398.100006       136.332001    
   398.200012       137.102997    
   398.299988       137.960007    
   398.399994       138.285995    
   398.500000       139.666000    
   398.600006       140.604996    
   398.700012       142.852005    
   398.799988       146.406998    
   398.899994       149.800003    
   399.000000       152.201004    
   399.100006       153.350006    
   399.200012       154.845993    
   399.299988       153.925995    
   399.399994       154.910995    
   399.500000       156.791000    
   399.600006       158.134003    
   399.700012       158.315002    
   399.799988       159.195007    
   399.899994       158.931000    
   400.000000       158.664001    
   400.100006       158.852005    
   400.200012       159.436005    
   400.299988       159.701004    
   400.399994       158.623993    
   400.500000       159.488007    
   400.600006       163.442001    
   400.700012       167.604996    
   400.799988       171.738998    
   400.899994       175.578003    
   401.000000       178.667007    
   401.100006       182.283005    
   401.200012       186.729996    
   401.299988       190.878006    
   401.399994       193.298996    
   401.500000       193.013000    
   401.600006       193.218994    
   401.700012       194.121994    
   401.799988       197.080002    
   401.899994       199.380997    
   402.000000       199.192993    
   402.100006       197.029007    
   402.200012       197.718994    
   402.299988       197.242996    
   402.399994       197.886993    
   402.500000       195.955002    
   402.600006       193.983002    
   402.700012       193.917999    
   402.799988       195.550003    
   402.899994       197.613007    
   403.000000       198.675003    
   403.100006       198.410004    
   403.200012       194.774002    
   403.299988       191.028000    
   403.399994       188.266006    
   403.500000       187.001999    
   403.600006       185.225998    
   403.700012       185.184998    
   403.799988       186.382996    
   403.899994       188.367996    
   404.000000       190.287003    
   404.100006       192.371002    
   404.200012       195.158005    
   404.299988       198.970993    
   404.399994       201.488998    
   404.500000       203.889008    
   404.600006       205.705994    
   404.700012       208.710007    
   404.799988       212.022995    
   404.899994       213.026001    
   405.000000       212.322006    
   405.100006       212.076996    
   405.200012       210.001999    
   405.299988       205.231995    
   405.399994       202.712997    
   405.500000       201.039001    
   405.600006       199.837006    
   405.700012       198.356995    
   405.799988       195.921997    
   405.899994       191.597000    
   406.000000       187.369003    
   406.100006       185.591003    
   406.200012       186.352997    
   406.299988       186.778000    
   406.399994       186.244003    
   406.500000       186.820999    
   406.600006       186.000000    
   406.700012       184.766006    
   406.799988       182.369003    
   406.899994       182.753006    
   407.000000       184.582001    
   407.100006       186.134003    
   407.200012       186.727005    
   407.299988       186.209000    
   407.399994       186.020004    
   407.500000       185.363998    
   407.600006       185.029007    
   407.700012       184.884003    
   407.799988       187.244995    
   407.899994       189.365997    
   408.000000       191.350006    
   408.100006       193.261002    
   408.200012       192.677994    
   408.299988       190.703995    
   408.399994       188.039993    
   408.500000       186.020004    
   408.600006       184.707993    
   408.700012       185.035004    
   408.799988       185.561005    
   408.899994       185.378998    
   409.000000       184.794998    
   409.100006       182.432007    
   409.200012       180.576004    
   409.299988       179.914001    
   409.399994       179.041000    
   409.500000       179.145996    
   409.600006       178.940994    
   409.700012       177.822998    
   409.799988       175.781998    
   409.899994       174.419998    
   410.000000       172.427994    
   410.100006       171.875000    
   410.200012       173.537994    
   410.299988       173.931000    
   410.399994       171.983002    
   410.500000       169.309998    
   410.600006       168.414993    
   410.700012       169.401001    
   410.799988       169.994003    
   410.899994       171.817001    
   411.000000       172.820999    
   411.100006       171.279999    
   411.200012       168.453003    
   411.299988       168.147995    
   411.399994       169.632004    
   411.500000       169.429993    
   411.600006       171.070999    
   411.700012       172.850998    
   411.799988       175.050003    
   411.899994       178.498001    
   412.000000       179.292999    
   412.100006       178.169006    
   412.200012       176.694000    
   412.299988       175.201004    
   412.399994       172.744995    
   412.500000       170.257996    
   412.600006       171.514999    
   412.700012       172.828003    
   412.799988       172.069000    
   412.899994       170.184998    
   413.000000       168.130997    
   413.100006       167.891006    
   413.200012       168.832001    
   413.299988       169.639999    
   413.399994       171.582993    
   413.500000       175.695999    
   413.600006       178.962997    
   413.700012       179.785995    
   413.799988       179.294998    
   413.899994       177.276001    
   414.000000       176.731995    
   414.100006       176.332001    
   414.200012       176.373001    
   414.299988       177.897003    
   414.399994       178.261002    
   414.500000       180.770996    
   414.600006       182.378006    
   414.700012       182.761002    
   414.799988       181.934006    
   414.899994       180.781006    
   415.000000       180.886993    
   415.100006       180.738998    
   415.200012       181.591003    
   415.299988       182.654999    
   415.399994       181.585999    
   415.500000       178.878006    
   415.600006       179.098999    
   415.700012       180.992996    
   415.799988       181.772003    
   415.899994       182.261002    
   416.000000       183.162994    
   416.100006       183.354004    
   416.200012       182.324005    
   416.299988       180.516998    
   416.399994       179.348007    
   416.500000       179.516998    
   416.600006       181.837997    
   416.700012       185.195999    
   416.799988       186.231995    
   416.899994       183.608994    
   417.000000       181.528000    
   417.100006       180.673004    
   417.200012       179.837997    
   417.299988       179.979004    
   417.399994       178.080994    
   417.500000       175.091995    
   417.600006       171.701996    
   417.700012       169.009995    
   417.799988       165.761993    
   417.899994       162.804001    
   418.000000       159.809006    
   418.100006       157.156006    
   418.200012       155.481003    
   418.299988       156.376999    
   418.399994       156.703003    
   418.500000       156.078003    
   418.600006       155.457001    
   418.700012       155.496002    
   418.799988       154.292999    
   418.899994       153.742996    
   419.000000       154.705994    
   419.100006       152.623001    
   419.200012       151.832001    
   419.299988       151.332001    
   419.399994       149.822006    
   419.500000       146.589996    
   419.600006       142.541000    
   419.700012       141.026993    
   419.799988       141.270996    
   419.899994       144.776001    
   420.000000       149.539001    
   420.100006       153.716995    
   420.200012       157.106995    
   420.299988       159.164993    
   420.399994       161.738007    
   420.500000       163.388000    
   420.600006       164.559006    
   420.700012       165.475998    
   420.799988       166.397995    
   420.899994       164.682999    
   421.000000       164.138000    
   421.100006       167.785995    
   421.200012       170.020996    
   421.299988       172.031006    
   421.399994       173.921997    
   421.500000       174.714996    
   421.600006       175.044998    
   421.700012       175.602997    
   421.799988       176.567993    
   421.899994       177.901993    
   422.000000       176.485001    
   422.100006       174.727997    
   422.200012       175.468994    
   422.299988       177.117004    
   422.399994       178.207993    
   422.500000       178.363998    
   422.600006       181.352997    
   422.700012       185.529999    
   422.799988       189.287994    
   422.899994       192.914993    
   423.000000       194.763000    
   423.100006       194.798996    
   423.200012       195.615997    
   423.299988       195.876999    
   423.399994       198.054993    
   423.500000       200.565994    
   423.600006       200.401993    
   423.700012       199.854004    
   423.799988       197.621002    
   423.899994       194.673004    
   424.000000       192.964996    
   424.100006       194.632004    
   424.200012       195.401993    
   424.299988       194.526993    
   424.399994       192.416000    
   424.500000       190.248001    
   424.600006       188.248993    
   424.700012       186.350006    
   424.799988       185.434998    
   424.899994       184.464005    
   425.000000       184.050995    
   425.100006       184.345993    
   425.200012       185.119995    
   425.299988       188.020004    
   425.399994       189.649994    
   425.500000       189.511002    
   425.600006       188.102997    
   425.700012       187.740997    
   425.799988       187.158005    
   425.899994       188.317001    
   426.000000       189.186996    
   426.100006       188.072998    
   426.200012       185.985001    
   426.299988       183.479996    
   426.399994       182.787994    
   426.500000       186.182007    
   426.600006       188.895004    
   426.700012       192.112000    
   426.799988       193.740005    
   426.899994       193.000000    
   427.000000       193.057999    
   427.100006       193.802002    
   427.200012       192.615997    
   427.299988       191.171997    
   427.399994       190.945007    
   427.500000       190.246002    
   427.600006       189.815994    
   427.700012       190.341995    
   427.799988       191.936005    
   427.899994       193.772995    
   428.000000       195.231003    
   428.100006       195.212997    
   428.200012       194.977005    
   428.299988       193.802994    
   428.399994       191.869003    
   428.500000       190.811996    
   428.600006       191.214996    
   428.700012       192.964996    
   428.799988       191.744995    
   428.899994       189.776001    
   429.000000       189.813004    
   429.100006       190.608002    
   429.200012       191.798004    
   429.299988       192.240005    
   429.399994       192.401001    
   429.500000       194.113998    
   429.600006       195.343994    
   429.700012       192.847000    
   429.799988       190.296997    
   429.899994       188.044998    
   430.000000       187.429001    
   430.100006       188.154007    
   430.200012       187.223007    
   430.299988       187.061996    
   430.399994       187.117004    
   430.500000       188.158005    
   430.600006       187.889008    
   430.700012       188.016998    
   430.799988       188.528000    
   430.899994       191.852997    
   431.000000       195.029999    
   431.100006       196.281998    
   431.200012       196.104004    
   431.299988       195.209000    
   431.399994       194.054001    
   431.500000       192.126999    
   431.600006       191.044006    
   431.700012       191.828003    
   431.799988       191.761993    
   431.899994       189.716003    
   432.000000       187.567993    
   432.100006       184.787994    
   432.200012       183.761993    
   432.299988       187.169998    
   432.399994       190.858002    
   432.500000       193.192001    
   432.600006       194.613007    
   432.700012       196.584000    
   432.799988       196.975998    
   432.899994       198.048004    
   433.000000       195.690994    
   433.100006       191.231995    
   433.200012       188.231003    
   433.299988       185.570999    
   433.399994       185.404007    
   433.500000       187.639999    
   433.600006       188.248993    
   433.700012       187.138000    
   433.799988       186.966003    
   433.899994       187.268005    
   434.000000       187.820999    
   434.100006       190.796997    
   434.200012       192.248001    
   434.299988       192.873993    
   434.399994       190.888000    
   434.500000       186.524002    
   434.600006       181.886002    
   434.700012       178.841995    
   434.799988       178.697006    
   434.899994       180.026993    
   435.000000       181.567001    
   435.100006       182.393997    
   435.200012       182.268005    
   435.299988       179.942001    
   435.399994       179.871002    
   435.500000       181.082993    
   435.600006       181.850998    
   435.700012       182.957001    
   435.799988       185.867004    
   435.899994       189.248001    
   436.000000       190.737000    
   436.100006       190.468002    
   436.200012       189.348007    
   436.299988       187.505005    
   436.399994       187.850998    
   436.500000       188.018005    
   436.600006       186.625000    
   436.700012       184.091995    
   436.799988       182.587997    
   436.899994       182.641998    
   437.000000       183.143997    
   437.100006       182.445999    
   437.200012       179.899002    
   437.299988       178.014999    
   437.399994       178.500000    
   437.500000       178.153000    
   437.600006       176.384995    
   437.700012       172.384003    
   437.799988       169.457993    
   437.899994       167.048996    
   438.000000       168.115005    
   438.100006       170.628006    
   438.200012       173.472000    
   438.299988       175.947006    
   438.399994       177.300995    
   438.500000       181.182007    
   438.600006       185.199997    
   438.700012       187.363998    
   438.799988       188.485992    
   438.899994       190.710999    
   439.000000       192.059006    
   439.100006       192.656006    
   439.200012       193.860001    
   439.299988       193.294006    
   439.399994       192.800995    
   439.500000       191.546997    
   439.600006       193.389999    
   439.700012       197.190002    
   439.799988       201.018005    
   439.899994       204.610001    
   440.000000       205.000000    
   440.100006       202.141998    
   440.200012       200.567993    
   440.299988       200.591003    
   440.399994       201.371002    
   440.500000       201.552002    
   440.600006       201.255005    
   440.700012       200.796997    
   440.799988       199.335999    
   440.899994       197.800995    
   441.000000       195.865005    
   441.100006       194.610001    
   441.200012       193.225998    
   441.299988       190.447998    
   441.399994       189.205002    
   441.500000       187.960007    
   441.600006       186.410004    
   441.700012       185.395004    
   441.799988       185.328995    
   441.899994       183.764008    
   442.000000       181.149002    
   442.100006       180.190002    
   442.200012       179.791000    
   442.299988       176.548996    
   442.399994       172.559998    
   442.500000       170.326004    
   442.600006       168.651001    
   442.700012       167.145004    
   442.799988       167.755005    
   442.899994       168.744003    
   443.000000       170.147995    
   443.100006       174.522003    
   443.200012       179.292007    
   443.299988       184.317993    
   443.399994       187.837006    
   443.500000       189.867004    
   443.600006       191.569000    
   443.700012       190.725998    
   443.799988       190.826996    
   443.899994       191.005005    
   444.000000       190.153000    
   444.100006       186.789993    
   444.200012       184.048996    
   444.299988       184.223007    
   444.399994       185.158005    
   444.500000       185.436996    
   444.600006       184.865997    
   444.700012       183.000000    
   444.799988       180.783997    
   444.899994       178.904999    
   445.000000       176.785004    
   445.100006       177.089996    
   445.200012       178.253998    
   445.299988       178.020004    
   445.399994       175.787003    
   445.500000       174.623993    
   445.600006       175.802002    
   445.700012       177.824005    
   445.799988       180.195007    
   445.899994       179.431000    
   446.000000       177.884003    
   446.100006       176.119003    
   446.200012       179.376007    
   446.299988       187.044006    
   446.399994       192.891998    
   446.500000       196.960999    
   446.600006       200.626007    
   446.700012       201.901001    
   446.799988       202.315994    
   446.899994       201.787994    
   447.000000       201.554001    
   447.100006       202.128006    
   447.200012       203.863007    
   447.299988       206.809006    
   447.399994       209.072006    
   447.500000       210.962997    
   447.600006       211.488998    
   447.700012       212.856995    
   447.799988       213.033005    
   447.899994       214.324005    
   448.000000       216.919006    
   448.100006       217.975006    
   448.200012       217.078003    
   448.299988       213.287003    
   448.399994       211.018005    
   448.500000       209.878998    
   448.600006       210.324005    
   448.700012       212.406998    
   448.799988       213.886002    
   448.899994       215.580994    
   449.000000       214.477005    
   449.100006       214.404007    
   449.200012       215.953995    
   449.299988       217.703995    
   449.399994       218.132004    
   449.500000       218.440994    
   449.600006       218.419006    
   449.700012       218.403000    
   449.799988       218.057999    
   449.899994       215.406998    
   450.000000       213.598999    
   450.100006       213.322998    
   450.200012       213.595993    
   450.299988       215.382996    
   450.399994       216.947006    
   450.500000       218.809998    
   450.600006       218.863998    
   450.700012       218.912003    
   450.799988       217.255997    
   450.899994       215.117996    
   451.000000       214.412003    
   451.100006       215.233994    
   451.200012       218.423004    
   451.299988       221.847000    
   451.399994       223.466003    
   451.500000       224.610992    
   451.600006       225.203995    
   451.700012       227.947998    
   451.799988       229.298996    
   451.899994       229.576004    
   452.000000       230.695007    
   452.100006       231.660995    
   452.200012       233.707993    
   452.299988       236.371002    
   452.399994       236.119995    
   452.500000       236.029999    
   452.600006       232.457993    
   452.700012       228.360001    
   452.799988       227.671997    
   452.899994       227.832001    
   453.000000       228.964996    
   453.100006       226.369003    
   453.200012       223.929001    
   453.299988       224.167999    
   453.399994       225.692001    
   453.500000       226.856003    
   453.600006       228.069000    
   453.700012       230.781006    
   453.799988       231.660995    
   453.899994       232.559006    
   454.000000       233.139999    
   454.100006       234.024994    
   454.200012       234.113007    
   454.299988       233.753006    
   454.399994       233.313004    
   454.500000       230.395004    
   454.600006       228.740005    
   454.700012       227.690994    
   454.799988       226.436005    
   454.899994       225.123993    
   455.000000       224.643997    
   455.100006       223.522003    
   455.200012       222.509995    
   455.299988       219.291000    
   455.399994       217.561005    
   455.500000       218.772995    
   455.600006       220.095993    
   455.700012       222.496002    
   455.799988       223.904007    
   455.899994       222.623001    
   456.000000       222.067993    
   456.100006       224.229004    
   456.200012       227.802002    
   456.299988       230.606003    
   456.399994       232.376999    
   456.500000       232.996002    
   456.600006       234.264008    
   456.700012       234.307007    
   456.799988       233.451004    
   456.899994       232.973999    
   457.000000       234.882004    
   457.100006       236.792007    
   457.200012       236.602997    
   457.299988       236.951996    
   457.399994       238.410995    
   457.500000       239.910995    
   457.600006       238.970001    
   457.700012       237.520996    
   457.799988       235.556000    
   457.899994       232.294998    
   458.000000       232.388000    
   458.100006       232.938004    
   458.200012       232.893005    
   458.299988       235.904007    
   458.399994       240.677994    
   458.500000       244.559006    
   458.600006       244.251999    
   458.700012       242.998993    
   458.799988       242.087997    
   458.899994       241.634995    
   459.000000       239.794998    
   459.100006       236.436996    
   459.200012       235.044006    
   459.299988       232.645996    
   459.399994       230.569000    
   459.500000       228.863998    
   459.600006       227.656998    
   459.700012       227.542999    
   459.799988       226.445999    
   459.899994       226.283005    
   460.000000       224.304001    
   460.100006       224.112000    
   460.200012       225.957993    
   460.299988       226.895004    
   460.399994       226.477005    
   460.500000       225.716995    
   460.600006       225.889008    
   460.700012       227.837006    
   460.799988       228.725998    
   460.899994       226.606995    
   461.000000       225.929001    
   461.100006       228.300003    
   461.200012       229.003998    
   461.299988       228.207993    
   461.399994       229.539993    
   461.500000       230.565994    
   461.600006       230.503998    
   461.700012       229.876999    
   461.799988       229.399994    
   461.899994       230.093002    
   462.000000       229.681000    
   462.100006       229.436996    
   462.200012       227.996002    
   462.299988       225.069000    
   462.399994       224.787003    
   462.500000       227.559006    
   462.600006       232.813004    
   462.700012       236.313995    
   462.799988       236.173004    
   462.899994       235.841003    
   463.000000       236.341003    
   463.100006       239.800003    
   463.200012       242.371994    
   463.299988       244.225998    
   463.399994       244.617996    
   463.500000       242.817993    
   463.600006       241.776001    
   463.700012       241.932007    
   463.799988       241.604996    
   463.899994       243.335999    
   464.000000       243.944000    
   464.100006       244.628998    
   464.200012       242.787994    
   464.299988       240.921005    
   464.399994       240.324997    
   464.500000       241.380997    
   464.600006       242.507996    
   464.700012       242.578995    
   464.799988       241.309006    
   464.899994       239.389008    
   465.000000       237.820007    
   465.100006       236.270996    
   465.200012       234.593002    
   465.299988       231.483994    
   465.399994       229.576004    
   465.500000       228.184998    
   465.600006       226.873993    
   465.700012       224.347000    
   465.799988       223.139008    
   465.899994       220.697006    
   466.000000       219.647995    
   466.100006       220.156006    
   466.200012       221.031006    
   466.299988       222.621002    
   466.399994       223.248001    
   466.500000       223.263000    
   466.600006       223.498993    
   466.700012       223.029007    
   466.799988       222.639008    
   466.899994       222.242004    
   467.000000       221.080002    
   467.100006       221.841995    
   467.200012       220.718994    
   467.299988       218.365005    
   467.399994       216.087006    
   467.500000       214.270996    
   467.600006       213.740005    
   467.700012       213.591003    
   467.799988       212.841995    
   467.899994       212.764008    
   468.000000       213.035995    
   468.100006       212.373993    
   468.200012       212.533005    
   468.299988       211.908997    
   468.399994       211.313004    
   468.500000       209.834000    
   468.600006       209.369003    
   468.700012       207.460007    
   468.799988       204.406998    
   468.899994       204.117004    
   469.000000       204.727997    
   469.100006       202.520004    
   469.200012       201.641998    
   469.299988       203.703995    
   469.399994       204.046005    
   469.500000       204.895004    
   469.600006       203.307007    
   469.700012       198.634003    
   469.799988       196.703003    
   469.899994       196.966003    
   470.000000       200.403000    
   470.100006       204.673004    
   470.200012       206.587006    
   470.299988       206.207001    
   470.399994       205.042007    
   470.500000       203.852997    
   470.600006       201.897003    
   470.700012       201.046005    
   470.799988       201.382996    
   470.899994       202.087006    
   471.000000       203.987000    
   471.100006       205.559006    
   471.200012       205.516006    
   471.299988       202.757004    
   471.399994       201.639008    
   471.500000       202.630005    
   471.600006       204.626999    
   471.700012       207.501999    
   471.799988       208.345001    
   471.899994       208.298004    
   472.000000       206.302994    
   472.100006       202.619995    
   472.200012       201.050995    
   472.299988       200.598007    
   472.399994       202.238007    
   472.500000       202.488007    
   472.600006       203.328003    
   472.700012       205.671997    
   472.799988       206.585007    
   472.899994       205.229004    
   473.000000       203.175995    
   473.100006       199.287994    
   473.200012       198.052994    
   473.299988       197.039001    
   473.399994       194.360992    
   473.500000       191.559006    
   473.600006       189.395996    
   473.700012       188.753998    
   473.799988       188.423004    
   473.899994       188.397995    
   474.000000       189.003006    
   474.100006       192.089996    
   474.200012       194.889008    
   474.299988       197.278000    
   474.399994       199.011002    
   474.500000       200.473007    
   474.600006       202.660995    
   474.700012       203.113998    
   474.799988       202.934998    
   474.899994       203.464996    
   475.000000       205.419998    
   475.100006       206.964005    
   475.200012       207.339005    
   475.299988       207.100006    
   475.399994       206.701996    
   475.500000       206.039001    
   475.600006       205.304001    
   475.700012       206.255005    
   475.799988       208.951996    
   475.899994       211.690002    
   476.000000       211.662003    
   476.100006       210.173996    
   476.200012       209.639999    
   476.299988       209.464005    
   476.399994       209.294006    
   476.500000       208.052994    
   476.600006       208.009995    
   476.700012       207.005005    
   476.799988       206.332993    
   476.899994       207.363998    
   477.000000       207.904999    
   477.100006       207.811996    
   477.200012       206.932007    
   477.299988       205.697006    
   477.399994       203.399994    
   477.500000       199.412003    
   477.600006       197.751007    
   477.700012       198.244003    
   477.799988       198.382004    
   477.899994       198.766998    
   478.000000       199.061996    
   478.100006       197.268005    
   478.200012       196.990997    
   478.299988       198.630997    
   478.399994       202.024994    
   478.500000       206.501007    
   478.600006       208.393005    
   478.700012       207.610001    
   478.799988       205.867004    
   478.899994       205.237000    
   479.000000       206.992004    
   479.100006       208.949005    
   479.200012       208.048004    
   479.299988       205.988998    
   479.399994       204.828995    
   479.500000       204.011002    
   479.600006       204.046997    
   479.700012       206.516998    
   479.799988       210.395004    
   479.899994       213.990997    
   480.000000       214.259995    
   480.100006       211.406006    
   480.200012       211.498993    
   480.299988       212.296997    
   480.399994       213.259995    
   480.500000       214.889008    
   480.600006       215.300003    
   480.700012       216.112000    
   480.799988       217.024994    
   480.899994       217.563004    
   481.000000       215.660995    
   481.100006       211.936996    
   481.200012       212.207993    
   481.299988       213.059006    
   481.399994       212.052002    
   481.500000       209.744003    
   481.600006       208.759995    
   481.700012       208.375000    
   481.799988       208.556000    
   481.899994       212.677994    
   482.000000       214.470001    
   482.100006       213.205002    
   482.200012       213.184006    
   482.299988       213.707001    
   482.399994       212.865005    
   482.500000       211.546997    
   482.600006       211.322998    
   482.700012       212.712006    
   482.799988       212.223999    
   482.899994       211.804001    
   483.000000       211.936996    
   483.100006       209.602997    
   483.200012       206.317993    
   483.299988       200.776993    
   483.399994       197.981995    
   483.500000       197.270996    
   483.600006       195.434998    
   483.700012       193.192001    
   483.799988       193.042999    
   483.899994       193.602005    
   484.000000       193.576004    
   484.100006       195.759003    
   484.200012       197.804001    
   484.299988       201.438004    
   484.399994       205.270996    
   484.500000       209.210007    
   484.600006       209.707993    
   484.700012       206.416000    
   484.799988       203.544006    
   484.899994       199.645004    
   485.000000       196.598999    
   485.100006       194.149002    
   485.200012       192.177002    
   485.299988       191.339996    
   485.399994       192.544998    
   485.500000       194.977005    
   485.600006       197.891998    
   485.700012       202.039993    
   485.799988       204.602005    
   485.899994       206.876999    
   486.000000       208.162003    
   486.100006       208.440994    
   486.200012       206.179001    
   486.299988       201.944000    
   486.399994       199.884003    
   486.500000       197.800995    
   486.600006       196.966995    
   486.700012       197.688995    
   486.799988       200.709000    
   486.899994       204.807007    
   487.000000       206.488998    
   487.100006       205.641998    
   487.200012       202.964996    
   487.299988       201.147003    
   487.399994       201.292007    
   487.500000       201.376007    
   487.600006       202.276001    
   487.700012       202.380997    
   487.799988       202.376999    
   487.899994       202.513000    
   488.000000       202.160995    
   488.100006       201.315002    
   488.200012       202.901993    
   488.299988       205.319000    
   488.399994       205.740005    
   488.500000       204.856003    
   488.600006       205.401993    
   488.700012       205.391998    
   488.799988       203.115997    
   488.899994       200.496002    
   489.000000       198.470001    
   489.100006       198.470993    
   489.200012       197.712997    
   489.299988       194.597000    
   489.399994       193.817993    
   489.500000       192.893997    
   489.600006       192.781006    
   489.700012       193.501007    
   489.799988       194.876999    
   489.899994       195.371994    
   490.000000       195.862000    
   490.100006       194.563995    
   490.200012       190.565994    
   490.299988       186.697006    
   490.399994       186.740005    
   490.500000       187.653000    
   490.600006       187.432007    
   490.700012       186.085999    
   490.799988       186.123993    
   490.899994       188.138000    
   491.000000       190.203003    
   491.100006       192.016006    
   491.200012       193.563995    
   491.299988       194.130005    
   491.399994       195.789993    
   491.500000       195.128006    
   491.600006       194.550003    
   491.700012       193.460999    
   491.799988       192.511993    
   491.899994       191.348007    
   492.000000       190.466995    
   492.100006       191.511002    
   492.200012       192.835999    
   492.299988       193.557999    
   492.399994       194.223007    
   492.500000       194.363007    
   492.600006       195.417007    
   492.700012       196.498001    
   492.799988       196.378006    
   492.899994       196.746994    
   493.000000       196.755005    
   493.100006       199.210007    
   493.200012       200.785004    
   493.299988       201.087006    
   493.399994       201.852997    
   493.500000       201.423004    
   493.600006       199.723007    
   493.700012       200.261002    
   493.799988       200.251999    
   493.899994       199.658005    
   494.000000       199.246002    
   494.100006       199.656006    
   494.200012       198.574005    
   494.299988       195.550995    
   494.399994       194.352997    
   494.500000       194.020996    
   494.600006       192.089996    
   494.700012       188.031998    
   494.799988       185.378998    
   494.899994       184.897003    
   495.000000       186.365005    
   495.100006       186.735001    
   495.200012       185.412003    
   495.299988       185.095001    
   495.399994       184.774994    
   495.500000       184.479004    
   495.600006       184.632996    
   495.700012       185.016998    
   495.799988       182.645996    
   495.899994       179.313004    
   496.000000       175.024002    
   496.100006       171.195999    
   496.200012       171.013000    
   496.299988       172.151993    
   496.399994       172.488998    
   496.500000       171.578995    
   496.600006       171.692001    
   496.700012       173.343994    
   496.799988       174.634003    
   496.899994       176.154007    
   497.000000       178.397003    
   497.100006       182.548996    
   497.200012       186.841003    
   497.299988       189.440994    
   497.399994       192.225998    
   497.500000       196.194000    
   497.600006       199.393997    
   497.700012       202.272995    
   497.799988       202.643005    
   497.899994       204.212997    
   498.000000       208.250000    
   498.100006       211.300995    
   498.200012       210.572998    
   498.299988       207.850006    
   498.399994       206.242996    
   498.500000       205.960999    
   498.600006       208.612000    
   498.700012       210.973007    
   498.799988       211.925995    
   498.899994       212.559998    
   499.000000       213.164001    
   499.100006       213.128998    
   499.200012       211.832993    
   499.299988       210.460999    
   499.399994       208.906006    
   499.500000       207.981003    
   499.600006       208.639008    
   499.700012       210.261002    
   499.799988       211.401001    
   499.899994       210.712006    
   500.000000       211.403000    
   500.100006       213.567001    
   500.200012       212.649002    
   500.299988       212.389999    
   500.399994       214.347000    
   500.500000       215.205994    
   500.600006       217.537994    
   500.700012       219.117004    
   500.799988       218.339996    
   500.899994       217.580002    
   501.000000       218.313004    
   501.100006       221.263000    
   501.200012       222.701996    
   501.299988       222.141006    
   501.399994       221.929993    
   501.500000       221.112000    
   501.600006       220.643997    
   501.700012       221.798996    
   501.799988       223.542007    
   501.899994       225.778000    
   502.000000       226.270004    
   502.100006       228.529007    
   502.200012       230.600998    
   502.299988       233.266998    
   502.399994       236.225006    
   502.500000       238.972000    
   502.600006       240.878006    
   502.700012       239.929993    
   502.799988       238.806000    
   502.899994       238.792999    
   503.000000       238.048996    
   503.100006       238.393997    
   503.200012       239.057007    
   503.299988       240.304993    
   503.399994       241.363998    
   503.500000       240.503998    
   503.600006       239.766998    
   503.700012       240.080994    
   503.799988       239.981003    
   503.899994       239.063004    
   504.000000       239.619003    
   504.100006       242.639008    
   504.200012       245.466003    
   504.299988       249.584000    
   504.399994       252.440002    
   504.500000       253.298004    
   504.600006       254.070999    
   504.700012       254.546005    
   504.799988       253.337997    
   504.899994       253.354004    
   505.000000       255.419006    
   505.100006       257.010986    
   505.200012       255.886002    
   505.299988       254.944000    
   505.399994       255.766006    
   505.500000       256.726013    
   505.600006       254.841995    
   505.700012       250.686996    
   505.799988       247.195999    
   505.899994       244.181000    
   506.000000       241.942001    
   506.100006       240.013000    
   506.200012       239.171005    
   506.299988       240.632004    
   506.399994       242.863007    
   506.500000       245.906006    
   506.600006       246.649002    
   506.700012       244.932999    
   506.799988       243.147995    
   506.899994       243.755997    
   507.000000       243.945007    
   507.100006       243.753998    
   507.200012       243.085007    
   507.299988       244.817001    
   507.399994       247.119003    
   507.500000       248.171997    
   507.600006       248.128006    
   507.700012       247.197006    
   507.799988       248.638000    
   507.899994       250.574005    
   508.000000       253.162003    
   508.100006       252.893997    
   508.200012       252.764999    
   508.299988       252.574005    
   508.399994       254.261002    
   508.500000       254.783005    
   508.600006       255.182007    
   508.700012       259.339996    
   508.799988       262.002991    
   508.899994       261.946014    
   509.000000       259.598999    
   509.100006       257.734985    
   509.200012       254.858002    
   509.299988       251.296005    
   509.399994       246.744003    
   509.500000       242.255005    
   509.600006       240.406006    
   509.700012       239.117996    
   509.799988       238.800995    
   509.899994       241.841995    
   510.000000       243.863998    
   510.100006       244.908005    
   510.200012       244.884995    
   510.299988       245.481995    
   510.399994       244.977997    
   510.500000       245.526993    
   510.600006       245.667999    
   510.700012       245.059006    
   510.799988       243.970001    
   510.899994       243.511993    
   511.000000       243.520004    
   511.100006       246.207993    
   511.200012       246.658997    
   511.299988       247.031006    
   511.399994       248.429001    
   511.500000       248.561996    
   511.600006       246.190994    
   511.700012       241.945007    
   511.799988       239.089996    
   511.899994       237.488007    
   512.000000       236.059006    
   512.099976       234.395004    
   512.200012       229.852005    
   512.299988       225.606995    
   512.400024       223.891006    
   512.500000       224.253006    
   512.599976       222.942993    
   512.700012       220.742996    
   512.799988       216.947006    
   512.900024       214.625000    
   513.000000       213.612000    
   513.099976       212.369003    
   513.200012       210.852005    
   513.299988       207.789001    
   513.400024       205.207993    
   513.500000       204.520004    
   513.599976       204.087006    
   513.700012       204.339005    
   513.799988       205.737000    
   513.900024       209.350998    
   514.000000       211.113998    
   514.099976       211.134995    
   514.200012       209.432007    
   514.299988       207.345993    
   514.400024       207.315994    
   514.500000       206.207001    
   514.599976       204.529999    
   514.700012       203.042999    
   514.799988       202.522995    
   514.900024       202.873993    
   515.000000       203.035004    
   515.099976       203.147003    
   515.200012       203.522995    
   515.299988       206.102005    
   515.400024       207.296005    
   515.500000       205.940002    
   515.599976       205.451996    
   515.700012       205.660995    
   515.799988       206.104004    
   515.900024       207.639008    
   516.000000       207.746994    
   516.099976       207.218994    
   516.200012       206.774994    
   516.299988       204.632004    
   516.400024       202.862000    
   516.500000       202.475006    
   516.599976       204.733002    
   516.700012       207.195999    
   516.799988       209.332993    
   516.900024       211.167007    
   517.000000       213.382996    
   517.099976       213.311996    
   517.200012       212.462997    
   517.299988       211.061005    
   517.400024       211.272003    
   517.500000       211.947006    
   517.599976       213.080994    
   517.700012       212.080002    
   517.799988       214.042007    
   517.900024       215.276993    
   518.000000       214.733002    
   518.099976       213.746994    
   518.200012       211.139008    
   518.299988       210.462997    
   518.400024       211.548996    
   518.500000       212.531006    
   518.599976       212.675995    
   518.700012       211.363007    
   518.799988       210.173996    
   518.900024       208.313004    
   519.000000       210.011993    
   519.099976       213.151001    
   519.200012       216.352997    
   519.299988       219.653000    
   519.400024       220.873001    
   519.500000       220.403000    
   519.599976       220.529007    
   519.700012       220.615997    
   519.799988       221.378998    
   519.900024       221.735992    
   520.000000       220.996994    
   520.099976       220.255005    
   520.200012       219.968002    
   520.299988       220.332993    
   520.400024       220.875000    
   520.500000       220.770004    
   520.599976       219.046997    
   520.700012       218.542007    
   520.799988       219.751999    
   520.900024       222.990997    
   521.000000       224.188004    
   521.099976       223.664993    
   521.200012       221.785995    
   521.299988       219.067001    
   521.400024       216.656998    
   521.500000       214.710999    
   521.599976       214.591995    
   521.700012       214.606003    
   521.799988       216.186996    
   521.900024       218.419006    
   522.000000       220.087997    
   522.099976       222.839996    
   522.200012       225.194000    
   522.299988       227.447006    
   522.400024       228.503998    
   522.500000       228.570007    
   522.599976       229.654007    
   522.700012       230.528000    
   522.799988       229.169998    
   522.900024       228.985001    
   523.000000       232.134003    
   523.099976       232.033005    
   523.200012       230.126007    
   523.299988       227.356995    
   523.400024       225.449997    
   523.500000       223.278000    
   523.599976       222.705994    
   523.700012       224.117004    
   523.799988       223.447998    
   523.900024       222.832001    
   524.000000       222.744995    
   524.099976       222.042007    
   524.200012       221.403000    
   524.299988       219.835007    
   524.400024       218.345993    
   524.500000       217.167999    
   524.599976       217.565994    
   524.700012       217.556000    
   524.799988       216.031998    
   524.900024       212.923004    
   525.000000       211.544006    
   525.099976       211.893997    
   525.200012       211.761002    
   525.299988       212.977997    
   525.400024       212.544998    
   525.500000       211.488998    
   525.599976       210.347000    
   525.700012       209.089996    
   525.799988       206.302994    
   525.900024       203.533005    
   526.000000       201.391006    
   526.099976       199.149994    
   526.200012       199.520004    
   526.299988       200.190994    
   526.400024       201.647003    
   526.500000       202.089996    
   526.599976       201.514008    
   526.700012       201.257004    
   526.799988       203.108002    
   526.900024       208.475998    
   527.000000       210.798004    
   527.099976       212.227997    
   527.200012       212.326996    
   527.299988       212.169998    
   527.400024       214.731003    
   527.500000       215.931000    
   527.599976       215.225998    
   527.700012       213.384995    
   527.799988       214.830994    
   527.900024       216.134995    
   528.000000       217.121002    
   528.099976       218.147003    
   528.200012       220.710007    
   528.299988       222.576004    
   528.400024       223.735992    
   528.500000       225.309998    
   528.599976       226.052002    
   528.700012       227.024994    
   528.799988       229.126007    
   528.900024       230.378006    
   529.000000       232.014999    
   529.099976       232.932999    
   529.200012       233.487000    
   529.299988       235.184006    
   529.400024       236.445007    
   529.500000       236.998001    
   529.599976       238.419006    
   529.700012       240.417999    
   529.799988       239.862000    
   529.900024       237.190994    
   530.000000       235.274994    
   530.099976       235.223999    
   530.200012       234.695999    
   530.299988       235.001007    
   530.400024       236.602997    
   530.500000       238.787994    
   530.599976       242.953003    
   530.700012       248.057007    
   530.799988       250.796005    
   530.900024       250.518997    
   531.000000       250.113998    
   531.099976       247.546997    
   531.200012       245.061996    
   531.299988       243.983002    
   531.400024       244.707001    
   531.500000       245.962006    
   531.599976       246.283997    
   531.700012       247.041000    
   531.799988       246.414001    
   531.900024       245.865997    
   532.000000       244.559006    
   532.099976       244.016998    
   532.200012       244.261993    
   532.299988       242.205994    
   532.400024       240.123993    
   532.500000       238.651993    
   532.599976       238.341003    
   532.700012       238.598007    
   532.799988       239.167999    
   532.900024       240.423004    
   533.000000       242.835007    
   533.099976       245.610001    
   533.200012       249.867996    
   533.299988       255.013000    
   533.400024       255.511993    
   533.500000       252.524002    
   533.599976       249.427002    
   533.700012       248.016998    
   533.799988       247.679993    
   533.900024       247.701996    
   534.000000       248.039001    
   534.099976       250.783005    
   534.200012       254.181000    
   534.299988       255.944000    
   534.400024       255.945007    
   534.500000       255.677002    
   534.599976       256.571014    
   534.700012       257.358002    
   534.799988       260.214996    
   534.900024       263.269012    
   535.000000       262.868988    
   535.099976       259.285004    
   535.200012       256.984985    
   535.299988       257.540985    
   535.400024       256.734009    
   535.500000       256.829010    
   535.599976       256.367004    
   535.700012       253.449005    
   535.799988       248.716003    
   535.900024       245.501007    
   536.000000       244.901001    
   536.099976       244.781998    
   536.200012       242.182007    
   536.299988       240.130997    
   536.400024       238.330994    
   536.500000       235.056000    
   536.599976       232.707001    
   536.700012       233.085999    
   536.799988       232.781998    
   536.900024       231.235001    
   537.000000       231.770996    
   537.099976       232.735001    
   537.200012       234.895004    
   537.299988       238.619995    
   537.400024       240.488998    
   537.500000       243.078995    
   537.599976       243.585007    
   537.700012       243.570007    
   537.799988       245.003998    
   537.900024       247.108994    
   538.000000       250.192001    
   538.099976       252.119003    
   538.200012       254.647003    
   538.299988       259.545990    
   538.400024       263.653015    
   538.500000       268.398987    
   538.599976       271.084991    
   538.700012       271.028015    
   538.799988       269.178986    
   538.900024       268.882996    
   539.000000       269.895996    
   539.099976       270.957001    
   539.200012       270.612000    
   539.299988       268.281006    
   539.400024       267.178986    
   539.500000       267.740997    
   539.599976       269.531006    
   539.700012       271.834991    
   539.799988       272.531006    
   539.900024       271.542999    
   540.000000       271.118011    
   540.099976       270.559998    
   540.200012       270.704010    
   540.299988       272.041992    
   540.400024       270.717987    
   540.500000       267.994995    
   540.599976       265.832001    
   540.700012       263.515015    
   540.799988       261.487000    
   540.900024       260.376007    
   541.000000       261.408997    
   541.099976       261.209015    
   541.200012       259.894989    
   541.299988       258.240997    
   541.400024       257.199005    
   541.500000       255.856995    
   541.599976       254.932999    
   541.700012       253.748993    
   541.799988       251.979996    
   541.900024       250.460999    
   542.000000       249.024994    
   542.099976       248.414001    
   542.200012       249.287003    
   542.299988       249.268997    
   542.400024       249.072998    
   542.500000       248.942001    
   542.599976       247.992004    
   542.700012       247.052994    
   542.799988       248.768005    
   542.900024       249.442001    
   543.000000       250.509003    
   543.099976       251.705994    
   543.200012       251.852005    
   543.299988       252.733002    
   543.400024       251.904999    
   543.500000       250.947006    
   543.599976       251.414993    
   543.700012       250.658005    
   543.799988       252.270004    
   543.900024       254.764008    
   544.000000       256.713989    
   544.099976       258.384003    
   544.200012       260.062012    
   544.299988       260.523987    
   544.400024       260.562012    
   544.500000       259.194000    
   544.599976       256.072998    
   544.700012       254.007996    
   544.799988       253.544998    
   544.900024       252.410995    
   545.000000       251.766006    
   545.099976       250.516006    
   545.200012       249.281998    
   545.299988       248.427002    
   545.400024       248.563004    
   545.500000       248.975006    
   545.599976       247.572006    
   545.700012       247.337997    
   545.799988       249.529999    
   545.900024       251.694000    
   546.000000       251.343994    
   546.099976       251.378998    
   546.200012       249.757004    
   546.299988       248.548004    
   546.400024       247.311996    
   546.500000       243.927002    
   546.599976       242.341995    
   546.700012       243.559006    
   546.799988       243.520004    
   546.900024       242.757996    
   547.000000       240.098999    
   547.099976       237.466003    
   547.200012       236.085007    
   547.299988       236.653000    
   547.400024       236.444000    
   547.500000       237.813004    
   547.599976       241.789001    
   547.700012       245.227997    
   547.799988       246.815002    
   547.900024       246.988007    
   548.000000       245.738007    
   548.099976       243.621994    
   548.200012       241.537994    
   548.299988       238.727997    
   548.400024       235.317001    
   548.500000       233.041000    
   548.599976       231.485001    
   548.700012       228.923996    
   548.799988       228.250000    
   548.900024       228.912003    
   549.000000       229.985992    
   549.099976       230.789993    
   549.200012       231.723999    
   549.299988       232.584000    
   549.400024       233.634995    
   549.500000       236.033997    
   549.599976       236.332993    
   549.700012       236.330994    
   549.799988       235.945999    
   549.900024       234.330994    
   550.000000       233.820999    
   550.099976       235.087997    
   550.200012       238.475998    
   550.299988       241.591003    
   550.400024       243.399002    
   550.500000       243.904999    
   550.599976       242.307007    
   550.700012       240.682007    
   550.799988       241.074997    
   550.900024       241.231003    
   551.000000       242.973007    
   551.099976       244.242004    
   551.200012       244.964996    
   551.299988       244.216003    
   551.400024       243.367996    
   551.500000       241.313004    
   551.599976       240.384995    
   551.700012       241.535004    
   551.799988       243.250000    
   551.900024       244.130997    
   552.000000       242.998993    
   552.099976       242.352997    
   552.200012       243.587006    
   552.299988       243.807999    
   552.400024       244.173004    
   552.500000       245.041000    
   552.599976       245.781006    
   552.700012       248.104996    
   552.799988       250.798004    
   552.900024       253.576996    
   553.000000       255.822998    
   553.099976       257.109009    
   553.200012       257.033997    
   553.299988       254.598999    
   553.400024       254.537994    
   553.500000       255.108994    
   553.599976       255.688004    
   553.700012       256.153015    
   553.799988       255.703003    
   553.900024       256.145996    
   554.000000       256.002014    
   554.099976       256.235992    
   554.200012       256.295990    
   554.299988       256.976013    
   554.400024       258.537994    
   554.500000       260.885986    
   554.599976       263.972992    
   554.700012       266.248993    
   554.799988       265.954010    
   554.900024       265.697998    
   555.000000       266.971008    
   555.099976       269.369995    
   555.200012       272.243011    
   555.299988       274.023010    
   555.400024       275.312988    
   555.500000       275.114990    
   555.599976       276.071014    
   555.700012       277.661987    
   555.799988       279.593994    
   555.900024       281.750000    
   556.000000       282.643005    
   556.099976       284.466003    
   556.200012       284.274994    
   556.299988       281.639008    
   556.400024       280.069000    
   556.500000       280.002014    
   556.599976       281.177002    
   556.700012       282.862000    
   556.799988       282.411987    
   556.900024       279.825012    
   557.000000       276.795013    
   557.099976       274.161011    
   557.200012       272.355988    
   557.299988       271.563995    
   557.400024       272.174988    
   557.500000       271.936005    
   557.599976       270.419006    
   557.700012       268.131989    
   557.799988       267.598999    
   557.900024       266.569000    
   558.000000       262.622009    
   558.099976       260.292999    
   558.200012       261.162994    
   558.299988       261.760010    
   558.400024       260.533997    
   558.500000       258.074005    
   558.599976       257.101990    
   558.700012       259.355011    
   558.799988       261.199005    
   558.900024       263.384003    
   559.000000       264.015991    
   559.099976       264.200989    
   559.200012       264.231995    
   559.299988       262.606995    
   559.400024       260.329010    
   559.500000       256.924988    
   559.599976       254.645996    
   559.700012       252.063004    
   559.799988       251.962997    
   559.900024       253.785995    
   560.000000       255.537003    
   560.099976       255.632996    
   560.200012       254.481003    
   560.299988       256.846985    
   560.400024       258.074005    
   560.500000       258.613007    
   560.599976       257.825012    
   560.700012       256.881989    
   560.799988       255.710007    
   560.900024       254.360001    
   561.000000       251.960999    
   561.099976       250.315002    
   561.200012       249.789993    
   561.299988       251.427002    
   561.400024       252.587006    
   561.500000       252.722000    
   561.599976       252.649002    
   561.700012       253.311005    
   561.799988       252.473999    
   561.900024       249.496002    
   562.000000       246.802002    
   562.099976       245.878998    
   562.200012       245.285004    
   562.299988       244.251007    
   562.400024       244.815002    
   562.500000       247.559006    
   562.599976       249.947998    
   562.700012       251.389008    
   562.799988       252.867996    
   562.900024       252.837997    
   563.000000       252.117004    
   563.099976       250.063995    
   563.200012       249.830002    
   563.299988       252.453003    
   563.400024       254.268997    
   563.500000       253.052002    
   563.599976       249.257004    
   563.700012       247.373001    
   563.799988       247.419998    
   563.900024       248.151993    
   564.000000       246.985992    
   564.099976       245.313004    
   564.200012       243.891006    
   564.299988       240.934006    
   564.400024       240.154007    
   564.500000       239.490005    
   564.599976       238.095001    
   564.700012       236.457001    
   564.799988       236.768997    
   564.900024       235.229996    
   565.000000       235.007996    
   565.099976       237.436005    
   565.200012       240.873993    
   565.299988       246.466995    
   565.400024       251.285995    
   565.500000       252.128998    
   565.599976       250.425995    
   565.700012       247.694000    
   565.799988       247.460999    
   565.900024       245.843994    
   566.000000       243.606995    
   566.099976       243.117004    
   566.200012       243.604996    
   566.299988       242.932999    
   566.400024       242.266998    
   566.500000       241.725998    
   566.599976       241.447006    
   566.700012       242.520996    
   566.799988       245.800995    
   566.900024       249.858002    
   567.000000       251.233002    
   567.099976       248.735992    
   567.200012       246.723999    
   567.299988       245.962006    
   567.400024       245.300003    
   567.500000       244.569000    
   567.599976       243.472000    
   567.700012       245.149994    
   567.799988       245.901993    
   567.900024       245.425995    
   568.000000       246.934998    
   568.099976       250.470993    
   568.200012       250.968994    
   568.299988       249.397995    
   568.400024       248.621994    
   568.500000       248.862000    
   568.599976       249.692001    
   568.700012       248.460007    
   568.799988       246.839996    
   568.900024       244.962997    
   569.000000       243.574997    
   569.099976       240.526993    
   569.200012       237.042999    
   569.299988       234.666000    
   569.400024       234.712006    
   569.500000       237.684998    
   569.599976       241.632996    
   569.700012       243.748001    
   569.799988       245.524002    
   569.900024       245.744995    
   570.000000       243.205002    
   570.099976       239.981003    
   570.200012       241.337006    
   570.299988       245.923996    
   570.400024       249.237000    
   570.500000       248.406998    
   570.599976       246.464005    
   570.700012       247.563995    
   570.799988       249.225998    
   570.900024       248.572006    
   571.000000       246.197998    
   571.099976       244.432999    
   571.200012       243.195007    
   571.299988       243.429001    
   571.400024       241.955002    
   571.500000       240.871002    
   571.599976       242.580994    
   571.700012       242.714996    
   571.799988       242.354996    
   571.900024       242.628998    
   572.000000       242.598999    
   572.099976       239.654007    
   572.200012       235.830994    
   572.299988       232.787994    
   572.400024       233.667999    
   572.500000       235.578995    
   572.599976       238.490997    
   572.700012       241.867004    
   572.799988       243.460999    
   572.900024       244.488007    
   573.000000       243.895004    
   573.099976       244.807999    
   573.200012       244.645996    
   573.299988       242.473007    
   573.400024       239.794006    
   573.500000       236.121994    
   573.599976       235.373001    
   573.700012       236.537003    
   573.799988       237.837006    
   573.900024       238.285004    
   574.000000       239.919998    
   574.099976       242.697006    
   574.200012       241.014008    
   574.299988       237.787003    
   574.400024       235.619003    
   574.500000       234.781998    
   574.599976       236.011002    
   574.700012       238.061005    
   574.799988       236.220993    
   574.900024       234.888000    
   575.000000       233.169998    
   575.099976       232.466003    
   575.200012       231.235001    
   575.299988       231.742996    
   575.400024       232.832993    
   575.500000       232.931000    
   575.599976       232.889999    
   575.700012       232.639008    
   575.799988       230.016006    
   575.900024       227.442993    
   576.000000       225.860992    
   576.099976       225.240005    
   576.200012       225.039993    
   576.299988       223.796005    
   576.400024       221.690994    
   576.500000       220.505997    
   576.599976       218.677002    
   576.700012       216.718002    
   576.799988       216.703003    
   576.900024       220.617004    
   577.000000       221.940002    
   577.099976       224.181000    
   577.200012       224.089996    
   577.299988       222.460007    
   577.400024       220.630997    
   577.500000       220.119003    
   577.599976       220.505997    
   577.700012       219.914993    
   577.799988       218.662003    
   577.900024       217.975998    
   578.000000       218.462997    
   578.099976       219.884003    
   578.200012       218.546005    
   578.299988       215.839996    
   578.400024       215.389999    
   578.500000       218.410995    
   578.599976       220.037994    
   578.700012       221.544006    
   578.799988       224.199997    
   578.900024       227.910004    
   579.000000       230.154007    
   579.099976       231.947006    
   579.200012       232.460007    
   579.299988       234.886993    
   579.400024       235.432999    
   579.500000       235.287003    
   579.599976       233.345993    
   579.700012       229.968002    
   579.799988       227.421997    
   579.900024       226.328003    
   580.000000       226.770996    
   580.099976       227.393005    
   580.200012       227.917999    
   580.299988       228.876999    
   580.400024       230.031006    
   580.500000       230.518005    
   580.599976       230.923004    
   580.700012       231.692993    
   580.799988       233.016006    
   580.900024       237.350006    
   581.000000       239.347000    
   581.099976       238.697998    
   581.200012       239.020004    
   581.299988       240.970993    
   581.400024       243.087006    
   581.500000       247.401001    
   581.599976       251.438995    
   581.700012       254.832993    
   581.799988       257.230011    
   581.900024       259.687012    
   582.000000       260.884003    
   582.099976       260.166992    
   582.200012       258.562988    
   582.299988       256.138000    
   582.400024       256.558014    
   582.500000       257.303009    
   582.599976       260.002014    
   582.700012       262.768005    
   582.799988       264.981995    
   582.900024       268.761993    
   583.000000       270.313995    
   583.099976       269.592010    
   583.200012       267.598999    
   583.299988       266.359009    
   583.400024       265.773987    
   583.500000       265.837006    
   583.599976       266.651001    
   583.700012       266.569000    
   583.799988       266.859985    
   583.900024       266.181000    
   584.000000       265.940002    
   584.099976       265.022003    
   584.200012       264.442993    
   584.299988       263.112000    
   584.400024       262.931000    
   584.500000       262.195007    
   584.599976       261.148010    
   584.700012       259.355011    
   584.799988       257.690002    
   584.900024       258.088013    
   585.000000       258.088013    
   585.099976       258.390991    
   585.200012       258.283997    
   585.299988       255.054001    
   585.400024       249.960999    
   585.500000       244.307007    
   585.599976       241.667999    
   585.700012       242.570999    
   585.799988       245.669998    
   585.900024       249.167999    
   586.000000       250.369003    
   586.099976       251.182999    
   586.200012       251.125000    
   586.299988       251.287003    
   586.400024       251.389008    
   586.500000       251.276001    
   586.599976       251.089996    
   586.700012       251.130997    
   586.799988       249.787994    
   586.900024       247.388000    
   587.000000       246.643005    
   587.099976       247.781998    
   587.200012       248.660995    
   587.299988       247.820007    
   587.400024       246.606003    
   587.500000       246.425003    
   587.599976       244.335007    
   587.700012       241.434006    
   587.799988       241.936996    
   587.900024       243.436005    
   588.000000       245.276993    
   588.099976       245.468994    
   588.200012       245.274994    
   588.299988       245.380005    
   588.400024       245.184998    
   588.500000       244.139999    
   588.599976       243.082001    
   588.700012       241.645996    
   588.799988       240.919006    
   588.900024       239.751999    
   589.000000       239.000000    
   589.099976       239.016998    
   589.200012       239.251007    
   589.299988       240.350998    
   589.400024       240.824005    
   589.500000       241.889999    
   589.599976       243.914993    
   589.700012       244.973007    
   589.799988       247.975998    
   589.900024       253.798996    
   590.000000       259.007996    
   590.099976       261.980988    
   590.200012       265.363007    
   590.299988       268.837006    
   590.400024       271.610992    
   590.500000       274.622009    
   590.599976       277.727997    
   590.700012       278.807007    
   590.799988       279.015991    
   590.900024       279.556000    
   591.000000       281.399994    
   591.099976       283.105011    
   591.200012       284.776001    
   591.299988       287.098999    
   591.400024       290.263000    
   591.500000       294.233002    
   591.599976       296.092987    
   591.700012       297.752991    
   591.799988       298.367004    
   591.900024       298.496002    
   592.000000       297.929993    
   592.099976       296.502991    
   592.200012       292.692993    
   592.299988       288.681000    
   592.400024       288.131012    
   592.500000       286.447998    
   592.599976       284.700012    
   592.700012       282.471985    
   592.799988       281.264008    
   592.900024       281.226990    
   593.000000       278.410004    
   593.099976       273.807007    
   593.200012       272.160004    
   593.299988       270.541992    
   593.400024       268.964996    
   593.500000       267.285004    
   593.599976       265.256012    
   593.700012       265.075012    
   593.799988       264.817993    
   593.900024       265.821014    
   594.000000       264.973999    
   594.099976       260.619995    
   594.200012       258.100006    
   594.299988       256.886993    
   594.400024       257.799988    
   594.500000       258.898987    
   594.599976       260.281006    
   594.700012       260.056000    
   594.799988       258.722992    
   594.900024       258.415985    
   595.000000       258.507996    
   595.099976       256.721008    
   595.200012       252.852997    
   595.299988       249.164001    
   595.400024       250.488998    
   595.500000       253.485001    
   595.599976       254.546005    
   595.700012       255.751007    
   595.799988       256.046997    
   595.900024       254.628998    
   596.000000       254.988998    
   596.099976       257.987000    
   596.200012       259.636993    
   596.299988       260.891998    
   596.400024       261.472992    
   596.500000       261.847992    
   596.599976       264.830994    
   596.700012       263.303986    
   596.799988       261.475006    
   596.900024       259.772003    
   597.000000       260.989990    
   597.099976       262.979004    
   597.200012       263.527008    
   597.299988       264.035004    
   597.400024       263.921997    
   597.500000       262.182007    
   597.599976       257.214996    
   597.700012       251.675995    
   597.799988       248.108994    
   597.900024       245.164993    
   598.000000       243.856995    
   598.099976       241.723999    
   598.200012       241.337006    
   598.299988       240.322998    
   598.400024       237.542999    
   598.500000       236.395996    
   598.599976       238.190002    
   598.700012       239.729004    
   598.799988       240.796005    
   598.900024       241.785995    
   599.000000       243.102005    
   599.099976       243.751007    
   599.200012       244.632996    
   599.299988       245.167007    
   599.400024       245.457993    
   599.500000       243.003998    
   599.599976       241.839996    
   599.700012       241.729004    
   599.799988       242.330002    
   599.900024       244.604004    
   600.000000       247.876007    
   600.099976       251.807007    
   600.200012       253.287994    
   600.299988       252.957001    
   600.400024       252.574005    
   600.500000       252.593994    
   600.599976       252.625000    
   600.700012       252.888000    
   600.799988       253.845993    
   600.900024       253.776993    
   601.000000       252.981003    
   601.099976       250.455994    
   601.200012       250.576996    
   601.299988       252.772995    
   601.400024       253.869995    
   601.500000       253.653000    
   601.599976       251.697006    
   601.700012       250.429001    
   601.799988       250.701996    
   601.900024       250.462006    
   602.000000       250.134995    
   602.099976       249.591003    
   602.200012       247.414993    
   602.299988       247.654007    
   602.400024       250.091003    
   602.500000       252.725006    
   602.599976       255.242004    
   602.700012       256.065002    
   602.799988       256.740997    
   602.900024       259.229004    
   603.000000       260.569000    
   603.099976       258.669006    
   603.200012       255.520004    
   603.299988       251.479996    
   603.400024       251.238998    
   603.500000       254.087997    
   603.599976       256.766998    
   603.700012       260.071014    
   603.799988       262.984009    
   603.900024       264.181000    
   604.000000       263.740997    
   604.099976       262.605011    
   604.200012       259.953003    
   604.299988       257.449005    
   604.400024       256.524994    
   604.500000       255.634995    
   604.599976       254.593002    
   604.700012       251.283997    
   604.799988       250.259995    
   604.900024       251.492996    
   605.000000       252.229004    
   605.099976       252.384995    
   605.200012       251.912003    
   605.299988       251.365005    
   605.400024       251.539993    
   605.500000       253.110001    
   605.599976       254.136002    
   605.700012       255.320007    
   605.799988       255.320007    
   605.900024       254.897995    
   606.000000       254.641006    
   606.099976       254.298996    
   606.200012       255.455994    
   606.299988       258.313995    
   606.400024       262.178986    
   606.500000       263.731995    
   606.599976       262.415985    
   606.700012       259.912994    
   606.799988       258.371002    
   606.900024       257.928986    
   607.000000       259.678986    
   607.099976       262.082001    
   607.200012       263.859009    
   607.299988       266.950012    
   607.400024       268.419006    
   607.500000       267.980011    
   607.599976       267.652008    
   607.700012       266.940002    
   607.799988       267.665009    
   607.900024       268.838989    
   608.000000       269.148987    
   608.099976       267.997009    
   608.200012       266.477997    
   608.299988       265.274994    
   608.400024       264.213989    
   608.500000       262.466003    
   608.599976       263.330994    
   608.700012       264.967987    
   608.799988       264.250000    
   608.900024       261.773987    
   609.000000       262.709991    
   609.099976       265.095001    
   609.200012       267.002991    
   609.299988       269.772003    
   609.400024       270.222992    
   609.500000       269.345001    
   609.599976       267.790985    
   609.700012       265.733002    
   609.799988       264.523010    
   609.900024       265.397003    
   610.000000       266.802002    
   610.099976       268.627991    
   610.200012       270.726013    
   610.299988       273.000000    
   610.400024       276.325012    
   610.500000       279.244995    
   610.599976       281.591003    
   610.700012       282.819000    
   610.799988       283.091003    
   610.900024       283.526001    
   611.000000       284.234985    
   611.099976       284.976013    
   611.200012       285.119995    
   611.299988       282.916992    
   611.400024       280.424988    
   611.500000       277.582001    
   611.599976       275.864014    
   611.700012       274.359985    
   611.799988       272.924011    
   611.900024       272.160004    
   612.000000       270.119995    
   612.099976       267.510986    
   612.200012       265.402008    
   612.299988       265.001007    
   612.400024       265.753998    
   612.500000       265.856995    
   612.599976       263.970001    
   612.700012       263.777008    
   612.799988       262.515991    
   612.900024       261.223999    
   613.000000       261.070007    
   613.099976       259.420013    
   613.200012       258.511993    
   613.299988       258.220001    
   613.400024       258.578003    
   613.500000       261.411987    
   613.599976       262.944000    
   613.700012       264.333008    
   613.799988       264.074005    
   613.900024       262.871002    
   614.000000       262.147003    
   614.099976       263.782013    
   614.200012       263.217987    
   614.299988       260.901001    
   614.400024       260.826996    
   614.500000       261.723999    
   614.599976       263.326996    
   614.700012       264.196991    
   614.799988       265.975006    
   614.900024       266.588013    
   615.000000       265.497009    
   615.099976       263.795990    
   615.200012       262.734985    
   615.299988       264.260010    
   615.400024       266.131012    
   615.500000       266.993988    
   615.599976       268.796997    
   615.700012       271.291992    
   615.799988       272.315002    
   615.900024       271.095001    
   616.000000       268.303986    
   616.099976       266.075989    
   616.200012       264.381989    
   616.299988       263.920013    
   616.400024       264.088989    
   616.500000       264.289001    
   616.599976       264.063995    
   616.700012       262.552002    
   616.799988       258.335999    
   616.900024       255.348999    
   617.000000       254.121002    
   617.099976       253.263000    
   617.200012       253.175003    
   617.299988       257.204010    
   617.400024       256.815002    
   617.500000       254.729004    
   617.599976       254.110992    
   617.700012       254.076004    
   617.799988       252.514008    
   617.900024       250.246994    
   618.000000       250.576996    
   618.099976       250.804001    
   618.200012       251.223999    
   618.299988       252.093994    
   618.400024       254.388000    
   618.500000       258.113007    
   618.599976       259.018005    
   618.700012       258.761993    
   618.799988       259.377991    
   618.900024       262.558990    
   619.000000       266.518005    
   619.099976       269.467987    
   619.200012       271.229004    
   619.299988       270.394012    
   619.400024       271.628998    
   619.500000       273.662994    
   619.599976       274.214996    
   619.700012       273.950989    
   619.799988       273.589996    
   619.900024       274.804993    
   620.000000       275.076996    
   620.099976       274.800995    
   620.200012       274.623993    
   620.299988       273.011993    
   620.400024       270.179993    
   620.500000       267.528992    
   620.599976       268.351990    
   620.700012       272.468994    
   620.799988       275.859009    
   620.900024       278.993011    
   621.000000       280.638000    
   621.099976       282.244995    
   621.200012       284.670013    
   621.299988       283.652008    
   621.400024       281.126007    
   621.500000       278.165009    
   621.599976       278.059998    
   621.700012       279.628998    
   621.799988       279.028992    
   621.900024       274.701996    
   622.000000       269.585999    
   622.099976       267.204010    
   622.200012       268.484985    
   622.299988       271.502991    
   622.400024       273.627991    
   622.500000       275.962006    
   622.599976       277.835999    
   622.700012       279.056000    
   622.799988       280.157013    
   622.900024       281.563995    
   623.000000       283.364990    
   623.099976       285.147003    
   623.200012       286.266998    
   623.299988       286.893005    
   623.400024       286.825989    
   623.500000       284.295013    
   623.599976       281.375000    
   623.700012       276.679993    
   623.799988       274.079010    
   623.900024       274.454010    
   624.000000       275.743011    
   624.099976       277.096985    
   624.200012       276.826996    
   624.299988       276.382996    
   624.400024       276.096008    
   624.500000       274.712006    
   624.599976       274.001007    
   624.700012       274.018005    
   624.799988       271.709015    
   624.900024       268.648010    
   625.000000       265.415985    
   625.099976       263.252991    
   625.200012       263.312988    
   625.299988       261.687012    
   625.400024       260.516998    
   625.500000       260.309998    
   625.599976       260.084991    
   625.700012       260.842010    
   625.799988       260.726013    
   625.900024       261.467010    
   626.000000       261.985992    
   626.099976       264.342010    
   626.200012       267.178986    
   626.299988       268.859985    
   626.400024       267.250000    
   626.500000       266.402008    
   626.599976       267.863007    
   626.700012       269.091003    
   626.799988       269.537994    
   626.900024       268.794006    
   627.000000       269.803009    
   627.099976       271.500000    
   627.200012       273.247986    
   627.299988       275.095001    
   627.400024       277.794006    
   627.500000       279.277008    
   627.599976       281.822998    
   627.700012       283.135010    
   627.799988       284.033997    
   627.900024       284.339996    
   628.000000       284.037994    
   628.099976       285.825012    
   628.200012       288.618011    
   628.299988       289.902008    
   628.400024       290.664001    
   628.500000       291.231995    
   628.599976       290.837006    
   628.700012       289.423004    
   628.799988       287.114990    
   628.900024       282.125000    
   629.000000       279.654999    
   629.099976       278.846985    
   629.200012       279.833008    
   629.299988       280.704010    
   629.400024       279.406006    
   629.500000       276.388000    
   629.599976       274.287994    
   629.700012       273.748993    
   629.799988       273.567993    
   629.900024       272.636993    
   630.000000       271.209015    
   630.099976       271.313995    
   630.200012       271.002014    
   630.299988       269.846008    
   630.400024       270.347992    
   630.500000       272.462006    
   630.599976       273.710999    
   630.700012       275.143005    
   630.799988       274.912994    
   630.900024       273.089996    
   631.000000       269.790985    
   631.099976       267.734985    
   631.200012       266.755005    
   631.299988       265.411011    
   631.400024       265.325989    
   631.500000       266.855011    
   631.599976       268.464996    
   631.700012       271.032013    
   631.799988       272.654999    
   631.900024       272.989990    
   632.000000       273.589996    
   632.099976       273.769012    
   632.200012       272.389008    
   632.299988       271.053009    
   632.400024       270.570007    
   632.500000       268.156006    
   632.599976       267.171997    
   632.700012       266.080994    
   632.799988       264.061005    
   632.900024       263.605011    
   633.000000       265.255005    
   633.099976       268.585999    
   633.200012       269.135986    
   633.299988       270.135010    
   633.400024       271.372986    
   633.500000       271.260986    
   633.599976       272.885986    
   633.700012       276.338989    
   633.799988       279.298004    
   633.900024       279.828003    
   634.000000       279.312988    
   634.099976       278.648987    
   634.200012       280.221008    
   634.299988       282.649994    
   634.400024       284.774994    
   634.500000       286.622009    
   634.599976       286.946014    
   634.700012       288.584015    
   634.799988       287.838989    
   634.900024       283.235992    
   635.000000       279.906006    
   635.099976       276.536011    
   635.200012       275.113007    
   635.299988       274.424988    
   635.400024       274.278015    
   635.500000       274.774994    
   635.599976       273.886993    
   635.700012       274.756989    
   635.799988       276.302002    
   635.900024       278.990997    
   636.000000       279.187012    
   636.099976       278.300995    
   636.200012       278.341003    
   636.299988       277.734985    
   636.400024       276.635986    
   636.500000       274.531006    
   636.599976       276.207001    
   636.700012       281.088989    
   636.799988       283.389008    
   636.900024       285.877014    
   637.000000       287.519989    
   637.099976       287.118988    
   637.200012       287.263000    
   637.299988       289.981995    
   637.400024       292.095001    
   637.500000       291.841003    
   637.599976       291.325012    
   637.700012       291.876007    
   637.799988       292.967010    
   637.900024       294.032013    
   638.000000       292.958008    
   638.099976       292.487000    
   638.200012       293.320007    
   638.299988       295.324005    
   638.400024       296.053009    
   638.500000       297.542999    
   638.599976       297.290985    
   638.700012       296.803009    
   638.799988       297.196014    
   638.900024       296.687988    
   639.000000       296.101990    
   639.099976       294.851013    
   639.200012       294.393005    
   639.299988       294.330994    
   639.400024       294.735992    
   639.500000       293.691010    
   639.599976       293.205994    
   639.700012       292.790985    
   639.799988       294.046997    
   639.900024       294.579010    
   640.000000       294.128998    
   640.099976       293.709015    
   640.200012       292.921997    
   640.299988       291.493011    
   640.400024       289.502014    
   640.500000       286.558990    
   640.599976       282.106995    
   640.700012       275.694000    
   640.799988       272.373993    
   640.900024       270.953003    
   641.000000       271.088013    
   641.099976       268.721985    
   641.200012       268.378998    
   641.299988       266.847992    
   641.400024       264.472992    
   641.500000       263.071991    
   641.599976       264.617004    
   641.700012       269.756989    
   641.799988       273.239014    
   641.900024       276.362000    
   642.000000       277.071014    
   642.099976       279.415009    
   642.200012       279.424011    
   642.299988       277.799011    
   642.400024       278.097992    
   642.500000       279.140991    
   642.599976       280.446991    
   642.700012       282.431000    
   642.799988       284.096008    
   642.900024       286.701996    
   643.000000       287.921997    
   643.099976       288.869995    
   643.200012       288.687012    
   643.299988       288.618011    
   643.400024       289.937012    
   643.500000       292.927002    
   643.599976       294.117004    
   643.700012       293.691986    
   643.799988       293.455994    
   643.900024       291.175995    
   644.000000       290.399994    
   644.099976       288.701996    
   644.200012       288.699005    
   644.299988       292.250000    
   644.400024       295.950012    
   644.500000       299.851013    
   644.599976       303.393005    
   644.700012       305.089996    
   644.799988       304.834015    
   644.900024       304.904999    
   645.000000       304.462006    
   645.099976       303.582001    
   645.200012       301.625000    
   645.299988       299.403992    
   645.400024       299.053986    
   645.500000       297.343994    
   645.599976       296.809998    
   645.700012       296.950989    
   645.799988       296.061005    
   645.900024       293.178009    
   646.000000       290.029999    
   646.099976       288.209015    
   646.200012       287.549011    
   646.299988       287.854004    
   646.400024       287.928986    
   646.500000       287.907013    
   646.599976       287.494995    
   646.700012       286.799988    
   646.799988       288.007996    
   646.900024       290.096985    
   647.000000       291.440002    
   647.099976       292.109009    
   647.200012       294.644989    
   647.299988       296.044006    
   647.400024       297.480011    
   647.500000       299.006989    
   647.599976       302.208008    
   647.700012       304.166992    
   647.799988       307.033997    
   647.900024       310.108002    
   648.000000       311.549988    
   648.099976       314.016998    
   648.200012       314.786011    
   648.299988       315.369995    
   648.400024       315.110992    
   648.500000       314.915009    
   648.599976       313.272003    
   648.700012       309.290985    
   648.799988       306.617004    
   648.900024       305.959991    
   649.000000       303.216003    
   649.099976       301.893005    
   649.200012       301.088989    
   649.299988       302.910004    
   649.400024       303.127991    
   649.500000       300.524994    
   649.599976       299.575012    
   649.700012       299.152008    
   649.799988       299.144012    
   649.900024       298.539001    
   650.000000       297.177002    
   650.099976       295.665985    
   650.200012       294.906006    
   650.299988       294.335999    
   650.400024       294.009003    
   650.500000       293.186005    
   650.599976       293.324005    
   650.700012       294.252014    
   650.799988       295.276001    
   650.900024       297.686005    
   651.000000       298.182007    
   651.099976       296.894012    
   651.200012       295.686005    
   651.299988       294.528992    
   651.400024       295.109985    
   651.500000       296.540985    
   651.599976       296.437988    
   651.700012       295.175995    
   651.799988       293.510986    
   651.900024       293.446991    
   652.000000       292.609985    
   652.099976       292.464996    
   652.200012       292.548004    
   652.299988       292.381012    
   652.400024       292.210999    
   652.500000       292.630005    
   652.599976       289.968994    
   652.700012       289.552002    
   652.799988       290.190002    
   652.900024       287.207001    
   653.000000       282.640015    
   653.099976       280.351013    
   653.200012       279.028992    
   653.299988       278.437012    
   653.400024       278.447998    
   653.500000       278.846985    
   653.599976       277.891998    
   653.700012       277.446014    
   653.799988       275.632996    
   653.900024       273.497986    
   654.000000       272.522003    
   654.099976       273.681000    
   654.200012       276.598999    
   654.299988       278.356995    
   654.400024       278.632996    
   654.500000       278.664001    
   654.599976       278.653015    
   654.700012       279.782990    
   654.799988       281.161987    
   654.900024       280.102997    
   655.000000       278.119995    
   655.099976       277.454010    
   655.200012       278.173004    
   655.299988       278.907990    
   655.400024       278.467987    
   655.500000       277.118988    
   655.599976       277.821014    
   655.700012       277.907013    
   655.799988       277.428986    
   655.900024       278.531006    
   656.000000       278.513000    
   656.099976       275.743011    
   656.200012       274.701996    
   656.299988       272.721008    
   656.400024       273.627991    
   656.500000       277.716003    
   656.599976       278.221008    
   656.700012       277.627991    
   656.799988       276.515991    
   656.900024       275.816010    
   657.000000       275.161987    
   657.099976       275.864990    
   657.200012       276.423004    
   657.299988       273.796997    
   657.400024       272.924011    
   657.500000       272.606995    
   657.599976       273.493011    
   657.700012       274.566010    
   657.799988       276.355011    
   657.900024       277.191986    
   658.000000       278.057007    
   658.099976       279.199005    
   658.200012       281.121002    
   658.299988       283.588989    
   658.400024       286.015015    
   658.500000       287.816010    
   658.599976       290.165985    
   658.700012       294.058990    
   658.799988       297.899994    
   658.900024       300.845001    
   659.000000       302.127014    
   659.099976       302.489014    
   659.200012       303.132996    
   659.299988       303.958008    
   659.400024       307.415009    
   659.500000       312.157990    
   659.599976       314.298004    
   659.700012       313.556000    
   659.799988       310.743988    
   659.900024       307.132996    
   660.000000       305.863007    
   660.099976       306.311005    
   660.200012       306.076996    
   660.299988       305.253998    
   660.400024       303.795013    
   660.500000       303.377991    
   660.599976       303.660004    
   660.700012       303.093994    
   660.799988       302.184998    
   660.900024       301.731995    
   661.000000       301.352997    
   661.099976       302.135010    
   661.200012       302.782013    
   661.299988       300.933014    
   661.400024       296.727997    
   661.500000       290.985992    
   661.599976       290.502991    
   661.700012       290.813995    
   661.799988       291.536011    
   661.900024       291.431000    
   662.000000       291.871002    
   662.099976       294.358002    
   662.200012       296.303009    
   662.299988       299.914001    
   662.400024       304.278015    
   662.500000       307.815002    
   662.599976       308.083008    
   662.700012       307.233002    
   662.799988       306.510986    
   662.900024       304.203003    
   663.000000       301.774994    
   663.099976       299.100006    
   663.200012       299.721008    
   663.299988       301.877991    
   663.400024       302.703003    
   663.500000       301.472992    
   663.599976       299.192993    
   663.700012       296.984009    
   663.799988       297.308990    
   663.900024       299.171997    
   664.000000       299.759003    
   664.099976       298.924011    
   664.200012       299.252991    
   664.299988       300.042999    
   664.400024       301.520996    
   664.500000       301.239990    
   664.599976       299.662994    
   664.700012       298.066010    
   664.799988       298.704010    
   664.900024       301.951996    
   665.000000       301.976990    
   665.099976       299.871002    
   665.200012       299.252991    
   665.299988       300.717010    
   665.400024       301.700012    
   665.500000       303.226013    
   665.599976       303.990997    
   665.700012       302.562988    
   665.799988       301.325012    
   665.900024       300.011993    
   666.000000       299.687988    
   666.099976       301.302002    
   666.200012       299.343994    
   666.299988       295.850006    
   666.400024       292.856995    
   666.500000       291.533997    
   666.599976       291.612000    
   666.700012       291.507996    
   666.799988       291.683990    
   666.900024       292.951996    
   667.000000       293.798004    
   667.099976       294.851013    
   667.200012       294.747986    
   667.299988       296.110992    
   667.400024       296.403015    
   667.500000       297.735992    
   667.599976       295.872009    
   667.700012       291.518005    
   667.799988       288.032990    
   667.900024       287.794006    
   668.000000       289.660004    
   668.099976       292.729004    
   668.200012       293.295013    
   668.299988       290.953003    
   668.400024       288.833008    
   668.500000       285.434998    
   668.599976       284.605011    
   668.700012       285.141998    
   668.799988       285.893005    
   668.900024       285.433990    
   669.000000       286.194000    
   669.099976       289.455994    
   669.200012       293.056000    
   669.299988       295.902008    
   669.400024       295.381989    
   669.500000       294.821014    
   669.599976       295.704010    
   669.700012       299.388000    
   669.799988       300.302002    
   669.900024       300.178986    
   670.000000       299.459015    
   670.099976       299.052002    
   670.200012       299.006012    
   670.299988       298.890991    
   670.400024       297.778992    
   670.500000       298.032990    
   670.599976       300.022003    
   670.700012       300.243011    
   670.799988       300.300995    
   670.900024       301.919006    
   671.000000       303.226990    
   671.099976       304.751007    
   671.200012       303.437988    
   671.299988       300.199005    
   671.400024       298.666992    
   671.500000       300.790009    
   671.599976       303.143005    
   671.700012       305.829987    
   671.799988       306.069000    
   671.900024       305.153992    
   672.000000       304.570007    
   672.099976       302.990997    
   672.200012       301.636993    
   672.299988       300.920013    
   672.400024       300.520996    
   672.500000       300.875000    
   672.599976       300.795013    
   672.700012       298.816986    
   672.799988       297.191010    
   672.900024       295.524994    
   673.000000       294.066010    
   673.099976       294.237000    
   673.200012       296.579010    
   673.299988       301.204010    
   673.400024       301.911011    
   673.500000       302.196014    
   673.599976       303.480011    
   673.700012       304.821991    
   673.799988       307.522003    
   673.900024       308.851013    
   674.000000       309.333008    
   674.099976       307.468994    
   674.200012       305.807007    
   674.299988       305.704010    
   674.400024       306.598999    
   674.500000       308.884003    
   674.599976       311.539001    
   674.700012       313.950989    
   674.799988       319.210999    
   674.900024       324.572998    
   675.000000       325.601013    
   675.099976       323.199005    
   675.200012       320.013000    
   675.299988       316.941986    
   675.400024       315.526001    
   675.500000       315.140991    
   675.599976       314.757996    
   675.700012       315.325012    
   675.799988       315.515015    
   675.900024       316.360992    
   676.000000       315.915009    
   676.099976       313.742004    
   676.200012       311.187012    
   676.299988       308.993988    
   676.400024       308.674011    
   676.500000       307.826996    
   676.599976       305.856995    
   676.700012       301.039001    
   676.799988       295.404999    
   676.900024       292.627991    
   677.000000       291.890991    
   677.099976       293.639008    
   677.200012       295.282013    
   677.299988       296.128998    
   677.400024       296.265015    
   677.500000       294.954010    
   677.599976       293.031006    
   677.700012       290.437012    
   677.799988       289.096008    
   677.900024       288.131012    
   678.000000       287.993011    
   678.099976       286.132996    
   678.200012       285.528015    
   678.299988       286.252014    
   678.400024       286.531006    
   678.500000       284.888000    
   678.599976       282.627014    
   678.700012       279.039001    
   678.799988       278.575989    
   678.900024       276.989014    
   679.000000       277.705994    
   679.099976       280.076996    
   679.200012       281.113007    
   679.299988       281.882996    
   679.400024       283.174011    
   679.500000       284.510986    
   679.599976       286.472992    
   679.700012       290.190002    
   679.799988       293.720001    
   679.900024       296.561005    
   680.000000       296.131989    
   680.099976       296.652008    
   680.200012       296.058014    
   680.299988       292.660004    
   680.400024       289.755005    
   680.500000       289.144989    
   680.599976       290.678986    
   680.700012       291.752991    
   680.799988       294.225006    
   680.900024       294.250000    
   681.000000       291.845001    
   681.099976       290.769012    
   681.200012       291.579010    
   681.299988       292.686005    
   681.400024       292.708008    
   681.500000       293.377014    
   681.599976       293.714996    
   681.700012       296.571991    
   681.799988       298.514008    
   681.900024       299.819000    
   682.000000       300.457001    
   682.099976       300.059998    
   682.200012       300.447998    
   682.299988       300.862000    
   682.400024       299.946991    
   682.500000       300.016998    
   682.599976       302.699005    
   682.700012       305.248993    
   682.799988       306.311005    
   682.900024       306.066010    
   683.000000       304.290009    
   683.099976       303.816986    
   683.200012       303.101013    
   683.299988       303.509003    
   683.400024       302.583008    
   683.500000       300.397003    
   683.599976       298.061005    
   683.700012       296.006012    
   683.799988       294.122009    
   683.900024       290.721008    
   684.000000       288.096008    
   684.099976       287.195007    
   684.200012       288.132996    
   684.299988       289.359985    
   684.400024       287.171997    
   684.500000       285.584991    
   684.599976       286.234009    
   684.700012       288.272003    
   684.799988       288.791992    
   684.900024       287.981995    
   685.000000       287.714996    
   685.099976       286.950989    
   685.200012       285.809998    
   685.299988       282.717987    
   685.400024       280.489990    
   685.500000       278.893005    
   685.599976       279.126007    
   685.700012       280.179993    
   685.799988       279.841003    
   685.900024       278.731995    
   686.000000       277.787994    
   686.099976       277.114014    
   686.200012       276.743988    
   686.299988       277.377991    
   686.400024       277.011993    
   686.500000       276.264008    
   686.599976       276.362000    
   686.700012       273.389008    
   686.799988       272.351013    
   686.900024       273.118011    
   687.000000       274.618988    
   687.099976       276.002991    
   687.200012       275.696014    
   687.299988       274.028015    
   687.400024       274.812988    
   687.500000       276.269989    
   687.599976       275.019012    
   687.700012       273.535004    
   687.799988       273.667999    
   687.900024       275.824005    
   688.000000       278.197998    
   688.099976       280.748993    
   688.200012       282.217010    
   688.299988       282.131989    
   688.400024       282.212006    
   688.500000       284.533997    
   688.599976       285.273987    
   688.700012       286.078003    
   688.799988       285.796997    
   688.900024       285.912994    
   689.000000       286.454987    
   689.099976       286.699005    
   689.200012       287.595001    
   689.299988       287.726013    
   689.400024       287.546997    
   689.500000       285.980988    
   689.599976       284.828003    
   689.700012       287.365997    
   689.799988       290.687988    
   689.900024       291.622009    
   690.000000       290.623993    
   690.099976       288.699005    
   690.200012       287.871002    
   690.299988       286.415009    
   690.400024       283.505005    
   690.500000       280.244995    
   690.599976       280.371002    
   690.700012       281.114014    
   690.799988       281.937988    
   690.900024       281.282013    
   691.000000       279.747986    
   691.099976       278.105988    
   691.200012       276.235992    
   691.299988       273.942993    
   691.400024       275.536987    
   691.500000       276.954010    
   691.599976       277.226990    
   691.700012       279.148987    
   691.799988       281.658997    
   691.900024       284.188995    
   692.000000       285.554993    
   692.099976       284.955994    
   692.200012       283.713989    
   692.299988       280.962006    
   692.400024       278.983002    
   692.500000       280.401001    
   692.599976       280.889008    
   692.700012       278.583008    
   692.799988       277.808990    
   692.900024       279.333008    
   693.000000       279.472992    
   693.099976       280.416992    
   693.200012       280.678009    
   693.299988       281.138000    
   693.400024       281.795013    
   693.500000       280.678009    
   693.599976       278.457001    
   693.700012       274.967010    
   693.799988       273.688995    
   693.900024       273.618988    
   694.000000       275.278015    
   694.099976       279.028015    
   694.200012       283.470001    
   694.299988       287.053986    
   694.400024       288.320007    
   694.500000       289.140015    
   694.599976       289.001007    
   694.700012       290.464996    
   694.799988       292.149994    
   694.900024       291.785004    
   695.000000       291.436005    
   695.099976       289.811005    
   695.200012       290.229004    
   695.299988       295.378998    
   695.400024       299.533997    
   695.500000       301.003998    
   695.599976       300.519989    
   695.700012       300.558014    
   695.799988       301.604004    
   695.900024       302.753998    
   696.000000       302.457001    
   696.099976       299.902008    
   696.200012       297.572998    
   696.299988       294.266998    
   696.400024       291.989014    
   696.500000       290.230988    
   696.599976       287.212006    
   696.700012       285.122009    
   696.799988       284.115997    
   696.900024       285.816986    
   697.000000       287.187012    
   697.099976       285.585999    
   697.200012       284.019012    
   697.299988       281.830994    
   697.400024       280.540009    
   697.500000       278.656006    
   697.599976       277.700989    
   697.700012       277.179993    
   697.799988       278.108002    
   697.900024       279.058990    
   698.000000       278.667999    
   698.099976       277.934998    
   698.200012       277.641998    
   698.299988       278.737000    
   698.400024       279.817993    
   698.500000       280.881989    
   698.599976       280.161987    
   698.700012       280.778992    
   698.799988       282.112000    
   698.900024       285.640991    
   699.000000       288.833008    
   699.099976       290.882996    
   699.200012       291.337006    
   699.299988       290.638000    
   699.400024       290.786011    
   699.500000       292.016998    
   699.599976       293.315002    
   699.700012       293.140991    
   699.799988       291.283997    
   699.900024       289.442993    
   700.000000       290.384003    
   700.099976       291.933014    
   700.200012       293.563995    
   700.299988       293.246002    
   700.400024       292.136993    
   700.500000       291.040985    
   700.599976       290.912994    
   700.700012       290.167999    
   700.799988       290.575012    
   700.900024       290.260986    
   701.000000       291.317993    
   701.099976       293.381989    
   701.200012       295.005005    
   701.299988       294.746002    
   701.400024       294.735992    
   701.500000       294.520996    
   701.599976       294.455994    
   701.700012       294.196991    
   701.799988       296.018005    
   701.900024       297.421997    
   702.000000       298.639008    
   702.099976       299.528992    
   702.200012       300.075012    
   702.299988       299.825989    
   702.400024       298.480988    
   702.500000       296.912994    
   702.599976       295.567993    
   702.700012       295.578003    
   702.799988       294.709991    
   702.900024       291.997009    
   703.000000       289.895996    
   703.099976       288.760010    
   703.200012       288.013000    
   703.299988       287.781006    
   703.400024       286.255005    
   703.500000       282.329010    
   703.599976       279.329987    
   703.700012       276.562988    
   703.799988       275.830994    
   703.900024       275.462006    
   704.000000       275.071991    
   704.099976       275.087006    
   704.200012       274.079010    
   704.299988       273.419006    
   704.400024       274.588989    
   704.500000       275.933014    
   704.599976       276.584015    
   704.700012       277.993988    
   704.799988       278.601013    
   704.900024       276.231995    
   705.000000       275.368988    
   705.099976       277.140015    
   705.200012       277.889008    
   705.299988       279.058990    
   705.400024       279.489014    
   705.500000       279.550995    
   705.599976       279.768005    
   705.700012       279.959015    
   705.799988       282.558990    
   705.900024       284.779999    
   706.000000       285.440002    
   706.099976       285.648987    
   706.200012       287.109985    
   706.299988       289.725006    
   706.400024       291.917999    
   706.500000       293.773987    
   706.599976       293.308990    
   706.700012       293.755005    
   706.799988       294.026001    
   706.900024       295.766998    
   707.000000       295.855011    
   707.099976       295.243988    
   707.200012       293.488007    
   707.299988       292.106995    
   707.400024       291.226990    
   707.500000       290.248993    
   707.599976       291.873993    
   707.700012       295.243011    
   707.799988       297.631012    
   707.900024       299.230011    
   708.000000       301.105988    
   708.099976       303.010010    
   708.200012       306.204010    
   708.299988       308.204010    
   708.400024       309.032013    
   708.500000       310.281006    
   708.599976       311.696991    
   708.700012       313.393005    
   708.799988       314.802002    
   708.900024       316.286011    
   709.000000       316.970001    
   709.099976       316.562012    
   709.200012       316.635010    
   709.299988       316.980011    
   709.400024       315.398010    
   709.500000       315.307007    
   709.599976       316.174988    
   709.700012       314.312988    
   709.799988       312.661011    
   709.900024       312.216003    
   710.000000       310.774994    
   710.099976       312.903015    
   710.200012       314.014008    
   710.299988       312.487000    
   710.400024       310.675995    
   710.500000       309.321014    
   710.599976       308.260010    
   710.700012       307.730988    
   710.799988       307.444000    
   710.900024       308.640015    
   711.000000       309.093994    
   711.099976       307.819000    
   711.200012       307.011993    
   711.299988       308.401001    
   711.400024       310.029999    
   711.500000       311.414001    
   711.599976       315.272003    
   711.700012       320.988007    
   711.799988       325.342010    
   711.900024       327.906006    
   712.000000       329.585999    
   712.099976       331.958008    
   712.200012       334.148010    
   712.299988       335.286987    
   712.400024       335.700012    
   712.500000       335.960999    
   712.599976       338.602997    
   712.700012       340.285004    
   712.799988       340.864014    
   712.900024       340.631989    
   713.000000       340.843994    
   713.099976       343.226990    
   713.200012       343.898987    
   713.299988       341.631012    
   713.400024       338.589996    
   713.500000       335.298004    
   713.599976       333.058990    
   713.700012       330.566010    
   713.799988       328.817993    
   713.900024       329.329010    
   714.000000       330.747009    
   714.099976       334.716003    
   714.200012       335.752991    
   714.299988       336.234985    
   714.400024       334.566010    
   714.500000       331.213013    
   714.599976       329.618011    
   714.700012       325.682007    
   714.799988       322.496002    
   714.900024       319.141998    
   715.000000       316.463989    
   715.099976       313.795013    
   715.200012       312.907013    
   715.299988       312.233002    
   715.400024       312.761993    
   715.500000       313.584015    
   715.599976       313.828003    
   715.700012       314.545013    
   715.799988       317.407013    
   715.900024       320.237000    
   716.000000       321.644989    
   716.099976       323.526001    
   716.200012       326.962006    
   716.299988       331.087006    
   716.400024       333.104004    
   716.500000       333.871002    
   716.599976       334.854004    
   716.700012       336.579987    
   716.799988       337.226013    
   716.900024       338.489014    
   717.000000       340.261993    
   717.099976       339.424988    
   717.200012       337.285004    
   717.299988       334.984985    
   717.400024       333.954987    
   717.500000       332.134003    
   717.599976       330.864990    
   717.700012       329.600006    
   717.799988       329.622986    
   717.900024       329.313995    
   718.000000       327.248993    
   718.099976       325.822998    
   718.200012       325.368011    
   718.299988       325.658997    
   718.400024       326.139008    
   718.500000       326.058990    
   718.599976       326.800995    
   718.700012       329.019989    
   718.799988       330.612000    
   718.900024       330.390015    
   719.000000       330.136993    
   719.099976       330.954010    
   719.200012       331.052002    
   719.299988       328.244995    
   719.400024       326.269989    
   719.500000       323.528992    
   719.599976       321.544006    
   719.700012       322.407013    
   719.799988       324.518005    
   719.900024       323.816010    
   720.000000       323.757996    
   720.099976       322.501007    
   720.200012       321.527008    
   720.299988       320.837006    
   720.400024       322.601013    
   720.500000       325.304993    
   720.599976       326.023987    
   720.700012       325.677002    
   720.799988       326.914001    
   720.900024       327.118011    
   721.000000       327.217987    
   721.099976       326.812012    
   721.200012       325.072998    
   721.299988       324.390991    
   721.400024       326.579987    
   721.500000       328.768005    
   721.599976       330.289001    
   721.700012       331.718994    
   721.799988       333.208008    
   721.900024       335.140991    
   722.000000       334.316010    
   722.099976       332.139008    
   722.200012       330.290009    
   722.299988       327.631012    
   722.400024       326.397003    
   722.500000       324.470001    
   722.599976       323.084015    
   722.700012       321.992004    
   722.799988       320.798004    
   722.900024       319.368988    
   723.000000       317.734009    
   723.099976       316.692993    
   723.200012       315.372009    
   723.299988       312.011993    
   723.400024       308.976013    
   723.500000       307.335999    
   723.599976       305.574005    
   723.700012       304.868988    
   723.799988       304.459015    
   723.900024       303.658997    
   724.000000       302.800995    
   724.099976       301.733002    
   724.200012       301.566010    
   724.299988       301.252991    
   724.400024       300.131012    
   724.500000       297.665009    
   724.599976       293.839996    
   724.700012       289.148987    
   724.799988       288.291992    
   724.900024       289.891998    
   725.000000       293.998993    
   725.099976       298.045990    
   725.200012       300.640991    
   725.299988       300.537994    
   725.400024       300.337006    
   725.500000       301.170013    
   725.599976       301.737000    
   725.700012       301.931000    
   725.799988       302.424011    
   725.900024       303.842987    
   726.000000       303.914001    
   726.099976       303.440002    
   726.200012       302.102997    
   726.299988       298.864990    
   726.400024       299.769012    
   726.500000       301.415985    
   726.599976       304.390991    
   726.700012       309.041992    
   726.799988       311.605011    
   726.900024       313.126007    
   727.000000       312.971008    
   727.099976       312.578003    
   727.200012       312.312012    
   727.299988       312.153015    
   727.400024       315.022003    
   727.500000       318.058990    
   727.599976       318.752991    
   727.700012       318.053986    
   727.799988       317.858002    
   727.900024       318.026001    
   728.000000       319.144989    
   728.099976       323.321991    
   728.200012       324.657990    
   728.299988       324.746002    
   728.400024       324.700989    
   728.500000       323.061005    
   728.599976       321.576996    
   728.700012       317.375000    
   728.799988       315.032990    
   728.900024       312.923004    
   729.000000       311.700012    
   729.099976       312.222992    
   729.200012       313.296997    
   729.299988       315.429993    
   729.400024       317.014008    
   729.500000       317.306000    
   729.599976       315.864990    
   729.700012       314.487000    
   729.799988       314.894989    
   729.900024       315.973999    
   730.000000       316.166992    
   730.099976       315.859985    
   730.200012       314.777008    
   730.299988       312.678986    
   730.400024       310.058014    
   730.500000       307.705994    
   730.599976       305.851990    
   730.700012       305.760010    
   730.799988       305.359009    
   730.900024       303.358002    
   731.000000       303.191010    
   731.099976       303.992004    
   731.200012       303.863007    
   731.299988       304.217987    
   731.400024       304.306000    
   731.500000       305.391998    
   731.599976       307.483002    
   731.700012       310.766998    
   731.799988       313.890991    
   731.900024       317.316986    
   732.000000       319.095001    
   732.099976       320.313995    
   732.200012       321.441010    
   732.299988       322.571014    
   732.400024       323.274994    
   732.500000       322.960999    
   732.599976       323.665009    
   732.700012       326.250000    
   732.799988       328.885986    
   732.900024       331.079987    
   733.000000       331.773987    
   733.099976       333.164001    
   733.200012       334.032013    
   733.299988       332.299988    
   733.400024       327.627991    
   733.500000       320.592010    
   733.599976       313.550995    
   733.700012       309.112000    
   733.799988       307.921997    
   733.900024       308.946014    
   734.000000       309.924988    
   734.099976       312.023987    
   734.200012       313.252014    
   734.299988       316.368988    
   734.400024       319.312988    
   734.500000       322.023010    
   734.599976       324.326996    
   734.700012       325.937988    
   734.799988       324.869995    
   734.900024       321.897003    
   735.000000       320.881012    
   735.099976       320.694000    
   735.200012       320.583008    
   735.299988       320.329987    
   735.400024       319.740997    
   735.500000       317.283997    
   735.599976       316.713013    
   735.700012       317.283997    
   735.799988       317.769012    
   735.900024       318.752014    
   736.000000       317.829010    
   736.099976       314.794006    
   736.200012       311.652008    
   736.299988       307.893005    
   736.400024       307.096985    
   736.500000       307.200989    
   736.599976       306.852997    
   736.700012       305.562988    
   736.799988       304.041992    
   736.900024       303.433014    
   737.000000       305.721008    
   737.099976       308.061005    
   737.200012       310.080994    
   737.299988       312.692993    
   737.400024       313.520996    
   737.500000       314.681000    
   737.599976       316.528992    
   737.700012       319.559998    
   737.799988       320.515991    
   737.900024       322.592987    
   738.000000       325.054993    
   738.099976       325.144012    
   738.200012       324.875000    
   738.299988       324.445007    
   738.400024       324.994995    
   738.500000       326.757996    
   738.599976       330.020996    
   738.700012       333.998993    
   738.799988       337.169006    
   738.900024       336.197998    
   739.000000       336.160004    
   739.099976       334.967987    
   739.200012       333.989014    
   739.299988       335.286987    
   739.400024       334.834015    
   739.500000       333.315002    
   739.599976       332.483002    
   739.700012       331.265991    
   739.799988       329.843994    
   739.900024       328.859009    
   740.000000       327.501007    
   740.099976       326.010986    
   740.200012       325.690002    
   740.299988       325.138000    
   740.400024       323.842987    
   740.500000       322.306000    
   740.599976       321.848999    
   740.700012       321.828003    
   740.799988       323.858002    
   740.900024       323.145996    
   741.000000       323.506012    
   741.099976       325.493988    
   741.200012       328.419006    
   741.299988       329.106995    
   741.400024       327.838013    
   741.500000       326.217010    
   741.599976       324.024994    
   741.700012       321.679993    
   741.799988       321.941986    
   741.900024       326.319000    
   742.000000       330.053009    
   742.099976       331.351013    
   742.200012       331.260986    
   742.299988       329.108002    
   742.400024       329.234009    
   742.500000       330.730011    
   742.599976       330.144012    
   742.700012       329.036987    
   742.799988       328.009003    
   742.900024       329.316986    
   743.000000       331.197998    
   743.099976       331.182007    
   743.200012       329.838989    
   743.299988       328.790009    
   743.400024       327.083008    
   743.500000       326.256012    
   743.599976       327.513000    
   743.700012       328.069000    
   743.799988       330.196991    
   743.900024       333.053986    
   744.000000       334.664001    
   744.099976       335.101013    
   744.200012       335.755005    
   744.299988       337.869995    
   744.400024       337.985992    
   744.500000       336.471985    
   744.599976       336.278992    
   744.700012       334.312012    
   744.799988       334.218994    
   744.900024       336.643005    
   745.000000       339.067993    
   745.099976       341.136993    
   745.200012       340.946014    
   745.299988       339.018005    
   745.400024       336.516998    
   745.500000       334.200989    
   745.599976       332.946014    
   745.700012       333.221985    
   745.799988       333.803009    
   745.900024       334.601013    
   746.000000       334.032013    
   746.099976       333.863007    
   746.200012       332.694000    
   746.299988       328.927002    
   746.400024       326.167999    
   746.500000       323.579010    
   746.599976       323.920990    
   746.700012       325.259003    
   746.799988       325.045013    
   746.900024       324.317993    
   747.000000       324.933014    
   747.099976       325.235992    
   747.200012       325.261993    
   747.299988       326.868988    
   747.400024       329.039001    
   747.500000       331.721008    
   747.599976       332.671997    
   747.700012       333.044006    
   747.799988       333.487000    
   747.900024       333.765015    
   748.000000       334.570007    
   748.099976       334.243011    
   748.200012       333.057007    
   748.299988       333.786011    
   748.400024       334.493011    
   748.500000       334.903015    
   748.599976       334.444000    
   748.700012       334.195007    
   748.799988       334.389008    
   748.900024       334.325989    
   749.000000       332.377991    
   749.099976       329.273010    
   749.200012       327.506012    
   749.299988       327.144012    
   749.400024       326.056000    
   749.500000       323.708008    
   749.599976       322.677002    
   749.700012       324.899994    
   749.799988       326.341003    
   749.900024       326.846008    
   750.000000       325.890991    
   750.099976       322.964996    
   750.200012       319.480011    
   750.299988       316.342987    
   750.400024       315.049988    
   750.500000       314.608002    
   750.599976       313.785004    
   750.700012       314.752991    
   750.799988       315.412994    
   750.900024       317.411987    
   751.000000       318.490997    
   751.099976       318.858002    
   751.200012       319.811005    
   751.299988       320.480011    
   751.400024       320.196991    
   751.500000       320.231995    
   751.599976       320.324005    
   751.700012       321.463989    
   751.799988       322.610992    
   751.900024       323.751007    
   752.000000       324.932007    
   752.099976       323.287994    
   752.200012       322.415009    
   752.299988       324.378998    
   752.400024       325.782990    
   752.500000       326.720001    
   752.599976       327.101013    
   752.700012       326.424011    
   752.799988       327.415009    
   752.900024       330.220001    
   753.000000       332.739014    
   753.099976       335.381012    
   753.200012       336.977997    
   753.299988       338.704987    
   753.400024       336.752991    
   753.500000       335.161011    
   753.599976       333.627991    
   753.700012       329.445007    
   753.799988       328.019012    
   753.900024       329.721008    
   754.000000       330.234985    
   754.099976       328.238007    
   754.200012       325.901001    
   754.299988       324.441986    
   754.400024       321.681000    
   754.500000       318.993988    
   754.599976       318.109009    
   754.700012       319.033997    
   754.799988       319.065002    
   754.900024       317.003998    
   755.000000       315.105011    
   755.099976       314.263000    
   755.200012       314.363007    
   755.299988       312.769012    
   755.400024       312.023987    
   755.500000       312.321014    
   755.599976       311.355011    
   755.700012       310.656006    
   755.799988       311.130005    
   755.900024       311.846008    
   756.000000       313.411011    
   756.099976       316.109009    
   756.200012       318.375000    
   756.299988       319.191010    
   756.400024       320.920990    
   756.500000       323.595001    
   756.599976       325.947998    
   756.700012       325.460999    
   756.799988       325.627014    
   756.900024       326.432007    
   757.000000       326.125000    
   757.099976       323.351013    
   757.200012       323.218994    
   757.299988       324.441986    
   757.400024       325.170990    
   757.500000       324.662994    
   757.599976       324.119995    
   757.700012       323.075989    
   757.799988       322.321991    
   757.900024       323.372986    
   758.000000       322.230988    
   758.099976       316.864014    
   758.200012       313.171997    
   758.299988       310.808014    
   758.400024       308.733002    
   758.500000       305.710999    
   758.599976       302.885010    
   758.700012       299.851990    
   758.799988       297.044006    
   758.900024       295.010010    
   759.000000       293.906006    
   759.099976       292.940002    
   759.200012       294.250000    
   759.299988       296.006012    
   759.400024       294.692993    
   759.500000       291.678986    
   759.599976       290.875000    
   759.700012       291.515991    
   759.799988       294.333008    
   759.900024       296.683014    
   760.000000       296.785004    
   760.099976       295.628998    
   760.200012       296.056000    
   760.299988       298.200989    
   760.400024       299.161987    
   760.500000       298.382996    
   760.599976       300.145996    
   760.700012       303.682007    
   760.799988       306.042999    
   760.900024       307.195007    
   761.000000       308.760010    
   761.099976       310.283997    
   761.200012       313.161011    
   761.299988       317.794006    
   761.400024       321.532013    
   761.500000       322.794006    
   761.599976       323.071014    
   761.700012       325.401001    
   761.799988       327.513000    
   761.900024       329.776001    
   762.000000       330.277008    
   762.099976       329.346985    
   762.200012       330.294006    
   762.299988       331.246002    
   762.400024       334.003998    
   762.500000       336.510010    
   762.599976       338.384003    
   762.700012       338.919006    
   762.799988       341.200012    
   762.900024       344.162994    
   763.000000       348.494995    
   763.099976       352.779999    
   763.200012       354.394989    
   763.299988       357.056000    
   763.400024       357.692993    
   763.500000       357.428009    
   763.599976       356.670990    
   763.700012       353.727997    
   763.799988       350.238007    
   763.900024       347.720001    
   764.000000       345.893005    
   764.099976       343.940002    
   764.200012       341.519989    
   764.299988       338.957001    
   764.400024       338.290985    
   764.500000       340.290009    
   764.599976       341.079010    
   764.700012       342.131012    
   764.799988       341.082001    
   764.900024       338.354004    
   765.000000       336.595001    
   765.099976       334.386993    
   765.200012       333.209991    
   765.299988       332.772003    
   765.400024       335.237000    
   765.500000       335.444000    
   765.599976       337.085999    
   765.700012       338.803009    
   765.799988       340.921997    
   765.900024       343.149994    
   766.000000       343.582001    
   766.099976       345.480988    
   766.200012       346.722992    
   766.299988       348.500000    
   766.400024       349.923004    
   766.500000       349.153992    
   766.599976       349.181000    
   766.700012       350.546997    
   766.799988       353.484009    
   766.900024       357.279999    
   767.000000       359.114014    
   767.099976       358.330994    
   767.200012       356.276001    
   767.299988       355.303009    
   767.400024       356.375000    
   767.500000       357.815002    
   767.599976       359.053009    
   767.700012       358.665009    
   767.799988       357.864014    
   767.900024       358.743011    
   768.000000       356.826996    
   768.099976       353.665009    
   768.200012       352.536011    
   768.299988       351.631012    
   768.400024       351.321991    
   768.500000       352.509003    
   768.599976       354.223999    
   768.700012       353.088989    
   768.799988       351.233002    
   768.900024       350.539001    
   769.000000       349.936005    
   769.099976       350.032990    
   769.200012       350.238007    
   769.299988       350.247009    
   769.400024       349.707001    
   769.500000       350.774994    
   769.599976       351.851990    
   769.700012       351.988007    
   769.799988       351.809998    
   769.900024       350.279999    
   770.000000       348.808990    
   770.099976       349.375000    
   770.200012       353.276001    
   770.299988       357.795013    
   770.400024       359.307007    
   770.500000       359.723999    
   770.599976       360.511993    
   770.700012       362.308014    
   770.799988       363.821014    
   770.900024       364.127991    
   771.000000       362.242004    
   771.099976       359.035004    
   771.200012       356.626007    
   771.299988       354.221008    
   771.400024       353.104004    
   771.500000       353.622986    
   771.599976       352.674988    
   771.700012       350.628998    
   771.799988       347.375000    
   771.900024       345.269989    
   772.000000       342.437988    
   772.099976       339.282013    
   772.200012       337.556000    
   772.299988       337.199005    
   772.400024       336.989990    
   772.500000       337.523010    
   772.599976       338.395996    
   772.700012       338.316010    
   772.799988       339.359009    
   772.900024       340.738007    
   773.000000       342.790009    
   773.099976       342.725006    
   773.200012       340.951996    
   773.299988       339.230988    
   773.400024       338.468994    
   773.500000       339.880005    
   773.599976       339.110992    
   773.700012       335.328003    
   773.799988       333.115997    
   773.900024       334.084991    
   774.000000       336.125000    
   774.099976       337.121002    
   774.200012       337.496002    
   774.299988       339.996002    
   774.400024       344.035004    
   774.500000       346.481995    
   774.599976       346.434998    
   774.700012       345.630005    
   774.799988       345.744995    
   774.900024       349.381989    
   775.000000       352.839996    
   775.099976       354.596008    
   775.200012       355.304993    
   775.299988       354.863007    
   775.400024       353.065002    
   775.500000       348.768005    
   775.599976       345.997009    
   775.700012       344.203003    
   775.799988       346.656006    
   775.900024       348.576996    
   776.000000       349.648987    
   776.099976       349.626007    
   776.200012       350.712006    
   776.299988       352.131989    
   776.400024       353.970001    
   776.500000       357.161987    
   776.599976       360.759003    
   776.700012       363.721008    
   776.799988       364.790009    
   776.900024       363.562988    
   777.000000       359.979004    
   777.099976       358.325989    
   777.200012       359.787994    
   777.299988       361.204010    
   777.400024       361.826996    
   777.500000       360.401001    
   777.599976       359.085999    
   777.700012       358.500000    
   777.799988       359.523987    
   777.900024       359.196991    
   778.000000       357.804993    
   778.099976       356.046997    
   778.200012       353.515015    
   778.299988       347.885010    
   778.400024       344.640991    
   778.500000       341.709015    
   778.599976       341.069000    
   778.700012       339.673004    
   778.799988       338.309998    
   778.900024       336.548004    
   779.000000       334.898010    
   779.099976       334.665985    
   779.200012       334.518005    
   779.299988       334.096985    
   779.400024       333.569000    
   779.500000       332.338989    
   779.599976       330.687012    
   779.700012       329.808990    
   779.799988       332.024994    
   779.900024       334.311005    
   780.000000       335.437988    
   780.099976       335.679993    
   780.200012       335.580994    
   780.299988       333.670013    
   780.400024       333.596985    
   780.500000       333.843994    
   780.599976       333.049011    
   780.700012       331.109985    
   780.799988       328.713013    
   780.900024       325.631012    
   781.000000       324.046997    
   781.099976       325.364990    
   781.200012       325.855011    
   781.299988       327.187988    
   781.400024       326.167999    
   781.500000       323.433990    
   781.599976       320.480988    
   781.700012       316.989014    
   781.799988       315.441986    
   781.900024       316.234985    
   782.000000       316.678009    
   782.099976       315.998993    
   782.200012       315.691986    
   782.299988       318.372986    
   782.400024       319.596008    
   782.500000       319.941986    
   782.599976       319.480011    
   782.700012       317.774994    
   782.799988       316.544006    
   782.900024       315.402008    
   783.000000       314.492004    
   783.099976       315.085999    
   783.200012       316.096008    
   783.299988       317.437012    
   783.400024       317.235992    
   783.500000       317.639008    
   783.599976       317.734009    
   783.700012       317.440002    
   783.799988       316.481995    
   783.900024       316.667999    
   784.000000       317.346985    
   784.099976       318.010010    
   784.200012       318.941010    
   784.299988       319.886993    
   784.400024       321.557007    
   784.500000       322.988007    
   784.599976       324.794006    
   784.700012       329.229004    
   784.799988       332.563995    
   784.900024       333.544006    
   785.000000       334.848999    
   785.099976       336.587006    
   785.200012       334.286987    
   785.299988       330.968994    
   785.400024       330.453003    
   785.500000       333.177002    
   785.599976       335.850006    
   785.700012       338.001007    
   785.799988       337.167999    
   785.900024       335.556000    
   786.000000       335.760010    
   786.099976       334.929993    
   786.200012       333.061005    
   786.299988       331.838989    
   786.400024       330.252014    
   786.500000       328.989014    
   786.599976       330.153992    
   786.700012       332.563995    
   786.799988       331.890015    
   786.900024       331.299011    
   787.000000       329.200012    
   787.099976       327.869995    
   787.200012       328.088989    
   787.299988       329.635986    
   787.400024       328.738007    
   787.500000       327.356995    
   787.599976       327.799011    
   787.700012       329.334015    
   787.799988       331.384003    
   787.900024       333.552002    
   788.000000       334.057007    
   788.099976       333.212006    
   788.200012       334.846985    
   788.299988       338.334991    
   788.400024       341.153015    
   788.500000       345.760010    
   788.599976       348.006989    
   788.700012       349.588989    
   788.799988       349.059998    
   788.900024       346.316010    
   789.000000       344.862000    
   789.099976       347.382996    
   789.200012       349.391998    
   789.299988       349.894989    
   789.400024       351.122986    
   789.500000       352.434998    
   789.599976       352.485992    
   789.700012       353.225006    
   789.799988       354.613007    
   789.900024       355.774994    
   790.000000       353.959991    
   790.099976       353.890015    
   790.200012       353.476990    
   790.299988       351.154999    
   790.400024       348.546997    
   790.500000       343.746002    
   790.599976       340.820007    
   790.700012       338.903992    
   790.799988       338.471008    
   790.900024       339.095001    
   791.000000       340.463989    
   791.099976       341.855011    
   791.200012       342.070007    
   791.299988       341.838989    
   791.400024       342.596985    
   791.500000       343.740997    
   791.599976       344.894989    
   791.700012       346.980988    
   791.799988       349.618011    
   791.900024       350.994995    
   792.000000       351.130005    
   792.099976       351.389008    
   792.200012       353.122986    
   792.299988       356.092010    
   792.400024       357.498993    
   792.500000       358.334015    
   792.599976       357.403015    
   792.700012       355.403992    
   792.799988       354.696014    
   792.900024       356.450012    
   793.000000       356.404999    
   793.099976       358.057007    
   793.200012       357.678986    
   793.299988       355.112000    
   793.400024       352.872986    
   793.500000       351.985992    
   793.599976       350.115997    
   793.700012       348.540009    
   793.799988       348.050995    
   793.900024       347.143005    
   794.000000       345.618988    
   794.099976       343.554993    
   794.200012       342.127991    
   794.299988       342.523987    
   794.400024       343.161987    
   794.500000       345.630005    
   794.599976       347.364990    
   794.700012       349.627991    
   794.799988       349.859985    
   794.900024       350.490997    
   795.000000       351.683990    
   795.099976       352.727997    
   795.200012       355.346008    
   795.299988       358.608002    
   795.400024       361.502014    
   795.500000       361.726013    
   795.599976       363.016998    
   795.700012       366.458008    
   795.799988       368.716003    
   795.900024       369.080994    
   796.000000       370.256012    
   796.099976       369.307007    
   796.200012       367.984009    
   796.299988       366.880005    
   796.400024       367.795013    
   796.500000       371.339996    
   796.599976       373.009003    
   796.700012       372.388000    
   796.799988       372.431000    
   796.900024       372.819000    
   797.000000       372.643005    
   797.099976       372.136993    
   797.200012       370.613007    
   797.299988       369.490997    
   797.400024       369.333008    
   797.500000       369.105988    
   797.599976       367.914001    
   797.700012       367.644012    
   797.799988       366.882996    
   797.900024       364.507996    
   798.000000       362.727997    
   798.099976       360.074005    
   798.200012       357.691986    
   798.299988       355.214996    
   798.400024       352.596985    
   798.500000       352.369995    
   798.599976       350.687988    
   798.700012       348.884003    
   798.799988       347.440002    
   798.900024       344.934998    
   799.000000       342.523010    
   799.099976       338.954987    
   799.200012       338.260010    
   799.299988       338.152008    
   799.400024       336.813995    
   799.500000       332.682007    
   799.599976       331.743988    
   799.700012       331.419006    
   799.799988       330.947998    
   799.900024       331.306000    
   800.000000       332.148987    
   800.099976       333.510986    
   800.200012       332.920013    
   800.299988       332.437988    
   800.400024       333.925995    
   800.500000       336.667999    
   800.599976       336.942993    
   800.700012       334.618988    
   800.799988       332.203003    
   800.900024       331.141998    
   801.000000       331.446991    
   801.099976       334.042999    
   801.200012       336.921997    
   801.299988       340.050995    
   801.400024       341.928009    
   801.500000       342.910004    
   801.599976       345.959015    
   801.700012       349.904999    
   801.799988       352.368011    
   801.900024       351.342010    
   802.000000       350.779999    
   802.099976       350.110992    
   802.200012       352.800995    
   802.299988       358.022003    
   802.400024       362.161987    
   802.500000       366.912994    
   802.599976       371.682007    
   802.700012       376.791992    
   802.799988       379.596008    
   802.900024       380.217987    
   803.000000       379.997009    
   803.099976       377.790985    
   803.200012       374.701996    
   803.299988       369.188995    
   803.400024       365.071014    
   803.500000       359.865997    
   803.599976       357.859009    
   803.700012       358.514008    
   803.799988       360.207001    
   803.900024       363.846985    
   804.000000       365.333008    
   804.099976       365.614990    
   804.200012       363.575012    
   804.299988       362.257996    
   804.400024       363.351990    
   804.500000       363.234985    
   804.599976       360.468994    
   804.700012       356.838989    
   804.799988       355.979004    
   804.900024       356.299011    
   805.000000       359.598999    
   805.099976       362.648987    
   805.200012       364.890991    
   805.299988       367.739990    
   805.400024       369.774994    
   805.500000       369.598999    
   805.599976       368.476990    
   805.700012       368.216003    
   805.799988       370.173004    
   805.900024       370.876007    
   806.000000       370.214996    
   806.099976       368.723999    
   806.200012       368.737000    
   806.299988       369.778015    
   806.400024       370.027008    
   806.500000       370.570007    
   806.599976       371.135986    
   806.700012       373.240997    
   806.799988       374.911011    
   806.900024       374.772003    
   807.000000       372.873993    
   807.099976       371.351990    
   807.200012       370.153015    
   807.299988       369.196014    
   807.400024       368.994995    
   807.500000       368.235992    
   807.599976       368.141998    
   807.700012       366.308990    
   807.799988       364.744995    
   807.900024       363.036987    
   808.000000       363.325989    
   808.099976       365.781006    
   808.200012       366.174011    
   808.299988       365.171997    
   808.400024       363.444000    
   808.500000       359.802002    
   808.599976       357.795990    
   808.700012       356.898010    
   808.799988       355.433990    
   808.900024       353.722992    
   809.000000       353.716003    
   809.099976       354.604004    
   809.200012       356.433990    
   809.299988       357.536011    
   809.400024       358.950012    
   809.500000       361.089996    
   809.599976       363.213013    
   809.700012       365.117004    
   809.799988       368.395996    
   809.900024       371.696991    
   810.000000       372.798004    
   810.099976       372.279999    
   810.200012       371.472992    
   810.299988       372.687012    
   810.400024       374.976013    
   810.500000       377.618011    
   810.599976       379.644989    
   810.700012       379.884003    
   810.799988       380.835999    
   810.900024       383.234009    
   811.000000       383.950989    
   811.099976       381.118988    
   811.200012       379.785004    
   811.299988       377.921997    
   811.400024       377.941986    
   811.500000       376.312012    
   811.599976       374.466003    
   811.700012       374.118011    
   811.799988       373.286011    
   811.900024       372.768005    
   812.000000       372.760986    
   812.099976       372.821014    
   812.200012       372.274994    
   812.299988       371.591003    
   812.400024       369.080994    
   812.500000       368.554993    
   812.599976       366.845001    
   812.700012       366.471985    
   812.799988       368.184998    
   812.900024       370.575012    
   813.000000       370.773010    
   813.099976       370.657990    
   813.200012       368.703003    
   813.299988       365.954987    
   813.400024       364.259003    
   813.500000       364.037994    
   813.599976       363.045013    
   813.700012       360.233002    
   813.799988       358.855011    
   813.900024       356.626007    
   814.000000       356.740997    
   814.099976       358.665985    
   814.200012       360.299988    
   814.299988       361.424988    
   814.400024       362.407990    
   814.500000       365.377991    
   814.599976       366.945007    
   814.700012       366.145996    
   814.799988       365.098999    
   814.900024       365.346008    
   815.000000       366.950989    
   815.099976       368.016998    
   815.200012       369.472992    
   815.299988       369.247009    
   815.400024       368.321014    
   815.500000       367.420990    
   815.599976       366.867004    
   815.700012       368.395996    
   815.799988       367.816010    
   815.900024       365.894012    
   816.000000       364.734985    
   816.099976       366.080994    
   816.200012       365.552002    
   816.299988       363.625000    
   816.400024       363.070007    
   816.500000       360.570007    
   816.599976       357.670013    
   816.700012       355.438995    
   816.799988       354.966003    
   816.900024       354.455994    
   817.000000       353.686005    
   817.099976       351.681000    
   817.200012       351.522003    
   817.299988       353.122009    
   817.400024       354.218994    
   817.500000       356.248993    
   817.599976       357.385010    
   817.700012       356.014008    
   817.799988       354.597992    
   817.900024       352.369995    
   818.000000       352.005005    
   818.099976       354.895996    
   818.200012       357.985992    
   818.299988       357.981995    
   818.400024       356.454987    
   818.500000       354.872986    
   818.599976       355.847992    
   818.700012       357.229004    
   818.799988       357.264008    
   818.900024       356.718994    
   819.000000       357.118988    
   819.099976       356.325989    
   819.200012       353.807007    
   819.299988       352.199005    
   819.400024       352.615997    
   819.500000       354.450012    
   819.599976       356.257996    
   819.700012       357.502991    
   819.799988       358.600006    
   819.900024       360.234985    
   820.000000       359.113007    
   820.099976       358.079987    
   820.200012       360.365997    
   820.299988       362.593994    
   820.400024       361.755005    
   820.500000       359.683990    
   820.599976       360.016998    
   820.700012       358.967010    
   820.799988       358.445007    
   820.900024       361.290985    
   821.000000       365.914001    
   821.099976       373.113007    
   821.200012       378.408997    
   821.299988       383.579987    
   821.400024       388.072998    
   821.500000       389.641998    
   821.599976       389.519012    
   821.700012       390.161011    
   821.799988       392.638000    
   821.900024       394.290985    
   822.000000       396.174011    
   822.099976       394.593994    
   822.200012       392.385986    
   822.299988       391.670013    
   822.400024       391.709015    
   822.500000       392.967987    
   822.599976       391.792999    
   822.700012       390.911987    
   822.799988       388.950012    
   822.900024       386.488007    
   823.000000       383.924988    
   823.099976       381.351990    
   823.200012       380.953003    
   823.299988       380.149994    
   823.400024       378.977997    
   823.500000       378.428986    
   823.599976       375.889008    
   823.700012       371.826996    
   823.799988       369.610992    
   823.900024       369.069000    
   824.000000       367.865997    
   824.099976       365.946991    
   824.200012       364.860992    
   824.299988       365.962006    
   824.400024       365.773010    
   824.500000       364.756989    
   824.599976       364.221985    
   824.700012       365.789001    
   824.799988       368.011993    
   824.900024       369.739990    
   825.000000       370.510010    
   825.099976       371.036987    
   825.200012       371.783997    
   825.299988       370.734009    
   825.400024       369.420013    
   825.500000       368.790985    
   825.599976       369.428009    
   825.700012       369.744995    
   825.799988       368.440002    
   825.900024       367.679993    
   826.000000       369.264008    
   826.099976       371.710999    
   826.200012       375.136993    
   826.299988       380.532990    
   826.400024       385.873993    
   826.500000       389.001007    
   826.599976       389.501007    
   826.700012       389.730988    
   826.799988       390.459991    
   826.900024       388.737000    
   827.000000       388.157990    
   827.099976       386.377014    
   827.200012       386.997009    
   827.299988       388.213013    
   827.400024       386.925995    
   827.500000       387.076996    
   827.599976       387.093994    
   827.700012       388.167999    
   827.799988       388.559998    
   827.900024       387.276001    
   828.000000       383.868011    
   828.099976       378.126007    
   828.200012       375.009003    
   828.299988       375.856995    
   828.400024       377.346008    
   828.500000       379.755005    
   828.599976       380.184998    
   828.700012       379.325012    
   828.799988       377.945007    
   828.900024       376.161011    
   829.000000       375.265991    
   829.099976       373.319000    
   829.200012       370.174988    
   829.299988       366.143005    
   829.400024       365.683014    
   829.500000       364.231995    
   829.599976       363.362000    
   829.700012       366.209015    
   829.799988       367.962006    
   829.900024       369.967987    
   830.000000       370.705994    
   830.099976       371.955994    
   830.200012       372.338013    
   830.299988       371.412994    
   830.400024       371.266998    
   830.500000       371.882996    
   830.599976       372.665009    
   830.700012       373.390015    
   830.799988       374.141998    
   830.900024       373.407013    
   831.000000       373.696014    
   831.099976       375.195007    
   831.200012       374.881012    
   831.299988       374.752991    
   831.400024       375.878998    
   831.500000       376.691010    
   831.599976       376.907990    
   831.700012       377.019012    
   831.799988       377.212006    
   831.900024       375.746002    
   832.000000       374.906006    
   832.099976       376.548004    
   832.200012       378.335999    
   832.299988       380.384003    
   832.400024       380.227997    
   832.500000       381.020996    
   832.599976       381.750000    
   832.700012       378.760986    
   832.799988       375.516998    
   832.900024       374.752991    
   833.000000       375.104004    
   833.099976       373.718994    
   833.200012       372.674988    
   833.299988       371.281006    
   833.400024       369.308014    
   833.500000       367.829010    
   833.599976       366.334015    
   833.700012       364.377991    
   833.799988       364.989014    
   833.900024       366.524994    
   834.000000       368.985992    
   834.099976       369.871002    
   834.200012       370.475006    
   834.299988       374.191010    
   834.400024       375.454987    
   834.500000       375.328003    
   834.599976       374.799988    
   834.700012       374.080994    
   834.799988       373.894989    
   834.900024       373.186005    
   835.000000       371.734009    
   835.099976       368.487000    
   835.200012       366.348999    
   835.299988       365.527008    
   835.400024       367.804993    
   835.500000       368.187988    
   835.599976       368.868988    
   835.700012       371.282013    
   835.799988       375.873993    
   835.900024       379.177002    
   836.000000       380.811005    
   836.099976       382.096985    
   836.200012       382.975006    
   836.299988       381.700012    
   836.400024       380.640991    
   836.500000       381.358002    
   836.599976       380.765991    
   836.700012       381.329987    
   836.799988       380.605011    
   836.900024       377.506012    
   837.000000       375.283997    
   837.099976       375.536987    
   837.200012       374.971985    
   837.299988       372.925995    
   837.400024       369.122986    
   837.500000       365.112000    
   837.599976       363.449005    
   837.700012       362.678009    
   837.799988       361.796997    
   837.900024       363.980011    
   838.000000       364.908997    
   838.099976       365.136993    
   838.200012       364.098999    
   838.299988       365.674988    
   838.400024       367.778015    
   838.500000       369.404999    
   838.599976       368.734009    
   838.700012       365.533997    
   838.799988       363.225006    
   838.900024       361.191010    
   839.000000       359.920990    
   839.099976       360.710999    
   839.200012       361.985992    
   839.299988       362.234985    
   839.400024       361.799988    
   839.500000       361.492004    
   839.599976       362.852997    
   839.700012       366.459991    
   839.799988       368.915009    
   839.900024       371.985992    
   840.000000       372.595001    
   840.099976       370.533997    
   840.200012       369.571991    
   840.299988       369.237000    
   840.400024       370.673004    
   840.500000       371.205994    
   840.599976       371.303986    
   840.700012       370.104004    
   840.799988       367.666992    
   840.900024       368.635010    
   841.000000       370.868988    
   841.099976       374.303009    
   841.200012       376.174011    
   841.299988       374.920990    
   841.400024       374.135986    
   841.500000       373.125000    
   841.599976       372.649994    
   841.700012       372.657013    
   841.799988       374.658997    
   841.900024       377.553986    
   842.000000       378.872986    
   842.099976       380.220001    
   842.200012       382.834015    
   842.299988       385.907990    
   842.400024       387.878998    
   842.500000       388.584015    
   842.599976       386.480988    
   842.700012       384.013000    
   842.799988       381.859985    
   842.900024       379.779999    
   843.000000       377.902008    
   843.099976       377.382996    
   843.200012       377.703003    
   843.299988       378.319000    
   843.400024       379.635010    
   843.500000       381.790009    
   843.599976       383.238007    
   843.700012       385.806000    
   843.799988       388.437012    
   843.900024       390.326996    
   844.000000       390.657990    
   844.099976       389.368011    
   844.200012       387.808014    
   844.299988       386.717010    
   844.400024       388.324005    
   844.500000       389.584015    
   844.599976       389.093994    
   844.700012       389.425995    
   844.799988       390.553009    
   844.900024       390.556000    
   845.000000       389.989014    
   845.099976       391.250000    
   845.200012       391.876007    
   845.299988       393.066010    
   845.400024       393.270996    
   845.500000       391.639008    
   845.599976       390.615997    
   845.700012       389.408997    
   845.799988       390.009003    
   845.900024       390.704010    
   846.000000       392.727997    
   846.099976       394.946991    
   846.200012       393.205994    
   846.299988       391.605988    
   846.400024       390.651001    
   846.500000       390.946991    
   846.599976       390.864990    
   846.700012       387.855988    
   846.799988       383.929993    
   846.900024       381.842987    
   847.000000       380.246002    
   847.099976       377.945007    
   847.200012       376.627014    
   847.299988       373.580994    
   847.400024       372.808014    
   847.500000       374.436005    
   847.599976       376.917999    
   847.700012       381.475006    
   847.799988       384.423004    
   847.900024       385.813995    
   848.000000       385.722992    
   848.099976       384.691986    
   848.200012       384.050995    
   848.299988       380.306000    
   848.400024       376.759003    
   848.500000       375.559998    
   848.599976       375.135010    
   848.700012       375.967987    
   848.799988       376.748993    
   848.900024       377.341003    
   849.000000       377.438995    
   849.099976       378.950989    
   849.200012       379.350006    
   849.299988       378.673004    
   849.400024       377.358002    
   849.500000       375.226013    
   849.599976       375.778015    
   849.700012       374.428009    
   849.799988       373.294006    
   849.900024       373.108002    
   850.000000       374.658997    
   850.099976       376.351990    
   850.200012       376.407990    
   850.299988       377.588989    
   850.400024       379.774994    
   850.500000       383.308990    
   850.599976       386.153015    
   850.700012       388.066986    
   850.799988       387.794006    
   850.900024       389.074005    
   851.000000       388.934998    
   851.099976       386.618988    
   851.200012       385.864014    
   851.299988       384.188995    
   851.400024       382.403015    
   851.500000       380.733002    
   851.599976       380.049988    
   851.700012       378.700989    
   851.799988       377.778015    
   851.900024       379.654999    
   852.000000       382.098999    
   852.099976       382.487000    
   852.200012       380.761993    
   852.299988       378.829987    
   852.400024       377.260010    
   852.500000       374.908997    
   852.599976       373.167999    
   852.700012       371.723999    
   852.799988       369.019989    
   852.900024       366.291992    
   853.000000       365.713013    
   853.099976       368.062012    
   853.200012       367.960999    
   853.299988       367.634003    
   853.400024       368.424988    
   853.500000       370.023987    
   853.599976       371.010010    
   853.700012       371.029999    
   853.799988       368.281006    
   853.900024       363.411987    
   854.000000       359.296997    
   854.099976       357.592010    
   854.200012       357.506012    
   854.299988       359.712006    
   854.400024       360.911011    
   854.500000       363.977997    
   854.599976       366.270996    
   854.700012       367.868011    
   854.799988       367.272003    
   854.900024       366.985992    
   855.000000       367.949005    
   855.099976       369.186005    
   855.200012       371.500000    
   855.299988       373.117004    
   855.400024       373.675995    
   855.500000       374.460999    
   855.599976       374.816010    
   855.700012       372.227997    
   855.799988       370.606995    
   855.900024       369.817993    
   856.000000       369.363007    
   856.099976       367.473999    
   856.200012       367.414001    
   856.299988       368.454010    
   856.400024       367.809998    
   856.500000       365.884003    
   856.599976       364.635986    
   856.700012       364.635986    
   856.799988       364.153992    
   856.900024       363.444000    
   857.000000       363.615997    
   857.099976       365.355988    
   857.200012       366.601013    
   857.299988       366.569000    
   857.400024       365.084015    
   857.500000       365.459015    
   857.599976       366.002014    
   857.700012       365.183014    
   857.799988       363.306000    
   857.900024       361.872009    
   858.000000       362.114014    
   858.099976       362.785004    
   858.200012       362.811005    
   858.299988       362.667999    
   858.400024       361.303986    
   858.500000       360.446014    
   858.599976       358.445007    
   858.700012       355.306000    
   858.799988       354.989014    
   858.900024       355.881989    
   859.000000       356.424011    
   859.099976       357.079010    
   859.200012       358.070007    
   859.299988       358.498993    
   859.400024       358.328003    
   859.500000       356.985992    
   859.599976       356.756012    
   859.700012       359.734009    
   859.799988       360.876007    
   859.900024       360.341003    
   860.000000       359.578003    
   860.099976       360.231995    
   860.200012       361.261993    
   860.299988       360.134003    
   860.400024       360.118988    
   860.500000       360.846985    
   860.599976       362.420990    
   860.700012       366.567993    
   860.799988       370.471985    
   860.900024       371.888000    
   861.000000       371.510986    
   861.099976       370.834015    
   861.200012       371.022003    
   861.299988       371.846985    
   861.400024       371.307007    
   861.500000       370.220001    
   861.599976       369.036011    
   861.700012       368.070007    
   861.799988       368.362000    
   861.900024       369.455994    
   862.000000       370.069000    
   862.099976       370.592987    
   862.200012       371.075012    
   862.299988       371.971008    
   862.400024       371.569000    
   862.500000       373.118011    
   862.599976       372.858002    
   862.700012       372.481995    
   862.799988       370.006989    
   862.900024       365.485992    
   863.000000       363.174988    
   863.099976       360.851990    
   863.200012       359.752014    
   863.299988       360.201996    
   863.400024       361.601013    
   863.500000       362.574005    
   863.599976       365.381012    
   863.700012       370.481995    
   863.799988       371.226013    
   863.900024       370.944000    
   864.000000       371.242004    
   864.099976       372.006012    
   864.200012       373.341003    
   864.299988       375.454987    
   864.400024       377.295990    
   864.500000       378.713989    
   864.599976       378.794006    
   864.700012       377.902008    
   864.799988       377.209991    
   864.900024       376.605988    
   865.000000       376.059998    
   865.099976       377.794006    
   865.200012       377.287994    
   865.299988       376.261993    
   865.400024       375.384003    
   865.500000       374.329987    
   865.599976       372.808014    
   865.700012       372.179993    
   865.799988       370.300995    
   865.900024       366.006989    
   866.000000       364.803009    
   866.099976       366.175995    
   866.200012       369.144012    
   866.299988       371.845001    
   866.400024       374.493011    
   866.500000       374.628998    
   866.599976       374.605988    
   866.700012       371.899994    
   866.799988       369.835999    
   866.900024       365.873993    
   867.000000       364.497986    
   867.099976       364.352997    
   867.200012       364.260010    
   867.299988       365.800995    
   867.400024       367.265015    
   867.500000       368.027008    
   867.599976       368.511993    
   867.700012       368.673004    
   867.799988       368.789001    
   867.900024       367.657013    
   868.000000       366.192993    
   868.099976       365.225006    
   868.200012       365.204987    
   868.299988       364.760010    
   868.400024       364.153015    
   868.500000       362.546997    
   868.599976       360.524994    
   868.700012       357.329987    
   868.799988       355.903992    
   868.900024       354.790009    
   869.000000       352.135986    
   869.099976       350.592010    
   869.200012       350.136993    
   869.299988       351.951996    
   869.400024       354.296997    
   869.500000       355.098999    
   869.599976       354.437012    
   869.700012       353.536987    
   869.799988       353.247986    
   869.900024       356.105011    
   870.000000       359.191010    
   870.099976       362.184998    
   870.200012       364.723999    
   870.299988       365.696014    
   870.400024       368.132996    
   870.500000       371.958008    
   870.599976       373.751007    
   870.700012       374.812988    
   870.799988       376.269012    
   870.900024       376.143005    
   871.000000       374.175995    
   871.099976       370.438995    
   871.200012       368.136993    
   871.299988       368.625000    
   871.400024       370.298004    
   871.500000       370.222992    
   871.599976       369.760010    
   871.700012       370.401001    
   871.799988       374.147003    
   871.900024       378.359985    
   872.000000       380.187988    
   872.099976       380.484009    
   872.200012       379.239014    
   872.299988       376.617004    
   872.400024       375.376007    
   872.500000       374.800995    
   872.599976       373.867004    
   872.700012       373.252991    
   872.799988       372.239990    
   872.900024       372.098999    
   873.000000       371.578003    
   873.099976       370.638000    
   873.200012       369.997009    
   873.299988       369.923004    
   873.400024       370.092010    
   873.500000       371.325012    
   873.599976       371.265991    
   873.700012       371.545990    
   873.799988       370.997986    
   873.900024       368.904999    
   874.000000       366.743988    
   874.099976       365.735992    
   874.200012       367.369995    
   874.299988       367.740997    
   874.400024       367.657990    
   874.500000       366.561005    
   874.599976       366.877014    
   874.700012       367.407990    
   874.799988       366.470001    
   874.900024       364.334991    
   875.000000       364.778015    
   875.099976       367.209015    
   875.200012       368.834015    
   875.299988       371.083008    
   875.400024       370.200012    
   875.500000       369.634003    
   875.599976       370.592987    
   875.700012       370.622986    
   875.799988       371.631012    
   875.900024       373.084991    
   876.000000       371.915009    
   876.099976       370.776001    
   876.200012       369.447998    
   876.299988       366.454987    
   876.400024       364.049988    
   876.500000       363.101990    
   876.599976       363.351990    
   876.700012       362.269989    
   876.799988       361.907013    
   876.900024       362.618988    
   877.000000       363.354004    
   877.099976       363.897003    
   877.200012       364.424988    
   877.299988       365.368988    
   877.400024       368.488007    
   877.500000       371.355011    
   877.599976       374.166992    
   877.700012       376.018005    
   877.799988       377.164001    
   877.900024       377.558990    
   878.000000       378.656006    
   878.099976       381.096008    
   878.200012       384.269989    
   878.299988       389.493988    
   878.400024       395.057007    
   878.500000       398.433014    
   878.599976       399.705994    
   878.700012       399.908997    
   878.799988       399.287994    
   878.900024       400.259003    
   879.000000       399.552002    
   879.099976       396.287994    
   879.200012       392.444000    
   879.299988       386.665009    
   879.400024       384.442993    
   879.500000       385.079987    
   879.599976       384.903992    
   879.700012       381.231995    
   879.799988       377.091003    
   879.900024       374.126007    
   880.000000       371.542999    
   880.099976       370.292999    
   880.200012       370.679993    
   880.299988       372.975006    
   880.400024       373.398987    
   880.500000       369.585999    
   880.599976       365.670990    
   880.700012       362.968994    
   880.799988       362.131989    
   880.900024       362.485992    
   881.000000       363.217987    
   881.099976       365.545013    
   881.200012       367.841003    
   881.299988       368.681000    
   881.400024       368.092987    
   881.500000       365.860992    
   881.599976       363.571991    
   881.700012       362.713013    
   881.799988       364.121002    
   881.900024       370.312988    
   882.000000       374.960999    
   882.099976       377.110992    
   882.200012       377.467010    
   882.299988       375.436005    
   882.400024       374.717987    
   882.500000       375.860992    
   882.599976       380.227997    
   882.700012       383.977997    
   882.799988       384.778015    
   882.900024       383.092987    
   883.000000       381.240997    
   883.099976       379.709991    
   883.200012       379.156006    
   883.299988       380.260986    
   883.400024       382.854004    
   883.500000       385.359009    
   883.599976       387.192993    
   883.700012       387.104004    
   883.799988       387.527008    
   883.900024       389.398010    
   884.000000       391.936005    
   884.099976       392.364014    
   884.200012       391.695007    
   884.299988       391.063995    
   884.400024       388.501007    
   884.500000       384.506012    
   884.599976       381.157990    
   884.700012       379.747986    
   884.799988       380.093994    
   884.900024       382.778015    
   885.000000       385.181000    
   885.099976       386.691986    
   885.200012       387.773987    
   885.299988       389.134003    
   885.400024       391.164001    
   885.500000       392.773987    
   885.599976       396.230011    
   885.700012       400.463013    
   885.799988       403.207001    
   885.900024       404.670013    
   886.000000       404.897003    
   886.099976       404.665985    
   886.200012       402.981995    
   886.299988       401.496002    
   886.400024       400.218994    
   886.500000       399.347992    
   886.599976       398.591003    
   886.700012       396.760010    
   886.799988       396.677002    
   886.900024       397.032013    
   887.000000       397.359009    
   887.099976       398.816986    
   887.200012       399.527008    
   887.299988       399.406006    
   887.400024       399.022003    
   887.500000       399.725006    
   887.599976       401.088013    
   887.700012       402.106995    
   887.799988       400.640991    
   887.900024       396.882996    
   888.000000       392.460999    
   888.099976       388.397003    
   888.200012       385.964996    
   888.299988       384.654999    
   888.400024       384.957001    
   888.500000       386.157013    
   888.599976       387.117004    
   888.700012       390.273987    
   888.799988       394.459015    
   888.900024       396.601990    
   889.000000       395.321014    
   889.099976       392.589996    
   889.200012       391.880005    
   889.299988       390.977997    
   889.400024       390.927002    
   889.500000       389.863007    
   889.599976       388.618988    
   889.700012       386.830994    
   889.799988       385.674011    
   889.900024       386.901001    
   890.000000       386.782013    
   890.099976       385.971985    
   890.200012       383.638000    
   890.299988       382.750000    
   890.400024       383.384003    
   890.500000       382.855988    
   890.599976       383.960999    
   890.700012       385.957001    
   890.799988       386.372009    
   890.900024       385.565002    
   891.000000       384.523987    
   891.099976       383.875000    
   891.200012       384.009003    
   891.299988       384.428986    
   891.400024       383.851990    
   891.500000       383.015015    
   891.599976       382.733002    
   891.700012       382.549988    
   891.799988       381.787994    
   891.900024       380.039001    
   892.000000       378.605988    
   892.099976       379.822998    
   892.200012       382.984009    
   892.299988       383.183014    
   892.400024       382.308014    
   892.500000       380.348999    
   892.599976       379.838013    
   892.700012       380.653015    
   892.799988       383.575989    
   892.900024       386.855988    
   893.000000       389.770996    
   893.099976       392.446991    
   893.200012       393.194000    
   893.299988       391.799988    
   893.400024       389.938995    
   893.500000       386.153992    
   893.599976       385.864990    
   893.700012       385.911987    
   893.799988       387.549988    
   893.900024       390.281006    
   894.000000       391.928986    
   894.099976       391.717987    
   894.200012       392.157013    
   894.299988       391.049988    
   894.400024       390.567993    
   894.500000       390.622986    
   894.599976       391.903015    
   894.700012       394.927002    
   894.799988       395.092010    
   894.900024       391.272003    
   895.000000       389.824005    
   895.099976       390.325989    
   895.200012       391.279999    
   895.299988       392.161987    
   895.400024       391.931000    
   895.500000       391.329987    
   895.599976       389.531006    
   895.700012       387.022003    
   895.799988       384.438995    
   895.900024       381.135986    
   896.000000       380.157013    
   896.099976       379.582001    
   896.200012       379.792999    
   896.299988       380.222992    
   896.400024       381.510986    
   896.500000       380.635010    
   896.599976       379.536987    
   896.700012       376.949005    
   896.799988       378.151001    
   896.900024       379.687012    
   897.000000       380.036987    
   897.099976       381.377014    
   897.200012       380.058990    
   897.299988       377.317993    
   897.400024       376.523010    
   897.500000       376.548004    
   897.599976       376.955994    
   897.700012       377.114990    
   897.799988       375.971985    
   897.900024       374.412994    
   898.000000       373.837006    
   898.099976       376.083008    
   898.200012       376.653992    
   898.299988       375.546997    
   898.400024       376.286987    
   898.500000       377.066010    
   898.599976       376.006989    
   898.700012       376.029999    
   898.799988       372.871002    
   898.900024       366.842010    
   899.000000       364.665009    
   899.099976       365.390991    
   899.200012       366.621002    
   899.299988       369.501007    
   899.400024       369.683990    
   899.500000       366.561005    
   899.599976       363.766998    
   899.700012       364.045990    
   899.799988       365.509003    
   899.900024       367.355988    
   900.000000       366.760010    
   900.099976       364.345001    
   900.200012       364.682007    
   900.299988       365.403015    
   900.400024       366.464996    
   900.500000       369.489014    
   900.599976       371.699005    
   900.700012       372.902008    
   900.799988       375.130005    
   900.900024       377.139008    
   901.000000       376.075012    
   901.099976       373.200012    
   901.200012       372.506989    
   901.299988       371.415009    
   901.400024       370.019012    
   901.500000       367.282013    
   901.599976       365.735992    
   901.700012       365.855988    
   901.799988       367.058014    
   901.900024       367.898987    
   902.000000       366.709015    
   902.099976       364.098999    
   902.200012       361.691986    
   902.299988       362.320007    
   902.400024       364.093994    
   902.500000       366.342010    
   902.599976       367.242004    
   902.700012       366.920990    
   902.799988       365.950012    
   902.900024       367.315002    
   903.000000       368.554993    
   903.099976       368.421997    
   903.200012       368.394012    
   903.299988       368.678986    
   903.400024       368.205994    
   903.500000       363.529999    
   903.599976       359.845001    
   903.700012       357.005005    
   903.799988       355.873993    
   903.900024       356.721008    
   904.000000       358.003998    
   904.099976       358.154999    
   904.200012       357.609009    
   904.299988       356.209015    
   904.400024       352.717987    
   904.500000       350.725006    
   904.599976       349.795013    
   904.700012       351.083008    
   904.799988       350.365997    
   904.900024       349.614014    
   905.000000       347.911011    
   905.099976       344.588989    
   905.200012       340.320007    
   905.299988       336.832001    
   905.400024       335.191010    
   905.500000       335.776001    
   905.599976       337.032990    
   905.700012       337.765015    
   905.799988       338.282990    
   905.900024       341.625000    
   906.000000       346.286011    
   906.099976       351.023987    
   906.200012       354.483002    
   906.299988       356.199005    
   906.400024       357.513000    
   906.500000       355.975006    
   906.599976       355.897003    
   906.700012       356.205994    
   906.799988       357.115997    
   906.900024       359.329010    
   907.000000       361.862000    
   907.099976       363.570007    
   907.200012       363.910004    
   907.299988       364.802002    
   907.400024       366.127991    
   907.500000       367.177002    
   907.599976       368.976013    
   907.700012       369.623993    
   907.799988       371.221985    
   907.900024       372.355988    
   908.000000       374.747009    
   908.099976       379.000000    
   908.200012       380.273010    
   908.299988       380.240997    
   908.400024       380.214996    
   908.500000       380.213013    
   908.599976       381.591003    
   908.700012       384.612000    
   908.799988       386.272003    
   908.900024       385.726013    
   909.000000       385.537994    
   909.099976       386.658997    
   909.200012       387.673004    
   909.299988       386.175995    
   909.400024       385.473999    
   909.500000       385.790985    
   909.599976       386.576996    
   909.700012       388.716003    
   909.799988       389.963989    
   909.900024       392.455994    
   910.000000       394.450989    
   910.099976       397.825989    
   910.200012       399.716003    
   910.299988       402.868988    
   910.400024       404.221985    
   910.500000       403.610992    
   910.599976       402.984985    
   910.700012       405.007996    
   910.799988       407.484985    
   910.900024       409.217010    
   911.000000       410.046997    
   911.099976       407.619995    
   911.200012       405.135010    
   911.299988       403.230988    
   911.400024       404.631989    
   911.500000       409.041992    
   911.599976       412.851990    
   911.700012       414.546997    
   911.799988       412.243011    
   911.900024       409.505005    
   912.000000       409.144989    
   912.099976       409.014008    
   912.200012       408.019989    
   912.299988       408.207001    
   912.400024       407.065002    
   912.500000       405.838013    
   912.599976       405.390015    
   912.700012       405.487000    
   912.799988       404.287994    
   912.900024       403.102997    
   913.000000       401.979004    
   913.099976       401.998993    
   913.200012       402.963013    
   913.299988       404.045990    
   913.400024       403.829987    
   913.500000       400.894989    
   913.599976       398.161011    
   913.700012       396.593994    
   913.799988       397.592987    
   913.900024       400.295990    
   914.000000       402.112000    
   914.099976       403.199005    
   914.200012       403.332001    
   914.299988       402.889008    
   914.400024       404.096985    
   914.500000       403.450012    
   914.599976       401.664001    
   914.700012       398.315002    
   914.799988       396.498993    
   914.900024       397.493988    
   915.000000       398.096008    
   915.099976       398.388000    
   915.200012       396.490997    
   915.299988       391.576996    
   915.400024       385.406006    
   915.500000       380.300995    
   915.599976       379.669006    
   915.700012       379.835999    
   915.799988       379.048004    
   915.900024       378.911987    
   916.000000       378.996002    
   916.099976       378.773987    
   916.200012       379.242004    
   916.299988       378.524994    
   916.400024       378.467987    
   916.500000       380.040009    
   916.599976       382.204987    
   916.700012       383.411987    
   916.799988       384.652008    
   916.900024       384.785004    
   917.000000       383.105011    
   917.099976       379.377991    
   917.200012       378.907990    
   917.299988       380.638000    
   917.400024       381.825012    
   917.500000       384.171997    
   917.599976       384.472992    
   917.700012       382.230011    
   917.799988       381.118011    
   917.900024       378.385010    
   918.000000       378.184998    
   918.099976       379.204010    
   918.200012       382.195007    
   918.299988       385.343994    
   918.400024       387.010986    
   918.500000       389.177002    
   918.599976       390.175995    
   918.700012       391.243988    
   918.799988       392.654999    
   918.900024       393.164001    
   919.000000       395.528015    
   919.099976       397.791992    
   919.200012       397.835999    
   919.299988       395.850006    
   919.400024       394.630005    
   919.500000       394.242004    
   919.599976       396.194000    
   919.700012       397.848999    
   919.799988       397.710999    
   919.900024       397.450012    
   920.000000       396.730011    
   920.099976       398.256012    
   920.200012       399.075989    
   920.299988       399.425995    
   920.400024       397.441010    
   920.500000       393.893005    
   920.599976       390.477997    
   920.700012       386.677002    
   920.799988       385.092010    
   920.900024       384.020996    
   921.000000       383.808990    
   921.099976       381.618988    
   921.200012       378.477997    
   921.299988       375.869995    
   921.400024       375.125000    
   921.500000       375.109985    
   921.599976       376.036011    
   921.700012       376.925995    
   921.799988       377.976990    
   921.900024       381.351990    
   922.000000       383.411987    
   922.099976       382.817993    
   922.200012       383.923004    
   922.299988       386.747986    
   922.400024       389.881012    
   922.500000       388.769989    
   922.599976       387.125000    
   922.700012       386.161011    
   922.799988       385.782013    
   922.900024       385.848999    
   923.000000       387.212006    
   923.099976       388.881989    
   923.200012       390.066986    
   923.299988       390.994995    
   923.400024       392.052002    
   923.500000       393.265991    
   923.599976       393.790009    
   923.700012       391.666992    
   923.799988       390.980011    
   923.900024       389.733002    
   924.000000       387.457001    
   924.099976       384.433990    
   924.200012       384.244995    
   924.299988       385.154999    
   924.400024       385.524994    
   924.500000       387.152008    
   924.599976       389.174011    
   924.700012       391.066010    
   924.799988       390.032013    
   924.900024       387.753998    
   925.000000       384.510986    
   925.099976       380.880005    
   925.200012       377.970001    
   925.299988       375.868988    
   925.400024       376.132996    
   925.500000       378.839996    
   925.599976       380.230011    
   925.700012       380.519989    
   925.799988       378.958008    
   925.900024       377.135010    
   926.000000       376.721985    
   926.099976       379.115997    
   926.200012       380.980011    
   926.299988       379.903992    
   926.400024       378.462006    
   926.500000       377.751007    
   926.599976       378.688995    
   926.700012       380.902008    
   926.799988       382.088989    
   926.900024       383.729004    
   927.000000       383.561005    
   927.099976       381.480988    
   927.200012       379.259003    
   927.299988       376.910004    
   927.400024       374.424988    
   927.500000       372.901001    
   927.599976       371.108002    
   927.700012       374.098999    
   927.799988       375.438995    
   927.900024       375.171997    
   928.000000       373.053009    
   928.099976       370.100006    
   928.200012       367.307007    
   928.299988       367.587006    
   928.400024       369.424988    
   928.500000       371.937988    
   928.599976       372.790985    
   928.700012       373.114990    
   928.799988       372.178986    
   928.900024       371.110992    
   929.000000       372.406006    
   929.099976       373.942993    
   929.200012       376.078003    
   929.299988       380.498993    
   929.400024       381.804993    
   929.500000       382.171997    
   929.599976       382.208008    
   929.700012       381.303986    
   929.799988       380.964996    
   929.900024       379.987000    
   930.000000       377.437988    
   930.099976       374.410004    
   930.200012       372.911987    
   930.299988       371.526001    
   930.400024       370.837006    
   930.500000       372.188995    
   930.599976       373.834015    
   930.700012       375.691010    
   930.799988       375.891998    
   930.900024       375.437012    
   931.000000       375.824005    
   931.099976       378.295990    
   931.200012       380.813995    
   931.299988       380.316010    
   931.400024       380.826996    
   931.500000       382.130005    
   931.599976       383.519989    
   931.700012       382.506989    
   931.799988       380.407013    
   931.900024       376.871002    
   932.000000       377.160004    
   932.099976       379.112000    
   932.200012       379.933990    
   932.299988       378.329010    
   932.400024       376.567993    
   932.500000       374.113007    
   932.599976       372.252014    
   932.700012       371.846985    
   932.799988       369.631989    
   932.900024       368.011993    
   933.000000       367.321014    
   933.099976       367.700012    
   933.200012       369.490997    
   933.299988       370.670990    
   933.400024       373.125000    
   933.500000       375.397003    
   933.599976       377.601990    
   933.700012       378.832001    
   933.799988       379.105988    
   933.900024       378.897003    
   934.000000       378.718994    
   934.099976       380.251007    
   934.200012       380.497009    
   934.299988       379.332001    
   934.400024       378.993011    
   934.500000       377.808990    
   934.599976       379.273010    
   934.700012       380.756012    
   934.799988       380.161987    
   934.900024       379.985992    
   935.000000       378.196014    
   935.099976       376.151001    
   935.200012       374.639008    
   935.299988       374.320007    
   935.400024       373.921997    
   935.500000       373.156006    
   935.599976       372.428009    
   935.700012       370.437012    
   935.799988       369.588989    
   935.900024       372.450989    
   936.000000       375.308014    
   936.099976       378.691986    
   936.200012       380.875000    
   936.299988       383.332001    
   936.400024       386.510986    
   936.500000       388.283997    
   936.599976       391.436005    
   936.700012       393.056000    
   936.799988       393.670990    
   936.900024       394.266998    
   937.000000       395.386993    
   937.099976       395.933014    
   937.200012       395.932007    
   937.299988       396.628998    
   937.400024       396.946991    
   937.500000       396.225006    
   937.599976       393.778992    
   937.700012       392.679993    
   937.799988       393.302002    
   937.900024       393.596008    
   938.000000       393.929993    
   938.099976       394.208008    
   938.200012       392.842010    
   938.299988       390.824005    
   938.400024       391.347992    
   938.500000       393.394989    
   938.599976       395.106995    
   938.700012       395.735992    
   938.799988       396.498993    
   938.900024       396.726990    
   939.000000       397.480011    
   939.099976       398.903015    
   939.200012       399.622986    
   939.299988       401.286987    
   939.400024       402.303986    
   939.500000       400.572998    
   939.599976       398.240997    
   939.700012       394.713013    
   939.799988       395.441986    
   939.900024       397.240997    
   940.000000       396.712006    
   940.099976       394.269989    
   940.200012       392.897003    
   940.299988       393.910004    
   940.400024       396.434998    
   940.500000       399.808014    
   940.599976       401.795013    
   940.700012       404.329987    
   940.799988       404.536987    
   940.900024       404.798004    
   941.000000       403.053009    
   941.099976       400.912994    
   941.200012       398.604004    
   941.299988       396.997009    
   941.400024       395.885010    
   941.500000       393.842010    
   941.599976       395.023987    
   941.700012       394.460999    
   941.799988       392.872009    
   941.900024       390.941986    
   942.000000       392.420990    
   942.099976       394.604004    
   942.200012       395.735992    
   942.299988       398.583008    
   942.400024       401.571014    
   942.500000       404.554993    
   942.599976       403.578003    
   942.700012       400.877991    
   942.799988       398.566010    
   942.900024       397.902008    
   943.000000       397.065002    
   943.099976       395.760986    
   943.200012       394.625000    
   943.299988       391.428009    
   943.400024       390.386993    
   943.500000       391.436005    
   943.599976       393.157990    
   943.700012       393.947998    
   943.799988       395.024994    
   943.900024       396.015991    
   944.000000       394.829010    
   944.099976       392.406006    
   944.200012       391.358002    
   944.299988       390.614990    
   944.400024       388.936005    
   944.500000       385.910004    
   944.599976       382.535004    
   944.700012       380.808990    
   944.799988       379.727997    
   944.900024       381.019989    
   945.000000       382.553986    
   945.099976       381.584015    
   945.200012       379.071014    
   945.299988       377.559998    
   945.400024       376.731995    
   945.500000       378.191010    
   945.599976       381.013000    
   945.700012       384.584015    
   945.799988       386.875000    
   945.900024       387.191986    
   946.000000       388.423004    
   946.099976       388.467010    
   946.200012       388.942993    
   946.299988       390.713013    
   946.400024       391.695007    
   946.500000       391.720001    
   946.599976       391.134003    
   946.700012       392.558014    
   946.799988       394.898987    
   946.900024       396.463013    
   947.000000       395.781006    
   947.099976       395.210999    
   947.200012       395.135010    
   947.299988       393.440002    
   947.400024       391.242004    
   947.500000       388.488007    
   947.599976       386.778015    
   947.700012       387.558990    
   947.799988       386.881012    
   947.900024       386.636993    
   948.000000       385.640015    
   948.099976       382.933990    
   948.200012       381.272003    
   948.299988       380.149994    
   948.400024       378.222992    
   948.500000       372.997009    
   948.599976       369.532990    
   948.700012       371.786987    
   948.799988       374.290009    
   948.900024       375.535004    
   949.000000       376.346985    
   949.099976       375.308990    
   949.200012       374.707001    
   949.299988       375.165009    
   949.400024       374.575989    
   949.500000       371.904999    
   949.599976       370.807007    
   949.700012       369.809998    
   949.799988       369.895996    
   949.900024       371.877991    
   950.000000       374.467987    
   950.099976       377.290009    
   950.200012       380.132996    
   950.299988       382.679993    
   950.400024       384.069000    
   950.500000       384.717987    
   950.599976       387.127014    
   950.700012       388.988007    
   950.799988       389.019012    
   950.900024       389.726013    
   951.000000       392.773987    
   951.099976       397.674988    
   951.200012       402.106995    
   951.299988       405.753998    
   951.400024       408.609009    
   951.500000       411.609985    
   951.599976       414.846008    
   951.700012       417.734009    
   951.799988       420.803009    
   951.900024       422.867004    
   952.000000       425.553009    
   952.099976       428.183990    
   952.200012       428.727997    
   952.299988       427.593994    
   952.400024       427.761993    
   952.500000       430.333008    
   952.599976       433.970001    
   952.700012       435.996002    
   952.799988       434.704010    
   952.900024       433.576996    
   953.000000       434.675995    
   953.099976       437.283997    
   953.200012       437.683990    
   953.299988       436.167999    
   953.400024       435.066010    
   953.500000       434.203003    
   953.599976       434.260986    
   953.700012       434.718994    
   953.799988       433.755005    
   953.900024       433.112000    
   954.000000       434.354004    
   954.099976       434.815002    
   954.200012       433.609009    
   954.299988       431.933990    
   954.400024       431.398987    
   954.500000       431.988007    
   954.599976       434.268005    
   954.700012       436.281006    
   954.799988       437.828003    
   954.900024       437.095001    
   955.000000       434.665985    
   955.099976       432.815002    
   955.200012       431.968994    
   955.299988       430.990997    
   955.400024       428.463013    
   955.500000       424.519989    
   955.599976       421.558990    
   955.700012       420.213989    
   955.799988       419.328003    
   955.900024       420.217010    
   956.000000       420.375000    
   956.099976       420.286987    
   956.200012       419.377014    
   956.299988       415.170990    
   956.400024       410.760010    
   956.500000       409.092010    
   956.599976       411.149994    
   956.700012       411.975006    
   956.799988       410.682007    
   956.900024       409.082001    
   957.000000       410.325012    
   957.099976       412.683990    
   957.200012       410.583008    
   957.299988       409.786011    
   957.400024       409.401001    
   957.500000       411.040985    
   957.599976       410.420013    
   957.700012       406.906006    
   957.799988       403.304993    
   957.900024       399.787994    
   958.000000       398.839996    
   958.099976       397.106995    
   958.200012       396.571014    
   958.299988       395.628998    
   958.400024       393.958008    
   958.500000       391.243988    
   958.599976       391.390015    
   958.700012       393.126007    
   958.799988       392.424011    
   958.900024       391.347992    
   959.000000       390.759003    
   959.099976       389.984009    
   959.200012       389.479004    
   959.299988       387.200012    
   959.400024       384.625000    
   959.500000       383.040009    
   959.599976       384.184998    
   959.700012       385.160004    
   959.799988       385.362000    
   959.900024       387.889008    
   960.000000       389.247009    
   960.099976       390.092010    
   960.200012       388.602997    
   960.299988       386.199005    
   960.400024       383.842010    
   960.500000       381.091003    
   960.599976       376.901001    
   960.700012       371.856995    
   960.799988       369.868011    
   960.900024       369.269989    
   961.000000       371.013000    
   961.099976       374.549011    
   961.200012       376.399994    
   961.299988       374.546997    
   961.400024       373.240997    
   961.500000       376.079987    
   961.599976       378.851990    
   961.700012       381.765015    
   961.799988       381.005005    
   961.900024       378.476990    
   962.000000       376.079987    
   962.099976       373.519989    
   962.200012       371.675995    
   962.299988       370.596985    
   962.400024       370.841003    
   962.500000       372.160004    
   962.599976       372.066010    
   962.700012       370.087006    
   962.799988       369.604004    
   962.900024       369.574005    
   963.000000       368.515015    
   963.099976       368.187988    
   963.200012       370.454010    
   963.299988       373.532990    
   963.400024       374.847992    
   963.500000       372.994995    
   963.599976       371.101013    
   963.700012       370.316010    
   963.799988       370.837006    
   963.900024       371.378998    
   964.000000       371.828003    
   964.099976       371.500000    
   964.200012       369.196991    
   964.299988       367.345001    
   964.400024       365.987000    
   964.500000       364.734009    
   964.599976       364.532990    
   964.700012       363.089996    
   964.799988       362.944000    
   964.900024       362.798004    
   965.000000       362.955994    
   965.099976       361.526001    
   965.200012       360.552002    
   965.299988       360.665009    
   965.400024       363.462006    
   965.500000       365.725006    
   965.599976       367.009003    
   965.700012       368.009003    
   965.799988       367.941986    
   965.900024       368.178009    
   966.000000       369.880005    
   966.099976       371.803009    
   966.200012       374.437988    
   966.299988       375.497009    
   966.400024       375.033997    
   966.500000       375.036987    
   966.599976       376.929993    
   966.700012       378.604004    
   966.799988       380.536987    
   966.900024       383.300995    
   967.000000       386.700012    
   967.099976       390.984985    
   967.200012       392.200012    
   967.299988       391.166992    
   967.400024       391.464996    
   967.500000       392.088989    
   967.599976       392.898987    
   967.700012       393.563995    
   967.799988       394.697998    
   967.900024       395.737000    
   968.000000       396.704987    
   968.099976       397.522003    
   968.200012       396.763000    
   968.299988       397.542999    
   968.400024       399.139008    
   968.500000       399.354004    
   968.599976       400.003998    
   968.700012       399.700012    
   968.799988       399.794006    
   968.900024       399.522003    
   969.000000       400.156006    
   969.099976       403.345001    
   969.200012       404.957001    
   969.299988       405.526001    
   969.400024       404.516998    
   969.500000       404.529999    
   969.599976       405.248993    
   969.700012       405.915985    
   969.799988       406.498993    
   969.900024       406.726990    
   970.000000       404.505005    
   970.099976       402.889008    
   970.200012       403.977997    
   970.299988       406.566010    
   970.400024       406.795013    
   970.500000       404.354004    
   970.599976       401.889008    
   970.700012       399.979004    
   970.799988       399.898987    
   970.900024       398.157990    
   971.000000       397.589996    
   971.099976       399.141998    
   971.200012       401.395996    
   971.299988       404.265991    
   971.400024       404.636993    
   971.500000       403.013000    
   971.599976       400.605988    
   971.700012       398.852997    
   971.799988       399.023987    
   971.900024       401.259003    
   972.000000       402.397003    
   972.099976       402.811005    
   972.200012       404.841003    
   972.299988       405.264008    
   972.400024       406.115997    
   972.500000       406.785004    
   972.599976       408.339996    
   972.700012       409.872009    
   972.799988       410.558014    
   972.900024       410.429993    
   973.000000       409.980011    
   973.099976       408.713989    
   973.200012       407.186005    
   973.299988       406.214996    
   973.400024       407.009003    
   973.500000       410.682007    
   973.599976       414.856995    
   973.700012       416.381012    
   973.799988       417.330994    
   973.900024       417.312012    
   974.000000       416.901001    
   974.099976       416.320007    
   974.200012       414.684998    
   974.299988       415.002014    
   974.400024       416.885986    
   974.500000       420.109009    
   974.599976       421.063995    
   974.700012       421.197998    
   974.799988       421.825989    
   974.900024       421.764008    
   975.000000       421.165009    
   975.099976       421.890991    
   975.200012       422.605988    
   975.299988       426.299988    
   975.400024       427.681000    
   975.500000       426.684998    
   975.599976       426.881012    
   975.700012       426.756012    
   975.799988       427.067993    
   975.900024       424.994995    
   976.000000       424.337006    
   976.099976       425.615997    
   976.200012       426.799011    
   976.299988       430.104004    
   976.400024       433.886993    
   976.500000       434.729004    
   976.599976       435.817993    
   976.700012       436.645996    
   976.799988       437.071014    
   976.900024       437.165985    
   977.000000       436.640991    
   977.099976       435.601013    
   977.200012       434.795990    
   977.299988       435.320007    
   977.400024       436.279999    
   977.500000       436.437012    
   977.599976       436.480011    
   977.700012       434.483002    
   977.799988       433.117004    
   977.900024       431.095001    
   978.000000       431.287994    
   978.099976       431.994995    
   978.200012       432.691010    
   978.299988       433.717987    
   978.400024       433.842987    
   978.500000       435.833008    
   978.599976       435.893005    
   978.700012       436.528992    
   978.799988       436.184998    
   978.900024       435.869995    
   979.000000       435.031006    
   979.099976       434.886993    
   979.200012       435.412994    
   979.299988       435.959015    
   979.400024       436.243011    
   979.500000       437.440002    
   979.599976       439.675995    
   979.700012       442.200989    
   979.799988       444.326996    
   979.900024       443.878998    
   980.000000       442.167999    
   980.099976       440.420013    
   980.200012       439.803986    
   980.299988       437.968994    
   980.400024       438.752991    
   980.500000       440.825989    
   980.599976       443.001007    
   980.700012       443.492004    
   980.799988       441.723999    
   980.900024       441.076996    
   981.000000       441.040009    
   981.099976       438.317993    
   981.200012       438.092010    
   981.299988       439.419006    
   981.400024       441.946991    
   981.500000       443.631989    
   981.599976       444.458008    
   981.700012       444.000000    
   981.799988       444.734009    
   981.900024       448.260010    
   982.000000       452.626007    
   982.099976       457.000000    
   982.200012       457.395996    
   982.299988       456.162994    
   982.400024       453.697998    
   982.500000       451.384003    
   982.599976       452.096008    
   982.700012       453.471985    
   982.799988       455.009003    
   982.900024       456.783997    
   983.000000       458.492004    
   983.099976       458.541992    
   983.200012       458.058990    
   983.299988       459.072998    
   983.400024       458.899994    
   983.500000       457.795990    
   983.599976       455.747986    
   983.700012       452.855011    
   983.799988       451.192993    
   983.900024       452.104004    
   984.000000       452.181000    
   984.099976       452.381989    
   984.200012       452.490997    
   984.299988       453.281006    
   984.400024       453.811005    
   984.500000       453.673004    
   984.599976       453.546997    
   984.700012       453.427002    
   984.799988       453.378998    
   984.900024       454.343994    
   985.000000       453.437012    
   985.099976       450.075989    
   985.200012       449.256012    
   985.299988       453.149994    
   985.400024       458.596985    
   985.500000       463.904999    
   985.599976       465.221985    
   985.700012       461.916992    
   985.799988       459.631012    
   985.900024       459.537994    
   986.000000       460.056000    
   986.099976       459.904999    
   986.200012       460.080994    
   986.299988       460.194000    
   986.400024       460.606995    
   986.500000       461.306000    
   986.599976       462.556000    
   986.700012       465.937012    
   986.799988       470.471008    
   986.900024       472.497009    
   987.000000       472.776001    
   987.099976       473.278015    
   987.200012       474.502991    
   987.299988       478.341003    
   987.400024       478.899994    
   987.500000       477.088989    
   987.599976       473.515015    
   987.700012       472.053986    
   987.799988       471.665985    
   987.900024       469.968994    
   988.000000       469.166992    
   988.099976       469.108002    
   988.200012       470.644989    
   988.299988       470.460999    
   988.400024       470.480988    
   988.500000       470.234985    
   988.599976       469.871002    
   988.700012       469.332001    
   988.799988       469.674988    
   988.900024       470.515015    
   989.000000       470.609985    
   989.099976       472.717010    
   989.200012       474.174011    
   989.299988       472.382996    
   989.400024       470.311005    
   989.500000       469.766998    
   989.599976       470.582001    
   989.700012       470.964996    
   989.799988       471.548004    
   989.900024       470.678009    
   990.000000       467.739990    
   990.099976       463.789001    
   990.200012       460.076996    
   990.299988       456.600006    
   990.400024       452.369995    
   990.500000       446.100006    
   990.599976       442.042999    
   990.700012       440.691986    
   990.799988       441.519012    
   990.900024       443.735992    
   991.000000       442.756989    
   991.099976       441.868988    
   991.200012       439.447998    
   991.299988       437.542999    
   991.400024       436.433990    
   991.500000       435.627014    
   991.599976       434.173004    
   991.700012       434.066986    
   991.799988       433.743011    
   991.900024       434.216003    
   992.000000       433.790009    
   992.099976       434.434998    
   992.200012       433.760010    
   992.299988       433.819000    
   992.400024       433.134003    
   992.500000       432.294006    
   992.599976       431.812012    
   992.700012       433.037994    
   992.799988       431.546997    
   992.900024       428.342987    
   993.000000       426.979004    
   993.099976       423.955994    
   993.200012       422.477997    
   993.299988       421.902008    
   993.400024       422.825012    
   993.500000       426.441986    
   993.599976       429.063995    
   993.700012       432.665985    
   993.799988       435.394989    
   993.900024       436.403992    
   994.000000       436.812012    
   994.099976       437.002014    
   994.200012       437.234009    
   994.299988       437.032013    
   994.400024       437.156006    
   994.500000       437.661011    
   994.599976       437.726990    
   994.700012       436.536987    
   994.799988       436.324005    
   994.900024       437.476013    
   995.000000       439.863007    
   995.099976       442.536011    
   995.200012       443.897003    
   995.299988       448.484009    
   995.400024       452.084015    
   995.500000       453.601990    
   995.599976       453.795990    
   995.700012       450.682007    
   995.799988       450.682007    
   995.900024       451.673004    
   996.000000       450.987000    
   996.099976       446.015015    
   996.200012       441.303009    
   996.299988       438.774994    
   996.400024       438.640015    
   996.500000       442.118011    
   996.599976       444.572998    
   996.700012       445.028992    
   996.799988       445.091003    
   996.900024       442.040985    
   997.000000       440.713013    
   997.099976       441.308014    
   997.200012       441.527008    
   997.299988       441.869995    
   997.400024       440.385010    
   997.500000       440.018005    
   997.599976       440.220001    
   997.700012       441.537994    
   997.799988       444.441986    
   997.900024       445.001007    
   998.000000       444.688995    
   998.099976       444.882996    
   998.200012       445.139008    
   998.299988       444.591003    
   998.400024       442.785004    
   998.500000       441.709015    
   998.599976       445.170990    
   998.700012       447.944000    
   998.799988       449.369995    
   998.900024       450.377991    
   999.000000       452.665009    
   999.099976       452.601990    
   999.200012       453.846985    
   999.299988       457.617004    
   999.400024       462.834991    
   999.500000       465.473999    
   999.599976       464.980988    
   999.700012       461.528015    
   999.799988       460.128998    
   999.900024       458.902008    
   1000.00000       458.856995    
   1000.09998       457.747986    
   1000.20001       457.165985    
   1000.29999       457.558990    
   1000.40002       458.173004    
   1000.50000       460.619995    
   1000.59998       462.509003    
   1000.70001       462.635010    
   1000.79999       460.949005    
   1000.90002       458.640015    
   1001.00000       457.420013    
   1001.09998       455.359985    
   1001.20001       453.065002    
   1001.29999       453.428986    
   1001.40002       453.747986    
   1001.50000       453.287994    
   1001.59998       453.515015    
   1001.70001       454.156006    
   1001.79999       455.476013    
   1001.90002       456.842010    
   1002.00000       456.450012    
   1002.09998       457.255005    
   1002.20001       459.404999    
   1002.29999       461.286987    
   1002.40002       463.480011    
   1002.50000       465.417999    
   1002.59998       465.401001    
   1002.70001       463.631012    
   1002.79999       458.697998    
   1002.90002       455.209991    
   1003.00000       451.825012    
   1003.09998       449.701996    
   1003.20001       447.772003    
   1003.29999       446.962006    
   1003.40002       445.996002    
   1003.50000       443.019012    
   1003.59998       443.298004    
   1003.70001       445.647003    
   1003.79999       448.050995    
   1003.90002       450.556000    
   1004.00000       452.688995    
   1004.09998       453.166992    
   1004.20001       455.256989    
   1004.29999       456.227997    
   1004.40002       458.088989    
   1004.50000       458.602997    
   1004.59998       460.020996    
   1004.70001       465.438995    
   1004.79999       469.056000    
   1004.90002       470.739014    
   1005.00000       471.362000    
   1005.09998       471.307007    
   1005.20001       472.123993    
   1005.29999       474.221985    
   1005.40002       474.122986    
   1005.50000       472.424011    
   1005.59998       469.319000    
   1005.70001       466.183014    
   1005.79999       465.692993    
   1005.90002       466.251007    
   1006.00000       466.276001    
   1006.09998       466.160004    
   1006.20001       465.112000    
   1006.29999       464.528992    
   1006.40002       463.613007    
   1006.50000       463.535004    
   1006.59998       462.382996    
   1006.70001       458.674988    
   1006.79999       454.277008    
   1006.90002       450.161987    
   1007.00000       447.908997    
   1007.09998       446.710999    
   1007.20001       445.266998    
   1007.29999       443.351013    
   1007.40002       440.924011    
   1007.50000       439.190002    
   1007.59998       438.964996    
   1007.70001       437.899994    
   1007.79999       436.695007    
   1007.90002       436.046997    
   1008.00000       434.643005    
   1008.09998       429.957001    
   1008.20001       427.721008    
   1008.29999       428.375000    
   1008.40002       429.394012    
   1008.50000       430.071014    
   1008.59998       430.244995    
   1008.70001       430.333008    
   1008.79999       430.773010    
   1008.90002       429.688995    
   1009.00000       429.273987    
   1009.09998       428.954010    
   1009.20001       430.523987    
   1009.29999       431.865997    
   1009.40002       431.829010    
   1009.50000       432.174011    
   1009.59998       431.630005    
   1009.70001       431.813995    
   1009.79999       431.825989    
   1009.90002       431.851990    
   1010.00000       433.009003    
   1010.09998       434.178009    
   1010.20001       435.140991    
   1010.29999       435.479004    
   1010.40002       437.253998    
   1010.50000       440.265015    
   1010.59998       441.225006    
   1010.70001       441.149994    
   1010.79999       440.601990    
   1010.90002       440.561005    
   1011.00000       440.923004    
   1011.09998       440.644012    
   1011.20001       438.220001    
   1011.29999       434.794006    
   1011.40002       431.397003    
   1011.50000       427.744995    
   1011.59998       424.753998    
   1011.70001       423.122009    
   1011.79999       423.946014    
   1011.90002       424.157990    
   1012.00000       423.873993    
   1012.09998       422.537994    
   1012.20001       421.441010    
   1012.29999       420.472992    
   1012.40002       421.348999    
   1012.50000       422.847992    
   1012.59998       422.131012    
   1012.70001       420.915009    
   1012.79999       420.016998    
   1012.90002       420.634003    
   1013.00000       423.128998    
   1013.09998       426.026001    
   1013.20001       428.962006    
   1013.29999       430.631012    
   1013.40002       429.885010    
   1013.50000       429.549988    
   1013.59998       430.949005    
   1013.70001       433.903992    
   1013.79999       437.286011    
   1013.90002       439.506989    
   1014.00000       440.851013    
   1014.09998       442.279999    
   1014.20001       442.647003    
   1014.29999       440.212006    
   1014.40002       439.005005    
   1014.50000       440.446014    
   1014.59998       442.971008    
   1014.70001       445.960999    
   1014.79999       448.292999    
   1014.90002       449.747009    
   1015.00000       449.985992    
   1015.09998       451.165009    
   1015.20001       452.425995    
   1015.29999       451.708008    
   1015.40002       451.809998    
   1015.50000       452.852997    
   1015.59998       452.963013    
   1015.70001       451.023987    
   1015.79999       447.709015    
   1015.90002       442.178009    
   1016.00000       439.070007    
   1016.09998       438.338013    
   1016.20001       438.187012    
   1016.29999       438.631989    
   1016.40002       439.947998    
   1016.50000       439.691986    
   1016.59998       440.083008    
   1016.70001       439.950012    
   1016.79999       438.959991    
   1016.90002       437.309998    
   1017.00000       436.665985    
   1017.09998       436.179993    
   1017.20001       435.584015    
   1017.29999       434.200989    
   1017.40002       432.769989    
   1017.50000       428.526001    
   1017.59998       426.437012    
   1017.70001       428.039001    
   1017.79999       431.460999    
   1017.90002       434.613007    
   1018.00000       434.356995    
   1018.09998       434.915009    
   1018.20001       435.976013    
   1018.29999       435.806000    
   1018.40002       436.470001    
   1018.50000       438.786011    
   1018.59998       439.545013    
   1018.70001       440.141998    
   1018.79999       441.806000    
   1018.90002       444.006989    
   1019.00000       445.014008    
   1019.09998       444.513000    
   1019.20001       444.282013    
   1019.29999       444.070007    
   1019.40002       443.169006    
   1019.50000       442.290009    
   1019.59998       443.675995    
   1019.70001       446.739014    
   1019.79999       447.782013    
   1019.90002       446.421997    
   1020.00000       445.042999    
   1020.09998       444.391998    
   1020.20001       444.885010    
   1020.29999       443.811005    
   1020.40002       443.730988    
   1020.50000       444.109985    
   1020.59998       445.134003    
   1020.70001       445.360992    
   1020.79999       444.299011    
   1020.90002       442.420013    
   1021.00000       439.398987    
   1021.09998       434.346985    
   1021.20001       431.743988    
   1021.29999       434.005005    
   1021.40002       436.136993    
   1021.50000       436.079987    
   1021.59998       435.231995    
   1021.70001       435.455994    
   1021.79999       438.114990    
   1021.90002       439.881989    
   1022.00000       442.191986    
   1022.09998       444.597992    
   1022.20001       446.009003    
   1022.29999       446.855011    
   1022.40002       447.958008    
   1022.50000       449.704010    
   1022.59998       451.970001    
   1022.70001       454.289001    
   1022.79999       455.928986    
   1022.90002       456.601013    
   1023.00000       456.049988    
   1023.09998       455.570007    
   1023.20001       456.958008    
   1023.29999       458.316010    
   1023.40002       459.795013    
   1023.50000       460.889008    
   1023.59998       462.552002    
   1023.70001       465.311005    
   1023.79999       468.197998    
   1023.90002       469.169006    
   1024.00000       468.722992    
   1024.09998       468.722992    
   1024.19995       468.326996    
   1024.30005       467.747986    
   1024.40002       468.040009    
   1024.50000       468.535004    
   1024.59998       466.311005    
   1024.69995       462.174011    
   1024.80005       456.964996    
   1024.90002       453.794006    
   1025.00000       451.942993    
   1025.09998       450.419006    
   1025.19995       448.276001    
   1025.30005       446.869995    
   1025.40002       446.877014    
   1025.50000       447.777008    
   1025.59998       450.726990    
   1025.69995       454.947998    
   1025.80005       455.628998    
   1025.90002       456.381989    
   1026.00000       455.643005    
   1026.09998       454.661011    
   1026.19995       454.440002    
   1026.30005       455.569000    
   1026.40002       459.231995    
   1026.50000       462.868011    
   1026.59998       463.738007    
   1026.69995       462.917999    
   1026.80005       459.583008    
   1026.90002       454.904999    
   1027.00000       452.005005    
   1027.09998       450.063995    
   1027.19995       449.183990    
   1027.30005       449.325012    
   1027.40002       448.751007    
   1027.50000       448.183014    
   1027.59998       446.806000    
   1027.69995       448.635010    
   1027.80005       450.299988    
   1027.90002       451.389008    
   1028.00000       450.941010    
   1028.09998       452.029999    
   1028.19995       452.885010    
   1028.30005       452.731995    
   1028.40002       454.364014    
   1028.50000       457.674988    
   1028.59998       461.394012    
   1028.69995       464.699005    
   1028.80005       466.998993    
   1028.90002       467.419006    
   1029.00000       467.949005    
   1029.09998       468.605988    
   1029.19995       465.372986    
   1029.30005       459.229004    
   1029.40002       456.263000    
   1029.50000       458.027008    
   1029.59998       460.209991    
   1029.69995       460.677002    
   1029.80005       457.898987    
   1029.90002       456.248993    
   1030.00000       454.756989    
   1030.09998       454.402008    
   1030.19995       454.256989    
   1030.30005       454.850006    
   1030.40002       454.924988    
   1030.50000       453.519012    
   1030.59998       452.669006    
   1030.69995       451.342010    
   1030.80005       453.273010    
   1030.90002       455.428009    
   1031.00000       455.140015    
   1031.09998       451.483002    
   1031.19995       448.789001    
   1031.30005       446.940002    
   1031.40002       447.812012    
   1031.50000       449.505005    
   1031.59998       450.744995    
   1031.69995       452.976013    
   1031.80005       455.755005    
   1031.90002       459.520996    
   1032.00000       461.457001    
   1032.09998       461.712006    
   1032.19995       462.557007    
   1032.30005       464.700012    
   1032.40002       465.679993    
   1032.50000       466.596008    
   1032.59998       468.088013    
   1032.69995       469.196014    
   1032.80005       470.075012    
   1032.90002       470.768005    
   1033.00000       469.640991    
   1033.09998       467.981995    
   1033.19995       466.007996    
   1033.30005       465.118988    
   1033.40002       465.213013    
   1033.50000       466.489990    
   1033.59998       470.295990    
   1033.69995       472.877991    
   1033.80005       472.778015    
   1033.90002       473.772003    
   1034.00000       476.097992    
   1034.09998       477.881012    
   1034.19995       479.734985    
   1034.30005       481.299011    
   1034.40002       482.141998    
   1034.50000       482.330994    
   1034.59998       482.563995    
   1034.69995       483.391998    
   1034.80005       484.546997    
   1034.90002       485.062012    
   1035.00000       485.739014    
   1035.09998       485.492004    
   1035.19995       486.779999    
   1035.30005       488.178009    
   1035.40002       490.743988    
   1035.50000       490.972992    
   1035.59998       491.296997    
   1035.69995       492.058990    
   1035.80005       492.609985    
   1035.90002       492.505005    
   1036.00000       492.165009    
   1036.09998       491.537994    
   1036.19995       492.476990    
   1036.30005       492.174988    
   1036.40002       490.977997    
   1036.50000       488.851990    
   1036.59998       486.661987    
   1036.69995       486.748993    
   1036.80005       486.718994    
   1036.90002       485.765991    
   1037.00000       484.852997    
   1037.09998       485.558014    
   1037.19995       484.730011    
   1037.30005       483.481995    
   1037.40002       482.312988    
   1037.50000       481.016998    
   1037.59998       480.475006    
   1037.69995       479.390991    
   1037.80005       479.601990    
   1037.90002       480.444000    
   1038.00000       478.729004    
   1038.09998       478.545013    
   1038.19995       480.481995    
   1038.30005       483.506989    
   1038.40002       487.140015    
   1038.50000       489.898987    
   1038.59998       493.362000    
   1038.69995       496.200989    
   1038.80005       498.294006    
   1038.90002       501.365997    
   1039.00000       504.009003    
   1039.09998       504.071991    
   1039.19995       503.490997    
   1039.30005       502.683014    
   1039.40002       503.091003    
   1039.50000       502.872009    
   1039.59998       500.483002    
   1039.69995       497.459991    
   1039.80005       496.171997    
   1039.90002       498.683990    
   1040.00000       501.755005    
   1040.09998       505.821991    
   1040.19995       507.259003    
   1040.30005       505.537994    
   1040.40002       502.401001    
   1040.50000       498.993011    
   1040.59998       498.096008    
   1040.69995       498.621002    
   1040.80005       498.109985    
   1040.90002       497.054993    
   1041.00000       496.156006    
   1041.09998       495.233002    
   1041.19995       493.490997    
   1041.30005       489.666992    
   1041.40002       487.441010    
   1041.50000       485.934998    
   1041.59998       484.248993    
   1041.69995       483.286011    
   1041.80005       481.785004    
   1041.90002       479.363007    
   1042.00000       476.529999    
   1042.09998       475.473999    
   1042.19995       473.403992    
   1042.30005       474.338013    
   1042.40002       473.829987    
   1042.50000       473.125000    
   1042.59998       470.460999    
   1042.69995       467.949005    
   1042.80005       466.966003    
   1042.90002       465.114014    
   1043.00000       463.730988    
   1043.09998       463.019989    
   1043.19995       462.768005    
   1043.30005       463.143005    
   1043.40002       463.567993    
   1043.50000       464.571014    
   1043.59998       464.871002    
   1043.69995       466.121002    
   1043.80005       467.838989    
   1043.90002       469.635986    
   1044.00000       470.243011    
   1044.09998       469.509003    
   1044.19995       468.921997    
   1044.30005       469.696991    
   1044.40002       470.319000    
   1044.50000       469.476013    
   1044.59998       465.654999    
   1044.69995       463.036987    
   1044.80005       461.373993    
   1044.90002       461.175995    
   1045.00000       462.993988    
   1045.09998       466.411987    
   1045.19995       468.022003    
   1045.30005       467.023010    
   1045.40002       466.404999    
   1045.50000       467.928986    
   1045.59998       469.388000    
   1045.69995       471.338989    
   1045.80005       469.320007    
   1045.90002       466.967987    
   1046.00000       464.510986    
   1046.09998       463.351990    
   1046.19995       462.127014    
   1046.30005       459.785004    
   1046.40002       455.993988    
   1046.50000       452.623993    
   1046.59998       451.622986    
   1046.69995       453.161987    
   1046.80005       456.394989    
   1046.90002       458.846985    
   1047.00000       460.725006    
   1047.09998       461.753998    
   1047.19995       463.240997    
   1047.30005       465.770996    
   1047.40002       465.773987    
   1047.50000       465.695007    
   1047.59998       465.365997    
   1047.69995       465.859009    
   1047.80005       464.812988    
   1047.90002       463.191010    
   1048.00000       462.553986    
   1048.09998       462.938995    
   1048.19995       463.014008    
   1048.30005       463.958008    
   1048.40002       467.652008    
   1048.50000       472.209991    
   1048.59998       474.644989    
   1048.69995       475.058990    
   1048.80005       472.960999    
   1048.90002       472.299988    
   1049.00000       475.319000    
   1049.09998       477.716003    
   1049.19995       477.063995    
   1049.30005       474.893005    
   1049.40002       473.794006    
   1049.50000       471.683990    
   1049.59998       471.858002    
   1049.69995       473.734009    
   1049.80005       475.385986    
   1049.90002       477.964996    
   1050.00000       481.445007    
   1050.09998       484.636993    
   1050.19995       486.748993    
   1050.30005       485.660004    
   1050.40002       485.355988    
   1050.50000       484.105988    
   1050.59998       482.743011    
   1050.69995       480.645996    
   1050.80005       480.182007    
   1050.90002       481.260986    
   1051.00000       481.915009    
   1051.09998       482.506012    
   1051.19995       481.622009    
   1051.30005       482.627991    
   1051.40002       485.406006    
   1051.50000       488.078003    
   1051.59998       490.252991    
   1051.69995       494.306000    
   1051.80005       496.415985    
   1051.90002       497.324005    
   1052.00000       497.419006    
   1052.09998       496.114014    
   1052.19995       495.359009    
   1052.30005       494.233002    
   1052.40002       494.453003    
   1052.50000       494.063995    
   1052.59998       493.804993    
   1052.69995       494.498993    
   1052.80005       496.816010    
   1052.90002       497.619995    
   1053.00000       499.093994    
   1053.09998       497.191986    
   1053.19995       494.757996    
   1053.30005       493.959991    
   1053.40002       495.575989    
   1053.50000       499.770996    
   1053.59998       502.407013    
   1053.69995       505.621002    
   1053.80005       505.893005    
   1053.90002       501.390991    
   1054.00000       496.299988    
   1054.09998       492.179993    
   1054.19995       489.658997    
   1054.30005       487.708008    
   1054.40002       486.040009    
   1054.50000       485.928009    
   1054.59998       485.269012    
   1054.69995       484.808014    
   1054.80005       484.785004    
   1054.90002       487.798004    
   1055.00000       489.351013    
   1055.09998       488.933014    
   1055.19995       486.218994    
   1055.30005       483.419006    
   1055.40002       480.734009    
   1055.50000       477.852997    
   1055.59998       476.089996    
   1055.69995       475.157013    
   1055.80005       474.571991    
   1055.90002       473.994995    
   1056.00000       473.670990    
   1056.09998       472.903992    
   1056.19995       474.036011    
   1056.30005       476.567993    
   1056.40002       478.257996    
   1056.50000       481.078003    
   1056.59998       483.213013    
   1056.69995       483.022003    
   1056.80005       483.497986    
   1056.90002       483.373993    
   1057.00000       483.403992    
   1057.09998       482.686005    
   1057.19995       482.679993    
   1057.30005       482.080994    
   1057.40002       481.852997    
   1057.50000       482.134003    
   1057.59998       483.341003    
   1057.69995       485.157990    
   1057.80005       485.424011    
   1057.90002       486.118988    
   1058.00000       487.352997    
   1058.09998       487.851990    
   1058.19995       488.748993    
   1058.30005       489.342987    
   1058.40002       490.661011    
   1058.50000       490.548004    
   1058.59998       491.243988    
   1058.69995       489.282013    
   1058.80005       489.139008    
   1058.90002       494.174988    
   1059.00000       496.248993    
   1059.09998       496.104004    
   1059.19995       494.786011    
   1059.30005       492.997009    
   1059.40002       492.019012    
   1059.50000       492.649994    
   1059.59998       492.684998    
   1059.69995       493.148010    
   1059.80005       491.931000    
   1059.90002       488.218994    
   1060.00000       482.981995    
   1060.09998       480.733002    
   1060.19995       476.988007    
   1060.30005       473.058990    
   1060.40002       470.167999    
   1060.50000       468.782013    
   1060.59998       468.735992    
   1060.69995       469.273987    
   1060.80005       470.191986    
   1060.90002       469.122986    
   1061.00000       467.812988    
   1061.09998       468.523010    
   1061.19995       469.997009    
   1061.30005       469.231995    
   1061.40002       466.618011    
   1061.50000       464.049988    
   1061.59998       461.691010    
   1061.69995       460.127014    
   1061.80005       460.997009    
   1061.90002       462.345001    
   1062.00000       462.161011    
   1062.09998       462.105988    
   1062.19995       461.075012    
   1062.30005       460.490997    
   1062.40002       459.053009    
   1062.50000       456.845001    
   1062.59998       455.074005    
   1062.69995       454.858002    
   1062.80005       456.346008    
   1062.90002       458.265015    
   1063.00000       457.757996    
   1063.09998       456.160004    
   1063.19995       456.195007    
   1063.30005       456.291992    
   1063.40002       455.511993    
   1063.50000       455.848999    
   1063.59998       455.614014    
   1063.69995       454.548004    
   1063.80005       454.656006    
   1063.90002       454.742004    
   1064.00000       455.355011    
   1064.09998       453.415985    
   1064.19995       452.316986    
   1064.30005       453.734009    
   1064.40002       455.476990    
   1064.50000       455.003998    
   1064.59998       453.109985    
   1064.69995       452.317993    
   1064.80005       452.990997    
   1064.90002       453.704987    
   1065.00000       455.481995    
   1065.09998       456.756989    
   1065.19995       456.687988    
   1065.30005       457.455994    
   1065.40002       458.117004    
   1065.50000       459.445007    
   1065.59998       460.134003    
   1065.69995       460.653015    
   1065.80005       460.627991    
   1065.90002       460.195007    
   1066.00000       459.382996    
   1066.09998       460.632996    
   1066.19995       462.593994    
   1066.30005       463.546997    
   1066.40002       464.777008    
   1066.50000       464.893005    
   1066.59998       466.877991    
   1066.69995       470.824005    
   1066.80005       474.851013    
   1066.90002       479.781006    
   1067.00000       480.743011    
   1067.09998       480.071991    
   1067.19995       478.386993    
   1067.30005       479.074005    
   1067.40002       479.234985    
   1067.50000       476.032013    
   1067.59998       472.179993    
   1067.69995       470.608002    
   1067.80005       470.455994    
   1067.90002       470.627014    
   1068.00000       469.363007    
   1068.09998       465.851013    
   1068.19995       463.630005    
   1068.30005       463.153015    
   1068.40002       462.928009    
   1068.50000       463.648010    
   1068.59998       464.731995    
   1068.69995       465.148987    
   1068.80005       465.330994    
   1068.90002       465.660004    
   1069.00000       466.454987    
   1069.09998       468.000000    
   1069.19995       469.623993    
   1069.30005       469.682007    
   1069.40002       470.485992    
   1069.50000       471.665985    
   1069.59998       472.239990    
   1069.69995       471.191010    
   1069.80005       471.960999    
   1069.90002       473.977997    
   1070.00000       474.674011    
   1070.09998       476.187988    
   1070.19995       476.561005    
   1070.30005       478.066986    
   1070.40002       480.631012    
   1070.50000       479.048004    
   1070.59998       478.217987    
   1070.69995       476.234009    
   1070.80005       473.967010    
   1070.90002       472.013000    
   1071.00000       471.192993    
   1071.09998       471.791992    
   1071.19995       472.746002    
   1071.30005       473.958008    
   1071.40002       473.967987    
   1071.50000       473.097992    
   1071.59998       471.364990    
   1071.69995       469.933014    
   1071.80005       469.045990    
   1071.90002       468.770996    
   1072.00000       468.100006    
   1072.09998       466.467987    
   1072.19995       467.776001    
   1072.30005       468.819000    
   1072.40002       469.545990    
   1072.50000       470.308014    
   1072.59998       471.161011    
   1072.69995       471.230988    
   1072.80005       471.234009    
   1072.90002       470.842010    
   1073.00000       469.678986    
   1073.09998       467.023010    
   1073.19995       466.845001    
   1073.30005       467.223999    
   1073.40002       466.886993    
   1073.50000       465.433990    
   1073.59998       465.540009    
   1073.69995       468.566986    
   1073.80005       471.716003    
   1073.90002       474.308014    
   1074.00000       473.829987    
   1074.09998       471.032990    
   1074.19995       468.027008    
   1074.30005       468.066986    
   1074.40002       471.515015    
   1074.50000       475.303009    
   1074.59998       476.023010    
   1074.69995       476.316986    
   1074.80005       477.768005    
   1074.90002       477.946991    
   1075.00000       477.740997    
   1075.09998       478.872009    
   1075.19995       481.411987    
   1075.30005       483.911987    
   1075.40002       483.437012    
   1075.50000       481.809998    
   1075.59998       480.130005    
   1075.69995       480.880005    
   1075.80005       481.483002    
   1075.90002       482.231995    
   1076.00000       482.938995    
   1076.09998       483.796997    
   1076.19995       484.876007    
   1076.30005       485.625000    
   1076.40002       486.472992    
   1076.50000       488.554993    
   1076.59998       488.947998    
   1076.69995       488.075012    
   1076.80005       489.407990    
   1076.90002       490.084991    
   1077.00000       490.591003    
   1077.09998       491.782013    
   1077.19995       489.604004    
   1077.30005       487.881012    
   1077.40002       486.923004    
   1077.50000       484.450989    
   1077.59998       482.118988    
   1077.69995       480.411011    
   1077.80005       478.772003    
   1077.90002       479.347992    
   1078.00000       482.149994    
   1078.09998       484.660004    
   1078.19995       486.164001    
   1078.30005       487.408997    
   1078.40002       486.537994    
   1078.50000       484.415009    
   1078.59998       483.368988    
   1078.69995       482.570007    
   1078.80005       480.988007    
   1078.90002       479.709991    
   1079.00000       479.569000    
   1079.09998       478.148010    
   1079.19995       479.000000    
   1079.30005       481.173004    
   1079.40002       483.113007    
   1079.50000       485.074005    
   1079.59998       486.963013    
   1079.69995       488.386993    
   1079.80005       488.893005    
   1079.90002       488.621002    
   1080.00000       489.307007    
   1080.09998       486.828003    
   1080.19995       485.281006    
   1080.30005       483.135986    
   1080.40002       479.177002    
   1080.50000       476.825012    
   1080.59998       476.433014    
   1080.69995       475.980011    
   1080.80005       476.253998    
   1080.90002       476.682007    
   1081.00000       475.710999    
   1081.09998       473.875000    
   1081.19995       474.147003    
   1081.30005       475.575012    
   1081.40002       475.872009    
   1081.50000       478.813995    
   1081.59998       482.130005    
   1081.69995       483.561005    
   1081.80005       483.709015    
   1081.90002       485.549988    
   1082.00000       486.381989    
   1082.09998       487.837006    
   1082.19995       489.557007    
   1082.30005       490.070007    
   1082.40002       488.917999    
   1082.50000       488.145996    
   1082.59998       490.819000    
   1082.69995       493.394012    
   1082.80005       494.951996    
   1082.90002       496.363007    
   1083.00000       496.488007    
   1083.09998       494.617004    
   1083.19995       494.800995    
   1083.30005       499.057007    
   1083.40002       502.645996    
   1083.50000       502.567993    
   1083.59998       502.187988    
   1083.69995       501.352997    
   1083.80005       501.846008    
   1083.90002       503.350006    
   1084.00000       505.076996    
   1084.09998       505.925995    
   1084.19995       505.947998    
   1084.30005       506.516998    
   1084.40002       505.354004    
   1084.50000       503.351990    
   1084.59998       502.476990    
   1084.69995       503.572998    
   1084.80005       504.279999    
   1084.90002       505.799011    
   1085.00000       507.394012    
   1085.09998       507.066986    
   1085.19995       504.726013    
   1085.30005       501.968994    
   1085.40002       501.670013    
   1085.50000       504.390991    
   1085.59998       507.800995    
   1085.69995       510.377014    
   1085.80005       513.508972    
   1085.90002       515.919983    
   1086.00000       517.593018    
   1086.09998       519.484985    
   1086.19995       520.283997    
   1086.30005       519.908997    
   1086.40002       520.781982    
   1086.50000       522.088013    
   1086.59998       521.335022    
   1086.69995       519.854004    
   1086.80005       519.226013    
   1086.90002       518.041016    
   1087.00000       517.812012    
   1087.09998       515.833008    
   1087.19995       511.647003    
   1087.30005       508.123993    
   1087.40002       505.095001    
   1087.50000       501.407990    
   1087.59998       498.592987    
   1087.69995       497.216003    
   1087.80005       496.750000    
   1087.90002       495.687988    
   1088.00000       494.333008    
   1088.09998       491.979004    
   1088.19995       488.707001    
   1088.30005       486.223999    
   1088.40002       485.446991    
   1088.50000       484.320007    
   1088.59998       483.700989    
   1088.69995       482.927002    
   1088.80005       482.981995    
   1088.90002       483.556000    
   1089.00000       484.169006    
   1089.09998       481.967987    
   1089.19995       480.519012    
   1089.30005       482.122009    
   1089.40002       484.447998    
   1089.50000       486.048004    
   1089.59998       486.113007    
   1089.69995       484.182007    
   1089.80005       482.389008    
   1089.90002       480.734009    
   1090.00000       481.151001    
   1090.09998       480.920013    
   1090.19995       480.489990    
   1090.30005       480.589996    
   1090.40002       480.386993    
   1090.50000       480.649994    
   1090.59998       481.773987    
   1090.69995       485.125000    
   1090.80005       487.040985    
   1090.90002       488.121002    
   1091.00000       487.778992    
   1091.09998       485.101990    
   1091.19995       482.865997    
   1091.30005       478.692993    
   1091.40002       476.518005    
   1091.50000       477.476013    
   1091.59998       478.351013    
   1091.69995       477.569000    
   1091.80005       476.079987    
   1091.90002       475.319000    
   1092.00000       473.324005    
   1092.09998       471.306000    
   1092.19995       468.575989    
   1092.30005       466.303986    
   1092.40002       463.826996    
   1092.50000       461.953003    
   1092.59998       461.398987    
   1092.69995       460.015991    
   1092.80005       457.580994    
   1092.90002       454.657013    
   1093.00000       453.835999    
   1093.09998       454.329987    
   1093.19995       459.416992    
   1093.30005       467.868988    
   1093.40002       473.709015    
   1093.50000       477.252991    
   1093.59998       479.979004    
   1093.69995       482.066986    
   1093.80005       485.457001    
   1093.90002       488.489990    
   1094.00000       490.704010    
   1094.09998       491.647003    
   1094.19995       493.410004    
   1094.30005       495.985992    
   1094.40002       499.352997    
   1094.50000       502.578003    
   1094.59998       503.833008    
   1094.69995       505.109985    
   1094.80005       506.253998    
   1094.90002       509.278015    
   1095.00000       510.785004    
   1095.09998       510.528015    
   1095.19995       507.597992    
   1095.30005       504.341003    
   1095.40002       503.851013    
   1095.50000       504.769012    
   1095.59998       504.992004    
   1095.69995       505.290985    
   1095.80005       505.115997    
   1095.90002       503.157990    
   1096.00000       501.126007    
   1096.09998       499.194000    
   1096.19995       495.618011    
   1096.30005       491.040985    
   1096.40002       486.821991    
   1096.50000       485.171997    
   1096.59998       487.164001    
   1096.69995       489.026001    
   1096.80005       490.000000    
   1096.90002       492.230011    
   1097.00000       493.569000    
   1097.09998       494.781006    
   1097.19995       495.325989    
   1097.30005       496.841003    
   1097.40002       497.648010    
   1097.50000       498.535004    
   1097.59998       498.837006    
   1097.69995       500.665985    
   1097.80005       503.397003    
   1097.90002       504.962006    
   1098.00000       505.489990    
   1098.09998       505.643005    
   1098.19995       504.959015    
   1098.30005       504.406006    
   1098.40002       502.812012    
   1098.50000       499.026001    
   1098.59998       495.195007    
   1098.69995       491.701996    
   1098.80005       489.683014    
   1098.90002       489.161011    
   1099.00000       488.457001    
   1099.09998       487.855988    
   1099.19995       486.787994    
   1099.30005       486.402008    
   1099.40002       487.203003    
   1099.50000       488.559998    
   1099.59998       489.708008    
   1099.69995       489.609009    
   1099.80005       488.881989    
   1099.90002       490.179993    
   1100.00000       494.722992    
   1100.09998       498.264008    
   1100.19995       501.971008    
   1100.30005       507.522003    
   1100.40002       512.250977    
   1100.50000       515.348999    
   1100.59998       516.067017    
   1100.69995       513.328003    
   1100.80005       510.429993    
   1100.90002       510.032013    
   1101.00000       510.529999    
   1101.09998       510.118011    
   1101.19995       509.170013    
   1101.30005       508.768005    
   1101.40002       509.832001    
   1101.50000       510.696991    
   1101.59998       511.244995    
   1101.69995       510.721008    
   1101.80005       509.587006    
   1101.90002       509.654999    
   1102.00000       509.244995    
   1102.09998       509.665985    
   1102.19995       508.744995    
   1102.30005       505.886993    
   1102.40002       503.539001    
   1102.50000       499.019012    
   1102.59998       496.375000    
   1102.69995       493.759003    
   1102.80005       492.467010    
   1102.90002       492.462006    
   1103.00000       492.467010    
   1103.09998       491.723999    
   1103.19995       491.454987    
   1103.30005       492.992004    
   1103.40002       492.031006    
   1103.50000       489.166992    
   1103.59998       486.858002    
   1103.69995       487.984009    
   1103.80005       489.959015    
   1103.90002       493.252014    
   1104.00000       493.596008    
   1104.09998       492.729004    
   1104.19995       490.985992    
   1104.30005       485.613007    
   1104.40002       481.417999    
   1104.50000       478.692993    
   1104.59998       477.993988    
   1104.69995       480.358002    
   1104.80005       482.587006    
   1104.90002       482.886993    
   1105.00000       480.265015    
   1105.09998       478.893005    
   1105.19995       479.809998    
   1105.30005       481.105988    
   1105.40002       480.053986    
   1105.50000       479.652008    
   1105.59998       479.752991    
   1105.69995       478.643005    
   1105.80005       479.566986    
   1105.90002       483.308990    
   1106.00000       486.454987    
   1106.09998       487.570007    
   1106.19995       487.957001    
   1106.30005       490.513000    
   1106.40002       492.001007    
   1106.50000       491.598999    
   1106.59998       489.532013    
   1106.69995       487.244995    
   1106.80005       486.647003    
   1106.90002       486.743988    
   1107.00000       487.691010    
   1107.09998       488.446991    
   1107.19995       489.352997    
   1107.30005       489.062988    
   1107.40002       486.612000    
   1107.50000       485.355988    
   1107.59998       483.540985    
   1107.69995       481.526001    
   1107.80005       480.420990    
   1107.90002       479.799988    
   1108.00000       479.967010    
   1108.09998       476.694000    
   1108.19995       473.729004    
   1108.30005       471.536011    
   1108.40002       467.692993    
   1108.50000       465.365997    
   1108.59998       464.959015    
   1108.69995       467.110992    
   1108.80005       466.153015    
   1108.90002       462.833008    
   1109.00000       460.431000    
   1109.09998       459.903015    
   1109.19995       460.428009    
   1109.30005       461.442993    
   1109.40002       461.740997    
   1109.50000       460.209991    
   1109.59998       457.877991    
   1109.69995       457.503998    
   1109.80005       457.773010    
   1109.90002       456.078003    
   1110.00000       454.540985    
   1110.09998       453.837006    
   1110.19995       453.154999    
   1110.30005       452.157013    
   1110.40002       450.552002    
   1110.50000       447.437988    
   1110.59998       445.381012    
   1110.69995       443.489014    
   1110.80005       441.710999    
   1110.90002       440.539001    
   1111.00000       438.563995    
   1111.09998       436.957001    
   1111.19995       435.691986    
   1111.30005       436.524994    
   1111.40002       436.860992    
   1111.50000       435.778015    
   1111.59998       434.911987    
   1111.69995       435.210999    
   1111.80005       435.355011    
   1111.90002       436.519012    
   1112.00000       438.498993    
   1112.09998       439.595001    
   1112.19995       441.125000    
   1112.30005       444.016998    
   1112.40002       447.851013    
   1112.50000       451.346008    
   1112.59998       452.976990    
   1112.69995       451.016998    
   1112.80005       449.739990    
   1112.90002       448.322998    
   1113.00000       449.109985    
   1113.09998       451.592987    
   1113.19995       452.458008    
   1113.30005       451.475006    
   1113.40002       450.984985    
   1113.50000       451.673004    
   1113.59998       451.864014    
   1113.69995       449.696014    
   1113.80005       448.613007    
   1113.90002       446.656006    
   1114.00000       445.639008    
   1114.09998       447.850006    
   1114.19995       450.692993    
   1114.30005       454.537994    
   1114.40002       458.789001    
   1114.50000       462.911011    
   1114.59998       465.908997    
   1114.69995       466.893005    
   1114.80005       466.270996    
   1114.90002       464.221985    
   1115.00000       462.485992    
   1115.09998       462.799988    
   1115.19995       463.303986    
   1115.30005       463.927002    
   1115.40002       464.623993    
   1115.50000       467.109009    
   1115.59998       468.079987    
   1115.69995       467.415985    
   1115.80005       464.906006    
   1115.90002       464.385010    
   1116.00000       463.997986    
   1116.09998       464.437988    
   1116.19995       462.917999    
   1116.30005       460.733002    
   1116.40002       460.106995    
   1116.50000       459.216003    
   1116.59998       458.605011    
   1116.69995       457.604004    
   1116.80005       457.415009    
   1116.90002       458.209991    
   1117.00000       458.621002    
   1117.09998       460.286011    
   1117.19995       460.122009    
   1117.30005       460.006012    
   1117.40002       459.885986    
   1117.50000       458.294006    
   1117.59998       458.220001    
   1117.69995       457.955994    
   1117.80005       456.915009    
   1117.90002       457.144012    
   1118.00000       454.899994    
   1118.09998       452.540985    
   1118.19995       452.307007    
   1118.30005       451.846985    
   1118.40002       452.806000    
   1118.50000       456.162994    
   1118.59998       457.113007    
   1118.69995       456.821991    
   1118.80005       455.503998    
   1118.90002       455.515991    
   1119.00000       455.665009    
   1119.09998       455.955994    
   1119.19995       457.250000    
   1119.30005       458.470001    
   1119.40002       458.334015    
   1119.50000       459.005005    
   1119.59998       460.838989    
   1119.69995       464.071014    
   1119.80005       468.406006    
   1119.90002       471.485992    
   1120.00000       474.127991    
   1120.09998       479.359985    
   1120.19995       483.126007    
   1120.30005       485.950012    
   1120.40002       486.015015    
   1120.50000       484.691986    
   1120.59998       484.515991    
   1120.69995       485.132996    
   1120.80005       486.701996    
   1120.90002       490.092010    
   1121.00000       489.790985    
   1121.09998       489.056000    
   1121.19995       488.462006    
   1121.30005       489.074005    
   1121.40002       488.766998    
   1121.50000       487.886993    
   1121.59998       487.886993    
   1121.69995       489.087006    
   1121.80005       490.148010    
   1121.90002       491.020996    
   1122.00000       491.493011    
   1122.09998       490.289001    
   1122.19995       489.614990    
   1122.30005       490.459991    
   1122.40002       492.052002    
   1122.50000       494.992004    
   1122.59998       494.946991    
   1122.69995       493.234009    
   1122.80005       492.904999    
   1122.90002       493.696014    
   1123.00000       494.117004    
   1123.09998       492.372986    
   1123.19995       490.243011    
   1123.30005       488.302002    
   1123.40002       487.317993    
   1123.50000       485.454010    
   1123.59998       483.816986    
   1123.69995       480.791992    
   1123.80005       478.915009    
   1123.90002       476.717010    
   1124.00000       475.992004    
   1124.09998       476.048004    
   1124.19995       475.980011    
   1124.30005       477.454010    
   1124.40002       478.571014    
   1124.50000       479.852997    
   1124.59998       480.570007    
   1124.69995       483.523010    
   1124.80005       483.511993    
   1124.90002       483.886993    
   1125.00000       484.365997    
   1125.09998       483.967987    
   1125.19995       482.946991    
   1125.30005       480.316010    
   1125.40002       479.356995    
   1125.50000       478.683990    
   1125.59998       479.359985    
   1125.69995       479.519012    
   1125.80005       479.196014    
   1125.90002       479.411011    
   1126.00000       480.187988    
   1126.09998       481.561005    
   1126.19995       481.515015    
   1126.30005       481.583008    
   1126.40002       480.626007    
   1126.50000       478.579987    
   1126.59998       477.174988    
   1126.69995       476.731995    
   1126.80005       477.740997    
   1126.90002       478.311005    
   1127.00000       481.059998    
   1127.09998       483.306000    
   1127.19995       484.147003    
   1127.30005       485.330994    
   1127.40002       487.498993    
   1127.50000       488.562988    
   1127.59998       491.226013    
   1127.69995       494.002991    
   1127.80005       493.078003    
   1127.90002       492.661011    
   1128.00000       492.997009    
   1128.09998       490.983002    
   1128.19995       487.437012    
   1128.30005       482.334991    
   1128.40002       479.654999    
   1128.50000       480.154999    
   1128.59998       480.821014    
   1128.69995       480.192993    
   1128.80005       481.601013    
   1128.90002       487.247009    
   1129.00000       491.992004    
   1129.09998       497.609985    
   1129.19995       500.362000    
   1129.30005       501.455994    
   1129.40002       501.658997    
   1129.50000       501.436005    
   1129.59998       501.338013    
   1129.69995       500.403992    
   1129.80005       501.365997    
   1129.90002       502.778992    
   1130.00000       505.000000    
   1130.09998       508.367004    
   1130.19995       509.679993    
   1130.30005       510.052002    
   1130.40002       508.859985    
   1130.50000       507.221008    
   1130.59998       504.014008    
   1130.69995       502.441986    
   1130.80005       500.450012    
   1130.90002       498.845001    
   1131.00000       496.410004    
   1131.09998       493.799011    
   1131.19995       490.184998    
   1131.30005       487.384003    
   1131.40002       486.243988    
   1131.50000       485.648010    
   1131.59998       484.412994    
   1131.69995       485.954987    
   1131.80005       487.584015    
   1131.90002       487.527008    
   1132.00000       488.102997    
   1132.09998       489.152008    
   1132.19995       490.016998    
   1132.30005       491.802002    
   1132.40002       490.790985    
   1132.50000       489.274994    
   1132.59998       489.053009    
   1132.69995       488.869995    
   1132.80005       491.010986    
   1132.90002       493.596008    
   1133.00000       495.253998    
   1133.09998       498.105011    
   1133.19995       497.281006    
   1133.30005       494.787994    
   1133.40002       491.743011    
   1133.50000       488.259003    
   1133.59998       485.911987    
   1133.69995       482.565002    
   1133.80005       480.690002    
   1133.90002       479.002991    
   1134.00000       479.161011    
   1134.09998       478.850006    
   1134.19995       477.304993    
   1134.30005       475.468994    
   1134.40002       474.582001    
   1134.50000       476.739014    
   1134.59998       477.265015    
   1134.69995       476.571014    
   1134.80005       476.018005    
   1134.90002       476.454987    
   1135.00000       477.010986    
   1135.09998       477.355988    
   1135.19995       478.095001    
   1135.30005       480.057007    
   1135.40002       481.005005    
   1135.50000       483.326996    
   1135.59998       485.381989    
   1135.69995       485.661011    
   1135.80005       485.842010    
   1135.90002       487.174988    
   1136.00000       489.263000    
   1136.09998       490.696014    
   1136.19995       490.613007    
   1136.30005       490.270996    
   1136.40002       491.239014    
   1136.50000       494.061005    
   1136.59998       496.209015    
   1136.69995       498.714996    
   1136.80005       498.696991    
   1136.90002       498.346985    
   1137.00000       498.373993    
   1137.09998       498.821991    
   1137.19995       499.257996    
   1137.30005       497.019012    
   1137.40002       494.987000    
   1137.50000       491.585999    
   1137.59998       489.411011    
   1137.69995       485.076996    
   1137.80005       481.787994    
   1137.90002       482.295990    
   1138.00000       481.923004    
   1138.09998       481.858002    
   1138.19995       480.446991    
   1138.30005       481.721985    
   1138.40002       482.148987    
   1138.50000       479.194000    
   1138.59998       476.747009    
   1138.69995       473.890015    
   1138.80005       473.229004    
   1138.90002       470.635010    
   1139.00000       469.855011    
   1139.09998       467.484009    
   1139.19995       468.480011    
   1139.30005       472.634003    
   1139.40002       475.480011    
   1139.50000       477.268005    
   1139.59998       480.246002    
   1139.69995       485.635986    
   1139.80005       489.355988    
   1139.90002       492.135010    
   1140.00000       494.662994    
   1140.09998       497.789001    
   1140.19995       498.237000    
   1140.30005       497.519989    
   1140.40002       498.618988    
   1140.50000       500.096985    
   1140.59998       500.087006    
   1140.69995       501.165985    
   1140.80005       501.037994    
   1140.90002       499.798004    
   1141.00000       497.542999    
   1141.09998       494.368011    
   1141.19995       491.563995    
   1141.30005       489.790009    
   1141.40002       489.229004    
   1141.50000       488.846985    
   1141.59998       487.653015    
   1141.69995       485.873993    
   1141.80005       482.523987    
   1141.90002       480.934998    
   1142.00000       479.648987    
   1142.09998       477.087006    
   1142.19995       476.876007    
   1142.30005       475.190002    
   1142.40002       473.855011    
   1142.50000       473.041992    
   1142.59998       472.187012
[truncated: 1,350,091 more chars]
