# Supplementary material for: Antibody–nanobody combination increases their neutralizing activity against SARS-CoV-2 and nanobody H11-H4 is effective against Alpha, Kappa and Delta variants
Source: Sci Rep. 2022 Jun 11;12:9701. doi: 10.1038/s41598-022-14263-1 (PMC9188278; doi:10.1038/s41598-022-14263-1)
Supplement: Supplementary file 2 — Supplementary Information 2. [file 41598_2022_14263_MOESM2_ESM.zip › SciRep_data/SMD_data/MUTATION/Binding_affinity/Delta/nout_delta_F_time_H.dat]

#Time (ps)     -delta_F (kcal/mol)
0                   0
0.1       0.000562141
0.2       0.000950019
0.3        0.00059886
0.4       0.000488439
0.5       0.000222103
0.6       6.88623e-05
0.7       0.000955246
0.8       0.000934424
0.9        0.00046624
1         0.000981597
1.1        0.00276511
1.2        0.00472761
1.3        0.00652569
1.4        0.00802603
1.5         0.0054646
1.6        0.00485657
1.7        0.00431771
1.8        0.00486837
1.9        0.00555258
2          0.00644386
2.1        0.00896217
2.2         0.0106546
2.3        0.00930201
2.4         0.0108125
2.5         0.0131258
2.6         0.0145804
2.7           0.01736
2.8         0.0182182
2.9         0.0132815
3           0.0100515
3.1        0.00881846
3.2        0.00864439
3.3         0.0113834
3.4         0.0112932
3.5         0.0104286
3.6         0.0122672
3.7         0.0148268
3.8          0.016047
3.9         0.0187478
4            0.024993
4.1         0.0304273
4.2          0.035115
4.3         0.0398673
4.4         0.0508096
4.5         0.0623138
4.6         0.0644026
4.7         0.0645746
4.8         0.0600104
4.9         0.0436737
5           0.0329901
5.1         0.0337014
5.2         0.0408198
5.3         0.0483586
5.4          0.048545
5.5          0.051807
5.6         0.0603427
5.7         0.0653515
5.8         0.0681517
5.9         0.0690388
6           0.0660026
6.1         0.0645315
6.2         0.0637595
6.3         0.0467704
6.4         0.0377984
6.5         0.0274046
6.6         0.0242753
6.7         0.0268467
6.8         0.0322865
6.9         0.0498219
7           0.0635032
7.1         0.0740664
7.2         0.0755486
7.3         0.0787471
7.4         0.0780832
7.5          0.071916
7.6         0.0635032
7.7         0.0562945
7.8         0.0534777
7.9         0.0501248
8           0.0449571
8.1         0.0382608
8.2         0.0331133
8.3         0.0302504
8.4           0.02657
8.5         0.0208928
8.6         0.0180131
8.7          0.022667
8.8         0.0252345
8.9          0.028652
9           0.0291703
9.1         0.0290547
9.2          0.032256
9.3         0.0429687
9.4         0.0563347
9.5         0.0573441
9.6         0.0497463
9.7         0.0417834
9.8         0.0434263
9.9         0.0556934
10           0.059431
10.1        0.0552546
10.2        0.0480982
10.3        0.0398673
10.4         0.044135
10.5        0.0468437
10.6        0.0430741
10.7         0.039631
10.8        0.0418873
10.9        0.0500111
11           0.052814
11.1        0.0518455
11.2        0.0505427
11.3        0.0532821
11.4        0.0482469
11.5          0.03659
11.6        0.0308721
11.7        0.0270135
11.8        0.0218834
11.9        0.0174046
12          0.0145599
12.1        0.0153678
12.2        0.0173377
12.3        0.0146213
12.4          0.01055
12.5        0.0119319
12.6        0.0165006
12.7        0.0206244
12.8        0.0234383
12.9        0.0233865
13          0.0248326
13.1        0.0260481
13.2        0.0188872
13.3        0.0140335
13.4        0.0117293
13.5        0.0110071
13.6        0.0126262
13.7        0.0112213
13.8       0.00905862
13.9       0.00591155
14         0.00655308
14.1       0.00988248
14.2        0.0120246
14.3        0.0100685
14.4       0.00858152
14.5        0.0103767
14.6       0.00973154
14.7       0.00783001
14.8       0.00807161
14.9        0.0105326
15          0.0111497
15.1       0.00918803
15.2       0.00741603
15.3        0.0066494
15.4       0.00694256
15.5       0.00807161
15.6       0.00869169
15.7        0.0118211
15.8        0.0143766
15.9         0.015748
16          0.0178091
16.1        0.0171154
16.2        0.0143969
16.3       0.00873912
16.4       0.00522932
16.5       0.00220859
16.6       0.00181412
16.7       0.00279189
16.8       0.00302008
16.9       0.00387351
17         0.00190171
17.1      0.000275449
17.2      6.60803e-05
17.3      0.000858384
17.4       0.00115297
17.5       0.00136928
17.6       0.00264184
17.7       0.00343354
17.8       0.00360431
17.9       0.00592458
18         0.00729982
18.1       0.00707014
18.2        0.0049753
18.3       0.00266802
18.4       0.00111307
18.5      0.000838652
18.6      0.000653948
18.7      0.000108478
18.8      7.17017e-09
18.9      8.78346e-06
19        0.000558133
19.1        0.0011645
19.2      0.000413002
19.3      7.17017e-07
19.4      8.67591e-05
19.5      0.000295476
19.6      0.000224634
19.7      0.000185858
19.8      1.93881e-05
19.9      0.000334532
20         0.00251289
20.1       0.00454314
20.2       0.00814787
20.3        0.0100346
20.4       0.00899426
20.5       0.00731429
20.6        0.0100685
20.7        0.0180586
20.8        0.0262123
20.9        0.0300445
21          0.0351467
21.1        0.0418181
21.2        0.0451368
21.3        0.0445987
21.4        0.0430038
21.5        0.0438154
21.6        0.0500869
21.7        0.0520771
21.8        0.0452808
21.9        0.0376668
22          0.0337947
22.1        0.0331441
22.2        0.0325304
22.3         0.031021
22.4        0.0339194
22.5        0.0378972
22.6         0.038626
22.7        0.0379962
22.8        0.0405124
22.9        0.0320435
23          0.0279115
23.1        0.0254772
23.2        0.0199012
23.3       0.00920427
23.4       0.00367583
23.5       0.00174978
23.6       0.00145196
23.7       0.00283681
23.8        0.0028188
23.9       0.00130121
24        0.000558133
24.1      8.67591e-07
24.2       0.00051499
24.3       0.00107943
24.4       0.00239544
24.5       0.00461188
24.6       0.00622818
24.7       0.00593762
24.8       0.00399032
24.9        0.0022808
25         0.00179972
25.1      0.000743432
25.2      8.67591e-05
25.3      1.38815e-05
25.4      0.000469904
25.5      0.000762017
25.6       0.00105179
25.7       0.00144551
25.8       0.00132576
25.9      0.000908719
26         0.00178538
26.1         0.003584
26.2       0.00419616
26.3       0.00395829
26.4       0.00363488
26.5       0.00372735
26.6       0.00276511
26.7       0.00209857
26.8       0.00318993
26.9        0.0055905
27         0.00732878
27.1       0.00616154
27.2       0.00441844
27.3       0.00456599
27.4       0.00732878
27.5        0.0108831
27.6        0.0101537
27.7        0.0066494
27.8       0.00439595
27.9        0.0031328
28         0.00421813
28.1       0.00428439
28.2       0.00576918
28.3       0.00851888
28.4        0.0142348
28.5         0.019663
28.6        0.0263496
28.7        0.0348932
28.8        0.0384598
28.9        0.0437799
29           0.045823
29.1        0.0410253
29.2        0.0328672
29.3        0.0252345
29.4        0.0292861
29.5        0.0425834
29.6        0.0533603
29.7        0.0579948
29.8        0.0550955
29.9        0.0465144
30          0.0467704
30.1        0.0504286
30.2        0.0507714
30.3         0.048545
30.4        0.0459318
30.5        0.0336703
30.6        0.0271808
30.7        0.0263771
30.8        0.0273765
30.9        0.0248059
31          0.0192379
31.1        0.0144376
31.2         0.012971
31.3        0.0126833
31.4       0.00943314
31.5       0.00325724
31.6      0.000976298
31.7      0.000167847
31.8      0.000649625
31.9       0.00287301
32         0.00489204
32.1       0.00498726
32.2       0.00503521
32.3       0.00834781
32.4         0.012798
32.5        0.0166751
32.6        0.0201408
32.7        0.0230253
32.8        0.0227946
32.9        0.0231025
33          0.0189804
33.1        0.0121736
33.2       0.00595068
33.3       0.00529073
33.4       0.00743062
33.5        0.0118396
33.6        0.0168505
33.7        0.0251808
33.8        0.0259661
33.9        0.0236202
34          0.0206001
34.1        0.0177865
34.2        0.0171375
34.3        0.0184475
34.4        0.0238812
34.5        0.0276856
34.6        0.0333912
34.7        0.0356246
34.8        0.0355607
34.9         0.041507
35           0.046917
35.1        0.0480611
35.2        0.0462591
35.3        0.0456781
35.4        0.0457868
35.5        0.0452808
35.6        0.0399012
35.7        0.0334222
35.8        0.0374699
35.9        0.0452448
36          0.0448136
36.1         0.038993
36.2        0.0350515
36.3        0.0320738
36.4        0.0327445
36.5        0.0376668
36.6        0.0309316
36.7        0.0209663
36.8        0.0135167
36.9       0.00754787
37         0.00318037
37.1       0.00242037
37.2       0.00157716
37.3      0.000702455
37.4      0.000256126
37.5      0.000136549
37.6      3.51338e-07
37.7      0.000480982
37.8       0.00251289
37.9       0.00557785
38          0.0063896
38.1       0.00827062
38.2        0.0112752
38.3        0.0155151
38.4         0.015473
38.5        0.0152421
38.6        0.0184936
38.7        0.0195208
38.8        0.0200928
38.9        0.0142955
39          0.0102049
39.1       0.00589853
39.2       0.00234597
39.3       0.00134433
39.4      0.000136549
39.5      0.000128748
39.6      0.000680191
39.7      0.000641021
39.8      0.000272646
39.9      7.60684e-05
40        0.000495954
40.1      0.000542244
40.2      0.000295476
40.3      7.02749e-05
40.4      0.000159185
40.5      0.000888413
40.6       0.00163142
40.7       0.00163827
40.8       0.00120531
40.9       0.00231327
41          0.0041852
41.1       0.00545208
41.2       0.00670475
41.3       0.00795035
41.4        0.0118765
41.5        0.0208194
41.6         0.029635
41.7        0.0348616
41.8        0.0354968
41.9        0.0349248
42          0.0366872
42.1         0.041438
42.2        0.0503525
42.3        0.0574252
42.4        0.0624831
42.5        0.0565761
42.6        0.0543428
42.7        0.0515375
42.8        0.0501248
42.9        0.0543033
43          0.0681959
43.1        0.0847996
43.2         0.090974
43.3        0.0945848
43.4        0.0850464
43.5        0.0709655
43.6        0.0626101
43.7        0.0561339
43.8        0.0570605
43.9        0.0556534
44          0.0559334
44.1        0.0542244
44.2        0.0464049
44.3        0.0462591
44.4        0.0532039
44.5        0.0582806
44.6        0.0625678
44.7        0.0749447
44.8        0.0890433
44.9         0.102179
45          0.0923584
45.1        0.0710557
45.2         0.060218
45.3        0.0491814
45.4        0.0458956
45.5        0.0447419
45.6        0.0461135
45.7        0.0562543
45.8        0.0597617
45.9         0.060843
46          0.0582806
46.1        0.0471742
46.2         0.038327
46.3        0.0378643
46.4         0.046332
46.5        0.0593072
46.6        0.0612614
46.7        0.0629921
46.8        0.0709204
46.9        0.0772337
47          0.0688609
47.1         0.066788
47.2        0.0689054
47.3        0.0752231
47.4        0.0731933
47.5        0.0661767
47.6        0.0566567
47.7        0.0482469
47.8        0.0376339
47.9         0.032256
48          0.0306345
48.1        0.0280248
48.2        0.0229739
48.3        0.0206487
48.4        0.0182411
48.5        0.0193084
48.6        0.0190738
48.7        0.0209173
48.8        0.0252076
48.9        0.0275449
49          0.0269578
49.1        0.0276575
49.2        0.0304865
49.3        0.0281099
49.4        0.0257211
49.5        0.0259388
49.6        0.0241436
49.7        0.0210891
49.8        0.0262397
49.9        0.0306048
50          0.0298101
50.1         0.031741
50.2        0.0386926
50.3        0.0503145
50.4         0.060218
50.5        0.0682401
50.6        0.0711912
50.7        0.0742047
50.8        0.0696185
50.9        0.0615552
51          0.0563347
51.1         0.061052
51.2        0.0629496
51.3        0.0609684
51.4        0.0635459
51.5        0.0759682
51.6        0.0799397
51.7        0.0800834
51.8        0.0741125
51.9        0.0650488
52           0.057954
52.1        0.0616813
52.2        0.0582806
52.3        0.0520771
52.4        0.0446345
52.5        0.0377984
52.6        0.0358808
52.7        0.0308423
52.8        0.0289682
52.9        0.0258843
53          0.0259116
53.1        0.0248059
53.2        0.0219838
53.3        0.0184936
53.4         0.019949
53.5        0.0268745
53.6        0.0339506
53.7        0.0435322
53.8        0.0513071
53.9        0.0504666
54          0.0506189
54.1        0.0545008
54.2         0.050886
54.3        0.0375026
54.4        0.0250734
54.5        0.0180131
54.6         0.019949
54.7        0.0241962
54.8        0.0273485
54.9        0.0261028
55          0.0246993
55.1        0.0245665
55.2         0.024993
55.3        0.0288243
55.4         0.030516
55.5        0.0331133
55.6        0.0306641
55.7         0.022362
55.8        0.0167847
55.9        0.0133205
56         0.00842535
56.1        0.0033841
56.2       0.00101369
56.3      0.000776107
56.4       0.00164513
56.5       0.00140079
56.6      0.000281099
56.7      0.000112034
56.8      0.000903621
56.9       0.00161777
57         0.00138815
57.1      0.000748057
57.2       5.4271e-05
57.3      3.71702e-05
57.4      6.03011e-06
57.5      2.07218e-06
57.6      0.000224634
57.7       0.00127085
57.8       0.00232142
57.9       0.00285488
58         0.00324758
58.1       0.00144551
58.2      0.000684615
58.3       0.00196125
58.4       0.00323793
58.5       0.00326691
58.6       0.00597683
58.7       0.00956519
58.8        0.0121362
58.9        0.0138336
59          0.0152212
59.1        0.0146828
59.2        0.0147033
59.3        0.0182869
59.4         0.018771
59.5        0.0113834
59.6       0.00802603
59.7       0.00735781
59.8       0.00905862
59.9       0.00912321
60         0.00601618
60.1       0.00454314
60.2       0.00655308
60.3       0.00889815
60.4       0.00727091
60.5       0.00518045
60.6       0.00643027
60.7       0.00833234
60.8        0.0105674
60.9         0.011492
61          0.0137341
61.1        0.0154519
61.2        0.0131258
61.3       0.00681614
61.4       0.00439595
61.5       0.00499922
61.6       0.00920427
61.7         0.013754
61.8        0.0176513
61.9        0.0253153
62          0.0298394
62.1        0.0339194
62.2          0.03141
62.3        0.0260481
62.4        0.0249127
62.5        0.0199251
62.6        0.0182182
62.7        0.0188406
62.8         0.018264
62.9        0.0168505
63          0.0158331
63.1         0.018632
63.2        0.0131646
63.3       0.00983203
63.4        0.0047743
63.5      0.000729644
63.6      1.21176e-06
63.7      0.000395973
63.8      0.000838652
63.9       0.00138184
64         0.00165201
64.1       0.00339396
64.2       0.00286394
64.3      0.000873334
64.4      0.000188174
64.5      1.21176e-06
64.6      0.000615552
64.7       0.00295529
64.8       0.00622818
64.9         0.012099
65          0.0171819
65.1        0.0231025
65.2        0.0273485
65.3        0.0270692
65.4        0.0304273
65.5        0.0336082
65.6        0.0335772
65.7        0.0333603
65.8        0.0343261
65.9        0.0318618
66          0.0285089
66.1        0.0251808
66.2        0.0234124
66.3        0.0221599
66.4        0.0210154
66.5        0.0166314
66.6        0.0111855
66.7       0.00875496
66.8       0.00628176
66.9       0.00621483
67         0.00393701
67.1       0.00046624
67.2      5.05927e-05
67.3       0.00085343
67.4       0.00146489
67.5      0.000492189
67.6       0.00022718
67.7      0.000570201
67.8       0.00185766
67.9       0.00265928
68         0.00461188
68.1       0.00866014
68.2        0.0112572
68.3        0.0156419
68.4        0.0261301
68.5        0.0381945
68.6        0.0476166
68.7        0.0547779
68.8         0.056174
68.9        0.0587312
69          0.0562945
69.1        0.0412658
69.2        0.0328979
69.3        0.0327445
69.4        0.0366224
69.5        0.0327445
69.6        0.0273485
69.7        0.0198296
69.8        0.0144783
69.9        0.0114739
70         0.00697081
70.1       0.00480947
70.2       0.00325724
70.3       0.00123488
70.4      0.000538308
70.5       0.00098691
70.6       0.00153706
70.7        0.0020141
70.8       0.00366557
70.9       0.00699912
71         0.00747448
71.1        0.0091394
71.2        0.0142752
71.3        0.0208194
71.4        0.0262397
71.5        0.0331133
71.6        0.0308721
71.7         0.024726
71.8        0.0252076
71.9        0.0218834
72          0.0221599
72.1        0.0204545
72.2        0.0161544
72.3        0.0094496
72.4       0.00936746
72.5        0.0110783
72.6        0.0128364
72.7        0.0149301
72.8        0.0138934
72.9       0.00969815
73         0.00687219
73.1       0.00750379
73.2       0.00678821
73.3       0.00552737
73.4       0.00560317
73.5       0.00311387
73.6       0.00167272
73.7      0.000359771
73.8      0.000150753
73.9      3.92639e-05
74         4.4749e-05
74.1       0.00136928
74.2       0.00295529
74.3       0.00288209
74.4       0.00224054
74.5       0.00172156
74.6      0.000790325
74.7      0.000192849
74.8      1.79254e-05
74.9      2.32314e-06
75        0.000725076
75.1       0.00353349
75.2       0.00333502
75.3       0.00153706
75.4      0.000477275
75.5      0.000124933
75.6      7.31429e-05
75.7      5.05927e-05
75.8      0.000264321
75.9      0.000582397
76         0.00131346
76.1       0.00242871
76.2       0.00444098
76.3       0.00656679
76.4       0.00813259
76.5        0.0117293
76.6        0.0146418
76.7        0.0197581
76.8        0.0194499
76.9        0.0158118
77          0.0167847
77.1        0.0173823
77.2        0.0149301
77.3       0.00973154
77.4       0.00511968
77.5        0.0041306
77.6        0.0053154
77.7       0.00550222
77.8       0.00571785
77.9       0.00694256
78         0.00825523
78.1       0.00750379
78.2       0.00547712
78.3        0.0031328
78.4       0.00231327
78.5       0.00206766
78.6       0.00176398
78.7      0.000955246
78.8      1.72156e-05
78.9      0.000256126
79        0.000104978
79.1      0.000115648
79.2      0.000671386
79.3       0.00160418
79.4        0.0030668
79.5       0.00209082
79.6      0.000898537
79.7      0.000209663
79.8      2.66802e-05
79.9      0.000148681
80        0.000356565
80.1      0.000281099
80.2      0.000507333
80.3       0.00139446
80.4       0.00189433
80.5       0.00417425
80.6       0.00866014
80.7        0.0175389
80.8        0.0252345
80.9        0.0359449
81           0.048657
81.1        0.0584033
81.2        0.0641449
81.3        0.0679308
81.4        0.0739282
81.5        0.0798439
81.6        0.0905149
81.7        0.0954723
81.8         0.105563
81.9         0.115067
82           0.113293
82.1         0.116855
82.2         0.129207
82.3         0.149945
82.4         0.143266
82.5         0.117667
82.6         0.104138
82.7         0.109282
82.8         0.115815
82.9         0.110405
83           0.105069
83.1        0.0932872
83.2        0.0984783
83.3         0.132638
83.4         0.152117
83.5         0.157447
83.6         0.156039
83.7         0.143972
83.8         0.140523
83.9         0.144487
84           0.142243
84.1         0.115297
84.2          0.10973
84.3          0.12516
84.4         0.135678
84.5         0.140206
84.6         0.140206
84.7         0.142115
84.8         0.143972
84.9         0.149094
85           0.139636
85.1          0.12588
85.2         0.114838
85.3         0.102179
85.4        0.0897522
85.5        0.0795093
85.6        0.0738822
85.7        0.0762485
85.8        0.0732391
85.9        0.0610102
86          0.0599689
86.1        0.0618497
86.2        0.0588133
86.3         0.052853
86.4        0.0506189
86.5        0.0519227
86.6        0.0538701
86.7        0.0568584
86.8        0.0524255
86.9        0.0452448
87          0.0436029
87.1        0.0590188
87.2        0.0799876
87.3        0.0865345
87.4        0.0858881
87.5        0.0848489
87.6         0.087634
87.7        0.0905149
87.8         0.101423
87.9          0.12522
88           0.134495
88.1         0.134681
88.2          0.12331
88.3         0.108835
88.4        0.0856896
88.5        0.0632048
88.6         0.053713
88.7        0.0492941
88.8        0.0464049
88.9        0.0382276
89           0.028652
89.1        0.0198058
89.2        0.0143563
89.3        0.0100685
89.4       0.00922053
89.5        0.0104978
89.6        0.0159827
89.7        0.0191206
89.8        0.0188406
89.9        0.0229226
90          0.0236462
90.1         0.013262
90.2       0.00836329
90.3       0.00842535
90.4        0.0106546
90.5         0.012099
90.6        0.0142752
90.7        0.0130483
90.8        0.0131064
90.9        0.0161759
91          0.0217833
91.1        0.0285375
91.2        0.0297517
91.3        0.0266805
91.4        0.0231798
91.5        0.0197581
91.6        0.0142752
91.7         0.011656
91.8         0.012894
91.9        0.0166533
92          0.0185397
92.1        0.0211137
92.2        0.0206974
92.3        0.0226415
92.4        0.0261575
92.5        0.0320738
92.6        0.0390934
92.7        0.0516914
92.8        0.0647899
92.9        0.0725076
93          0.0772808
93.1        0.0814793
93.2        0.0851946
93.3         0.081576
93.4         0.076623
93.5        0.0786521
93.6        0.0939608
93.7          0.10811
93.8         0.112724
93.9         0.111476
94           0.110743
94.1         0.122064
94.2         0.124502
94.3         0.127326
94.4         0.132022
94.5         0.131653
94.6         0.138878
94.7         0.150273
94.8         0.152844
94.9         0.148571
95            0.14468
95.1         0.143074
95.2          0.14831
95.3         0.164857
95.4         0.167203
95.5         0.152911
95.6          0.13624
95.7         0.130917
95.8         0.121355
95.9         0.105288
96          0.0872333
96.1        0.0834733
96.2        0.0782726
96.3        0.0730559
96.4        0.0614292
96.5        0.0522318
96.6        0.0448136
96.7        0.0381284
96.8        0.0321041
96.9        0.0363636
97          0.0373061
97.1        0.0303093
97.2        0.0210154
97.3        0.0110071
97.4       0.00831689
97.5       0.00953209
97.6        0.0104113
97.7        0.0157055
97.8        0.0186783
97.9        0.0117293
98         0.00395829
98.1      0.000136549
98.2      6.60803e-05
98.3       0.00070695
98.4        0.0010245
98.5       0.00109618
98.6      0.000762017
98.7      5.05927e-05
98.8      1.83556e-06
98.9      0.000237505
99        0.000868337
99.1      0.000929254
99.2      0.000562141
99.3      0.000641021
99.4      0.000888413
99.5       0.00220064
99.6       0.00272961
99.7       0.00226466
99.8       0.00142626
99.9      0.000136549
100       1.61329e-06
100.1      2.9369e-05
100.2     7.17017e-09
100.3     3.16205e-06
100.4     0.000748057
100.5      0.00157044
100.6      0.00205228
100.7       0.0030668
100.8      0.00382098
100.9      0.00602932
101         0.0101366
101.1       0.0164354
101.2        0.023154
101.3       0.0321041
101.4       0.0432148
101.5       0.0534386
101.6       0.0594723
101.7       0.0518841
101.8       0.0401722
101.9       0.0280532
102         0.0269857
102.1       0.0283946
102.2       0.0319829
102.3       0.0363313
102.4        0.045823
102.5       0.0565358
102.6       0.0619339
102.7        0.048024
102.8       0.0332058
102.9       0.0316506
103         0.0388927
103.1       0.0468804
103.2       0.0417834
103.3       0.0362023
103.4       0.0374043
103.5       0.0439218
103.6        0.043391
103.7       0.0402062
103.8       0.0358166
103.9        0.029635
104         0.0233865
104.1       0.0164137
104.2       0.0106022
104.3      0.00708439
104.4      0.00605565
104.5      0.00386297
104.6      0.00138815
104.7      0.00121709
104.8      0.00161097
104.9       0.0031995
105        0.00213754
105.1     0.000893468
105.2     0.000562141
105.3     0.000843564
105.4     0.000828872
105.5     0.000183556
105.6     0.000526585
105.7      0.00140079
105.8      0.00295529
105.9      0.00492764
106        0.00690029
106.1       0.0104632
106.2       0.0173823
106.3       0.0312302
106.4       0.0472478
106.5       0.0574658
106.6       0.0639735
106.7        0.065092
106.8       0.0614292
106.9       0.0534386
107         0.0544218
107.1       0.0568988
107.2       0.0625678
107.3        0.052814
107.4       0.0408198
107.5       0.0380623
107.6       0.0411626
107.7       0.0426534
107.8       0.0484331
107.9       0.0567373
108          0.057791
108.1       0.0620604
108.2       0.0548176
108.3        0.045823
108.4       0.0411626
108.5       0.0414035
108.6       0.0494446
108.7       0.0635032
108.8       0.0671386
108.9       0.0566164
109         0.0440283
109.1       0.0385262
109.2       0.0396647
109.3       0.0456781
109.4       0.0543823
109.5       0.0701557
109.6       0.0755486
109.7       0.0936496
109.8        0.120648
109.9        0.126964
110          0.126904
110.1        0.128174
110.2        0.140206
110.3        0.153242
110.4        0.153109
110.5        0.160214
110.6        0.173494
110.7          0.1838
110.8         0.18855
110.9        0.189286
111          0.188623
111.1        0.195076
111.2        0.193881
111.3        0.184309
111.4        0.166788
111.5        0.164719
111.6        0.162186
111.7        0.165752
111.8        0.159064
111.9        0.146814
112          0.133194
112.1         0.12945
112.2        0.113521
112.3       0.0972069
112.4       0.0805634
112.5         0.07832
112.6       0.0853925
112.7       0.0903112
112.8       0.0889928
112.9       0.0916393
113         0.0919471
113.1       0.0970486
113.2       0.0928738
113.3       0.0837671
113.4       0.0892456
113.5        0.101046
113.6        0.114952
113.7        0.118948
113.8        0.117203
113.9        0.107776
114           0.11375
114.1        0.136302
114.2        0.161981
114.3         0.21548
114.4        0.242621
114.5        0.236817
114.6        0.206458
114.7        0.160689
114.8        0.136052
114.9        0.124801
115            0.1254
115.1         0.12522
115.2         0.11889
115.3        0.115585
115.4        0.109843
115.5        0.100508
115.6        0.094689
115.7        0.104685
115.8        0.103374
115.9       0.0941686
116         0.0771396
116.1       0.0584443
116.2       0.0539881
116.3       0.0556135
116.4        0.057954
116.5       0.0535169
116.6        0.043391
116.7        0.034013
116.8       0.0336703
116.9       0.0446703
117         0.0436029
117.1       0.0377984
117.2        0.040683
117.3       0.0436029
117.4       0.0476536
117.5       0.0456781
117.6       0.0536737
117.7       0.0647468
117.8       0.0678867
117.9       0.0742509
118         0.0793184
118.1       0.0764356
118.2       0.0721433
118.3       0.0715532
118.4        0.081576
118.5       0.0914343
118.6        0.101639
118.7        0.108277
118.8         0.12331
118.9         0.14046
119           0.13493
119.1        0.128356
119.2         0.12576
119.3        0.120354
119.4        0.120237
119.5        0.116971
119.6        0.115873
119.7        0.114608
119.8        0.108946
119.9        0.107609
120          0.106667
120.1        0.112213
120.2        0.110743
120.3       0.0997579
120.4       0.0958389
120.5       0.0918958
120.6       0.0893974
120.7       0.0733308
120.8       0.0573441
120.9        0.050657
121         0.0526973
121.1       0.0581172
121.2       0.0632048
121.3        0.061052
121.4       0.0595962
121.5       0.0681075
121.6       0.0662639
121.7       0.0651352
121.8       0.0747594
121.9       0.0854915
122         0.0978945
122.1        0.114838
122.2        0.116739
122.3        0.121119
122.4        0.126783
122.5         0.12558
122.6        0.111929
122.7       0.0892962
122.8       0.0775635
122.9       0.0758748
123         0.0808039
123.1       0.0812377
123.2       0.0775635
123.3       0.0731933
123.4       0.0728729
123.5       0.0825462
123.6       0.0948454
123.7         0.10917
123.8        0.119592
123.9        0.120002
124          0.107998
124.1       0.0869834
124.2       0.0730101
124.3       0.0589777
124.4        0.060843
124.5       0.0720978
124.6       0.0914855
124.7        0.109899
124.8        0.124263
124.9        0.132823
125          0.138562
125.1        0.149617
125.2        0.147333
125.3        0.129755
125.4        0.126422
125.5          0.1251
125.6        0.126301
125.7        0.135678
125.8        0.149879
125.9        0.150799
126           0.16035
126.1        0.178681
126.2        0.193509
126.3        0.196801
126.4        0.212035
126.5        0.227353
126.6        0.231001
126.7        0.213207
126.8        0.192542
126.9        0.168174
127          0.156441
127.1        0.152447
127.2        0.149617
127.3        0.138815
127.4         0.12106
127.5        0.120178
127.6        0.130244
127.7        0.161505
127.8        0.179541
127.9        0.181628
128          0.169287
128.1        0.156642
128.2        0.151919
128.3        0.148963
128.4        0.147398
128.5        0.143266
128.6        0.136427
128.7        0.128842
128.8        0.132885
128.9        0.140396
129          0.135304
129.1        0.134557
129.2        0.144294
129.3        0.158794
129.4        0.162118
129.5        0.168939
129.6        0.180691
129.7        0.193881
129.8        0.200196
129.9         0.21832
130           0.21745
130.1        0.221417
130.2        0.231246
130.3        0.223574
130.4        0.200878
130.5        0.175261
130.6        0.170823
130.7        0.165683
130.8        0.158794
130.9        0.164238
131           0.16589
131.1        0.168035
131.2        0.165683
131.3        0.179757
131.4        0.190688
131.5        0.194478
131.6        0.193807
131.7        0.205075
131.8        0.221576
131.9        0.230676
132          0.240872
132.1        0.237972
132.2        0.241537
132.3        0.265841
132.4        0.278117
132.5        0.291675
132.6        0.291309
132.7        0.281251
132.8         0.26401
132.9        0.246978
133          0.233531
133.1        0.221098
133.2        0.210867
133.3        0.187155
133.4        0.179541
133.5        0.177823
133.6        0.178824
133.7        0.183147
133.8        0.184309
133.9        0.189359
134          0.189802
134.1        0.180188
134.2        0.165476
134.3        0.151787
134.4        0.141732
134.5        0.143074
134.6        0.148506
134.7        0.147138
134.8        0.143074
134.9        0.139699
135          0.145002
135.1        0.142179
135.2        0.138499
135.3        0.139889
135.4        0.150536
135.5        0.163347
135.6        0.177038
135.7        0.186204
135.8        0.180475
135.9        0.165545
136          0.170823
136.1        0.178681
136.2        0.173071
136.3        0.148702
136.4        0.128599
136.5        0.109955
136.6        0.107887
136.7        0.110912
136.8        0.122182
136.9        0.133813
137          0.134247
137.1        0.139953
137.2        0.132145
137.3         0.11889
137.4        0.119475
137.5        0.134185
137.6        0.136302
137.7        0.131715
137.8        0.133813
137.9        0.139004
138          0.137807
138.1        0.130917
138.2        0.123191
138.3        0.127568
138.4        0.137179
138.5        0.144551
138.6        0.143202
138.7         0.14423
138.8        0.148506
138.9        0.157649
139          0.167896
139.1        0.160961
139.2          0.1742
139.3        0.184745
139.4        0.220621
139.5        0.279906
139.6        0.341174
139.7         0.41132
139.8         0.43982
139.9        0.454428
140          0.461764
140.1        0.471714
140.2         0.48731
140.3         0.50665
140.4        0.511847
140.5        0.510152
140.6        0.516705
140.7        0.539845
140.8         0.54271
140.9        0.576918
141          0.598076
141.1        0.585828
141.2        0.552234
141.3        0.505807
141.4        0.469738
141.5        0.440269
141.6        0.422914
141.7         0.40386
141.8        0.353047
141.9        0.303873
142          0.280443
142.1         0.29876
142.2        0.311576
142.3        0.324854
142.4        0.324951
142.5        0.329407
142.6        0.326788
142.7        0.313754
142.8        0.299315
142.9         0.29314
143           0.29645
143.1        0.314703
143.2        0.351841
143.3        0.376363
143.4        0.406231
143.5        0.440831
143.6        0.468231
143.7        0.500761
143.8        0.487902
143.9        0.489085
144          0.489441
144.1         0.50148
144.2        0.496456
144.3        0.466378
144.4        0.444889
144.5        0.437017
144.6        0.462685
144.7        0.483064
144.8        0.509427
144.9        0.513423
145          0.518899
145.1        0.507253
145.2        0.483181
145.3        0.472412
145.4        0.471365
145.5        0.481887
145.6        0.479891
145.7        0.467304
145.8        0.446358
145.9        0.432216
146          0.429659
146.1        0.423134
146.2        0.421483
146.3        0.408609
146.4        0.400102
146.5        0.394445
146.6         0.37657
146.7        0.351941
146.8        0.352041
146.9        0.350736
147          0.331256
147.1        0.293232
147.2        0.270137
147.3        0.256237
147.4        0.250949
147.5         0.25985
147.6        0.248579
147.7        0.235007
147.8        0.223013
147.9         0.20978
148          0.211256
148.1        0.217134
148.2        0.216188
148.3        0.206458
148.4        0.214852
148.5        0.242871
148.6        0.271988
148.7        0.280443
148.8        0.284494
148.9        0.292224
149          0.303313
149.1        0.315083
149.2        0.320909
149.3        0.325337
149.4        0.313754
149.5        0.309971
149.6        0.321677
149.7        0.338607
149.8        0.333795
149.9        0.297465
150            0.2719
150.1         0.26401
150.2        0.272961
150.3         0.29314
150.4        0.288664
150.5        0.292224
150.6        0.293507
150.7        0.299408
150.8        0.284223
150.9        0.270313
151          0.272253
151.1         0.28215
151.2         0.30434
151.3        0.325724
151.4        0.347734
151.5        0.363385
151.6        0.375013
151.7        0.398069
151.8        0.414694
151.9        0.421044
152          0.428439
152.1        0.412842
152.2        0.415349
152.3        0.450441
152.4         0.47591
152.5        0.508822
152.6        0.525016
152.7        0.547211
152.8        0.558797
152.9        0.575247
153          0.579365
153.1        0.562856
153.2        0.561078
153.3        0.538974
153.4        0.523545
153.5        0.498845
153.6         0.46881
153.7        0.440719
153.8        0.445567
153.9          0.4628
154          0.468578
154.1        0.477196
154.2        0.494548
154.3        0.493239
154.4        0.479539
154.5        0.471597
154.6        0.468926
154.7        0.464068
154.8          0.4628
154.9        0.452831
155          0.454314
155.1        0.484123
155.2        0.500042
155.3        0.512089
155.4        0.507374
155.5        0.507012
155.6         0.50653
155.7        0.513302
155.8        0.521341
155.9        0.529813
156          0.535374
156.1         0.52379
156.2        0.503521
156.3        0.487783
156.4        0.488493
156.5        0.500641
156.6        0.499443
156.7        0.480712
156.8        0.448284
156.9        0.449759
157          0.452603
157.1        0.447264
157.2        0.430992
157.3         0.42722
157.4        0.409368
157.5        0.379277
157.6        0.353651
157.7        0.323408
157.8        0.325627
157.9        0.346736
158          0.351941
158.1        0.361856
158.2        0.358603
158.3        0.344347
158.4        0.339396
158.5        0.345441
158.6         0.35972
158.7        0.353349
158.8        0.354356
158.9        0.359415
159          0.381784
159.1        0.417097
159.2        0.447151
159.3        0.464414
159.4        0.477196
159.5        0.474626
159.6        0.469158
159.7        0.459465
159.8        0.441619
159.9        0.412081
160           0.38367
160.1        0.373252
160.2        0.357488
160.3        0.341372
160.4        0.311198
160.5         0.28921
160.6        0.276244
160.7        0.271282
160.8        0.254269
160.9        0.254611
161          0.259764
161.1        0.252223
161.2        0.256751
161.3        0.278921
161.4        0.309123
161.5        0.332818
161.6         0.34554
161.7        0.358096
161.8        0.372528
161.9        0.391048
162          0.406663
162.1        0.399781
162.2        0.411646
162.3        0.428439
162.4        0.439371
162.5         0.43881
162.6        0.438249
162.7        0.465222
162.8        0.516218
162.9          0.5569
163          0.547086
163.1         0.52428
163.2        0.508339
163.3        0.507857
163.4        0.515732
163.5        0.534012
163.6        0.554753
163.7        0.579365
163.8        0.600698
163.9        0.608732
164          0.619082
164.1        0.613365
164.2        0.608732
164.3        0.630056
164.4        0.668258
164.5        0.692141
164.6        0.705164
164.7        0.736507
164.8        0.747448
164.9        0.708011
165          0.676033
165.1        0.633152
165.2        0.613763
165.3        0.587515
165.4        0.584662
165.5        0.593762
165.6        0.608864
165.7        0.627505
165.8        0.633152
165.9        0.663973
166          0.679658
166.1        0.704169
166.2         0.71358
166.3        0.721326
166.4        0.724349
166.5        0.747887
166.6        0.777615
166.7        0.791867
166.8        0.788104
166.9        0.800178
167           0.81036
167.1        0.826908
167.2        0.808531
167.3        0.812495
167.4        0.842535
167.5         0.87407
167.6        0.892853
167.7        0.917343
167.8        0.912807
167.9        0.884711
168          0.880892
168.1         0.87613
168.2        0.877716
168.3        0.872488
168.4        0.864439
168.5         0.86838
168.6        0.856427
168.7        0.837878
168.8        0.801542
168.9        0.762161
169          0.740582
169.1        0.719313
169.2         0.70616
169.3        0.713294
169.4        0.707441
169.5        0.716014
169.6         0.72507
169.7        0.726802
169.8        0.732588
169.9        0.735345
170              0.74
170.1        0.719313
170.2        0.684414
170.3        0.655856
170.4        0.657503
170.5        0.648607
170.6        0.617617
170.7        0.606883
170.8        0.591806
170.9        0.569865
171          0.559937
171.1        0.561586
171.2        0.546334
171.3        0.528704
171.4        0.508581
171.5         0.47825
171.6        0.454885
171.7        0.437017
171.8        0.440944
171.9        0.450441
172          0.486601
172.1        0.556268
172.2        0.604379
172.3        0.645066
172.4        0.680357
172.5        0.710008
172.6        0.730126
172.7        0.725791
172.8        0.708296
172.9          0.6875
173          0.683013
173.1        0.655719
173.2        0.659565
173.3        0.717734
173.4        0.808531
173.5        0.895896
173.6        0.889975
173.7        0.851107
173.8        0.825369
173.9          0.8303
174          0.834626
174.1        0.838033
174.2        0.824138
174.3        0.817388
174.4        0.836174
174.5         0.86318
174.6        0.875337
174.7        0.918154
174.8         0.91994
174.9        0.936255
175          0.911998
175.1        0.861607
175.2        0.825369
175.3        0.811427
175.4          0.7842
175.5        0.712865
175.6        0.667566
175.7        0.636796
175.8        0.633691
175.9        0.665768
176          0.680077
176.1        0.699629
176.2        0.688342
176.3         0.68778
176.4         0.71015
176.5        0.720176
176.6         0.70488
176.7        0.705591
176.8        0.724349
176.9        0.705875
177          0.720319
177.1        0.753463
177.2          0.7851
177.3         0.78435
177.4        0.776719
177.5        0.767642
177.6          0.7435
177.7        0.727813
177.8        0.703459
177.9        0.687078
178          0.692705
178.1        0.710579
178.2        0.716157
178.3        0.718596
178.4        0.727235
178.5        0.714581
178.6        0.714581
178.7        0.716444
178.8        0.716444
178.9        0.712865
179          0.703743
179.1        0.699912
179.2        0.715727
179.3         0.71917
179.4        0.698921
179.5        0.652979
179.6        0.611775
179.7        0.589723
179.8        0.599255
179.9        0.632613
180          0.652569
180.1        0.667843
180.2        0.675616
180.3        0.719888
180.4        0.749353
180.5        0.748766
180.6        0.752875
180.7        0.753904
180.8        0.793526
180.9        0.867906
181           0.90812
181.1        0.938058
181.2        0.939207
181.3        0.934289
181.4        0.907959
181.5        0.861607
181.6        0.803058
181.7        0.738835
181.8        0.685675
181.9        0.638148
182          0.607675
182.1        0.622818
182.2        0.658465
182.3        0.675755
182.4        0.682174
182.5        0.710008
182.6        0.697506
182.7        0.683573
182.8        0.666045
182.9        0.635985
183          0.640585
183.1        0.625762
183.2        0.629116
183.3        0.646291
183.4         0.65819
183.5        0.627371
183.6        0.632883
183.7        0.672834
183.8        0.725936
183.9        0.750233
184          0.735345
184.1        0.700479
184.2        0.689748
184.3        0.697506
184.4        0.707299
184.5        0.746277
184.6        0.736507
184.7        0.711293
184.8        0.715154
184.9        0.723773
185          0.756112
185.1        0.780904
185.2        0.755228
185.3        0.715584
185.4        0.704311
185.5        0.708581
185.6        0.741895
185.7        0.769423
185.8        0.789458
185.9        0.805945
186           0.81158
186.1        0.809902
186.2        0.799875
186.3        0.782401
186.4         0.77329
186.5        0.769423
186.6        0.777615
186.7        0.780605
186.8        0.791867
186.9        0.828757
187          0.873912
187.1        0.941342
187.2         1.01776
187.3         1.12052
187.4         1.19522
187.5          1.2689
187.6         1.31782
187.7         1.34184
187.8         1.30502
187.9         1.25331
188           1.21512
188.1         1.15666
188.2         1.09982
188.3         1.04182
188.4           1.014
188.5        0.994318
188.6        0.982028
188.7        0.967648
188.8        0.966649
188.9         1.00159
189           1.04441
189.1         1.03664
189.2        0.987743
189.3        0.941999
189.4        0.946442
189.5         0.94908
189.6        0.938386
189.7        0.915073
189.8        0.895095
189.9        0.857054
190          0.827216
190.1         0.83974
190.2        0.834162
190.3        0.787202
190.4        0.730416
190.5        0.693269
190.6        0.682454
190.7        0.670891
190.8        0.669782
190.9        0.642349
191          0.612967
191.1        0.598076
191.2        0.586866
191.3        0.601092
191.4        0.597945
191.5        0.606356
191.6        0.601749
191.7        0.574734
191.8        0.536738
191.9        0.508219
192          0.504483
192.1        0.517436
192.2        0.512089
192.3         0.47311
192.4        0.470667
192.5        0.495025
192.6        0.511241
192.7        0.519509
192.8        0.513423
192.9        0.485303
193          0.491101
193.1        0.523055
193.2        0.517679
193.3        0.506289
193.4        0.530799
193.5        0.587904
193.6        0.627505
193.7        0.671585
193.8        0.694962
193.9        0.730271
194          0.757585
194.1        0.741457
194.2        0.688342
194.3        0.650655
194.4        0.629116
194.5        0.586866
194.6        0.563237
194.7        0.568715
194.8        0.582721
194.9        0.613365
195           0.63504
195.1        0.621082
195.2        0.630729
195.3        0.659977
195.4        0.679379
195.5        0.715011
195.6        0.753757
195.7        0.798512
195.8        0.806097
195.9        0.777765
196          0.748473
196.1        0.705733
196.2        0.714009
196.3        0.725215
196.4        0.713437
196.5        0.715011
196.6        0.750966
196.7          0.7833
196.8        0.790361
196.9          0.7845
197          0.757585
197.1        0.719026
197.2        0.707584
197.3        0.724638
197.4        0.717734
197.5        0.717447
197.6        0.694962
197.7        0.681614
197.8        0.690874
197.9        0.695244
198          0.711007
198.1        0.747595
198.2        0.763049
198.3         0.74657
198.4        0.718739
198.5        0.694821
198.6        0.670891
198.7        0.623888
198.8         0.59559
198.9        0.562348
199          0.542211
199.1        0.518045
199.2        0.505084
199.3        0.504603
199.4        0.515367
199.5        0.498606
199.6        0.492526
199.7        0.484359
199.8        0.474393
199.9         0.46997
200          0.479773
200.1         0.48873
200.2        0.512089
200.3         0.54696
200.4        0.579752
200.5        0.594806
200.6        0.629922
200.7        0.699912
200.8        0.767345
200.9        0.858466
201          0.917829
201.1        0.961162
201.2         1.01213
201.3         1.07001
201.4         1.08954
201.5         1.05534
201.6        0.993642
201.7        0.964818
201.8        0.987574
201.9          1.0169
202           1.00702
202.1        0.968315
202.2        0.928732
202.3        0.910704
202.4        0.922215
202.5        0.890934
202.6        0.851107
202.7        0.804121
202.8        0.792772
202.9        0.834162
203          0.867118
203.1        0.865699
203.2        0.840826
203.3         0.82337
203.4         0.83308
203.5        0.857838
203.6        0.865226
203.7        0.901998
203.8        0.918641
203.9        0.903768
204          0.865699
204.1        0.830763
204.2        0.829066
204.3         0.84005
204.4        0.875179
204.5        0.884392
204.6        0.835245
204.7        0.770761
204.8        0.752141
204.9        0.736653
205          0.724061
205.1        0.720751
205.2        0.735345
205.3        0.745254
205.4        0.731864
205.5        0.752581
205.6        0.770017
205.7        0.788254
205.8        0.770017
205.9        0.756995
206            0.7454
206.1        0.724205
206.2        0.707157
206.3        0.718021
206.4         0.74657
206.5        0.768235
206.6        0.794884
206.7        0.838654
206.8        0.841137
206.9        0.846115
207          0.857681
207.1        0.892693
207.2        0.928569
207.3        0.960498
207.4        0.969648
207.5        0.964985
207.6        0.958176
207.7        0.971985
207.8        0.999221
207.9         1.00617
208           1.01332
208.1         1.03078
208.2         1.04459
208.3         1.04788
208.4         1.02272
208.5         1.01622
208.6         1.00719
208.7        0.984379
208.8        0.935436
208.9        0.888378
209          0.852826
209.1        0.838809
209.2        0.838964
209.3        0.830145
209.4        0.791566
209.5        0.771802
209.6        0.736943
209.7        0.718739
209.8        0.711578
209.9        0.690029
210          0.662043
210.1        0.641263
210.2        0.637336
210.3        0.619215
210.4        0.607411
210.5        0.615755
210.6        0.623219
210.7        0.636931
210.8         0.64425
210.9        0.668396
211          0.670752
211.1         0.65339
211.2        0.634096
211.3        0.616154
211.4        0.607675
211.5        0.584274
211.6        0.564763
211.7        0.535746
211.8         0.52895
211.9         0.57422
212          0.607675
212.1        0.616553
212.2        0.625628
212.3        0.614692
212.4        0.611775
212.5        0.613631
212.6        0.615755
212.7        0.618016
212.8        0.607015
212.9        0.567439
213          0.536862
213.1        0.524403
213.2        0.512574
213.3        0.480712
213.4        0.470551
213.5        0.460384
213.6        0.482122
213.7        0.520974
213.8           0.564
213.9        0.599911
214          0.612437
214.1        0.601224
214.2        0.608071
214.3        0.634905
214.4        0.679938
214.5        0.728102
214.6        0.758322
214.7        0.789458
214.8        0.806249
214.9        0.794431
215           0.78465
215.1         0.77881
215.2        0.768978
215.3          0.7851
215.4        0.763641
215.5        0.700195
215.6        0.672557
215.7        0.658602
215.8        0.659977
215.9        0.678542
216          0.676033
216.1        0.667151
216.2         0.64045
216.3        0.627773
216.4        0.656954
216.5        0.705306
216.6        0.767345
216.7        0.862236
216.8        0.930528
216.9         1.00482
217           1.00363
217.1         0.95685
217.2        0.930692
217.3        0.864911
217.4          0.8303
217.5         0.80777
217.6          0.7845
217.7        0.754198
217.8        0.755375
217.9        0.775824
218          0.793073
218.1        0.813106
218.2        0.819839
218.3        0.797756
218.4        0.776719
218.5        0.805793
218.6        0.835555
218.7        0.854547
218.8        0.859094
218.9        0.859251
219          0.868695
219.1        0.846894
219.2        0.830917
219.3         0.80139
219.4        0.772546
219.5        0.749353
219.6        0.722909
219.7        0.709437
219.8        0.708867
219.9        0.745546
220          0.788254
220.1        0.813412
220.2        0.848609
220.3        0.876447
220.4        0.897179
220.5        0.930365
220.6        0.955856
220.7        0.987743
220.8         1.01366
220.9         1.03474
221           1.05761
221.1         1.06651
221.2         1.10089
221.3         1.13346
221.4         1.17384
221.5         1.23405
221.6         1.31588
221.7         1.40515
221.8         1.38914
221.9         1.36173
222           1.37461
222.1         1.37699
222.2         1.39693
222.3         1.40796
222.4         1.39273
222.5         1.35423
222.6         1.28709
222.7         1.22035
222.8         1.17036
222.9         1.15156
223           1.12572
223.1         1.10729
223.2         1.09627
223.3         1.09255
223.4         1.10231
223.5         1.14993
223.6         1.16122
223.7         1.16615
223.8         1.17586
223.9         1.21344
224           1.23838
224.1         1.22916
224.2         1.22672
224.3         1.22822
224.4         1.23988
224.5          1.2946
224.6         1.33342
224.7         1.35285
224.8         1.36529
224.9         1.37759
225           1.38535
225.1         1.41138
225.2         1.40636
225.3         1.42186
225.4         1.41843
225.5         1.36608
225.6         1.30135
225.7         1.24668
225.8         1.24271
225.9         1.24026
226           1.23536
226.1          1.2099
226.2         1.19337
226.3         1.17715
226.4          1.1603
226.5         1.17274
226.6         1.17219
226.7          1.1512
226.8         1.14014
226.9         1.12321
227           1.14159
227.1         1.13924
227.2         1.09237
227.3         1.05918
227.4         1.02221
227.5        0.961328
227.6        0.947431
227.7        0.922541
227.8         0.91637
227.9        0.954036
228           1.02067
228.1         1.06371
228.2         1.06563
228.3         1.05743
228.4         1.05621
228.5          1.0751
228.6         1.06791
228.7         1.06057
228.8         1.05813
228.9          1.0356
229           1.02546
229.1         1.05743
229.2           1.051
229.3          1.0123
229.4        0.980854
229.5        0.943314
229.6        0.918803
229.7        0.928895
229.8        0.928732
229.9         0.94974
230          0.945618
230.1        0.885986
230.2        0.843468
230.3        0.831071
230.4        0.788405
230.5        0.764233
230.6        0.767048
230.7        0.808988
230.8        0.849701
230.9        0.877716
231          0.914101
231.1        0.969482
231.2          1.0106
231.3         1.03405
231.4         1.04684
231.5         1.04805
231.6           1.059
231.7         1.04459
231.8         1.03182
231.9         1.04113
232           1.03871
232.1         1.05569
232.2         1.05517
232.3         1.09574
232.4         1.12465
232.5         1.14775
232.6         1.11425
232.7         1.04044
232.8        0.985892
232.9        0.966316
233          0.998544
233.1         1.01605
233.2         1.02512
233.3         1.04614
233.4         1.02718
233.5        0.987911
233.6        0.952383
233.7        0.906507
233.8        0.874229
233.9        0.837723
234          0.812038
234.1        0.788104
234.2        0.774929
234.3        0.777615
234.4        0.771356
234.5        0.786451
234.6        0.798361
234.7        0.820606
234.8        0.857995
234.9        0.887261
235          0.885029
235.1         0.90232
235.2        0.924493
235.3        0.952713
235.4        0.975829
235.5         0.97282
235.6        0.966316
235.7          0.9504
235.8        0.924819
235.9        0.931509
236          0.975829
236.1         1.01349
236.2         1.00142
236.3        0.985388
236.4        0.994149
236.5        0.997867
236.6         1.01264
236.7         1.05065
236.8         1.09096
236.9         1.12231
237           1.13816
237.1         1.17458
237.2          1.1993
237.3         1.23141
237.4         1.21661
237.5         1.16268
237.6          1.1331
237.7         1.10498
237.8         1.04788
237.9        0.970482
238          0.964652
238.1        0.982868
238.2        0.993811
238.3         1.03371
238.4         1.06162
238.5         1.11175
238.6          1.1155
238.7         1.09929
238.8         1.05291
238.9         1.03388
239           1.00889
239.1        0.967648
239.2        0.952052
239.3        0.912968
239.4        0.888857
239.5        0.889017
239.6        0.898624
239.7        0.923679
239.8        0.922215
239.9        0.903446
240          0.863022
240.1        0.861764
240.2        0.870275
240.3        0.883596
240.4        0.903285
240.5        0.926286
240.6        0.924168
240.7        0.958839
240.8        0.964652
240.9        0.943314
241          0.939207
241.1        0.933798
241.2        0.920752
241.3        0.897019
241.4        0.868695
241.5        0.858623
241.6        0.848141
241.7        0.828449
241.8        0.808227
241.9        0.806705
242          0.843624
242.1         0.86696
242.2        0.886145
242.3        0.910058
242.4        0.912968
242.5         0.91394
242.6        0.931836
242.7        0.986901
242.8         1.02084
242.9        0.992292
243           0.94875
243.1         0.95685
243.2        0.962325
243.3        0.975996
243.4        0.954532
243.5        0.921402
243.6        0.918803
243.7        0.943314
243.8        0.955029
243.9        0.957347
244          0.938386
244.1         0.91637
244.2        0.877398
244.3        0.873279
244.4        0.891414
244.5        0.902963
244.6        0.911028
244.7        0.896538
244.8        0.869169
244.9         0.84518
245          0.829374
245.1        0.791265
245.2        0.778213
245.3          0.7851
245.4        0.795941
245.5        0.791717
245.6        0.772844
245.7        0.735345
245.8        0.705875
245.9        0.678821
246           0.67673
246.1        0.655171
246.2        0.625226
246.3        0.604116
246.4        0.597552
246.5        0.574734
246.6         0.56489
246.7        0.576018
246.8         0.57885
246.9        0.576918
247          0.560317
247.1        0.542336
247.2        0.532281
247.3        0.528088
247.4         0.52232
247.5          0.5022
247.6        0.490389
247.7        0.492645
247.8        0.497291
247.9        0.526244
248          0.553997
248.1         0.58531
248.2         0.59559
248.3        0.591806
248.4        0.600436
248.5        0.610583
248.6        0.613896
248.7        0.618948
248.8        0.611113
248.9        0.588164
249          0.556773
249.1        0.528704
249.2        0.533517
249.3        0.551605
249.4         0.58001
249.5        0.617484
249.6        0.636931
249.7        0.670475
249.8        0.694397
249.9        0.702181
250          0.683713
250.1        0.669089
250.2         0.64045
250.3         0.60083
250.4        0.570249
250.5        0.531293
250.6        0.490626
250.7        0.451237
250.8        0.448624
250.9        0.478133
251          0.498845
251.1        0.533765
251.2        0.568715
251.3        0.612305
251.4        0.634635
251.5        0.626968
251.6        0.581946
251.7        0.515367
251.8        0.496933
251.9        0.506891
252          0.515853
252.1        0.550473
252.2        0.555384
252.3        0.535127
252.4        0.524648
252.5        0.519997
252.6        0.517192
252.7        0.500761
252.8        0.480947
252.9        0.470319
253          0.478367
253.1        0.474043
253.2        0.474276
253.3        0.499443
253.4        0.530799
253.5        0.559557
253.6        0.591676
253.7        0.612967
253.8        0.620148
253.9        0.624423
254          0.615223
254.1        0.595198
254.2        0.595982
254.3        0.629519
254.4        0.677566
254.5        0.716444
254.6        0.741895
254.7        0.747155
254.8        0.776869
254.9        0.844713
255          0.873912
255.1        0.886623
255.2        0.922215
255.3        0.925145
255.4        0.915073
255.5        0.872171
255.6        0.872013
255.7        0.888059
255.8         0.89734
255.9        0.888219
256          0.875813
256.1        0.852044
256.2        0.843157
256.3        0.818613
256.4          0.7854
256.5        0.744377
256.6        0.720894
256.7        0.721901
256.8        0.718883
256.9        0.698921
257          0.697364
257.1        0.704169
257.2         0.70958
257.3        0.752141
257.4        0.762013
257.5        0.776869
257.6        0.765862
257.7          0.7454
257.8        0.760093
257.9        0.803817
258          0.810512
258.1        0.760831
258.2        0.731719
258.3        0.712293
258.4        0.711864
258.5        0.723341
258.6         0.72608
258.7        0.738835
258.8        0.734329
258.9        0.695386
259          0.660803
259.1        0.644114
259.2        0.642213
259.3        0.655445
259.4        0.675059
259.5        0.692423
259.6        0.702891
259.7        0.712722
259.8        0.754198
259.9        0.826908
260          0.866329
260.1        0.869485
260.2        0.893173
260.3        0.923029
260.4        0.934289
260.5        0.947596
260.6        0.947925
260.7        0.932326
260.8        0.952383
260.9         0.98522
261          0.955691
261.1        0.885826
261.2        0.820913
261.3        0.750379
261.4        0.722045
261.5        0.719888
261.6        0.709009
261.7        0.701613
261.8        0.717304
261.9        0.736362
262          0.736217
262.1        0.746716
262.2        0.712293
262.3         0.67214
262.4        0.691015
262.5        0.710436
262.6        0.738252
262.7        0.738107
262.8        0.722621
262.9        0.695668
263          0.687359
263.1        0.675337
263.2        0.692846
263.3        0.677426
263.4        0.675476
263.5        0.675337
263.6        0.675894
263.7        0.663973
263.8        0.674641
263.9        0.707299
264          0.725215
264.1        0.733894
264.2        0.733748
264.3        0.742041
264.4        0.751407
264.5        0.767048
264.6         0.78375
264.7        0.857211
264.8        0.938878
264.9        0.993305
265           1.01759
265.1         1.01213
265.2         1.00108
265.3        0.984883
265.4        0.979513
265.5        0.964818
265.6        0.941835
265.7        0.905218
265.8         0.87978
265.9         0.85627
266          0.816775
266.1        0.766603
266.2        0.747887
266.3        0.761866
266.4        0.761718
266.5        0.718452
266.6        0.653527
266.7        0.588554
266.8        0.543085
266.9        0.516948
267            0.5022
267.1        0.514516
267.2        0.531046
267.3        0.560825
267.4         0.59978
267.5        0.617883
267.6        0.604379
267.7        0.587385
267.8        0.580784
267.9        0.576661
268          0.595852
268.1        0.643571
268.2        0.665078
268.3        0.662732
268.4        0.677705
268.5        0.714152
268.6        0.764233
268.7        0.772397
268.8        0.786001
268.9         0.79247
269          0.823985
269.1        0.858937
269.2        0.899908
269.3        0.912968
269.4        0.951061
269.5         1.00957
269.6          1.0394
269.7         1.03578
269.8         1.05152
269.9         1.07369
270           1.08301
270.1         1.08831
270.2         1.09787
270.3         1.14032
270.4         1.18396
270.5         1.21008
270.6         1.21923
270.7         1.22241
270.8         1.22409
270.9         1.25995
271           1.29151
271.1         1.31841
271.2         1.33166
271.3         1.34322
271.4         1.36272
271.5          1.3645
271.6         1.32912
271.7         1.32756
271.8          1.3639
271.9         1.37798
272           1.38555
272.1         1.37858
272.2         1.36925
272.3         1.37262
272.4         1.41038
272.5         1.42732
272.6         1.42348
272.7         1.45048
272.8         1.47136
272.9          1.4689
273           1.42086
273.1          1.3087
273.2         1.24668
273.3         1.21512
273.4         1.19578
273.5          1.1823
273.6         1.15593
273.7         1.13382
273.8         1.19393
273.9         1.27559
274           1.32366
274.1         1.34597
274.2         1.31258
274.3         1.32347
274.4         1.36945
274.5         1.44518
274.6          1.4866
274.7         1.42025
274.8         1.37619
274.9         1.34067
275             1.312
275.1         1.31413
275.2         1.33283
275.3         1.31646
275.4          1.2998
275.5         1.35128
275.6         1.38734
275.7         1.37639
275.8         1.36648
275.9         1.35285
276            1.2946
276.1         1.26547
276.2         1.26071
276.3         1.24555
276.4         1.26738
276.5         1.29865
276.6         1.28383
276.7         1.31122
276.8         1.34813
276.9         1.36094
277           1.34263
277.1         1.32561
277.2         1.30347
277.3         1.31821
277.4         1.36311
277.5         1.40214
277.6         1.42045
277.7         1.40817
277.8          1.3748
277.9         1.33088
278            1.2846
278.1         1.24328
278.2         1.26186
278.3         1.33381
278.4         1.39014
278.5         1.40535
278.6         1.36133
278.7         1.33401
278.8          1.3221
278.9         1.33812
279           1.37659
279.1         1.42388
279.2         1.47527
279.3         1.55489
279.4         1.57608
279.5         1.52087
279.6         1.46438
279.7         1.43583
279.8         1.42975
279.9         1.40736
280           1.39273
280.1         1.38734
280.2         1.40134
280.3         1.44111
280.4         1.43746
280.5         1.35226
280.6         1.29961
280.7         1.30812
280.8         1.32503
280.9         1.33186
281           1.35719
281.1         1.33577
281.2         1.29633
281.3         1.24139
281.4         1.23292
281.5         1.27769
281.6         1.30019
281.7         1.32542
281.8         1.35128
281.9         1.35679
282           1.39094
282.1         1.45436
282.2         1.50317
282.3         1.50836
282.4         1.56292
282.5         1.69011
282.6          1.7622
282.7         1.82457
282.8         1.88662
282.9         1.91323
283             1.958
283.1          1.9801
283.2         1.97748
283.3         2.00832
283.4         2.03746
283.5         2.04327
283.6         2.03287
283.7          2.0064
283.8         2.04254
283.9         2.06487
284           2.07413
284.1         2.03674
284.2         1.99801
284.3         1.98511
284.4         2.00017
284.5         1.99251
284.6         1.93343
284.7         1.87246
284.8         1.85997
284.9         1.90341
285           1.88778
285.1         1.84567
285.2         1.77572
285.3         1.74292
285.4         1.72152
285.5         1.66992
285.6         1.62687
285.7         1.53363
285.8         1.52191
285.9         1.56038
286           1.61996
286.1         1.69474
286.2         1.73979
286.3         1.80996
286.4         1.86736
286.5         1.87802
286.6         1.85604
286.7         1.82068
286.8         1.78294
286.9         1.74583
287           1.68901
287.1         1.57501
287.2         1.53972
287.3         1.57842
287.4         1.56864
287.5          1.5661
287.6         1.56504
287.7         1.60362
287.8         1.61759
287.9         1.61092
288           1.60234
288.1         1.61329
288.2         1.63033
288.3         1.65137
288.4         1.62925
288.5         1.55911
288.6         1.51753
288.7         1.49943
288.8         1.51982
288.9         1.52128
289            1.4957
289.1         1.43441
289.2         1.39533
289.3         1.37997
289.4         1.38994
289.5          1.4405
289.6         1.45783
289.7         1.51857
289.8         1.56886
289.9         1.60577
290           1.60084
290.1         1.57757
290.2         1.50794
290.3         1.44844
290.4         1.44152
290.5         1.41622
290.6         1.43786
290.7         1.44844
290.8         1.45252
290.9         1.46643
291           1.48371
291.1          1.5714
291.2         1.60835
291.3         1.58417
291.4         1.55594
291.5         1.56462
291.6         1.60856
291.7          1.6273
291.8         1.62514
291.9         1.61006
292           1.61802
292.1         1.64007
292.2         1.67342
292.3         1.75008
292.4         1.79745
292.5         1.82502
292.6         1.85166
292.7         1.85535
292.8         1.82137
292.9         1.77797
293           1.79881
293.1          1.8669
293.2         1.88755
293.3          1.8413
293.4         1.81064
293.5         1.85327
293.6         1.89267
293.7         1.88778
293.8         1.85443
293.9         1.81566
294           1.76108
294.1         1.74046
294.2         1.70755
294.3         1.65485
294.4         1.62989
294.5         1.63271
294.6         1.66467
294.7         1.70799
294.8         1.75008
294.9         1.78996
295           1.81908
295.1         1.81817
295.2         1.84406
295.3         1.89174
295.4         1.94239
295.5          1.9599
295.6          1.9535
295.7         1.95705
295.8         1.96393
295.9         1.97605
296           1.96108
296.1         1.96796
296.2         1.95587
296.3         1.94145
296.4         1.90154
296.5         1.85696
296.6         1.83396
296.7          1.8136
296.8         1.79495
296.9         1.78159
297           1.74851
297.1         1.69166
297.2         1.66292
297.3          1.6392
297.4         1.61673
297.5         1.61953
297.6         1.61889
297.7         1.62795
297.8         1.67189
297.9          1.7049
298           1.71353
298.1         1.78521
298.2         1.87501
298.3          1.9405
298.4         2.02082
298.5         2.12814
298.6         2.19963
298.7         2.23924
298.8          2.2667
298.9         2.26695
299           2.29432
299.1         2.30073
299.2         2.30356
299.3         2.32623
299.4         2.30459
299.5         2.24914
299.6         2.24888
299.7         2.19612
299.8         2.13952
299.9         2.08341
300            2.0295
300.1         1.90504
300.2          1.8542
300.3         1.89361
300.4         1.95634
300.5         1.99873
300.6          1.9906
300.7         1.96132
300.8         1.91113
300.9         1.83855
301           1.77301
301.1         1.72641
301.2         1.67825
301.3         1.60491
301.4         1.58715
301.5         1.64572
301.6         1.71708
301.7         1.75906
301.8         1.77369
301.9         1.78001
302           1.80836
302.1         1.81497
302.2         1.80449
302.3         1.77346
302.4          1.7521
302.5         1.70026
302.6         1.66686
302.7         1.68176
302.8         1.67693
302.9         1.63942
303           1.56462
303.1         1.49508
303.2         1.44498
303.3         1.43644
303.4         1.46807
303.5         1.51523
303.6         1.56186
303.7         1.59762
303.8         1.63812
303.9         1.66576
304           1.67868
304.1         1.70999
304.2         1.75659
304.3         1.77436
304.4         1.78838
304.5         1.77978
304.6         1.76333
304.7         1.70733
304.8         1.66904
304.9         1.63552
305           1.67627
305.1         1.74091
305.2         1.75793
305.3         1.74829
305.4         1.75008
305.5         1.75524
305.6         1.74583
305.7         1.74001
305.8         1.66883
305.9         1.64637
306           1.66358
306.1         1.71132
306.2         1.72397
306.3          1.6932
306.4         1.66292
306.5         1.64745
306.6         1.68615
306.7         1.77121
306.8         1.83924
306.9         1.88174
307           1.93909
307.1         2.04085
307.2         2.07486
307.3          2.0225
307.4         1.97581
307.5          1.9299
307.6         1.90902
307.7         1.92661
307.8         1.93909
307.9         1.92825
308           1.89944
308.1         1.84705
308.2         1.83625
308.3         1.86991
308.4         1.90084
308.5         1.97034
308.6         1.99227
308.7         1.97248
308.8         2.00137
308.9         1.98678
309           1.92778
309.1         1.88941
309.2         1.88685
309.3         1.90878
309.4         1.95753
309.5         1.98558
309.6         2.00376
309.7         2.00736
309.8          1.9801
309.9         1.93579
310           1.90247
310.1         1.84475
310.2         1.81817
310.3         1.79858
310.4         1.79699
310.5         1.80063
310.6         1.80199
310.7         1.76423
310.8         1.76108
310.9         1.74605
311           1.68176
311.1         1.61114
311.2         1.57906
311.3         1.57693
311.4         1.59591
311.5         1.61393
311.6         1.64072
311.7         1.69871
311.8         1.72108
311.9         1.75322
312           1.83006
312.1         1.88499
312.2         1.86297
312.3         1.85373
312.4         1.85973
312.5         1.83258
312.6          1.7979
312.7         1.78543
312.8          1.8565
312.9         1.93155
313           1.96298
313.1         2.02588
313.2         2.06244
313.3         2.02877
313.4         2.01817
313.5         2.03263
313.6         2.01168
313.7         1.93885
313.8         1.92097
313.9         1.92567
314           1.95326
314.1         1.98225
314.2         1.98463
314.3         1.95871
314.4         1.89664
314.5         1.84567
314.6         1.83396
314.7         1.84268
314.8         1.87153
314.9         1.94688
315           2.00041
315.1         2.07803
315.2         2.10448
315.3         2.07462
315.4         2.04085
315.5         2.05758
315.6          2.1195
315.7         2.16212
315.8         2.17583
315.9         2.22634
316           2.28458
316.1         2.28483
316.2         2.29714
316.3         2.34228
316.4         2.35499
316.5         2.35395
316.6         2.29432
316.7         2.23696
316.8         2.21851
316.9         2.21498
317           2.20843
317.1         2.18859
317.2         2.15242
317.3         2.15465
317.4         2.12814
317.5         2.07706
317.6         2.04254
317.7           2.004
317.8         1.99084
317.9         1.98415
318            1.9561
318.1         1.92543
318.2         1.86875
318.3         1.77233
318.4         1.70379
318.5         1.69959
318.6         1.71997
318.7         1.71642
318.8         1.71065
318.9         1.71753
319            1.7427
319.1         1.76828
319.2         1.76468
319.3         1.74941
319.4          1.7791
319.5         1.83832
319.6          1.8978
319.7         1.90247
319.8         1.84268
319.9         1.77188
320           1.69562
320.1         1.64289
320.2          1.6135
320.3         1.60877
320.4         1.60384
320.5         1.61802
320.6         1.62234
320.7         1.58374
320.8         1.55827
320.9          1.5169
321           1.51815
321.1          1.5351
321.2         1.55278
321.3         1.57799
321.4         1.64072
321.5          1.7604
321.6          1.8713
321.7         1.91159
321.8         1.87501
321.9         1.79677
322           1.80313
322.1         1.82915
322.2         1.85028
322.3         1.81771
322.4         1.80631
322.5         1.85304
322.6         1.90154
322.7         1.94192
322.8         1.96037
322.9         1.98988
323           2.02034
323.1          2.0656
323.2         2.07535
323.3         2.09295
323.4         2.09246
323.5         2.05661
323.6         2.03698
323.7         2.04715
323.8         2.02564
323.9         1.95563
324           1.90528
324.1          1.8978
324.2          1.9332
324.3         1.99036
324.4          1.9961
324.5         1.93343
324.6         1.84659
324.7         1.76423
324.8         1.74069
324.9         1.73154
325           1.69188
325.1          1.5972
325.2         1.55785
325.3         1.54793
325.4           1.557
325.5         1.56886
325.6         1.56525
325.7          1.5393
325.8         1.52651
325.9         1.55616
326           1.59292
326.1         1.63812
326.2         1.64658
326.3         1.69055
326.4          1.6932
326.5          1.6708
326.6         1.65159
326.7           1.612
326.8         1.59356
326.9         1.57884
327           1.59634
327.1         1.60169
327.2         1.59377
327.3          1.5473
327.4         1.51065
327.5         1.46397
327.6         1.44803
327.7         1.45395
327.8         1.45028
327.9         1.43462
328           1.40234
328.1         1.35877
328.2         1.33538
328.3         1.35758
328.4         1.38794
328.5         1.38714
328.6         1.34734
328.7         1.32815
328.8         1.28383
328.9         1.24498
329           1.23951
329.1         1.24479
329.2          1.2998
329.3         1.38455
329.4         1.42854
329.5         1.55362
329.6         1.65006
329.7         1.68198
329.8         1.63292
329.9         1.59292
330           1.63141
330.1         1.65681
330.2         1.67561
330.3         1.69805
330.4         1.67605
330.5         1.64876
330.6         1.60062
330.7         1.55911
330.8         1.56313
330.9         1.58204
331           1.58865
331.1         1.61157
331.2         1.60856
331.3         1.53594
331.4         1.49466
331.5         1.48701
331.6         1.49756
331.7         1.55067
331.8         1.60534
331.9         1.63292
332           1.67649
332.1         1.71708
332.2         1.74247
332.3         1.72419
332.4         1.71353
332.5         1.71043
332.6          1.7595
332.7         1.78114
332.8         1.79745
332.9         1.85858
333           1.90715
333.1         1.94971
333.2          1.9599
333.3         1.93814
333.4         1.94664
333.5         1.98749
333.6          2.0225
333.7         2.03505
333.8         2.01336
333.9         1.97296
334            1.9701
334.1         1.91909
334.2         1.85835
334.3         1.83121
334.4         1.79223
334.5         1.70711
334.6         1.65572
334.7         1.63249
334.8         1.63574
334.9         1.62514
335           1.63336
335.1         1.62773
335.2         1.59377
335.3         1.61178
335.4         1.62428
335.5         1.61479
335.6         1.64029
335.7         1.68286
335.8         1.68461
335.9          1.6579
336           1.64528
336.1         1.64441
336.2         1.62234
336.3         1.55573
336.4         1.53468
336.5         1.51273
336.6         1.49053
336.7         1.46951
336.8         1.46643
336.9         1.45886
337            1.4462
337.1         1.43908
337.2          1.4336
337.3         1.37163
337.4         1.33929
337.5         1.35739
337.6         1.35699
337.7         1.35226
337.8         1.34184
337.9         1.34734
338           1.35522
338.1         1.39173
338.2         1.43198
338.3         1.45068
338.4         1.43908
338.5         1.43928
338.6         1.44335
338.7         1.44824
338.8          1.4334
338.9         1.40134
339           1.42348
339.1         1.48309
339.2         1.54182
339.3         1.59655
339.4          1.6191
339.5         1.63855
339.6         1.65485
339.7         1.68396
339.8         1.72241
339.9           1.753
340           1.75344
340.1         1.71486
340.2         1.67145
340.3         1.64985
340.4         1.62471
340.5         1.61846
340.6         1.59335
340.7         1.57693
340.8         1.56483
340.9         1.57331
341           1.57331
341.1         1.51315
341.2         1.45558
341.3         1.42935
341.4         1.43786
341.5         1.42388
341.6         1.43786
341.7         1.48371
341.8         1.54119
341.9         1.56208
342           1.52714
342.1         1.48144
342.2         1.47136
342.3         1.47794
342.4         1.44315
342.5         1.38097
342.6         1.40174
342.7         1.49839
342.8         1.55278
342.9         1.58737
343           1.64007
343.1         1.70556
343.2         1.70136
343.3         1.69805
343.4         1.67496
343.5         1.59206
343.6         1.55848
343.7         1.52546
343.8         1.53552
343.9         1.53405
344           1.53762
344.1         1.60277
344.2         1.66314
344.3         1.75232
344.4         1.78883
344.5         1.80836
344.6         1.81908
344.7          1.7658
344.8          1.6954
344.9         1.60792
345            1.5814
345.1         1.53489
345.2         1.51523
345.3          1.5414
345.4         1.53196
345.5         1.52128
345.6         1.52484
345.7          1.5731
345.8         1.55404
345.9         1.55827
346           1.56017
346.1         1.57204
346.2         1.57353
346.3         1.56504
346.4         1.56313
346.5         1.60813
346.6         1.69562
346.7         1.80267
346.8         1.85258
346.9         1.89291
347           1.89361
347.1         1.84107
347.2         1.80973
347.3         1.76063
347.4         1.69144
347.5         1.58076
347.6         1.49819
347.7          1.4866
347.8         1.51356
347.9         1.53615
348           1.53846
348.1         1.54056
348.2         1.58374
348.3         1.67364
348.4         1.69298
348.5          1.6379
348.6         1.58076
348.7         1.57778
348.8         1.60427
348.9         1.62428
349           1.60856
349.1         1.61738
349.2         1.63855
349.3         1.65856
349.4         1.69651
349.5         1.77504
349.6         1.78408
349.7          1.7233
349.8         1.69893
349.9         1.67847
350           1.68439
350.1          1.7122
350.2         1.75479
350.3         1.82022
350.4         1.88476
350.5         1.95232
350.6         2.01456
350.7         2.05151
350.8         2.14199
350.9          2.1656
351           2.09761
351.1         2.01096
351.2         2.00976
351.3         2.02516
351.4         1.99969
351.5         2.02395
351.6         2.07389
351.7         2.10006
351.8         2.08219
351.9         2.08977
352           2.10203
352.1         2.10399
352.2         2.04666
352.3         2.01649
352.4         1.93367
352.5         1.84867
352.6         1.79223
352.7         1.77865
352.8          1.7773
352.9         1.75367
353           1.73377
353.1         1.83235
353.2         1.90528
353.3         1.98272
353.4         2.00904
353.5          2.0932
353.6         2.15416
353.7         2.14125
353.8         2.13605
353.9           2.141
354           2.09491
354.1         2.03143
354.2         1.97629
354.3         1.94404
354.4         1.92097
354.5          1.8964
354.6         1.90434
354.7         1.93414
354.8         1.90154
354.9         1.81817
355           1.80085
355.1          1.7595
355.2         1.75255
355.3         1.78815
355.4         1.85281
355.5         1.96868
355.6         2.06706
355.7         2.15068
355.8         2.16187
355.9         2.13778
356           2.10842
356.1         2.05345
356.2         2.01553
356.3         1.97962
356.4         1.93155
356.5         1.84636
356.6         1.80176
356.7         1.76108
356.8         1.74672
356.9         1.77323
357           1.79608
357.1         1.81406
357.2         1.80131
357.3         1.79427
357.4           1.807
357.5         1.82663
357.6         1.81748
357.7         1.84268
357.8         1.88313
357.9         1.94664
358           1.99777
358.1         2.04715
358.2         2.06025
358.3         2.04448
358.4         2.04109
358.5         2.06658
358.6          2.1311
358.7         2.12418
358.8         2.04642
358.9         1.94239
359           1.87965
359.1         1.80063
359.2         1.74113
359.3         1.74628
359.4         1.75546
359.5         1.75344
359.6         1.69695
359.7          1.6366
359.8         1.60663
359.9         1.64051
360           1.66009
360.1         1.61501
360.2         1.57906
360.3         1.54182
360.4         1.49197
360.5         1.47856
360.6         1.49591
360.7         1.52505
360.8         1.55425
360.9         1.60191
361           1.57055
361.1         1.47362
361.2           1.375
361.3             1.3
361.4         1.26471
361.5         1.22484
361.6         1.17696
361.7          1.1259
361.8         1.10426
361.9         1.04597
362          0.994824
362.1        0.997021
362.2         1.00465
362.3        0.994993
362.4         1.02221
362.5         1.05918
362.6         1.07352
362.7          1.1064
362.8         1.14051
362.9         1.19356
363           1.24215
363.1         1.26929
363.2         1.24404
363.3         1.22297
363.4         1.19559
363.5         1.16743
363.6         1.17256
363.7         1.21381
363.8         1.26986
363.9         1.33694
364           1.33969
364.1         1.32503
364.2         1.36806
364.3         1.43462
364.4         1.44152
364.5           1.446
364.6         1.42308
364.7         1.34911
364.8         1.30889
364.9         1.26814
365            1.2412
365.1          1.2689
365.2         1.29171
365.3         1.31666
365.4         1.34597
365.5         1.36252
365.6         1.37421
365.7         1.39094
365.8         1.39994
365.9         1.41259
366           1.46705
366.1         1.49032
366.2         1.46787
366.3         1.41259
366.4         1.38296
366.5         1.35482
366.6         1.33186
366.7         1.32756
366.8         1.31743
366.9         1.33636
367           1.35581
367.1         1.39673
367.2         1.41259
367.3         1.42874
367.4         1.44152
367.5         1.42449
367.6         1.38834
367.7         1.36114
367.8          1.3647
367.9         1.39894
368           1.42146
368.1         1.45722
368.2         1.48392
368.3         1.52484
368.4         1.54203
368.5          1.5661
368.6         1.57991
368.7         1.57331
368.8         1.53363
368.9         1.48062
369           1.43969
369.1         1.40676
369.2         1.42955
369.3         1.45701
369.4         1.43238
369.5         1.43097
369.6         1.38515
369.7         1.31646
369.8         1.31802
369.9         1.36885
370           1.46972
370.1         1.52672
370.2         1.56674
370.3         1.62687
370.4         1.66773
370.5         1.72864
370.6         1.79767
370.7          1.8595
370.8         1.88406
370.9         1.91464
371           1.95871
371.1         1.93178
371.2         1.94451
371.3          1.9509
371.4         1.93909
371.5         1.95705
371.6         2.00256
371.7         2.02419
371.8         2.05636
371.9         2.09393
372           2.13209
372.1         2.20491
372.2         2.25396
372.3         2.24507
372.4         2.24507
372.5         2.22659
372.6         2.21221
372.7         2.22002
372.8         2.17833
372.9         2.19536
373            2.2616
373.1         2.29509
373.2         2.25422
373.3         2.20139
373.4         2.14919
373.5         2.10031
373.6         2.07706
373.7         2.01408
373.8         2.00041
373.9         1.99132
374           1.93437
374.1         1.83924
374.2         1.79677
374.3         1.77301
374.4         1.77526
374.5         1.70822
374.6          1.6833
374.7         1.67561
374.8         1.64854
374.9         1.66795
375           1.65681
375.1         1.61716
375.2         1.57693
375.3         1.55109
375.4         1.51461
375.5          1.5069
375.6         1.50566
375.7         1.55299
375.8         1.57416
375.9         1.58609
376           1.63509
376.1         1.70423
376.2         1.70313
376.3         1.71753
376.4         1.72931
376.5         1.69871
376.6         1.69276
376.7         1.68132
376.8         1.64354
376.9         1.61889
377           1.59399
377.1          1.5831
377.2         1.60706
377.3          1.6047
377.4         1.58694
377.5         1.61501
377.6         1.65268
377.7         1.64463
377.8         1.59998
377.9          1.5372
378            1.5372
378.1         1.53342
378.2          1.5433
378.3         1.55447
378.4         1.55679
378.5         1.58459
378.6         1.58715
378.7         1.63465
378.8         1.67693
378.9         1.71886
379           1.68242
379.1         1.64202
379.2         1.61436
379.3         1.63617
379.4         1.64159
379.5         1.59912
379.6         1.54666
379.7         1.49425
379.8         1.51294
379.9         1.55447
380           1.57906
380.1         1.57884
380.2         1.60491
380.3         1.63704
380.4         1.64615
380.5          1.6047
380.6         1.58161
380.7         1.53028
380.8         1.55151
380.9         1.59891
381           1.59677
381.1         1.57416
381.2         1.61307
381.3          1.6468
381.4         1.68022
381.5           1.706
381.6         1.72708
381.7         1.72753
381.8         1.69761
381.9         1.63141
382           1.64268
382.1         1.65856
382.2          1.6379
382.3         1.60169
382.4         1.58865
382.5         1.57225
382.6         1.56102
382.7         1.51002
382.8         1.47897
382.9         1.49529
383            1.4897
383.1         1.45354
383.2         1.42874
383.3           1.465
383.4         1.45354
383.5         1.40957
383.6         1.39193
383.7         1.39293
383.8         1.39653
383.9         1.39333
384           1.35975
384.1         1.31103
384.2         1.25767
384.3         1.21101
384.4         1.18083
384.5         1.15102
384.6         1.13058
384.7         1.13599
384.8         1.17054
384.9         1.25995
385           1.29865
385.1         1.32483
385.2         1.38037
385.3         1.42692
385.4         1.45742
385.5         1.44254
385.6         1.46561
385.7         1.50275
385.8         1.48743
385.9         1.42813
386           1.40957
386.1         1.38974
386.2         1.38375
386.3         1.37024
386.4         1.36074
386.5         1.36747
386.6         1.34263
386.7          1.3118
386.8         1.28076
386.9         1.26585
387           1.29556
387.1         1.32035
387.2         1.34459
387.3         1.39014
387.4         1.42267
387.5         1.50275
387.6          1.5454
387.7         1.52986
387.8         1.52923
387.9         1.50462
388           1.47876
388.1         1.46295
388.2         1.46029
388.3         1.45028
388.4         1.42793
388.5         1.41521
388.6         1.40736
388.7         1.43786
388.8          1.4332
388.9         1.42935
389           1.41702
389.1          1.4146
389.2         1.44579
389.3          1.4338
389.4         1.42086
389.5         1.42833
389.6         1.46152
389.7          1.5067
389.8         1.56462
389.9         1.63314
390           1.71797
390.1         1.81611
390.2          1.8489
390.3         1.86274
390.4         1.79699
390.5         1.71886
390.6         1.66751
390.7         1.63227
390.8         1.66904
390.9          1.7282
391           1.76985
391.1         1.82663
391.2         1.87965
391.3         1.98893
391.4         2.01697
391.5          2.0254
391.6         1.99897
391.7         1.95184
391.8         1.99132
391.9         2.03553
392            2.0136
392.1         1.97629
392.2         1.92849
392.3         1.91276
392.4         1.95113
392.5         1.96678
392.6         1.99658
392.7          2.0469
392.8         2.04618
392.9         2.04327
393           2.03843
393.1         2.02612
393.2         1.98535
393.3         1.88453
393.4          1.8264
393.5         1.82571
393.6         1.78114
393.7         1.72174
393.8         1.66227
393.9         1.58865
394           1.52944
394.1         1.49218
394.2         1.44437
394.3         1.38156
394.4         1.30116
394.5         1.24366
394.6         1.24744
394.7         1.23555
394.8         1.21139
394.9         1.19671
395           1.17788
395.1         1.20413
395.2          1.2689
395.3         1.35502
395.4         1.41662
395.5          1.4338
395.6         1.44803
395.7          1.4562
395.8         1.49053
395.9         1.48454
396           1.46561
396.1         1.45293
396.2         1.47918
396.3         1.49218
396.4          1.4689
396.5         1.42874
396.6         1.41058
396.7         1.44172
396.8         1.46643
396.9         1.46931
397            1.4691
397.1         1.48206
397.2         1.51377
397.3         1.52923
397.4           1.504
397.5         1.40094
397.6         1.31568
397.7         1.25919
397.8         1.26604
397.9         1.27005
398           1.30831
398.1         1.34341
398.2         1.35877
398.3          1.3758
398.4         1.38216
398.5         1.40998
398.6         1.42894
398.7         1.47506
398.8          1.5494
398.9          1.6219
399            1.6743
399.1         1.69982
399.2          1.7331
399.3         1.71265
399.4         1.73466
399.5         1.77684
399.6         1.80745
399.7         1.81155
399.8         1.83189
399.9         1.82571
400           1.81954
400.1         1.82388
400.2          1.8374
400.3          1.8436
400.4         1.81862
400.5         1.83855
400.6         1.93084
400.7         2.03046
400.8         2.13184
400.9         2.22836
401           2.30742
401.1         2.40174
401.2         2.52023
401.3         2.63358
401.4         2.70079
401.5         2.69273
401.6         2.69857
401.7         2.72366
401.8          2.8073
401.9         2.87323
402           2.86807
402.1         2.80589
402.2         2.82578
402.3         2.81213
402.4         2.83034
402.5         2.77533
402.6         2.71975
402.7         2.71808
402.8         2.76406
402.9         2.82265
403           2.85317
403.1         2.84546
403.2         2.74214
403.3         2.63771
403.4         2.56207
403.5         2.52776
403.6         2.47979
403.7         2.47873
403.8         2.51082
403.9         2.56478
404           2.61712
404.1         2.67497
404.2         2.75281
404.3         2.86148
404.4         2.93441
404.5         3.00475
404.6         3.05841
404.7         3.14851
404.8         3.24937
404.9         3.27997
405           3.25854
405.1          3.2509
405.2          3.1877
405.3         3.04451
405.4         2.97021
405.5         2.92137
405.6         2.88645
405.7         2.84403
405.8         2.77449
405.9         2.65341
406           2.53746
406.1         2.48967
406.2         2.51029
406.3         2.52157
406.4         2.50707
406.5         2.52265
406.6         2.50064
406.7         2.46754
406.8         2.40411
406.9          2.4141
407           2.46275
407.1         2.50412
407.2         2.52023
407.3         2.50626
407.4         2.50117
407.5         2.48353
407.6         2.47446
407.7         2.47073
407.8         2.53423
407.9         2.59198
408           2.64652
408.1         2.69968
408.2         2.68329
408.3         2.62864
408.4         2.55584
408.5         2.50117
408.6         2.46594
408.7         2.47473
408.8         2.48887
408.9         2.48406
409           2.46834
409.1         2.40568
409.2         2.35681
409.3         2.33969
409.4         2.31694
409.5         2.31978
409.6         2.31437
409.7          2.2856
409.8         2.23342
409.9         2.19888
410           2.14894
410.1         2.13531
410.2         2.17683
410.3         2.18659
410.4         2.13803
410.5         2.07194
410.6         2.05005
410.7         2.07413
410.8         2.08879
410.9         2.13382
411           2.15888
411.1         2.12048
411.2         2.05102
411.3         2.04375
411.4         2.07999
411.5         2.07486
411.6         2.11531
411.7         2.15963
411.8         2.21498
411.9         2.30305
412           2.32365
412.1         2.29457
412.2         2.25676
412.3         2.21876
412.4         2.15689
412.5          2.0954
412.6         2.12641
412.7         2.15888
412.8         2.14001
412.9         2.09344
413           2.04327
413.1         2.03746
413.2         2.06025
413.3         2.07999
413.4         2.12789
413.5         2.23114
413.6         2.31488
413.7         2.33632
413.8         2.32365
413.9         2.27154
414           2.25753
414.1         2.24736
414.2         2.24837
414.3         2.28739
414.4         2.29688
414.5         2.36202
414.6         2.40411
414.7         2.41436
414.8         2.39257
414.9         2.36228
415           2.36514
415.1         2.36124
415.2         2.38341
415.3         2.41146
415.4         2.38341
415.5         2.31282
415.6         2.31849
415.7         2.36775
415.8         2.38812
415.9         2.40122
416            2.4249
416.1         2.42991
416.2         2.40279
416.3         2.35525
416.4         2.32494
416.5         2.32933
416.6         2.38995
416.7         2.47899
416.8          2.5068
416.9         2.43678
417           2.38184
417.1         2.35941
417.2         2.33761
417.3         2.34124
417.4         2.29226
417.5         2.21599
417.6         2.13085
417.7         2.06463
417.8         1.98606
417.9         1.91581
418            1.8459
418.1         1.78521
418.2         1.74739
418.3          1.7676
418.4         1.77504
418.5         1.76085
418.6         1.74672
418.7         1.74762
418.8         1.72086
418.9         1.70844
419           1.72998
419.1         1.68374
419.2          1.6662
419.3         1.65529
419.4         1.62255
419.5          1.5532
419.6         1.46869
419.7         1.43766
419.8         1.44254
419.9         1.51502
420            1.6163
420.1         1.70799
420.2         1.78408
420.3         1.83121
420.4         1.89081
420.5         1.92967
420.6         1.95729
420.7         1.97915
420.8         2.00137
420.9         1.96037
421           1.94735
421.1         2.03481
421.2         2.08952
421.3         2.13927
421.4         2.18634
421.5         2.20642
421.6         2.21473
421.7         2.22886
421.8         2.25346
421.9         2.28765
422           2.25142
422.1         2.20667
422.2         2.22558
422.3         2.26746
422.4          2.2956
422.5         2.29945
422.6         2.37714
422.7         2.48807
422.8         2.58979
422.9         2.68995
423           2.74186
423.1          2.7427
423.2         2.76575
423.3         2.77336
423.4         2.83518
423.5          2.9075
423.6         2.90288
423.7         2.88703
423.8         2.82293
423.9         2.73934
424           2.69134
424.1         2.73822
424.2         2.75984
424.3         2.73513
424.4         2.67608
424.5         2.61602
424.6         2.56153
424.7         2.51002
424.8          2.4854
424.9         2.45957
425           2.44842
425.1         2.45638
425.2         2.47713
425.3          2.5553
425.4         2.59962
425.5         2.59579
425.6         2.55746
425.7         2.54772
425.8          2.5318
425.9         2.56343
426           2.58707
426.1         2.55665
426.2          2.5001
426.3         2.43334
426.4         2.41488
426.5         2.50546
426.6         2.57918
426.7         2.66777
426.8         2.71305
426.9         2.69245
427           2.69412
427.1         2.71473
427.2         2.68162
427.3         2.64156
427.4         2.63523
427.5         2.61602
427.6         2.60426
427.7         2.61876
427.8          2.6628
427.9         2.71389
428           2.75506
428.1         2.75449
428.2         2.74775
428.3         2.71473
428.4         2.66086
428.5         2.63166
428.6         2.64294
428.7         2.69134
428.8         2.65755
428.9         2.60317
429           2.60426
429.1         2.62617
429.2         2.65893
429.3         2.67109
429.4          2.6758
429.5         2.72366
429.6         2.75815
429.7           2.688
429.8         2.61739
429.9         2.55584
430           2.53908
430.1         2.55882
430.2         2.53369
430.3         2.52938
430.4         2.53072
430.5         2.55909
430.6         2.55178
430.7         2.55503
430.8         2.56912
430.9         2.66059
431           2.74944
431.1         2.78465
431.2         2.77957
431.3         2.75449
431.4         2.72199
431.5         2.66805
431.6         2.63798
431.7         2.65976
431.8         2.65783
431.9         2.60153
432           2.54286
432.1         2.46807
432.2         2.44074
432.3         2.53234
432.4         2.63303
432.5         2.69773
432.6         2.73765
432.7         2.79342
432.8         2.80447
432.9         2.83518
433             2.768
433.1         2.64321
433.2         2.56099
433.3         2.48914
433.4          2.4846
433.5         2.54502
433.6         2.56153
433.7         2.53126
433.8         2.52668
433.9         2.53476
434           2.54989
434.1         2.63139
434.2         2.67137
434.3         2.68884
434.4         2.63386
434.5         2.51485
434.6         2.39126
434.7         2.31179
434.8         2.30819
434.9         2.34254
435           2.38288
435.1         2.40463
435.2         2.40122
435.3         2.34046
435.4         2.33865
435.5         2.37009
435.6         2.39021
435.7         2.41962
435.8         2.49716
435.9          2.5887
436           2.62974
436.1         2.62233
436.2         2.59143
436.3         2.54124
436.4          2.5507
436.5          2.5553
436.6         2.51754
436.7         2.44948
436.8         2.40962
436.9          2.4112
437           2.42437
437.1         2.40594
437.2         2.33917
437.3         2.29047
437.4         2.30305
437.5         2.29406
437.6         2.24888
437.7         2.14795
437.8         2.07559
437.9         2.01697
438           2.04279
438.1         2.10448
438.2         2.17509
438.3         2.23772
438.4         2.27231
438.5          2.3727
438.6         2.47926
438.7         2.53746
438.8         2.56804
438.9         2.62891
439           2.66611
439.1         2.68273
439.2          2.7164
439.3         2.70051
439.4         2.68689
439.5         2.65203
439.6          2.7033
439.7         2.81043
439.8         2.92079
439.9         3.02621
440           3.03771
440.1         2.95359
440.2         2.90778
440.3         2.90836
440.4         2.93093
440.5         2.93615
440.6         2.92775
440.7         2.91443
440.8         2.87209
440.9         2.82806
441           2.77279
441.1         2.73737
441.2         2.69857
441.3         2.62178
441.4         2.58761
441.5         2.55367
441.6         2.51163
441.7         2.48433
441.8         2.48273
441.9         2.44101
442           2.37192
442.1         2.34694
442.2         2.33658
442.3         2.25295
442.4         2.15242
442.5         2.09688
442.6         2.05588
442.7         2.01938
442.8         2.03408
442.9         2.05806
443           2.09246
443.1         2.20164
443.2         2.32339
443.3         2.45558
443.4         2.55043
443.5         2.60563
443.6         2.65258
443.7         2.62919
443.8         2.63221
443.9         2.63688
444           2.61356
444.1         2.52184
444.2         2.44842
444.3          2.4532
444.4         2.47793
444.5          2.4854
444.6          2.4702
444.7         2.42068
444.8         2.36228
444.9         2.31359
445           2.25905
445.1          2.2667
445.2         2.29662
445.3         2.29073
445.4         2.23367
445.5         2.20415
445.6         2.23392
445.7          2.2856
445.8         2.34694
445.9         2.32701
446           2.28714
446.1         2.24203
446.2         2.32572
446.3         2.52884
446.4         2.68939
446.5          2.8039
446.6         2.90923
446.7         2.94632
446.8         2.95854
446.9         2.94312
447           2.93644
447.1         2.95301
447.2         3.00386
447.3         3.09137
447.4         3.15934
447.5         3.21679
447.6         3.23291
447.7         3.27476
447.8         3.28028
447.9         3.32027
448           3.40099
448.1         3.43418
448.2         3.40599
448.3         3.28826
448.4         3.21861
448.5         3.18377
448.6         3.19738
448.7         3.26098
448.8         3.30671
448.9         3.35927
449            3.3249
449.1         3.32274
449.2         3.37076
449.3         3.42571
449.4          3.4392
449.5         3.44894
449.6         3.44831
449.7         3.44769
449.8           3.437
449.9         3.35368
450           3.29778
450.1         3.28918
450.2         3.29778
450.3         3.35306
450.4         3.40193
450.5         3.46059
450.6         3.46248
450.7         3.46406
450.8         3.41162
450.9          3.3447
451           3.32305
451.1         3.34841
451.2         3.44831
451.3         3.55735
451.4          3.6096
451.5          3.6467
451.6          3.6658
451.7         3.75584
451.8         3.80028
451.9         3.80953
452           3.84664
452.1         3.87926
452.2         3.94794
452.3          4.0383
452.4         4.02979
452.5         4.02673
452.6         3.90566
452.7         3.76931
452.8         3.74666
452.9          3.7519
453           3.78939
453.1         3.70384
453.2         3.62442
453.3         3.63216
453.4         3.68171
453.5         3.71983
453.6         3.75978
453.7         3.84963
453.8         3.87926
453.9         3.90934
454           3.92878
454.1         3.95872
454.2         3.96175
454.3         3.94962
454.4         3.93449
454.5         3.83668
454.6         3.78182
454.7         3.74731
454.8         3.70612
454.9         3.66321
455           3.64767
455.1         3.61121
455.2         3.57878
455.3         3.47573
455.4         3.42132
455.5         3.45933
455.6         3.50135
455.7         3.57814
455.8         3.62377
455.9          3.5823
456           3.56438
456.1          3.6341
456.2         3.75092
456.3         3.84365
456.4         3.90298
456.5         3.92375
456.6         3.96681
456.7         3.96816
456.8          3.9392
456.9         3.92308
457           3.98775
457.1         4.05294
457.2         4.04647
457.3          4.0584
457.4         4.10836
457.5         4.16036
457.6         4.12761
457.7         4.07787
457.8         4.01044
457.9          3.9003
458           3.90331
458.1         3.92207
458.2          3.9204
458.3         4.02232
458.4           4.187
458.5         4.32289
458.6         4.31233
458.7         4.26813
458.8         4.23601
458.9         4.22034
459           4.15622
459.1         4.04068
459.2         3.99316
459.3         3.91202
459.4         3.84266
459.5          3.7861
459.6           3.746
459.7          3.7424
459.8         3.70645
459.9         3.70091
460           3.63668
460.1         3.63022
460.2         3.69049
460.3         3.72113
460.4         3.70742
460.5         3.68268
460.6         3.68821
460.7          3.7519
460.8         3.78149
460.9         3.71166
461           3.68951
461.1         3.76734
461.2         3.79071
461.3         3.76438
461.4         3.80821
461.5         3.84232
461.6         3.84033
461.7         3.81945
461.8         3.80391
461.9         3.82674
462           3.81317
462.1          3.8049
462.2         3.75715
462.3         3.66159
462.4          3.6522
462.5         3.74305
462.6         3.91771
462.7          4.0366
462.8         4.03149
462.9         4.02028
463           4.03728
463.1         4.15656
463.2         4.24612
463.3         4.31128
463.4           4.325
463.5         4.26184
463.6         4.22521
463.7         4.23078
463.8         4.21929
463.9         4.28004
464           4.30144
464.1         4.32535
464.2         4.26079
464.3         4.19532
464.4         4.17454
464.5         4.21129
464.6         4.25066
464.7         4.25345
464.8         4.20886
464.9         4.14207
465           4.08814
465.1         4.03489
465.2         3.97795
465.3         3.87326
465.4         3.80953
465.5         3.76339
465.6         3.72048
465.7         3.63797
465.8         3.59899
465.9         3.52071
466            3.4871
466.1         3.50325
466.2          3.5312
466.3          3.5823
466.4         3.60253
466.5         3.60285
466.6         3.61057
466.7         3.59546
466.8         3.58294
466.9         3.57013
467           3.53279
467.1         3.55735
467.2         3.52134
467.3         3.44643
467.4         3.37512
467.5         3.31842
467.6         3.30209
467.7         3.29748
467.8         3.27445
467.9           3.272
468           3.28028
468.1         3.26006
468.2         3.26496
468.3         3.24571
468.4         3.22743
468.5         3.18256
468.6         3.16837
468.7         3.11106
468.8         3.02003
468.9          3.0115
469           3.02946
469.1         2.96466
469.2         2.93877
469.3         2.99946
469.4         3.00944
469.5         3.03447
469.6         2.98774
469.7         2.85174
469.8         2.79682
469.9         2.80418
470           2.90288
470.1         3.02798
470.2         3.08483
470.3         3.07353
470.4          3.0389
470.5         3.00357
470.6         2.94632
470.7         2.92166
470.8         2.93122
470.9         2.95185
471           3.00768
471.1         3.05427
471.2         3.05279
471.3         2.97137
471.4         2.93877
471.5         2.96787
471.6         3.02651
471.7         3.11225
471.8          3.1374
471.9          3.1362
472           3.07621
472.1         2.96758
472.2         2.92166
472.3         2.90865
472.4         2.95621
472.5          2.9635
472.6         2.98833
472.7         3.05752
472.8         3.08483
472.9         3.04451
473           2.98365
473.1         2.87065
473.2         2.83518
473.3         2.80617
473.4         2.73037
473.5         2.65231
473.6         2.59279
473.7          2.5751
473.8         2.56614
473.9          2.5656
474            2.5819
474.1         2.66694
474.2         2.74523
474.3         2.81298
474.4         2.86262
474.5          2.9049
474.6         2.96875
474.7         2.98189
474.8         2.97663
474.9         2.99243
475           3.05012
475.1         3.09614
475.2         3.10718
475.3         3.10002
475.4          3.0881
475.5         3.06849
475.6         3.04658
475.7         3.07502
475.8         3.15572
475.9           3.239
476           3.23809
476.1         3.19284
476.2         3.17652
476.3         3.17139
476.4         3.16626
476.5         3.12871
476.6         3.12751
476.7         3.09733
476.8          3.0771
476.9         3.10807
477           3.12422
477.1         3.12152
477.2         3.09525
477.3         3.05841
477.4         2.99038
477.5         2.87438
477.6         2.82663
477.7          2.8406
477.8          2.8446
477.9         2.85575
478           2.86434
478.1          2.8127
478.2         2.80475
478.3         2.85174
478.4          2.9501
478.5         3.08215
478.6          3.1389
478.7         3.11554
478.8         3.06345
478.9         3.04451
479           3.09703
479.1         3.15572
479.2         3.12871
479.3         3.06701
479.4          3.0324
479.5         3.00827
479.6         3.00944
479.7         3.08275
479.8          3.1995
479.9         3.30979
480           3.31811
480.1         3.23047
480.2         3.23321
480.3         3.25762
480.4         3.28734
480.5         3.33758
480.6         3.35058
480.7         3.37574
480.8         3.40443
480.9         3.42132
481           3.36175
481.1         3.24662
481.2         3.25487
481.3          3.2812
481.4         3.25029
481.5         3.17984
481.6         3.15001
481.7          3.1383
481.8           3.144
481.9         3.26924
482            3.3249
482.1         3.28549
482.2         3.28488
482.3         3.30117
482.4         3.27506
482.5         3.23473
482.6         3.22773
482.7         3.27047
482.8         3.25548
482.9         3.24266
483           3.24662
483.1         3.17561
483.2          3.0768
483.3         2.91385
483.4         2.83319
483.5         2.81298
483.6         2.76068
483.7         2.69773
483.8         2.69356
483.9         2.70915
484           2.70859
484.1         2.76997
484.2         2.82806
484.3         2.93296
484.4         3.04569
484.5         3.16355
484.6         3.17863
484.7         3.07977
484.8         2.99448
484.9         2.88099
485            2.7937
485.1          2.7245
485.2         2.66943
485.3         2.64624
485.4         2.67968
485.5         2.74775
485.6         2.83062
485.7         2.95068
485.8         3.02592
485.9         3.09346
486             3.132
486.1          3.1404
486.2         3.07264
486.3         2.94777
486.4         2.88789
486.5         2.82806
486.6         2.80418
486.7         2.82492
486.8         2.91183
486.9         3.03181
487           3.08185
487.1         3.05663
487.2         2.97751
487.3         2.92456
487.4         2.92861
487.5         2.93122
487.6         2.95738
487.7         2.96058
487.8         2.96029
487.9         2.96437
488           2.95417
488.1         2.92948
488.2         2.97575
488.3         3.04717
488.4          3.0596
488.5         3.03329
488.6         3.04953
488.7         3.04924
488.8         2.98189
488.9         2.90576
489           2.84717
489.1         2.84717
489.2         2.82549
489.3         2.73709
489.4         2.71528
489.5         2.68939
489.6         2.68634
489.7         2.70636
489.8         2.74495
489.9         2.75899
490           2.77279
490.1         2.73625
490.2         2.62507
490.3         2.51942
490.4         2.52049
490.5         2.54529
490.6         2.53935
490.7         2.50305
490.8         2.50385
490.9         2.55855
491           2.61493
491.1         2.66501
491.2         2.70803
491.3         2.72394
491.4         2.77082
491.5         2.75196
491.6         2.73569
491.7         2.70525
491.8         2.67885
491.9         2.64652
492           2.62205
492.1         2.65093
492.2         2.68773
492.3         2.70803
492.4         2.72674
492.5         2.73065
492.6         2.76012
492.7         2.79087
492.8         2.78748
492.9         2.79795
493           2.79823
493.1         2.86836
493.2         2.91385
493.3         2.92282
493.4         2.94516
493.5         2.93238
493.6         2.88329
493.7         2.89884
493.8         2.89855
493.9         2.88128
494            2.8695
494.1         2.88128
494.2         2.85003
494.3         2.76406
494.4         2.73037
494.5         2.72087
494.6         2.66694
494.7         2.55557
494.8         2.48406
494.9           2.471
495           2.51056
495.1         2.52049
495.2         2.48486
495.3         2.47633
495.4         2.46781
495.5         2.45983
495.6         2.46408
495.7          2.4742
495.8          2.4112
495.9         2.32417
496           2.21422
496.1         2.11851
496.2         2.11383
496.3         2.14224
496.4         2.15043
496.5         2.12789
496.6         2.13061
496.7         2.17184
496.8         2.20441
496.9         2.24279
497           2.30048
497.1         2.40857
497.2         2.52345
497.3         2.59388
497.4         2.67082
497.5         2.78211
497.6         2.87381
497.7         2.95738
497.8         2.96816
497.9         3.01444
498            3.1347
498.1         3.22712
498.2         3.20495
498.3         3.12272
498.4         3.07443
498.5         3.06612
498.6          3.1455
498.7         3.21709
498.8         3.24632
498.9         3.26588
499           3.28427
499.1         3.28335
499.2         3.24357
499.3         3.20162
499.4         3.15452
499.5         3.12661
499.6         3.14641
499.7         3.19556
499.8         3.23017
499.9          3.2092
500           3.23017
500.1         3.29686
500.2         3.26863
500.3         3.26068
500.4         3.32089
500.5         3.34748
500.6         3.42038
500.7         3.47036
500.8          3.4458
500.9         3.42195
501           3.44486
501.1         3.53884
501.2         3.58487
501.3         3.56693
501.4          3.5599
501.5         3.53375
501.6          3.5188
501.7         3.55575
501.8         3.61185
501.9         3.68463
502           3.70058
502.1          3.7749
502.2         3.84365
502.3         3.93315
502.4         4.03353
502.5         4.12761
502.6         4.19394
502.7         4.16105
502.8         4.12211
502.9         4.12142
503           4.09602
503.1         4.10768
503.2         4.13071
503.3         4.17384
503.4         4.21095
503.5         4.18077
503.6         4.15518
503.7         4.16624
503.8         4.16278
503.9         4.13105
504              4.15
504.1         4.25555
504.2         4.35499
504.3         4.50253
504.4         4.60626
504.5         4.63757
504.6          4.6657
504.7         4.68327
504.8         4.63903
504.9          4.6394
505           4.71558
505.1          4.7746
505.2         4.73288
505.3         4.69794
505.4         4.72846
505.5         4.76388
505.6         4.69427
505.7         4.54251
505.8          4.4167
505.9         4.30952
506           4.23113
506.1         4.16382
506.2         4.13449
506.3         4.18527
506.4         4.26324
506.5         4.37091
506.6         4.39715
506.7         4.33628
506.8         4.27338
506.9         4.29477
507           4.30144
507.1         4.29477
507.2         4.27093
507.3         4.33205
507.4         4.41386
507.5         4.45165
507.6         4.45022
507.7          4.4167
507.8         4.46846
507.9         4.53818
508           4.63247
508.1         4.62263
508.2          4.6179
508.3         4.61099
508.4         4.67265
508.5         4.69207
508.6         4.70676
508.7         4.86121
508.8          4.9618
508.9         4.95954
509           4.87093
509.1         4.80128
509.2         4.69501
509.3         4.56456
509.4          4.4007
509.5         4.24193
509.6          4.1773
509.7         4.13277
509.8         4.12176
509.9         4.22764
510           4.29863
510.1         4.33522
510.2         4.33452
510.3          4.3557
510.4         4.33769
510.5         4.35746
510.6         4.36242
510.7         4.34087
510.8         4.30214
510.9           4.286
511           4.28635
511.1         4.38154
511.2          4.3975
511.3         4.41101
511.4         4.46095
511.5          4.4656
511.6         4.38083
511.7         4.23113
511.8         4.13174
511.9          4.0765
512           4.02775
512.1         3.97119
512.2         3.81879
512.3         3.67911
512.4         3.62313
512.5         3.63506
512.6         3.59257
512.7         3.52198
512.8         3.40193
512.9         3.32954
513           3.29809
513.1         3.25976
513.2         3.21345
513.3         3.12092
513.4         3.04362
513.5         3.02356
513.6         3.01062
513.7         3.01797
513.8          3.0596
513.9         3.16777
514           3.22135
514.1         3.22226
514.2         3.17048
514.3         3.10747
514.4         3.10658
514.5         3.07353
514.6         3.02356
514.7         2.97984
514.8         2.96466
514.9         2.97488
515           2.97955
515.1         2.98306
515.2         2.99389
515.3         3.07027
515.4         3.10598
515.5         3.06552
515.6         3.05101
515.7         3.05723
515.8         3.07027
515.9         3.11644
516           3.11943
516.1         3.10359
516.2         3.09048
516.3          3.0268
516.4         2.97458
516.5          2.9632
516.6         3.02975
516.7           3.103
516.8         3.16747
516.9         3.22317
517           3.29102
517.1         3.28887
517.2         3.26282
517.3         3.21983
517.4         3.22621
517.5         3.24693
517.6         3.28181
517.7          3.2509
517.8         3.31164
517.9         3.34965
518           3.33294
518.1          3.3024
518.2         3.22226
518.3         3.20162
518.4         3.23473
518.5         3.26496
518.6         3.26924
518.7         3.22925
518.8         3.19284
518.9          3.1365
519             3.188
519.1         3.28396
519.2         3.38321
519.3         3.48742
519.4         3.52611
519.5         3.51118
519.6         3.51531
519.7         3.51785
519.8         3.54235
519.9         3.55383
520           3.53025
520.1         3.50642
520.2         3.49723
520.3         3.50896
520.4         3.52611
520.5         3.52293
520.6         3.46816
520.7         3.45209
520.8         3.49058
520.9         3.59417
521            3.6328
521.1         3.61604
521.2         3.55543
521.3         3.46879
521.4         3.39288
521.5         3.33232
521.6         3.32861
521.7         3.32892
521.8         3.37823
521.9         3.44831
522           3.50103
522.1         3.58936
522.2         3.66548
522.3         3.73912
522.4         3.77392
522.5         3.77622
522.6         3.81218
522.7         3.84133
522.8         3.79599
522.9         3.79005
523           3.89495
523.1         3.89161
523.2         3.82773
523.3         3.73618
523.4         3.67391
523.5         3.60349
523.6         3.58487
523.7         3.63054
523.8         3.60896
523.9         3.58904
524           3.58615
524.1         3.56374
524.2         3.54299
524.3         3.49312
524.4         3.44611
524.5          3.4088
524.6         3.42132
524.7         3.42101
524.8         3.37325
524.9          3.2769
525           3.23473
525.1          3.2454
525.2         3.24113
525.3         3.27874
525.4         3.26526
525.5         3.23291
525.6         3.19798
525.7         3.15994
525.8         3.07621
525.9         2.99419
526           2.93151
526.1         2.86663
526.2         2.87725
526.3         2.89682
526.4         2.93906
526.5         2.95185
526.6         2.93528
526.7         2.92775
526.8         2.98189
526.9          3.1416
527           3.21193
527.1         3.25548
527.2         3.25854
527.3         3.25365
527.4         3.33294
527.5         3.37014
527.6          3.3481
527.7         3.29102
527.8         3.33603
527.9         3.37667
528           3.40755
528.1         3.43983
528.2         3.52102
528.3          3.5807
528.4         3.61829
528.5         3.66937
528.6         3.69342
528.7         3.72538
528.8         3.79467
528.9         3.83635
529           3.89094
529.1         3.92174
529.2         3.94054
529.3          3.9979
529.4         4.04102
529.5         4.05977
529.6         4.10871
529.7           4.178
529.8         4.15863
529.9         4.06659
530           4.00095
530.1         3.99925
530.2         3.98132
530.3         3.99181
530.4         4.04647
530.5         4.12142
530.6         4.26638
530.7         4.44772
530.8         4.54648
530.9         4.53638
531            4.5216
531.1         4.42917
531.2         4.34087
531.3         4.30284
531.4         4.32817
531.5         4.37268
531.6         4.38437
531.7         4.41137
531.8         4.38898
531.9         4.36949
532           4.32289
532.1          4.3039
532.2         4.31268
532.3         4.24019
532.4         4.16762
532.5         4.11661
532.6         4.10596
532.7         4.11489
532.8         4.13449
532.9           4.178
533           4.26219
533.1         4.36029
533.2         4.51296
533.3         4.70051
533.4         4.71889
533.5         4.60917
533.6         4.49679
533.7         4.44629
533.8         4.43416
533.9         4.43487
534           4.44701
534.1         4.54576
534.2         4.66972
534.3         4.73472
534.4         4.73509
534.5         4.72515
534.6         4.75797
534.7         4.78719
534.8         4.89413
534.9         5.00982
535           4.99467
535.1         4.85935
535.2         4.77349
535.3         4.79424
535.4         4.76425
535.5         4.76758
535.6         4.75058
535.7         4.64304
535.8         4.47132
535.9          4.3564
536           4.33522
536.1         4.33099
536.2         4.23949
536.3         4.16796
536.4         4.10562
536.5          3.9935
536.6         3.91403
536.7         3.92677
536.8         3.91671
536.9         3.86493
537            3.8826
537.1         3.91503
537.2         3.98809
537.3         4.11558
537.4         4.18042
537.5         4.27093
537.6          4.2888
537.7          4.2881
537.8         4.33875
537.9          4.4135
538           4.52448
538.1         4.59464
538.2         4.68694
538.3         4.86906
538.4         5.02424
538.5         5.20694
538.6          5.3118
538.7         5.30946
538.8         5.23713
538.9         5.22589
539           5.26507
539.1         5.30673
539.2         5.29308
539.3          5.2023
539.4         5.15952
539.5         5.18147
539.6         5.25109
539.7         5.34112
539.8         5.36855
539.9         5.32977
540           5.31297
540.1         5.29114
540.2         5.29659
540.3         5.34934
540.4         5.29737
540.5         5.19111
540.6         5.10772
540.7         5.01931
540.8          4.9422
540.9         4.90013
541           4.93919
541.1         4.93167
541.2         4.88215
541.3         4.82023
541.4         4.78127
541.5         4.73177
541.6         4.69758
541.7           4.654
541.8         4.58919
541.9         4.53421
542           4.48243
542.1         4.46023
542.2         4.49176
542.3         4.49104
542.4         4.48423
542.5         4.47921
542.6         4.44522
542.7         4.41172
542.8         4.47312
542.9          4.4975
543           4.53602
543.1          4.5794
543.2         4.58484
543.3         4.61681
543.4         4.58665
543.5          4.5519
543.6          4.5689
543.7         4.54143
543.8         4.60008
543.9         4.69134
544           4.76351
544.1         4.82544
544.2         4.88851
544.3         4.90575
544.4         4.90725
544.5         4.85599
544.6         4.73951
544.7          4.6635
544.8         4.64669
544.9         4.60517
545           4.58158
545.1         4.53602
545.2         4.49176
545.3         4.46095
545.4         4.46595
545.5         4.48064
545.6         4.43024
545.7         4.42169
545.8         4.50038
545.9         4.57904
546           4.56636
546.1         4.56745
546.2         4.50865
546.3         4.46524
546.4         4.42097
546.5         4.30073
546.6         4.24507
546.7         4.28775
546.8         4.28635
546.9         4.25974
547           4.16693
547.1         4.07582
547.2         4.02877
547.3         4.04817
547.4         4.04102
547.5         4.08779
547.6         4.22556
547.7         4.34687
547.8         4.40319
547.9         4.40923
548           4.36489
548.1         4.28985
548.2         4.21686
548.3         4.11936
548.4          4.0023
548.5         3.92543
548.6         3.87326
548.7         3.78808
548.8         3.76569
548.9         3.78742
549           3.82309
549.1         3.84996
549.2         3.88126
549.3         3.91001
549.4         3.94559
549.5         4.02673
549.6         4.03728
549.7         4.03694
549.8         4.02402
549.9         3.96883
550           3.95164
550.1         3.99485
550.2         4.11077
550.3          4.2186
550.4         4.28214
550.5         4.30003
550.6         4.24368
550.7           4.187
550.8         4.20087
550.9         4.20608
551           4.26708
551.1         4.31198
551.2         4.33734
551.3         4.31093
551.4         4.28109
551.5         4.20886
551.6         4.17661
551.7         4.21686
551.8         4.27689
551.9         4.30776
552           4.26813
552.1         4.24542
552.2          4.2888
552.3         4.29652
552.4         4.30952
552.5         4.34016
552.6         4.36631
552.7         4.44915
552.8         4.54648
552.9         4.64779
553            4.7303
553.1         4.77793
553.2         4.77534
553.3          4.6851
553.4          4.6829
553.5         4.70418
553.6         4.72551
553.7         4.74246
553.8         4.72588
553.9         4.74246
554           4.73693
554.1         4.74578
554.2           4.748
554.3         4.77312
554.4         4.83139
554.5         4.91964
554.6         5.03677
554.7          5.1238
554.8         5.11231
554.9         5.10274
555           5.15183
555.1         5.24449
555.2         5.35718
555.3         5.42757
555.4         5.47859
555.5         5.47066
555.6         5.50875
555.7         5.57254
555.8         5.65036
555.9         5.73765
556           5.77422
556.1         5.84893
556.2         5.84115
556.3         5.73319
556.4          5.6697
556.5         5.66688
556.6         5.71455
556.7         5.78317
556.8         5.76486
556.9         5.65962
557           5.53781
557.1          5.4327
557.2         5.36149
557.3         5.33056
557.4         5.35443
557.5         5.34503
557.6         5.28568
557.7         5.19651
557.8         5.17607
557.9         5.13608
558           4.98522
558.1         4.89713
558.2         4.92979
558.3         4.95237
558.4         4.90613
558.5         4.81391
558.6         4.77793
558.7         4.86196
558.8         4.93129
558.9         5.01399
559           5.03829
559.1         5.04514
559.2         5.04666
559.3         4.98484
559.4         4.89863
559.5         4.77127
559.6         4.68694
559.7         4.59246
559.8         4.58883
559.9         4.65546
560           4.71999
560.1          4.7233
560.2         4.68107
560.3         4.76831
560.4         4.81391
560.5           4.834
560.6         4.80462
560.7         4.76979
560.8         4.72625
560.9         4.67668
561           4.58883
561.1         4.52881
561.2         4.51008
561.3         4.56926
561.4         4.61135
561.5         4.61644
561.6          4.6139
561.7         4.63794
561.8         4.60735
561.9          4.4993
562           4.40283
562.1         4.36985
562.2         4.34863
562.3         4.31233
562.4         4.33205
562.5         4.42988
562.6         4.51548
562.7         4.56781
562.8          4.6219
562.9         4.62081
563           4.59427
563.1          4.5198
563.2         4.51152
563.3         4.60662
563.4         4.67302
563.5         4.62846
563.6         4.49068
563.7         4.42311
563.8         4.42489
563.9         4.45094
564           4.40923
564.1         4.34969
564.2         4.29933
564.3         4.19567
564.4         4.16866
564.5         4.14552
564.6         4.09739
564.7         4.04136
564.8         4.05192
564.9         3.99959
565           3.99181
565.1         4.07479
565.2         4.19359
565.3         4.39076
565.4         4.56419
565.5         4.59464
565.6         4.53277
565.7         4.43452
565.8         4.42632
565.9         4.36843
566            4.2895
566.1         4.27233
566.2          4.2895
566.3         4.26569
566.4         4.24228
566.5         4.22347
566.6         4.21373
566.7         4.25136
566.8         4.36702
566.9          4.5126
567           4.56202
567.1         4.47204
567.2         4.39999
567.3         4.37268
567.4         4.34934
567.5         4.32359
567.6         4.28459
567.7         4.34404
567.8         4.37055
567.9         4.35358
568           4.40745
568.1         4.53457
568.2         4.55262
568.3         4.49571
568.4         4.46774
568.5         4.47634
568.6         4.50649
568.7         4.46202
568.8          4.4039
568.9         4.33734
569           4.28845
569.1         4.18181
569.2         4.06147
569.3         3.98031
569.4           3.982
569.5         4.08334
569.6         4.22034
569.7         4.29441
569.8         4.35711
569.9         4.36489
570           4.27513
570.1         4.16278
570.2          4.2099
570.3         4.37126
570.4         4.48997
570.5         4.46023
570.6         4.39076
570.7         4.42988
570.8         4.48961
570.9         4.46595
571           4.38118
571.1         4.31866
571.2         4.27478
571.3         4.28319
571.4         4.23148
571.5         4.19359
571.6         4.25345
571.7         4.25799
571.8         4.24542
571.9          4.2552
572           4.25415
572.1         4.15139
572.2         4.01994
572.3         3.91704
572.4          3.9466
572.5         4.01146
572.6         4.11111
572.7         4.22834
572.8         4.28424
572.9         4.32042
573           4.29968
573.1          4.3317
573.2         4.32606
573.3         4.24961
573.4         4.15622
573.5         4.02979
573.6         4.00434
573.7         4.04408
573.8         4.08848
573.9          4.1039
574           4.16071
574.1         4.25729
574.2         4.19845
574.3         4.08711
574.4         4.01281
574.5         3.98437
574.6         4.02605
574.7         4.09636
574.8         4.03319
574.9         3.98775
575           3.92979
575.1         3.90599
575.2         3.86493
575.3         3.88193
575.4         3.91839
575.5         3.92174
575.6          3.9204
575.7         3.91202
575.8         3.82409
575.9         3.73912
576           3.68723
576.1          3.6671
576.2         3.66062
576.3         3.62023
576.4         3.55256
576.5         3.51435
576.6          3.4565
576.7         3.39475
576.8         3.39444
576.9         3.51817
577           3.56022
577.1         3.63248
577.2         3.62958
577.3         3.57718
577.4         3.51848
577.5          3.5023
577.6         3.51435
577.7         3.49565
577.8         3.45587
577.9         3.43418
578           3.44957
578.1          3.4947
578.2          3.4524
578.3         3.36734
578.4         3.35337
578.5           3.448
578.6         3.49977
578.7         3.54777
578.8         3.63313
578.9         3.75453
579           3.82873
579.1         3.88861
579.2         3.90599
579.3         3.98775
579.4         4.00637
579.5         4.00129
579.6         3.93584
579.7         3.82243
579.8         3.73847
579.9         3.70253
580           3.71689
580.1         3.73748
580.2         3.75486
580.3         3.78643
580.4         3.82475
580.5           3.841
580.6         3.85428
580.7         3.88026
580.8         3.92442
580.9         4.07206
581            4.1407
581.1         4.11833
581.2         4.12933
581.3         4.19706
581.4         4.27128
581.5         4.42418
581.6         4.56962
581.7         4.69391
581.8         4.78275
581.9         4.87429
582           4.91964
582.1         4.89226
582.2         4.83213
582.3         4.74209
582.4          4.7576
582.5         4.78534
582.6         4.88626
582.7         4.99089
582.8         5.07523
582.9         5.22086
583            5.2814
583.1         5.25342
583.2         5.17607
583.3         5.12802
583.4          5.1058
583.5          5.1081
583.6         5.13915
583.7         5.13608
583.8         5.14721
583.9         5.12112
584           5.11193
584.1         5.07676
584.2         5.05465
584.3         5.00376
584.4         4.99694
584.5         4.96897
584.6         4.92941
584.7         4.86196
584.8          4.7998
584.9         4.81465
585           4.81465
585.1         4.82581
585.2         4.82172
585.3         4.70198
585.4          4.5162
585.5         4.31409
585.6         4.22138
585.7          4.2531
585.8         4.36242
585.9         4.48745
586           4.53097
586.1         4.56021
586.2         4.55841
586.3         4.56419
586.4         4.56781
586.5         4.56383
586.6         4.55696
586.7         4.55841
586.8         4.50972
586.9         4.42347
587           4.39715
587.1         4.43773
587.2         4.46918
587.3         4.43915
587.4         4.39573
587.5         4.38934
587.6         4.31515
587.7         4.21338
587.8         4.23078
587.9         4.28354
588           4.34828
588.1         4.35534
588.2         4.34828
588.3         4.35216
588.4          4.3451
588.5         4.30811
588.6         4.27093
588.7         4.22068
588.8         4.19532
588.9         4.15484
589           4.12864
589.1         4.12933
589.2         4.13725
589.3         4.17557
589.4         4.19185
589.5         4.22904
589.6         4.30038
589.7         4.33769
589.8         4.44451
589.9         4.65582
590            4.8489
590.1         4.96105
590.2         5.08974
590.3         5.22396
590.4         5.33212
590.5         5.45127
590.6         5.57533
590.7          5.6186
590.8         5.62704
590.9         5.64875
591           5.72346
591.1         5.79336
591.2         5.86163
591.3         5.95797
591.4         6.08973
591.5         6.25762
591.6         6.33709
591.7         6.40806
591.8         6.43467
591.9         6.44026
592           6.41578
592.1         6.35459
592.2         6.19213
592.3         6.02346
592.4         6.00062
592.5         5.93072
592.6         5.85876
592.7          5.7673
592.8          5.7182
592.9         5.71658
593           5.60256
593.1         5.41889
593.2         5.35404
593.3         5.29036
593.4         5.22899
593.5         5.16375
593.6         5.08554
593.7         5.07867
593.8         5.06875
593.9         5.10733
594           5.07485
594.1          4.9095
594.2         4.81502
594.3         4.76979
594.4         4.80388
594.5          4.8448
594.6         4.89675
594.7         4.88814
594.8         4.83809
594.9         4.82692
595           4.83027
595.1         4.76388
595.2         4.62117
595.3         4.48745
595.4          4.5353
595.5          4.6445
595.6         4.68327
595.7         4.72772
595.8         4.73878
595.9          4.6862
596           4.69978
596.1         4.81094
596.2         4.87242
596.3         4.91964
596.4         4.94183
596.5         4.95577
596.6         5.06951
596.7         5.01096
596.8         4.94183
596.9         4.87766
597            4.9234
597.1         4.99884
597.2         5.01968
597.3         5.03905
597.4         5.03449
597.5         4.96859
597.6         4.78201
597.7         4.57832
597.8         4.44951
597.9         4.34439
598           4.29828
598.1         4.22347
598.2          4.2099
598.3         4.17454
598.4         4.07856
598.5         4.03932
598.6         4.10082
598.7          4.1538
598.8         4.19116
598.9         4.22556
599           4.27163
599.1         4.29441
599.2         4.32571
599.3         4.34439
599.4         4.35499
599.5         4.26813
599.6          4.2273
599.7         4.22347
599.8         4.24472
599.9         4.32465
600           4.44094
600.1         4.58303
600.2         4.63721
600.3         4.62518
600.4         4.61099
600.5         4.61171
600.6          4.6128
600.7         4.62263
600.8         4.65765
600.9         4.65509
601           4.62591
601.1         4.53385
601.2         4.53854
601.3         4.61826
601.4         4.65838
601.5         4.65034
601.6         4.57904
601.7         4.53313
601.8         4.54287
601.9         4.53421
602           4.52232
602.1         4.50289
602.2         4.42454
602.3         4.43309
602.4         4.52088
602.5         4.61644
602.6         4.70896
602.7         4.73951
602.8         4.76425
602.9         4.85711
603           4.90763
603.1         4.83623
603.2         4.71926
603.3         4.57107
603.4         4.56238
603.5         4.66643
603.6         4.76536
603.7         4.88889
603.8         4.99884
603.9         5.04438
604           5.02766
604.1         4.98446
604.2         4.88439
604.3          4.7909
604.4         4.75649
604.5          4.7233
604.6          4.6851
604.7         4.56419
604.8           4.527
604.9         4.57179
605           4.59827
605.1         4.60408
605.2         4.58702
605.3         4.56709
605.4         4.57324
605.5         4.63064
605.6         4.66826
605.7          4.7119
605.8          4.7119
605.9         4.69611
606           4.68694
606.1         4.67411
606.2         4.71668
606.3         4.82283
606.4         4.96821
606.5         5.02766
606.6         4.97728
606.7          4.8829
606.8         4.82506
606.9         4.80871
607           4.87392
607.1         4.96482
607.2         5.03221
607.3         5.15106
607.4         5.20771
607.5         5.19072
607.6           5.178
607.7         5.15067
607.8         5.17838
607.9         5.22396
608           5.23596
608.1         5.19149
608.2         5.13262
608.3          5.0863
608.4          5.0459
608.5         4.97917
608.6          5.0121
608.7         5.07447
608.8         5.04704
608.9         4.95313
609           4.98862
609.1         5.07943
609.2         5.15298
609.3         5.26041
609.4          5.2779
609.5         5.24372
609.6         5.18339
609.7         5.10389
609.8          5.0577
609.9         5.09127
610           5.14529
610.1         5.21583
610.2         5.29776
610.3         5.38701
610.4         5.51909
610.5         5.63628
610.6         5.73116
610.7         5.78155
610.8         5.79254
610.9         5.81049
611           5.83951
611.1         5.86984
611.2         5.87599
611.3         5.78562
611.4         5.68423
611.5         5.56934
611.6         5.50041
611.7          5.4406
611.8         5.38386
611.9         5.35404
612           5.27401
612.1          5.1726
612.2         5.09127
612.3           5.076
612.4         5.10465
612.5         5.10886
612.6         5.03639
612.7         5.02917
612.8         4.98106
612.9         4.93242
613            4.9264
613.1         4.86458
613.2         4.83027
613.3         4.81948
613.4         4.83288
613.5         4.93919
613.6         4.99732
613.7         5.05047
613.8         5.04058
613.9         4.99467
614           4.96708
614.1         5.02917
614.2         5.00793
614.3         4.92001
614.4         4.91739
614.5         4.95124
614.6          5.0121
614.7         5.04514
614.8         5.11346
614.9         5.13685
615           5.09509
615.1         5.02993
615.2         4.98938
615.3          5.0478
615.4          5.1192
615.5         5.15259
615.6         5.22241
615.7         5.31961
615.8         5.35992
615.9         5.31219
616           5.20308
616.1         5.11729
616.2         5.05237
616.3         5.03449
616.4         5.04096
616.5         5.04856
616.6         5.04019
616.7         4.98257
616.8         4.82395
616.9           4.713
617           4.66753
617.1         4.63611
617.2          4.6332
617.3         4.78164
617.4         4.76721
617.5         4.68987
617.6         4.66716
617.7         4.66606
617.8          4.6088
617.9         4.52664
618           4.53854
618.1         4.54648
618.2         4.56202
618.3         4.59355
618.4         4.67741
618.5          4.8154
618.6         4.84927
618.7         4.83958
618.8         4.86271
618.9         4.98295
619           5.13416
619.1         5.24837
619.2         5.31727
619.3         5.28452
619.4          5.3329
619.5         5.41298
619.6         5.43507
619.7         5.42481
619.8         5.41022
619.9         5.45839
620           5.46908
620.1         5.45839
620.2         5.45127
620.3          5.3874
620.4         5.27634
620.5         5.17337
620.6         5.20501
620.7          5.3662
620.8         5.50041
620.9         5.62623
621           5.69271
621.1         5.75795
621.2         5.85753
621.3         5.81539
621.4         5.71253
621.5         5.59254
621.6         5.58854
621.7         5.65157
621.8         5.62744
621.9         5.45443
622           5.25303
622.1         5.16067
622.2         5.21042
622.3         5.32821
622.4          5.4118
622.5         5.50438
622.6         5.57933
622.7         5.62864
622.8         5.67293
622.9         5.73035
623           5.80396
623.1         5.87681
623.2          5.9233
623.3         5.94929
623.4          5.9464
623.5         5.84197
623.6         5.72265
623.7         5.53303
623.8         5.42954
623.9         5.44455
624           5.49564
624.1         5.54977
624.2           5.539
624.3         5.52148
624.4         5.50995
624.5         5.45483
624.6         5.42639
624.7         5.42718
624.8         5.33603
624.9         5.21661
625           5.09165
625.1         5.00907
625.2         5.01134
625.3         4.94974
625.4         4.90575
625.5         4.89788
625.6         4.88926
625.7         4.91776
625.8         4.91363
625.9         4.94145
626           4.96105
626.1         5.05085
626.2         5.15952
626.3         5.22473
626.4         5.16259
626.5         5.12956
626.6         5.18609
626.7         5.23403
626.8         5.25109
626.9         5.22241
627           5.26157
627.1         5.32782
627.2         5.39684
627.3         5.46987
627.4         5.57773
627.5         5.63749
627.6          5.7409
627.7         5.79418
627.8         5.83133
627.9         5.84361
628           5.83133
628.1         5.90518
628.2         6.02097
628.3         6.07469
628.4         6.10646
628.5         6.13076
628.6         6.11399
628.7         6.05468
628.8         5.95838
628.9         5.75308
629           5.65278
629.1         5.62021
629.2         5.66003
629.3         5.69513
629.4         5.64272
629.5         5.52148
629.6         5.43783
629.7         5.41653
629.8         5.40944
629.9         5.37287
630           5.31649
630.1         5.32078
630.2         5.30829
630.3         5.26313
630.4         5.28296
630.5          5.3658
630.6         5.41495
630.7         5.47185
630.8         5.46274
630.9         5.39055
631           5.26118
631.1         5.18108
631.2         5.14337
631.3         5.09165
631.4         5.08821
631.5         5.14721
631.6         5.20965
631.7         5.30946
631.8         5.37326
631.9         5.38662
632           5.41022
632.1         5.41732
632.2         5.36306
632.3         5.31024
632.4         5.29153
632.5         5.19767
632.6         5.15952
632.7         5.11729
632.8         5.03981
632.9         5.02272
633           5.08554
633.1         5.21429
633.2         5.23558
633.3          5.2744
633.4         5.32313
633.5         5.31844
633.6         5.38269
633.7         5.51949
633.8         5.63829
633.9         5.65962
634            5.6391
634.1         5.61218
634.2         5.67575
634.3         5.77462
634.4         5.86163
634.5         5.93814
634.6         5.95136
634.7         6.01972
634.8          5.9886
634.9         5.79866
635           5.66285
635.1         5.52745
635.2         5.47066
635.3         5.44336
635.4         5.43744
635.5          5.4572
635.6         5.42205
635.7         5.45641
635.8          5.5179
635.9         5.62623
636           5.63387
636.1         5.59815
636.2         5.59975
636.3         5.57533
636.4         5.53143
636.5         5.44771
636.6         5.51432
636.7         5.71091
636.8         5.80478
636.9         5.90723
637           5.97534
637.1          5.9588
637.2         5.96459
637.3         6.07803
637.4         6.16687
637.5         6.15636
637.6         6.13453
637.7         6.15762
637.8         6.20394
637.9         6.24915
638           6.20351
638.1         6.18328
638.2         6.21871
638.3         6.30388
638.4         6.33496
638.5         6.39906
638.6         6.38836
638.7          6.3674
638.8         6.38408
638.9         6.36227
639           6.33709
639.1         6.28392
639.2          6.2644
639.3         6.26186
639.4         6.27882
639.5         6.23434
639.6         6.21406
639.7         6.19635
639.8         6.24958
639.9         6.27246
640           6.25296
640.1         6.23519
640.2         6.20183
640.3         6.14166
640.4         6.05801
640.5         5.93526
640.6         5.75226
640.7         5.49366
640.8         5.36227
640.9         5.30634
641            5.3118
641.1         5.21931
641.2         5.20617
641.3         5.14683
641.4          5.0558
641.5         5.00225
641.6         5.06113
641.7         5.25963
641.8         5.39645
641.9         5.52029
642           5.54897
642.1         5.64312
642.2         5.64352
642.3         5.57813
642.4         5.59014
642.5         5.63186
642.6         5.68504
642.7         5.76567
642.8         5.83379
642.9         5.94145
643           5.99192
643.1         6.03136
643.2         6.02388
643.3         6.02097
643.4         6.07595
643.5         6.20225
643.6         6.25254
643.7         6.23434
643.8         6.22462
643.9         6.12824
644           6.09558
644.1         6.02429
644.2         6.02429
644.3          6.1736
644.4          6.3307
644.5         6.49884
644.6         6.65344
644.7         6.72791
644.8          6.7165
644.9         6.71957
645           6.70027
645.1         6.66131
645.2         6.57591
645.3         6.47942
645.4         6.46435
645.5          6.3905
645.6          6.3674
645.7         6.37381
645.8         6.33539
645.9          6.2128
646           6.08012
646.1         6.00394
646.2         5.97659
646.3         5.98901
646.4         5.99233
646.5          5.9915
646.6          5.9741
646.7         5.94558
646.8         5.99565
646.9         6.08263
647           6.13915
647.1         6.16729
647.2           6.275
647.3         6.33496
647.4         6.39649
647.5         6.46219
647.6         6.60113
647.7         6.68712
647.8         6.81384
647.9         6.95113
648           7.01602
648.1         7.12726
648.2         7.16211
648.3         7.18888
648.4         7.17708
648.5         7.16801
648.6         7.09339
648.7         6.91456
648.8         6.79529
648.9         6.76618
649           6.64558
649.1         6.58764
649.2         6.55248
649.3         6.63205
649.4         6.64165
649.5          6.5278
649.6         6.48675
649.7         6.46865
649.8         6.46822
649.9         6.44197
650           6.38322
650.1         6.31878
650.2         6.28604
650.3         6.26186
650.4         6.24788
650.5         6.21322
650.6         6.21913
650.7         6.25847
650.8         6.30176
650.9         6.40549
651           6.42651
651.1         6.37125
651.2         6.31963
651.3         6.26991
651.4         6.29496
651.5         6.35587
651.6          6.3516
651.7         6.29751
651.8         6.22673
651.9          6.2242
652           6.18876
652.1         6.18244
652.2         6.18623
652.3         6.17907
652.4         6.17192
652.5          6.1896
652.6         6.07762
652.7         6.06009
652.8         6.08681
652.9          5.9621
653           5.77422
653.1           5.681
653.2         5.62744
653.3         5.60376
653.4         5.60416
653.5         5.62021
653.6         5.58173
653.7         5.56374
653.8         5.49128
653.9         5.40668
654           5.36816
654.1         5.41377
654.2         5.52984
654.3         5.60055
654.4         5.61138
654.5         5.61299
654.6         5.61218
654.7         5.65801
654.8         5.71374
654.9         5.67091
655           5.59094
655.1         5.56414
655.2         5.59294
655.3         5.62262
655.4         5.60496
655.5         5.55057
655.6         5.57893
655.7         5.58253
655.8         5.56334
655.9         5.60737
656           5.60697
656.1         5.49564
656.2         5.45443
656.3         5.37601
656.4          5.4118
656.5         5.57493
656.6         5.59495
656.7         5.57134
656.8         5.52666
656.9         5.49882
657           5.47264
657.1         5.50081
657.2         5.52307
657.3          5.4185
657.4         5.38386
657.5          5.3713
657.6         5.40668
657.7          5.4489
657.8         5.52029
657.9         5.55376
658           5.58854
658.1         5.63427
658.2         5.71212
658.3         5.81294
658.4           5.913
658.5         5.98736
658.6         6.08555
658.7            6.25
658.8         6.41449
658.9         6.54208
659           6.59765
659.1         6.61375
659.2         6.64165
659.3         6.67793
659.4         6.83065
659.5         7.04296
659.6         7.13992
659.7         7.10647
659.8         6.97928
659.9         6.81826
660           6.76178
660.1         6.78161
660.2         6.77147
660.3         6.73494
660.4         6.67093
660.5         6.65257
660.6         6.66481
660.7         6.63991
660.8         6.60026
660.9         6.58069
661           6.56419
661.1         6.59808
661.2         6.62639
661.3         6.54555
661.4         6.36398
661.5         6.12028
661.6         6.09976
661.7         6.11316
661.8         6.14334
661.9         6.13873
662           6.15762
662.1         6.26271
662.2         6.34605
662.3         6.50143
662.4         6.69194
662.5         6.84837
662.6         6.86034
662.7         6.82269
662.8         6.79043
662.9         6.68887
663           6.58243
663.1         6.46607
663.2         6.49323
663.3         6.58677
663.4          6.6229
663.5          6.5694
663.6         6.47037
663.7         6.37509
663.8         6.38921
663.9         6.46951
664           6.49495
664.1         6.45875
664.2         6.47296
664.3         6.50704
664.4         6.57114
664.5         6.55899
664.6         6.49064
664.7         6.42179
664.8         6.44928
664.9         6.59025
665           6.59112
665.1          6.4997
665.2         6.47296
665.3         6.53645
665.4         6.57895
665.5         6.64602
665.6         6.67924
665.7          6.6168
665.8         6.56289
665.9         6.50575
666            6.4915
666.1         6.56159
666.2         6.47684
666.3         6.32644
666.4          6.1993
666.5         6.14334
666.6          6.1467
666.7         6.14208
666.8         6.14964
666.9         6.20309
667             6.239
667.1         6.28392
667.2         6.27925
667.3         6.33752
667.4         6.35032
667.5          6.4072
667.6         6.32729
667.7          6.1425
667.8         5.99648
667.9         5.98653
668           6.06468
668.1         6.19382
668.2         6.21786
668.3         6.11902
668.4         6.03011
668.5         5.88873
668.6         5.85467
668.7         5.87681
668.8         5.90765
668.9         5.88873
669           5.92041
669.1         6.05593
669.2         6.20773
669.3         6.32857
669.4         6.30644
669.5         6.28264
669.6         6.32005
669.7         6.47856
669.8         6.51828
669.9         6.51309
670           6.48201
670.1         6.46435
670.2         6.46219
670.3         6.45703
670.4         6.40935
670.5         6.42007
670.6         6.50618
670.7         6.51569
670.8         6.51828
670.9         6.58851
671           6.64602
671.1         6.71298
671.2         6.65519
671.3         6.51396
671.4         6.44756
671.5         6.53948
671.6         6.64209
671.7         6.76046
671.8         6.77103
671.9         6.73055
672           6.70509
672.1         6.63554
672.2         6.57635
672.3         6.54511
672.4          6.5278
672.5         6.54338
672.6         6.53992
672.7         6.45402
672.8         6.38408
672.9         6.31239
673           6.25042
673.1         6.25762
673.2         6.35757
673.3         6.55769
673.4         6.58851
673.5         6.60069
673.6         6.65694
673.7         6.71606
673.8         6.83552
673.9         6.89454
674           6.91634
674.1         6.83331
674.2         6.75958
674.3         6.75473
674.4         6.79441
674.5         6.89632
674.6         7.01512
674.7         7.12409
674.8         7.36522
674.9         7.61456
675           7.66277
675.1         7.55021
675.2         7.40203
675.3          7.2608
675.4         7.19615
675.5         7.17844
675.6         7.16075
675.7         7.18661
675.8         7.19524
675.9          7.2339
676           7.21387
676.1          7.1146
676.2         6.99943
676.3         6.90121
676.4         6.88698
676.5         6.84925
676.6         6.76178
676.7         6.55032
676.8         6.30729
676.9          6.1896
677           6.15846
677.1         6.23223
677.2         6.30218
677.3         6.33837
677.4         6.34434
677.5         6.28816
677.6         6.20647
677.7         6.09726
677.8         6.04093
677.9         6.00062
678           5.99482
678.1         5.91753
678.2         5.89284
678.3         5.92247
678.4         5.93402
678.5         5.86614
678.6         5.77381
678.7         5.62784
678.8         5.60938
678.9         5.54538
679           5.57413
679.1          5.6697
679.2         5.71172
679.3         5.74333
679.4         5.79621
679.5         5.85098
679.6         5.93196
679.7         6.08681
679.8         6.23561
679.9         6.35672
680           6.33837
680.1         6.36099
680.2         6.33539
680.3         6.19087
680.4         6.06844
680.5         6.04301
680.6          6.1073
680.7         6.15258
680.8          6.2572
680.9         6.25805
681           6.15636
681.1         6.11106
681.2         6.14502
681.3         6.19171
681.4         6.19297
681.5         6.22124
681.6         6.23561
681.7         6.35757
681.8         6.44111
681.9         6.49754
682            6.5252
682.1         6.50791
682.2         6.52477
682.3         6.54252
682.4         6.50272
682.5         6.50575
682.6          6.6229
682.7         6.73494
682.8         6.78161
682.9         6.77103
683           6.69238
683.1          6.6718
683.2         6.64034
683.3         6.65825
683.4         6.61767
683.5          6.5226
683.6         6.42136
683.7         6.33326
683.8         6.25296
683.9         6.10897
684           5.99938
684.1         5.96169
684.2         6.00062
684.3         6.05176
684.4         5.96086
684.5         5.89489
684.6         5.92206
684.7         6.00643
684.8         6.02804
684.9          5.9944
685           5.98321
685.1         5.95177
685.2         5.90435
685.3         5.77747
685.4         5.68665
685.5         5.62222
685.6         5.63146
685.7         5.67414
685.8         5.66043
685.9         5.61539
686           5.57773
686.1         5.55057
686.2         5.53582
686.3         5.56095
686.4         5.54658
686.5         5.51671
686.6         5.52029
686.7         5.40235
686.8         5.36149
686.9         5.39173
687           5.45127
687.1         5.50597
687.2         5.49406
687.3         5.42757
687.4         5.45878
687.5         5.51671
687.6          5.4671
687.7         5.40825
687.8         5.41338
687.9         5.49882
688           5.59414
688.1         5.69716
688.2         5.75673
688.3         5.75348
688.4         5.75673
688.5          5.8518
688.6         5.88215
688.7         5.91547
688.8         5.90394
688.9         5.90847
689           5.93113
689.1         5.94103
689.2         5.97824
689.3         5.98363
689.4         5.97617
689.5         5.91135
689.6         5.86368
689.7         5.96872
689.8         6.10771
689.9         6.14712
690           6.10479
690.1         6.02429
690.2         5.98984
690.3         5.92948
690.4         5.80968
690.5         5.67656
690.6         5.68181
690.7         5.71212
690.8         5.74536
690.9           5.719
691            5.6564
691.1         5.59054
691.2         5.51551
691.3         5.42441
691.4         5.48771
691.5         5.54419
691.6         5.55496
691.7         5.63226
691.8           5.734
691.9         5.83747
692           5.89366
692.1         5.86902
692.2         5.81825
692.3         5.70565
692.4         5.62583
692.5         5.68302
692.6         5.70282
692.7         5.60938
692.8         5.57853
692.9          5.6399
693           5.64553
693.1         5.68382
693.2         5.69433
693.3         5.71293
693.4         5.73968
693.5         5.69433
693.6         5.60456
693.7         5.46472
693.8         5.41416
693.9         5.41141
694            5.4774
694.1         5.62744
694.2         5.80804
694.3          5.9559
694.4         6.00851
694.5         6.04301
694.6         6.03677
694.7         6.09809
694.8         6.16939
694.9         6.15384
695           6.13915
695.1         6.07094
695.2         6.08848
695.3         6.30644
695.4         6.48503
695.5         6.54901
695.6          6.5278
695.7         6.52953
695.8         6.57504
695.9         6.62508
696           6.61201
696.1           6.501
696.2         6.40035
696.3         6.25889
696.4         6.16267
696.5         6.08848
696.6         5.96252
696.7         5.87599
696.8          5.8346
696.9         5.90476
697           5.96128
697.1          5.8953
697.2         5.83051
697.3          5.7413
697.4         5.68867
697.5         5.61258
697.6         5.57413
697.7         5.55336
697.8         5.59054
697.9         5.62864
698           5.61299
698.1         5.58333
698.2         5.57174
698.3         5.61579
698.4         5.65922
698.5         5.70241
698.6         5.67333
698.7         5.69837
698.8         5.75267
698.9         5.89736
699           6.03011
699.1         6.11567
699.2         6.13495
699.3         6.10562
699.4          6.1119
699.5         6.16351
699.6         6.21871
699.7         6.21111
699.8         6.13285
699.9         6.05551
700           6.09475
700.1         6.16014
700.2         6.22927
700.3         6.21575
700.4         6.16855
700.5         6.12237
700.6         6.11693
700.7         6.08597
700.8         6.10311
700.9         6.08973
701           6.13411
701.1         6.22124
701.2         6.29029
701.3         6.27925
701.4         6.27882
701.5         6.26991
701.6         6.26695
701.7         6.25593
701.8         6.33368
701.9         6.39392
702           6.44627
702.1          6.4846
702.2         6.50834
702.3         6.49754
702.4          6.4394
702.5          6.3721
702.6         6.31452
702.7         6.31494
702.8         6.27797
702.9         6.16267
703           6.07428
703.1         6.02679
703.2         5.99565
703.3         5.98611
703.4         5.92289
703.5         5.76161
703.6          5.6395
703.7         5.52865
703.8         5.49922
703.9         5.48453
704           5.46908
704.1         5.46947
704.2         5.42954
704.3         5.40353
704.4         5.44969
704.5         5.50319
704.6         5.52944
704.7         5.58574
704.8         5.61018
704.9         5.51512
705           5.48096
705.1         5.55177
705.2         5.58173
705.3         5.62864
705.4         5.64593
705.5         5.64875
705.6         5.65721
705.7         5.66527
705.8         5.77096
705.9         5.86204
706           5.88914
706.1         5.89777
706.2         5.95838
706.3         6.06718
706.4          6.1593
706.5         6.23815
706.6         6.21829
706.7          6.2373
706.8         6.24873
706.9         6.32303
707           6.32687
707.1         6.30048
707.2         6.22589
707.3         6.16729
707.4         6.13034
707.5         6.08931
707.6         6.15762
707.7         6.30048
707.8         6.40292
707.9         6.47167
708           6.55335
708.1         6.63642
708.2          6.7772
708.3         6.86566
708.4         6.90299
708.5         6.95872
708.6          7.0223
708.7          7.0988
708.8         7.16302
708.9         7.23071
709           7.26217
709.1         7.24347
709.2         7.24666
709.3         7.26263
709.4         7.19024
709.5         7.18615
709.6         7.22571
709.7         7.14083
709.8          7.0659
709.9         7.04566
710           6.98107
710.1         7.07671
710.2         7.12726
710.3         7.05825
710.4          6.9766
710.5          6.9159
710.6         6.86833
710.7         6.84482
710.8         6.83198
710.9          6.8852
711           6.90566
711.1         6.84881
711.2         6.81296
711.3         6.87454
711.4         6.94756
711.5         7.00974
711.6         7.18434
711.7         7.44726
711.8         7.65059
711.9         7.77192
712           7.85144
712.1         7.96479
712.2         8.07028
712.3          8.1257
712.4         8.14551
712.5         8.15808
712.6         8.28726
712.7         8.36936
712.8         8.39829
712.9         8.38652
713           8.39731
713.1         8.51501
713.2         8.54816
713.3         8.43613
713.4         8.28628
713.5         8.12619
713.6         8.01793
713.7         7.89849
713.8         7.81494
713.9         7.83911
714           7.90706
714.1         8.09773
714.2         8.14841
714.3         8.17163
714.4          8.0905
714.5         7.92946
714.6         7.85286
714.7         7.66652
714.8         7.51721
714.9           7.362
715           7.23891
715.1         7.11731
715.2         7.07716
715.3         7.04656
715.4          7.0704
715.5         7.10783
715.6         7.11867
715.7         7.15124
715.8         7.28181
715.9         7.41263
716           7.47779
716.1         7.56557
716.2         7.72713
716.3         7.92326
716.4         8.02033
716.5         8.05682
716.6         8.10448
716.7          8.1881
716.8         8.21963
716.9         8.28141
717           8.36838
717.1         8.32728
717.2         8.22254
717.3         8.11075
717.4         8.06114
717.5         7.97339
717.6         7.91278
717.7         7.85239
717.8         7.85334
717.9         7.83863
718           7.74079
718.1         7.67309
718.2         7.65199
718.3         7.66559
718.4         7.68811
718.5         7.68435
718.6          7.7196
718.7         7.82442
718.8         7.90039
718.9         7.88993
719           7.87804
719.1         7.91706
719.2         7.92135
719.3         7.78798
719.4         7.69422
719.5         7.56557
719.6         7.47316
719.7         7.51303
719.8         7.61176
719.9         7.57909
720           7.57629
720.1         7.51767
720.2         7.47223
720.3         7.44033
720.4         7.52231
720.5         7.64872
720.6         7.68295
720.7         7.66652
720.8         7.72478
720.9          7.7342
721           7.73891
721.1         7.72007
721.2         7.63795
721.3         7.60615
721.4         7.70878
721.5         7.81258
721.6         7.88517
721.7         7.95332
721.8         8.02512
721.9         8.11846
722           8.07846
722.1         7.97387
722.2         7.88517
722.3         7.75871
722.4         7.70032
722.5         7.60989
722.6         7.54509
722.7         7.49401
722.8         7.43848
722.9         7.37257
723            7.2969
723.1          7.2494
723.2         7.18888
723.3         7.03667
723.4         6.90032
723.5         6.82711
723.6         6.74901
723.7         6.71825
723.8         6.69983
723.9         6.66481
724           6.62726
724.1         6.58069
724.2         6.57331
724.3         6.55985
724.4         6.51093
724.5          6.4042
724.6         6.24069
724.7         6.04301
724.8         6.00726
724.9         6.07428
725           6.24746
725.1         6.42093
725.2         6.53299
725.3         6.52866
725.4         6.52001
725.5         6.55595
725.6         6.58069
725.7         6.58938
725.8          6.6107
725.9         6.67311
726           6.67618
726.1         6.65519
726.2         6.59678
726.3         6.45617
726.4         6.49538
726.5          6.5668
726.6          6.6972
726.7         6.90343
726.8         7.01826
726.9         7.08707
727           7.07986
727.1          7.0623
727.2         7.05015
727.3         7.04296
727.4         7.17299
727.5           7.312
727.6         7.34409
727.7         7.31154
727.8         7.30284
727.9         7.31063
728             7.362
728.1         7.55579
728.2          7.6183
728.3         7.62251
728.4         7.62064
728.5          7.5437
728.6         7.47455
728.7         7.28044
728.8         7.17345
728.9         7.07761
729            7.0223
729.1         7.04611
729.2         7.09474
729.3          7.1916
729.4           7.264
729.5         7.27724
729.6          7.2116
729.7         7.14852
729.8          7.1671
729.9          7.2166
730           7.22525
730.1         7.21115
730.2         7.16166
730.3          7.0668
730.4         6.94889
730.5         6.84349
730.6         6.76134
730.7         6.75738
730.8         6.73978
730.9          6.6517
731           6.64427
731.1         6.67968
731.2         6.67399
731.3         6.68931
731.4         6.69325
731.5          6.7411
731.6         6.83375
731.7         6.98063
731.8         7.12138
731.9          7.2777
732            7.3597
732.1         7.41586
732.2         7.46807
732.3         7.52092
732.4         7.55393
732.5         7.53904
732.6          7.5721
732.7         7.69328
732.8         7.81826
732.9         7.92278
733           7.95619
733.1         8.02272
733.2         8.06499
733.3         7.98152
733.4         7.75871
733.5         7.42878
733.6         7.10602
733.7         6.90655
733.8         6.85324
733.9         6.89898
734           6.94265
734.1         7.03712
734.2         7.09249
734.3         7.23436
734.4         7.36982
734.5          7.4954
734.6         7.60288
734.7         7.67872
734.8         7.62859
734.9         7.48937
735           7.44217
735.1          7.4334
735.2         7.42832
735.3         7.41678
735.4          7.3896
735.5         7.27632
735.6         7.25031
735.7         7.27632
735.8         7.29873
735.9         7.34363
736           7.30147
736.1         7.16257
736.2         7.02051
736.3         6.85191
736.4          6.8165
736.5         6.82136
736.6         6.80589
736.7         6.74857
736.8         6.68187
736.9         6.65475
737           6.75561
737.1         6.85945
737.2         6.94979
737.3         7.06725
737.4         7.10467
737.5         7.15758
737.6         7.24165
737.7         7.38131
737.8         7.42555
737.9         7.52185
738           7.63701
738.1         7.64122
738.2         7.62859
738.3         7.60849
738.4          7.6342
738.5         7.71725
738.6         7.87233
738.7         8.06307
738.8          8.2172
738.9         8.16969
739           8.16776
739.1         8.11026
739.2         8.06259
739.3          8.1257
739.4         8.10351
739.5          8.0304
739.6         7.99014
739.7         7.93184
739.8         7.86378
739.9         7.81684
740           7.75258
740.1         7.68201
740.2         7.66699
740.3         7.64122
740.4         7.58049
740.5         7.50839
740.6         7.48752
740.7         7.48613
740.8         7.58095
740.9         7.54788
741           7.56464
741.1         7.65762
741.2         7.79602
741.3         7.82868
741.4         7.76862
741.5         7.69187
741.6         7.58888
741.7         7.47918
741.8         7.49169
741.9         7.69656
742           7.87376
742.1         7.93566
742.2         7.93137
742.3         7.82868
742.4         7.83484
742.5         7.90611
742.6         7.87804
742.7         7.82536
742.8         7.77664
742.9         7.83863
743            7.9285
743.1         7.92755
743.2         7.86378
743.3         7.81352
743.4         7.73278
743.5         7.69375
743.6         7.75305
743.7         7.77948
743.8         7.88089
743.9         8.01793
744           8.09532
744.1         8.11653
744.2         8.14841
744.3         8.25122
744.4         8.25706
744.5         8.18325
744.6         8.17357
744.7         8.07846
744.8         8.07365
744.9         8.19149
745            8.3097
745.1         8.41155
745.2         8.40222
745.3         8.30726
745.4         8.18519
745.5         8.07317
745.6         8.01265
745.7          8.0256
745.8         8.05393
745.9         8.09243
746           8.06499
746.1         8.05682
746.2         8.00019
746.3         7.82015
746.4         7.68952
746.5          7.5679
746.6         7.58375
746.7         7.64684
746.8         7.63654
746.9         7.60242
747            7.6314
747.1         7.64591
747.2         7.64684
747.3         7.72243
747.4         7.82536
747.5          7.9538
747.6         7.99924
747.7         8.01697
747.8         8.03856
747.9         8.05201
748           8.09098
748.1         8.07509
748.2         8.01793
748.3         8.05297
748.4         8.08713
748.5         8.10689
748.6         8.08472
748.7         8.07269
748.8         8.08231
748.9         8.07894
749           7.98535
749.1         7.83674
749.2         7.75258
749.3         7.73561
749.4         7.68435
749.5         7.57396
749.6         7.52603
749.7         7.62999
749.8          7.6975
749.9         7.72149
750           7.67637
750.1         7.53951
750.2         7.37763
750.3         7.23345
750.4         7.17436
750.5         7.15396
750.6         7.11686
750.7         7.16075
750.8         7.19069
750.9         7.28226
751           7.33171
751.1         7.34868
751.2         7.39282
751.3          7.4237
751.4         7.41079
751.5         7.41217
751.6         7.41632
751.7         7.46946
751.8         7.52278
751.9         7.57582
752            7.6314
752.1          7.5544
752.2         7.51349
752.3         7.60522
752.4         7.67121
752.5         7.71537
752.6         7.73373
752.7         7.70173
752.8         7.74833
752.9         7.88184
753           8.00259
753.1         8.13005
753.2         8.20749
753.3         8.29213
753.4         8.19682
753.5         8.11943
753.6         8.04528
753.7          7.8448
753.8         7.77712
753.9         7.85809
754           7.88232
754.1         7.78751
754.2         7.67684
754.3         7.60849
754.4         7.47964
754.5         7.35511
754.6         7.31429
754.7         7.35695
754.8         7.35833
754.9         7.26354
755           7.17662
755.1         7.13856
755.2         7.14309
755.3         7.07085
755.4         7.03712
755.5          7.0506
755.6         7.00705
755.7         6.97571
755.8         6.99674
755.9         7.02904
756            7.0997
756.1         7.22252
756.2         7.32666
756.3          7.3643
756.4         7.44402
756.5         7.56883
756.6         7.67919
756.7         7.65621
756.8         7.66418
756.9          7.7022
757           7.68764
757.1         7.55719
757.2         7.55114
757.3         7.60849
757.4         7.64263
757.5         7.61877
757.6         7.59308
757.7         7.54463
757.8         7.50931
757.9         7.55812
758           7.50514
758.1         7.25715
758.2         7.08888
758.3         6.98242
758.4         6.88965
758.5         6.75517
758.6         6.63075
758.7         6.49884
758.8         6.37766
758.9         6.29071
759           6.24365
759.1         6.20267
759.2         6.25847
759.3         6.33326
759.4         6.27713
759.5         6.14922
759.6         6.11567
759.7          6.1425
759.8         6.26186
759.9         6.36227
760           6.36654
760.1         6.31707
760.2         6.33539
760.3         6.42737
760.4         6.46908
760.5          6.4351
760.6         6.51136
760.7         6.66568
760.8         6.76971
760.9         6.82092
761           6.89054
761.1         6.95872
761.2         7.08843
761.3         7.29964
761.4          7.4727
761.5         7.53114
761.6         7.54416
761.7          7.6534
761.8         7.75305
761.9         7.86046
762           7.88469
762.1         7.84006
762.2         7.88517
762.3         7.93089
762.4         8.06355
762.5         8.18471
762.6         8.27653
762.7         8.30238
762.8          8.4145
762.9         8.56153
763           8.77844
763.1         8.99553
763.2           9.078
763.3         9.21475
763.4         9.24768
763.5          9.2343
763.6         9.19523
763.7         9.04385
763.8         8.86647
763.9         8.73935
764           8.64747
764.1         8.55063
764.2         8.43023
764.3         8.30433
764.4         8.27166
764.5         8.36985
764.6          8.4086
764.7         8.46074
764.8          8.4091
764.9         8.27507
765           8.18907
765.1         8.08183
765.2         8.02512
765.3         8.00403
765.4         8.12329
765.5         8.13295
765.6         8.21283
765.7         8.29701
765.8         8.40075
765.9         8.51106
766           8.53232
766.1         8.62706
766.2         8.68935
766.3         8.77844
766.4         8.85034
766.5         8.81159
766.6          8.8131
766.7         8.88211
766.8         9.03163
766.9         9.22658
767           9.32148
767.1         9.28067
767.2          9.1747
767.3          9.1245
767.4         9.17983
767.5         9.25438
767.6         9.31837
767.7         9.29822
767.8         9.25644
767.9         9.30235
768           9.20293
768.1         9.04079
768.2         8.98283
768.3         8.93721
768.4         8.92152
768.5         8.98182
768.6         9.06933
768.7         9.01128
768.8         8.91697
768.9         8.88161
769           8.85135
769.1         8.85588
769.2         8.86647
769.3         8.86698
769.4         8.83926
769.5         8.89372
769.6         8.94835
769.7         8.95494
769.8         8.94633
769.9         8.86849
770             8.794
770.1         8.82265
770.2         9.02094
770.3         9.25283
770.4          9.3313
770.5         9.35304
770.6           9.394
770.7         9.48819
770.8         9.56712
770.9         9.58337
771           9.48454
771.1         9.31734
771.2         9.19266
771.3         9.06933
771.4         9.01179
771.5         9.03875
771.6         8.98994
771.7         8.88615
771.8         8.72183
771.9         8.61662
772           8.47602
772.1         8.32044
772.2         8.23566
772.3         8.21866
772.4         8.20846
772.5          8.2342
772.6         8.27702
772.7         8.27312
772.8         8.32386
772.9         8.39192
773           8.49328
773.1         8.48983
773.2         8.40222
773.3           8.318
773.4         8.28043
773.5         8.34978
773.6         8.31214
773.7         8.12764
773.8          8.0208
773.9          8.0674
774           8.16631
774.1         8.21477
774.2         8.23274
774.3         8.35516
774.4         8.55509
774.5         8.67738
774.6         8.67488
774.7         8.63453
774.8          8.6405
774.9         8.82316
775           8.99858
775.1         9.08821
775.2          9.1245
775.3           9.102
775.4         9.01026
775.5           8.792
775.6         8.65295
775.7         8.56351
775.8         8.68586
775.9         8.78246
776           8.83674
776.1         8.83523
776.2         8.89019
776.3         8.96254
776.4         9.05607
776.5         9.22041
776.6         9.40698
776.7         9.56189
776.8         9.61853
776.9         9.55403
777           9.36651
777.1         9.28067
777.2         9.35667
777.3         9.43037
777.4         9.46265
777.5          9.3883
777.6         9.31992
777.7         9.28945
777.8         9.34269
777.9         9.32561
778           9.25335
778.1          9.1629
778.2         9.03316
778.3         8.74736
778.4         8.58533
778.5         8.43957
778.6         8.40811
778.7          8.3395
778.8         8.27264
778.9         8.18665
779           8.10689
779.1         8.09532
779.2         8.08809
779.3         8.06788
779.4          8.0424
779.5         7.98344
779.6          7.9042
779.7         7.86236
779.8         7.96813
779.9         8.07846
780           8.13295
780.1         8.14454
780.2         8.13971
780.3         8.04721
780.4         8.04384
780.5         8.05586
780.6         8.01745
780.7         7.92421
780.8         7.81021
780.9         7.66418
781           7.58982
781.1         7.65153
781.2         7.67497
781.3         7.73749
781.4         7.68952
781.5         7.56138
781.6          7.4237
781.7         7.26263
781.8         7.19206
781.9         7.22844
782           7.24848
782.1         7.21751
782.2         7.20342
782.3          7.3262
782.4         7.38269
782.5         7.39881
782.6         7.37763
782.7         7.29873
782.8         7.24256
782.9         7.19024
783           7.14898
783.1         7.17572
783.2         7.22206
783.3         7.28318
783.4         7.27404
783.5         7.29278
783.6          7.2969
783.7         7.28364
783.8         7.23982
783.9         7.24803
784           7.27907
784.1         7.30971
784.2         7.35236
784.3         7.39604
784.4         7.47362
784.5         7.54044
784.6         7.62485
784.7         7.83437
784.8         7.99397
784.9         8.04144
785           8.10448
785.1         8.18858
785.2         8.07702
785.3         7.91754
785.4         7.89278
785.5         8.02368
785.6         8.15276
785.7         8.25754
785.8          8.2172
785.9         8.13874
786           8.14841
786.1         8.10833
786.2         8.01793
786.3         7.95905
786.4         7.88327
786.5         7.82299
786.6         7.87851
786.7         7.99397
786.8         7.96192
786.9         7.93327
787           7.83294
787.1         7.77003
787.2         7.78042
787.3         7.85381
787.4         7.81116
787.5          7.7455
787.6         7.76673
787.7         7.83958
787.8         7.93757
787.9         8.04144
788           8.06595
788.1         8.02512
788.2         8.10399
788.3          8.2741
788.4         8.41253
788.5           8.641
788.6         8.75387
788.7         8.83372
788.8         8.80656
788.9          8.6689
789           8.59625
789.1         8.72233
789.2         8.82366
789.3         8.84883
789.4         8.91141
789.5         8.97776
789.6          8.9803
789.7          9.0184
789.8         9.08923
789.9         9.14907
790           9.05556
790.1           9.052
790.2         9.03112
790.3         8.91293
790.4         8.78095
790.5         8.54073
790.6         8.39584
790.7         8.30189
790.8         8.28043
790.9         8.31116
791           8.37867
791.1         8.44695
791.2         8.45778
791.3         8.44597
791.4         8.48391
791.5         8.54024
791.6         8.59774
791.7         8.70234
791.8         8.83473
791.9         8.90484
792           8.91141
792.1         8.92456
792.2         9.01281
792.3         9.16495
792.4          9.2379
792.5         9.28119
792.6         9.23275
792.7         9.12961
792.8         9.09332
792.9         9.18393
793           9.18137
793.1         9.26675
793.2         9.24717
793.3         9.11478
793.4          9.0001
793.5         8.95494
793.6         8.85992
793.7         8.78045
793.8         8.75588
793.9         8.71033
794           8.63403
794.1         8.53133
794.2         8.46025
794.3         8.47996
794.4         8.51155
794.5         8.63453
794.6         8.72133
794.7         8.83523
794.8         8.84732
794.9         8.87908
795           8.93974
795.1         8.99299
795.2         9.12705
795.3         9.29512
795.4         9.44598
795.5         9.45744
795.6         9.52526
795.7         9.70644
795.8         9.82658
795.9         9.84623
796           9.90904
796.1         9.85793
796.2         9.78733
796.3         9.72914
796.4          9.7778
796.5          9.9667
796.6         10.0567
796.7         10.0235
796.8         10.0256
796.9         10.0465
797           10.0369
797.1         10.0101
797.2         9.92771
797.3         9.86803
797.4         9.85952
797.5          9.8473
797.6         9.78363
797.7         9.76933
797.8         9.72914
797.9          9.6033
798           9.51011
798.1         9.37118
798.2         9.24768
798.3         9.11989
798.4         8.98639
798.5         8.97472
798.6         8.88918
798.7         8.79802
798.8         8.72534
798.9         8.59973
799           8.47996
799.1         8.30433
799.2          8.2702
799.3         8.26485
799.4         8.19973
799.5         7.99972
799.6         7.95475
799.7           7.939
799.8         7.91659
799.9         7.93375
800           7.97435
800.1         8.03952
800.2         8.01122
800.3         7.98822
800.4          8.0597
800.5         8.19246
800.6         8.20604
800.7         8.09339
800.8         7.97674
800.9         7.92564
801           7.94043
801.1         8.06547
801.2         8.20507
801.3          8.3581
801.4          8.4504
801.5         8.49921
801.6         8.65096
801.7         8.84933
801.8         8.97472
801.9         8.92253
802           8.89372
802.1         8.85992
802.2         8.99654
802.3         9.26469
802.4         9.48037
802.5         9.73073
802.6         9.98542
802.7         10.2618
802.8         10.4149
802.9         10.4493
803           10.4373
803.1         10.3162
803.2         10.1482
803.3         9.85208
803.4         9.63324
803.5          9.3603
803.6         9.25644
803.7         9.29048
803.8         9.37844
803.9         9.56869
804           9.64691
804.1         9.66217
804.2         9.55456
804.3         9.48558
804.4         9.54252
804.5         9.53677
804.6         9.39193
804.7         9.20345
804.8         9.15931
804.9         9.17572
805           9.34683
805.1         9.50593
805.2         9.62378
805.3         9.77462
805.4         9.88293
805.5         9.87389
805.6         9.81384
805.7         9.80005
805.8         9.90424
805.9         9.94212
806           9.90637
806.1         9.82711
806.2         9.82764
806.3         9.88347
806.4         9.89678
806.5         9.92557
806.6         9.95601
806.7         10.0691
806.8         10.1596
806.9          10.152
807           10.0492
807.1         9.96777
807.2         9.90318
807.3         9.85208
807.4         9.84145
807.5         9.80111
807.6         9.79581
807.7         9.69853
807.8          9.6159
807.9         9.52631
808           9.54147
808.1         9.67059
808.2         9.69167
808.3          9.6385
808.4         9.54775
808.5         9.35719
808.6         9.25335
808.7         9.20653
808.8         9.13115
808.9         9.04385
809           9.04334
809.1         9.08872
809.2         9.18291
809.3         9.23945
809.4         9.31269
809.5         9.42413
809.6          9.5352
809.7         9.63587
809.8          9.8096
809.9         9.98595
810           10.0454
810.1         10.0176
810.2         9.97418
810.3         10.0395
810.4         10.1628
810.5         10.3069
810.6         10.4176
810.7         10.4307
810.8         10.4833
810.9         10.6158
811           10.6556
811.1         10.4986
811.2         10.4252
811.3         10.3232
811.4         10.3243
811.5         10.2358
811.6         10.1353
811.7         10.1164
811.8         10.0718
811.9         10.0438
812           10.0433
812.1         10.0465
812.2          10.017
812.3          9.9806
812.4         9.84623
812.5         9.81809
812.6         9.72703
812.7          9.7075
812.8         9.79846
812.9         9.92611
813           9.93625
813.1         9.93037
813.2         9.82605
813.3         9.68008
813.4         9.59071
813.5         9.57865
813.6         9.52683
813.7         9.37948
813.8         9.30804
813.9         9.19266
814           9.19882
814.1         9.29822
814.2         9.38311
814.3         9.44182
814.4         9.49341
814.5         9.64954
814.6         9.73231
814.7         9.69009
814.8         9.63482
814.9         9.64796
815           9.73284
815.1         9.78945
815.2         9.86697
815.3         9.85474
815.4         9.80536
815.5         9.75769
815.6         9.72808
815.7          9.8096
815.8         9.77886
815.9         9.67692
816           9.61538
816.1          9.6864
816.2         9.65849
816.3         9.55717
816.4         9.52788
816.5         9.39712
816.6         9.24665
816.7         9.13166
816.8         9.10711
816.9         9.08106
817           9.04181
817.1         8.93974
817.2         8.93164
817.3         9.01281
817.4         9.06882
817.5         9.17316
817.6         9.23173
817.7         9.16136
817.8         9.08821
817.9         8.97472
818           8.95595
818.1         9.10404
818.2         9.26314
818.3         9.26262
818.4         9.18393
818.5         9.10251
818.6         9.15265
818.7         9.22401
818.8         9.22555
818.9         9.19728
819           9.21835
819.1         9.17726
819.2         9.04792
819.3         8.96609
819.4          8.9874
819.5         9.08106
819.6         9.17367
819.7          9.2379
819.8         9.29461
819.9         9.37948
820           9.32148
820.1         9.26778
820.2         9.38674
820.3          9.5028
820.4           9.459
820.5         9.35097
820.6         9.36859
820.7         9.31372
820.8         9.28687
820.9         9.43453
821           9.67797
821.1         10.0626
821.2         10.3499
821.3         10.6346
821.4         10.8851
821.5         10.9736
821.6         10.9669
821.7         11.0028
821.8         11.1431
821.9         11.2372
822           11.3447
822.1         11.2542
822.2         11.1284
822.3         11.0884
822.4           11.09
822.5         11.1618
822.6         11.0951
822.7          11.045
822.8         10.9344
822.9         10.7965
823            10.654
823.1         10.5118
823.2         10.4899
823.3         10.4455
823.4          10.381
823.5          10.351
823.6         10.2125
823.7         9.99291
823.8         9.87442
823.9         9.84517
824           9.78151
824.1         9.67955
824.2          9.6222
824.3         9.68008
824.4         9.67007
824.5         9.61643
824.6         9.58861
824.7         9.67112
824.8         9.78892
824.9         9.88134
825           9.92237
825.1         9.95066
825.2         9.99077
825.3         9.93464
825.4         9.86431
825.5          9.8303
825.6         9.86431
825.7         9.88134
825.8         9.81172
825.9         9.77145
826            9.8558
826.1         9.98702
826.2          10.172
826.3         10.4663
826.4         10.7626
826.5         10.9377
826.6         10.9658
826.7         10.9787
826.8         11.0197
826.9         10.9226
827           10.8902
827.1         10.7904
827.2         10.8249
827.3          10.893
827.4          10.821
827.5         10.8293
827.6         10.8305
827.7         10.8907
827.8         10.9125
827.9         10.8405
828           10.6506
828.1         10.3347
828.2          10.165
828.3         10.2109
828.4         10.2922
828.5         10.4236
828.6         10.4471
828.7         10.4001
828.8         10.3249
828.9         10.2271
829            10.179
829.1         10.0734
829.2         9.90477
829.3         9.69009
829.4         9.66533
829.5         9.58914
829.6         9.54304
829.7         9.69325
829.8         9.78627
829.9         9.89358
830           9.93304
830.1         9.99987
830.2         10.0208
830.3         9.97098
830.4         9.96296
830.5         9.99613
830.6         10.0379
830.7         10.0771
830.8          10.118
830.9         10.0782
831           10.0938
831.1         10.1747
831.2         10.1579
831.3         10.1509
831.4          10.212
831.5         10.2564
831.6         10.2678
831.7         10.2743
831.8         10.2846
831.9          10.205
832            10.159
832.1         10.2483
832.2         10.3461
832.3         10.4581
832.4         10.4499
832.5         10.4932
832.6         10.5338
832.7          10.369
832.8         10.1925
832.9         10.1509
833           10.1698
833.1         10.0949
833.2         10.0385
833.3         9.96349
833.4         9.85793
833.5         9.77939
833.6         9.70011
833.7         9.59648
833.8         9.62903
833.9         9.71013
834           9.84092
834.1         9.88826
834.2         9.92077
834.3         10.1207
834.4         10.1893
834.5         10.1822
834.6         10.1536
834.7         10.1148
834.8         10.1046
834.9         10.0664
835            9.9881
835.1         9.81437
835.2         9.70064
835.3         9.65743
835.4          9.7778
835.5         9.79846
835.6         9.83455
835.7         9.96402
835.8          10.212
835.9         10.3919
836           10.4816
836.1         10.5525
836.2         10.6015
836.3          10.531
836.4         10.4723
836.5         10.5118
836.6         10.4794
836.7         10.5107
836.8         10.4707
836.9         10.3004
837           10.1795
837.1         10.1936
837.2         10.1628
837.3         10.0524
837.4         9.84836
837.5         9.63534
837.6         9.54775
837.7          9.5075
837.8         9.46108
837.9         9.57551
838           9.62483
838.1         9.63692
838.2          9.5818
838.3         9.66533
838.4         9.77674
838.5         9.86325
838.6         9.82764
838.7         9.65743
838.8         9.53624
838.9         9.42933
839            9.3634
839.1         9.40439
839.2         9.47098
839.3         9.48402
839.4          9.4616
839.5         9.44546
839.6         9.51638
839.7         9.70644
839.8          9.8372
839.9         10.0015
840           10.0342
840.1         9.92397
840.2         9.87229
840.3         9.85421
840.4         9.93091
840.5         9.95975
840.6         9.96509
840.7         9.90051
840.8         9.77092
840.9         9.82233
841           9.94158
841.1         10.1267
841.2         10.2282
841.3         10.1601
841.4         10.1175
841.5         10.0632
841.6         10.0374
841.7         10.0379
841.8         10.1461
841.9         10.3031
842           10.3755
842.1         10.4493
842.2         10.5932
842.3         10.7642
842.4         10.8745
842.5         10.9142
842.6         10.7965
842.7         10.6589
842.8         10.5398
842.9         10.4252
843           10.3221
843.1         10.2939
843.2         10.3113
843.3          10.345
843.4          10.417
843.5          10.536
843.6         10.6158
843.7         10.7587
843.8         10.9058
843.9         11.0124
844           11.0309
844.1         10.9585
844.2         10.8706
844.3         10.8093
844.4         10.8997
844.5         10.9702
844.6         10.9428
844.7         10.9613
844.8         11.0247
844.9         11.0253
845           10.9933
845.1         11.0641
845.2         11.0996
845.3         11.1674
845.4         11.1788
845.5         11.0861
845.6         11.0287
845.7         10.9607
845.8         10.9944
845.9         11.0337
846           11.1482
846.1         11.2747
846.2         11.1754
846.3         11.0844
846.4         11.0303
846.5         11.0472
846.6         11.0427
846.7         10.8734
846.8          10.654
846.9         10.5387
847            10.451
847.1         10.3249
847.2         10.2526
847.3         10.0874
847.4          10.046
847.5         10.1337
847.6         10.2684
847.7         10.5184
847.8         10.6816
847.9         10.7592
848           10.7537
848.1         10.6966
848.2         10.6611
848.3         10.4542
848.4         10.2597
848.5         10.1947
848.6         10.1714
848.7         10.2169
848.8         10.2591
848.9         10.2917
849           10.2971
849.1         10.3799
849.2         10.4017
849.3         10.3646
849.4         10.2928
849.5         10.1768
849.6         10.2066
849.7         10.1331
849.8         10.0723
849.9         10.0621
850           10.1461
850.1          10.238
850.2         10.2407
850.3         10.3053
850.4         10.4247
850.5         10.6197
850.6         10.7781
850.7         10.8851
850.8         10.8695
850.9         10.9417
851           10.9338
851.1         10.8037
851.2          10.762
851.3         10.6683
851.4         10.5695
851.5         10.4772
851.6           10.44
851.7         10.3657
851.8         10.3156
851.9         10.4181
852            10.553
852.1         10.5745
852.2         10.4789
852.3         10.3728
852.4         10.2874
852.5         10.1596
852.6         10.0653
852.7         9.98756
852.8         9.84251
852.9           9.698
853           9.66691
853.1         9.79157
853.2         9.78627
853.3          9.7688
853.4         9.81119
853.5         9.89625
853.6         9.94906
853.7         9.95013
853.8         9.80324
853.9         9.54566
854           9.33078
854.1         9.24253
854.2          9.2379
854.3         9.35252
854.4         9.41478
854.5         9.57551
854.6         9.69642
854.7         9.78151
854.8         9.74975
854.9         9.73442
855           9.78575
855.1         9.85155
855.2         9.97525
855.3         10.0626
855.4         10.0927
855.5         10.1353
855.6         10.1542
855.7         10.0149
855.8         9.92771
855.9          9.8856
856           9.86112
856.1         9.76033
856.2         9.75716
856.3         9.81278
856.4         9.77833
856.5         9.67639
856.6         9.61013
856.7         9.61013
856.8         9.58494
856.9         9.54775
857           9.55665
857.1         9.64849
857.2         9.71436
857.3         9.71224
857.4         9.63376
857.5         9.65375
857.6         9.68218
857.7         9.63902
857.8         9.54043
857.9         9.46525
858           9.47776
858.1         9.51272
858.2         9.51429
858.3         9.50698
858.4         9.43557
858.5         9.39089
858.6         9.28687
858.7         9.12501
858.8         9.10864
858.9          9.1547
859           9.18239
859.1         9.21629
859.2         9.26726
859.3         9.28945
859.4         9.28067
859.5         9.21115
859.6         9.19934
859.7         9.35356
859.8         9.41322
859.9         9.38518
860           9.34528
860.1         9.37948
860.2         9.43349
860.3         9.37429
860.4         9.37377
860.5         9.41166
860.6         9.49393
860.7         9.71224
860.8         9.92024
860.9         9.99666
861           9.97632
861.1         9.93998
861.2         9.95013
861.3         9.99398
861.4         9.96509
861.5         9.90691
861.6         9.84358
861.7          9.7921
861.8         9.80748
861.9          9.8659
862           9.89891
862.1         9.92664
862.2          9.9528
862.3         10.0009
862.4           9.979
862.5         10.0626
862.6         10.0487
862.7         10.0283
862.8         9.89572
862.9         9.65533
863           9.53363
863.1         9.41166
863.2          9.3546
863.3         9.37792
863.4         9.45119
863.5         9.50176
863.6         9.64954
863.7         9.92077
863.8         9.96082
863.9         9.94586
864           9.96189
864.1         10.0026
864.2         10.0745
864.3         10.1893
864.4          10.289
864.5         10.3668
864.6         10.3712
864.7         10.3221
864.8         10.2846
864.9         10.2515
865           10.2217
865.1         10.3162
865.2          10.289
865.3         10.2331
865.4         10.1849
865.5         10.1283
865.6          10.046
865.7         10.0122
865.8         9.91117
865.9         9.68271
866           9.61905
866.1         9.69167
866.2         9.84942
866.3         9.99398
866.4         10.1369
866.5         10.1445
866.6         10.1428
866.7          9.9972
866.8         9.88613
866.9         9.67586
867           9.60278
867.1         9.59543
867.2         9.59071
867.3         9.67165
867.4         9.74922
867.5         9.78998
867.6         9.81543
867.7         9.82446
867.8          9.8303
867.9         9.77039
868           9.69273
868.1         9.64165
868.2         9.64007
868.3         9.61695
868.4         9.58494
868.5         9.50071
868.6         9.39504
868.7         9.22915
868.8         9.15573
868.9         9.09842
869           8.96254
869.1         8.88413
869.2         8.86143
869.3         8.95342
869.4          9.0729
869.5         9.11427
869.6         9.08004
869.7         9.03417
869.8         9.01942
869.9         9.16598
870           9.32561
870.1         9.48141
870.2         9.61485
870.3         9.66638
870.4         9.79528
870.5         9.99987
870.6         10.0965
870.7         10.1542
870.8         10.2331
870.9         10.2266
871           10.1197
871.1         9.91864
871.2         9.79581
871.3          9.8218
871.4         9.91117
871.5         9.90691
871.6          9.8824
871.7          9.9165
871.8          10.118
871.9         10.3472
872           10.4477
872.1         10.4641
872.2         10.3952
872.3         10.2521
872.4         10.1849
872.5         10.1536
872.6          10.103
872.7         10.0696
872.8         10.0154
872.9         10.0079
873           9.97953
873.1         9.92931
873.2         9.89518
873.3         9.89092
873.4         9.89998
873.5         9.96616
873.6         9.96296
873.7         9.97793
873.8         9.94853
873.9         9.83667
874           9.72175
874.1         9.66849
874.2         9.75504
874.3         9.77462
874.4         9.77039
874.5         9.71224
874.6         9.72861
874.7         9.75716
874.8         9.70697
874.9         9.59438
875             9.618
875.1         9.74658
875.2         9.83295
875.3         9.95334
875.4         9.90584
875.5         9.87548
875.6         9.92664
875.7         9.92824
875.8         9.98274
875.9          10.061
876           9.99773
876.1         9.93678
876.2         9.86537
876.3         9.70644
876.4         9.57917
876.5         9.52945
876.6         9.54252
876.7          9.4861
876.8         9.46681
876.9         9.50437
877           9.54304
877.1         9.57131
877.2          9.5991
877.3         9.64901
877.4         9.81437
877.5         9.96777
877.6         10.1191
877.7         10.2196
877.8         10.2819
877.9         10.3037
878           10.3635
878.1         10.4975
878.2         10.6733
878.3         10.9652
878.4         11.2809
878.5         11.4746
878.6         11.5475
878.7         11.5596
878.8         11.5234
878.9         11.5798
879           11.5389
879.1          11.351
879.2         11.1318
879.3         10.8065
879.4         10.6827
879.5         10.7182
879.6         10.7082
879.7         10.5052
879.8         10.2781
879.9          10.117
880           9.97793
880.1         9.91064
880.2         9.93144
880.3         10.0551
880.4         10.0777
880.5         9.87282
880.6          9.6648
880.7         9.52265
880.8          9.4788
880.9         9.49758
881           9.53572
881.1         9.65849
881.2         9.77992
881.3         9.82499
881.4         9.79316
881.5         9.67481
881.6         9.55403
881.7         9.50907
881.8         9.58337
881.9          9.9117
882           10.1623
882.1         10.2792
882.2         10.2988
882.3         10.1882
882.4         10.1493
882.5         10.2109
882.6         10.4499
882.7         10.6567
882.8         10.7015
882.9         10.6076
883           10.5052
883.1         10.4214
883.2         10.3908
883.3         10.4515
883.4         10.5943
883.5         10.7337
883.6          10.836
883.7          10.831
883.8          10.855
883.9         10.9601
884            11.103
884.1         11.1273
884.2         11.0895
884.3          11.054
884.4         10.9092
884.5          10.686
884.6         10.5008
884.7         10.4236
884.8         10.4422
884.9         10.5905
885           10.7237
885.1         10.8082
885.2         10.8684
885.3          10.945
885.4         11.0596
885.5         11.1505
885.6         11.3481
885.7         11.5913
885.8          11.751
885.9         11.8365
886           11.8499
886.1         11.8359
886.2         11.7377
886.3         11.6514
886.4         11.5775
886.5         11.5268
886.6         11.4832
886.7         11.3784
886.8         11.3733
886.9         11.3938
887           11.4127
887.1         11.4964
887.2         11.5372
887.3         11.5303
887.4         11.5084
887.5         11.5487
887.6         11.6277
887.7         11.6872
887.8         11.6017
887.9         11.3853
888           11.1329
888.1         10.9036
888.2         10.7676
888.3         10.6943
888.4         10.7115
888.5         10.7781
888.6         10.8316
888.7          11.009
888.8         11.2468
888.9         11.3693
889           11.2957
889.1         11.1403
889.2         11.1002
889.3         11.0489
889.4         11.0461
889.5          10.986
889.6         10.9159
889.7          10.816
889.8         10.7515
889.9         10.8199
890           10.8132
890.1         10.7676
890.2         10.6379
890.3         10.5888
890.4         10.6241
890.5         10.5949
890.6         10.6562
890.7          10.767
890.8         10.7904
890.9         10.7454
891           10.6871
891.1         10.6512
891.2         10.6584
891.3         10.6822
891.4         10.6501
891.5         10.6037
891.6         10.5877
891.7         10.5778
891.8         10.5354
891.9         10.4395
892           10.3608
892.1         10.4274
892.2         10.6015
892.3         10.6131
892.4         10.5646
892.5         10.4564
892.6         10.4285
892.7         10.4729
892.8         10.6346
892.9         10.8171
893           10.9809
893.1         11.1324
893.2         11.1748
893.3         11.0957
893.4         10.9904
893.5         10.7781
893.6          10.762
893.7         10.7642
893.8         10.8561
893.9         11.0095
894            11.103
894.1         11.0906
894.2         11.1154
894.3         11.0529
894.4         11.0258
894.5         11.0287
894.6         11.1013
894.7         11.2735
894.8         11.2826
894.9         11.0658
895           10.9837
895.1         11.0124
895.2         11.0664
895.3          11.116
895.4          11.103
895.5         11.0692
895.6         10.9674
895.7         10.8266
895.8         10.6827
895.9         10.4997
896            10.446
896.1         10.4143
896.2         10.4258
896.3         10.4493
896.4         10.5206
896.5         10.4723
896.6         10.4116
896.7         10.2705
896.8         10.3358
896.9         10.4198
897           10.4395
897.1         10.5129
897.2         10.4406
897.3         10.2906
897.4         10.2472
897.5         10.2483
897.6         10.2705
897.7         10.2792
897.8         10.2169
897.9         10.1326
898           10.1013
898.1         10.2234
898.2         10.2542
898.3         10.1941
898.4         10.2342
898.5         10.2765
898.6          10.219
898.7         10.2201
898.8         10.0492
898.9         9.72703
899            9.6117
899.1         9.65007
899.2         9.71541
899.3         9.86856
899.4         9.87814
899.5         9.71224
899.6          9.5645
899.7         9.57917
899.8         9.65638
899.9         9.75451
900            9.7228
900.1         9.59491
900.2         9.61275
900.3         9.65059
900.4         9.70697
900.5         9.86803
900.6         9.98595
900.7         10.0508
900.8         10.1714
900.9         10.2808
901           10.2228
901.1         10.0669
901.2         10.0299
901.3         9.97098
901.4         9.89625
901.5         9.75028
901.6         9.66849
901.7         9.67481
901.8         9.73812
901.9          9.7831
902           9.71964
902.1         9.58232
902.2         9.45587
902.3         9.48871
902.4          9.5818
902.5         9.70064
902.6         9.74817
902.7         9.73125
902.8         9.67955
902.9         9.75187
903           9.81809
903.1         9.81066
903.2          9.8096
903.3         9.82446
903.4         9.79952
903.5         9.55194
903.6         9.35926
903.7         9.21218
903.8         9.15419
903.9          9.1978
904           9.26417
904.1          9.2719
904.2         9.24356
904.3         9.17111
904.4         8.99248
904.5          8.8912
904.6         8.84379
904.7         8.90939
904.8         8.87303
904.9         8.83473
905           8.74886
905.1         8.58285
905.2         8.37132
905.3          8.2007
905.4         8.12088
905.5         8.14938
905.6         8.21041
905.7         8.24587
905.8         8.27118
905.9         8.43564
906            8.6674
906.1         8.90635
906.2          9.0826
906.3         9.17059
906.4         9.23842
906.5         9.15931
906.6         9.15521
906.7         9.17111
906.8         9.21784
906.9         9.33285
907           9.46473
907.1         9.55403
907.2         9.57184
907.3         9.61905
907.4         9.68904
907.5         9.74499
907.6         9.84039
907.7         9.87495
907.8         9.96082
907.9         10.0213
908           10.1504
908.1         10.3826
908.2          10.452
908.3         10.4504
908.4         10.4488
908.5         10.4488
908.6          10.525
908.7         10.6921
908.8         10.7848
908.9         10.7542
909           10.7437
909.1          10.806
909.2         10.8628
909.3         10.7792
909.4         10.7398
909.5         10.7576
909.6         10.8015
909.7         10.9215
909.8         10.9916
909.9         11.1324
910           11.2462
910.1         11.4396
910.2         11.5481
910.3         11.7313
910.4         11.8103
910.5         11.7742
910.6         11.7382
910.7         11.8563
910.8         12.0014
910.9         12.1037
911           12.1532
911.1         12.0096
911.2         11.8633
911.3         11.7522
911.4         11.8342
911.5         12.0937
911.6         12.3197
911.7         12.4209
911.8         12.2835
911.9         12.1208
912           12.0996
912.1         12.0919
912.2         12.0331
912.3         12.0442
912.4         11.9767
912.5         11.9048
912.6         11.8785
912.7         11.8843
912.8         11.8138
912.9         11.7446
913           11.6797
913.1         11.6809
913.2         11.7365
913.3         11.7998
913.4          11.787
913.5         11.6167
913.6         11.4585
913.7         11.3687
913.8         11.4259
913.9         11.5821
914           11.6872
914.1         11.7504
914.2          11.758
914.3         11.7324
914.4         11.8027
914.5         11.7649
914.6         11.6612
914.7         11.4677
914.8          11.363
914.9         11.4201
915           11.4551
915.1         11.4717
915.2          11.363
915.3         11.0827
915.4         10.7365
915.5         10.4537
915.6         10.4192
915.7          10.428
915.8         10.3848
915.9         10.3777
916           10.3821
916.1         10.3701
916.2         10.3957
916.3         10.3565
916.4         10.3532
916.5         10.4395
916.6         10.5585
916.7         10.6252
916.8         10.6943
916.9         10.7015
917           10.6087
917.1         10.4028
917.2         10.3772
917.3         10.4723
917.4         10.5376
917.5         10.6678
917.6         10.6844
917.7         10.5602
917.8         10.4986
917.9         10.3488
918           10.3379
918.1         10.3935
918.2          10.558
918.3         10.7326
918.4          10.826
918.5         10.9473
918.6         11.0039
918.7         11.0641
918.8         11.1443
918.9         11.1731
919           11.3077
919.1         11.4373
919.2         11.4402
919.3         11.3259
919.4         11.2565
919.5         11.2343
919.6         11.3459
919.7         11.4407
919.8         11.4327
919.9         11.4178
920           11.3767
920.1         11.4642
920.2         11.5113
920.3         11.5314
920.4         11.4173
920.5         11.2145
920.6         11.0208
920.7         10.8071
920.8         10.7187
920.9         10.6595
921           10.6473
921.1         10.5266
921.2         10.3537
921.3         10.2114
921.4         10.1709
921.5         10.1704
921.6         10.2207
921.7         10.2689
921.8         10.3265
921.9         10.5118
922           10.6252
922.1         10.5927
922.2          10.654
922.3         10.8115
922.4         10.9871
922.5         10.9243
922.6         10.8321
922.7         10.7787
922.8          10.757
922.9         10.7609
923           10.8371
923.1          10.931
923.2         10.9977
923.3           11.05
923.4         11.1098
923.5         11.1788
923.6         11.2082
923.7         11.0878
923.8         11.0489
923.9         10.9787
924           10.8511
924.1         10.6822
924.2         10.6716
924.3         10.7221
924.4         10.7431
924.5         10.8338
924.6         10.9473
924.7          11.054
924.8         10.9955
924.9         10.8673
925           10.6866
925.1         10.4855
925.2          10.326
925.3         10.2114
925.4         10.2261
925.5         10.3739
925.6         10.4499
925.7         10.4657
925.8         10.3799
925.9         10.2803
926            10.258
926.1         10.3886
926.2          10.491
926.3         10.4318
926.4         10.3526
926.5          10.314
926.6         10.3652
926.7         10.4866
926.8         10.5525
926.9         10.6429
927           10.6335
927.1          10.519
927.2         10.3963
927.3         10.2684
927.4         10.1331
927.5         10.0508
927.6          9.9544
927.7         10.1159
927.8         10.1882
927.9         10.1736
928           10.0589
928.1         9.90051
928.2         9.75187
928.3         9.76668
928.4         9.86431
928.5          9.9988
928.6         10.0449
928.7         10.0626
928.8         10.0122
928.9          9.9544
929            10.024
929.1         10.1073
929.2         10.2228
929.3         10.4646
929.4         10.5365
929.5         10.5569
929.6         10.5591
929.7         10.5091
929.8         10.4904
929.9         10.4367
930           10.2971
930.1         10.1326
930.2         10.0514
930.3         9.97686
930.4         9.93998
930.5         10.0127
930.6         10.1013
930.7         10.2017
930.8         10.2125
930.9         10.1882
931           10.2093
931.1         10.3439
931.2         10.4822
931.3         10.4548
931.4         10.4827
931.5         10.5547
931.6         10.6313
931.7         10.5756
931.8         10.4597
931.9         10.2662
932           10.2819
932.1         10.3886
932.2         10.4334
932.3         10.3456
932.4         10.2494
932.5         10.1164
932.6         10.0159
932.7         9.99398
932.8         9.87548
932.9         9.78892
933            9.7524
933.1         9.77251
933.2         9.86803
933.3         9.93091
933.4         10.0632
933.5          10.186
933.6         10.3058
933.7         10.3734
933.8         10.3881
933.9         10.3766
934           10.3668
934.1          10.451
934.2         10.4646
934.3         10.4006
934.4         10.3821
934.5         10.3173
934.6         10.3974
934.7         10.4789
934.8          10.446
934.9         10.4367
935           10.3385
935.1         10.2266
935.2          10.145
935.3         10.1277
935.4         10.1062
935.5         10.0648
935.6         10.0256
935.7         9.91864
935.8         9.87335
935.9         10.0267
936           10.1812
936.1         10.3657
936.2         10.4855
936.3         10.6214
936.4         10.7982
936.5         10.8974
936.6         11.0748
936.7         11.1669
936.8          11.202
936.9         11.2355
937           11.2997
937.1          11.331
937.2         11.3305
937.3         11.3704
937.4         11.3887
937.5         11.3476
937.6         11.2077
937.7         11.1454
937.8         11.1805
937.9         11.1975
938           11.2162
938.1         11.2321
938.2         11.1544
938.3         11.0405
938.4         11.0698
938.5         11.1861
938.6         11.2838
938.7         11.3196
938.8          11.363
938.9         11.3761
939           11.4196
939.1         11.5015
939.2         11.5429
939.3         11.6392
939.4         11.6982
939.5         11.5982
939.6         11.4631
939.7          11.261
939.8         11.3025
939.9         11.4058
940           11.3755
940.1          11.236
940.2         11.1578
940.3         11.2156
940.4         11.3596
940.5         11.5539
940.6         11.6687
940.7         11.8167
940.8         11.8283
940.9         11.8441
941           11.7417
941.1         11.6179
941.2         11.4843
941.3         11.3915
941.4         11.3282
941.5         11.2116
941.6         11.2786
941.7         11.2468
941.8         11.1561
941.9         11.0467
942           11.1307
942.1         11.2548
942.2         11.3196
942.3         11.4832
942.4          11.656
942.5         11.8295
942.6         11.7725
942.7         11.6155
942.8          11.482
942.9         11.4436
943           11.3955
943.1         11.3208
943.2         11.2559
943.3         11.0743
943.4         11.0157
943.5         11.0748
943.6         11.1725
943.7         11.2173
943.8         11.2792
943.9         11.3356
944           11.2678
944.1         11.1296
944.2         11.0703
944.3         11.0287
944.4         10.9338
944.5         10.7642
944.6         10.5767
944.7         10.4816
944.8         10.4225
944.9         10.4932
945           10.5778
945.1         10.5244
945.2         10.3865
945.3         10.3037
945.4         10.2586
945.5         10.3379
945.6         10.4932
945.7         10.6905
945.8         10.8182
945.9          10.836
946           10.9053
946.1         10.9075
946.2         10.9344
946.3         11.0337
946.4         11.0895
946.5         11.0912
946.6         11.0579
946.7         11.1386
946.8         11.2718
946.9         11.3613
947           11.3219
947.1         11.2895
947.2         11.2849
947.3         11.1884
947.4         11.0641
947.5         10.9086
947.6         10.8126
947.7         10.8567
947.8         10.8188
947.9         10.8048
948           10.7492
948.1         10.5987
948.2         10.5074
948.3         10.4455
948.4         10.3396
948.5         10.0562
948.6         9.87016
948.7         9.99077
948.8         10.1261
948.9         10.1936
949           10.2374
949.1         10.1812
949.2         10.1482
949.3         10.1731
949.4         10.1412
949.5          9.9972
949.6         9.93838
949.7         9.88506
949.8         9.88932
949.9         9.99559
950           10.1353
950.1          10.289
950.2         10.4444
950.3          10.585
950.4         10.6617
950.5         10.6982
950.6         10.8321
950.7         10.9366
950.8         10.9383
950.9         10.9781
951           11.1505
951.1         11.4304
951.2         11.6872
951.3         11.9001
951.4         12.0678
951.5         12.2461
951.6         12.4389
951.7         12.6127
951.8         12.7992
951.9         12.9249
952           13.0892
952.1         13.2521
952.2         13.2854
952.3         13.2151
952.4         13.2256
952.5          13.385
952.6         13.6127
952.7         13.7398
952.8         13.6584
952.9         13.5877
953           13.6565
953.1         13.8209
953.2         13.8461
953.3         13.7505
953.4         13.6815
953.5         13.6271
953.6         13.6308
953.7         13.6596
953.8          13.599
953.9         13.5584
954           13.6365
954.1         13.6652
954.2         13.5896
954.3         13.4849
954.4          13.452
954.5         13.4887
954.6         13.6308
954.7         13.7581
954.8         13.8556
954.9          13.809
955           13.6565
955.1         13.5403
955.2         13.4874
955.3         13.4259
955.4         13.2694
955.5         13.0262
955.6         12.8447
955.7         12.7629
955.8         12.7091
955.9         12.7635
956           12.7732
956.1         12.7677
956.2         12.7121
956.3         12.4586
956.4         12.1952
956.5         12.0966
956.6         12.2182
956.7         12.2674
956.8          12.191
956.9          12.096
957           12.1698
957.1         12.3096
957.2         12.1845
957.3         12.1373
957.4         12.1149
957.5         12.2117
957.6         12.1751
957.7         11.9674
957.8         11.7568
957.9         11.5527
958           11.4975
958.1         11.3978
958.2         11.3675
958.3         11.3134
958.4         11.2179
958.5         11.0641
958.6          11.072
958.7         11.1708
958.8         11.1307
958.9         11.0698
959           11.0365
959.1         10.9927
959.2         10.9646
959.3         10.8366
959.4         10.6927
959.5         10.6048
959.6         10.6683
959.7         10.7226
959.8         10.7337
959.9         10.8751
960           10.9512
960.1         10.9989
960.2         10.9153
960.3         10.7804
960.4         10.6495
960.5          10.497
960.6         10.2678
960.7         9.99452
960.8         9.88826
960.9         9.85633
961            9.9496
961.1         10.1401
961.2         10.2402
961.3         10.1396
961.4         10.0691
961.5         10.2228
961.6         10.3744
961.7         10.5343
961.8         10.4926
961.9         10.3537
962           10.2228
962.1         10.0841
962.2         9.98488
962.3         9.92717
962.4         9.93998
962.5         10.0111
962.6         10.0058
962.7         9.89998
962.8         9.87389
962.9         9.87229
963           9.81597
963.1         9.79846
963.2          9.9197
963.3         10.0852
963.4         10.1563
963.5         10.0562
963.6         9.95387
963.7         9.91224
963.8         9.93998
963.9         9.96884
964           9.99291
964.1         9.97579
964.2         9.85208
964.3         9.75346
964.4         9.68166
964.5         9.61538
964.6         9.60488
964.7         9.52892
964.8         9.52108
964.9         9.51377
965           9.52213
965.1         9.44702
965.2         9.39608
965.3         9.40231
965.4         9.54827
965.5         9.66796
965.6         9.73601
965.7         9.78892
965.8         9.78522
965.9         9.79793
966           9.88879
966.1         9.99184
966.2         10.1337
966.3         10.1914
966.4          10.166
966.5         10.1666
966.6         10.2694
966.7         10.3608
966.8         10.4668
966.9         10.6192
967           10.8087
967.1         11.0495
967.2         11.1183
967.3         11.0596
967.4         11.0765
967.5         11.1121
967.6         11.1578
967.7         11.1958
967.8         11.2605
967.9         11.3196
968            11.375
968.1         11.4219
968.2         11.3784
968.3          11.423
968.4         11.5153
968.5         11.5274
968.6         11.5648
968.7         11.5475
968.8         11.5527
968.9         11.5372
969            11.574
969.1         11.7591
969.2         11.8534
969.3         11.8867
969.4         11.8278
969.5         11.8283
969.6         11.8703
969.7         11.9094
969.8         11.9434
969.9         11.9568
970           11.8266
970.1         11.7324
970.2         11.7957
970.3         11.9475
970.4         11.9609
970.5         11.8179
970.6         11.6745
970.7         11.5637
970.8         11.5591
970.9         11.4585
971           11.4259
971.1         11.5153
971.2         11.6456
971.3         11.8126
971.4         11.8342
971.5         11.7394
971.6            11.6
971.7         11.4987
971.8         11.5084
971.9         11.6375
972            11.704
972.1         11.7278
972.2         11.8464
972.3         11.8709
972.4         11.9211
972.5         11.9603
972.6         12.0519
972.7         12.1426
972.8         12.1833
972.9         12.1757
973           12.1491
973.1         12.0742
973.2         11.9844
973.3          11.927
973.4         11.9738
973.5          12.191
973.6         12.4401
973.7         12.5316
973.8         12.5886
973.9         12.5874
974           12.5628
974.1         12.5274
974.2         12.4293
974.3         12.4484
974.4         12.5616
974.5         12.7568
974.6          12.815
974.7         12.8228
974.8         12.8611
974.9         12.8574
975            12.821
975.1         12.8653
975.2         12.9091
975.3         13.1352
975.4         13.2207
975.5         13.1592
975.6         13.1715
975.7         13.1635
975.8         13.1831
975.9         13.0549
976           13.0146
976.1         13.0935
976.2         13.1665
976.3         13.3707
976.4         13.6071
976.5         13.6602
976.6         13.7285
976.7         13.7807
976.8         13.8077
976.9         13.8134
977           13.7807
977.1         13.7147
977.2          13.664
977.3         13.6972
977.4         13.7574
977.5         13.7675
977.6         13.7706
977.7         13.6446
977.8          13.559
977.9         13.4327
978           13.4445
978.1         13.4887
978.2         13.5322
978.3         13.5965
978.4         13.6046
978.5         13.7298
978.6         13.7336
978.7         13.7738
978.8         13.7518
978.9         13.7317
979            13.679
979.1         13.6703
979.2         13.7028
979.3         13.7373
979.4         13.7555
979.5          13.831
979.6         13.9731
979.7         14.1337
979.8         14.2697
979.9         14.2409
980           14.1318
980.1           14.02
980.2         13.9807
980.3         13.8644
980.4         13.9143
980.5          14.046
980.6         14.1847
980.7         14.2166
980.8         14.1032
980.9         14.0619
981           14.0593
981.1         13.8865
981.2          13.872
981.3         13.9566
981.4         14.1172
981.5         14.2255
981.6         14.2786
981.7         14.2492
981.8         14.2959
981.9         14.5235
982           14.8082
982.1         15.0957
982.2          15.122
982.3         15.0404
982.4          14.878
982.5         14.7268
982.6          14.773
982.7         14.8636
982.8         14.9643
982.9         15.0812
983           15.1945
983.1         15.1978
983.2         15.1655
983.3         15.2328
983.4         15.2216
983.5         15.1483
983.6         15.0129
983.7         14.8232
983.8         14.7145
983.9         14.7737
984           14.7789
984.1         14.7919
984.2         14.7991
984.3         14.8506
984.4         14.8858
984.5         14.8767
984.6         14.8682
984.7         14.8604
984.8         14.8571
984.9         14.9205
985            14.861
985.1         14.6418
985.2         14.5881
985.3         14.8421
985.4         15.2011
985.5         15.5551
985.6         15.6434
985.7         15.4225
985.8         15.2699
985.9         15.2639
986           15.2983
986.1         15.2884
986.2         15.2997
986.3          15.307
986.4         15.3348
986.5         15.3813
986.6         15.4651
986.7         15.6916
986.8         15.9984
986.9         16.1369
987           16.1559
987.1           16.19
987.2         16.2739
987.3          16.538
987.4         16.5773
987.5          16.452
987.6         16.2063
987.7         16.1063
987.8         16.0798
987.9         15.9645
988           15.9098
988.1         15.9057
988.2         16.0106
988.3         15.9977
988.4          15.999
988.5         15.9828
988.6         15.9578
988.7         15.9212
988.8         15.9449
988.9         16.0018
989           16.0079
989.1         16.1518
989.2         16.2514
989.3         16.1287
989.4         15.9875
989.5          15.951
989.6         16.0058
989.7         16.0323
989.8         16.0716
989.9         16.0126
990           15.8133
990.1         15.5471
990.2         15.2997
990.3         15.0694
990.4         14.7912
990.5         14.3844
990.6         14.1235
990.7         14.0371
990.8         14.0905
990.9         14.2319
991           14.1694
991.1         14.1127
991.2         13.9585
991.3         13.8373
991.4         13.7675
991.5         13.7166
991.6         13.6252
991.7         13.6183
991.8         13.5983
991.9         13.6277
992           13.6015
992.1         13.6415
992.2          13.599
992.3         13.6027
992.4         13.5603
992.5         13.5073
992.6         13.4775
992.7          13.554
992.8         13.4607
992.9          13.262
993           13.1776
993.1         12.9914
993.2         12.9012
993.3         12.8659
993.4         12.9225
993.5         13.1444
993.6         13.3064
993.7          13.531
993.8         13.7022
993.9         13.7656
994           13.7914
994.1         13.8033
994.2         13.8178
994.3         13.8052
994.4         13.8128
994.5         13.8449
994.6         13.8493
994.7         13.7738
994.8         13.7606
994.9         13.8335
995           13.9845
995.1         14.1554
995.2         14.2422
995.3         14.5383
995.4         14.7724
995.5         14.8721
995.6         14.8845
995.7         14.6807
995.8         14.6807
995.9         14.7457
996           14.7008
996.1         14.3786
996.2         14.0765
996.3         13.9155
996.4         13.9073
996.5         14.1286
996.6         14.2857
996.7         14.3151
996.8          14.319
996.9         14.1235
997            14.039
997.1         14.0765
997.2         14.0905
997.3         14.1127
997.4         14.0181
997.5         13.9946
997.6         14.0073
997.7         14.0911
997.8         14.2773
997.9         14.3132
998           14.2933
998.1         14.3055
998.2         14.3222
998.3         14.2869
998.4         14.1713
998.5         14.1025
998.6         14.3241
998.7         14.5035
998.8         14.5958
998.9         14.6613
999           14.8108
999.1         14.8062
999.2         14.8878
999.3         15.1365
999.4         15.4837
999.5         15.6608
999.6         15.6273
999.7         15.3959
999.8          15.303
999.9         15.2216
1000          15.2183
1000.1        15.1451
1000.2        15.1062
1000.3        15.1325
1000.4        15.1734
1000.5        15.3355
1000.6        15.4617
1000.7        15.4704
1000.8        15.3573
1000.9        15.2038
1001          15.1233
1001.1        14.9873
1001.2        14.8369
1001.3        14.8604
1001.4        14.8813
1001.5        14.8512
1001.6        14.8662
1001.7        14.9081
1001.8        14.9952
1001.9        15.0851
1002          15.0595
1002.1        15.1121
1002.2        15.2547
1002.3        15.3799
1002.4        15.5264
1002.5        15.6568
1002.6        15.6554
1002.7        15.5371
1002.8        15.2077
1002.9        14.9775
1003          14.7554
1003.1        14.6172
1003.2        14.4919
1003.3        14.4397
1003.4        14.3773
1003.5         14.186
1003.6        14.2038
1003.7        14.3549
1003.8        14.5099
1003.9        14.6729
1004          14.8121
1004.1        14.8434
1004.2        14.9807
1004.3        15.0444
1004.4        15.1675
1004.5        15.2018
1004.6        15.2957
1004.7        15.6581
1004.8        15.9023
1004.9        16.0167
1005          16.0594
1005.1        16.0553
1005.2         16.111
1005.3        16.2548
1005.4        16.2479
1005.5        16.1314
1005.6        15.9206
1005.7        15.7084
1005.8        15.6756
1005.9        15.7131
1006          15.7145
1006.1        15.7064
1006.2         15.636
1006.3        15.5972
1006.4        15.5357
1006.5        15.5304
1006.6        15.4531
1006.7        15.2064
1006.8        14.9166
1006.9         14.647
1007          14.5009
1007.1        14.4236
1007.2        14.3305
1007.3         14.207
1007.4        14.0523
1007.5        13.9421
1007.6        13.9276
1007.7          13.86
1007.8        13.7838
1007.9         13.743
1008          13.6546
1008.1        13.3621
1008.2        13.2231
1008.3        13.2638
1008.4        13.3268
1008.5        13.3689
1008.6          13.38
1008.7         13.385
1008.8        13.4129
1008.9        13.3454
1009          13.3194
1009.1        13.2996
1009.2        13.3974
1009.3        13.4806
1009.4        13.4787
1009.5        13.4998
1009.6        13.4663
1009.7        13.4775
1009.8        13.4781
1009.9        13.4799
1010          13.5522
1010.1        13.6252
1010.2        13.6859
1010.3        13.7072
1010.4        13.8191
1010.5        14.0105
1010.6        14.0714
1010.7        14.0663
1010.8        14.0314
1010.9        14.0289
1011          14.0523
1011.1        14.0346
1011.2        13.8802
1011.3         13.664
1011.4        13.4514
1011.5         13.225
1011.6        13.0403
1011.7        12.9402
1011.8        12.9908
1011.9        13.0036
1012          12.9865
1012.1        12.9048
1012.2         12.838
1012.3        12.7786
1012.4        12.8319
1012.5        12.9237
1012.6        12.8799
1012.7        12.8059
1012.8        12.7514
1012.9        12.7889
1013          12.9408
1013.1        13.1187
1013.2        13.3002
1013.3        13.4036
1013.4        13.3577
1013.5        13.3367
1013.6        13.4234
1013.7        13.6083
1013.8        13.8209
1013.9        13.9617
1014          14.0473
1014.1        14.1388
1014.2        14.1624
1014.3        14.0067
1014.4        13.9301
1014.5        14.0219
1014.6        14.1828
1014.7        14.3748
1014.8        14.5261
1014.9        14.6204
1015           14.636
1015.1        14.7125
1015.2        14.7952
1015.3        14.7476
1015.4        14.7548
1015.5        14.8232
1015.6        14.8303
1015.7        14.7034
1015.8         14.488
1015.9        14.1324
1016          13.9345
1016.1        13.8878
1016.2        13.8783
1016.3        13.9067
1016.4        13.9902
1016.5        13.9737
1016.6        13.9984
1016.7        13.9902
1016.8        13.9276
1016.9        13.8228
1017          13.7819
1017.1        13.7511
1017.2        13.7141
1017.3        13.6271
1017.4        13.5372
1017.5        13.2731
1017.6        13.1438
1017.7        13.2429
1017.8        13.4557
1017.9        13.6527
1018          13.6371
1018.1        13.6715
1018.2        13.7386
1018.3        13.7279
1018.4          13.77
1018.5        13.9162
1018.6        13.9642
1018.7        14.0022
1018.8        14.1083
1018.9        14.2492
1019          14.3138
1019.1        14.2818
1019.2        14.2671
1019.3        14.2537
1019.4        14.1955
1019.5        14.1394
1019.6        14.2281
1019.7        14.4255
1019.8        14.4925
1019.9         14.405
1020          14.3158
1020.1        14.2741
1020.2        14.3055
1020.3         14.237
1020.4        14.2319
1020.5        14.2562
1020.6        14.3215
1020.7        14.3363
1020.8        14.2684
1020.9        14.1477
1021          13.9554
1021.1        13.6358
1021.2        13.4731
1021.3        13.6146
1021.4        13.7486
1021.5        13.7449
1021.6        13.6916
1021.7         13.706
1021.8        13.8739
1021.9        13.9858
1022          14.1331
1022.1        14.2876
1022.2         14.378
1022.3        14.4326
1022.4        14.5041
1022.5        14.6172
1022.6        14.7652
1022.7        14.9172
1022.8        15.0247
1022.9        15.0694
1023          15.0332
1023.1        15.0011
1023.2         15.093
1023.3        15.1826
1023.4        15.2805
1023.5        15.3534
1023.6        15.4644
1023.7        15.6494
1023.8        15.8443
1023.9        15.9104
1024          15.8801
1024.1        15.8801
1024.2        15.8531
1024.3         15.814
1024.4        15.8335
1024.5        15.8672
1024.6        15.7172
1024.7        15.4391
1024.8         15.093
1024.9        14.8845
1025          14.7633
1025.1        14.6639
1025.2        14.5248
1025.3        14.4339
1025.4        14.4339
1025.5        14.4925
1025.6         14.684
1025.7        14.9604
1025.8         15.005
1025.9        15.0549
1026          15.0063
1026.1        14.9414
1026.2         14.927
1026.3        15.0011
1026.4        15.2434
1026.5        15.4857
1026.6        15.5437
1026.7         15.489
1026.8        15.2666
1026.9        14.9571
1027          14.7672
1027.1        14.6405
1027.2        14.5836
1027.3        14.5926
1027.4        14.5558
1027.5         14.519
1027.6        14.4294
1027.7         14.548
1027.8        14.6561
1027.9        14.7268
1028          14.6976
1028.1        14.7691
1028.2        14.8251
1028.3        14.8147
1028.4        14.9218
1028.5        15.1404
1028.6        15.3872
1028.7        15.6086
1028.8        15.7635
1028.9        15.7918
1029          15.8275
1029.1         15.872
1029.2        15.6534
1029.3        15.2434
1029.4         15.047
1029.5        15.1635
1029.6        15.3083
1029.7        15.3394
1029.8        15.1549
1029.9        15.0464
1030           14.948
1030.1        14.9244
1030.2        14.9153
1030.3        14.9539
1030.4        14.9585
1030.5        14.8662
1030.6        14.8108
1030.7        14.7242
1030.8        14.8506
1030.9        14.9919
1031          14.9729
1031.1        14.7333
1031.2        14.5577
1031.3        14.4384
1031.4        14.4944
1031.5        14.6043
1031.6        14.6853
1031.7         14.831
1031.8        15.0135
1031.9        15.2626
1032          15.3912
1032.1        15.4085
1032.2        15.4651
1032.3        15.6086
1032.4        15.6742
1032.5         15.736
1032.6        15.8369
1032.7        15.9118
1032.8         15.972
1032.9        16.0187
1033          15.9422
1033.1        15.8295
1033.2        15.6963
1033.3        15.6367
1033.4        15.6427
1033.5        15.7292
1033.6        15.9869
1033.7        16.1627
1033.8        16.1559
1033.9        16.2241
1034          16.3834
1034.1        16.5063
1034.2        16.6345
1034.3        16.7432
1034.4        16.8021
1034.5        16.8153
1034.6        16.8313
1034.7        16.8897
1034.8        16.9705
1034.9        17.0061
1035          17.0536
1035.1        17.0369
1035.2        17.1272
1035.3        17.2254
1035.4        17.4072
1035.5        17.4235
1035.6        17.4461
1035.7        17.5006
1035.8        17.5396
1035.9        17.5325
1036          17.5077
1036.1        17.4631
1036.2        17.5304
1036.3        17.5084
1036.4        17.4235
1036.5        17.2733
1036.6        17.1188
1036.7        17.1251
1036.8         17.123
1036.9        17.0557
1037          16.9915
1037.1        17.0411
1037.2        16.9831
1037.3         16.896
1037.4        16.8139
1037.5        16.7238
1037.6        16.6864
1037.7        16.6111
1037.8        16.6256
1037.9        16.6843
1038          16.5648
1038.1        16.5524
1038.2        16.6864
1038.3        16.8973
1038.4        17.1524
1038.5        17.3472
1038.6        17.5936
1038.7        17.7966
1038.8        17.9469
1038.9        18.1686
1039          18.3611
1039.1        18.3655
1039.2        18.3234
1039.3         18.264
1039.4        18.2944
1039.5        18.2778
1039.6        18.1051
1039.7        17.8867
1039.8        17.7945
1039.9        17.9749
1040          18.1968
1040.1        18.4934
1040.2        18.5985
1040.3        18.4723
1040.4        18.2438
1040.5        17.9972
1040.6        17.9326
1040.7        17.9706
1040.8        17.9333
1040.9        17.8574
1041           17.793
1041.1        17.7267
1041.2        17.6028
1041.3         17.331
1041.4        17.1734
1041.5        17.0676
1041.6        16.9496
1041.7         16.882
1041.8        16.7771
1041.9         16.609
1042          16.4136
1042.1        16.3409
1042.2        16.1988
1042.3         16.263
1042.4        16.2281
1042.5        16.1797
1042.6        15.9977
1042.7        15.8275
1042.8        15.7608
1042.9         15.636
1043          15.5437
1043.1        15.4957
1043.2         15.479
1043.3        15.5044
1043.4        15.5324
1043.5        15.5999
1043.6        15.6199
1043.7        15.7044
1043.8          15.82
1043.9        15.9415
1044          15.9828
1044.1        15.9334
1044.2        15.8936
1044.3        15.9463
1044.4        15.9882
1044.5        15.9307
1044.6        15.6729
1044.7         15.497
1044.8        15.3859
1044.9        15.3726
1045          15.4944
1045.1        15.7239
1045.2        15.8322
1045.3        15.7649
1045.4        15.7232
1045.5        15.8261
1045.6        15.9253
1045.7        16.0574
1045.8        15.9206
1045.9        15.7615
1046          15.5959
1046.1        15.5184
1046.2        15.4364
1046.3        15.2798
1046.4        15.0293
1046.5        14.8075
1046.6        14.7424
1046.7        14.8434
1046.8        15.0555
1046.9        15.2176
1047          15.3428
1047.1        15.4112
1047.2         15.511
1047.3        15.6802
1047.4        15.6809
1047.5        15.6756
1047.6        15.6534
1047.7        15.6863
1047.8        15.6159
1047.9         15.507
1048          15.4644
1048.1        15.4904
1048.2        15.4957
1048.3        15.5584
1048.4        15.8072
1048.5        16.1171
1048.6        16.2835
1048.7        16.3122
1048.8        16.1682
1048.9        16.1233
1049            16.33
1049.1        16.4953
1049.2        16.4499
1049.3        16.3005
1049.4        16.2254
1049.5        16.0811
1049.6        16.0933
1049.7        16.2213
1049.8        16.3347
1049.9        16.5125
1050          16.7536
1050.1        16.9768
1050.2        17.1251
1050.3        17.0481
1050.4        17.0271
1050.5        16.9391
1050.6        16.8438
1050.7        16.6981
1050.8        16.6656
1050.9        16.7411
1051          16.7861
1051.1        16.8278
1051.2         16.766
1051.3        16.8361
1051.4        17.0306
1051.5        17.2184
1051.6        17.3726
1051.7        17.6604
1051.8        17.8116
1051.9        17.8767
1052          17.8839
1052.1        17.7902
1052.2        17.7359
1052.3        17.6554
1052.4        17.6711
1052.5        17.6433
1052.6        17.6248
1052.7        17.6746
1052.8        17.8402
1052.9        17.8982
1053          18.0044
1053.1        17.8674
1053.2        17.6932
1053.3        17.6362
1053.4        17.7516
1053.5        18.0533
1053.6        18.2445
1053.7        18.4781
1053.8        18.4985
1053.9        18.1708
1054          17.8037
1054.1        17.5091
1054.2        17.3303
1054.3        17.1924
1054.4        17.0746
1054.5        17.0669
1054.6        17.0208
1054.7        16.9887
1054.8        16.9866
1054.9        17.1987
1055          17.3085
1055.1        17.2789
1055.2        17.0872
1055.3        16.8911
1055.4        16.7044
1055.5        16.5049
1055.6        16.3827
1055.7         16.319
1055.8        16.2787
1055.9        16.2391
1056          16.2172
1056.1        16.1648
1056.2        16.2418
1056.3        16.4156
1056.4        16.5325
1056.5        16.7279
1056.6        16.8772
1056.7        16.8633
1056.8        16.8967
1056.9        16.8883
1057          16.8904
1057.1        16.8403
1057.2        16.8396
1057.3        16.7979
1057.4         16.782
1057.5        16.8014
1057.6        16.8855
1057.7        17.0131
1057.8         17.032
1057.9        17.0802
1058          17.1671
1058.1        17.2022
1058.2        17.2655
1058.3        17.3078
1058.4        17.4009
1058.5        17.3931
1058.6        17.4426
1058.7        17.3035
1058.8        17.2937
1058.9        17.6512
1059          17.7995
1059.1        17.7895
1059.2        17.6953
1059.3        17.5673
1059.4        17.4978
1059.5        17.5425
1059.6        17.5453
1059.7        17.5779
1059.8        17.4914
1059.9        17.2282
1060          16.8605
1060.1        16.7044
1060.2        16.4451
1060.3         16.175
1060.4        15.9781
1060.5        15.8841
1060.6        15.8807
1060.7        15.9172
1060.8        15.9794
1060.9        15.9071
1061           15.818
1061.1        15.8666
1061.2        15.9666
1061.3        15.9145
1061.4        15.7373
1061.5        15.5651
1061.6        15.4072
1061.7         15.303
1061.8        15.3607
1061.9        15.4504
1062          15.4384
1062.1        15.4344
1062.2         15.366
1062.3        15.3268
1062.4        15.2315
1062.5        15.0851
1062.6        14.9683
1062.7        14.9545
1062.8        15.0523
1062.9        15.1793
1063          15.1457
1063.1        15.0404
1063.2        15.0424
1063.3         15.049
1063.4        14.9971
1063.5        15.0194
1063.6        15.0043
1063.7        14.9342
1063.8        14.9408
1063.9        14.9467
1064          14.9873
1064.1        14.8597
1064.2         14.788
1064.3        14.8806
1064.4        14.9952
1064.5        14.9637
1064.6        14.8395
1064.7         14.788
1064.8        14.8317
1064.9        14.8787
1065          14.9958
1065.1        15.0792
1065.2        15.0746
1065.3        15.1259
1065.4        15.1694
1065.5        15.2573
1065.6        15.3036
1065.7        15.3381
1065.8        15.3361
1065.9        15.3076
1066          15.2533
1066.1        15.3368
1066.2        15.4671
1066.3        15.5311
1066.4        15.6139
1066.5        15.6213
1066.6        15.7554
1066.7        16.0228
1066.8        16.2978
1066.9         16.638
1067          16.7051
1067.1         16.658
1067.2        16.5414
1067.3         16.589
1067.4           16.6
1067.5        16.3793
1067.6        16.1151
1067.7        16.0079
1067.8        15.9977
1067.9        16.0092
1068          15.9233
1068.1        15.6856
1068.2        15.5364
1068.3         15.505
1068.4        15.4897
1068.5        15.5377
1068.6        15.6106
1068.7        15.6387
1068.8        15.6508
1068.9        15.6729
1069          15.7266
1069.1        15.8308
1069.2        15.9408
1069.3        15.9449
1069.4        15.9997
1069.5        16.0798
1069.6        16.1192
1069.7        16.0479
1069.8        16.1001
1069.9        16.2377
1070          16.2855
1070.1        16.3896
1070.2        16.4156
1070.3        16.5194
1070.4        16.6968
1070.5        16.5869
1070.6        16.5297
1070.7         16.393
1070.8         16.237
1070.9        16.1035
1071          16.0479
1071.1        16.0886
1071.2        16.1539
1071.3        16.2363
1071.4         16.237
1071.5        16.1777
1071.6        16.0594
1071.7        15.9618
1071.8        15.9017
1071.9        15.8834
1072          15.8376
1072.1        15.7272
1072.2         15.816
1072.3        15.8868
1072.4        15.9354
1072.5        15.9875
1072.6        16.0458
1072.7        16.0506
1072.8        16.0506
1072.9        16.0241
1073          15.9449
1073.1        15.7649
1073.2        15.7528
1073.3        15.7783
1073.4        15.7561
1073.5        15.6581
1073.6        15.6648
1073.7        15.8693
1073.8        16.0832
1073.9        16.2609
1074          16.2281
1074.1         16.037
1074.2        15.8328
1074.3        15.8355
1074.4        16.0696
1074.5        16.3286
1074.6        16.3786
1074.7        16.3985
1074.8        16.4987
1074.9        16.5111
1075          16.4967
1075.1        16.5752
1075.2        16.7515
1075.3        16.9259
1075.4        16.8925
1075.5        16.7792
1075.6        16.6622
1075.7        16.7141
1075.8        16.7563
1075.9        16.8084
1076          16.8577
1076.1        16.9175
1076.2        16.9936
1076.3         17.046
1076.4        17.1054
1076.5        17.2521
1076.6        17.2796
1076.7        17.2184
1076.8        17.3127
1076.9        17.3606
1077          17.3966
1077.1        17.4808
1077.2        17.3261
1077.3        17.2043
1077.4         17.137
1077.5        16.9635
1077.6        16.8007
1077.7        16.6815
1077.8        16.5683
1077.9        16.6083
1078          16.8028
1078.1        16.9782
1078.2        17.0837
1078.3        17.1713
1078.4        17.1096
1078.5        16.9608
1078.6        16.8876
1078.7         16.832
1078.8        16.7217
1078.9        16.6332
1079          16.6235
1079.1        16.5249
1079.2        16.5842
1079.3        16.7348
1079.4        16.8702
1079.5        17.0068
1079.6        17.1398
1079.7        17.2402
1079.8        17.2761
1079.9        17.2571
1080          17.3049
1080.1        17.1307
1080.2        17.0215
1080.3        16.8716
1080.4        16.5959
1080.5        16.4335
1080.6        16.4067
1080.7        16.3752
1080.8        16.3944
1080.9        16.4238
1081          16.3567
1081.1        16.2309
1081.2          16.25
1081.3        16.3478
1081.4        16.3683
1081.5        16.5711
1081.6        16.8014
1081.7        16.9015
1081.8         16.912
1081.9        17.0404
1082          17.0991
1082.1        17.2015
1082.2        17.3233
1082.3        17.3592
1082.4        17.2775
1082.5        17.2233
1082.6        17.4122
1082.7        17.5957
1082.8        17.7067
1082.9         17.808
1083          17.8166
1083.1        17.6832
1083.2         17.696
1083.3        18.0015
1083.4        18.2618
1083.5        18.2561
1083.6        18.2286
1083.7        18.1679
1083.8        18.2033
1083.9        18.3125
1084          18.4389
1084.1        18.5007
1084.2        18.5022
1084.3        18.5437
1084.4        18.4592
1084.5        18.3133
1084.6        18.2495
1084.7        18.3292
1084.8        18.3807
1084.9        18.4913
1085          18.6087
1085.1        18.5846
1085.2        18.4134
1085.3        18.2127
1085.4         18.191
1085.5        18.3887
1085.6        18.6379
1085.7        18.8278
1085.8        19.0592
1085.9        19.2385
1086          19.3635
1086.1        19.5054
1086.2         19.566
1086.3        19.5376
1086.4        19.6035
1086.5        19.7019
1086.6        19.6448
1086.7        19.5331
1086.8         19.486
1086.9        19.3971
1087          19.3799
1087.1        19.2326
1087.2        18.9212
1087.3        18.6621
1087.4        18.4403
1087.5        18.1715
1087.6        17.9685
1087.7        17.8695
1087.8        17.8359
1087.9        17.7595
1088          17.6625
1088.1         17.495
1088.2        17.2627
1088.3        17.0879
1088.4        17.0334
1088.5        16.9545
1088.6        16.9113
1088.7         16.857
1088.8        16.8605
1088.9        16.9008
1089           16.944
1089.1        16.7903
1089.2        16.6891
1089.3        16.8007
1089.4        16.9635
1089.5        17.0753
1089.6        17.0802
1089.7        16.9447
1089.8        16.8195
1089.9        16.7044
1090          16.7335
1090.1        16.7168
1090.2        16.6871
1090.3         16.694
1090.4        16.6802
1090.5        16.6981
1090.6        16.7764
1090.7         17.011
1090.8        17.1454
1090.9        17.2212
1091          17.1973
1091.1        17.0089
1091.2        16.8528
1091.3        16.5628
1091.4        16.4129
1091.5        16.4788
1091.6        16.5387
1091.7         16.485
1091.8         16.382
1091.9          16.33
1092          16.1934
1092.1        16.0553
1092.2        15.8699
1092.3        15.7165
1092.4        15.5497
1092.5        15.4245
1092.6        15.3872
1092.7        15.2957
1092.8        15.1338
1092.9        14.9414
1093          14.8871
1093.1        14.9198
1093.2         15.256
1093.3        15.8221
1093.4        16.2193
1093.5         16.463
1093.6        16.6518
1093.7        16.7973
1093.8        17.0341
1093.9        17.2472
1094          17.4044
1094.1        17.4716
1094.2        17.5964
1094.3        17.7809
1094.4        18.0231
1094.5        18.2568
1094.6        18.3481
1094.7         18.441
1094.8        18.5248
1094.9         18.747
1095          18.8579
1095.1        18.8388
1095.2        18.6233
1095.3        18.3851
1095.4        18.3495
1095.5        18.4163
1095.6        18.4323
1095.7        18.4541
1095.8        18.4418
1095.9        18.2988
1096          18.1513
1096.1        18.0116
1096.2        17.7545
1096.3        17.4284
1096.4          17.13
1096.5        17.0138
1096.6        17.1538
1096.7        17.2852
1096.8        17.3543
1096.9        17.5127
1097          17.6078
1097.1        17.6946
1097.2        17.7338
1097.3        17.8424
1097.4        17.9003
1097.5        17.9642
1097.6        17.9857
1097.7        18.1181
1097.8        18.3162
1097.9        18.4301
1098          18.4687
1098.1        18.4803
1098.2        18.4301
1098.3        18.3894
1098.4        18.2734
1098.5        17.9994
1098.6        17.7245
1098.7        17.4751
1098.8        17.3317
1098.9        17.2951
1099          17.2451
1099.1        17.2029
1099.2        17.1279
1099.3        17.1005
1099.4        17.1566
1099.5        17.2521
1099.6        17.3338
1099.7        17.3268
1099.8        17.2754
1099.9         17.367
1100          17.6903
1100.1        17.9448
1100.2        18.2127
1100.3        18.6175
1100.4        18.9662
1100.5        19.1962
1100.6        19.2497
1100.7        19.0459
1100.8        18.8314
1100.9        18.8021
1101          18.8388
1101.1        18.8087
1101.2        18.7389
1101.3        18.7089
1101.4        18.7874
1101.5        18.8513
1101.6        18.8917
1101.7        18.8528
1101.8        18.7698
1101.9        18.7742
1102          18.7441
1102.1        18.7756
1102.2        18.7074
1102.3        18.4978
1102.4        18.3263
1102.5        17.9994
1102.6        17.8087
1102.7         17.622
1102.8        17.5297
1102.9         17.529
1103          17.5297
1103.1        17.4766
1103.2        17.4574
1103.3        17.5673
1103.4        17.4985
1103.5        17.2951
1103.6        17.1328
1103.7        17.2121
1103.8        17.3515
1103.9        17.5858
1104          17.6099
1104.1        17.5481
1104.2        17.4242
1104.3        17.0453
1104.4        16.7515
1104.5        16.5628
1104.6        16.5146
1104.7        16.6781
1104.8        16.8334
1104.9        16.8542
1105          16.6719
1105.1        16.5766
1105.2        16.6401
1105.3          16.73
1105.4        16.6566
1105.5         16.629
1105.6        16.6359
1105.7        16.5593
1105.8        16.6235
1105.9        16.8834
1106           17.104
1106.1        17.1826
1106.2          17.21
1106.3         17.391
1106.4        17.4964
1106.5        17.4681
1106.6        17.3211
1106.7        17.1601
1106.8        17.1173
1106.9        17.1244
1107           17.191
1107.1        17.2444
1107.2        17.3085
1107.3         17.288
1107.4        17.1152
1107.5        17.0271
1107.6        16.9001
1107.7        16.7591
1107.8        16.6822
1107.9        16.6394
1108          16.6511
1108.1        16.4245
1108.2        16.2213
1108.3        16.0709
1108.4        15.8099
1108.5        15.6534
1108.6         15.626
1108.7        15.7709
1108.8        15.7064
1108.9         15.483
1109          15.3229
1109.1        15.2877
1109.2        15.3229
1109.3        15.3906
1109.4        15.4105
1109.5        15.3083
1109.6        15.1536
1109.7        15.1286
1109.8        15.1464
1109.9        15.0345
1110          14.9336
1110.1        14.8871
1110.2        14.8427
1110.3        14.7776
1110.4        14.6723
1110.5        14.4706
1110.6        14.3375
1110.7         14.216
1110.8        14.1025
1110.9        14.0276
1111          13.9023
1111.1        13.8008
1111.2        13.7204
1111.3        13.7731
1111.4        13.7945
1111.5         13.726
1111.6        13.6715
1111.7        13.6903
1111.8        13.6997
1111.9        13.7725
1112          13.8979
1112.1        13.9674
1112.2         14.065
1112.3        14.2498
1112.4         14.497
1112.5        14.7242
1112.6         14.831
1112.7        14.7028
1112.8        14.6198
1112.9         14.528
1113           14.579
1113.1        14.7405
1113.2        14.7971
1113.3        14.7327
1113.4        14.7008
1113.5        14.7457
1113.6         14.758
1113.7        14.6166
1113.8        14.5467
1113.9        14.4197
1114          14.3542
1114.1         14.497
1114.2         14.682
1114.3        14.9336
1114.4        15.2143
1114.5        15.4884
1114.6        15.6896
1114.7        15.7561
1114.8        15.7145
1114.9        15.5765
1115          15.4604
1115.1         15.481
1115.2         15.515
1115.3        15.5564
1115.4        15.6032
1115.5        15.7709
1115.6        15.8362
1115.7        15.7918
1115.8        15.6226
1115.9        15.5872
1116          15.5611
1116.1        15.5912
1116.2         15.489
1116.3        15.3434
1116.4        15.3017
1116.5        15.2421
1116.6        15.2018
1116.7        15.1352
1116.8        15.1227
1116.9        15.1754
1117          15.2031
1117.1        15.3136
1117.2        15.3023
1117.3         15.295
1117.4        15.2871
1117.5        15.1813
1117.6         15.176
1117.7        15.1589
1117.8        15.0897
1117.9        15.1049
1118          14.9571
1118.1        14.8023
1118.2        14.7873
1118.3        14.7567
1118.4        14.8199
1118.5        15.0404
1118.6        15.1029
1118.7        15.0838
1118.8        14.9971
1118.9        14.9978
1119          15.0076
1119.1        15.0267
1119.2        15.1121
1119.3        15.1925
1119.4         15.184
1119.5        15.2282
1119.6        15.3501
1119.7        15.5664
1119.8        15.8585
1119.9        16.0675
1120          16.2486
1120.1         16.609
1120.2        16.8709
1120.3        17.0683
1120.4        17.0732
1120.5        16.9803
1120.6        16.9677
1120.7         17.011
1120.8        17.1216
1120.9        17.3606
1121          17.3395
1121.1        17.2873
1121.2        17.2458
1121.3        17.2887
1121.4        17.2669
1121.5         17.205
1121.6         17.205
1121.7        17.2901
1121.8        17.3649
1121.9         17.427
1122          17.4603
1122.1        17.3748
1122.2        17.3268
1122.3        17.3868
1122.4        17.4999
1122.5        17.7095
1122.6        17.7067
1122.7        17.5843
1122.8        17.5609
1122.9         17.617
1123          17.6469
1123.1        17.5226
1123.2        17.3719
1123.3        17.2346
1123.4         17.165
1123.5        17.0341
1123.6        16.9189
1123.7        16.7085
1123.8        16.5779
1123.9        16.4259
1124          16.3765
1124.1          16.38
1124.2        16.3752
1124.3        16.4767
1124.4        16.5545
1124.5        16.6428
1124.6        16.6926
1124.7        16.8987
1124.8         16.898
1124.9        16.9238
1125          16.9573
1125.1        16.9294
1125.2        16.8584
1125.3        16.6753
1125.4        16.6083
1125.5        16.5621
1125.6         16.609
1125.7          16.62
1125.8        16.5973
1125.9        16.6124
1126          16.6663
1126.1        16.7619
1126.2        16.7584
1126.3        16.7633
1126.4        16.6968
1126.5        16.5545
1126.6        16.4575
1126.7        16.4273
1126.8        16.4967
1126.9        16.5359
1127          16.7265
1127.1        16.8834
1127.2        16.9419
1127.3         17.025
1127.4        17.1777
1127.5        17.2528
1127.6        17.4412
1127.7        17.6391
1127.8         17.573
1127.9        17.5432
1128          17.5673
1128.1        17.4242
1128.2        17.1734
1128.3        16.8153
1128.4         16.629
1128.5        16.6643
1128.6        16.7099
1128.7        16.6663
1128.8        16.7646
1128.9        17.1601
1129          17.4957
1129.1        17.8975
1129.2        18.0965
1129.3        18.1751
1129.4        18.1903
1129.5        18.1737
1129.6        18.1664
1129.7        18.0994
1129.8        18.1686
1129.9        18.2713
1130           18.433
1130.1        18.6796
1130.2        18.7764
1130.3        18.8035
1130.4        18.7162
1130.5        18.5955
1130.6        18.3611
1130.7        18.2466
1130.8        18.1023
1130.9        17.9864
1131          17.8116
1131.1        17.6248
1131.2        17.3677
1131.3        17.1692
1131.4        17.0893
1131.5        17.0474
1131.6        16.9608
1131.7         17.069
1131.8         17.184
1131.9        17.1798
1132          17.2205
1132.1        17.2944
1132.2        17.3557
1132.3        17.4822
1132.4        17.4101
1132.5        17.3028
1132.6        17.2873
1132.7        17.2747
1132.8        17.4263
1132.9        17.6099
1133          17.7288
1133.1        17.9333
1133.2        17.8738
1133.3        17.6953
1133.4         17.478
1133.5         17.231
1133.6        17.0662
1133.7         16.832
1133.8        16.7009
1133.9        16.5842
1134          16.5952
1134.1        16.5738
1134.2        16.4664
1134.3        16.3402
1134.4        16.2794
1134.5         16.428
1134.6        16.4637
1134.7        16.4163
1134.8        16.3779
1134.9        16.4081
1135          16.4465
1135.1        16.4706
1135.2        16.5215
1135.3        16.6573
1135.4        16.7231
1135.5        16.8848
1135.6        17.0292
1135.7        17.0481
1135.8        17.0613
1135.9        17.1552
1136          17.3021
1136.1        17.4037
1136.2        17.3981
1136.3        17.3733
1136.4        17.4419
1136.5        17.6433
1136.6        17.7966
1136.7        17.9771
1136.8        17.9757
1136.9        17.9505
1137          17.9527
1137.1         17.985
1137.2        18.0166
1137.3        17.8552
1137.4        17.7095
1137.5        17.4666
1137.6        17.3127
1137.7        17.0075
1137.8        16.7778
1137.9        16.8132
1138          16.7868
1138.1        16.7827
1138.2        16.6843
1138.3         16.773
1138.4        16.8028
1138.5        16.5973
1138.6         16.428
1138.7        16.2322
1138.8        16.1866
1138.9        16.0099
1139          15.9564
1139.1        15.7958
1139.2        15.8632
1139.3        16.1457
1139.4        16.3409
1139.5        16.4644
1139.6        16.6705
1139.7        17.0467
1139.8        17.3085
1139.9        17.5063
1140           17.686
1140.1        17.9104
1140.2        17.9426
1140.3         17.891
1140.4        17.9699
1140.5         18.077
1140.6        18.0763
1140.7        18.1542
1140.8        18.1448
1140.9        18.0554
1141          17.8925
1141.1        17.6654
1141.2        17.4652
1141.3        17.3395
1141.4           17.3
1141.5        17.2725
1141.6        17.1882
1141.7        17.0634
1141.8        16.8285
1141.9        16.7182
1142           16.629
1142.1         16.452
1142.2        16.4369
1142.3        16.3211
1142.4        16.2295
1142.5        16.1736
1142.6        16.1158
1142.7        16.0737
1142.8         16.016
1142.9        16.0424
1143          16.2261
1143.1        16.5359
1143.2        16.7501
1143.3        17.0362
1143.4        17.2887
1143.5        17.5879
1143.6         17.758
1143.7        17.8703
1143.8        17.8989
1143.9        17.8789
1144          17.8953
1144.1        17.9132
1144.2        17.8295
1144.3        17.8381
1144.4        17.7916
1144.5        17.7267
1144.6        17.7502
1144.7        17.8968
1144.8        17.8817
1144.9         17.711
1145          17.5886
1145.1        17.4907
1145.2        17.5829
1145.3        17.7466
1145.4        17.8781
1145.5        18.1809
1145.6        18.4439
1145.7        18.5992
1145.8        18.5459
1145.9        18.3633
1146          18.2452
1146.1        18.2069
1146.2        18.2691
1146.3        18.2134
1146.4        18.0367
1146.5        17.8853
1146.6        17.8989
1146.7        18.0468
1146.8        18.2011
1146.9        18.2351
1147          18.2047
1147.1        18.2713
1147.2        18.0662
1147.3        17.7452
1147.4        17.6163
1147.5        17.4327
1147.6        17.4872
1147.7        17.5623
1147.8        17.6291
1147.9        17.6547
1148          17.7124
1148.1        17.7709
1148.2        17.7952
1148.3        17.7309
1148.4         17.828
1148.5        17.9061
1148.6        17.9484
1148.7        17.9685
1148.8        17.8524
1148.9         17.823
1149          17.8474
1149.1        18.0922
1149.2        18.1939
1149.3        18.1268
1149.4        18.2213
1149.5        18.3836
1149.6        18.5095
1149.7        18.6606
1149.8        18.8248
1149.9        18.8748
1150          18.9684
1150.1        19.0149
1150.2        19.0489
1150.3         19.174
1150.4        19.2408
1150.5        19.2452
1150.6         19.295
1150.7        19.3949
1150.8        19.4987
1150.9        19.5151
1151          19.5848
1151.1        19.5121
1151.2         19.368
1151.3        19.3561
1151.4        19.5204
1151.5        19.6035
1151.6        19.7049
1151.7        19.7748
1151.8        19.8547
1151.9        19.8887
1152          19.8646
1152.1        19.7206
1152.2        19.6155
1152.3        19.5555
1152.4         19.554
1152.5        19.6485
1152.6        19.8442
1152.7        20.0712
1152.8        20.2125
1152.9         20.288
1153          20.4309
1153.1        20.3827
1153.2        20.3139
1153.3        20.3544
1153.4        20.5512
1153.5        20.6181
1153.6        20.5389
1153.7        20.3903
1153.8        20.2964
1153.9        20.2239
1154          20.0499
1154.1        19.8419
1154.2        19.7553
1154.3        19.7364
1154.4        19.7997
1154.5        19.9363
1154.6        19.9182
1154.7        19.8442
1154.8        19.8298
1154.9        19.9477
1155          20.0856
1155.1        20.0567
1155.2        19.8517
1155.3        19.5863
1155.4        19.3867
1155.5        19.3248
1155.6        19.2906
1155.7         19.304
1155.8        19.1673
1155.9        19.0001
1156          18.9367
1156.1        18.9824
1156.2        18.9389
1156.3         18.989
1156.4        18.9735
1156.5        18.9463
1156.6        18.8226
1156.7        18.7536
1156.8        18.7016
1156.9        18.5218
1157          18.2807
1157.1         17.818
1157.2        17.4482
1157.3        17.3374
1157.4        17.3148
1157.5        17.2029
1157.6        17.1398
1157.7        17.1734
1157.8        17.3536
1157.9        17.5155
1158           17.664
1158.1        17.6661
1158.2        17.6213
1158.3        17.6903
1158.4         17.798
1158.5        17.7381
1158.6        17.7181
1158.7        17.6497
1158.8        17.7259
1158.9         17.871
1159          18.0367
1159.1        18.1131
1159.2        18.2973
1159.3        18.5437
1159.4        18.5685
1159.5        18.4563
1159.6        18.3756
1159.7        18.2836
1159.8        18.2655
1159.9        18.1939
1160          18.1433
1160.1         18.085
1160.2        18.0936
1160.3        18.1484
1160.4        18.3931
1160.5        18.6723
1160.6        18.7477
1160.7        18.7558
1160.8        18.6979
1160.9        18.5992
1161          18.5926
1161.1        18.6672
1161.2        18.7111
1161.3        18.6767
1161.4        18.5488
1161.5        18.5255
1161.6        18.6686
1161.7        18.9197
1161.8        18.9389
1161.9         18.852
1162          18.7632
1162.1        18.6021
1162.2        18.3887
1162.3        17.9836
1162.4        17.6875
1162.5        17.6298
1162.6        17.7024
1162.7         17.649
1162.8        17.6064
1162.9        17.5645
1163          17.5836
1163.1        17.6319
1163.2        17.5403
1163.3        17.4263
1163.4        17.3367
1163.5        17.3592
1163.6        17.3684
1163.7        17.4617
1163.8        17.5077
1163.9        17.6419
1164          17.8252
1164.1        18.0411
1164.2        18.2336
1164.3         18.562
1164.4        18.7859
1164.5        19.0511
1164.6        19.1977
1164.7         19.174
1164.8        19.0326
1164.9        18.9168
1165          18.7991
1165.1        18.7148
1165.2        18.7309
1165.3        18.7756
1165.4        18.6782
1165.5         18.457
1165.6        18.3829
1165.7        18.4956
1165.8        18.6679
1165.9        18.8528
1166          18.8711
1166.1        18.8248
1166.2        18.8285
1166.3        18.8741
1166.4        19.0134
1166.5        19.0799
1166.6        19.1962
1166.7        19.3323
1166.8         19.554
1166.9        19.7628
1167          19.9908
1167.1        20.1448
1167.2        20.3322
1167.3        20.6111
1167.4        20.8169
1167.5        21.0782
1167.6        21.2613
1167.7        21.3113
1167.8        21.1388
1167.9        20.7891
1168          20.5558
1168.1        20.3934
1168.2          20.46
1168.3        20.3918
1168.4        20.2369
1168.5        20.1349
1168.6        20.1365
1168.7        20.2217
1168.8         20.179
1168.9        20.0454
1169          19.9295
1169.1        19.7379
1169.2        19.6035
1169.3        19.4008
1169.4        19.2074
1169.5        19.0703
1169.6        18.9935
1169.7        18.9861
1169.8        19.0068
1169.9        19.0673
1170          19.1043
1170.1        18.9964
1170.2        18.9507
1170.3         18.964
1170.4        18.8153
1170.5         18.616
1170.6        18.4789
1170.7        18.4003
1170.8        18.5299
1170.9        18.5379
1171          18.4541
1171.1          18.42
1171.2        18.3655
1171.3        18.3923
1171.4          18.42
1171.5        18.4127
1171.6        18.3473
1171.7        18.3075
1171.8        18.4236
1171.9        18.4338
1172          18.1549
1172.1        18.1116
1172.2        18.3582
1172.3        18.5882
1172.4         18.728
1172.5        18.7177
1172.6        18.5868
1172.7        18.4105
1172.8        18.3212
1172.9        18.5007
1173          18.6116
1173.1        18.6101
1173.2        18.5729
1173.3        18.6211
1173.4        18.7954
1173.5        18.9654
1173.6        19.0607
1173.7        19.0829
1173.8        19.0784
1173.9        19.1784
1174          19.3464
1174.1         19.557
1174.2        19.6605
1174.3        19.7703
1174.4        19.8381
1174.5        19.9681
1174.6        20.0219
1174.7        20.1137
1174.8        20.3689
1174.9        20.6073
1175          20.6219
1175.1        20.4722
1175.2        20.3628
1175.3        20.4784
1175.4         20.509
1175.5        20.5067
1175.6        20.5666
1175.7        20.5612
1175.8        20.4738
1175.9        20.3758
1176          20.4401
1176.1        20.4998
1176.2         20.625
1176.3        20.6127
1176.4        20.7051
1176.5         20.803
1176.6        20.7606
1176.7        20.7505
1176.8        20.7158
1176.9        20.7567
1177          20.7305
1177.1        20.6997
1177.2        20.5735
1177.3         20.349
1177.4        20.0499
1177.5        19.7583
1177.6        19.5032
1177.7        19.2631
1177.8         19.154
1177.9        19.1584
1178          19.0164
1178.1        18.8682
1178.2          18.88
1178.3        19.1428
1178.4          19.22
1178.5         19.074
1178.6        18.8984
1178.7        18.6664
1178.8        18.4396
1178.9        18.1816
1179          18.0482
1179.1        18.0331
1179.2        18.0058
1179.3        17.9757
1179.4        17.9764
1179.5        18.0159
1179.6        18.0166
1179.7        18.0166
1179.8        18.1751
1179.9        18.5124
1180          18.6372
1180.1        18.5175
1180.2        18.3836
1180.3        18.1975
1180.4        18.0598
1180.5        18.1484
1180.6        18.3024
1180.7        18.4323
1180.8        18.5605
1180.9        18.6438
1181          18.7521
1181.1        18.7947
1181.2        18.8057
1181.3        18.6899
1181.4        18.6664
1181.5        18.6789
1181.6        18.6299
1181.7        18.6123
1181.8        18.6277
1181.9        18.7507
1182          18.7925
1182.1        18.9699
1182.2        19.2155
1182.3        19.4972
1182.4        19.5615
1182.5        19.4546
1182.6        19.3486
1182.7        19.2928
1182.8        19.2898
1182.9        19.3919
1183          19.4068
1183.1        19.4411
1183.2        19.4225
1183.3        19.4605
1183.4        19.3621
1183.5        19.3583
1183.6        19.5518
1183.7        19.6786
1183.8        19.5795
1183.9         19.377
1184          19.4516
1184.1        19.5638
1184.2        19.6485
1184.3        19.4434
1184.4        19.3129
1184.5        19.3688
1184.6        19.4441
1184.7        19.5421
1184.8        19.8842
1184.9        20.1327
1185          20.3529
1185.1        20.4439
1185.2        20.3796
1185.3          20.23
1185.4        20.1623
1185.5        20.2681
1185.6        20.3345
1185.7        20.1068
1185.8        20.0431
1185.9        20.0939
1186           20.398
1186.1        20.7243
1186.2        20.7691
1186.3        20.7259
1186.4        20.6997
1186.5        20.6481
1186.6        20.6535
1186.7        20.6188
1186.8        20.6058
1186.9        20.6866
1187          20.7575
1187.1        20.8363
1187.2        20.8796
1187.3        20.7243
1187.4        20.6727
1187.5        20.7945
1187.6        20.8858
1187.7        21.0168
1187.8          21.11
1187.9        21.1692
1188          21.2004
1188.1        21.3684
1188.2        21.5803
1188.3        21.7434
1188.4        21.7419
1188.5        21.7134
1188.6        21.6377
1188.7        21.6062
1188.8        21.3504
1188.9         20.885
1189          20.6789
1189.1        20.5558
1189.2         20.362
1189.3        20.2354
1189.4        20.1509
1189.5        20.2049
1189.6        20.3177
1189.7        20.4186
1189.8        20.3574
1189.9        20.1988
1190          20.2133
1190.1        20.4087
1190.2        20.4661
1190.3        20.4156
1190.4        20.4378
1190.5        20.3643
1190.6        20.4071
1190.7        20.4584
1190.8        20.8193
1190.9        21.2152
1191          21.3535
1191.1        21.2152
1191.2        21.1217
1191.3        20.9198
1191.4        20.8309
1191.5        20.8718
1191.6         20.978
1191.7        21.1778
1191.8        21.2558
1191.9        21.2824
1192          21.3081
1192.1        21.2847
1192.2        21.2074
1192.3        21.2667
1192.4        21.2753
1192.5        21.0883
1192.6        20.8517
1192.7        20.7236
1192.8        20.7722
1192.9        20.8757
1193          20.8339
1193.1        20.7112
1193.2        20.6912
1193.3        20.6796
1193.4        20.7822
1193.5        21.1093
1193.6        21.3739
1193.7        21.5645
1193.8        21.6661
1193.9        21.6953
1194          21.5866
1194.1          21.23
1194.2        21.0346
1194.3        20.9237
1194.4        20.8834
1194.5        20.8881
1194.6        20.8332
1194.7        20.7498
1194.8        20.6381
1194.9        20.5697
1195          20.6535
1195.1        20.7544
1195.2        20.7868
1195.3        20.7143
1195.4        20.7521
1195.5        20.9136
1195.6        20.9702
1195.7        20.9144
1195.8        20.9493
1195.9        21.0447
1196          21.0634
1196.1        20.9912
1196.2        20.9919
1196.3         21.044
1196.4        21.1357
1196.5        21.0743
1196.6        21.0346
1196.7        21.0183
1196.8        21.0579
1196.9        21.1046
1197          21.1575
1197.1        21.2792
1197.2        21.4075
1197.3        21.4122
1197.4        21.3809
1197.5        21.4193
1197.6        21.4891
1197.7        21.4083
1197.8        21.2839
1197.9        21.1638
1198          21.1653
1198.1        21.2191
1198.2        21.3246
1198.3        21.5528
1198.4        21.8462
1198.5         22.275
1198.6        22.5693
1198.7        22.7151
1198.8        22.7886
1198.9        22.6724
1199          22.5138
1199.1        22.5532
1199.2        22.7191
1199.3        22.7757
1199.4        22.6861
1199.5        22.6586
1199.6        22.7684
1199.7        22.9725
1199.8        22.9628
1199.9        22.9814
1200          23.0489
1200.1        23.0554
1200.2        23.0066
1200.3        23.1881
1200.4         23.363
1200.5        23.4096
1200.6        23.2746
1200.7        23.0904
1200.8        23.0643
1200.9        23.1531
1201          23.2346
1201.1        23.0416
1201.2          22.77
1201.3        22.4849
1201.4        22.3149
1201.5        22.2087
1201.6        22.2007
1201.7        22.1927
1201.8        22.0493
1201.9        22.1241
1202          22.3133
1202.1        22.5853
1202.2        22.5347
1202.3        22.5041
1202.4        22.4873
1202.5        22.5258
1202.6        22.5355
1202.7        22.6796
1202.8         22.893
1202.9        22.8412
1203           22.566
1203.1        22.3894
1203.2        22.3173
1203.3        22.2853
1203.4        22.2278
1203.5         22.066
1203.6         21.935
1203.7        21.6464
1203.8        21.3762
1203.9        21.2738
1204          21.1233
1204.1        20.8285
1204.2        20.8154
1204.3         20.783
1204.4        20.7274
1204.5        20.5673
1204.6        20.3513
1204.7        20.1327
1204.8        20.0454
1204.9        19.9984
1205          19.8857
1205.1        19.8781
1205.2        19.8517
1205.3        19.9121
1205.4        19.9295
1205.5         19.888
1205.6        19.8578
1205.7        19.8713
1205.8         19.984
1205.9        20.0567
1206          20.0636
1206.1        20.1479
1206.2        20.2842
1206.3        20.5589
1206.4        20.8309
1206.5        20.8695
1206.6        20.9819
1206.7        21.1007
1206.8        21.3152
1206.9          21.53
1207          21.8201
1207.1        22.1297
1207.2        22.3333
1207.3        22.4519
1207.4         22.456
1207.5        22.4014
1207.6         22.263
1207.7         22.172
1207.8        22.1712
1207.9         22.363
1208          22.3814
1208.1        22.4447
1208.2        22.5106
1208.3         22.591
1208.4        22.5853
1208.5        22.5154
1208.6        22.3341
1208.7        22.1839
1208.8        22.2965
1208.9        22.2989
1209          22.3365
1209.1        22.3606
1209.2        22.3069
1209.3        22.2087
1209.4        22.2614
1209.5        22.0819
1209.6        21.7924
1209.7        21.4915
1209.8        21.2472
1209.9        21.0735
1210          20.9617
1210.1        20.9888
1210.2        21.0409
1210.3        20.9741
1210.4        20.7513
1210.5        20.7074
1210.6        20.7259
1210.7        20.9454
1210.8         21.037
1210.9        20.9601
1211          20.8788
1211.1        20.9144
1211.2        20.9082
1211.3        20.7637
1211.4        20.6712
1211.5        20.6273
1211.6         20.519
1211.7        20.3483
1211.8        20.4201
1211.9        20.6381
1212          21.1108
1212.1        21.5968
1212.2        21.9572
1212.3        22.0899
1212.4        22.2662
1212.5        22.3269
1212.6        22.2901
1212.7         22.156
1212.8         22.148
1212.9         22.043
1213          22.0835
1213.1         22.359
1213.2        22.6796
1213.3        22.7846
1213.4        22.7563
1213.5        22.7183
1213.6        22.8299
1213.7        22.9879
1213.8        23.1661
1213.9        23.4457
1214          23.5993
1214.1        23.7303
1214.2        24.0282
1214.3        24.1721
1214.4        24.3339
1214.5        24.4694
1214.6        24.5658
1214.7        24.6582
1214.8        24.6263
1214.9        24.5297
1215          24.4208
1215.1         24.313
1215.2        24.3138
1215.3        24.4945
1215.4        24.5088
1215.5        24.3522
1215.6        24.2329
1215.7        24.1038
1215.8        24.0257
1215.9        23.9809
1216          23.8302
1216.1        23.5426
1216.2        23.3392
1216.3        23.2461
1216.4        23.0497
1216.5        22.8785
1216.6        23.0294
1216.7        23.2746
1216.8        23.2697
1216.9          23.18
1217          23.0521
1217.1        22.9685
1217.2         22.889
1217.3        22.6369
1217.4         22.407
1217.5        22.2542
1217.6        21.9492
1217.7        21.6551
1217.8        21.4365
1217.9         21.341
1218          21.1505
1218.1        20.8881
1218.2        20.6612
1218.3        20.5827
1218.4        20.6327
1218.5        20.7012
1218.6        20.5067
1218.7        20.4102
1218.8        20.3437
1218.9        20.0704
1219          19.9515
1219.1        20.0431
1219.2        20.0575
1219.3        19.9742
1219.4        19.8434
1219.5        19.7395
1219.6        19.7703
1219.7        19.6891
1219.8        19.6973
1219.9        19.8178
1220          19.9832
1220.1        20.2285
1220.2        20.4577
1220.3        20.7451
1220.4         20.947
1220.5        20.9609
1220.6        20.9067
1220.7         20.868
1220.8        20.8664
1220.9        21.0082
1221          21.0657
1221.1        20.9361
1221.2        20.9749
1221.3        21.1677
1221.4        21.0906
1221.5        20.8889
1221.6        20.7722
1221.7        20.5981
1221.8        20.6242
1221.9        20.7613
1222          20.9005
1222.1        20.9191
1222.2        21.0579
1222.3        21.1248
1222.4        21.2129
1222.5        21.2293
1222.6        21.3144
1222.7        21.5284
1222.8        21.5693
1222.9        21.5135
1223          21.4381
1223.1        21.3035
1223.2        21.2121
1223.3        21.1443
1223.4        20.9912
1223.5        20.8208
1223.6        20.6789
1223.7        20.5067
1223.8        20.2529
1223.9        20.2316
1224          20.4561
1224.1        20.7482
1224.2        20.8757
1224.3        20.6773
1224.4         20.552
1224.5        20.5743
1224.6        20.5489
1224.7        20.5013
1224.8        20.3445
1224.9        20.1501
1225           20.031
1225.1        19.9257
1225.2          19.75
1225.3        19.6418
1225.4        19.5091
1225.5        19.3442
1225.6        19.2304
1225.7        19.1814
1225.8        19.2727
1225.9         19.418
1226          19.3524
1226.1        19.1866
1226.2        19.1177
1226.3        19.1132
1226.4        19.0577
1226.5        18.9735
1226.6        18.8976
1226.7        18.7771
1226.8        18.7521
1226.9          18.78
1227          18.8028
1227.1        18.8417
1227.2        19.0016
1227.3        19.0681
1227.4        19.0031
1227.5         18.961
1227.6         18.933
1227.7        19.0422
1227.8        19.1643
1227.9        19.2712
1228          19.3717
1228.1        19.3501
1228.2        19.2623
1228.3        19.1658
1228.4        19.3285
1228.5        19.5069
1228.6        19.4254
1228.7        19.0178
1228.8        18.8837
1228.9        18.9072
1229          19.0245
1229.1        19.2252
1229.2        19.1903
1229.3        19.1214
1229.4        19.0518
1229.5        18.9573
1229.6         18.916
1229.7         19.006
1229.8        19.0164
1229.9        18.9809
1230          18.9581
1230.1        18.9721
1230.2        18.9876
1230.3        19.1377
1230.4        19.2817
1230.5        19.4038
1230.6        19.4374
1230.7        19.3673
1230.8        19.3166
1230.9        19.3203
1231          19.2207
1231.1        19.1177
1231.2        19.0918
1231.3         19.091
1231.4        19.1495
1231.5        19.2675
1231.6        19.2304
1231.7        19.2675
1231.8        19.3926
1231.9        19.5219
1232          19.5069
1232.1         19.471
1232.2        19.3375
1232.3        19.2408
1232.4        19.2022
1232.5        19.1103
1232.6        19.0733
1232.7        19.0385
1232.8        19.1725
1232.9        19.4187
1233          19.5084
1233.1        19.4845
1233.2        19.5488
1233.3        19.7034
1233.4        19.8321
1233.5        19.9446
1233.6        20.0446
1233.7        20.1851
1233.8        20.3131
1233.9         20.427
1234          20.4003
1234.1         20.401
1234.2        20.5297
1234.3        20.7698
1234.4        20.8664
1234.5        20.7698
1234.6        20.6211
1234.7        20.6035
1234.8        20.6912
1234.9         20.529
1235          20.2011
1235.1        19.8291
1235.2        19.6155
1235.3        19.5638
1235.4        19.6485
1235.5         19.584
1235.6        19.5466
1235.7        19.4665
1235.8        19.4576
1235.9        19.3688
1236          19.2675
1236.1        19.3509
1236.2        19.3717
1236.3        19.3606
1236.4        19.2334
1236.5         19.114
1236.6        18.9817
1236.7         18.791
1236.8        18.6204
1236.9        18.4701
1237          18.4272
1237.1        18.4294
1237.2        18.4636
1237.3        18.6533
1237.4        18.8572
1237.5        19.0636
1237.6        19.3904
1237.7        19.8193
1237.8        20.1714
1237.9        20.5213
1238          20.6866
1238.1        20.8185
1238.2         20.909
1238.3        20.9477
1238.4        21.1132
1238.5        21.2894
1238.6        21.3426
1238.7        20.9741
1238.8        20.8224
1238.9        20.8123
1239          20.9594
1239.1          21.03
1239.2        21.2105
1239.3         21.334
1239.4        21.5087
1239.5        21.6204
1239.6        21.5001
1239.7        21.3786
1239.8         21.377
1239.9        21.3903
1240          21.3989
1240.1        21.3903
1240.2         21.395
1240.3        21.4562
1240.4        21.5103
1240.5        21.5205
1240.6        21.5119
1240.7         21.424
1240.8         21.366
1240.9        21.2457
1241          21.0253
1241.1        20.8564
1241.2        20.5328
1241.3        20.2811
1241.4        20.1547
1241.5        20.0636
1241.6        20.0522
1241.7        20.1707
1241.8        20.3009
1241.9        20.4829
1242          20.4921
1242.1        20.5136
1242.2         20.605
1242.3        20.6612
1242.4        20.6073
1242.5        20.6019
1242.6        20.5827
1242.7        20.5889
1242.8        20.3437
1242.9        20.1008
1243          20.0583
1243.1        20.0181
1243.2        19.9832
1243.3        20.0696
1243.4        20.1539
1243.5        20.2019
1243.6        20.3559
1243.7        20.6681
1243.8        20.9222
1243.9        21.0673
1244          21.1256
1244.1        21.1241
1244.2        21.1116
1244.3        20.9756
1244.4         20.985
1244.5        21.0152
1244.6        21.0137
1244.7        20.9974
1244.8        20.9586
1244.9        21.0253
1245          21.1241
1245.1        21.2628
1245.2        21.1069
1245.3        20.9152
1245.4        20.7536
1245.5        20.7644
1245.6        20.7806
1245.7        20.8023
1245.8        20.7182
1245.9        20.5973
1246          20.4692
1246.1        20.5251
1246.2         20.499
1246.3        20.5535
1246.4        20.4653
1246.5        20.3987
1246.6        20.2072
1246.7        20.1266
1246.8        20.1296
1246.9        20.1083
1247          20.1943
1247.1        20.1684
1247.2        20.0454
1247.3        20.0438
1247.4        20.2133
1247.5        20.5152
1247.6        20.5689
1247.7        20.5635
1247.8        20.5704
1247.9        20.6119
1248           20.665
1248.1        20.6065
1248.2        20.6165
1248.3        20.7027
1248.4        20.7482
1248.5        20.8115
1248.6        20.9098
1248.7        20.9524
1248.8        20.9702
1248.9         21.082
1249           21.051
1249.1        21.1124
1249.2        21.1466
1249.3        21.1365
1249.4        21.2605
1249.5        21.3887
1249.6        21.3527
1249.7        21.3167
1249.8        21.4711
1249.9        21.4993
1250          21.4978
1250.1        21.4875
1250.2        21.6984
1250.3        21.8708
1250.4        21.9477
1250.5         21.981
1250.6        21.8621
1250.7        21.6228
1250.8        21.3629
1250.9        21.0634
1251          20.8401
1251.1         20.827
1251.2        20.6789
1251.3        20.6027
1251.4        20.6481
1251.5        20.6889
1251.6        20.7397
1251.7        21.0137
1251.8        21.3136
1251.9         21.388
1252          21.2925
1252.1        21.1778
1252.2        21.2925
1252.3        21.2785
1252.4        21.3848
1252.5        21.5748
1252.6         21.798
1252.7        21.9762
1252.8        22.1377
1252.9        22.3942
1253          22.4977
1253.1        22.6071
1253.2        22.6474
1253.3        22.5491
1253.4        22.4744
1253.5        22.5805
1253.6        22.6603
1253.7        22.6877
1253.8        22.6151
1253.9        22.6909
1254          22.7708
1254.1        22.8995
1254.2        23.0961
1254.3        23.2665
1254.4        23.3171
1254.5        23.2975
1254.6        23.2804
1254.7        23.2624
1254.8        23.2371
1254.9        23.3212
1255          23.3188
1255.1        23.3163
1255.2        23.3131
1255.3        23.2305
1255.4        23.1083
1255.5        23.0034
1255.6        22.9887
1255.7         22.953
1255.8        22.9652
1255.9        23.0318
1256          23.1083
1256.1          23.14
1256.2        23.1034
1256.3        23.0147
1256.4        23.0091
1256.5        23.1449
1256.6        23.1066
1256.7        22.9068
1256.8        22.7886
1256.9        22.8558
1257          22.7458
1257.1        22.5009
1257.2          22.46
1257.3        22.6764
1257.4        22.9538
1257.5        23.2093
1257.6        23.2542
1257.7        23.1645
1257.8        22.9295
1257.9        22.6055
1258           22.259
1258.1        21.8605
1258.2        21.6236
1258.3        21.4287
1258.4        21.3207
1258.5        21.2176
1258.6        21.2035
1258.7        21.3152
1258.8        21.2519
1258.9        21.1957
1259          21.1536
1259.1        20.9741
1259.2        20.6804
1259.3        20.3934
1259.4        20.1311
1259.5        19.9893
1259.6        19.9863
1259.7        20.0878
1259.8        20.1403
1259.9         19.981
1260          19.9212
1260.1        19.8797
1260.2        19.9378
1260.3        19.8502
1260.4         19.848
1260.5        20.0734
1260.6        20.3513
1260.7        20.4569
1260.8        20.4347
1260.9        20.4692
1261          20.7413
1261.1        20.9718
1261.2         20.947
1261.3        20.7467
1261.4         20.766
1261.5        21.0572
1261.6        21.3066
1261.7        21.4201
1261.8        21.6504
1261.9        21.9167
1262          22.2079
1262.1         22.387
1262.2        22.4271
1262.3        22.4592
1262.4         22.472
1262.5        22.4833
1262.6         22.649
1262.7        22.8388
1262.8         22.979
1262.9        23.0562
1263          23.0367
1263.1        22.8841
1263.2        22.8056
1263.3        22.8793
1263.4        23.0619
1263.5        23.4219
1263.6        23.7608
1263.7        24.0008
1263.8        24.0457
1263.9        24.0183
1264          23.9494
1264.1         23.803
1264.2         23.765
1264.3        23.8559
1264.4        24.0756
1264.5        24.2879
1264.6        24.2496
1264.7        24.0839
1264.8        23.9942
1264.9        23.9892
1265          23.9295
1265.1        23.9055
1265.2        23.8211
1265.3        23.6767
1265.4        23.5492
1265.5        23.5393
1265.6         23.426
1265.7        23.1685
1265.8        23.0156
1265.9        23.1237
1266          23.2894
1266.1        23.4064
1266.2        23.3564
1266.3         23.282
1266.4        23.1922
1266.5        23.2256
1266.6        23.2093
1266.7        23.1254
1266.8        22.8971
1266.9        22.6812
1267          22.6087
1267.1        22.4423
1267.2        22.3437
1267.3        22.2374
1267.4        22.2478
1267.5        22.4343
1267.6        22.4327
1267.7        22.3221
1267.8        22.3085
1267.9        22.4287
1268          22.3798
1268.1         22.168
1268.2        21.9469
1268.3        21.7656
1268.4        21.6464
1268.5        21.5771
1268.6        21.7126
1268.7        21.8914
1268.8        21.9889
1268.9        22.0295
1269          21.8961
1269.1        21.6456
1269.2        21.5378
1269.3        21.5496
1269.4        21.7624
1269.5        21.7893
1269.6         21.832
1269.7         21.813
1269.8        21.9302
1269.9        22.0056
1270          22.0326
1270.1        22.0016
1270.2        22.0573
1270.3         22.066
1270.4        21.8945
1270.5        21.6819
1270.6        21.6567
1270.7        21.7142
1270.8        21.6748
1270.9        21.4569
1271          21.1443
1271.1        21.0533
1271.2         21.216
1271.3        21.2675
1271.4         21.323
1271.5        21.5355
1271.6        21.6102
1271.7         21.704
1271.8        21.8407
1271.9        22.0279
1272          22.1999
1272.1        22.3614
1272.2        22.4712
1272.3        22.4905
1272.4        22.5427
1272.5        22.6369
1272.6        22.7975
1272.7        23.0611
1272.8        23.2738
1272.9        23.6833
1273          23.8906
1273.1        24.0398
1273.2        24.1263
1273.3        24.1138
1273.4        24.0889
1273.5        23.9262
1273.6        23.8997
1273.7        23.9503
1273.8        24.0191
1273.9         24.237
1274          24.3857
1274.1         24.415
1274.2        24.3105
1274.3        24.1238
1274.4         24.049
1274.5        23.9818
1274.6        24.0656
1274.7        24.3305
1274.8        24.6936
1274.9        24.7963
1275          24.6549
1275.1        24.4016
1275.2        24.2345
1275.3        24.1321
1275.4        24.1862
1275.5        24.3138
1275.6         24.212
1275.7        24.0457
1275.8        23.7889
1275.9        23.5681
1276          23.5146
1276.1        23.5286
1276.2        23.4277
1276.3        23.4925
1276.4        23.6026
1276.5        23.7138
1276.6        23.6899
1276.7        23.6149
1276.8        23.5311
1276.9        23.4236
1277          23.3974
1277.1        23.3049
1277.2        23.3507
1277.3        23.5048
1277.4        23.3965
1277.5        23.2591
1277.6        23.0562
1277.7        22.8469
1277.8        22.8096
1277.9        22.9141
1278           22.821
1278.1        22.6135
1278.2        22.3814
1278.3        22.1839
1278.4        22.0279
1278.5        22.0605
1278.6         22.215
1278.7        22.4215
1278.8         22.791
1278.9        23.3376
1279          23.6569
1279.1        23.9486
1279.2        24.1537
1279.3        24.0789
1279.4        24.0382
1279.5        24.1321
1279.6        24.2195
1279.7        24.1413
1279.8        24.0091
1279.9         23.836
1280          23.6907
1280.1        23.6331
1280.2        23.6709
1280.3         23.713
1280.4        23.8253
1280.5        23.7815
1280.6        23.8087
1280.7        23.8253
1280.8        23.7122
1280.9        23.6347
1281          23.6339
1281.1        23.6627
1281.2        23.8187
1281.3         23.903
1281.4        23.9403
1281.5        24.0731
1281.6        24.0839
1281.7        23.8277
1281.8        23.5713
1281.9        23.3941
1282          23.4605
1282.1        23.5056
1282.2        23.4006
1282.3        23.3032
1282.4        23.2657
1282.5        23.3049
1282.6        23.2787
1282.7        23.2779
1282.8        23.2387
1282.9         23.118
1283          23.0172
1283.1        23.0505
1283.2        23.1832
1283.3        23.1816
1283.4        23.1677
1283.5        23.2175
1283.6        23.3073
1283.7        23.4802
1283.8         23.647
1283.9        23.8476
1284          23.8881
1284.1        23.9204
1284.2        23.8898
1284.3        23.7542
1284.4        23.4941
1284.5        23.3564
1284.6        23.4031
1284.7        23.4564
1284.8        23.4383
1284.9        23.3049
1285          22.9839
1285.1        22.6353
1285.2        22.5829
1285.3        22.6216
1285.4          22.72
1285.5         22.791
1285.6        22.8032
1285.7        22.8744
1285.8        23.0172
1285.9        23.1001
1286           23.193
1286.1        23.3662
1286.2        23.4383
1286.3        23.2787
1286.4        23.3131
1286.5        23.4375
1286.6        23.4949
1286.7        23.4999
1286.8        23.3589
1286.9        23.1791
1287          23.1702
1287.1        23.2894
1287.2        23.3065
1287.3        23.2159
1287.4        23.0326
1287.5        22.9319
1287.6        22.9839
1287.7        23.1955
1287.8        23.2591
1287.9        23.2232
1288          23.2428
1288.1        23.2069
1288.2        23.1604
1288.3        23.2894
1288.4        23.2477
1288.5        23.0196
1288.6        22.8323
1288.7        22.6796
1288.8        22.6707
1288.9        22.7183
1289          22.7062
1289.1        22.9628
1289.2        23.1718
1289.3        23.3384
1289.4        23.3098
1289.5         23.057
1289.6        22.8671
1289.7        22.7854
1289.8        22.7644
1289.9        22.6828
1290          22.7022
1290.1        22.6998
1290.2        22.7983
1290.3        22.7741
1290.4        22.5998
1290.5        22.4712
1290.6        22.5234
1290.7        22.7878
1290.8        22.9392
1290.9        22.8687
1291          22.7951
1291.1        22.7232
1291.2        22.6724
1291.3        22.7789
1291.4        22.8339
1291.5        22.8898
1291.6        22.9839
1291.7        22.8631
1291.8        22.7846
1291.9          22.55
1292          22.4905
1292.1        22.3822
1292.2        22.2917
1292.3        22.3517
1292.4        22.3325
1292.5        22.3253
1292.6        22.2023
1292.7        22.2893
1292.8        22.3133
1292.9        22.2454
1293          22.3622
1293.1        22.5516
1293.2        22.7757
1293.3        23.0359
1293.4        23.0757
1293.5        23.3712
1293.6        23.5245
1293.7        23.4441
1293.8        23.3957
1293.9        23.2804
1294          23.2526
1294.1        23.0977
1294.2        22.8517
1294.3        22.5122
1294.4        22.4142
1294.5        22.4383
1294.6        22.5958
1294.7        22.7151
1294.8        22.6998
1294.9        22.7959
1295          22.9279
1295.1        23.0961
1295.2        23.0627
1295.3        22.7927
1295.4        22.3261
1295.5        21.8161
1295.6        21.6882
1295.7        21.6701
1295.8        21.6874
1295.9        21.6906
1296          21.7284
1296.1        21.8969
1296.2        22.0287
1296.3        22.0048
1296.4        21.8739
1296.5        22.0191
1296.6         22.117
1296.7        22.0366
1296.8         21.847
1296.9        21.5292
1297          21.3684
1297.1        21.3402
1297.2        21.3261
1297.3        21.2285
1297.4        21.2371
1297.5        21.4554
1297.6        21.6464
1297.7        21.8225
1297.8        21.7521
1297.9        21.5984
1298          21.3942
1298.1        21.1817
1298.2        21.0758
1298.3        21.0308
1298.4        21.0999
1298.5        21.2628
1298.6        21.6472
1298.7        22.2254
1298.8        22.5242
1298.9        22.5765
1299           22.599
1299.1        22.5202
1299.2        22.6974
1299.3        22.9076
1299.4        23.0692
1299.5        23.0961
1299.6        23.1865
1299.7         23.255
1299.8        23.3286
1299.9        23.2461
1300          23.0237
1300.1         22.825
1300.2        22.7838
1300.3        22.9052
1300.4        23.0221
1300.5        23.0969
1300.6        23.0489
1300.7        23.0424
1300.8        22.9052
1300.9        22.5717
1301           22.411
1301.1        22.3966
1301.2        22.4327
1301.3        22.3902
1301.4        22.5266
1301.5        22.7208
1301.6        22.8169
1301.7        22.8048
1301.8        22.7062
1301.9        22.6111
1302          22.5701
1302.1        22.6329
1302.2        22.6595
1302.3        22.6651
1302.4        22.7781
1302.5        22.9441
1302.6        23.1099
1302.7         23.408
1302.8        23.6759
1302.9        23.8782
1303          23.9262
1303.1        23.7972
1303.2        23.4687
1303.3        23.0448
1303.4        22.8331
1303.5        22.8202
1303.6        22.8542
1303.7        22.8234
1303.8        22.6031
1303.9        22.2781
1304          22.1504
1304.1        22.0971
1304.2        21.9373
1304.3        21.6275
1304.4        21.5433
1304.5        21.6078
1304.6        21.5315
1304.7        21.4758
1304.8        21.5417
1304.9        21.5992
1305           21.596
1305.1         21.526
1305.2        21.4146
1305.3        21.3668
1305.4        21.3911
1305.5        21.2956
1305.6        21.1147
1305.7         21.082
1305.8        21.3081
1305.9        21.4405
1306          21.4413
1306.1         21.493
1306.2        21.5952
1306.3        21.6078
1306.4        21.5559
1306.5        21.6023
1306.6        21.8771
1306.7        22.1265
1306.8        22.3029
1306.9        22.2678
1307          22.2486
1307.1        22.2222
1307.2        22.2214
1307.3        22.2861
1307.4         22.468
1307.5        22.6732
1307.6        22.7523
1307.7        22.8517
1307.8        22.8979
1307.9        22.7401
1308          22.5451
1308.1        22.4696
1308.2        22.6595
1308.3         22.876
1308.4        22.8574
1308.5        22.8825
1308.6         22.876
1308.7         22.923
1308.8        22.9563
1308.9        22.9246
1309          22.8283
1309.1        22.7725
1309.2        22.6482
1309.3        22.4696
1309.4        22.4527
1309.5         22.367
1309.6        22.2015
1309.7        21.9905
1309.8        21.9017
1309.9        21.9175
1310          22.0461
1310.1        22.1385
1310.2        22.2566
1310.3        22.3742
1310.4        22.5411
1310.5        22.6441
1310.6        22.7919
1310.7        23.1449
1310.8        23.4408
1310.9        23.5812
1311          23.5705
1311.1        23.4662
1311.2        23.4925
1311.3        23.5812
1311.4        23.6413
1311.5        23.7336
1311.6        23.6751
1311.7        23.4523
1311.8         23.399
1311.9        23.6174
1312          23.7287
1312.1        23.8476
1312.2        23.8914
1312.3        23.9246
1312.4        23.9959
1312.5        23.9859
1312.6        23.8799
1312.7        23.6042
1312.8        23.5418
1312.9        23.5845
1313          23.7575
1313.1        23.9602
1313.2        24.1005
1313.3        24.3096
1313.4        24.5063
1313.5        24.6523
1313.6        24.7138
1313.7        24.6028
1313.8        24.4627
1313.9        24.3096
1314          24.2737
1314.1        24.0963
1314.2        23.7881
1314.3        23.5533
1314.4        23.6026
1314.5        23.8972
1314.6        24.0606
1314.7        24.2854
1314.8        24.3088
1314.9        24.2395
1315          24.2604
1315.1        24.2904
1315.2        24.2662
1315.3        24.1296
1315.4        23.9834
1315.5        23.8923
1315.6        24.0083
1315.7        24.1679
1315.8        24.2646
1315.9        24.3723
1316          24.4191
1316.1        24.6961
1316.2        24.9518
1316.3        25.2232
1316.4        25.3211
1316.5         25.061
1316.6        24.8495
1316.7        24.8157
1316.8        24.8867
1316.9        24.9137
1317          24.8352
1317.1        24.5197
1317.2        24.3171
1317.3        24.3205
1317.4        24.2988
1317.5        24.5239
1317.6         24.686
1317.7        24.7104
1317.8        24.7399
1317.9        24.8157
1318          24.8664
1318.1        24.7736
1318.2        24.8909
1318.3        25.0195
1318.4        25.0407
1318.5        24.8605
1318.6         24.665
1318.7        24.6212
1318.8        24.7281
1318.9        24.6381
1319          24.3748
1319.1         24.192
1319.2        24.2679
1319.3         24.389
1319.4         24.456
1319.5        24.6507
1319.6        24.6927
1319.7        24.5977
1319.8        24.6532
1319.9        24.9382
1320          25.0093
1320.1        24.9382
1320.2        24.8731
1320.3        24.9746
1320.4        25.1586
1320.5        25.0898
1320.6        24.8031
1320.7        24.2846
1320.8        24.2045
1320.9        24.2946
1321          24.4627
1321.1        24.6801
1321.2        24.9145
1321.3        24.8757
1321.4        24.6952
1321.5        24.6431
1321.6        24.7239
1321.7        24.8208
1321.8        24.7744
1321.9        24.5121
1322          24.2095
1322.1        24.0374
1322.2        24.0465
1322.3        24.1612
1322.4        24.1313
1322.5        23.9295
1322.6        23.5927
1322.7        23.3245
1322.8        23.3982
1322.9        23.5985
1323          23.6841
1323.1        23.5475
1323.2        23.4843
1323.3        23.6454
1323.4        23.8079
1323.5        24.1637
1323.6        24.2479
1323.7        24.2771
1323.8        24.1321
1323.9        23.9992
1324          23.9901
1324.1        24.1196
1324.2        24.1987
1324.3         24.108
1324.4        24.2329
1324.5        24.3773
1324.6        24.5037
1324.7        24.8006
1324.8         24.956
1324.9        25.0856
1325          25.1077
1325.1        25.1136
1325.2        25.0585
1325.3        24.8309
1325.4        24.6263
1325.5        24.3706
1325.6        24.3807
1325.7        24.5549
1325.8        24.8588
1325.9        25.0805
1326          25.1017
1326.1        25.2223
1326.2        25.5483
1326.3        25.7189
1326.4        25.8488
1326.5        25.9617
1326.6        26.0074
1326.7        25.8307
1326.8        25.6545
1326.9        25.4141
1327          25.1951
1327.1        25.1408
1327.2        25.1866
1327.3        25.2606
1327.4        25.0627
1327.5          24.82
1327.6        24.7584
1327.7         24.923
1327.8        24.9425
1327.9        24.9788
1328          24.8934
1328.1        24.7399
1328.2        24.6414
1328.3        24.5944
1328.4        24.5952
1328.5        24.4878
1328.6         24.492
1328.7        24.6456
1328.8        24.9052
1328.9        25.1934
1329          25.3851
1329.1        25.6468
1329.2        25.8574
1329.3        26.1095
1329.4        26.2013
1329.5        26.2559
1329.6        26.2628
1329.7        26.1172
1329.8        25.9634
1329.9        25.9332
1330          26.0144
1330.1        25.9591
1330.2        25.8574
1330.3         25.928
1330.4        25.9444
1330.5        25.8884
1330.6        25.7885
1330.7        25.6065
1330.8        25.3859
1330.9        25.3688
1331          25.3688
1331.1        25.3714
1331.2        25.2087
1331.3        24.9898
1331.4        24.8571
1331.5        24.8883
1331.6        25.0771
1331.7        25.0907
1331.8         24.956
1331.9        25.0424
1332          25.3254
1332.1          25.64
1332.2        25.7181
1332.3        25.6228
1332.4        25.4696
1332.5         25.568
1332.6        25.4987
1332.7        25.3339
1332.8         25.207
1332.9        25.0729
1333          24.9509
1333.1        24.8166
1333.2        24.7618
1333.3        24.5969
1333.4        24.5197
1333.5        24.7399
1333.6        25.0754
1333.7        25.3654
1333.8          25.58
1333.9         25.688
1334          25.6605
1334.1        25.5517
1334.2        25.4038
1334.3        25.1476
1334.4        24.9069
1334.5        24.6271
1334.6        24.3731
1334.7        24.2604
1334.8         24.054
1334.9        24.0332
1335          24.1629
1335.1        24.2888
1335.2        24.3013
1335.3        24.1929
1335.4         24.054
1335.5        24.0872
1335.6        24.1047
1335.7        24.0839
1335.8        24.0556
1335.9        24.0631
1336          24.0855
1336.1        24.0722
1336.2        24.0714
1336.3        23.8617
1336.4        23.7155
1336.5        23.6718
1336.6        23.7089
1336.7        23.5639
1336.8        23.5007
1336.9        23.5105
1337          23.6314
1337.1        23.7435
1337.2        23.6915
1337.3        23.6899
1337.4        23.7171
1337.5        23.8377
1337.6        23.9213
1337.7        24.0523
1337.8        24.0274
1337.9        23.9983
1338          23.8426
1338.1         23.803
1338.2        23.9743
1338.3         24.435
1338.4        24.6742
1338.5        24.7677
1338.6        24.7542
1338.7        24.6784
1338.8        24.5876
1338.9        24.6751
1339          24.8419
1339.1        24.9949
1339.2        25.0051
1339.3        24.6742
1339.4        24.3539
1339.5         23.908
1339.6        23.6874
1339.7        23.6536
1339.8        23.6891
1339.9        23.8195
1340          24.0714
1340.1        24.3213
1340.2        24.3013
1340.3        24.0565
1340.4        23.9677
1340.5        24.0482
1340.6        24.1754
1340.7        24.2562
1340.8        24.2737
1340.9        24.1829
1341          24.0448
1341.1        24.1171
1341.2        24.1155
1341.3        24.1854
1341.4        24.2229
1341.5        24.3472
1341.6        24.3414
1341.7        24.2971
1341.8         24.318
1341.9        24.2012
1342          24.1562
1342.1        24.1579
1342.2         24.435
1342.3        24.7635
1342.4        24.8006
1342.5        24.3957
1342.6         24.197
1342.7        24.2479
1342.8        24.3723
1342.9        24.3539
1343          24.3322
1343.1         24.343
1343.2         24.338
1343.3        24.2687
1343.4        24.1396
1343.5        23.9072
1343.6        23.5903
1343.7        23.2199
1343.8        23.0904
1343.9        23.2191
1344          23.2412
1344.1        23.1254
1344.2        22.8687
1344.3        22.5572
1344.4        22.3381
1344.5        22.4359
1344.6        22.4126
1344.7        22.2742
1344.8        22.2166
1344.9         22.105
1345          22.1321
1345.1        22.1138
1345.2        22.0295
1345.3        21.7964
1345.4         21.637
1345.5        21.5465
1345.6        21.4828
1345.7        21.3113
1345.8        21.2371
1345.9        21.2949
1346          21.2144
1346.1          20.94
1346.2        20.7012
1346.3        20.6458
1346.4        20.6843
1346.5        20.7436
1346.6        20.9183
1346.7        21.0191
1346.8        21.1505
1346.9        21.5111
1347          21.7656
1347.1        21.8264
1347.2        21.9262
1347.3        22.0931
1347.4        22.2206
1347.5        22.1951
1347.6        22.1106
1347.7        21.8866
1347.8        21.8914
1347.9        22.0048
1348           22.156
1348.1        22.2318
1348.2        22.2941
1348.3        22.3493
1348.4        22.3838
1348.5        22.4086
1348.6        22.4897
1348.7        22.6909
1348.8        22.7515
1348.9        22.8461
1349          23.1547
1349.1         23.647
1349.2        23.9237
1349.3        24.1013
1349.4        24.0324
1349.5        23.8559
1349.6        23.6454
1349.7        23.4752
1349.8        23.3057
1349.9         23.114
1350          23.1018
1350.1        23.2452
1350.2        23.5549
1350.3        23.9353
1350.4        24.1413
1350.5        24.2429
1350.6        24.3121
1350.7        24.3982
1350.8        24.2312
1350.9        24.0814
1351          23.8368
1351.1        23.7006
1351.2        23.6635
1351.3        23.5804
1351.4        23.5837
1351.5        23.6026
1351.6        23.7996
1351.7        24.2345
1351.8        24.5952
1351.9        24.9501
1352          25.0678
1352.1        25.2343
1352.2        25.3902
1352.3        25.4286
1352.4        25.4337
1352.5        25.4038
1352.6        25.5218
1352.7        25.6065
1352.8         25.706
1352.9        25.8014
1353          25.7163
1353.1        25.5029
1353.2        25.4662
1353.3        25.4226
1353.4        25.2964
1353.5        25.1408
1353.6        25.2062
1353.7         25.426
1353.8        25.7309
1353.9        26.0178
1354          26.2524
1354.1         26.421
1354.2        26.5919
1354.3        26.9741
1354.4        27.2863
1354.5         27.644
1354.6        27.9386
1354.7        28.0838
1354.8        28.1242
1354.9        28.0677
1355          27.9852
1355.1        27.9252
1355.2         27.834
1355.3        27.7376
1355.4        27.7456
1355.5          27.97
1355.6        28.0578
1355.7        28.0094
1355.8        27.7831
1355.9        27.5924
1356          27.4263
1356.1        27.0727
1356.2          26.71
1356.3        26.4237
1356.4        26.4437
1356.5         26.598
1356.6        26.7021
1356.7        27.0137
1356.8        27.3518
1356.9        27.4112
1357          27.6574
1357.1        27.8644
1357.2        27.9888
1357.3        28.2168
1357.4        28.2906
1357.5        28.2861
1357.6        28.3808
1357.7        28.4367
1357.8        28.4684
1357.9        28.4115
1358          28.5054
1358.1        28.5543
1358.2         28.462
1358.3        28.2924
1358.4        28.2636
1358.5        28.1808
1358.6        28.1494
1358.7        28.0677
1358.8        27.8957
1358.9        27.5053
1359          27.2969
1359.1         27.289
1359.2        27.4742
1359.3        27.6689
1359.4        27.7385
1359.5        27.7001
1359.6        27.6066
1359.7         27.531
1359.8        27.6369
1359.9         27.612
1360           27.405
1360.1        27.1238
1360.2        27.1962
1360.3        27.3598
1360.4        27.5142
1360.5        27.5897
1360.6        27.4902
1360.7        27.3394
1360.8        27.2059
1360.9        27.0912
1361          26.9002
1361.1        26.7441
1361.2        26.4811
1361.3        26.1536
1361.4        25.9341
1361.5        25.9418
1361.6        25.9695
1361.7        25.7868
1361.8         25.658
1361.9        25.5406
1362          25.5406
1362.1        25.5706
1362.2         25.841
1362.3        26.0558
1362.4        26.2611
1362.5        26.5736
1362.6        26.7923
1362.7        26.7976
1362.8        26.7529
1362.9        26.8309
1363          26.8397
1363.1        26.9679
1363.2        27.1706
1363.3        27.4227
1363.4        27.5879
1363.5        27.6191
1363.6        27.7153
1363.7        27.8697
1363.8        28.0488
1363.9        28.1817
1364          28.1224
1364.1         27.961
1364.2        27.7349
1364.3        27.5426
1364.4        27.4103
1364.5        27.2872
1364.6        27.3571
1364.7        27.5133
1364.8        27.5844
1364.9        27.4928
1365           27.436
1365.1        27.5284
1365.2        27.5453
1365.3        27.6022
1365.4        27.8018
1365.5        28.1233
1365.6        28.1359
1365.7        27.8787
1365.8        27.7278
1365.9        27.8679
1366          28.1602
1366.1        28.5706
1366.2        28.7555
1366.3        28.6838
1366.4        28.5696
1366.5        28.4331
1366.6        28.3032
1366.7        28.3663
1366.8        28.4584
1366.9        28.3411
1367          28.0946
1367.1         27.927
1367.2        28.0291
1367.3        28.2078
1367.4        28.3853
1367.5        28.7083
1367.6        28.9684
1367.7        29.2022
1367.8        29.3094
1367.9        29.1912
1368          29.0295
1368.1        28.6294
1368.2        28.5045
1368.3        28.4828
1368.4        28.4187
1368.5         28.585
1368.6         28.663
1368.7        28.7809
1368.8        28.6829
1368.9        28.4494
1369          28.2015
1369.1        27.9968
1369.2        27.8456
1369.3        27.7643
1369.4        27.8644
1369.5        27.9682
1369.6         28.047
1369.7        28.1925
1369.8        28.3736
1369.9        28.4286
1370          28.3294
1370.1         28.233
1370.2        28.1593
1370.3        27.9825
1370.4        27.7965
1370.5        27.6075
1370.6         27.484
1370.7        27.4422
1370.8        27.4937
1370.9        27.5853
1371          27.5959
1371.1        27.6556
1371.2        27.7287
1371.3        27.7804
1371.4        27.8572
1371.5        28.0318
1371.6        28.2033
1371.7         28.135
1371.8        28.1009
1371.9        28.0883
1372          28.1197
1372.1        28.2087
1372.2        28.3429
1372.3        28.5362
1372.4        28.7873
1372.5        28.9693
1372.6        28.9967
1372.7        28.7401
1372.8        28.5606
1372.9        28.2933
1373          28.2078
1373.1        28.1099
1373.2        28.0327
1373.3        28.1117
1373.4        28.1305
1373.5        28.1143
1373.6        28.0605
1373.7        28.2411
1373.8          28.36
1373.9        28.3474
1374           28.453
1374.1        28.4693
1374.2        28.5724
1374.3         28.605
1374.4        28.6031
1374.5        28.5036
1374.6         28.519
1374.7         28.585
1374.8         28.634
1374.9        28.6349
1375           28.528
1375.1        28.3754
1375.2        28.1781
1375.3        28.0686
1375.4        28.0067
1375.5        28.0399
1375.6        28.0085
1375.7        28.0838
1375.8        28.1296
1375.9        28.1727
1376          28.3077
1376.1        28.8264
1376.2        29.2407
1376.3        29.3929
1376.4         29.551
1376.5        29.7622
1376.6        29.9417
1376.7        30.1069
1376.8        30.2353
1376.9        30.4433
1377          30.5761
1377.1        30.6623
1377.2        30.6314
1377.3        30.3891
1377.4        30.2856
1377.5        30.2101
1377.6        30.2232
1377.7        30.0633
1377.8        29.6192
1377.9        29.2727
1378          28.9939
1378.1        28.6267
1378.2        28.2348
1378.3        28.0085
1378.4        27.9529
1378.5        27.8483
1378.6        27.8447
1378.7        27.8626
1378.8        27.7983
1378.9        27.7688
1379          27.7162
1379.1        27.6556
1379.2        27.6618
1379.3        27.8679
1379.4         28.082
1379.5         28.397
1379.6         28.576
1379.7        28.4051
1379.8         28.074
1379.9        27.8224
1380          27.7697
1380.1        27.6983
1380.2        27.7643
1380.3        27.9019
1380.4        28.1673
1380.5          28.17
1380.6        28.1826
1380.7        27.9861
1380.8        27.9673
1380.9        28.2645
1381          28.5977
1381.1        29.1016
1381.2        29.5225
1381.3        29.8547
1381.4        30.2129
1381.5        30.6361
1381.6        30.9142
1381.7        30.9057
1381.8         30.901
1381.9        30.7628
1382          30.6389
1382.1        30.3695
1382.2        30.3854
1382.3        30.7008
1382.4        30.7646
1382.5        30.7374
1382.6         30.652
1382.7        30.4078
1382.8        30.2446
1382.9         30.266
1383          30.2418
1383.1         30.119
1383.2        29.9797
1383.3        29.8482
1383.4        29.8195
1383.5        29.9519
1383.6        29.9927
1383.7        29.9538
1383.8        29.8815
1383.9        29.8371
1384          29.8575
1384.1        29.6699
1384.2        29.6856
1384.3         29.765
1384.4        29.9084
1384.5         30.226
1384.6        30.4685
1384.7         30.653
1384.8        30.7318
1384.9        30.5349
1385          30.3387
1385.1        30.0763
1385.2        30.0772
1385.3        30.2288
1385.4        30.3191
1385.5        30.4199
1385.6        30.5078
1385.7        30.4003
1385.8        30.2642
1385.9        30.3509
1386          30.5724
1386.1        30.8051
1386.2        30.9255
1386.3        30.9481
1386.4        30.7928
1386.5        30.7196
1386.6         30.578
1386.7        30.5986
1386.8        30.5752
1386.9        30.5125
1387          30.4807
1387.1        30.4592
1387.2        30.5125
1387.3        30.6192
1387.4        30.7102
1387.5        30.8511
1387.6          31.15
1387.7         31.535
1387.8        31.8945
1387.9        32.0046
1388          31.9567
1388.1         31.885
1388.2         31.907
1388.3        31.9395
1388.4        31.9883
1388.5        32.0017
1388.6        32.1437
1388.7        32.1216
1388.8        31.9404
1388.9        31.7312
1389          31.6673
1389.1        31.6244
1389.2        31.6301
1389.3        31.5426
1389.4        31.6168
1389.5        31.7674
1389.6        31.7054
1389.7        31.4399
1389.8        31.3441
1389.9        31.3536
1390          31.2958
1390.1        31.1453
1390.2        31.0056
1390.3        30.8831
1390.4        30.9245
1390.5        30.8794
1390.6        30.7571
1390.7        30.5583
1390.8        30.4293
1390.9        30.2856
1391          30.1348
1391.1        30.0456
1391.2        29.9853
1391.3        29.8417
1391.4        29.7539
1391.5         29.777
1391.6        30.0168
1391.7        30.2474
1391.8        30.1655
1391.9        30.0846
1392          29.9417
1392.1        29.7456
1392.2        29.6837
1392.3        29.6782
1392.4        29.8464
1392.5        30.0187
1392.6         30.172
1392.7        30.2893
1392.8        30.3173
1392.9        30.3024
1393           30.172
1393.1        30.0215
1393.2         29.875
1393.3        29.7761
1393.4        29.8871
1393.5        30.1413
1393.6        30.2511
1393.7        29.9501
1393.8        29.8593
1393.9        29.9223
1394          30.0976
1394.1        30.2548
1394.2         30.321
1394.3        30.4227
1394.4        30.3546
1394.5        30.4985
1394.6        30.5565
1394.7        30.4536
1394.8        30.3434
1394.9         30.028
1395          29.7668
1395.1         29.704
1395.2        29.7502
1395.3        29.8982
1395.4        30.0967
1395.5        30.1004
1395.6        30.1571
1395.7        30.2539
1395.8        30.2167
1395.9        30.0076
1396          29.7807
1396.1        29.5602
1396.2        29.4195
1396.3        29.4067
1396.4        29.5372
1396.5         29.622
1396.6        29.6256
1396.7        29.4728
1396.8        29.3626
1396.9        29.3406
1397          29.2343
1397.1        29.2242
1397.2         29.215
1397.3        29.0359
1397.4         28.911
1397.5        28.8901
1397.6        28.7882
1397.7        28.5416
1397.8         28.296
1397.9        28.2006
1398          28.1377
1398.1        28.0937
1398.2        28.0596
1398.3        28.1108
1398.4        28.3005
1398.5         28.379
1398.6        28.4629
1398.7        28.5552
1398.8        28.6249
1398.9        28.8218
1399          29.1355
1399.1         29.633
1399.2        29.8621
1399.3        30.1627
1399.4        30.5387
1399.5        30.8013
1399.6        30.8897
1399.7        30.9858
1399.8        31.1983
1399.9        31.6654
1400          32.0037
1400.1        32.0075
1400.2        31.9031
1400.3        31.8955
1400.4        31.8391
1400.5        31.6663
1400.6         31.594
1400.7        31.5626
1400.8        31.6397
1400.9        31.8448
1401           31.972
1401.1        32.0391
1401.2        31.9596
1401.3        31.8678
1401.4        31.7178
1401.5        31.5511
1401.6        31.3612
1401.7        31.2408
1401.8        31.2996
1401.9        31.5464
1402          31.6359
1402.1        31.7617
1402.2        32.0468
1402.3        32.4806
1402.4        32.7446
1402.5        32.9426
1402.6        32.9669
1402.7        32.8465
1402.8        32.6372
1402.9        32.3524
1403          32.0784
1403.1        31.6997
1403.2        31.5549
1403.3         31.594
1403.4        31.6111
1403.5         31.476
1403.6         31.256
1403.7        30.8624
1403.8        30.6924
1403.9        30.5284
1404          30.5256
1404.1        30.6548
1404.2        30.7337
1404.3        30.8323
1404.4        30.8135
1404.5        30.7449
1404.6        30.4461
1404.7        30.1041
1404.8        30.0224
1404.9        30.0558
1405          30.0447
1405.1        30.0688
1405.2        29.9964
1405.3         30.093
1405.4        30.1562
1405.5        30.0633
1405.6        29.7826
1405.7        29.2297
1405.8        29.1355
1405.9        29.2819
1406          29.5234
1406.1        29.6284
1406.2        29.5934
1406.3        29.5473
1406.4        29.5575
1406.5        29.6865
1406.6        29.7724
1406.7        29.8066
1406.8         29.645
1406.9        29.3287
1407          29.1528
1407.1        28.8455
1407.2        28.5199
1407.3        28.0946
1407.4         27.884
1407.5        28.0784
1407.6        28.1727
1407.7        28.2096
1407.8        28.2591
1407.9        28.4431
1408          28.6249
1408.1        28.6602
1408.2        28.7292
1408.3         28.509
1408.4        28.5163
1408.5         28.751
1408.6        29.0122
1408.7        29.1684
1408.8        29.2508
1408.9        29.1144
1409          28.8864
1409.1        28.9393
1409.2        29.1345
1409.3        29.2279
1409.4        29.0934
1409.5        28.9247
1409.6        28.9383
1409.7        29.2352
1409.8        29.5943
1409.9        29.9102
1410          29.7752
1410.1        29.5381
1410.2        29.3442
1410.3        29.1364
1410.4        29.0432
1410.5        28.9128
1410.6        28.6648
1410.7        28.4096
1410.8        28.1359
1410.9        28.0264
1411          28.0766
1411.1        28.1566
1411.2        28.1835
1411.3          28.17
1411.4        28.1072
1411.5        27.9556
1411.6        27.6814
1411.7        27.3049
1411.8        27.1361
1411.9        27.2342
1412           27.515
1412.1        27.7965
1412.2        27.9306
1412.3        28.1862
1412.4        28.5235
1412.5        28.8128
1412.6        28.9438
1412.7        28.9365
1412.8        28.8309
1412.9        28.6729
1413          28.5063
1413.1        28.4485
1413.2        28.4521
1413.3        28.5307
1413.4        28.6349
1413.5        28.8792
1413.6        29.0879
1413.7        29.0514
1413.8        29.0058
1413.9        29.0952
1414          29.2187
1414.1        29.1693
1414.2        29.1794
1414.3        29.1272
1414.4        29.0916
1414.5        29.0697
1414.6        29.0304
1414.7         29.056
1414.8        29.1108
1414.9        29.1611
1415          29.1647
1415.1        29.2562
1415.2        29.1748
1415.3         29.035
1415.4        29.0615
1415.5        29.1885
1415.6        29.3314
1415.7        29.2453
1415.8        29.1163
1415.9        29.1236
1416          29.1922
1416.1        29.3121
1416.2        29.4324
1416.3        29.5814
1416.4        29.5833
1416.5        29.6524
1416.6        29.9176
1416.7        29.8815
1416.8        29.8501
1416.9        29.8695
1417          30.2139
1417.1        30.4601
1417.2        30.3191
1417.3        29.9232
1417.4        29.6588
1417.5        29.6284
1417.6        29.6893
1417.7         29.851
1417.8        29.6791
1417.9        29.3837
1418          29.1473
1418.1        29.1903
1418.2        29.3103
1418.3        29.3232
1418.4        29.1986
1418.5        29.0879
1418.6         29.205
1418.7        29.4967
1418.8        29.7548
1418.9        30.0057
1419          30.0651
1419.1        30.1599
1419.2        30.2101
1419.3        30.3434
1419.4        30.5312
1419.5        30.9038
1419.6        31.0537
1419.7        31.0556
1419.8        30.8107
1419.9        30.4611
1420          30.4171
1420.1        30.5078
1420.2        30.4723
1420.3        30.4218
1420.4        30.3975
1420.5         30.433
1420.6        30.4704
1420.7        30.6164
1420.8        30.7957
1420.9        30.7684
1421           30.623
1421.1        30.5293
1421.2        30.3882
1421.3        30.1534
1421.4        29.9807
1421.5        30.0976
1421.6        30.3387
1421.7        30.5387
1421.8        30.6239
1421.9        30.5752
1422          30.2446
1422.1        30.0261
1422.2        30.1097
1422.3        30.2819
1422.4        30.2018
1422.5        30.0419
1422.6        30.0781
1422.7        30.1125
1422.8        30.2875
1422.9        30.3761
1423          30.3089
1423.1        30.0039
1423.2        29.7631
1423.3        29.6044
1423.4        29.6008
1423.5         29.681
1423.6        29.7807
1423.7        29.7881
1423.8        29.7807
1423.9        29.8565
1424          30.0159
1424.1        30.0976
1424.2        29.8704
1424.3        29.3672
1424.4        29.0496
1424.5        28.7047
1424.6        28.5941
1424.7        28.5669
1424.8         28.519
1424.9        28.4593
1425          28.4413
1425.1        28.5235
1425.2        28.7219
1425.3         28.952
1425.4        29.0843
1425.5        29.1647
1425.6        29.0295
1425.7        29.0122
1425.8        28.9056
1425.9         28.585
1426          28.4801
1426.1        28.5154
1426.2         28.771
1426.3        28.6276
1426.4        28.4304
1426.5        28.4069
1426.6        28.4449
1426.7        28.6113
1426.8        28.5588
1426.9        28.4575
1427          28.2915
1427.1        28.1907
1427.2        28.2096
1427.3        28.3122
1427.4        28.1305
1427.5        28.0668
1427.6        28.0883
1427.7        28.0623
1427.8        28.0775
1427.9        28.3483
1428           28.585
1428.1        28.7564
1428.2         28.861
1428.3        28.6965
1428.4        28.6249
1428.5        28.6684
1428.6        28.7092
1428.7        28.8792
1428.8        28.8682
1428.9        28.8819
1429          28.9338
1429.1         28.653
1429.2         28.416
1429.3        28.2735
1429.4        28.4024
1429.5         28.643
1429.6        28.7283
1429.7        28.5823
1429.8        28.4376
1429.9        28.2429
1430          28.1467
1430.1        28.1449
1430.2        28.3564
1430.3         28.614
1430.4        28.8864
1430.5         28.932
1430.6        28.7937
1430.7        28.5977
1430.8        28.3375
1430.9        28.2258
1431           28.153
1431.1        28.1018
1431.2         27.893
1431.3         27.677
1431.4        27.6734
1431.5        27.9986
1431.6        28.1143
1431.7        28.0399
1431.8        28.0542
1431.9        28.1889
1432          28.3636
1432.1        28.5588
1432.2        28.5678
1432.3        28.6548
1432.4        28.8546
1432.5        29.0761
1432.6        29.2663
1432.7        29.2801
1432.8        29.3268
1432.9        29.3424
1433          29.2572
1433.1        29.0542
1433.2        29.0204
1433.3        29.1958
1433.4         29.347
1433.5        29.6026
1433.6        29.7946
1433.7        30.0568
1433.8        30.3509
1433.9        30.5134
1434           30.667
1434.1        30.9302
1434.2        31.0849
1434.3        31.0745
1434.4        30.9707
1434.5        30.8577
1434.6        30.9085
1434.7        30.7985
1434.8        30.7215
1434.9        30.5761
1435          30.2148
1435.1        29.8501
1435.2        29.5685
1435.3        29.3461
1435.4        29.3424
1435.5         29.369
1435.6        29.3883
1435.7         29.248
1435.8        29.2187
1435.9        29.2462
1436          29.3149
1436.1        29.2462
1436.2        29.0505
1436.3        28.7764
1436.4        28.5371
1436.5        28.4087
1436.6        28.4394
1436.7        28.5678
1436.8        28.6285
1436.9        29.0195
1437          29.2663
1437.1        29.4361
1437.2        29.5823
1437.3        29.7484
1437.4        29.8075
1437.5        29.8556
1437.6        29.8778
1437.7        29.8556
1437.8        30.0094
1437.9         30.321
1438          30.6802
1438.1        30.9349
1438.2        31.1047
1438.3         31.274
1438.4        31.4903
1438.5        31.6568
1438.6        31.7865
1438.7        31.8505
1438.8        32.0324
1438.9        32.0708
1439          32.0995
1439.1        31.9922
1439.2        31.9089
1439.3        31.9826
1439.4        31.9596
1439.5        31.9357
1439.6        32.0362
1439.7        32.3341
1439.8         32.527
1439.9        32.4092
1440          31.8716
1440.1        31.3024
1440.2        31.1964
1440.3        31.1028
1440.4        31.0943
1440.5        30.9896
1440.6        30.8483
1440.7        30.6295
1440.8        30.5181
1440.9        30.5743
1441          30.5733
1441.1        30.5537
1441.2        30.4798
1441.3         30.093
1441.4        29.7133
1441.5         29.292
1441.6        28.9921
1441.7        28.7664
1441.8         28.653
1441.9        28.6113
1442           28.557
1442.1         28.595
1442.2        28.7501
1442.3        28.9219
1442.4        28.8801
1442.5        28.8364
1442.6        28.7237
1442.7        28.6394
1442.8        28.5733
1442.9        28.3528
1443          28.2159
1443.1         28.091
1443.2        28.1485
1443.3        28.1952
1443.4        28.3393
1443.5        28.7128
1443.6         29.216
1443.7        29.7502
1443.8          30.08
1443.9        30.2176
1444          30.1748
1444.1        30.2297
1444.2        30.1227
1444.3        29.8454
1444.4        29.7668
1444.5        30.0456
1444.6        30.2316
1444.7        30.1525
1444.8        30.0558
1444.9        30.1181
1445          30.1506
1445.1        30.2548
1445.2        30.4452
1445.3        30.6586
1445.4        30.7215
1445.5        30.6024
1445.6        30.6661
1445.7        30.7975
1445.8        30.9764
1445.9        31.1349
1446          31.2626
1446.1        31.2787
1446.2        31.3507
1446.3        31.2948
1446.4        31.3763
1446.5        31.5074
1446.6        31.5816
1446.7        31.6759
1446.8        31.5683
1446.9         31.495
1447          31.4523
1447.1        31.1548
1447.2        30.5958
1447.3        29.8667
1447.4        29.5197
1447.5        29.2233
1447.6        29.0359
1447.7        28.8155
1447.8        28.6031
1447.9        28.4819
1448          28.4241
1448.1        28.4376
1448.2        28.5145
1448.3        28.5452
1448.4        28.5959
1448.5        28.4946
1448.6        28.4593
1448.7        28.4124
1448.8        28.5579
1448.9        28.6412
1449          28.5362
1449.1        28.4295
1449.2        28.4467
1449.3         28.528
1449.4        28.6394
1449.5        28.7228
1449.6         28.731
1449.7        28.7355
1449.8        28.6195
1449.9        28.4819
1450           28.388
1450.1        28.2915
1450.2        28.1727
1450.3        27.9162
1450.4         27.792
1450.5        27.6458
1450.6         27.468
1450.7          27.32
1450.8        27.3447
1450.9        27.2563
1451          27.0163
1451.1        26.7835
1451.2         26.605
1451.3        26.5518
1451.4        26.5448
1451.5        26.5946
1451.6        26.7739
1451.7        27.0269
1451.8        27.1088
1451.9        27.0868
1452          27.1503
1452.1        27.3253
1452.2        27.2368
1452.3        26.8168
1452.4        26.6514
1452.5         26.668
1452.6        26.8019
1452.7        26.8028
1452.8        26.8168
1452.9        26.9037
1453          26.9732
1453.1        26.9064
1453.2        26.9275
1453.3        27.1803
1453.4        27.4991
1453.5        27.9503
1453.6        28.1611
1453.7        28.3285
1453.8        28.4033
1453.9        28.3609
1454          28.3645
1454.1        28.5706
1454.2         28.983
1454.3        29.4756
1454.4         29.741
1454.5        29.8168
1454.6        29.7899
1454.7        29.8862
1454.8        29.9482
1454.9        29.9584
1455          29.8686
1455.1        29.7844
1455.2        29.7548
1455.3        29.7493
1455.4        29.6736
1455.5        29.7872
1455.6        30.1943
1455.7        30.6099
1455.8        30.8267
1455.9         30.728
1456          30.7384
1456.1         30.759
1456.2        30.7731
1456.3        30.6652
1456.4        30.5892
1456.5        30.4022
1456.6        30.2707
1456.7        30.2325
1456.8         30.253
1456.9        30.2344
1457          30.3322
1457.1        30.6605
1457.2        30.7872
1457.3        30.9038
1457.4        31.0028
1457.5        31.1132
1457.6        31.0858
1457.7        30.7581
1457.8        30.4891
1457.9        30.2865
1458           30.252
1458.1        30.3387
1458.2         30.519
1458.3        30.7618
1458.4        30.7205
1458.5        30.6398
1458.6        30.5986
1458.7        30.3555
1458.8         30.267
1458.9        30.2977
1459          30.2949
1459.1        30.3098
1459.2        30.1562
1459.3        29.8538
1459.4        29.5621
1459.5        29.4875
1459.6        29.5639
1459.7        29.8612
1459.8        30.0818
1459.9        30.1357
1460          30.0651
1460.1        29.8769
1460.2        29.9955
1460.3        30.2288
1460.4        30.5078
1460.5        30.7449
1460.6        31.0405
1460.7        31.3944
1460.8        31.6082
1460.9        31.6397
1461          31.4153
1461.1        30.9547
1461.2        30.5041
1461.3        30.1711
1461.4        29.9714
1461.5        29.5335
1461.6        29.2535
1461.7        29.1473
1461.8        29.1391
1461.9        29.1885
1462          29.1537
1462.1        29.1217
1462.2        28.9046
1462.3        28.7346
1462.4        28.5651
1462.5        28.3627
1462.6        28.1718
1462.7        28.0614
1462.8        27.8215
1462.9        27.4094
1463          26.9934
1463.1         26.731
1463.2        26.6645
1463.3        26.7213
1463.4        26.9275
1463.5        27.1617
1463.6        27.4174
1463.7        27.4671
1463.8        27.3731
1463.9        27.2943
1464          27.1406
1464.1        27.2324
1464.2         27.413
1464.3        27.6422
1464.4         27.751
1464.5        27.6876
1464.6        27.7501
1464.7        27.9359
1464.8        28.1826
1464.9        28.3717
1465          28.5724
1465.1        28.6802
1465.2        28.7401
1465.3        28.7573
1465.4        28.7437
1465.5        28.8582
1465.6         29.098
1465.7          29.27
1465.8        29.4057
1465.9        29.3819
1466          29.5437
1466.1        29.7927
1466.2        30.1218
1466.3        30.5022
1466.4        30.6942
1466.5        31.0009
1466.6        31.4703
1466.7        31.8917
1466.8        32.0401
1466.9        31.8142
1467          31.8104
1467.1        32.0535
1467.2        32.3842
1467.3        32.8193
1467.4        33.1529
1467.5        33.3121
1467.6        33.3913
1467.7        33.2456
1467.8         33.188
1467.9        33.1763
1468          33.0857
1468.1        32.8309
1468.2        32.7611
1468.3        33.0477
1468.4        33.0467
1468.5        32.7204
1468.6        32.4459
1468.7        32.4671
1468.8        32.4748
1468.9        32.3427
1469          32.1754
1469.1        31.8649
1469.2        31.7102
1469.3        31.6749
1469.4         31.841
1469.5        32.0477
1469.6        32.0429
1469.7        31.9194
1469.8        31.8783
1469.9        31.9969
1470          32.0564
1470.1        31.8362
1470.2        31.5102
1470.3        31.2674
1470.4        31.1642
1470.5        31.1538
1470.6        31.3119
1470.7         31.593
1470.8        31.7083
1470.9        31.6778
1471          31.6997
1471.1        31.7188
1471.2        31.8247
1471.3        31.8716
1471.4        31.8649
1471.5        31.8219
1471.6        31.6559
1471.7        31.6349
1471.8        31.7522
1471.9        31.9797
1472          32.0314
1472.1        31.8591
1472.2        31.6806
1472.3        31.3688
1472.4        31.0263
1472.5        30.7168
1472.6         30.593
1472.7        30.6895
1472.8        30.6989
1472.9        30.5799
1473          30.4396
1473.1        30.1832
1473.2        29.9603
1473.3        29.9427
1473.4        30.0066
1473.5        30.0419
1473.6        30.0772
1473.7        30.1664
1473.8        30.4059
1473.9        30.6661
1474          30.8145
1474.1         30.853
1474.2        30.9566
1474.3        31.0518
1474.4        31.1652
1474.5         31.202
1474.6        31.2106
1474.7        31.1264
1474.8        31.1614
1474.9        31.2446
1475          31.2399
1475.1        31.1463
1475.2        31.1141
1475.3         31.016
1475.4        30.8954
1475.5        30.7374
1475.6        30.8107
1475.7        31.0084
1475.8        31.0452
1475.9        31.1633
1476          31.1255
1476.1         31.168
1476.2        31.1916
1476.3        31.1907
1476.4        30.9528
1476.5        30.7252
1476.6         30.505
1476.7        30.4704
1476.8        30.4713
1476.9        30.3602
1477          30.0456
1477.1        29.6256
1477.2        29.2755
1477.3        29.0104
1477.4        29.0231
1477.5        29.1995
1477.6        29.0469
1477.7        28.6675
1477.8        28.5461
1477.9        28.5814
1478          28.6693
1478.1        28.7074
1478.2        28.8182
1478.3        28.8919
1478.4        28.7737
1478.5        28.7355
1478.6        28.8509
1478.7        28.8828
1478.8        28.8291
1478.9        28.8446
1479          28.8719
1479.1        28.6403
1479.2        28.5633
1479.3        28.6602
1479.4        28.7946
1479.5        28.8792
1479.6        28.9912
1479.7        29.0806
1479.8        29.1812
1479.9        29.2608
1480          29.4103
1480.1        29.7428
1480.2        29.8649
1480.3        29.8158
1480.4        29.8593
1480.5        29.9241
1480.6        29.9056
1480.7        29.8973
1480.8        29.9343
1480.9         29.876
1481          29.8186
1481.1        29.8186
1481.2        29.9093
1481.3        29.8501
1481.4        29.7659
1481.5        29.7798
1481.6        29.6819
1481.7        29.6284
1481.8        29.7678
1481.9        29.8223
1482          29.7151
1482.1        29.7382
1482.2        29.8501
1482.3        30.1404
1482.4        30.3901
1482.5         30.743
1482.6        31.0028
1482.7        31.1425
1482.8        31.3735
1482.9        31.6178
1483           31.862
1483.1        31.8917
1483.2        32.0219
1483.3        32.1514
1483.4        32.0919
1483.5        31.7846
1483.6        31.6378
1483.7        31.6063
1483.8        31.7197
1483.9        31.8505
1484          31.7493
1484.1        31.5711
1484.2        31.4998
1484.3        31.5045
1484.4        31.5702
1484.5        31.6063
1484.6        31.5435
1484.7        31.4257
1484.8        31.3289
1484.9        31.1869
1485          31.0216
1485.1         30.728
1485.2        30.3742
1485.3        30.1748
1485.4        30.0335
1485.5        29.9297
1485.6        29.8686
1485.7        29.8917
1485.8        29.8732
1485.9        29.7576
1486          29.5768
1486.1        29.1656
1486.2        28.8246
1486.3        28.6294
1486.4        28.5724
1486.5        28.7219
1486.6        28.7928
1486.7        28.5579
1486.8         28.269
1486.9        28.0928
1487          28.2249
1487.1        28.5344
1487.2        28.7864
1487.3        28.7982
1487.4        28.6195
1487.5        28.7092
1487.6        28.9475
1487.7        29.2645
1487.8        29.4682
1487.9        29.5971
1488          29.6561
1488.1        29.5501
1488.2        29.5722
1488.3         29.741
1488.4        29.8334
1488.5        29.9028
1488.6        29.8639
1488.7        29.6109
1488.8        29.6634
1488.9        29.8121
1489          29.8917
1489.1        29.9306
1489.2        30.0224
1489.3         30.015
1489.4        29.9658
1489.5        29.9084
1489.6        29.9297
1489.7        30.0893
1489.8        30.2688
1489.9        30.3527
1490           30.267
1490.1        29.9658
1490.2        29.9315
1490.3        30.1404
1490.4        30.2474
1490.5        30.1404
1490.6        30.0289
1490.7        29.8732
1490.8        29.8501
1490.9        29.9065
1491          29.7659
1491.1        29.7188
1491.2        29.8131
1491.3         29.876
1491.4        30.0484
1491.5        30.2632
1491.6        30.4947
1491.7        30.5743
1491.8        30.4957
1491.9        30.3453
1492          30.2735
1492.1        30.3341
1492.2         30.267
1492.3        30.1236
1492.4         30.053
1492.5         30.093
1492.6        30.1999
1492.7        30.3266
1492.8        30.5022
1492.9        30.6277
1493          30.6614
1493.1        30.7553
1493.2        30.7046
1493.3        30.4854
1493.4        30.3164
1493.5        30.0085
1493.6        30.0131
1493.7        30.0465
1493.8        30.0076
1493.9        29.8316
1494          29.7909
1494.1        29.6671
1494.2        29.4921
1494.3        29.2883
1494.4        29.0368
1494.5        28.8318
1494.6        28.6929
1494.7        28.7101
1494.8        28.7573
1494.9        28.6621
1495           28.444
1495.1         28.215
1495.2        28.1988
1495.3        28.3889
1495.4        28.3979
1495.5        28.3943
1495.6        28.2834
1495.7        28.0748
1495.8        27.9673
1495.9        27.9019
1496          27.6778
1496.1        27.3492
1496.2          27.16
1496.3        27.0674
1496.4        27.2412
1496.5        27.6431
1496.6        27.8814
1496.7        28.1134
1496.8        28.2267
1496.9        28.4313
1497          28.5298
1497.1        28.7464
1497.2        29.0405
1497.3        29.3158
1497.4        29.4903
1497.5        29.5124
1497.6        29.5971
1497.7        29.7678
1497.8         29.814
1497.9        29.8186
1498          29.9176
1498.1        30.0131
1498.2        30.0308
1498.3         29.729
1498.4        29.3406
1498.5        28.8346
1498.6        28.4819
1498.7        28.1386
1498.8        27.9449
1498.9        27.7402
1499          27.5826
1499.1        27.4272
1499.2         27.358
1499.3        27.3315
1499.4        27.2342
1499.5        27.1785
1499.6        27.2837
1499.7        27.5906
1499.8        27.8233
1499.9        27.9619
1500          27.9655
1500.1        28.1781
1500.2        28.2753
1500.3        28.0605
1500.4        27.8483
1500.5        27.9189
1500.6        27.9717
1500.7        27.9485
1500.8         28.004
1500.9        28.1826
1501          28.4232
1501.1        28.6285
1501.2        28.8528
1501.3        28.9958
1501.4        29.2654
1501.5        29.4241
1501.6        29.7604
1501.7        30.2325
1501.8        30.6099
1501.9        30.8925
1502          31.2068
1502.1        31.3052
1502.2        31.3422
1502.3        31.3052
1502.4        31.2484
1502.5        31.2437
1502.6        31.2607
1502.7        31.3877
1502.8        31.6635
1502.9        31.9175
1503          32.1408
1503.1        32.2571
1503.2        32.3678
1503.3        32.4671
1503.4        32.5878
1503.5        32.7233
1503.6        32.7146
1503.7        32.6294
1503.8        32.4999
1503.9        32.3533
1504            32.39
1504.1        32.4411
1504.2        32.5472
1504.3        32.6256
1504.4        32.6962
1504.5        32.9057
1504.6        32.9815
1504.7        33.0341
1504.8        33.0681
1504.9        33.1715
1505          32.9922
1505.1         32.671
1505.2         32.555
1505.3        32.6178
1505.4        32.7514
1505.5        32.9018
1505.6        32.8387
1505.7        32.6633
1505.8        32.4208
1505.9        32.3707
1506          32.4893
1506.1        32.4719
1506.2         32.336
1506.3        32.1735
1506.4        32.3177
1506.5        32.5521
1506.6        32.5762
1506.7        32.3254
1506.8        32.2023
1506.9        32.4353
1507          32.6497
1507.1        32.6343
1507.2        32.6652
1507.3         32.796
1507.4        32.7291
1507.5        32.5241
1507.6        32.2302
1507.7        31.8544
1507.8        31.5607
1507.9        31.4342
1508          31.3517
1508.1        30.8878
1508.2        30.5509
1508.3        30.4816
1508.4        30.4545
1508.5        30.3705
1508.6        30.5069
1508.7        30.5612
1508.8        30.5162
1508.9        30.4713
1509          30.4928
1509.1        30.7543
1509.2        30.8098
1509.3        30.8408
1509.4        30.9632
1509.5        31.0263
1509.6        31.1746
1509.7        31.5882
1509.8        31.8964
1509.9        32.0094
1510          31.9596
1510.1        31.8601
1510.2        31.9433
1510.3        32.1648
1510.4        32.2388
1510.5         32.415
1510.6        32.4536
1510.7        32.3688
1510.8        32.5183
1510.9        32.7243
1511          32.7543
1511.1        32.6314
1511.2        32.4671
1511.3        32.3793
1511.4        32.5695
1511.5        32.8989
1511.6        33.1354
1511.7        33.3952
1511.8        33.6246
1511.9        33.8144
1512          33.8715
1512.1        34.0274
1512.2        34.1708
1512.3        34.1491
1512.4        34.1441
1512.5        33.8893
1512.6        33.7052
1512.7        33.4079
1512.8         33.313
1512.9        33.5235
1513          33.5834
1513.1        33.3942
1513.2         33.357
1513.3        33.4011
1513.4        33.4461
1513.5        33.5902
1513.6        33.6118
1513.7        33.4706
1513.8         33.189
1513.9        32.9378
1514          33.1188
1514.1        33.5245
1514.2        33.8617
1514.3         34.154
1514.4         34.258
1514.5        34.2818
1514.6        34.2868
1514.7        34.5162
1514.8        34.5073
1514.9        34.5112
1515          34.6347
1515.1        34.7265
1515.2        34.6945
1515.3        34.6248
1515.4        34.6028
1515.5        34.4456
1515.6        34.5411
1515.7        34.9214
1515.8        35.2403
1515.9        35.4911
1516          35.4941
1516.1        35.3933
1516.2        35.3017
1516.3        35.3923
1516.4         35.478
1516.5        35.2987
1516.6        35.0766
1516.7        34.9354
1516.8        34.9614
1516.9        34.9904
1517          34.8843
1517.1        34.8403
1517.2        35.0205
1517.3        35.1589
1517.4        35.2775
1517.5        35.5264
1517.6        35.8928
1517.7        36.0085
1517.8        36.0339
1517.9        36.2049
1518          36.4949
1518.1        36.9969
1518.2        37.3728
1518.3        37.7121
1518.4        38.0196
1518.5        38.3796
1518.6         38.615
1518.7        38.4804
1518.8        38.5182
1518.9        38.3062
1519          38.1481
1519.1        38.0624
1519.2        37.9475
1519.3        37.8704
1519.4        37.8933
1519.5        38.0394
1519.6        37.8808
1519.7        37.7798
1519.8        37.8256
1519.9         37.548
1520          37.3521
1520.1         37.407
1520.2        37.5739
1520.3        37.6726
1520.4        37.6466
1520.5        37.5854
1520.6        37.4692
1520.7        37.2301
1520.8        36.9269
1520.9        36.7296
1521          36.8097
1521.1        36.9856
1521.2         36.858
1521.3        36.4837
1521.4        36.1795
1521.5        35.9466
1521.6        35.8147
1521.7        35.7245
1521.8        35.7772
1521.9        35.7438
1522          35.6396
1522.1        35.7499
1522.2        35.7985
1522.3        35.6517
1522.4        35.5406
1522.5        35.4578
1522.6        35.3631
1522.7        35.1991
1522.8        35.1308
1522.9        35.1991
1523          35.3178
1523.1         35.481
1523.2        35.5365
1523.3        35.5365
1523.4        35.5709
1523.5        35.5153
1523.6        35.4044
1523.7        35.2092
1523.8        35.0556
1523.9        35.1108
1524          35.1118
1524.1        35.0967
1524.2        34.9904
1524.3        35.1238
1524.4        35.0827
1524.5        34.6427
1524.6        34.2055
1524.7        33.8991
1524.8        33.8853
1524.9         33.982
1525          33.9169
1525.1        33.7357
1525.2        33.5196
1525.3        33.2281
1525.4        33.1139
1525.5        33.1724
1525.6         33.191
1525.7          33.27
1525.8        33.3531
1525.9        33.7288
1526          33.8331
1526.1        33.7504
1526.2        33.6138
1526.3        33.4686
1526.4        33.6845
1526.5        34.1372
1526.6        34.4208
1526.7        34.8144
1526.8        35.1509
1526.9        35.3671
1527          35.4629
1527.1        35.5204
1527.2        35.4235
1527.3        35.1911
1527.4        35.0005
1527.5        34.9003
1527.6        34.8174
1527.7        34.8443
1527.8        35.1067
1527.9        35.3651
1528          35.5406
1528.1        35.5315
1528.2         35.484
1528.3          35.35
1528.4        35.3077
1528.5        35.2946
1528.6        35.1348
1528.7        34.9073
1528.8        34.6756
1528.9        34.5341
1529          34.5182
1529.1        34.5282
1529.2        34.4973
1529.3        34.4715
1529.4        34.4009
1529.5        34.2402
1529.6        34.2144
1529.7        34.1976
1529.8        34.1897
1529.9        34.2441
1530          34.2441
1530.1         34.159
1530.2        34.1421
1530.3        34.1798
1530.4        34.2085
1530.5        34.3344
1530.6        34.2937
1530.7        34.0008
1530.8        33.6737
1530.9         33.499
1531           33.552
1531.1         33.451
1531.2        33.2798
1531.3        33.1256
1531.4        33.2066
1531.5        33.3844
1531.6         33.501
1531.7        33.5402
1531.8        33.6492
1531.9        33.7101
1532          33.8745
1532.1        34.0798
1532.2        34.1095
1532.3        34.1144
1532.4        34.0284
1532.5        34.2055
1532.6        34.2422
1532.7        34.1243
1532.8        33.8489
1532.9        33.5922
1533          33.5363
1533.1        33.5628
1533.2        33.6953
1533.3        33.7681
1533.4        33.7514
1533.5        33.7927
1533.6        33.9129
1533.7        33.8568
1533.8        33.8962
1533.9        33.9208
1534          33.9791
1534.1        33.8351
1534.2         33.659
1534.3        33.3766
1534.4        33.1061
1534.5         32.796
1534.6        32.8077
1534.7        33.0292
1534.8        33.3952
1534.9        33.7475
1535          33.9327
1535.1         34.158
1535.2         34.256
1535.3        34.2798
1535.4        34.5471
1535.5        34.7035
1535.6        34.7904
1535.7        34.6118
1535.8        34.4744
1535.9        34.3572
1536          34.4854
1536.1        34.4814
1536.2        34.5083
1536.3        34.6776
1536.4        34.9023
1536.5        34.9264
1536.6        34.9364
1536.7        34.7434
1536.8        34.5371
1536.9        34.4824
1537          34.5013
1537.1        34.5411
1537.2        34.4665
1537.3        34.2848
1537.4        33.8952
1537.5        33.3795
1537.6        33.1149
1537.7        32.9844
1537.8        32.7854
1537.9        32.4594
1538           32.159
1538.1        32.0037
1538.2        32.0976
1538.3        32.1773
1538.4        32.1956
1538.5        32.2725
1538.6        32.2946
1538.7         32.137
1538.8        31.9127
1538.9        31.8496
1539          31.6492
1539.1        31.3223
1539.2        31.1964
1539.3         31.292
1539.4        31.3953
1539.5        31.3877
1539.6        31.3375
1539.7         31.238
1539.8        31.1226
1539.9        31.0443
1540           30.998
1540.1        31.2503
1540.2         31.439
1540.3        31.1888
1540.4        31.0773
1540.5        31.1964
1540.6        31.3972
1540.7        31.5978
1540.8        31.8104
1540.9        32.0219
1541          32.2638
1541.1        32.4555
1541.2        32.4044
1541.3        32.3196
1541.4        32.4025
1541.5        32.3909
1541.6        32.4276
1541.7        32.1504
1541.8        31.8744
1541.9        31.7054
1542          31.7674
1542.1        31.8907
1542.2        31.7703
1542.3        31.5483
1542.4        31.3289
1542.5        31.0801
1542.6        30.9038
1542.7         30.743
1542.8        30.7149
1542.9        30.7524
1543          30.8605
1543.1        30.8746
1543.2        30.9057
1543.3        31.0112
1543.4        31.0348
1543.5        31.0556
1543.6        31.0877
1543.7        30.9462
1543.8        30.5864
1543.9        30.0206
1544          29.8343
1544.1        29.7539
1544.2        29.6533
1544.3        29.5289
1544.4        29.3727
1544.5        29.1455
1544.6        28.9602
1544.7        29.0341
1544.8        29.3525
1544.9        29.7705
1545           30.146
1545.1         30.308
1545.2        30.3761
1545.3        30.1543
1545.4        29.9649
1545.5        29.8186
1545.6        29.7853
1545.7        29.8177
1545.8        29.7779
1545.9        29.7317
1546          29.7604
1546.1        29.8862
1546.2        30.1329
1546.3        30.3994
1546.4        30.6708
1546.5        30.9547
1546.6        31.0509
1546.7        30.8963
1546.8        31.0178
1546.9        31.3479
1547          31.7474
1547.1         32.209
1547.2        32.5221
1547.3        32.5985
1547.4        32.6691
1547.5        32.7592
1547.6        33.0292
1547.7          33.36
1547.8        33.7622
1547.9        33.9485
1548          34.1768
1548.1        34.2144
1548.2        34.3245
1548.3        34.5879
1548.4        34.7744
1548.5        34.6457
1548.6        34.7305
1548.7        34.9113
1548.8        35.1409
1548.9        35.2212
1549          35.0546
1549.1        34.6656
1549.2        34.4367
1549.3        34.4367
1549.4        34.6517
1549.5        34.6955
1549.6        34.7305
1549.7        34.5411
1549.8         34.554
1549.9        34.6178
1550          34.6796
1550.1        34.6766
1550.2        34.5401
1550.3        34.2352
1550.4        34.0966
1550.5        33.9909
1550.6        33.9603
1550.7        34.0215
1550.8        34.2461
1550.9        34.4178
1551          34.5431
1551.1        34.6507
1551.2        34.6367
1551.3        34.6985
1551.4        34.8034
1551.5        34.9234
1551.6        35.0466
1551.7        35.0857
1551.8        34.9103
1551.9        34.6995
1552          34.3999
1552.1        33.9781
1552.2        33.7553
1552.3        33.7298
1552.4        33.7986
1552.5        33.9317
1552.6         34.158
1552.7        34.4685
1552.8        34.7504
1552.9        34.6935
1553          34.7404
1553.1        34.9224
1553.2        35.0526
1553.3        34.9304
1553.4        34.8054
1553.5        34.8363
1553.6        34.9534
1553.7        34.9644
1553.8        34.9184
1553.9        34.9614
1554          34.8923
1554.1        34.8393
1554.2        34.7375
1554.3        34.5929
1554.4        34.5829
1554.5        34.6726
1554.6        34.9394
1554.7        35.1529
1554.8        35.0787
1554.9        34.8803
1555          34.7664
1555.1        34.7944
1555.2        34.8973
1555.3        34.9614
1555.4        34.9945
1555.5        34.9604
1555.6        34.9174
1555.7        34.9194
1555.8        34.9364
1555.9        35.0426
1556          34.9414
1556.1        34.7914
1556.2        34.7165
1556.3        34.6198
1556.4        34.7694
1556.5        35.1188
1556.6        35.0566
1556.7        34.8593
1556.8        34.7474
1556.9        34.8933
1557          34.8963
1557.1        34.7345
1557.2        34.6806
1557.3          34.56
1557.4        34.4337
1557.5        34.2679
1557.6        34.3383
1557.7         34.568
1557.8        34.6965
1557.9        34.9414
1558          35.0245
1558.1        34.8154
1558.2        34.4536
1558.3        34.1402
1558.4         33.912
1558.5        34.0294
1558.6        34.2897
1558.7        34.5003
1558.8        34.6706
1558.9        34.6726
1559           34.563
1559.1        34.4088
1559.2        34.4337
1559.3         34.552
1559.4        34.6238
1559.5        34.8024
1559.6        34.7914
1559.7        34.4933
1559.8        34.0689
1559.9        33.7347
1560          33.5696
1560.1        33.6885
1560.2        33.9248
1560.3        34.1847
1560.4         34.256
1560.5        34.1916
1560.6        34.0591
1560.7        33.9978
1560.8        34.0047
1560.9         33.981
1561          33.8065
1561.1        33.6678
1561.2        33.6737
1561.3        33.7347
1561.4        33.6953
1561.5        33.5333
1561.6        33.3023
1561.7        32.9971
1561.8        32.7417
1561.9        32.4112
1562          32.2052
1562.1        32.2513
1562.2        32.4141
1562.3        32.5743
1562.4        32.7098
1562.5         32.701
1562.6        32.5946
1562.7        32.4874
1562.8        32.3697
1562.9        32.4517
1563          32.7379
1563.1        33.0477
1563.2        33.1656
1563.3        33.2583
1563.4        33.2984
1563.5        33.3766
1563.6        33.4089
1563.7        33.4569
1563.8        33.4657
1563.9         33.402
1564          33.3062
1564.1          33.23
1564.2        32.9699
1564.3        32.8455
1564.4        33.0214
1564.5        33.3003
1564.6        33.2739
1564.7        33.2847
1564.8         33.551
1564.9        33.7829
1565          33.8252
1565.1        33.8351
1565.2        33.7888
1565.3        33.7101
1565.4        33.7721
1565.5        33.7563
1565.6        33.7868
1565.7        33.8105
1565.8        33.7957
1565.9        33.8715
1566           34.065
1566.1        34.0561
1566.2        33.8765
1566.3        33.8568
1566.4        33.6256
1566.5        32.9806
1566.6        32.6101
1566.7        32.4652
1566.8        32.4015
1566.9        32.6207
1567          32.8377
1567.1        32.9776
1567.2        33.0604
1567.3        32.9922
1567.4        32.8077
1567.5        32.8426
1567.6        32.9349
1567.7        33.1568
1567.8        33.3277
1567.9        33.5127
1568          33.4657
1568.1        33.3267
1568.2        33.2007
1568.3        33.2222
1568.4        33.4579
1568.5        33.6501
1568.6        33.8055
1568.7        33.8686
1568.8        34.0512
1568.9        34.2075
1569          34.2987
1569.1        34.4645
1569.2        34.3354
1569.3        34.1134
1569.4        33.8893
1569.5         33.659
1569.6        33.5628
1569.7        33.6521
1569.8        33.9198
1569.9        34.2531
1570          34.6008
1570.1        34.7375
1570.2        34.9013
1570.3        35.2363
1570.4         35.351
1570.5         35.583
1570.6        35.6608
1570.7        35.4235
1570.8        35.3258
1570.9        35.5597
1571          35.6922
1571.1         35.763
1571.2        35.8431
1571.3        35.8715
1571.4        35.7965
1571.5        35.6881
1571.6        35.7691
1571.7        36.0289
1571.8        36.1163
1571.9        36.1214
1572          36.0441
1572.1        36.0299
1572.2        35.9679
1572.3        35.7499
1572.4        35.6881
1572.5        35.6477
1572.6        35.7286
1572.7        35.8461
1572.8        36.0106
1572.9        36.0685
1573          36.0187
1573.1        36.0756
1573.2        36.3784
1573.3        37.0928
1573.4        37.5262
1573.5        37.7975
1573.6         38.077
1573.7         38.077
1573.8        37.8996
1573.9        37.8829
1574          37.9757
1574.1        37.8766
1574.2        37.9642
1574.3        38.1345
1574.4        38.3912
1574.5        38.6266
1574.6        38.6339
1574.7        38.7308
1574.8        38.8015
1574.9        38.6455
1575          38.4059
1575.1        38.2947
1575.2        38.1732
1575.3        38.1356
1575.4        38.0404
1575.5        38.1952
1575.6        38.2905
1575.7        38.2915
1575.8        38.0707
1575.9        37.8266
1576          37.8266
1576.1        37.9736
1576.2        38.1439
1576.3        38.3838
1576.4        38.3293
1576.5        37.8954
1576.6        37.5802
1576.7        37.3242
1576.8        37.1784
1576.9        37.2084
1577          37.1753
1577.1        37.1062
1577.2        36.9115
1577.3        36.7696
1577.4        36.5328
1577.5        36.6024
1577.6        36.6496
1577.7        36.5512
1577.8        36.5011
1577.9         36.209
1578          35.6618
1578.1        35.2705
1578.2        35.0456
1578.3        34.8453
1578.4        34.6507
1578.5        34.3771
1578.6         34.068
1578.7        33.8292
1578.8        33.7406
1578.9        33.5853
1579          33.4392
1579.1        33.5167
1579.2        33.4392
1579.3        33.5422
1579.4        33.7819
1579.5        34.2917
1579.6         34.564
1579.7        34.5222
1579.8        34.5839
1579.9        34.7584
1580          34.9934
1580.1        35.4225
1580.2         35.676
1580.3         35.906
1580.4        35.9791
1580.5        36.0614
1580.6        35.8897
1580.7        35.6881
1580.8        35.7114
1580.9        35.5971
1581          35.5668
1581.1        35.6274
1581.2        35.7043
1581.3        35.8309
1581.4        35.8826
1581.5        35.9384
1581.6         36.035
1581.7        36.1754
1581.8        35.8664
1581.9        35.5335
1582          35.5476
1582.1        35.7954
1582.2        36.1693
1582.3        36.5553
1582.4        36.8703
1582.5        37.1506
1582.6        37.4567
1582.7        37.6508
1582.8        38.0049
1582.9        38.2622
1583          38.3576
1583.1        38.4626
1583.2        38.5498
1583.3        38.4993
1583.4        38.4468
1583.5        38.3482
1583.6        38.2853
1583.7         38.053
1583.8        37.7964
1583.9        37.4992
1584           37.166
1584.1        36.6947
1584.2        36.3978
1584.3        36.3059
1584.4        36.2875
1584.5        36.2579
1584.6         36.096
1584.7        35.7853
1584.8        35.6224
1584.9        35.6436
1585          35.8654
1585.1        36.1296
1585.2        36.3151
1585.3        36.2916
1585.4        36.3896
1585.5        36.4785
1585.6         36.667
1585.7        36.8981
1585.8        37.0289
1585.9        37.0959
1586          37.2818
1586.1        37.4743
1586.2        37.6321
1586.3        37.8058
1586.4        37.8871
1586.5        37.7829
1586.6        37.7246
1586.7        37.8297
1586.8        37.9027
1586.9        37.7725
1587          37.8141
1587.1        38.0175
1587.2        38.2308
1587.3        38.5687
1587.4        38.6634
1587.5        38.9493
1587.6        39.1419
1587.7         39.335
1587.8        39.5253
1587.9        39.8048
1588          40.0123
1588.1         40.126
1588.2        40.1764
1588.3        40.0231
1588.4        39.8508
1588.5        39.5552
1588.6        39.4275
1588.7        39.3446
1588.8        39.2851
1588.9        39.1091
1589          38.7888
1589.1         38.595
1589.2        38.5845
1589.3        38.3901
1589.4        38.1701
1589.5         37.861
1589.6        37.7132
1589.7         37.464
1589.8        37.2921
1589.9        37.2218
1590          37.1805
1590.1         37.164
1590.2        37.2642
1590.3        37.5532
1590.4        37.6518
1590.5          37.81
1590.6         37.934
1590.7        37.7891
1590.8        37.5003
1590.9        37.1795
1591          36.9619
1591.1        37.1196
1591.2        37.3397
1591.3        37.5345
1591.4         37.349
1591.5        37.1289
1591.6        36.9732
1591.7        37.0639
1591.8        37.0587
1591.9        36.8035
1592          36.4376
1592.1          36.36
1592.2        36.1448
1592.3        35.9364
1592.4         35.586
1592.5        35.1288
1592.6        34.9574
1592.7        34.7934
1592.8        34.6836
1592.9        34.6676
1593          34.7964
1593.1        35.0135
1593.2        35.0566
1593.3        34.7295
1593.4        34.4327
1593.5        34.3284
1593.6        34.6158
1593.7        34.7874
1593.8        34.7414
1593.9        34.6866
1594          34.7694
1594.1        34.9063
1594.2        35.0787
1594.3        35.2504
1594.4        35.4225
1594.5        35.7256
1594.6        35.9709
1594.7        36.0217
1594.8        36.1387
1594.9        36.4479
1595          36.5133
1595.1        36.6014
1595.2        37.1506
1595.3        37.7402
1595.4        38.1157
1595.5         38.409
1595.6        38.3996
1595.7        38.3586
1595.8        38.4447
1595.9        38.6118
1596          38.8521
1596.1        38.7973
1596.2        38.7561
1596.3        39.0064
1596.4        38.9218
1596.5        38.8268
1596.6        38.6855
1596.7        38.5266
1596.8        38.3996
1596.9        38.1607
1597          38.0227
1597.1        37.9559
1597.2        37.7506
1597.3        37.1836
1597.4        36.9413
1597.5        36.8436
1597.6        36.8158
1597.7          36.86
1597.8        36.9187
1597.9        37.0319
1598          37.1795
1598.1        37.2611
1598.2        37.1516
1598.3        36.8744
1598.4        36.5655
1598.5        36.3181
1598.6          36.31
1598.7        36.4673
1598.8         36.359
1598.9        35.7529
1599          35.3258
1599.1        35.3369
1599.2        35.5254
1599.3        35.6143
1599.4         35.351
1599.5        35.4145
1599.6        35.6224
1599.7        35.8573
1599.8        35.9577
1599.9        36.0167
1600          36.0655
1600.1        36.2987
1600.2        36.4039
1600.3         36.313
1600.4        36.1143
1600.5        35.8522
1600.6        35.6052
1600.7        35.5194
1600.8        35.3923
1600.9        35.1258
1601          34.9384
1601.1        35.0556
1601.2        35.2987
1601.3        35.4639
1601.4        35.4276
1601.5        35.4709
1601.6        35.6163
1601.7        35.9476
1601.8        36.1876
1601.9        36.3763
1602          36.2233
1602.1        36.3028
1602.2          36.41
1602.3        36.8775
1602.4        37.0773
1602.5        36.9176
1602.6        36.7902
1602.7        37.0258
1602.8        37.2869
1602.9        37.4287
1603          37.3107
1603.1         37.195
1603.2        37.2859
1603.3        37.4609
1603.4        37.5656
1603.5        37.4401
1603.6        37.2125
1603.7        37.3635
1603.8        37.5563
1603.9        37.8079
1604          37.8277
1604.1        38.0467
1604.2        38.1261
1604.3        38.0248
1604.4        38.0791
1604.5        38.1209
1604.6        38.0885
1604.7        37.9496
1604.8        37.8745
1604.9        38.0018
1605          38.3702
1605.1        38.7583
1605.2        38.8954
1605.3        39.0159
1605.4         39.108
1605.5        39.5861
1605.6        39.8294
1605.7        39.7706
1605.8        39.7108
1605.9        39.7642
1606          39.8593
1606.1         39.916
1606.2        39.8914
1606.3        39.9374
1606.4        40.1668
1606.5        40.4398
1606.6        40.5681
1606.7          40.58
1606.8        40.6555
1606.9        40.6512
1607          40.4829
1607.1         40.111
1607.2        39.8679
1607.3        40.1088
1607.4        40.3946
1607.5        40.6382
1607.6        40.5864
1607.7         40.525
1607.8         40.649
1607.9        40.7852
1608          40.9628
1608.1         41.207
1608.2        41.4215
1608.3        41.4073
1608.4        41.3735
1608.5        41.4215
1608.6        41.4891
1608.7        41.4149
1608.8         41.119
1608.9         40.835
1609          40.8999
1609.1        41.0712
1609.2        41.2005
1609.3        41.3757
1609.4        41.2723
1609.5        41.0919
1609.6        40.9899
1609.7        40.7484
1609.8           40.4
1609.9        39.9899
1610          39.6031
1610.1        39.3573
1610.2        39.1939
1610.3        38.9398
1610.4        38.8036
1610.5        38.8395
1610.6        38.9736
1610.7        39.1472
1610.8        39.0657
1610.9        39.0022
1611          39.0911
1611.1        39.3509
1611.2        39.3424
1611.3        38.9007
1611.4        38.6339
1611.5        38.3975
1611.6        38.0906
1611.7        37.7049
1611.8        37.5138
1611.9        37.4899
1612          37.6279
1612.1        37.8547
1612.2        37.8808
1612.3         38.122
1612.4        38.1554
1612.5        37.9309
1612.6        37.8079
1612.7        37.8829
1612.8        37.9517
1612.9        37.9204
1613          37.6383
1613.1        37.3832
1613.2        37.3293
1613.3        37.2756
1613.4        37.2332
1613.5        37.0825
1613.6        36.8426
1613.7         37.067
1613.8        37.2931
1613.9        37.5231
1614          37.6217
1614.1        37.4806
1614.2        37.2497
1614.3         36.857
1614.4        36.6321
1614.5        36.5758
1614.6        36.6742
1614.7        36.6875
1614.8         36.929
1614.9        37.4484
1615          37.8579
1615.1        38.2119
1615.2        38.5088
1615.3        38.6434
1615.4        38.7677
1615.5        38.8944
1615.6        39.1631
1615.7        39.3881
1615.8        39.4062
1615.9        39.2448
1616          39.2586
1616.1        39.2225
1616.2        39.5083
1616.3        39.8647
1616.4        40.1753
1616.5        40.5929
1616.6        40.9032
1616.7        40.9769
1616.8        40.8988
1616.9        40.6404
1617          40.2623
1617.1        40.0552
1617.2        39.8187
1617.3        39.5243
1617.4        39.3711
1617.5        39.3467
1617.6        39.1864
1617.7        39.1059
1617.8        38.9388
1617.9        38.6097
1618          38.2695
1618.1        37.9642
1618.2        37.6041
1618.3        37.4049
1618.4        37.2601
1618.5        37.2012
1618.6        37.0247
1618.7        37.0814
1618.8        37.2363
1618.9        37.4039
1619            37.52
1619.1          37.81
1619.2        37.9611
1619.3         37.909
1619.4        37.8631
1619.5        37.5106
1619.6        37.2973
1619.7        37.0886
1619.8        37.0206
1619.9        37.1712
1620          37.1537
1620.1        37.1846
1620.2        37.3977
1620.3        37.6383
1620.4        37.8225
1620.5        38.2769
1620.6        38.5929
1620.7        38.5771
1620.8        38.6034
1620.9        38.9948
1621          39.3626
1621.1        39.6159
1621.2        39.6649
1621.3        39.7098
1621.4        40.0134
1621.5        40.3527
1621.6         40.484
1621.7        40.4582
1621.8        40.3516
1621.9        40.3785
1622          40.2462
1622.1        40.0413
1622.2         40.067
1622.3        40.1829
1622.4        40.3753
1622.5        40.7603
1622.6        40.8566
1622.7        40.8685
1622.8        40.9693
1622.9        41.0484
1623          41.0995
1623.1        41.2614
1623.2         41.194
1623.3        40.9519
1623.4        40.6393
1623.5         40.581
1623.6        40.5476
1623.7        40.4506
1623.8        40.2548
1623.9         40.126
1624          40.1839
1624.1        40.3387
1624.2          40.58
1624.3        40.8177
1624.4        40.8772
1624.5        41.0083
1624.6        41.1494
1624.7        41.4923
1624.8        41.5534
1624.9        41.4291
1625           41.318
1625.1        41.2048
1625.2        41.0582
1625.3        40.7311
1625.4        40.4786
1625.5        40.4366
1625.6        40.4528
1625.7        40.6663
1625.8        40.7917
1625.9        40.7733
1626          40.7766
1626.1        40.8447
1626.2        40.7874
1626.3         40.743
1626.4        40.8523
1626.5         40.849
1626.6        40.7636
1626.7        40.4775
1626.8        40.2656
1626.9        40.2505
1627          40.5465
1627.1         40.675
1627.2        40.5854
1627.3        40.5476
1627.4        40.6037
1627.5        40.8804
1627.6        41.0669
1627.7        40.9443
1627.8         40.594
1627.9        40.4215
1628          40.4054
1628.1         40.594
1628.2        40.6134
1628.3        40.4183
1628.4        40.0713
1628.5         39.714
1628.6        39.4796
1628.7        39.4881
1628.8        39.4583
1628.9        39.3786
1629          39.3169
1629.1        39.3658
1629.2        39.4509
1629.3        39.4168
1629.4        39.3191
1629.5        39.0688
1629.6        39.0434
1629.7        39.1652
1629.8        39.4828
1629.9         39.602
1630          39.6191
1630.1        39.8914
1630.2        40.2806
1630.3        40.4711
1630.4        40.6328
1630.5        40.9368
1630.6        41.3278
1630.7        41.6222
1630.8        41.9902
1630.9        42.2496
1631           42.438
1631.1        42.6977
1631.2        42.9748
1631.3        43.1048
1631.4        43.1237
1631.5        42.9248
1631.6        42.7696
1631.7        42.7275
1631.8        42.6169
1631.9        42.3509
1632          42.1341
1632.1        41.8608
1632.2         41.701
1632.3        41.6441
1632.4        41.7283
1632.5        41.9989
1632.6        42.2396
1632.7        42.5318
1632.8        42.7608
1632.9        42.8017
1633          42.5849
1633.1        42.2936
1633.2        42.2363
1633.3        42.2771
1633.4         42.243
1633.5        42.1901
1633.6        42.0912
1633.7        42.1516
1633.8        42.0473
1633.9        42.0264
1634          42.1395
1634.1        42.1857
1634.2        42.2374
1634.3         42.438
1634.4         42.512
1634.5        42.7209
1634.6        42.5705
1634.7        42.0253
1634.8        41.6233
1634.9        41.3626
1635           41.572
1635.1        41.6233
1635.2        41.5556
1635.3        41.6485
1635.4        41.6408
1635.5          41.38
1635.6        41.0843
1635.7        40.9714
1635.8        40.9866
1635.9        41.0018
1636          40.9281
1636.1        40.8631
1636.2        40.7939
1636.3        40.7874
1636.4        40.7939
1636.5        40.6307
1636.6        40.4474
1636.7        40.7279
1636.8        41.1635
1636.9        41.3735
1637          41.3626
1637.1        41.1918
1637.2        41.0126
1637.3        40.9357
1637.4        40.9118
1637.5        40.7603
1637.6        40.7928
1637.7        41.0159
1637.8        41.2157
1637.9        41.3049
1638          41.2233
1638.1        41.3899
1638.2        41.4193
1638.3        41.1951
1638.4        41.0126
1638.5         40.822
1638.6        40.6739
1638.7        40.7084
1638.8        40.9259
1638.9        40.9866
1639          40.8794
1639.1        40.8155
1639.2        40.8177
1639.3        41.0257
1639.4        41.2342
1639.5         40.953
1639.6        40.5638
1639.7        40.1238
1639.8        40.1367
1639.9        40.1507
1640           40.067
1640.1        40.1313
1640.2        40.3096
1640.3        40.5875
1640.4        40.7484
1640.5        40.5983
1640.6        40.2892
1640.7           40.3
1640.8        40.3333
1640.9        40.2634
1641          40.2043
1641.1        40.1324
1641.2        40.0691
1641.3         40.022
1641.4        40.1099
1641.5        40.2398
1641.6        40.0423
1641.7        39.8786
1641.8        40.0177
1641.9        40.5778
1642          41.0474
1642.1        41.3768
1642.2        41.6015
1642.3         41.524
1642.4        41.5032
1642.5        41.4531
1642.6        41.5622
1642.7        41.7042
1642.8        41.7743
1642.9        41.9781
1643          42.2738
1643.1        42.6501
1643.2        42.6943
1643.3        42.2804
1643.4         41.932
1643.5        41.6583
1643.6        41.5272
1643.7        41.4782
1643.8        41.6091
1643.9        41.9211
1644          41.8542
1644.1        41.6343
1644.2        41.4171
1644.3        41.1049
1644.4        40.7928
1644.5        40.7193
1644.6        40.8674
1644.7        40.7668
1644.8        40.5606
1644.9        40.5077
1645          40.5584
1645.1        40.7117
1645.2        40.7798
1645.3        40.5832
1645.4        40.4215
1645.5        40.3333
1645.6        40.2258
1645.7        39.9995
1645.8         39.808
1645.9        39.6873
1646          39.7268
1646.1        39.6639
1646.2        39.7621
1646.3        39.9278
1646.4        39.9899
1646.5        39.9866
1646.6        39.7973
1646.7        39.6276
1646.8        39.6777
1646.9        39.9856
1647          40.1979
1647.1        40.0863
1647.2         39.855
1647.3         39.697
1647.4        39.7034
1647.5        39.8005
1647.6        39.6692
1647.7        39.6724
1647.8        39.7471
1647.9        39.8828
1648            39.87
1648.1        39.6777
1648.2        39.4392
1648.3        39.3307
1648.4        39.2373
1648.5         39.232
1648.6        39.1727
1648.7        39.0911
1648.8        39.1758
1648.9        39.4413
1649          39.6692
1649.1        39.9299
1649.2        39.9032
1649.3        39.7247
1649.4        39.8144
1649.5        40.1228
1649.6        40.5401
1649.7        40.7322
1649.8        40.8058
1649.9        40.7387
1650          40.5843
1650.1        40.3344
1650.2        40.2656
1650.3        40.2914
1650.4        40.1796
1650.5        40.2118
1650.6        40.2602
1650.7        40.3279
1650.8        40.2473
1650.9        39.8828
1651          39.7322
1651.1        39.6948
1651.2        39.6799
1651.3        39.7076
1651.4        39.9877
1651.5        40.4312
1651.6        40.9346
1651.7        41.2799
1651.8        41.4018
1651.9        41.3299
1652           41.017
1652.1        40.8512
1652.2        40.9043
1652.3        41.1081
1652.4        41.2984
1652.5        41.3986
1652.6        41.5469
1652.7        41.7075
1652.8        41.6791
1652.9        41.7732
1653          41.8378
1653.1        41.8652
1653.2        41.7042
1653.3        41.5142
1653.4        41.4825
1653.5        41.4007
1653.6        41.4454
1653.7        41.4215
1653.8        41.2668
1653.9        41.2385
1654          41.1766
1654.1        41.0853
1654.2        41.0669
1654.3        41.0658
1654.4        40.9108
1654.5        40.6221
1654.6        40.2731
1654.7         39.932
1654.8        39.7247
1654.9        39.6906
1655          39.7525
1655.1        40.0756
1655.2        40.5541
1655.3        41.0897
1655.4        41.4422
1655.5        41.6135
1655.6        41.5949
1655.7        41.3659
1655.8        40.9931
1655.9        40.5077
1656          40.3086
1656.1         39.855
1656.2        39.3849
1656.3        39.0921
1656.4         39.017
1656.5        38.8701
1656.6        38.7677
1656.7        38.7867
1656.8        38.7867
1656.9        38.6666
1657          38.5761
1657.1        38.6297
1657.2        38.8289
1657.3        39.0043
1657.4        39.0974
1657.5        39.1451
1657.6        38.9927
1657.7        38.8247
1657.8        38.7783
1657.9        38.6203
1658          38.6571
1658.1        38.7319
1658.2         38.635
1658.3        38.7994
1658.4        38.9895
1658.5        39.1165
1658.6        39.3318
1658.7        39.4445
1658.8        39.6543
1658.9        39.9813
1659          39.9363
1659.1        39.5009
1659.2        39.2013
1659.3         39.053
1659.4        39.0943
1659.5         39.071
1659.6        38.9472
1659.7        38.7899
1659.8        38.7361
1659.9        39.0339
1660          39.4296
1660.1        39.8112
1660.2         40.258
1660.3        40.7711
1660.4         41.144
1660.5        41.2723
1660.6        41.3811
1660.7        41.4334
1660.8         41.524
1660.9        41.4356
1661          41.5436
1661.1         41.572
1661.2        41.4171
1661.3        41.1255
1661.4        40.7193
1661.5        40.5271
1661.6        40.3731
1661.7        40.3322
1661.8        40.2742
1661.9        40.2065
1662          40.1056
1662.1        40.1485
1662.2        40.2516
1662.3        39.9395
1662.4         39.602
1662.5        39.5477
1662.6        39.7461
1662.7        39.9695
1662.8        40.0359
1662.9         39.931
1663          40.0734
1663.1        40.3053
1663.2        40.3968
1663.3        40.6782
1663.4        40.7939
1663.5        40.6145
1663.6        40.4797
1663.7        40.6663
1663.8        40.9324
1663.9        41.1309
1664          41.1331
1664.1        41.1994
1664.2        41.2277
1664.3        41.3027
1664.4        41.1679
1664.5        40.9942
1664.6        41.0593
1664.7        41.1635
1664.8        41.1277
1664.9        40.9834
1665          40.9097
1665.1        40.9238
1665.2        40.8198
1665.3        40.6328
1665.4        40.3892
1665.5        40.1957
1665.6        40.0874
1665.7        40.0938
1665.8        40.2022
1665.9        40.2194
1666           40.214
1666.1        40.2666
1666.2        40.2344
1666.3        40.7495
1666.4        41.0116
1666.5        40.8934
1666.6         40.702
1666.7         40.372
1666.8        40.0016
1666.9        39.5807
1667          39.3477
1667.1        38.9758
1667.2        38.9314
1667.3        38.9377
1667.4         38.981
1667.5        39.0297
1667.6        39.0032
1667.7        38.8595
1667.8        38.6929
1667.9        38.4458
1668          38.1084
1668.1         38.077
1668.2         37.983
1668.3        37.7329
1668.4        37.5158
1668.5        37.4567
1668.6        37.5854
1668.7        37.8048
1668.8        37.8225
1668.9        37.9382
1669          38.1743
1669.1        38.4132
1669.2        38.5698
1669.3        38.4626
1669.4        38.4363
1669.5        38.4636
1669.6        38.6182
1669.7        38.8078
1669.8        38.7909
1669.9        38.9166
1670          39.1186
1670.1        39.1101
1670.2        39.0382
1670.3         39.143
1670.4        39.3807
1670.5        39.8839
1670.6        40.3129
1670.7        40.7582
1670.8        40.8599
1670.9        40.8436
1671          41.0528
1671.1        41.1527
1671.2        41.1255
1671.3         41.068
1671.4        41.1386
1671.5         41.056
1671.6        41.1364
1671.7          41.38
1671.8        41.4236
1671.9        41.2995
1672          41.1353
1672.1        40.8837
1672.2         40.796
1672.3        40.8804
1672.4        40.9357
1672.5        40.9433
1672.6        41.1983
1672.7        41.7469
1672.8        42.0187
1672.9         42.078
1673          42.0813
1673.1        42.0044
1673.2        42.1758
1673.3        42.5075
1673.4        42.4645
1673.5        42.3134
1673.6        42.3884
1673.7         42.763
1673.8        43.1804
1673.9          43.62
1674          44.0011
1674.1        44.1776
1674.2        44.1754
1674.3        44.3049
1674.4        44.3805
1674.5        44.2858
1674.6        44.2069
1674.7        44.0562
1674.8        44.0224
1674.9        44.1788
1675          44.4832
1675.1        45.0714
1675.2        45.5707
1675.3        45.7997
1675.4        45.7504
1675.5         45.747
1675.6        45.8593
1675.7        45.9993
1675.8        45.9373
1675.9        45.5787
1676          45.3629
1676.1        45.4565
1676.2        45.4702
1676.3        45.0509
1676.4        44.6788
1676.5        44.6528
1676.6        44.7581
1676.7        44.6969
1676.8        44.5985
1676.9        44.1574
1677          43.9932
1677.1        43.8552
1677.2        43.8305
1677.3        43.8799
1677.4        44.0505
1677.5        44.2982
1677.6        44.3433
1677.7         44.064
1677.8        43.8619
1677.9        43.6793
1678          43.4345
1678.1        43.3107
1678.2        43.3263
1678.3        43.1715
1678.4        42.9526
1678.5        42.6744
1678.6        42.4832
1678.7        42.3344
1678.8        42.1384
1678.9        41.8849
1679          41.5633
1679.1         41.367
1679.2        41.3093
1679.3        41.1657
1679.4        41.2744
1679.5        41.5502
1679.6        41.7808
1679.7        41.8838
1679.8        41.8071
1679.9        41.8202
1680          41.8323
1680.1        41.6354
1680.2        41.5873
1680.3        41.6583
1680.4        41.8454
1680.5        42.1253
1680.6        42.1571
1680.7        42.0681
1680.8        42.0626
1680.9        42.1571
1681          41.9167
1681.1        41.6299
1681.2        41.6889
1681.3        41.8257
1681.4        41.8005
1681.5        41.8882
1681.6        42.0396
1681.7        42.2485
1681.8        42.4457
1681.9        42.2661
1682          42.1494
1682.1        42.0209
1682.2        41.9869
1682.3        42.0626
1682.4        42.1593
1682.5        42.3509
1682.6        42.4645
1682.7        42.5937
1682.8        42.7597
1682.9        42.6954
1683          42.7873
1683.1        43.0992
1683.2        43.4635
1683.3        43.9169
1683.4        44.0741
1683.5        43.8956
1683.6        43.7666
1683.7        43.7297
1683.8        43.7375
1683.9        43.8361
1684          44.1113
1684.1        44.2508
1684.2        44.4087
1684.3        44.5115
1684.4        44.4764
1684.5        44.2261
1684.6        43.9427
1684.7        43.7857
1684.8         43.714
1684.9         43.733
1685          43.9023
1685.1        44.0584
1685.2        44.1743
1685.3        44.2835
1685.4        44.4324
1685.5         44.594
1685.6        44.7253
1685.7        45.0089
1685.8        45.1942
1685.9        45.4165
1686          45.4211
1686.1        45.2899
1686.2        44.8862
1686.3        44.3703
1686.4        44.3094
1686.5        44.4708
1686.6        44.5883
1686.7        44.8318
1686.8        44.8624
1686.9        44.5205
1687          44.3218
1687.1        44.1428
1687.2        43.9696
1687.3        43.9146
1687.4        43.9618
1687.5        44.0033
1687.6        43.9214
1687.7        43.6345
1687.8        43.3787
1687.9        43.2461
1688          43.0981
1688.1        42.7685
1688.2        42.5738
1688.3        42.6335
1688.4        42.7851
1688.5         43.107
1688.6         43.265
1688.7        43.2271
1688.8        43.2015
1688.9         43.245
1689          43.4334
1689.1        43.7521
1689.2        43.7767
1689.3        43.3687
1689.4        43.1381
1689.5        43.1237
1689.6        43.2583
1689.7        43.6356
1689.8        43.6602
1689.9        43.5272
1690          43.4289
1690.1        43.2951
1690.2        43.3676
1690.3        43.3731
1690.4        43.3464
1690.5        43.2171
1690.6         43.245
1690.7        43.4457
1690.8        43.7341
1690.9        44.0247
1691            44.19
1691.1        44.2846
1691.2        44.1191
1691.3        43.9158
1691.4        43.8193
1691.5         43.835
1691.6        43.9629
1691.7        44.3027
1691.8        44.7558
1691.9         45.126
1692          45.3811
1692.1        45.2751
1692.2        45.1009
1692.3         44.985
1692.4        44.9521
1692.5        44.9305
1692.6        44.7434
1692.7        44.5307
1692.8        44.5261
1692.9         44.577
1693          44.6924
1693.1        44.9907
1693.2        45.1157
1693.3        45.4885
1693.4        45.8639
1693.5        46.0142
1693.6        45.9763
1693.7        45.8318
1693.8        45.6805
1693.9        45.4234
1694          45.1157
1694.1        44.9339
1694.2        44.9407
1694.3        44.8749
1694.4        44.8987
1694.5        44.8885
1694.6        44.7456
1694.7        44.6845
1694.8        44.6868
1694.9        44.7445
1695          44.6189
1695.1        44.4821
1695.2        44.4956
1695.3        44.5103
1695.4        44.5725
1695.5        44.4189
1695.6        44.1191
1695.7        43.6032
1695.8        43.2361
1695.9        43.1403
1696          43.1437
1696.1        43.0681
1696.2         42.987
1696.3         42.586
1696.4        42.3509
1696.5        42.3366
1696.6        42.5804
1696.7        42.8694
1696.8        43.1726
1696.9         43.592
1697          43.7666
1697.1        43.6177
1697.2        43.2929
1697.3        42.8926
1697.4        42.6213
1697.5         42.565
1697.6        42.6213
1697.7        42.7287
1697.8        42.9015
1697.9        43.0603
1698          42.8272
1698.1        42.2275
1698.2        41.7327
1698.3        41.3997
1698.4        41.1483
1698.5        40.9996
1698.6        41.0691
1698.7        40.9736
1698.8        40.8988
1698.9        40.9389
1699          40.9487
1699.1        40.5897
1699.2        40.3839
1699.3        40.4926
1699.4        40.4829
1699.5        40.4829
1699.6        40.3774
1699.7        40.4215
1699.8        40.5379
1699.9        40.3828
1700          40.2398
1700.1        40.1399
1700.2        40.1571
1700.3        40.2516
1700.4         40.155
1700.5        40.1271
1700.6        40.0874
1700.7        39.9224
1700.8        39.6873
1700.9        39.6809
1701          39.8027
1701.1        40.0413
1701.2        40.1271
1701.3        40.1421
1701.4        40.0499
1701.5        40.0541
1701.6        40.0702
1701.7        40.1743
1701.8        40.2774
1701.9        40.3989
1702          40.5562
1702.1        40.8209
1702.2        40.7387
1702.3        40.2484
1702.4        39.9181
1702.5        39.7802
1702.6        39.7332
1702.7        39.8048
1702.8        39.8871
1702.9        39.8347
1703          40.0113
1703.1        40.2065
1703.2        40.2548
1703.3        40.3236
1703.4        40.5153
1703.5        40.7247
1703.6        40.9639
1703.7        41.0343
1703.8        41.1961
1703.9        41.3713
1704          41.4967
1704.1        41.7535
1704.2        42.0571
1704.3        42.1198
1704.4        42.1945
1704.5        42.5108
1704.6        42.6966
1704.7         42.886
1704.8        43.0703
1704.9        43.2572
1705          43.4088
1705.1        43.1192
1705.2        42.8516
1705.3        42.7065
1705.4        42.5108
1705.5        42.4148
1705.6         42.395
1705.7        42.3553
1705.8        42.3972
1705.9        42.1066
1706          41.9079
1706.1         41.875
1706.2        41.9693
1706.3        42.1846
1706.4        42.3906
1706.5        42.5053
1706.6        42.4788
1706.7        42.3311
1706.8        42.2639
1706.9        42.1989
1707          42.1593
1707.1        42.2639
1707.2        42.4689
1707.3        42.6147
1707.4        42.7408
1707.5        42.8561
1707.6         42.825
1707.7        42.5263
1707.8        42.3928
1707.9        42.3288
1708          42.5252
1708.1        42.7907
1708.2        42.9348
1708.3        42.8782
1708.4        42.7397
1708.5        42.5893
1708.6        42.4965
1708.7        42.4645
1708.8        42.3575
1708.9        42.3432
1709          42.4843
1709.1        42.6147
1709.2        42.6158
1709.3        42.4005
1709.4        42.1824
1709.5        41.9978
1709.6        41.8717
1709.7         41.817
1709.8         41.806
1709.9         41.701
1710          41.7841
1710.1        41.9726
1710.2        42.0374
1710.3        42.0835
1710.4        42.3884
1710.5        42.9581
1710.6        43.5518
1710.7        44.1056
1710.8         44.385
1710.9         44.525
1711          44.7796
1711.1        44.7456
1711.2        44.6562
1711.3        44.7388
1711.4        44.8987
1711.5        44.7955
1711.6        44.4674
1711.7        44.2722
1711.8        44.4877
1711.9        45.0509
1712          45.2979
1712.1        45.3697
1712.2        45.4051
1712.3        45.3481
1712.4        45.3789
1712.5         45.299
1712.6        45.0202
1712.7        44.5397
1712.8        44.0865
1712.9        43.7353
1713          43.6625
1713.1        44.1349
1713.2        44.4505
1713.3        44.5996
1713.4        44.6856
1713.5        44.6358
1713.6        44.4595
1713.7         44.172
1713.8        44.0213
1713.9        43.8776
1714          43.9068
1714.1        43.9393
1714.2        43.9899
1714.3        43.8731
1714.4        43.7845
1714.5        43.5797
1714.6        43.4144
1714.7        43.3341
1714.8        43.2216
1714.9        43.1437
1715          43.1637
1715.1        43.0203
1715.2        42.8017
1715.3        42.6191
1715.4        42.3333
1715.5        42.1582
1715.6        42.2066
1715.7        42.2341
1715.8        42.1912
1715.9          41.92
1716          41.6999
1716.1        41.6408
1716.2        41.5382
1716.3        41.4803
1716.4        41.6113
1716.5        41.6966
1716.6        41.7513
1716.7        42.0132
1716.8        42.1527
1716.9        42.1198
1717          42.2077
1717.1        42.3156
1717.2        42.3178
1717.3        42.3443
1717.4        42.3388
1717.5        42.3344
1717.6        42.4038
1717.7        42.6025
1717.8        42.7298
1717.9        42.6966
1718          42.8339
1718.1        43.1804
1718.2        43.6468
1718.3        43.9831
1718.4        44.0045
1718.5        43.9472
1718.6        43.7487
1718.7        43.4937
1718.8        43.2606
1718.9        43.1971
1719          43.1748
1719.1        43.2483
1719.2        43.2528
1719.3        43.1559
1719.4        43.0458
1719.5        42.8882
1719.6        42.8938
1719.7        42.9692
1719.8        43.2962
1719.9        43.5551
1720          43.6647
1720.1        43.5115
1720.2        43.4903
1720.3        43.4267
1720.4        43.4178
1720.5        43.3966
1720.6        43.3899
1720.7        43.3821
1720.8        43.3876
1720.9        43.2973
1721          43.1136
1721.1        43.0303
1721.2        43.1025
1721.3        42.9981
1721.4        43.0192
1721.5        43.1704
1721.6        43.2628
1721.7        43.3531
1721.8        43.4401
1721.9         43.449
1722          43.4814
1722.1        43.3787
1722.2        43.1426
1722.3        42.8461
1722.4          42.68
1722.5        42.6412
1722.6        42.5904
1722.7        42.8594
1722.8        43.1092
1722.9        43.0703
1723          42.6589
1723.1        42.5318
1723.2        42.6048
1723.3        42.5882
1723.4         42.395
1723.5        42.1703
1723.6        41.9068
1723.7        41.4978
1723.8        41.0843
1723.9        40.8296
1724          40.7333
1724.1        40.8469
1724.2        40.9964
1724.3        41.2657
1724.4        41.6124
1724.5        41.8684
1724.6        41.9902
1724.7        41.9891
1724.8        41.9101
1724.9        41.8509
1725          41.8071
1725.1        41.6146
1725.2        41.6332
1725.3        41.6496
1725.4        41.6452
1725.5        41.6955
1725.6        41.7962
1725.7         41.988
1725.8        42.2077
1725.9        42.4821
1726          42.5749
1726.1        42.6523
1726.2        42.6866
1726.3        42.6556
1726.4        42.7043
1726.5        42.7873
1726.6        43.0414
1726.7        43.6177
1726.8        44.1011
1726.9        44.6075
1727          44.8159
1727.1        44.7456
1727.2        44.4561
1727.3        44.1664
1727.4        43.9045
1727.5        43.8698
1727.6        44.0382
1727.7        44.2092
1727.8        44.1641
1727.9        44.1619
1728          43.8686
1728.1         43.639
1728.2        43.4903
1728.3        43.3776
1728.4        43.3285
1728.5        43.3988
1728.6        43.4423
1728.7        43.5216
1728.8        43.6177
1728.9        43.6524
1729          44.0663
1729.1        44.7003
1729.2        45.1931
1729.3        45.6393
1729.4        45.8604
1729.5        45.8914
1729.6        45.8593
1729.7        45.9419
1729.8        46.0889
1729.9        45.9396
1730          45.8547
1730.1        45.7332
1730.2        45.4473
1730.3        44.9646
1730.4        44.6381
1730.5        44.5397
1730.6         44.499
1730.7        44.6856
1730.8        44.8182
1730.9        44.9464
1731           45.151
1731.1        45.1692
1731.2        45.1237
1731.3        45.0077
1731.4        44.8987
1731.5        44.7321
1731.6        44.7932
1731.7        44.6075
1731.8         44.516
1731.9          44.42
1732          44.3647
1732.1        44.5126
1732.2        44.8749
1732.3         45.176
1732.4        45.1214
1732.5        44.7898
1732.6         44.637
1732.7        44.4324
1732.8        44.2948
1732.9        44.1371
1733          43.8709
1733.1        43.4691
1733.2        43.1192
1733.3        42.8239
1733.4        42.8184
1733.5        42.9626
1733.6         42.886
1733.7        42.6999
1733.8         42.576
1733.9        42.6081
1734          42.7497
1734.1        42.8527
1734.2        42.6932
1734.3         42.427
1734.4        42.3222
1734.5        42.3729
1734.6        42.5385
1734.7        43.0814
1734.8        43.3653
1734.9        43.5618
1735           43.516
1735.1        43.0814
1735.2        42.6811
1735.3        42.4799
1735.4        42.3873
1735.5        42.2573
1735.6        42.4148
1735.7        42.6512
1735.8        42.8982
1735.9         43.097
1736           43.097
1736.1        43.1448
1736.2         43.284
1736.3          43.63
1736.4         44.046
1736.5        44.4053
1736.6        44.5804
1736.7         44.429
1736.8        44.2317
1736.9        44.1945
1737          44.2542
1737.1         44.217
1737.2        44.1349
1737.3        44.1326
1737.4        44.1574
1737.5        44.3151
1737.6        44.3715
1737.7        44.3286
1737.8        44.3218
1737.9        44.3049
1738          44.2024
1738.1        43.9988
1738.2        43.7005
1738.3        43.5261
1738.4        43.4713
1738.5        43.4803
1738.6        43.5574
1738.7        43.6636
1738.8        43.6435
1738.9         43.401
1739          43.3575
1739.1        43.3096
1739.2        43.3453
1739.3        43.3899
1739.4        43.3464
1739.5        43.2773
1739.6        42.9681
1739.7         42.825
1739.8        42.5771
1739.9        42.4303
1740          42.3818
1740.1        42.3311
1740.2         42.189
1740.3         41.863
1740.4        41.7458
1740.5          41.69
1740.6        41.6714
1740.7        41.5534
1740.8        41.5906
1740.9        41.5731
1741          41.6944
1741.1        41.8411
1741.2        41.9891
1741.3        42.3322
1741.4        42.6357
1741.5        42.7143
1741.6        42.7973
1741.7        43.0125
1741.8        43.2516
1741.9        43.3653
1742          43.4959
1742.1        43.5797
1742.2        43.6714
1742.3        43.7017
1742.4        43.7039
1742.5        43.6703
1742.6        43.6021
1742.7        43.6435
1742.8        43.6983
1742.9        43.8462
1743          44.0696
1743.1        44.3072
1743.2        44.3331
1743.3        44.3072
1743.4        44.2092
1743.5        43.8641
1743.6        43.6244
1743.7        43.6021
1743.8        43.6491
1743.9        43.5574
1744          43.4702
1744.1        43.3553
1744.2        43.4245
1744.3        43.6524
1744.4        43.8597
1744.5        43.9146
1744.6        44.1259
1744.7         44.525
1744.8        44.8295
1744.9          45.01
1745          45.1555
1745.1        45.3754
1745.2        45.7286
1745.3         45.818
1745.4        45.8318
1745.5         45.873
1745.6        45.7848
1745.7        45.5593
1745.8        45.5456
1745.9         45.557
1746          45.3663
1746.1        45.2204
1746.2         45.299
1746.3        45.5982
1746.4         45.597
1746.5        45.5456
1746.6        45.4108
1746.7        45.1692
1746.8        44.8851
1746.9        44.8567
1747          45.0941
1747.1        45.1407
1747.2        44.8193
1747.3        44.7049
1747.4         44.429
1747.5        44.2948
1747.6        44.0696
1747.7        43.8832
1747.8        43.7274
1747.9        43.5149
1748          43.2528
1748.1         42.997
1748.2        42.8516
1748.3        42.8472
1748.4        42.7098
1748.5        42.7519
1748.6        42.8804
1748.7        42.9004
1748.8         43.077
1748.9        43.3062
1749          43.5518
1749.1         43.973
1749.2        44.3173
1749.3        44.0472
1749.4        43.5127
1749.5        42.8361
1749.6        42.7574
1749.7        43.0059
1749.8        43.0458
1749.9        42.7862
1750          42.3718
1750.1        42.2606
1750.2        42.3729
1750.3        42.7441
1750.4        42.8483
1750.5        42.4634
1750.6        41.9715
1750.7        41.5043
1750.8        41.2081
1750.9        40.9281
1751          41.0626
1751.1        41.0484
1751.2         41.144
1751.3        41.1353
1751.4        41.1874
1751.5        41.2559
1751.6        41.1472
1751.7         41.132
1751.8        41.0843
1751.9        40.9064
1752          40.7009
1752.1        40.4592
1752.2        40.4754
1752.3        40.4258
1752.4        40.2226
1752.5        39.7567
1752.6        39.7236
1752.7         40.082
1752.8         40.199
1752.9        39.9278
1753           39.713
1753.1        39.6681
1753.2        39.8027
1753.3        40.0766
1753.4        40.1861
1753.5        40.0531
1753.6        40.0391
1753.7        39.9203
1753.8         40.007
1753.9        40.2473
1754          40.6015
1754.1        40.8014
1754.2        40.8804
1754.3        40.9975
1754.4        41.1581
1754.5        41.2744
1754.6        41.1853
1754.7        41.0593
1754.8          41.03
1754.9        41.1451
1755          41.2179
1755.1         41.017
1755.2        40.9779
1755.3        40.8014
1755.4        40.6253
1755.5        40.3806
1755.6        40.3118
1755.7        40.5519
1755.8        40.8404
1755.9        40.9563
1756          40.8415
1756.1        40.6858
1756.2        40.6199
1756.3        40.9097
1756.4        40.9443
1756.5        40.8263
1756.6        40.9259
1756.7        40.9563
1756.8        40.9985
1756.9         40.953
1757          40.7149
1757.1        40.5562
1757.2        40.5088
1757.3        40.6264
1757.4        40.8187
1757.5        41.0463
1757.6        40.9552
1757.7         40.966
1757.8        41.0148
1757.9        41.0582
1758          41.0593
1758.1         41.081
1758.2        41.1396
1758.3        41.3702
1758.4          41.56
1758.5        41.7381
1758.6        41.7754
1758.7        41.7195
1758.8        41.6507
1758.9        41.7403
1759          41.7272
1759.1        41.5589
1759.2         41.584
1759.3        41.5589
1759.4        41.6365
1759.5        41.9529
1759.6        42.3762
1759.7        42.8416
1759.8        42.9537
1759.9        42.8439
1760          42.8549
1760.1        42.9437
1760.2        43.1159
1760.3        43.3709
1760.4        43.7341
1760.5        44.1731
1760.6        44.3794
1760.7        44.4301
1760.8        44.3207
1760.9        44.2711
1761          44.4143
1761.1        44.6483
1761.2        44.7694
1761.3        44.8749
1761.4        45.2626
1761.5        45.6691
1761.6        45.9855
1761.7        46.1902
1761.8        46.3837
1761.9        46.6193
1762          46.6714
1762.1        46.7061
1762.2        46.7454
1762.3        46.8149
1762.4        47.1202
1762.5         47.381
1762.6        47.3716
1762.7        47.3134
1762.8        47.2272
1762.9        47.0807
1763          47.0029
1763.1        46.8926
1763.2        46.6899
1763.3        46.3411
1763.4        46.3561
1763.5        46.6101
1763.6        46.7732
1763.7        46.6506
1763.8        46.4922
1763.9        46.3434
1764          46.2236
1764.1        45.9098
1764.2        45.8639
1764.3        45.9671
1764.4        45.9752
1764.5         45.802
1764.6        45.7023
1764.7        45.8386
1764.8        46.1568
1764.9        46.5454
1765           46.654
1765.1        46.5731
1765.2        46.5407
1765.3        46.4795
1765.4        46.4957
1765.5        46.5084
1765.6        46.5477
1765.7         46.416
1765.8        46.2685
1765.9         46.212
1766          46.1718
1766.1        46.1625
1766.2        46.2696
1766.3        46.4391
1766.4        46.3607
1766.5        46.2546
1766.6         46.051
1766.7        45.5502
1766.8        45.1476
1766.9        44.7774
1767          44.5747
1767.1         44.199
1767.2        43.7509
1767.3        43.2383
1767.4         42.886
1767.5        42.8328
1767.6        42.7729
1767.7        42.6258
1767.8        42.6368
1767.9        42.7663
1768          42.5197
1768.1         42.033
1768.2         41.584
1768.3        41.3452
1768.4         41.144
1768.5        40.9487
1768.6        40.9075
1768.7        40.9303
1768.8        40.9508
1768.9         40.953
1769          40.8003
1769.1        40.6901
1769.2        40.7365
1769.3        40.9649
1769.4        41.0582
1769.5        40.9346
1769.6        40.8404
1769.7        40.8653
1769.8         41.132
1769.9        41.4051
1770          41.6452
1770.1        41.9551
1770.2        42.1571
1770.3        42.4358
1770.4        42.5517
1770.5        42.7231
1770.6        43.0636
1770.7        43.5339
1770.8        43.9236
1770.9        44.0314
1771          44.0348
1771.1         44.145
1771.2        44.1056
1771.3        44.2384
1771.4        44.5194
1771.5        44.9816
1771.6        45.2614
1771.7        45.2478
1771.8        45.2945
1771.9        45.5787
1772          45.6439
1772.1        45.7504
1772.2        46.0142
1772.3        46.4241
1772.4        46.6425
1772.5        46.6205
1772.6        46.7501
1772.7          46.91
1772.8        47.0528
1772.9        47.2097
1773           47.226
1773.1         47.011
1773.2        47.1307
1773.3        47.3204
1773.4        47.4673
1773.5        47.3075
1773.6         46.982
1773.7        46.7536
1773.8        46.7177
1773.9        47.1237
1774          47.3215
1774.1         47.556
1774.2        47.4976
1774.3         47.083
1774.4        46.6667
1774.5         46.227
1774.6        46.0809
1774.7        45.8857
1774.8        45.6428
1774.9        45.5947
1775           45.621
1775.1        45.5353
1775.2        45.3891
1775.3         45.068
1775.4        44.6924
1775.5        44.4821
1775.6        44.2835
1775.7        43.8025
1775.8        43.1793
1775.9        42.8616
1776          43.0014
1776.1        43.4256
1776.2        43.7285
1776.3        43.9034
1776.4        43.9461
1776.5        43.8462
1776.6        43.8675
1776.7        43.7185
1776.8        43.5194
1776.9        43.2361
1777          43.0114
1777.1        42.9315
1777.2        43.2182
1777.3          43.63
1777.4        43.8428
1777.5        43.9708
1777.6        43.9191
1777.7        43.9708
1777.8        44.1304
1777.9        44.1214
1778          43.8417
1778.1        43.5093
1778.2        43.3185
1778.3        43.3163
1778.4        43.3352
1778.5        43.2706
1778.6        43.1804
1778.7         43.057
1778.8        43.0125
1778.9        43.1459
1779          43.1359
1779.1        42.9648
1779.2        42.7441
1779.3        42.8206
1779.4        42.9859
1779.5        43.0892
1779.6        43.0914
1779.7        43.2027
1779.8        43.1593
1779.9        42.9881
1780          43.0125
1780.1        43.1148
1780.2        43.1259
1780.3        43.2071
1780.4        43.3932
1780.5        43.8541
1780.6         44.163
1780.7        44.2531
1780.8        44.0449
1780.9        43.6905
1781          43.5786
1781.1        43.4178
1781.2        43.2015
1781.3        42.9947
1781.4         42.947
1781.5        43.0936
1781.6        43.1059
1781.7        43.0492
1781.8        43.1492
1781.9         43.506
1782          43.6591
1782.1        43.6614
1782.2        43.6972
1782.3         43.611
1782.4        43.6256
1782.5        43.7633
1782.6        43.9169
1782.7        43.9045
1782.8        43.5741
1782.9         43.157
1783          43.0436
1783.1        43.1003
1783.2        43.2639
1783.3        43.4501
1783.4        43.5104
1783.5        43.5842
1783.6        43.7341
1783.7        43.7285
1783.8        43.5652
1783.9        43.5138
1784          43.3341
1784.1        43.0792
1784.2        43.0936
1784.3        43.1259
1784.4        43.3531
1784.5        43.4993
1784.6        43.5272
1784.7         43.639
1784.8        43.6591
1784.9        43.6323
1785          43.6032
1785.1        43.5037
1785.2        43.6054
1785.3         44.082
1785.4        44.3263
1785.5        44.4358
1785.6        44.5476
1785.7        44.6098
1785.8        44.6777
1785.9        44.5476
1786          44.4697
1786.1        44.5849
1786.2        44.7876
1786.3        44.9407
1786.4        44.8976
1786.5        44.9135
1786.6        44.9271
1786.7        44.9611
1786.8        45.1078
1786.9         45.225
1787          45.0589
1787.1        44.8964
1787.2        44.7479
1787.3        44.5318
1787.4        44.2294
1787.5        44.2058
1787.6        43.9427
1787.7        43.7431
1787.8        43.6759
1787.9        43.5942
1788          43.2784
1788.1        42.8062
1788.2        42.2749
1788.3        41.9507
1788.4        41.9145
1788.5        41.9243
1788.6        41.9211
1788.7         41.863
1788.8        41.7622
1788.9        41.7469
1789          41.8235
1789.1        41.7338
1789.2        41.7217
1789.3        41.6004
1789.4        41.5054
1789.5        41.3909
1789.6        41.4138
1789.7        41.5218
1789.8        41.3997
1789.9        41.4585
1790          41.4727
1790.1        41.4749
1790.2        41.5469
1790.3        41.6845
1790.4        41.8487
1790.5        42.0099
1790.6        42.1428
1790.7        42.6048
1790.8        42.9859
1790.9        43.2661
1791          43.2606
1791.1        42.9759
1791.2        42.7497
1791.3        42.7752
1791.4         42.947
1791.5        42.9515
1791.6         42.927
1791.7        42.9648
1791.8        43.0881
1791.9        43.4881
1792          43.7476
1792.1        44.1214
1792.2        44.1495
1792.3        44.0483
1792.4        43.9135
1792.5        43.6479
1792.6        43.5026
1792.7        43.3163
1792.8        43.3085
1792.9        43.3408
1793          43.3776
1793.1        43.4044
1793.2        43.5127
1793.3        43.9124
1793.4        44.1304
1793.5        44.5216
1793.6        44.9418
1793.7         45.396
1793.8        45.5684
1793.9        45.7011
1794          45.6348
1794.1        45.3218
1794.2        45.2159
1794.3        45.2557
1794.4         45.573
1794.5        45.8146
1794.6        45.9396
1794.7        45.7355
1794.8        45.4976
1794.9        45.5502
1795          45.6428
1795.1        45.6313
1795.2        45.7149
1795.3        45.7928
1795.4        45.8776
1795.5        45.9247
1795.6        45.9717
1795.7        45.9603
1795.8        45.7928
1795.9         45.826
1796          46.0154
1796.1         46.059
1796.2        46.0924
1796.3        46.2904
1796.4         46.348
1796.5        46.5569
1796.6        46.7327
1796.7        46.6309
1796.8        46.4853
1796.9        46.1579
1797           45.974
1797.1        45.6771
1797.2        45.5776
1797.3        45.4462
1797.4        45.2968
1797.5        45.4314
1797.6        45.8822
1797.7        46.3883
1797.8        46.3941
1797.9        46.2431
1798           46.348
1798.1        46.6124
1798.2        46.6691
1798.3         46.698
1798.4        46.4911
1798.5        46.1982
1798.6        45.9763
1798.7        45.5547
1798.8        45.2649
1798.9        45.2056
1799          45.1487
1799.1        45.3595
1799.2        45.5136
1799.3        45.6794
1799.4        45.8799
1799.5        45.9247
1799.6        45.7859
1799.7        45.6565
1799.8        45.6096
1799.9        45.4405
1800          45.2523
1800.1        45.1681
1800.2        45.3355
1800.3        45.6199
1800.4        45.9809
1800.5        46.4587
1800.6        46.7096
1800.7        46.9031
1800.8        47.0087
1800.9         46.881
1801          46.6425
1801.1        46.4668
1801.2        46.5188
1801.3         46.742
1801.4        46.6506
1801.5        46.3607
1801.6        46.2097
1801.7        46.2397
1801.8        46.3641
1801.9         46.735
1802          46.9831
1802.1        47.1365
1802.2        47.0772
1802.3        46.9924
1802.4        46.8567
1802.5        46.8207
1802.6        46.5777
1802.7        46.2673
1802.8         46.005
1802.9        45.8822
1803          45.8914
1803.1        45.9293
1803.2         45.873
1803.3        45.5421
1803.4        45.2056
1803.5          45.06
1803.6        45.1874
1803.7        45.5524
1803.8        45.6142
1803.9        45.4131
1804          45.2011
1804.1        45.3036
1804.2        45.7435
1804.3         46.386
1804.4        46.6899
1804.5        46.7536
1804.6        46.7779
1804.7        46.7107
1804.8        46.5488
1804.9        46.4795
1805          46.5823
1805.1        46.4218
1805.2        46.4183
1805.3        46.5904
1805.4        46.6737
1805.5        46.9796
1805.6        47.2831
1805.7        47.6085
1805.8        47.9457
1805.9        48.2863
1806           48.377
1806.1        48.4984
1806.2         48.548
1806.3        48.8256
1806.4        49.1492
1806.5        49.4394
1806.6        49.7841
1806.7        50.2632
1806.8         50.506
1806.9        50.5915
1807           50.565
1807.1         50.172
1807.2        49.9037
1807.3        49.7483
1807.4        49.5585
1807.5        49.6492
1807.6        49.7244
1807.7        49.5299
1807.8        49.3787
1807.9        49.4739
1808          49.6181
1808.1        49.9001
1808.2        50.0569
1808.3        50.0821
1808.4        50.0078
1808.5        49.6969
1808.6        49.5287
1808.7        49.1374
1808.8        48.6105
1808.9        48.0372
1809          47.6588
1809.1        47.3087
1809.2        47.0795
1809.3        47.1225
1809.4        47.2528
1809.5        47.6226
1809.6        47.7302
1809.7        47.4346
1809.8        47.0435
1809.9        46.8439
1810          46.6043
1810.1        46.2178
1810.2        45.9809
1810.3        45.8375
1810.4        45.8558
1810.5        46.0177
1810.6        46.2282
1810.7        46.2904
1810.8        46.3987
1810.9        46.7385
1811           46.982
1811.1        46.9042
1811.2         46.735
1811.3        46.3249
1811.4        46.3999
1811.5         46.595
1811.6        46.6691
1811.7        46.7582
1811.8        46.8729
1811.9        47.1446
1812          47.1155
1812.1          47.19
1812.2        47.0365
1812.3        46.3687
1812.4        46.0257
1812.5        45.7916
1812.6        45.4713
1812.7        45.3754
1812.8        45.2842
1812.9        45.1897
1813          45.1578
1813.1        45.1885
1813.2        45.0725
1813.3        44.7253
1813.4        44.4606
1813.5         44.297
1813.6        44.1934
1813.7        44.0517
1813.8        43.9326
1813.9        43.9899
1814          44.1371
1814.1        44.2306
1814.2        44.0685
1814.3        43.9068
1814.4        43.4524
1814.5         43.245
1814.6        43.2996
1814.7        43.6681
1814.8        43.9797
1814.9        44.3139
1815          44.4053
1815.1        43.9944
1815.2        43.6591
1815.3        43.4367
1815.4        43.3218
1815.5        43.3776
1815.6        43.3196
1815.7        43.3664
1815.8        43.5875
1815.9        43.9584
1816          44.1506
1816.1        44.5228
1816.2        44.8919
1816.3        45.3754
1816.4        45.7263
1816.5        45.7527
1816.6        45.5502
1816.7        45.2671
1816.8        45.0793
1816.9        45.3036
1817          45.6783
1817.1        45.9821
1817.2        46.2305
1817.3        46.2788
1817.4        46.5396
1817.5        46.7744
1817.6        47.0133
1817.7         47.311
1817.8        47.7758
1817.9        48.2852
[truncated: 700,063 more chars]
