# Supplementary material for: Antibody–nanobody combination increases their neutralizing activity against SARS-CoV-2 and nanobody H11-H4 is effective against Alpha, Kappa and Delta variants
Source: Sci Rep. 2022 Jun 11;12:9701. doi: 10.1038/s41598-022-14263-1 (PMC9188278; doi:10.1038/s41598-022-14263-1)
Supplement: Supplementary file 2 — Supplementary Information 2. [file 41598_2022_14263_MOESM2_ESM.zip › SciRep_data/SMD_data/MUTATION/Binding_affinity/Gamma/nout_ave_work_time.dat]

#Time (ps)      Ave work (kcal/mol)
   0.00000000       0.00000000    
  0.100000001       1.65663995E-02
  0.200000003       2.66785994E-02
  0.300000012       4.65957001E-02
  0.400000006       7.70651996E-02
  0.500000000      0.100363001    
  0.600000024      0.117940001    
  0.699999988      0.138586998    
  0.800000012      0.146732002    
  0.899999976      0.168237999    
   1.00000000      0.181210995    
   1.10000002      0.188657999    
   1.20000005      0.194346994    
   1.29999995      0.200369000    
   1.39999998      0.212255001    
   1.50000000      0.222176000    
   1.60000002      0.231404006    
   1.70000005      0.250014007    
   1.79999995      0.254157990    
   1.89999998      0.257100999    
   2.00000000      0.260001987    
   2.09999990      0.264818996    
   2.20000005      0.277938008    
   2.29999995      0.280458987    
   2.40000010      0.289130986    
   2.50000000      0.297637999    
   2.59999990      0.310822010    
   2.70000005      0.325859994    
   2.79999995      0.351220995    
   2.90000010      0.356002003    
   3.00000000      0.371959001    
   3.09999990      0.376814991    
   3.20000005      0.380548000    
   3.29999995      0.384943992    
   3.40000010      0.393557012    
   3.50000000      0.396486014    
   3.59999990      0.407815009    
   3.70000005      0.417126000    
   3.79999995      0.422174990    
   3.90000010      0.433564991    
   4.00000000      0.441828012    
   4.09999990      0.452731013    
   4.19999981      0.455846012    
   4.30000019      0.461239994    
   4.40000010      0.463348001    
   4.50000000      0.469770998    
   4.59999990      0.480668008    
   4.69999981      0.484452009    
   4.80000019      0.488952011    
   4.90000010      0.498044997    
   5.00000000      0.499410003    
   5.09999990      0.504060984    
   5.19999981      0.512597024    
   5.30000019      0.516292989    
   5.40000010      0.520007014    
   5.50000000      0.523617029    
   5.59999990      0.531377971    
   5.69999981      0.536539018    
   5.80000019      0.539658010    
   5.90000010      0.542981982    
   6.00000000      0.544413984    
   6.09999990      0.549555004    
   6.19999981      0.553893983    
   6.30000019      0.556563973    
   6.40000010      0.562195003    
   6.50000000      0.565684974    
   6.59999990      0.569500029    
   6.69999981      0.570436001    
   6.80000019      0.573279977    
   6.90000010      0.574674010    
   7.00000000      0.579110980    
   7.09999990      0.583487988    
   7.19999981      0.587256014    
   7.30000019      0.589538991    
   7.40000010      0.592031002    
   7.50000000      0.594545007    
   7.59999990      0.595843017    
   7.69999981      0.599174023    
   7.80000019      0.604146004    
   7.90000010      0.606212020    
   8.00000000      0.610086977    
   8.10000038      0.612737000    
   8.19999981      0.615586996    
   8.30000019      0.616931975    
   8.39999962      0.620315015    
   8.50000000      0.623207986    
   8.60000038      0.625499010    
   8.69999981      0.629329979    
   8.80000019      0.633949995    
   8.89999962      0.637498021    
   9.00000000      0.642385006    
   9.10000038      0.644095004    
   9.19999981      0.646039009    
   9.30000019      0.648355007    
   9.39999962      0.651772976    
   9.50000000      0.653410017    
   9.60000038      0.658221006    
   9.69999981      0.659358978    
   9.80000019      0.662670016    
   9.89999962      0.664110005    
   10.0000000      0.667007983    
   10.1000004      0.668036997    
   10.1999998      0.671162009    
   10.3000002      0.672986984    
   10.3999996      0.676950991    
   10.5000000      0.680082023    
   10.6000004      0.683420002    
   10.6999998      0.686070025    
   10.8000002      0.687804997    
   10.8999996      0.689453006    
   11.0000000      0.690816998    
   11.1000004      0.693765998    
   11.1999998      0.695914984    
   11.3000002      0.698140025    
   11.3999996      0.699977994    
   11.5000000      0.701610982    
   11.6000004      0.702681005    
   11.6999998      0.704038978    
   11.8000002      0.706689000    
   11.8999996      0.709066987    
   12.0000000      0.712211013    
   12.1000004      0.714869976    
   12.1999998      0.716580987    
   12.3000002      0.718335986    
   12.3999996      0.719353974    
   12.5000000      0.722902000    
   12.6000004      0.724920988    
   12.6999998      0.728583992    
   12.8000002      0.730539024    
   12.8999996      0.732523978    
   13.0000000      0.735511005    
   13.1000004      0.739407003    
   13.1999998      0.743785024    
   13.3000002      0.749921978    
   13.3999996      0.752538979    
   13.5000000      0.755343020    
   13.6000004      0.756244004    
   13.6999998      0.757973015    
   13.8000002      0.759909987    
   13.8999996      0.762363017    
   14.0000000      0.763611972    
   14.1000004      0.766156018    
   14.1999998      0.768299997    
   14.3000002      0.772270977    
   14.3999996      0.778245986    
   14.5000000      0.779585004    
   14.6000004      0.782018006    
   14.6999998      0.782801986    
   14.8000002      0.785301983    
   14.8999996      0.787629008    
   15.0000000      0.788465023    
   15.1000004      0.790105999    
   15.1999998      0.791743994    
   15.3000002      0.793528020    
   15.3999996      0.794465005    
   15.5000000      0.796692014    
   15.6000004      0.798178017    
   15.6999998      0.799106002    
   15.8000002      0.800005972    
   15.8999996      0.801531017    
   16.0000000      0.803340971    
   16.1000004      0.803595006    
   16.2000008      0.805040002    
   16.2999992      0.806336999    
   16.3999996      0.809426010    
   16.5000000      0.811336994    
   16.6000004      0.812623024    
   16.7000008      0.813754022    
   16.7999992      0.815774024    
   16.8999996      0.817430973    
   17.0000000      0.821668983    
   17.1000004      0.824151993    
   17.2000008      0.826399982    
   17.2999992      0.827757001    
   17.3999996      0.829469025    
   17.5000000      0.830080986    
   17.6000004      0.832040012    
   17.7000008      0.833198011    
   17.7999992      0.834640026    
   17.8999996      0.836237013    
   18.0000000      0.837193012    
   18.1000004      0.839097977    
   18.2000008      0.842009008    
   18.2999992      0.846145988    
   18.3999996      0.847235978    
   18.5000000      0.850468993    
   18.6000004      0.853478014    
   18.7000008      0.855055988    
   18.7999992      0.856115997    
   18.8999996      0.857793987    
   19.0000000      0.858985007    
   19.1000004      0.861326993    
   19.2000008      0.862159014    
   19.2999992      0.863116980    
   19.3999996      0.864248991    
   19.5000000      0.864902020    
   19.6000004      0.865803003    
   19.7000008      0.866773009    
   19.7999992      0.867636025    
   19.8999996      0.869965971    
   20.0000000      0.873737991    
   20.1000004      0.876205981    
   20.2000008      0.877213001    
   20.2999992      0.877865016    
   20.3999996      0.878952980    
   20.5000000      0.880313993    
   20.6000004      0.881223977    
   20.7000008      0.884913027    
   20.7999992      0.886187017    
   20.8999996      0.887178004    
   21.0000000      0.888127029    
   21.1000004      0.890022993    
   21.2000008      0.891753972    
   21.2999992      0.893185019    
   21.3999996      0.894643009    
   21.5000000      0.897917986    
   21.6000004      0.898697972    
   21.7000008      0.900286973    
   21.7999992      0.902732015    
   21.8999996      0.904349029    
   22.0000000      0.906691015    
   22.1000004      0.911427975    
   22.2000008      0.913697004    
   22.2999992      0.914443016    
   22.3999996      0.920336008    
   22.5000000      0.922986984    
   22.6000004      0.925583005    
   22.7000008      0.928029001    
   22.7999992      0.930640996    
   22.8999996      0.932045996    
   23.0000000      0.932815015    
   23.1000004      0.933943987    
   23.2000008      0.936577022    
   23.2999992      0.938784003    
   23.3999996      0.940196991    
   23.5000000      0.942465007    
   23.6000004      0.943637013    
   23.7000008      0.944909990    
   23.7999992      0.946119010    
   23.8999996      0.948958993    
   24.0000000      0.950217009    
   24.1000004      0.955088019    
   24.2000008      0.956704974    
   24.2999992      0.957278013    
   24.3999996      0.957753003    
   24.5000000      0.959379017    
   24.6000004      0.960227013    
   24.7000008      0.962170005    
   24.7999992      0.964151025    
   24.8999996      0.966450989    
   25.0000000      0.968129992    
   25.1000004      0.969617009    
   25.2000008      0.970856011    
   25.2999992      0.972167015    
   25.3999996      0.974076986    
   25.5000000      0.975102007    
   25.6000004      0.976509988    
   25.7000008      0.977078021    
   25.7999992      0.978248000    
   25.8999996      0.979870021    
   26.0000000      0.982502997    
   26.1000004      0.983916998    
   26.2000008      0.985153973    
   26.2999992      0.987425983    
   26.3999996      0.989632010    
   26.5000000      0.991093993    
   26.6000004      0.992187977    
   26.7000008      0.992906988    
   26.7999992      0.994129002    
   26.8999996      0.995409012    
   27.0000000      0.996897995    
   27.1000004      0.997735977    
   27.2000008      0.998749971    
   27.2999992       1.00030005    
   27.3999996       1.00229001    
   27.5000000       1.00391996    
   27.6000004       1.00451005    
   27.7000008       1.00529003    
   27.7999992       1.00748003    
   27.8999996       1.00924003    
   28.0000000       1.01024997    
   28.1000004       1.01108003    
   28.2000008       1.01296997    
   28.2999992       1.01440001    
   28.3999996       1.01686001    
   28.5000000       1.01900005    
   28.6000004       1.01954997    
   28.7000008       1.02059996    
   28.7999992       1.02153003    
   28.8999996       1.02283001    
   29.0000000       1.02348995    
   29.1000004       1.02444005    
   29.2000008       1.02535999    
   29.2999992       1.02601004    
   29.3999996       1.02780998    
   29.5000000       1.03017998    
   29.6000004       1.03182006    
   29.7000008       1.03309000    
   29.7999992       1.03416002    
   29.8999996       1.03560996    
   30.0000000       1.03621995    
   30.1000004       1.03767002    
   30.2000008       1.03901005    
   30.2999992       1.04113996    
   30.3999996       1.04293001    
   30.5000000       1.04542005    
   30.6000004       1.04699004    
   30.7000008       1.04793000    
   30.7999992       1.04937005    
   30.8999996       1.05046999    
   31.0000000       1.05105996    
   31.1000004       1.05185997    
   31.2000008       1.05359006    
   31.2999992       1.05586004    
   31.3999996       1.05649996    
   31.5000000       1.05840003    
   31.6000004       1.05929995    
   31.7000008       1.06009996    
   31.7999992       1.06134999    
   31.8999996       1.06226003    
   32.0000000       1.06287003    
   32.0999985       1.06380999    
   32.2000008       1.06562996    
   32.2999992       1.06704998    
   32.4000015       1.06763005    
   32.5000000       1.06819999    
   32.5999985       1.06947005    
   32.7000008       1.07120001    
   32.7999992       1.07210004    
   32.9000015       1.07381999    
   33.0000000       1.07423997    
   33.0999985       1.07579994    
   33.2000008       1.07816005    
   33.2999992       1.07898998    
   33.4000015       1.08029997    
   33.5000000       1.08171999    
   33.5999985       1.08235002    
   33.7000008       1.08436000    
   33.7999992       1.08564997    
   33.9000015       1.08713996    
   34.0000000       1.08814001    
   34.0999985       1.08971000    
   34.2000008       1.09098995    
   34.2999992       1.09238005    
   34.4000015       1.09282994    
   34.5000000       1.09414005    
   34.5999985       1.09502995    
   34.7000008       1.09589005    
   34.7999992       1.09748995    
   34.9000015       1.09798002    
   35.0000000       1.09811997    
   35.0999985       1.09976006    
   35.2000008       1.10058999    
   35.2999992       1.10122001    
   35.4000015       1.10244000    
   35.5000000       1.10389996    
   35.5999985       1.10487998    
   35.7000008       1.10545003    
   35.7999992       1.10698998    
   35.9000015       1.10775006    
   36.0000000       1.10917997    
   36.0999985       1.11092997    
   36.2000008       1.11273003    
   36.2999992       1.11565006    
   36.4000015       1.11611998    
   36.5000000       1.11716998    
   36.5999985       1.11766005    
   36.7000008       1.11862004    
   36.7999992       1.12026000    
   36.9000015       1.12164998    
   37.0000000       1.12279999    
   37.0999985       1.12365997    
   37.2000008       1.12540996    
   37.2999992       1.12653005    
   37.4000015       1.12685001    
   37.5000000       1.12737000    
   37.5999985       1.13054001    
   37.7000008       1.13269997    
   37.7999992       1.13391995    
   37.9000015       1.13572001    
   38.0000000       1.13636005    
   38.0999985       1.13761997    
   38.2000008       1.13840997    
   38.2999992       1.13885999    
   38.4000015       1.13993001    
   38.5000000       1.14040995    
   38.5999985       1.14183998    
   38.7000008       1.14260006    
   38.7999992       1.14315999    
   38.9000015       1.14328003    
   39.0000000       1.14470994    
   39.0999985       1.14557004    
   39.2000008       1.14690006    
   39.2999992       1.14772999    
   39.4000015       1.14916003    
   39.5000000       1.15095997    
   39.5999985       1.15154004    
   39.7000008       1.15210998    
   39.7999992       1.15283000    
   39.9000015       1.15407002    
   40.0000000       1.15547001    
   40.0999985       1.15604997    
   40.2000008       1.15671003    
   40.2999992       1.15860999    
   40.4000015       1.15960002    
   40.5000000       1.16042995    
   40.5999985       1.16115999    
   40.7000008       1.16211998    
   40.7999992       1.16276002    
   40.9000015       1.16355002    
   41.0000000       1.16492999    
   41.0999985       1.16577995    
   41.2000008       1.16633999    
   41.2999992       1.16697001    
   41.4000015       1.16863000    
   41.5000000       1.17041004    
   41.5999985       1.17183006    
   41.7000008       1.17288005    
   41.7999992       1.17447996    
   41.9000015       1.17584002    
   42.0000000       1.17751002    
   42.0999985       1.17835999    
   42.2000008       1.17918003    
   42.2999992       1.17990994    
   42.4000015       1.18147004    
   42.5000000       1.18341005    
   42.5999985       1.18460000    
   42.7000008       1.18578005    
   42.7999992       1.18804002    
   42.9000015       1.18847001    
   43.0000000       1.18984997    
   43.0999985       1.19119000    
   43.2000008       1.19272006    
   43.2999992       1.19368994    
   43.4000015       1.19517004    
   43.5000000       1.19668996    
   43.5999985       1.19707000    
   43.7000008       1.19862998    
   43.7999992       1.19936001    
   43.9000015       1.20035005    
   44.0000000       1.20204997    
   44.0999985       1.20266998    
   44.2000008       1.20307004    
   44.2999992       1.20368004    
   44.4000015       1.20450997    
   44.5000000       1.20473003    
   44.5999985       1.20623004    
   44.7000008       1.20716000    
   44.7999992       1.20883000    
   44.9000015       1.20913994    
   45.0000000       1.21027994    
   45.0999985       1.21090996    
   45.2000008       1.21264994    
   45.2999992       1.21378005    
   45.4000015       1.21417999    
   45.5000000       1.21519995    
   45.5999985       1.21621001    
   45.7000008       1.21721005    
   45.7999992       1.21823001    
   45.9000015       1.21952999    
   46.0000000       1.22012997    
   46.0999985       1.22103000    
   46.2000008       1.22222996    
   46.2999992       1.22290003    
   46.4000015       1.22343004    
   46.5000000       1.22456002    
   46.5999985       1.22680998    
   46.7000008       1.22728002    
   46.7999992       1.22799003    
   46.9000015       1.22836006    
   47.0000000       1.23006999    
   47.0999985       1.23067999    
   47.2000008       1.23172998    
   47.2999992       1.23216999    
   47.4000015       1.23253000    
   47.5000000       1.23325002    
   47.5999985       1.23396003    
   47.7000008       1.23477006    
   47.7999992       1.23591995    
   47.9000015       1.23675001    
   48.0000000       1.23780000    
   48.0999985       1.23932004    
   48.2000008       1.24041998    
   48.2999992       1.24202001    
   48.4000015       1.24335003    
   48.5000000       1.24415004    
   48.5999985       1.24480999    
   48.7000008       1.24532998    
   48.7999992       1.24606001    
   48.9000015       1.24758005    
   49.0000000       1.24846005    
   49.0999985       1.24888003    
   49.2000008       1.24948001    
   49.2999992       1.25160003    
   49.4000015       1.25294006    
   49.5000000       1.25356996    
   49.5999985       1.25490999    
   49.7000008       1.25627005    
   49.7999992       1.25732994    
   49.9000015       1.25796998    
   50.0000000       1.25878000    
   50.0999985       1.25976002    
   50.2000008       1.26084006    
   50.2999992       1.26191998    
   50.4000015       1.26329005    
   50.5000000       1.26387000    
   50.5999985       1.26499999    
   50.7000008       1.26549995    
   50.7999992       1.26712000    
   50.9000015       1.26777995    
   51.0000000       1.26946998    
   51.0999985       1.27075005    
   51.2000008       1.27155006    
   51.2999992       1.27279997    
   51.4000015       1.27366996    
   51.5000000       1.27564001    
   51.5999985       1.27617002    
   51.7000008       1.27851999    
   51.7999992       1.27983999    
   51.9000015       1.28091002    
   52.0000000       1.28154004    
   52.0999985       1.28190005    
   52.2000008       1.28204000    
   52.2999992       1.28224003    
   52.4000015       1.28349996    
   52.5000000       1.28516996    
   52.5999985       1.28631997    
   52.7000008       1.28854001    
   52.7999992       1.28912997    
   52.9000015       1.28936005    
   53.0000000       1.29001999    
   53.0999985       1.29067004    
   53.2000008       1.29126000    
   53.2999992       1.29211998    
   53.4000015       1.29288006    
   53.5000000       1.29340994    
   53.5999985       1.29413998    
   53.7000008       1.29515004    
   53.7999992       1.29609001    
   53.9000015       1.29673004    
   54.0000000       1.29718006    
   54.0999985       1.29794002    
   54.2000008       1.29907000    
   54.2999992       1.29978001    
   54.4000015       1.30067003    
   54.5000000       1.30122995    
   54.5999985       1.30148005    
   54.7000008       1.30260003    
   54.7999992       1.30282998    
   54.9000015       1.30367994    
   55.0000000       1.30448997    
   55.0999985       1.30641997    
   55.2000008       1.30764997    
   55.2999992       1.30843997    
   55.4000015       1.30955005    
   55.5000000       1.31028998    
   55.5999985       1.31094003    
   55.7000008       1.31175995    
   55.7999992       1.31216002    
   55.9000015       1.31332004    
   56.0000000       1.31376004    
   56.0999985       1.31517994    
   56.2000008       1.31557000    
   56.2999992       1.31595004    
   56.4000015       1.31636000    
   56.5000000       1.31698000    
   56.5999985       1.31778002    
   56.7000008       1.31832004    
   56.7999992       1.31970000    
   56.9000015       1.32028997    
   57.0000000       1.32289004    
   57.0999985       1.32400000    
   57.2000008       1.32455003    
   57.2999992       1.32468998    
   57.4000015       1.32606006    
   57.5000000       1.32658994    
   57.5999985       1.32728004    
   57.7000008       1.32851005    
   57.7999992       1.32876003    
   57.9000015       1.32937002    
   58.0000000       1.33087003    
   58.0999985       1.33156002    
   58.2000008       1.33231997    
   58.2999992       1.33388996    
   58.4000015       1.33450997    
   58.5000000       1.33485997    
   58.5999985       1.33551002    
   58.7000008       1.33608997    
   58.7999992       1.33635998    
   58.9000015       1.33683002    
   59.0000000       1.33755004    
   59.0999985       1.33775997    
   59.2000008       1.33826005    
   59.2999992       1.33875000    
   59.4000015       1.33971000    
   59.5000000       1.34015000    
   59.5999985       1.34115005    
   59.7000008       1.34283996    
   59.7999992       1.34322000    
   59.9000015       1.34405005    
   60.0000000       1.34449995    
   60.0999985       1.34517002    
   60.2000008       1.34619999    
   60.2999992       1.34722996    
   60.4000015       1.34888005    
   60.5000000       1.34950995    
   60.5999985       1.35027003    
   60.7000008       1.35107005    
   60.7999992       1.35188997    
   60.9000015       1.35237002    
   61.0000000       1.35270000    
   61.0999985       1.35332000    
   61.2000008       1.35403001    
   61.2999992       1.35467994    
   61.4000015       1.35645998    
   61.5000000       1.35707998    
   61.5999985       1.35903001    
   61.7000008       1.35953999    
   61.7999992       1.36002004    
   61.9000015       1.36071002    
   62.0000000       1.36123002    
   62.0999985       1.36258996    
   62.2000008       1.36322999    
   62.2999992       1.36382997    
   62.4000015       1.36469996    
   62.5000000       1.36588001    
   62.5999985       1.36625004    
   62.7000008       1.36713004    
   62.7999992       1.36810994    
   62.9000015       1.36872995    
   63.0000000       1.36963999    
   63.0999985       1.37030995    
   63.2000008       1.37105000    
   63.2999992       1.37223995    
   63.4000015       1.37270999    
   63.5000000       1.37337995    
   63.5999985       1.37386000    
   63.7000008       1.37425995    
   63.7999992       1.37469006    
   63.9000015       1.37539005    
   64.0000000       1.37574995    
   64.0999985       1.37649000    
   64.1999969       1.37679005    
   64.3000031       1.37782001    
   64.4000015       1.37852001    
   64.5000000       1.37896001    
   64.5999985       1.37942004    
   64.6999969       1.38048005    
   64.8000031       1.38093996    
   64.9000015       1.38142002    
   65.0000000       1.38301003    
   65.0999985       1.38395000    
   65.1999969       1.38505995    
   65.3000031       1.38603997    
   65.4000015       1.38650000    
   65.5000000       1.38687003    
   65.5999985       1.38758004    
   65.6999969       1.38821995    
   65.8000031       1.38839996    
   65.9000015       1.38868999    
   66.0000000       1.38935995    
   66.0999985       1.39037001    
   66.1999969       1.39059997    
   66.3000031       1.39138997    
   66.4000015       1.39162004    
   66.5000000       1.39231002    
   66.5999985       1.39339006    
   66.6999969       1.39490998    
   66.8000031       1.39551997    
   66.9000015       1.39609003    
   67.0000000       1.39682996    
   67.0999985       1.39775002    
   67.1999969       1.39815998    
   67.3000031       1.39851999    
   67.4000015       1.39943004    
   67.5000000       1.40033996    
   67.5999985       1.40070999    
   67.6999969       1.40113997    
   67.8000031       1.40149999    
   67.9000015       1.40252995    
   68.0000000       1.40296996    
   68.0999985       1.40430999    
   68.1999969       1.40476000    
   68.3000031       1.40560997    
   68.4000015       1.40600002    
   68.5000000       1.40631998    
   68.5999985       1.40662003    
   68.6999969       1.40707004    
   68.8000031       1.40743005    
   68.9000015       1.40875995    
   69.0000000       1.40991998    
   69.0999985       1.41129005    
   69.1999969       1.41251004    
   69.3000031       1.41393006    
   69.4000015       1.41470003    
   69.5000000       1.41605997    
   69.5999985       1.41781998    
   69.6999969       1.41817999    
   69.8000031       1.41863000    
   69.9000015       1.41996002    
   70.0000000       1.42060995    
   70.0999985       1.42156005    
   70.1999969       1.42256999    
   70.3000031       1.42306995    
   70.4000015       1.42420006    
   70.5000000       1.42482996    
   70.5999985       1.42552996    
   70.6999969       1.42640996    
   70.8000031       1.42703998    
   70.9000015       1.42795002    
   71.0000000       1.42941999    
   71.0999985       1.42973006    
   71.1999969       1.43033004    
   71.3000031       1.43115997    
   71.4000015       1.43207002    
   71.5000000       1.43269002    
   71.5999985       1.43343997    
   71.6999969       1.43422997    
   71.8000031       1.43562996    
   71.9000015       1.43598998    
   72.0000000       1.43634999    
   72.0999985       1.43671000    
   72.1999969       1.43747997    
   72.3000031       1.43790996    
   72.4000015       1.43891001    
   72.5000000       1.44028997    
   72.5999985       1.44123995    
   72.6999969       1.44183004    
   72.8000031       1.44215000    
   72.9000015       1.44235003    
   73.0000000       1.44308996    
   73.0999985       1.44357002    
   73.1999969       1.44424999    
   73.3000031       1.44507003    
   73.4000015       1.44588006    
   73.5000000       1.44594002    
   73.5999985       1.44677997    
   73.6999969       1.44749999    
   73.8000031       1.44877994    
   73.9000015       1.44929004    
   74.0000000       1.44983995    
   74.0999985       1.45063996    
   74.1999969       1.45135999    
   74.3000031       1.45202994    
   74.4000015       1.45245004    
   74.5000000       1.45351005    
   74.5999985       1.45392001    
   74.6999969       1.45425999    
   74.8000031       1.45519996    
   74.9000015       1.45633996    
   75.0000000       1.45666003    
   75.0999985       1.45681000    
   75.1999969       1.45749998    
   75.3000031       1.45843005    
   75.4000015       1.45893002    
   75.5000000       1.45973003    
   75.5999985       1.46042001    
   75.6999969       1.46054995    
   75.8000031       1.46106005    
   75.9000015       1.46213996    
   76.0000000       1.46250999    
   76.0999985       1.46300006    
   76.1999969       1.46336997    
   76.3000031       1.46406996    
   76.4000015       1.46460998    
   76.5000000       1.46645999    
   76.5999985       1.46712995    
   76.6999969       1.46844006    
   76.8000031       1.46913004    
   76.9000015       1.46958005    
   77.0000000       1.47065997    
   77.0999985       1.47098994    
   77.1999969       1.47157001    
   77.3000031       1.47197998    
   77.4000015       1.47251999    
   77.5000000       1.47301996    
   77.5999985       1.47351003    
   77.6999969       1.47375000    
   77.8000031       1.47467005    
   77.9000015       1.47591996    
   78.0000000       1.47689998    
   78.0999985       1.47811997    
   78.1999969       1.47851002    
   78.3000031       1.47911000    
   78.4000015       1.47937000    
   78.5000000       1.48010004    
   78.5999985       1.48087001    
   78.6999969       1.48119998    
   78.8000031       1.48190999    
   78.9000015       1.48207998    
   79.0000000       1.48308003    
   79.0999985       1.48371005    
   79.1999969       1.48496997    
   79.3000031       1.48574996    
   79.4000015       1.48716998    
   79.5000000       1.48806000    
   79.5999985       1.48871005    
   79.6999969       1.48938000    
   79.8000031       1.48970997    
   79.9000015       1.49052000    
   80.0000000       1.49117994    
   80.0999985       1.49219000    
   80.1999969       1.49265003    
   80.3000031       1.49345005    
   80.4000015       1.49408996    
   80.5000000       1.49471998    
   80.5999985       1.49549997    
   80.6999969       1.49605000    
   80.8000031       1.49641001    
   80.9000015       1.49682999    
   81.0000000       1.49732995    
   81.0999985       1.49837995    
   81.1999969       1.49883997    
   81.3000031       1.49947000    
   81.4000015       1.49957001    
   81.5000000       1.50012004    
   81.5999985       1.50072002    
   81.6999969       1.50171006    
   81.8000031       1.50206006    
   81.9000015       1.50296998    
   82.0000000       1.50392997    
   82.0999985       1.50415003    
   82.1999969       1.50445998    
   82.3000031       1.50511003    
   82.4000015       1.50567997    
   82.5000000       1.50656998    
   82.5999985       1.50732994    
   82.6999969       1.50776994    
   82.8000031       1.50825000    
   82.9000015       1.50905001    
   83.0000000       1.50977004    
   83.0999985       1.51036000    
   83.1999969       1.51095998    
   83.3000031       1.51196003    
   83.4000015       1.51234996    
   83.5000000       1.51285005    
   83.5999985       1.51361001    
   83.6999969       1.51407003    
   83.8000031       1.51467001    
   83.9000015       1.51508999    
   84.0000000       1.51596999    
   84.0999985       1.51647997    
   84.1999969       1.51699996    
   84.3000031       1.51757002    
   84.4000015       1.51819003    
   84.5000000       1.51908004    
   84.5999985       1.51943004    
   84.6999969       1.51988006    
   84.8000031       1.52039003    
   84.9000015       1.52084994    
   85.0000000       1.52140999    
   85.0999985       1.52181005    
   85.1999969       1.52222002    
   85.3000031       1.52330995    
   85.4000015       1.52423000    
   85.5000000       1.52538002    
   85.5999985       1.52564001    
   85.6999969       1.52658999    
   85.8000031       1.52684999    
   85.9000015       1.52705002    
   86.0000000       1.52766001    
   86.0999985       1.52804005    
   86.1999969       1.52836001    
   86.3000031       1.52906001    
   86.4000015       1.52995002    
   86.5000000       1.53032994    
   86.5999985       1.53088999    
   86.6999969       1.53140998    
   86.8000031       1.53208005    
   86.9000015       1.53234005    
   87.0000000       1.53269005    
   87.0999985       1.53305995    
   87.1999969       1.53371000    
   87.3000031       1.53467000    
   87.4000015       1.53494000    
   87.5000000       1.53515005    
   87.5999985       1.53559995    
   87.6999969       1.53611004    
   87.8000031       1.53658998    
   87.9000015       1.53738999    
   88.0000000       1.53790998    
   88.0999985       1.53845000    
   88.1999969       1.53876996    
   88.3000031       1.53925002    
   88.4000015       1.53955996    
   88.5000000       1.54035997    
   88.5999985       1.54250002    
   88.6999969       1.54296994    
   88.8000031       1.54349995    
   88.9000015       1.54393995    
   89.0000000       1.54433000    
   89.0999985       1.54503000    
   89.1999969       1.54575002    
   89.3000031       1.54647994    
   89.4000015       1.54807997    
   89.5000000       1.54841995    
   89.5999985       1.54869998    
   89.6999969       1.54920995    
   89.8000031       1.54986000    
   89.9000015       1.55044997    
   90.0000000       1.55111003    
   90.0999985       1.55135000    
   90.1999969       1.55167997    
   90.3000031       1.55202997    
   90.4000015       1.55300999    
   90.5000000       1.55340004    
   90.5999985       1.55381000    
   90.6999969       1.55478001    
   90.8000031       1.55516005    
   90.9000015       1.55530000    
   91.0000000       1.55601001    
   91.0999985       1.55666006    
   91.1999969       1.55762994    
   91.3000031       1.55833995    
   91.4000015       1.55900002    
   91.5000000       1.55956995    
   91.5999985       1.56046999    
   91.6999969       1.56129003    
   91.8000031       1.56225002    
   91.9000015       1.56277001    
   92.0000000       1.56325996    
   92.0999985       1.56371999    
   92.1999969       1.56410003    
   92.3000031       1.56491005    
   92.4000015       1.56519997    
   92.5000000       1.56544006    
   92.5999985       1.56598997    
   92.6999969       1.56637001    
   92.8000031       1.56686997    
   92.9000015       1.56717002    
   93.0000000       1.56812000    
   93.0999985       1.56845999    
   93.1999969       1.56894004    
   93.3000031       1.56971002    
   93.4000015       1.56991005    
   93.5000000       1.57033002    
   93.5999985       1.57079995    
   93.6999969       1.57148004    
   93.8000031       1.57185996    
   93.9000015       1.57221997    
   94.0000000       1.57306004    
   94.0999985       1.57342994    
   94.1999969       1.57439995    
   94.3000031       1.57579994    
   94.4000015       1.57623005    
   94.5000000       1.57691002    
   94.5999985       1.57725000    
   94.6999969       1.57765996    
   94.8000031       1.57878995    
   94.9000015       1.57925999    
   95.0000000       1.57967997    
   95.0999985       1.58059001    
   95.1999969       1.58131003    
   95.3000031       1.58160996    
   95.4000015       1.58185995    
   95.5000000       1.58217001    
   95.5999985       1.58258998    
   95.6999969       1.58317995    
   95.8000031       1.58341002    
   95.9000015       1.58442998    
   96.0000000       1.58492005    
   96.0999985       1.58526003    
   96.1999969       1.58580005    
   96.3000031       1.58629000    
   96.4000015       1.58691001    
   96.5000000       1.58767998    
   96.5999985       1.58785999    
   96.6999969       1.58800995    
   96.8000031       1.58850002    
   96.9000015       1.58870995    
   97.0000000       1.58937001    
   97.0999985       1.58966994    
   97.1999969       1.59021997    
   97.3000031       1.59059000    
   97.4000015       1.59131002    
   97.5000000       1.59157002    
   97.5999985       1.59236002    
   97.6999969       1.59285998    
   97.8000031       1.59310997    
   97.9000015       1.59350002    
   98.0000000       1.59410000    
   98.0999985       1.59440994    
   98.1999969       1.59486997    
   98.3000031       1.59519994    
   98.4000015       1.59610999    
   98.5000000       1.59663999    
   98.5999985       1.59766996    
   98.6999969       1.59812999    
   98.8000031       1.59852004    
   98.9000015       1.59928000    
   99.0000000       1.59956002    
   99.0999985       1.59987998    
   99.1999969       1.60023999    
   99.3000031       1.60072994    
   99.4000015       1.60125005    
   99.5000000       1.60178995    
   99.5999985       1.60205996    
   99.6999969       1.60240996    
   99.8000031       1.60273004    
   99.9000015       1.60343003    
   100.000000       1.60477996    
   100.099998       1.60575998    
   100.199997       1.60607004    
   100.300003       1.60683000    
   100.400002       1.60716999    
   100.500000       1.60764003    
   100.599998       1.60801005    
   100.699997       1.60842001    
   100.800003       1.60915995    
   100.900002       1.60993004    
   101.000000       1.61038995    
   101.099998       1.61083996    
   101.199997       1.61171997    
   101.300003       1.61212003    
   101.400002       1.61233997    
   101.500000       1.61251998    
   101.599998       1.61262000    
   101.699997       1.61350000    
   101.800003       1.61398995    
   101.900002       1.61442006    
   102.000000       1.61476004    
   102.099998       1.61512995    
   102.199997       1.61642003    
   102.300003       1.61694002    
   102.400002       1.61732996    
   102.500000       1.61780000    
   102.599998       1.61839998    
   102.699997       1.61887002    
   102.800003       1.62047994    
   102.900002       1.62079000    
   103.000000       1.62121999    
   103.099998       1.62144005    
   103.199997       1.62221003    
   103.300003       1.62284994    
   103.400002       1.62346005    
   103.500000       1.62365997    
   103.599998       1.62416005    
   103.699997       1.62484002    
   103.800003       1.62536001    
   103.900002       1.62551999    
   104.000000       1.62592006    
   104.099998       1.62626004    
   104.199997       1.62669003    
   104.300003       1.62702000    
   104.400002       1.62776005    
   104.500000       1.62782001    
   104.599998       1.62837005    
   104.699997       1.62883997    
   104.800003       1.62913001    
   104.900002       1.62969005    
   105.000000       1.63089001    
   105.099998       1.63137996    
   105.199997       1.63161004    
   105.300003       1.63197005    
   105.400002       1.63238001    
   105.500000       1.63264000    
   105.599998       1.63301003    
   105.699997       1.63383996    
   105.800003       1.63435996    
   105.900002       1.63496006    
   106.000000       1.63532996    
   106.099998       1.63557994    
   106.199997       1.63587999    
   106.300003       1.63650000    
   106.400002       1.63663006    
   106.500000       1.63692999    
   106.599998       1.63727999    
   106.699997       1.63776004    
   106.800003       1.63834000    
   106.900002       1.63856995    
   107.000000       1.63881004    
   107.099998       1.63917994    
   107.199997       1.63950002    
   107.300003       1.63993001    
   107.400002       1.64010000    
   107.500000       1.64039004    
   107.599998       1.64096999    
   107.699997       1.64122999    
   107.800003       1.64180005    
   107.900002       1.64222002    
   108.000000       1.64277995    
   108.099998       1.64330006    
   108.199997       1.64359999    
   108.300003       1.64374006    
   108.400002       1.64409006    
   108.500000       1.64464998    
   108.599998       1.64484000    
   108.699997       1.64528000    
   108.800003       1.64595997    
   108.900002       1.64611995    
   109.000000       1.64644003    
   109.099998       1.64655995    
   109.199997       1.64725995    
   109.300003       1.64745998    
   109.400002       1.64823997    
   109.500000       1.64917004    
   109.599998       1.64954996    
   109.699997       1.65007997    
   109.800003       1.65065002    
   109.900002       1.65085995    
   110.000000       1.65153003    
   110.099998       1.65204000    
   110.199997       1.65208995    
   110.300003       1.65243006    
   110.400002       1.65283000    
   110.500000       1.65366006    
   110.599998       1.65394998    
   110.699997       1.65418005    
   110.800003       1.65446997    
   110.900002       1.65468001    
   111.000000       1.65523005    
   111.099998       1.65557003    
   111.199997       1.65584004    
   111.300003       1.65614998    
   111.400002       1.65667999    
   111.500000       1.65698004    
   111.599998       1.65787995    
   111.699997       1.65836000    
   111.800003       1.65881002    
   111.900002       1.65986001    
   112.000000       1.66088998    
   112.099998       1.66120994    
   112.199997       1.66147006    
   112.300003       1.66189003    
   112.400002       1.66223001    
   112.500000       1.66292000    
   112.599998       1.66384006    
   112.699997       1.66444004    
   112.800003       1.66481996    
   112.900002       1.66510999    
   113.000000       1.66589999    
   113.099998       1.66624999    
   113.199997       1.66685998    
   113.300003       1.66731000    
   113.400002       1.66750002    
   113.500000       1.66789997    
   113.599998       1.66842997    
   113.699997       1.66889000    
   113.800003       1.66926003    
   113.900002       1.66954005    
   114.000000       1.66982996    
   114.099998       1.66995001    
   114.199997       1.67068994    
   114.300003       1.67084002    
   114.400002       1.67142999    
   114.500000       1.67209995    
   114.599998       1.67298996    
   114.699997       1.67394996    
   114.800003       1.67434001    
   114.900002       1.67487001    
   115.000000       1.67525005    
   115.099998       1.67578995    
   115.199997       1.67621005    
   115.300003       1.67644000    
   115.400002       1.67716002    
   115.500000       1.67726004    
   115.599998       1.67778003    
   115.699997       1.67861998    
   115.800003       1.67913997    
   115.900002       1.67925000    
   116.000000       1.67955005    
   116.099998       1.68007004    
   116.199997       1.68039000    
   116.300003       1.68097997    
   116.400002       1.68119001    
   116.500000       1.68140996    
   116.599998       1.68175995    
   116.699997       1.68227005    
   116.800003       1.68241000    
   116.900002       1.68316996    
   117.000000       1.68365002    
   117.099998       1.68396997    
   117.199997       1.68475997    
   117.300003       1.68488002    
   117.400002       1.68510997    
   117.500000       1.68528998    
   117.599998       1.68587005    
   117.699997       1.68629003    
   117.800003       1.68692005    
   117.900002       1.68736994    
   118.000000       1.68757999    
   118.099998       1.68847001    
   118.199997       1.68893003    
   118.300003       1.68929994    
   118.400002       1.68959999    
   118.500000       1.69017994    
   118.599998       1.69049001    
   118.699997       1.69089997    
   118.800003       1.69114995    
   118.900002       1.69163001    
   119.000000       1.69174004    
   119.099998       1.69235003    
   119.199997       1.69259000    
   119.300003       1.69294000    
   119.400002       1.69385004    
   119.500000       1.69412994    
   119.599998       1.69428003    
   119.699997       1.69474006    
   119.800003       1.69505000    
   119.900002       1.69518006    
   120.000000       1.69568002    
   120.099998       1.69689000    
   120.199997       1.69725001    
   120.300003       1.69742000    
   120.400002       1.69787002    
   120.500000       1.69798994    
   120.599998       1.69825995    
   120.699997       1.69874001    
   120.800003       1.70072997    
   120.900002       1.70095003    
   121.000000       1.70121002    
   121.099998       1.70143998    
   121.199997       1.70201004    
   121.300003       1.70265996    
   121.400002       1.70276999    
   121.500000       1.70325994    
   121.599998       1.70359004    
   121.699997       1.70402002    
   121.800003       1.70438004    
   121.900002       1.70501995    
   122.000000       1.70561004    
   122.099998       1.70638001    
   122.199997       1.70694005    
   122.300003       1.70739996    
   122.400002       1.70820999    
   122.500000       1.70859003    
   122.599998       1.70923996    
   122.699997       1.70986998    
   122.800003       1.71089005    
   122.900002       1.71101999    
   123.000000       1.71170998    
   123.099998       1.71193004    
   123.199997       1.71245003    
   123.300003       1.71294999    
   123.400002       1.71355999    
   123.500000       1.71422994    
   123.599998       1.71441996    
   123.699997       1.71517003    
   123.800003       1.71578002    
   123.900002       1.71610999    
   124.000000       1.71658003    
   124.099998       1.71700001    
   124.199997       1.71738005    
   124.300003       1.71799004    
   124.400002       1.71827996    
   124.500000       1.71846998    
   124.599998       1.71871996    
   124.699997       1.71915996    
   124.800003       1.71934998    
   124.900002       1.71968997    
   125.000000       1.71985996    
   125.099998       1.72103000    
   125.199997       1.72160006    
   125.300003       1.72197998    
   125.400002       1.72207999    
   125.500000       1.72222996    
   125.599998       1.72270000    
   125.699997       1.72279000    
   125.800003       1.72351003    
   125.900002       1.72386003    
   126.000000       1.72399998    
   126.099998       1.72465003    
   126.199997       1.72521996    
   126.300003       1.72544003    
   126.400002       1.72572005    
   126.500000       1.72587001    
   126.599998       1.72628999    
   126.699997       1.72660995    
   126.800003       1.72679996    
   126.900002       1.72722006    
   127.000000       1.72727001    
   127.099998       1.72762001    
   127.199997       1.72811997    
   127.300003       1.72815001    
   127.400002       1.72851002    
   127.500000       1.72907996    
   127.599998       1.72939003    
   127.699997       1.72950995    
   127.800003       1.72975004    
   127.900002       1.73030996    
   128.000000       1.73124003    
   128.100006       1.73164999    
   128.199997       1.73215997    
   128.300003       1.73292994    
   128.399994       1.73354006    
   128.500000       1.73420000    
   128.600006       1.73436999    
   128.699997       1.73460996    
   128.800003       1.73499000    
   128.899994       1.73566997    
   129.000000       1.73594999    
   129.100006       1.73642004    
   129.199997       1.73686004    
   129.300003       1.73702002    
   129.399994       1.73764002    
   129.500000       1.73801994    
   129.600006       1.73874998    
   129.699997       1.73936999    
   129.800003       1.73975003    
   129.899994       1.74028003    
   130.000000       1.74046004    
   130.100006       1.74094999    
   130.199997       1.74155998    
   130.300003       1.74179006    
   130.399994       1.74211001    
   130.500000       1.74238002    
   130.600006       1.74272001    
   130.699997       1.74335003    
   130.800003       1.74375999    
   130.899994       1.74458003    
   131.000000       1.74528003    
   131.100006       1.74577999    
   131.199997       1.74610996    
   131.300003       1.74656999    
   131.399994       1.74693000    
   131.500000       1.74711001    
   131.600006       1.74752998    
   131.699997       1.74820006    
   131.800003       1.74880004    
   131.899994       1.74899006    
   132.000000       1.74939001    
   132.100006       1.74989998    
   132.199997       1.75007999    
   132.300003       1.75049996    
   132.399994       1.75089002    
   132.500000       1.75106001    
   132.600006       1.75171995    
   132.699997       1.75249004    
   132.800003       1.75277996    
   132.899994       1.75321996    
   133.000000       1.75362003    
   133.100006       1.75435996    
   133.199997       1.75545001    
   133.300003       1.75584996    
   133.399994       1.75637996    
   133.500000       1.75653005    
   133.600006       1.75705004    
   133.699997       1.75739002    
   133.800003       1.75771999    
   133.899994       1.75840998    
   134.000000       1.75852001    
   134.100006       1.75924003    
   134.199997       1.75948000    
   134.300003       1.75987995    
   134.399994       1.76051998    
   134.500000       1.76082003    
   134.600006       1.76115000    
   134.699997       1.76166999    
   134.800003       1.76198995    
   134.899994       1.76235998    
   135.000000       1.76304996    
   135.100006       1.76383996    
   135.199997       1.76396000    
   135.300003       1.76417994    
   135.399994       1.76436996    
   135.500000       1.76471996    
   135.600006       1.76501000    
   135.699997       1.76538002    
   135.800003       1.76593006    
   135.899994       1.76627004    
   136.000000       1.76678002    
   136.100006       1.76743996    
   136.199997       1.76766002    
   136.300003       1.76801002    
   136.399994       1.76856995    
   136.500000       1.76912999    
   136.600006       1.76962996    
   136.699997       1.76997006    
   136.800003       1.77032006    
   136.899994       1.77075005    
   137.000000       1.77108002    
   137.100006       1.77129996    
   137.199997       1.77152002    
   137.300003       1.77178001    
   137.399994       1.77199996    
   137.500000       1.77219999    
   137.600006       1.77245998    
   137.699997       1.77293003    
   137.800003       1.77329004    
   137.899994       1.77377999    
   138.000000       1.77398002    
   138.100006       1.77461004    
   138.199997       1.77479994    
   138.300003       1.77522004    
   138.399994       1.77570999    
   138.500000       1.77625000    
   138.600006       1.77678001    
   138.699997       1.77723002    
   138.800003       1.77766001    
   138.899994       1.77802002    
   139.000000       1.77841997    
   139.100006       1.77936006    
   139.199997       1.77953994    
   139.300003       1.77972996    
   139.399994       1.78038001    
   139.500000       1.78079998    
   139.600006       1.78129995    
   139.699997       1.78138995    
   139.800003       1.78199995    
   139.899994       1.78220999    
   140.000000       1.78292000    
   140.100006       1.78333998    
   140.199997       1.78349996    
   140.300003       1.78433001    
   140.399994       1.78452003    
   140.500000       1.78471005    
   140.600006       1.78489006    
   140.699997       1.78522003    
   140.800003       1.78543997    
   140.899994       1.78585994    
   141.000000       1.78620994    
   141.100006       1.78649998    
   141.199997       1.78689003    
   141.300003       1.78737998    
   141.399994       1.78802001    
   141.500000       1.78850996    
   141.600006       1.78887999    
   141.699997       1.78951001    
   141.800003       1.78977001    
   141.899994       1.79026997    
   142.000000       1.79038000    
   142.100006       1.79065001    
   142.199997       1.79106998    
   142.300003       1.79158998    
   142.399994       1.79183996    
   142.500000       1.79284000    
   142.600006       1.79321003    
   142.699997       1.79325998    
   142.800003       1.79325998    
   142.899994       1.79377997    
   143.000000       1.79419005    
   143.100006       1.79449999    
   143.199997       1.79464996    
   143.300003       1.79495001    
   143.399994       1.79547000    
   143.500000       1.79611003    
   143.600006       1.79640996    
   143.699997       1.79645002    
   143.800003       1.79682004    
   143.899994       1.79706001    
   144.000000       1.79764998    
   144.100006       1.79782999    
   144.199997       1.79829001    
   144.300003       1.79937005    
   144.399994       1.79971004    
   144.500000       1.79997003    
   144.600006       1.80013001    
   144.699997       1.80036998    
   144.800003       1.80101001    
   144.899994       1.80133998    
   145.000000       1.80177999    
   145.100006       1.80189002    
   145.199997       1.80237997    
   145.300003       1.80258000    
   145.399994       1.80269003    
   145.500000       1.80295002    
   145.600006       1.80331004    
   145.699997       1.80375004    
   145.800003       1.80421996    
   145.899994       1.80466998    
   146.000000       1.80482996    
   146.100006       1.80508995    
   146.199997       1.80589998    
   146.300003       1.80629003    
   146.399994       1.80657995    
   146.500000       1.80707002    
   146.600006       1.80730999    
   146.699997       1.80761003    
   146.800003       1.80790997    
   146.899994       1.80813003    
   147.000000       1.80912006    
   147.100006       1.80944002    
   147.199997       1.80993998    
   147.300003       1.81051004    
   147.399994       1.81119001    
   147.500000       1.81172001    
   147.600006       1.81218004    
   147.699997       1.81239998    
   147.800003       1.81301999    
   147.899994       1.81320000    
   148.000000       1.81365001    
   148.100006       1.81399000    
   148.199997       1.81431997    
   148.300003       1.81483996    
   148.399994       1.81514001    
   148.500000       1.81577003    
   148.600006       1.81616998    
   148.699997       1.81716001    
   148.800003       1.81769001    
   148.899994       1.81838000    
   149.000000       1.81911004    
   149.100006       1.81924999    
   149.199997       1.81964004    
   149.300003       1.82020998    
   149.399994       1.82050002    
   149.500000       1.82114995    
   149.600006       1.82149005    
   149.699997       1.82200003    
   149.800003       1.82212996    
   149.899994       1.82221997    
   150.000000       1.82297003    
   150.100006       1.82328999    
   150.199997       1.82352996    
   150.300003       1.82413995    
   150.399994       1.82509005    
   150.500000       1.82550001    
   150.600006       1.82588995    
   150.699997       1.82622004    
   150.800003       1.82665002    
   150.899994       1.82684004    
   151.000000       1.82716000    
   151.100006       1.82755005    
   151.199997       1.82815003    
   151.300003       1.82893002    
   151.399994       1.82940996    
   151.500000       1.82986999    
   151.600006       1.83001006    
   151.699997       1.83029997    
   151.800003       1.83062005    
   151.899994       1.83081996    
   152.000000       1.83148003    
   152.100006       1.83210003    
   152.199997       1.83279002    
   152.300003       1.83316004    
   152.399994       1.83383000    
   152.500000       1.83419001    
   152.600006       1.83471000    
   152.699997       1.83511996    
   152.800003       1.83559000    
   152.899994       1.83605003    
   153.000000       1.83653998    
   153.100006       1.83662999    
   153.199997       1.83685994    
   153.300003       1.83723998    
   153.399994       1.83808005    
   153.500000       1.83834004    
   153.600006       1.83887005    
   153.699997       1.83914995    
   153.800003       1.83943999    
   153.899994       1.83965003    
   154.000000       1.83985996    
   154.100006       1.84039998    
   154.199997       1.84071004    
   154.300003       1.84113002    
   154.399994       1.84116006    
   154.500000       1.84150004    
   154.600006       1.84184003    
   154.699997       1.84213996    
   154.800003       1.84262002    
   154.899994       1.84310997    
   155.000000       1.84335005    
   155.100006       1.84376001    
   155.199997       1.84387004    
   155.300003       1.84432006    
   155.399994       1.84482002    
   155.500000       1.84514999    
   155.600006       1.84552002    
   155.699997       1.84579003    
   155.800003       1.84609997    
   155.899994       1.84676003    
   156.000000       1.84709001    
   156.100006       1.84777999    
   156.199997       1.84803998    
   156.300003       1.84821999    
   156.399994       1.84845996    
   156.500000       1.84923995    
   156.600006       1.84951997    
   156.699997       1.84991002    
   156.800003       1.85018003    
   156.899994       1.85036004    
   157.000000       1.85064006    
   157.100006       1.85091996    
   157.199997       1.85139000    
   157.300003       1.85169005    
   157.399994       1.85188997    
   157.500000       1.85239005    
   157.600006       1.85260999    
   157.699997       1.85279000    
   157.800003       1.85360003    
   157.899994       1.85416996    
   158.000000       1.85453999    
   158.100006       1.85494006    
   158.199997       1.85590994    
   158.300003       1.85613000    
   158.399994       1.85639000    
   158.500000       1.85731006    
   158.600006       1.85741997    
   158.699997       1.85767996    
   158.800003       1.85810995    
   158.899994       1.85836005    
   159.000000       1.85853004    
   159.100006       1.85944998    
   159.199997       1.86002004    
   159.300003       1.86019003    
   159.399994       1.86027002    
   159.500000       1.86047006    
   159.600006       1.86106002    
   159.699997       1.86120999    
   159.800003       1.86180997    
   159.899994       1.86211002    
   160.000000       1.86221004    
   160.100006       1.86243999    
   160.199997       1.86266994    
   160.300003       1.86299002    
   160.399994       1.86310995    
   160.500000       1.86371005    
   160.600006       1.86394000    
   160.699997       1.86487997    
   160.800003       1.86573994    
   160.899994       1.86631000    
   161.000000       1.86684000    
   161.100006       1.86717999    
   161.199997       1.86764002    
   161.300003       1.86837995    
   161.399994       1.86869001    
   161.500000       1.86897004    
   161.600006       1.86963999    
   161.699997       1.87050998    
   161.800003       1.87083995    
   161.899994       1.87092996    
   162.000000       1.87129998    
   162.100006       1.87159002    
   162.199997       1.87205005    
   162.300003       1.87255001    
   162.399994       1.87284994    
   162.500000       1.87342000    
   162.600006       1.87405002    
   162.699997       1.87414002    
   162.800003       1.87460995    
   162.899994       1.87528002    
   163.000000       1.87540996    
   163.100006       1.87557006    
   163.199997       1.87611997    
   163.300003       1.87685001    
   163.399994       1.87715006    
   163.500000       1.87737000    
   163.600006       1.87760997    
   163.699997       1.87807000    
   163.800003       1.87862003    
   163.899994       1.87905002    
   164.000000       1.87934995    
   164.100006       1.88027000    
   164.199997       1.88065004    
   164.300003       1.88092995    
   164.399994       1.88113999    
   164.500000       1.88162994    
   164.600006       1.88187003    
   164.699997       1.88213003    
   164.800003       1.88217998    
   164.899994       1.88239002    
   165.000000       1.88285005    
   165.100006       1.88338006    
   165.199997       1.88385999    
   165.300003       1.88416004    
   165.399994       1.88440001    
   165.500000       1.88490999    
   165.600006       1.88545001    
   165.699997       1.88574004    
   165.800003       1.88604999    
   165.899994       1.88645995    
   166.000000       1.88724005    
   166.100006       1.88745999    
   166.199997       1.88777006    
   166.300003       1.88793004    
   166.399994       1.88831997    
   166.500000       1.88872004    
   166.600006       1.88901997    
   166.699997       1.88932002    
   166.800003       1.88954997    
   166.899994       1.88979006    
   167.000000       1.89030004    
   167.100006       1.89055002    
   167.199997       1.89067996    
   167.300003       1.89087999    
   167.399994       1.89117002    
   167.500000       1.89171004    
   167.600006       1.89198005    
   167.699997       1.89243996    
   167.800003       1.89298999    
   167.899994       1.89298999    
   168.000000       1.89319003    
   168.100006       1.89347994    
   168.199997       1.89446998    
   168.300003       1.89505994    
   168.399994       1.89505994    
   168.500000       1.89557004    
   168.600006       1.89611995    
   168.699997       1.89634001    
   168.800003       1.89669001    
   168.899994       1.89696002    
   169.000000       1.89722002    
   169.100006       1.89741004    
   169.199997       1.89786005    
   169.300003       1.89838004    
   169.399994       1.89866996    
   169.500000       1.89915001    
   169.600006       1.89935005    
   169.699997       1.89967000    
   169.800003       1.90005004    
   169.899994       1.90050995    
   170.000000       1.90059996    
   170.100006       1.90093005    
   170.199997       1.90154004    
   170.300003       1.90181994    
   170.399994       1.90243995    
   170.500000       1.90269005    
   170.600006       1.90295994    
   170.699997       1.90318000    
   170.800003       1.90389001    
   170.899994       1.90426004    
   171.000000       1.90483999    
   171.100006       1.90512002    
   171.199997       1.90587997    
   171.300003       1.90631998    
   171.399994       1.90651000    
   171.500000       1.90674996    
   171.600006       1.90708005    
   171.699997       1.90767002    
   171.800003       1.90821004    
   171.899994       1.90843999    
   172.000000       1.90878999    
   172.100006       1.90900004    
   172.199997       1.90932000    
   172.300003       1.90955997    
   172.399994       1.90994000    
   172.500000       1.91030002    
   172.600006       1.91059995    
   172.699997       1.91079998    
   172.800003       1.91097999    
   172.899994       1.91138005    
   173.000000       1.91159999    
   173.100006       1.91302001    
   173.199997       1.91366994    
   173.300003       1.91427004    
   173.399994       1.91488004    
   173.500000       1.91504002    
   173.600006       1.91532004    
   173.699997       1.91580999    
   173.800003       1.91594005    
   173.899994       1.91630006    
   174.000000       1.91652000    
   174.100006       1.91725004    
   174.199997       1.91805005    
   174.300003       1.91848004    
   174.399994       1.91863000    
   174.500000       1.91910005    
   174.600006       1.91943002    
   174.699997       1.91968000    
   174.800003       1.91981006    
   174.899994       1.92017996    
   175.000000       1.92082000    
   175.100006       1.92131996    
   175.199997       1.92168999    
   175.300003       1.92202997    
   175.399994       1.92220998    
   175.500000       1.92294002    
   175.600006       1.92351997    
   175.699997       1.92428994    
   175.800003       1.92453003    
   175.899994       1.92490995    
   176.000000       1.92524004    
   176.100006       1.92577004    
   176.199997       1.92602003    
   176.300003       1.92664003    
   176.399994       1.92679000    
   176.500000       1.92709005    
   176.600006       1.92752004    
   176.699997       1.92765999    
   176.800003       1.92783999    
   176.899994       1.92831004    
   177.000000       1.92867005    
   177.100006       1.92944002    
   177.199997       1.92986000    
   177.300003       1.92990005    
   177.399994       1.93017006    
   177.500000       1.93058002    
   177.600006       1.93078995    
   177.699997       1.93087006    
   177.800003       1.93157995    
   177.899994       1.93181002    
   178.000000       1.93219995    
   178.100006       1.93248999    
   178.199997       1.93268001    
   178.300003       1.93309999    
   178.399994       1.93342996    
   178.500000       1.93388999    
   178.600006       1.93411005    
   178.699997       1.93423998    
   178.800003       1.93453002    
   178.899994       1.93471003    
   179.000000       1.93518996    
   179.100006       1.93570995    
   179.199997       1.93586004    
   179.300003       1.93642998    
   179.399994       1.93654001    
   179.500000       1.93690002    
   179.600006       1.93736994    
   179.699997       1.93745005    
   179.800003       1.93801999    
   179.899994       1.93844998    
   180.000000       1.93894005    
   180.100006       1.93917000    
   180.199997       1.93940997    
   180.300003       1.93985999    
   180.399994       1.94026005    
   180.500000       1.94079995    
   180.600006       1.94114995    
   180.699997       1.94160998    
   180.800003       1.94207001    
   180.899994       1.94238997    
   181.000000       1.94284999    
   181.100006       1.94329000    
   181.199997       1.94385004    
   181.300003       1.94432998    
   181.399994       1.94465995    
   181.500000       1.94500995    
   181.600006       1.94520998    
   181.699997       1.94560003    
   181.800003       1.94579995    
   181.899994       1.94622004    
   182.000000       1.94711006    
   182.100006       1.94752002    
   182.199997       1.94772995    
   182.300003       1.94828999    
   182.399994       1.94852996    
   182.500000       1.94876003    
   182.600006       1.94900000    
   182.699997       1.94945002    
   182.800003       1.94947004    
   182.899994       1.94989002    
   183.000000       1.95014000    
   183.100006       1.95032001    
   183.199997       1.95062006    
   183.300003       1.95077002    
   183.399994       1.95142996    
   183.500000       1.95176995    
   183.600006       1.95229006    
   183.699997       1.95248997    
   183.800003       1.95274997    
   183.899994       1.95302999    
   184.000000       1.95341003    
   184.100006       1.95384002    
   184.199997       1.95397997    
   184.300003       1.95441997    
   184.399994       1.95458996    
   184.500000       1.95493996    
   184.600006       1.95512998    
   184.699997       1.95532000    
   184.800003       1.95548999    
   184.899994       1.95580006    
   185.000000       1.95611000    
   185.100006       1.95639002    
   185.199997       1.95683002    
   185.300003       1.95714998    
   185.399994       1.95774996    
   185.500000       1.95798004    
   185.600006       1.95837998    
   185.699997       1.95853996    
   185.800003       1.95932996    
   185.899994       1.95953000    
   186.000000       1.95973003    
   186.100006       1.96017003    
   186.199997       1.96065998    
   186.300003       1.96124005    
   186.399994       1.96161997    
   186.500000       1.96183002    
   186.600006       1.96209002    
   186.699997       1.96257997    
   186.800003       1.96313000    
   186.899994       1.96348000    
   187.000000       1.96368003    
   187.100006       1.96395004    
   187.199997       1.96414006    
   187.300003       1.96481001    
   187.399994       1.96511996    
   187.500000       1.96530998    
   187.600006       1.96551001    
   187.699997       1.96585000    
   187.800003       1.96657002    
   187.899994       1.96695995    
   188.000000       1.96743000    
   188.100006       1.96782005    
   188.199997       1.96810997    
   188.300003       1.96838999    
   188.399994       1.96872997    
   188.500000       1.96885002    
   188.600006       1.96950996    
   188.699997       1.96982002    
   188.800003       1.97025001    
   188.899994       1.97052002    
   189.000000       1.97088003    
   189.100006       1.97142005    
   189.199997       1.97169006    
   189.300003       1.97200000    
   189.399994       1.97238004    
   189.500000       1.97264004    
   189.600006       1.97300005    
   189.699997       1.97307003    
   189.800003       1.97365999    
   189.899994       1.97424996    
   190.000000       1.97473001    
   190.100006       1.97525001    
   190.199997       1.97552001    
   190.300003       1.97622001    
   190.399994       1.97642004    
   190.500000       1.97689998    
   190.600006       1.97714996    
   190.699997       1.97748005    
   190.800003       1.97755003    
   190.899994       1.97789001    
   191.000000       1.97832000    
   191.100006       1.97862995    
   191.199997       1.97882998    
   191.300003       1.97953999    
   191.399994       1.97985005    
   191.500000       1.98001003    
   191.600006       1.98020005    
   191.699997       1.98046005    
   191.800003       1.98104000    
   191.899994       1.98139000    
   192.000000       1.98188996    
   192.100006       1.98209000    
   192.199997       1.98239005    
   192.300003       1.98267996    
   192.399994       1.98281002    
   192.500000       1.98306000    
   192.600006       1.98344004    
   192.699997       1.98360002    
   192.800003       1.98388004    
   192.899994       1.98414004    
   193.000000       1.98479998    
   193.100006       1.98520994    
   193.199997       1.98548996    
   193.300003       1.98564005    
   193.399994       1.98596001    
   193.500000       1.98642004    
   193.600006       1.98686004    
   193.699997       1.98720002    
   193.800003       1.98730004    
   193.899994       1.98766994    
   194.000000       1.98799002    
   194.100006       1.98806000    
   194.199997       1.98834002    
   194.300003       1.98865998    
   194.399994       1.98927999    
   194.500000       1.98959994    
   194.600006       1.98971999    
   194.699997       1.98996997    
   194.800003       1.99015999    
   194.899994       1.99054003    
   195.000000       1.99082994    
   195.100006       1.99093997    
   195.199997       1.99117005    
   195.300003       1.99129999    
   195.399994       1.99150002    
   195.500000       1.99187005    
   195.600006       1.99213004    
   195.699997       1.99241996    
   195.800003       1.99267006    
   195.899994       1.99286997    
   196.000000       1.99324000    
   196.100006       1.99335003    
   196.199997       1.99392998    
   196.300003       1.99453998    
   196.399994       1.99527001    
   196.500000       1.99570000    
   196.600006       1.99637997    
   196.699997       1.99722004    
   196.800003       1.99732006    
   196.899994       1.99755001    
   197.000000       1.99773002    
   197.100006       1.99795997    
   197.199997       1.99833000    
   197.300003       1.99861002    
   197.399994       1.99909997    
   197.500000       1.99932003    
   197.600006       1.99958003    
   197.699997       1.99962997    
   197.800003       2.00006008    
   197.899994       2.00062990    
   198.000000       2.00091004    
   198.100006       2.00114012    
   198.199997       2.00129008    
   198.300003       2.00202990    
   198.399994       2.00271010    
   198.500000       2.00289989    
   198.600006       2.00316000    
   198.699997       2.00359011    
   198.800003       2.00395012    
   198.899994       2.00434995    
   199.000000       2.00465012    
   199.100006       2.00488997    
   199.199997       2.00515008    
   199.300003       2.00557995    
   199.399994       2.00577998    
   199.500000       2.00608993    
   199.600006       2.00619006    
   199.699997       2.00671005    
   199.800003       2.00690007    
   199.899994       2.00741005    
   200.000000       2.00746012    
   200.100006       2.00774002    
   200.199997       2.00795007    
   200.300003       2.00886011    
   200.399994       2.00893998    
   200.500000       2.00933003    
   200.600006       2.00970006    
   200.699997       2.01007009    
   200.800003       2.01040006    
   200.899994       2.01100993    
   201.000000       2.01135993    
   201.100006       2.01142001    
   201.199997       2.01181006    
   201.300003       2.01207995    
   201.399994       2.01290011    
   201.500000       2.01350999    
   201.600006       2.01396990    
   201.699997       2.01414990    
   201.800003       2.01443005    
   201.899994       2.01483989    
   202.000000       2.01532006    
   202.100006       2.01546001    
   202.199997       2.01574993    
   202.300003       2.01631999    
   202.399994       2.01686001    
   202.500000       2.01717997    
   202.600006       2.01742005    
   202.699997       2.01781011    
   202.800003       2.01801991    
   202.899994       2.01859999    
   203.000000       2.01916003    
   203.100006       2.01939011    
   203.199997       2.01962996    
   203.300003       2.01992011    
   203.399994       2.02024007    
   203.500000       2.02060008    
   203.600006       2.02122998    
   203.699997       2.02171993    
   203.800003       2.02207994    
   203.899994       2.02223992    
   204.000000       2.02274990    
   204.100006       2.02311993    
   204.199997       2.02329993    
   204.300003       2.02356005    
   204.399994       2.02365994    
   204.500000       2.02378988    
   204.600006       2.02389002    
   204.699997       2.02406001    
   204.800003       2.02428007    
   204.899994       2.02456999    
   205.000000       2.02507997    
   205.100006       2.02534008    
   205.199997       2.02585006    
   205.300003       2.02610993    
   205.399994       2.02635002    
   205.500000       2.02651000    
   205.600006       2.02677989    
   205.699997       2.02706003    
   205.800003       2.02733994    
   205.899994       2.02772999    
   206.000000       2.02803993    
   206.100006       2.02871990    
   206.199997       2.02901006    
   206.300003       2.02924991    
   206.399994       2.02946997    
   206.500000       2.02980995    
   206.600006       2.03007007    
   206.699997       2.03044009    
   206.800003       2.03078008    
   206.899994       2.03090000    
   207.000000       2.03126001    
   207.100006       2.03155994    
   207.199997       2.03174996    
   207.300003       2.03202009    
   207.399994       2.03228998    
   207.500000       2.03268003    
   207.600006       2.03320003    
   207.699997       2.03350997    
   207.800003       2.03378010    
   207.899994       2.03424001    
   208.000000       2.03447008    
   208.100006       2.03506994    
   208.199997       2.03550005    
   208.300003       2.03566003    
   208.399994       2.03607988    
   208.500000       2.03645992    
   208.600006       2.03677011    
   208.699997       2.03718996    
   208.800003       2.03765988    
   208.899994       2.03803992    
   209.000000       2.03848004    
   209.100006       2.03876996    
   209.199997       2.03904009    
   209.300003       2.03921008    
   209.399994       2.03958988    
   209.500000       2.03992009    
   209.600006       2.04009008    
   209.699997       2.04061007    
   209.800003       2.04081011    
   209.899994       2.04120994    
   210.000000       2.04145002    
   210.100006       2.04214001    
   210.199997       2.04226995    
   210.300003       2.04267001    
   210.399994       2.04297996    
   210.500000       2.04343009    
   210.600006       2.04365993    
   210.699997       2.04381990    
   210.800003       2.04415989    
   210.899994       2.04448009    
   211.000000       2.04504991    
   211.100006       2.04526997    
   211.199997       2.04570007    
   211.300003       2.04584002    
   211.399994       2.04622006    
   211.500000       2.04655004    
   211.600006       2.04673004    
   211.699997       2.04719996    
   211.800003       2.04733992    
   211.899994       2.04769993    
   212.000000       2.04793000    
   212.100006       2.04846001    
   212.199997       2.04899001    
   212.300003       2.04955006    
   212.399994       2.05000997    
   212.500000       2.05034995    
   212.600006       2.05054998    
   212.699997       2.05067992    
   212.800003       2.05116010    
   212.899994       2.05129004    
   213.000000       2.05151010    
   213.100006       2.05216002    
   213.199997       2.05267000    
   213.300003       2.05286002    
   213.399994       2.05312991    
   213.500000       2.05342007    
   213.600006       2.05399990    
   213.699997       2.05435991    
   213.800003       2.05495000    
   213.899994       2.05533004    
   214.000000       2.05574012    
   214.100006       2.05605006    
   214.199997       2.05619001    
   214.300003       2.05643010    
   214.399994       2.05713010    
   214.500000       2.05749989    
   214.600006       2.05781007    
   214.699997       2.05814004    
   214.800003       2.05833006    
   214.899994       2.05833006    
   215.000000       2.05903006    
   215.100006       2.05960011    
   215.199997       2.05966997    
   215.300003       2.06005001    
   215.399994       2.06046009    
   215.500000       2.06065989    
   215.600006       2.06090999    
   215.699997       2.06127000    
   215.800003       2.06140995    
   215.899994       2.06188989    
   216.000000       2.06206012    
   216.100006       2.06238008    
   216.199997       2.06289005    
   216.300003       2.06332994    
   216.399994       2.06356001    
   216.500000       2.06401992    
   216.600006       2.06417990    
   216.699997       2.06452990    
   216.800003       2.06496000    
   216.899994       2.06539011    
   217.000000       2.06549001    
   217.100006       2.06605005    
   217.199997       2.06656003    
   217.300003       2.06714010    
   217.399994       2.06725001    
   217.500000       2.06736994    
   217.600006       2.06787992    
   217.699997       2.06835008    
   217.800003       2.06866002    
   217.899994       2.06925988    
   218.000000       2.06961012    
   218.100006       2.06978989    
   218.199997       2.07033992    
   218.300003       2.07060003    
   218.399994       2.07098007    
   218.500000       2.07132006    
   218.600006       2.07166004    
   218.699997       2.07209992    
   218.800003       2.07277989    
   218.899994       2.07296991    
   219.000000       2.07353997    
   219.100006       2.07372999    
   219.199997       2.07403994    
   219.300003       2.07444000    
   219.399994       2.07457995    
   219.500000       2.07484007    
   219.600006       2.07498002    
   219.699997       2.07525992    
   219.800003       2.07541990    
   219.899994       2.07563996    
   220.000000       2.07589006    
   220.100006       2.07613993    
   220.199997       2.07646990    
   220.300003       2.07684994    
   220.399994       2.07768011    
   220.500000       2.07804990    
   220.600006       2.07840991    
   220.699997       2.07904005    
   220.800003       2.07918000    
   220.899994       2.07918000    
   221.000000       2.07960010    
   221.100006       2.07982993    
   221.199997       2.08023000    
   221.300003       2.08050990    
   221.399994       2.08094001    
   221.500000       2.08146000    
   221.600006       2.08194995    
   221.699997       2.08230996    
   221.800003       2.08256006    
   221.899994       2.08281994    
   222.000000       2.08330011    
   222.100006       2.08358002    
   222.199997       2.08384991    
   222.300003       2.08446002    
   222.399994       2.08473992    
   222.500000       2.08487010    
   222.600006       2.08518004    
   222.699997       2.08555007    
   222.800003       2.08582997    
   222.899994       2.08622003    
   223.000000       2.08653998    
   223.100006       2.08683991    
   223.199997       2.08714008    
   223.300003       2.08755994    
   223.399994       2.08797002    
   223.500000       2.08845997    
   223.600006       2.08858991    
   223.699997       2.08874989    
   223.800003       2.08899999    
   223.899994       2.08965993    
   224.000000       2.08973002    
   224.100006       2.09015012    
   224.199997       2.09038997    
   224.300003       2.09059000    
   224.399994       2.09085989    
   224.500000       2.09137988    
   224.600006       2.09141994    
   224.699997       2.09167004    
   224.800003       2.09203005    
   224.899994       2.09215999    
   225.000000       2.09260988    
   225.100006       2.09294009    
   225.199997       2.09316993    
   225.300003       2.09348989    
   225.399994       2.09365010    
   225.500000       2.09367990    
   225.600006       2.09410000    
   225.699997       2.09436989    
   225.800003       2.09456992    
   225.899994       2.09486008    
   226.000000       2.09500003    
   226.100006       2.09534001    
   226.199997       2.09554005    
   226.300003       2.09580994    
   226.399994       2.09627008    
   226.500000       2.09661007    
   226.600006       2.09696007    
   226.699997       2.09701991    
   226.800003       2.09730005    
   226.899994       2.09775996    
   227.000000       2.09807992    
   227.100006       2.09832001    
   227.199997       2.09863997    
   227.300003       2.09893990    
   227.399994       2.09923005    
   227.500000       2.10007000    
   227.600006       2.10061002    
   227.699997       2.10084009    
   227.800003       2.10133004    
   227.899994       2.10159993    
   228.000000       2.10194993    
   228.100006       2.10246992    
   228.199997       2.10290003    
   228.300003       2.10352993    
   228.399994       2.10371995    
   228.500000       2.10393000    
   228.600006       2.10449004    
   228.699997       2.10487008    
   228.800003       2.10531998    
   228.899994       2.10577011    
   229.000000       2.10611010    
   229.100006       2.10636997    
   229.199997       2.10670996    
   229.300003       2.10689998    
   229.399994       2.10727000    
   229.500000       2.10735011    
   229.600006       2.10766006    
   229.699997       2.10786009    
   229.800003       2.10829997    
   229.899994       2.10858989    
   230.000000       2.10912991    
   230.100006       2.10956001    
   230.199997       2.10978007    
   230.300003       2.11011004    
   230.399994       2.11051989    
   230.500000       2.11073995    
   230.600006       2.11087990    
   230.699997       2.11120009    
   230.800003       2.11179996    
   230.899994       2.11205006    
   231.000000       2.11246991    
   231.100006       2.11267996    
   231.199997       2.11279011    
   231.300003       2.11292005    
   231.399994       2.11355996    
   231.500000       2.11385989    
   231.600006       2.11404991    
   231.699997       2.11443996    
   231.800003       2.11473989    
   231.899994       2.11504006    
   232.000000       2.11512995    
   232.100006       2.11541009    
   232.199997       2.11553001    
   232.300003       2.11601996    
   232.399994       2.11608005    
   232.500000       2.11635995    
   232.600006       2.11649990    
   232.699997       2.11682010    
   232.800003       2.11710000    
   232.899994       2.11729002    
   233.000000       2.11767006    
   233.100006       2.11807990    
   233.199997       2.11834002    
   233.300003       2.11860991    
   233.399994       2.11901999    
   233.500000       2.11916995    
   233.600006       2.11952996    
   233.699997       2.11982989    
   233.800003       2.11996007    
   233.899994       2.12046003    
   234.000000       2.12061000    
   234.100006       2.12098002    
   234.199997       2.12116003    
   234.300003       2.12204003    
   234.399994       2.12228990    
   234.500000       2.12264991    
   234.600006       2.12285995    
   234.699997       2.12292004    
   234.800003       2.12325001    
   234.899994       2.12350988    
   235.000000       2.12391996    
   235.100006       2.12435007    
   235.199997       2.12466002    
   235.300003       2.12473989    
   235.399994       2.12502003    
   235.500000       2.12518001    
   235.600006       2.12541008    
   235.699997       2.12550998    
   235.800003       2.12593007    
   235.899994       2.12634993    
   236.000000       2.12651992    
   236.100006       2.12696004    
   236.199997       2.12711000    
   236.300003       2.12764001    
   236.399994       2.12804008    
   236.500000       2.12822008    
   236.600006       2.12826991    
   236.699997       2.12832999    
   236.800003       2.12852001    
   236.899994       2.12875009    
   237.000000       2.12926006    
   237.100006       2.12949991    
   237.199997       2.12987995    
   237.300003       2.12997007    
   237.399994       2.13016009    
   237.500000       2.13030005    
   237.600006       2.13067007    
   237.699997       2.13086009    
   237.800003       2.13121009    
   237.899994       2.13143992    
   238.000000       2.13185000    
   238.100006       2.13198996    
   238.199997       2.13233995    
   238.300003       2.13286996    
   238.399994       2.13334990    
   238.500000       2.13364005    
   238.600006       2.13386989    
   238.699997       2.13422990    
   238.800003       2.13473010    
   238.899994       2.13488007    
   239.000000       2.13501000    
   239.100006       2.13537002    
   239.199997       2.13544011    
   239.300003       2.13590002    
   239.399994       2.13630009    
   239.500000       2.13684011    
   239.600006       2.13715005    
   239.699997       2.13743997    
   239.800003       2.13773990    
   239.899994       2.13808990    
   240.000000       2.13831997    
   240.100006       2.13858008    
   240.199997       2.13881993    
   240.300003       2.13913012    
   240.399994       2.13927007    
   240.500000       2.13948989    
   240.600006       2.13988996    
   240.699997       2.14028001    
   240.800003       2.14055991    
   240.899994       2.14090991    
   241.000000       2.14116001    
   241.100006       2.14163995    
   241.199997       2.14184999    
   241.300003       2.14209008    
   241.399994       2.14224005    
   241.500000       2.14224005    
   241.600006       2.14245009    
   241.699997       2.14273000    
   241.800003       2.14281988    
   241.899994       2.14304996    
   242.000000       2.14348006    
   242.100006       2.14381003    
   242.199997       2.14408994    
   242.300003       2.14449000    
   242.399994       2.14464998    
   242.500000       2.14478993    
   242.600006       2.14517999    
   242.699997       2.14549994    
   242.800003       2.14569998    
   242.899994       2.14592004    
   243.000000       2.14608002    
   243.100006       2.14637995    
   243.199997       2.14705992    
   243.300003       2.14726996    
   243.399994       2.14744997    
   243.500000       2.14780998    
   243.600006       2.14787006    
   243.699997       2.14805007    
   243.800003       2.14838004    
   243.899994       2.14870000    
   244.000000       2.14881992    
   244.100006       2.14892006    
   244.199997       2.14931989    
   244.300003       2.14962006    
   244.399994       2.15003991    
   244.500000       2.15014005    
   244.600006       2.15046000    
   244.699997       2.15085006    
   244.800003       2.15135002    
   244.899994       2.15160990    
   245.000000       2.15177989    
   245.100006       2.15194011    
   245.199997       2.15236998    
   245.300003       2.15278006    
   245.399994       2.15283990    
   245.500000       2.15313005    
   245.600006       2.15333009    
   245.699997       2.15360999    
   245.800003       2.15387988    
   245.899994       2.15411997    
   246.000000       2.15427995    
   246.100006       2.15464997    
   246.199997       2.15493989    
   246.300003       2.15527010    
   246.399994       2.15563011    
   246.500000       2.15587997    
   246.600006       2.15623999    
   246.699997       2.15645003    
   246.800003       2.15662003    
   246.899994       2.15696001    
   247.000000       2.15727997    
   247.100006       2.15749002    
   247.199997       2.15775990    
   247.300003       2.15804005    
   247.399994       2.15842009    
   247.500000       2.15856004    
   247.600006       2.15879011    
   247.699997       2.15883994    
   247.800003       2.15916991    
   247.899994       2.15936995    
   248.000000       2.15952992    
   248.100006       2.15995002    
   248.199997       2.16009998    
   248.300003       2.16033006    
   248.399994       2.16072989    
   248.500000       2.16107988    
   248.600006       2.16130996    
   248.699997       2.16201997    
   248.800003       2.16240001    
   248.899994       2.16263008    
   249.000000       2.16292000    
   249.100006       2.16328001    
   249.199997       2.16367006    
   249.300003       2.16388988    
   249.399994       2.16421008    
   249.500000       2.16438007    
   249.600006       2.16455007    
   249.699997       2.16482997    
   249.800003       2.16490006    
   249.899994       2.16524005    
   250.000000       2.16539001    
   250.100006       2.16574001    
   250.199997       2.16612005    
   250.300003       2.16630006    
   250.399994       2.16647005    
   250.500000       2.16705990    
   250.600006       2.16745996    
   250.699997       2.16767001    
   250.800003       2.16779995    
   250.899994       2.16817999    
   251.000000       2.16843009    
   251.100006       2.16867995    
   251.199997       2.16885996    
   251.300003       2.16912007    
   251.399994       2.16933990    
   251.500000       2.16951990    
   251.600006       2.16984010    
   251.699997       2.16999006    
   251.800003       2.17012000    
   251.899994       2.17053008    
   252.000000       2.17087007    
   252.100006       2.17133999    
   252.199997       2.17144990    
   252.300003       2.17182994    
   252.399994       2.17205000    
   252.500000       2.17211008    
   252.600006       2.17238998    
   252.699997       2.17244005    
   252.800003       2.17275000    
   252.899994       2.17315006    
   253.000000       2.17406988    
   253.100006       2.17442012    
   253.199997       2.17472005    
   253.300003       2.17491007    
   253.399994       2.17539001    
   253.500000       2.17582989    
   253.600006       2.17593002    
   253.699997       2.17612004    
   253.800003       2.17627001    
   253.899994       2.17653990    
   254.000000       2.17688990    
   254.100006       2.17727995    
   254.199997       2.17733002    
   254.300003       2.17752004    
   254.399994       2.17806005    
   254.500000       2.17847991    
   254.600006       2.17883992    
   254.699997       2.17916012    
   254.800003       2.17918992    
   254.899994       2.17962003    
   255.000000       2.17976999    
   255.100006       2.17990994    
   255.199997       2.18005991    
   255.300003       2.18035007    
   255.399994       2.18068004    
   255.500000       2.18105006    
   255.600006       2.18134999    
   255.699997       2.18155003    
   255.800003       2.18190002    
   255.899994       2.18196011    
   256.000000       2.18216991    
   256.100006       2.18242002    
   256.200012       2.18289995    
   256.299988       2.18377995    
   256.399994       2.18406010    
   256.500000       2.18429995    
   256.600006       2.18480992    
   256.700012       2.18527007    
   256.799988       2.18562007    
   256.899994       2.18586993    
   257.000000       2.18597007    
   257.100006       2.18659997    
   257.200012       2.18693995    
   257.299988       2.18738008    
   257.399994       2.18759990    
   257.500000       2.18799996    
   257.600006       2.18822002    
   257.700012       2.18855000    
   257.799988       2.18916988    
   257.899994       2.18943000    
   258.000000       2.18971992    
   258.100006       2.18994999    
   258.200012       2.19001007    
   258.299988       2.19033003    
   258.399994       2.19052005    
   258.500000       2.19061995    
   258.600006       2.19072008    
   258.700012       2.19085002    
   258.799988       2.19089007    
   258.899994       2.19122005    
   259.000000       2.19138002    
   259.100006       2.19205999    
   259.200012       2.19224000    
   259.299988       2.19262004    
   259.399994       2.19294000    
   259.500000       2.19320011    
   259.600006       2.19348001    
   259.700012       2.19384003    
   259.799988       2.19405007    
   259.899994       2.19415998    
   260.000000       2.19448996    
   260.100006       2.19490004    
   260.200012       2.19510007    
   260.299988       2.19554996    
   260.399994       2.19567990    
   260.500000       2.19591999    
   260.600006       2.19605994    
   260.700012       2.19619989    
   260.799988       2.19646001    
   260.899994       2.19669008    
   261.000000       2.19693995    
   261.100006       2.19693995    
   261.200012       2.19721007    
   261.299988       2.19763994    
   261.399994       2.19810009    
   261.500000       2.19833994    
   261.600006       2.19844007    
   261.700012       2.19860005    
   261.799988       2.19899011    
   261.899994       2.19930005    
   262.000000       2.19945002    
   262.100006       2.19982004    
   262.200012       2.20027995    
   262.299988       2.20035005    
   262.399994       2.20061994    
   262.500000       2.20106006    
   262.600006       2.20144010    
   262.700012       2.20195007    
   262.799988       2.20210004    
   262.899994       2.20216990    
   263.000000       2.20240998    
   263.100006       2.20267010    
   263.200012       2.20296001    
   263.299988       2.20314002    
   263.399994       2.20328999    
   263.500000       2.20357990    
   263.600006       2.20377994    
   263.700012       2.20410991    
   263.799988       2.20418000    
   263.899994       2.20467997    
   264.000000       2.20478010    
   264.100006       2.20508003    
   264.200012       2.20524001    
   264.299988       2.20578003    
   264.399994       2.20613003    
   264.500000       2.20638990    
   264.600006       2.20676994    
   264.700012       2.20692992    
   264.799988       2.20739007    
   264.899994       2.20795012    
   265.000000       2.20841002    
   265.100006       2.20872998    
   265.200012       2.20886993    
   265.299988       2.20913005    
   265.399994       2.20934010    
   265.500000       2.20970011    
   265.600006       2.20987010    
   265.700012       2.21005011    
   265.799988       2.21041989    
   265.899994       2.21112990    
   266.000000       2.21151996    
   266.100006       2.21163988    
   266.200012       2.21192002    
   266.299988       2.21241999    
   266.399994       2.21266007    
   266.500000       2.21314001    
   266.600006       2.21337008    
   266.700012       2.21370006    
   266.799988       2.21388006    
   266.899994       2.21420002    
   267.000000       2.21427989    
   267.100006       2.21458006    
   267.200012       2.21458006    
   267.299988       2.21481991    
   267.399994       2.21515989    
   267.500000       2.21568990    
   267.600006       2.21585011    
   267.700012       2.21602011    
   267.799988       2.21631002    
   267.899994       2.21665001    
   268.000000       2.21694994    
   268.100006       2.21718001    
   268.200012       2.21732998    
   268.299988       2.21743989    
   268.399994       2.21792006    
   268.500000       2.21807003    
   268.600006       2.21809006    
   268.700012       2.21842003    
   268.799988       2.21848989    
   268.899994       2.21855998    
   269.000000       2.21918011    
   269.100006       2.21946001    
   269.200012       2.22009993    
   269.299988       2.22045994    
   269.399994       2.22061992    
   269.500000       2.22103000    
   269.600006       2.22141004    
   269.700012       2.22187996    
   269.799988       2.22210002    
   269.899994       2.22229004    
   270.000000       2.22234011    
   270.100006       2.22248006    
   270.200012       2.22259998    
   270.299988       2.22285008    
   270.399994       2.22310996    
   270.500000       2.22346997    
   270.600006       2.22377992    
   270.700012       2.22392011    
   270.799988       2.22421002    
   270.899994       2.22428989    
   271.000000       2.22445011    
   271.100006       2.22513008    
   271.200012       2.22553992    
   271.299988       2.22560000    
   271.399994       2.22589993    
   271.500000       2.22636008    
   271.600006       2.22655010    
   271.700012       2.22701001    
   271.799988       2.22711992    
   271.899994       2.22744989    
   272.000000       2.22772002    
   272.100006       2.22792006    
   272.200012       2.22831011    
   272.299988       2.22867990    
   272.399994       2.22917008    
   272.500000       2.22931004    
   272.600006       2.22967005    
   272.700012       2.22984004    
   272.799988       2.23004007    
   272.899994       2.23057008    
   273.000000       2.23079991    
   273.100006       2.23097992    
   273.200012       2.23144007    
   273.299988       2.23175001    
   273.399994       2.23211002    
   273.500000       2.23217010    
   273.600006       2.23251009    
   273.700012       2.23259997    
   273.799988       2.23332000    
   273.899994       2.23383999    
   274.000000       2.23436999    
   274.100006       2.23505998    
   274.200012       2.23516011    
   274.299988       2.23537993    
   274.399994       2.23579001    
   274.500000       2.23591995    
   274.600006       2.23646998    
   274.700012       2.23675990    
   274.799988       2.23717999    
   274.899994       2.23739004    
   275.000000       2.23760009    
   275.100006       2.23769999    
   275.200012       2.23777008    
   275.299988       2.23791003    
   275.399994       2.23817992    
   275.500000       2.23853993    
   275.600006       2.23887992    
   275.700012       2.23932004    
   275.799988       2.23954010    
   275.899994       2.23980999    
   276.000000       2.24004006    
   276.100006       2.24009991    
   276.200012       2.24009991    
   276.299988       2.24058008    
   276.399994       2.24085999    
   276.500000       2.24102998    
   276.600006       2.24128008    
   276.700012       2.24148011    
   276.799988       2.24166012    
   276.899994       2.24204993    
   277.000000       2.24218011    
   277.100006       2.24240994    
   277.200012       2.24253011    
   277.299988       2.24296999    
   277.399994       2.24330997    
   277.500000       2.24344993    
   277.600006       2.24361992    
   277.700012       2.24382997    
   277.799988       2.24403000    
   277.899994       2.24433994    
   278.000000       2.24443007    
   278.100006       2.24493003    
   278.200012       2.24544001    
   278.299988       2.24597001    
   278.399994       2.24615002    
   278.500000       2.24651003    
   278.600006       2.24668002    
   278.700012       2.24698997    
   278.799988       2.24723005    
   278.899994       2.24749994    
   279.000000       2.24769998    
   279.100006       2.24780989    
   279.200012       2.24805999    
   279.299988       2.24825001    
   279.399994       2.24848008    
   279.500000       2.24874997    
   279.600006       2.24898005    
   279.700012       2.24903011    
   279.799988       2.24903011    
   279.899994       2.24938989    
   280.000000       2.24949002    
   280.100006       2.24966002    
   280.200012       2.25000000    
   280.299988       2.25007010    
   280.399994       2.25027990    
   280.500000       2.25061011    
   280.600006       2.25071001    
   280.700012       2.25097990    
   280.799988       2.25131011    
   280.899994       2.25135994    
   281.000000       2.25153995    
   281.100006       2.25200009    
   281.200012       2.25205994    
   281.299988       2.25234008    
   281.399994       2.25270009    
   281.500000       2.25296998    
   281.600006       2.25321007    
   281.700012       2.25336003    
   281.799988       2.25371003    
   281.899994       2.25398993    
   282.000000       2.25412011    
   282.100006       2.25430012    
   282.200012       2.25454998    
   282.299988       2.25469995    
   282.399994       2.25500989    
   282.500000       2.25523996    
   282.600006       2.25555992    
   282.700012       2.25600004    
   282.799988       2.25625992    
   282.899994       2.25654006    
   283.000000       2.25676990    
   283.100006       2.25697994    
   283.200012       2.25726008    
   283.299988       2.25746989    
   283.399994       2.25752997    
   283.500000       2.25771999    
   283.600006       2.25796008    
   283.700012       2.25819993    
   283.799988       2.25855994    
   283.899994       2.25886011    
   284.000000       2.25925994    
   284.100006       2.25954008    
   284.200012       2.26001000    
   284.299988       2.26033998    
   284.399994       2.26062989    
   284.500000       2.26078010    
   284.600006       2.26102996    
   284.700012       2.26114988    
   284.799988       2.26146007    
   284.899994       2.26177001    
   285.000000       2.26204991    
   285.100006       2.26225996    
   285.200012       2.26254010    
   285.299988       2.26284003    
   285.399994       2.26310992    
   285.500000       2.26320004    
   285.600006       2.26348996    
   285.700012       2.26388001    
   285.799988       2.26418996    
   285.899994       2.26425004    
   286.000000       2.26497006    
   286.100006       2.26512003    
   286.200012       2.26541996    
   286.299988       2.26571012    
   286.399994       2.26583004    
   286.500000       2.26594996    
   286.600006       2.26624990    
   286.700012       2.26665998    
   286.799988       2.26712990    
   286.899994       2.26748991    
   287.000000       2.26763010    
   287.100006       2.26800990    
   287.200012       2.26816010    
   287.299988       2.26839995    
   287.399994       2.26847005    
   287.500000       2.26871991    
   287.600006       2.26892996    
   287.700012       2.26914001    
   287.799988       2.26940989    
   287.899994       2.26961994    
   288.000000       2.27027988    
   288.100006       2.27042007    
   288.200012       2.27050996    
   288.299988       2.27074003    
   288.399994       2.27140999    
   288.500000       2.27191997    
   288.600006       2.27199006    
   288.700012       2.27258992    
   288.799988       2.27284002    
   288.899994       2.27335000    
   289.000000       2.27357006    
   289.100006       2.27373004    
   289.200012       2.27380991    
   289.299988       2.27417994    
   289.399994       2.27437997    
   289.500000       2.27486992    
   289.600006       2.27504992    
   289.700012       2.27554989    
   289.799988       2.27557993    
   289.899994       2.27579999    
   290.000000       2.27607012    
   290.100006       2.27642989    
   290.200012       2.27656007    
   290.299988       2.27659011    
   290.399994       2.27675009    
   290.500000       2.27684999    
   290.600006       2.27715993    
   290.700012       2.27733994    
   290.799988       2.27759004    
   290.899994       2.27764010    
   291.000000       2.27778006    
   291.100006       2.27809000    
   291.200012       2.27835989    
   291.299988       2.27835989    
   291.399994       2.27877998    
   291.500000       2.27928996    
   291.600006       2.27985001    
   291.700012       2.27992010    
   291.799988       2.28010988    
   291.899994       2.28031993    
   292.000000       2.28049994    
   292.100006       2.28059006    
   292.200012       2.28103995    
   292.299988       2.28127003    
   292.399994       2.28145003    
   292.500000       2.28175998    
   292.600006       2.28199005    
   292.700012       2.28226995    
   292.799988       2.28248000    
   292.899994       2.28313994    
   293.000000       2.28326011    
   293.100006       2.28351998    
   293.200012       2.28371000    
   293.299988       2.28383994    
   293.399994       2.28388000    
   293.500000       2.28412008    
   293.600006       2.28428006    
   293.700012       2.28443003    
   293.799988       2.28465009    
   293.899994       2.28509998    
   294.000000       2.28527999    
   294.100006       2.28537011    
   294.200012       2.28602004    
   294.299988       2.28634000    
   294.399994       2.28644991    
   294.500000       2.28654003    
   294.600006       2.28663993    
   294.700012       2.28691006    
   294.799988       2.28711009    
   294.899994       2.28754997    
   295.000000       2.28783011    
   295.100006       2.28794003    
   295.200012       2.28816009    
   295.299988       2.28822994    
   295.399994       2.28871012    
   295.500000       2.28888011    
   295.600006       2.28902006    
   295.700012       2.28934002    
   295.799988       2.28993011    
   295.899994       2.29026008    
   296.000000       2.29046988    
   296.100006       2.29078007    
   296.200012       2.29106998    
   296.299988       2.29139996    
   296.399994       2.29148006    
   296.500000       2.29161000    
   296.600006       2.29186010    
   296.700012       2.29191995    
   296.799988       2.29228997    
   296.899994       2.29292011    
   297.000000       2.29315996    
   297.100006       2.29327011    
   297.200012       2.29330993    
   297.299988       2.29342008    
   297.399994       2.29415989    
   297.500000       2.29433990    
   297.600006       2.29449010    
   297.700012       2.29461002    
   297.799988       2.29491997    
   297.899994       2.29520988    
   298.000000       2.29560995    
   298.100006       2.29594994    
   298.200012       2.29608011    
   298.299988       2.29638004    
   298.399994       2.29667997    
   298.500000       2.29696012    
   298.600006       2.29737997    
   298.700012       2.29767990    
   298.799988       2.29790998    
   298.899994       2.29848003    
   299.000000       2.29892993    
   299.100006       2.29920006    
   299.200012       2.29924989    
   299.299988       2.29990005    
   299.399994       2.30014992    
   299.500000       2.30036998    
   299.600006       2.30057001    
   299.700012       2.30076003    
   299.799988       2.30089998    
   299.899994       2.30116010    
   300.000000       2.30135989    
   300.100006       2.30147004    
   300.200012       2.30174994    
   300.299988       2.30217004    
   300.399994       2.30225992    
   300.500000       2.30240011    
   300.600006       2.30260992    
   300.700012       2.30268002    
   300.799988       2.30280995    
   300.899994       2.30308008    
   301.000000       2.30345011    
   301.100006       2.30414009    
   301.200012       2.30484009    
   301.299988       2.30497003    
   301.399994       2.30544996    
   301.500000       2.30594993    
   301.600006       2.30614996    
   301.700012       2.30631995    
   301.799988       2.30663991    
   301.899994       2.30699992    
   302.000000       2.30726004    
   302.100006       2.30732012    
   302.200012       2.30774999    
   302.299988       2.30827999    
   302.399994       2.30852008    
   302.500000       2.30904007    
   302.600006       2.30962992    
   302.700012       2.30971003    
   302.799988       2.30982995    
   302.899994       2.31027007    
   303.000000       2.31044006    
   303.100006       2.31072998    
   303.200012       2.31094003    
   303.299988       2.31100011    
   303.399994       2.31114006    
   303.500000       2.31121993    
   303.600006       2.31167006    
   303.700012       2.31188011    
   303.799988       2.31203008    
   303.899994       2.31235003    
   304.000000       2.31243992    
   304.100006       2.31250000    
   304.200012       2.31258988    
   304.299988       2.31274009    
   304.399994       2.31305003    
   304.500000       2.31331992    
   304.600006       2.31360006    
   304.700012       2.31376004    
   304.799988       2.31399012    
   304.899994       2.31410003    
   305.000000       2.31418991    
   305.100006       2.31432009    
   305.200012       2.31501007    
   305.299988       2.31553006    
   305.399994       2.31569004    
   305.500000       2.31574988    
   305.600006       2.31610990    
   305.700012       2.31640005    
   305.799988       2.31648993    
   305.899994       2.31683993    
   306.000000       2.31701994    
   306.100006       2.31724000    
   306.200012       2.31739998    
   306.299988       2.31782007    
   306.399994       2.31782007    
   306.500000       2.31817007    
   306.600006       2.31834006    
   306.700012       2.31855989    
   306.799988       2.31868005    
   306.899994       2.31898999    
   307.000000       2.31918001    
   307.100006       2.31943011    
   307.200012       2.31959009    
   307.299988       2.31973004    
   307.399994       2.31996989    
   307.500000       2.32027006    
   307.600006       2.32048988    
   307.700012       2.32060003    
   307.799988       2.32081008    
   307.899994       2.32130003    
   308.000000       2.32165003    
   308.100006       2.32203007    
   308.200012       2.32236004    
   308.299988       2.32252002    
   308.399994       2.32297993    
   308.500000       2.32354999    
   308.600006       2.32363009    
   308.700012       2.32395005    
   308.799988       2.32424998    
   308.899994       2.32436991    
   309.000000       2.32485008    
   309.100006       2.32510996    
   309.200012       2.32546997    
   309.299988       2.32563996    
   309.399994       2.32608008    
   309.500000       2.32639003    
   309.600006       2.32663012    
   309.700012       2.32664990    
   309.799988       2.32687998    
   309.899994       2.32697010    
   310.000000       2.32720995    
   310.100006       2.32752991    
   310.200012       2.32772994    
   310.299988       2.32804990    
   310.399994       2.32831001    
   310.500000       2.32831001    
   310.600006       2.32860994    
   310.700012       2.32878995    
   310.799988       2.32905006    
   310.899994       2.32942009    
   311.000000       2.32971001    
   311.100006       2.32996011    
   311.200012       2.33039999    
   311.299988       2.33058000    
   311.399994       2.33068991    
   311.500000       2.33078003    
   311.600006       2.33085990    
   311.700012       2.33139992    
   311.799988       2.33172011    
   311.899994       2.33187008    
   312.000000       2.33193994    
   312.100006       2.33228993    
   312.200012       2.33245993    
   312.299988       2.33271003    
   312.399994       2.33288002    
   312.500000       2.33322001    
   312.600006       2.33340001    
   312.700012       2.33386993    
   312.799988       2.33401990    
   312.899994       2.33431005    
   313.000000       2.33436990    
   313.100006       2.33454990    
   313.200012       2.33472991    
   313.299988       2.33512998    
   313.399994       2.33544993    
   313.500000       2.33594990    
   313.600006       2.33613992    
   313.700012       2.33641005    
   313.799988       2.33653998    
   313.899994       2.33694005    
   314.000000       2.33727002    
   314.100006       2.33744001    
   314.200012       2.33781004    
   314.299988       2.33820009    
   314.399994       2.33837008    
   314.500000       2.33851004    
   314.600006       2.33855009    
   314.700012       2.33890009    
   314.799988       2.33931994    
   314.899994       2.33949995    
   315.000000       2.33980989    
   315.100006       2.34000993    
   315.200012       2.34007001    
   315.299988       2.34046006    
   315.399994       2.34068990    
   315.500000       2.34096003    
   315.600006       2.34122992    
   315.700012       2.34184003    
   315.799988       2.34214997    
   315.899994       2.34214997    
   316.000000       2.34246993    
   316.100006       2.34296989    
   316.200012       2.34303999    
   316.299988       2.34340000    
   316.399994       2.34380007    
   316.500000       2.34401989    
   316.600006       2.34418988    
   316.700012       2.34445000    
   316.799988       2.34459996    
   316.899994       2.34492993    
   317.000000       2.34520006    
   317.100006       2.34552002    
   317.200012       2.34579992    
   317.299988       2.34616995    
   317.399994       2.34664989    
   317.500000       2.34684992    
   317.600006       2.34704995    
   317.700012       2.34740996    
   317.799988       2.34770012    
   317.899994       2.34787989    
   318.000000       2.34823990    
   318.100006       2.34854007    
   318.200012       2.34875011    
   318.299988       2.34912992    
   318.399994       2.34954000    
   318.500000       2.34973001    
   318.600006       2.34984994    
   318.700012       2.35031009    
   318.799988       2.35064006    
   318.899994       2.35095000    
   319.000000       2.35117006    
   319.100006       2.35144997    
   319.200012       2.35172009    
   319.299988       2.35185003    
   319.399994       2.35214996    
   319.500000       2.35221004    
   319.600006       2.35273004    
   319.700012       2.35276008    
   319.799988       2.35314989    
   319.899994       2.35350990    
   320.000000       2.35389996    
   320.100006       2.35412002    
   320.200012       2.35435009    
   320.299988       2.35447001    
   320.399994       2.35482001    
   320.500000       2.35526991    
   320.600006       2.35580993    
   320.700012       2.35598993    
   320.799988       2.35631990    
   320.899994       2.35666990    
   321.000000       2.35697007    
   321.100006       2.35703993    
   321.200012       2.35740995    
   321.299988       2.35766006    
   321.399994       2.35782003    
   321.500000       2.35804009    
   321.600006       2.35817003    
   321.700012       2.35853004    
   321.799988       2.35853004    
   321.899994       2.35890007    
   322.000000       2.35908008    
   322.100006       2.35943007    
   322.200012       2.35967994    
   322.299988       2.35993004    
   322.399994       2.36023998    
   322.500000       2.36075997    
   322.600006       2.36091995    
   322.700012       2.36105990    
   322.799988       2.36122990    
   322.899994       2.36156011    
   323.000000       2.36185002    
   323.100006       2.36192012    
   323.200012       2.36244011    
   323.299988       2.36251998    
   323.399994       2.36276007    
   323.500000       2.36296010    
   323.600006       2.36317992    
   323.700012       2.36353993    
   323.799988       2.36373997    
   323.899994       2.36401010    
   324.000000       2.36421990    
   324.100006       2.36461997    
   324.200012       2.36475992    
   324.299988       2.36487007    
   324.399994       2.36512995    
   324.500000       2.36520004    
   324.600006       2.36545992    
   324.700012       2.36565995    
   324.799988       2.36608005    
   324.899994       2.36613989    
   325.000000       2.36633992    
   325.100006       2.36660004    
   325.200012       2.36683011    
   325.299988       2.36703992    
   325.399994       2.36738992    
   325.500000       2.36754990    
   325.600006       2.36773992    
   325.700012       2.36791992    
   325.799988       2.36883998    
   325.899994       2.36931992    
   326.000000       2.36943007    
   326.100006       2.36979008    
   326.200012       2.36991000    
   326.299988       2.37004995    
   326.399994       2.37024999    
   326.500000       2.37049007    
   326.600006       2.37096000    
   326.700012       2.37123990    
   326.799988       2.37158990    
   326.899994       2.37197995    
   327.000000       2.37210011    
   327.100006       2.37248993    
   327.200012       2.37267995    
   327.299988       2.37287998    
   327.399994       2.37301993    
   327.500000       2.37334991    
   327.600006       2.37350988    
   327.700012       2.37413001    
   327.799988       2.37419009    
   327.899994       2.37440991    
   328.000000       2.37469006    
   328.100006       2.37497997    
   328.200012       2.37556005    
   328.299988       2.37580991    
   328.399994       2.37607002    
   328.500000       2.37643003    
   328.600006       2.37656999    
   328.700012       2.37691998    
   328.799988       2.37734008    
   328.899994       2.37763000    
   329.000000       2.37807989    
   329.100006       2.37817001    
   329.200012       2.37817001    
   329.299988       2.37828994    
   329.399994       2.37828994    
   329.500000       2.37866998    
   329.600006       2.37915993    
   329.700012       2.37923002    
   329.799988       2.37967992    
   329.899994       2.37987995    
   330.000000       2.37999010    
   330.100006       2.38067007    
   330.200012       2.38129997    
   330.299988       2.38143992    
   330.399994       2.38159990    
   330.500000       2.38170004    
   330.600006       2.38188004    
   330.700012       2.38206005    
   330.799988       2.38211989    
   330.899994       2.38242006    
   331.000000       2.38259006    
   331.100006       2.38286996    
   331.200012       2.38293004    
   331.299988       2.38334990    
   331.399994       2.38386011    
   331.500000       2.38443995    
   331.600006       2.38481998    
   331.700012       2.38499999    
   331.799988       2.38519001    
   331.899994       2.38532996    
   332.000000       2.38551998    
   332.100006       2.38561010    
   332.200012       2.38590002    
   332.299988       2.38619995    
   332.399994       2.38657999    
   332.500000       2.38669991    
   332.600006       2.38692999    
   332.700012       2.38727999    
   332.799988       2.38761997    
   332.899994       2.38790989    
   333.000000       2.38810992    
   333.100006       2.38824010    
   333.200012       2.38855004    
   333.299988       2.38867998    
   333.399994       2.38906002    
   333.500000       2.38933992    
   333.600006       2.38941002    
   333.700012       2.38961005    
   333.799988       2.38976002    
   333.899994       2.38984990    
   334.000000       2.39004993    
   334.100006       2.39032006    
   334.200012       2.39045000    
   334.299988       2.39055991    
   334.399994       2.39106011    
   334.500000       2.39148998    
   334.600006       2.39204001    
   334.700012       2.39217997    
   334.799988       2.39260006    
   334.899994       2.39266992    
   335.000000       2.39301991    
   335.100006       2.39326000    
   335.200012       2.39357996    
   335.299988       2.39375997    
   335.399994       2.39420009    
   335.500000       2.39428997    
   335.600006       2.39455009    
   335.700012       2.39469004    
   335.799988       2.39480996    
   335.899994       2.39503002    
   336.000000       2.39533997    
   336.100006       2.39561009    
   336.200012       2.39561009    
   336.299988       2.39624000    
   336.399994       2.39670992    
   336.500000       2.39695001    
   336.600006       2.39702010    
   336.700012       2.39731002    
   336.799988       2.39758992    
   336.899994       2.39784002    
   337.000000       2.39793992    
   337.100006       2.39811993    
   337.200012       2.39839005    
   337.299988       2.39878988    
   337.399994       2.39903998    
   337.500000       2.39933991    
   337.600006       2.39962006    
   337.700012       2.40002990    
   337.799988       2.40031004    
   337.899994       2.40061998    
   338.000000       2.40117002    
   338.100006       2.40146995    
   338.200012       2.40165997    
   338.299988       2.40191007    
   338.399994       2.40210009    
   338.500000       2.40260005    
   338.600006       2.40285993    
   338.700012       2.40325999    
   338.799988       2.40342999    
   338.899994       2.40352988    
   339.000000       2.40382004    
   339.100006       2.40391994    
   339.200012       2.40409994    
   339.299988       2.40436006    
   339.399994       2.40459991    
   339.500000       2.40499997    
   339.600006       2.40509009    
   339.700012       2.40535998    
   339.799988       2.40549994    
   339.899994       2.40622997    
   340.000000       2.40654993    
   340.100006       2.40717006    
   340.200012       2.40736008    
   340.299988       2.40758991    
   340.399994       2.40826011    
   340.500000       2.40848994    
   340.600006       2.40874004    
   340.700012       2.40874004    
   340.799988       2.40883994    
   340.899994       2.40892005    
   341.000000       2.40922999    
   341.100006       2.40949011    
   341.200012       2.40982008    
   341.299988       2.41008997    
   341.399994       2.41057992    
   341.500000       2.41083002    
   341.600006       2.41089010    
   341.700012       2.41106009    
   341.799988       2.41126990    
   341.899994       2.41134000    
   342.000000       2.41174006    
   342.100006       2.41201997    
   342.200012       2.41217995    
   342.299988       2.41240001    
   342.399994       2.41259003    
   342.500000       2.41289997    
   342.600006       2.41315007    
   342.700012       2.41335011    
   342.799988       2.41374993    
   342.899994       2.41409993    
   343.000000       2.41437006    
   343.100006       2.41474009    
   343.200012       2.41493011    
   343.299988       2.41536999    
   343.399994       2.41546011    
   343.500000       2.41573000    
   343.600006       2.41592002    
   343.700012       2.41640997    
   343.799988       2.41662002    
   343.899994       2.41690993    
   344.000000       2.41708994    
   344.100006       2.41716003    
   344.200012       2.41732001    
   344.299988       2.41753006    
   344.399994       2.41785002    
   344.500000       2.41821003    
   344.600006       2.41832995    
   344.700012       2.41849995    
   344.799988       2.41866994    
   344.899994       2.41890001    
   345.000000       2.41896009    
   345.100006       2.41912007    
   345.200012       2.41959000    
   345.299988       2.41975999    
   345.399994       2.42027998    
   345.500000       2.42027998    
   345.600006       2.42054009    
   345.700012       2.42070007    
   345.799988       2.42078996    
   345.899994       2.42111993    
   346.000000       2.42135000    
   346.100006       2.42149997    
   346.200012       2.42172003    
   346.299988       2.42194009    
   346.399994       2.42218995    
   346.500000       2.42228007    
   346.600006       2.42249990    
   346.700012       2.42265010    
   346.799988       2.42282009    
   346.899994       2.42286992    
   347.000000       2.42304993    
   347.100006       2.42322993    
   347.200012       2.42349005    
   347.299988       2.42364001    
   347.399994       2.42400002    
   347.500000       2.42429996    
   347.600006       2.42464995    
   347.700012       2.42489004    
   347.799988       2.42512989    
   347.899994       2.42531991    
   348.000000       2.42542005    
   348.100006       2.42552996    
   348.200012       2.42583990    
   348.299988       2.42605996    
   348.399994       2.42617989    
   348.500000       2.42652988    
   348.600006       2.42675996    
   348.700012       2.42745996    
   348.799988       2.42805004    
   348.899994       2.42820001    
   349.000000       2.42845011    
   349.100006       2.42897010    
   349.200012       2.42904997    
   349.299988       2.42983007    
   349.399994       2.42989993    
   349.500000       2.43008995    
   349.600006       2.43036008    
   349.700012       2.43039989    
   349.799988       2.43045998    
   349.899994       2.43056989    
   350.000000       2.43069005    
   350.100006       2.43094993    
   350.200012       2.43106008    
   350.299988       2.43132997    
   350.399994       2.43161011    
   350.500000       2.43214989    
   350.600006       2.43244004    
   350.700012       2.43276000    
   350.799988       2.43313003    
   350.899994       2.43327999    
   351.000000       2.43349004    
   351.100006       2.43364000    
   351.200012       2.43368006    
   351.299988       2.43396997    
   351.399994       2.43408990    
   351.500000       2.43465996    
   351.600006       2.43494010    
   351.700012       2.43507004    
   351.799988       2.43514991    
   351.899994       2.43544006    
   352.000000       2.43567991    
   352.100006       2.43583989    
   352.200012       2.43625998    
   352.299988       2.43645000    
   352.399994       2.43674994    
   352.500000       2.43692994    
   352.600006       2.43731999    
   352.700012       2.43758988    
   352.799988       2.43811989    
   352.899994       2.43825006    
   353.000000       2.43842006    
   353.100006       2.43862009    
   353.200012       2.43912005    
   353.299988       2.43921995    
   353.399994       2.43956995    
   353.500000       2.43967009    
   353.600006       2.43991995    
   353.700012       2.44011998    
   353.799988       2.44023991    
   353.899994       2.44041991    
   354.000000       2.44082999    
   354.100006       2.44094992    
   354.200012       2.44136000    
   354.299988       2.44174004    
   354.399994       2.44195008    
   354.500000       2.44214010    
   354.600006       2.44238997    
   354.700012       2.44254994    
   354.799988       2.44274998    
   354.899994       2.44289994    
   355.000000       2.44352007    
   355.100006       2.44393992    
   355.200012       2.44419003    
   355.299988       2.44455004    
   355.399994       2.44492006    
   355.500000       2.44509006    
   355.600006       2.44519997    
   355.700012       2.44566989    
   355.799988       2.44579005    
   355.899994       2.44635010    
   356.000000       2.44661999    
   356.100006       2.44705009    
   356.200012       2.44710994    
   356.299988       2.44743991    
   356.399994       2.44755006    
   356.500000       2.44782996    
   356.600006       2.44802999    
   356.700012       2.44835997    
   356.799988       2.44865990    
   356.899994       2.44895005    
   357.000000       2.44950008    
   357.100006       2.45020008    
   357.200012       2.45070004    
   357.299988       2.45122004    
   357.399994       2.45129991    
   357.500000       2.45143008    
   357.600006       2.45155001    
   357.700012       2.45169997    
   357.799988       2.45197010    
   357.899994       2.45226002    
   358.000000       2.45249009    
   358.100006       2.45274997    
   358.200012       2.45286012    
   358.299988       2.45321989    
   358.399994       2.45337009    
   358.500000       2.45353007    
   358.600006       2.45377994    
   358.700012       2.45408010    
   358.799988       2.45416999    
   358.899994       2.45423007    
   359.000000       2.45453000    
   359.100006       2.45466995    
   359.200012       2.45481992    
   359.299988       2.45495009    
   359.399994       2.45515990    
   359.500000       2.45549011    
   359.600006       2.45553994    
   359.700012       2.45570993    
   359.799988       2.45596004    
   359.899994       2.45635009    
   360.000000       2.45690989    
   360.100006       2.45724010    
   360.200012       2.45765996    
   360.299988       2.45806003    
   360.399994       2.45828009    
   360.500000       2.45843005    
   360.600006       2.45857000    
   360.700012       2.45875001    
   360.799988       2.45897007    
   360.899994       2.45922995    
   361.000000       2.45930004    
   361.100006       2.45986009    
   361.200012       2.45995998    
   361.299988       2.46009994    
   361.399994       2.46024990    
   361.500000       2.46033001    
   361.600006       2.46033001    
   361.700012       2.46045995    
   361.799988       2.46094990    
   361.899994       2.46116996    
   362.000000       2.46139002    
   362.100006       2.46155000    
   362.200012       2.46178007    
   362.299988       2.46243000    
   362.399994       2.46267009    
   362.500000       2.46319008    
   362.600006       2.46338010    
   362.700012       2.46371007    
   362.799988       2.46417999    
   362.899994       2.46534991    
   363.000000       2.46565008    
   363.100006       2.46583009    
   363.200012       2.46616006    
   363.299988       2.46639991    
   363.399994       2.46675992    
   363.500000       2.46683002    
   363.600006       2.46722007    
   363.700012       2.46742010    
   363.799988       2.46779990    
   363.899994       2.46809006    
   364.000000       2.46850991    
   364.100006       2.46860003    
   364.200012       2.46873999    
   364.299988       2.46918011    
   364.399994       2.46936011    
   364.500000       2.46951008    
   364.600006       2.46967006    
   364.700012       2.46986008    
   364.799988       2.47002006    
   364.899994       2.47029996    
   365.000000       2.47040009    
   365.100006       2.47048998    
   365.200012       2.47057009    
   365.299988       2.47059011    
   365.399994       2.47099996    
   365.500000       2.47125006    
   365.600006       2.47169995    
   365.700012       2.47182012    
   365.799988       2.47214007    
   365.899994       2.47214007    
   366.000000       2.47241998    
   366.100006       2.47270989    
   366.200012       2.47296000    
   366.299988       2.47332001    
   366.399994       2.47332001    
   366.500000       2.47399998    
   366.600006       2.47405005    
   366.700012       2.47430992    
   366.799988       2.47452998    
   366.899994       2.47495008    
   367.000000       2.47514009    
   367.100006       2.47537994    
   367.200012       2.47545004    
   367.299988       2.47575998    
   367.399994       2.47586989    
   367.500000       2.47614002    
   367.600006       2.47614002    
   367.700012       2.47650003    
   367.799988       2.47670007    
   367.899994       2.47676992    
   368.000000       2.47702003    
   368.100006       2.47733998    
   368.200012       2.47751999    
   368.299988       2.47777009    
   368.399994       2.47801995    
   368.500000       2.47842002    
   368.600006       2.47869992    
   368.700012       2.47890997    
   368.799988       2.47894001    
   368.899994       2.47919989    
   369.000000       2.47941995    
   369.100006       2.47975993    
   369.200012       2.48011994    
   369.299988       2.48016000    
   369.399994       2.48031998    
   369.500000       2.48060012    
   369.600006       2.48112988    
   369.700012       2.48112988    
   369.799988       2.48126006    
   369.899994       2.48169994    
   370.000000       2.48207998    
   370.100006       2.48247004    
   370.200012       2.48251009    
   370.299988       2.48287010    
   370.399994       2.48291993    
   370.500000       2.48306990    
   370.600006       2.48356009    
   370.700012       2.48374009    
   370.799988       2.48413992    
   370.899994       2.48434997    
   371.000000       2.48468995    
   371.100006       2.48514009    
   371.200012       2.48518991    
   371.299988       2.48567009    
   371.399994       2.48573995    
   371.500000       2.48608994    
   371.600006       2.48616004    
   371.700012       2.48626995    
   371.799988       2.48651004    
   371.899994       2.48677993    
   372.000000       2.48712993    
   372.100006       2.48779988    
   372.200012       2.48797011    
   372.299988       2.48815989    
   372.399994       2.48867011    
   372.500000       2.48947001    
   372.600006       2.48961997    
   372.700012       2.48994994    
   372.799988       2.49020004    
   372.899994       2.49042010    
   373.000000       2.49060988    
   373.100006       2.49071002    
   373.200012       2.49090004    
   373.299988       2.49116993    
   373.399994       2.49126005    
   373.500000       2.49150991    
   373.600006       2.49177003    
   373.700012       2.49218011    
   373.799988       2.49234009    
   373.899994       2.49265003    
   374.000000       2.49299002    
   374.100006       2.49317002    
   374.200012       2.49322009    
   374.299988       2.49348998    
   374.399994       2.49359989    
   374.500000       2.49388003    
   374.600006       2.49398994    
   374.700012       2.49430990    
   374.799988       2.49493003    
   374.899994       2.49555993    
   375.000000       2.49577999    
   375.100006       2.49588990    
   375.200012       2.49636006    
   375.299988       2.49661994    
   375.399994       2.49673009    
   375.500000       2.49710011    
   375.600006       2.49714994    
   375.700012       2.49730992    
   375.799988       2.49746990    
   375.899994       2.49764991    
   376.000000       2.49810004    
   376.100006       2.49827003    
   376.200012       2.49860001    
   376.299988       2.49881005    
   376.399994       2.49922991    
   376.500000       2.49949002    
   376.600006       2.50001001    
   376.700012       2.50008011    
   376.799988       2.50028992    
   376.899994       2.50053000    
   377.000000       2.50070000    
   377.100006       2.50107002    
   377.200012       2.50162005    
   377.299988       2.50169992    
   377.399994       2.50178003    
   377.500000       2.50224996    
   377.600006       2.50248003    
   377.700012       2.50292993    
   377.799988       2.50295997    
   377.899994       2.50321007    
   378.000000       2.50327992    
   378.100006       2.50349998    
   378.200012       2.50392008    
   378.299988       2.50407004    
   378.399994       2.50419998    
   378.500000       2.50430989    
   378.600006       2.50459003    
   378.700012       2.50494003    
   378.799988       2.50500011    
   378.899994       2.50546002    
   379.000000       2.50569010    
   379.100006       2.50583005    
   379.200012       2.50616002    
   379.299988       2.50640011    
   379.399994       2.50670004    
   379.500000       2.50697994    
   379.600006       2.50711989    
   379.700012       2.50746012    
   379.799988       2.50782990    
   379.899994       2.50815010    
   380.000000       2.50843000    
   380.100006       2.50901008    
   380.200012       2.50921988    
   380.299988       2.50933003    
   380.399994       2.50957990    
   380.500000       2.50988007    
   380.600006       2.51006007    
   380.700012       2.51027989    
   380.799988       2.51049995    
   380.899994       2.51067996    
   381.000000       2.51087999    
   381.100006       2.51164007    
   381.200012       2.51182008    
   381.299988       2.51206994    
   381.399994       2.51221991    
   381.500000       2.51237988    
   381.600006       2.51251006    
   381.700012       2.51277995    
   381.799988       2.51306009    
   381.899994       2.51322007    
   382.000000       2.51345992    
   382.100006       2.51364994    
   382.200012       2.51372004    
   382.299988       2.51395011    
   382.399994       2.51403999    
   382.500000       2.51420999    
   382.600006       2.51433992    
   382.700012       2.51450992    
   382.799988       2.51473999    
   382.899994       2.51483989    
   383.000000       2.51507998    
   383.100006       2.51580000    
   383.200012       2.51605010    
   383.299988       2.51634002    
   383.399994       2.51676989    
   383.500000       2.51687002    
   383.600006       2.51710010    
   383.700012       2.51724005    
   383.799988       2.51769996    
   383.899994       2.51803994    
   384.000000       2.51836991    
   384.100006       2.51880002    
   384.200012       2.51888990    
   384.299988       2.51928997    
   384.399994       2.51973009    
   384.500000       2.51989007    
   384.600006       2.52009010    
   384.700012       2.52056003    
   384.799988       2.52102995    
   384.899994       2.52125001    
   385.000000       2.52151990    
   385.100006       2.52197003    
   385.200012       2.52226996    
   385.299988       2.52226996    
   385.399994       2.52260995    
   385.500000       2.52271008    
   385.600006       2.52287006    
   385.700012       2.52309990    
   385.799988       2.52326989    
   385.899994       2.52326989    
   386.000000       2.52375007    
   386.100006       2.52415991    
   386.200012       2.52456999    
   386.299988       2.52467990    
   386.399994       2.52485991    
   386.500000       2.52509999    
   386.600006       2.52542996    
   386.700012       2.52581000    
   386.799988       2.52593994    
   386.899994       2.52617002    
   387.000000       2.52639008    
   387.100006       2.52674007    
   387.200012       2.52690005    
   387.299988       2.52716994    
   387.399994       2.52742004    
   387.500000       2.52772999    
   387.600006       2.52813005    
   387.700012       2.52820992    
   387.799988       2.52835011    
   387.899994       2.52835989    
   388.000000       2.52864003    
   388.100006       2.52903008    
   388.200012       2.52914000    
   388.299988       2.52958989    
   388.399994       2.52964997    
   388.500000       2.53003001    
   388.600006       2.53012991    
   388.700012       2.53059006    
   388.799988       2.53079009    
   388.899994       2.53114009    
   389.000000       2.53128004    
   389.100006       2.53171992    
   389.200012       2.53185010    
   389.299988       2.53198004    
   389.399994       2.53219008    
   389.500000       2.53251004    
   389.600006       2.53295994    
   389.700012       2.53340006    
   389.799988       2.53357005    
   389.899994       2.53397989    
   390.000000       2.53442001    
   390.100006       2.53464007    
   390.200012       2.53478003    
   390.299988       2.53496003    
   390.399994       2.53530002    
   390.500000       2.53560996    
   390.600006       2.53591990    
   390.700012       2.53606009    
   390.799988       2.53636003    
   390.899994       2.53642988    
   391.000000       2.53664994    
   391.100006       2.53685999    
   391.200012       2.53696990    
   391.299988       2.53707004    
   391.399994       2.53727007    
   391.500000       2.53741002    
   391.600006       2.53753996    
   391.700012       2.53783989    
   391.799988       2.53835011    
   391.899994       2.53857994    
   392.000000       2.53882003    
   392.100006       2.53904009    
   392.200012       2.53926992    
   392.299988       2.53946996    
   392.399994       2.53988004    
   392.500000       2.54006004    
   392.600006       2.54023004    
   392.700012       2.54075003    
   392.799988       2.54099989    
   392.899994       2.54113007    
   393.000000       2.54141998    
   393.100006       2.54151011    
   393.200012       2.54181004    
   393.299988       2.54206991    
   393.399994       2.54219007    
   393.500000       2.54224992    
   393.600006       2.54240990    
   393.700012       2.54269004    
   393.799988       2.54297996    
   393.899994       2.54304004    
   394.000000       2.54323006    
   394.100006       2.54330993    
   394.200012       2.54345012    
   394.299988       2.54369998    
   394.399994       2.54369998    
   394.500000       2.54387999    
   394.600006       2.54432011    
   394.700012       2.54455996    
   394.799988       2.54499006    
   394.899994       2.54513001    
   395.000000       2.54534006    
   395.100006       2.54562998    
   395.200012       2.54578996    
   395.299988       2.54590988    
   395.399994       2.54640007    
   395.500000       2.54665995    
   395.600006       2.54665995    
   395.700012       2.54713011    
   395.799988       2.54754996    
   395.899994       2.54777002    
   396.000000       2.54807997    
   396.100006       2.54821992    
   396.200012       2.54871011    
   396.299988       2.54900002    
   396.399994       2.54910994    
   396.500000       2.54937005    
   396.600006       2.54996991    
   396.700012       2.55049992    
   396.799988       2.55078006    
   396.899994       2.55085993    
   397.000000       2.55118990    
   397.100006       2.55137992    
   397.200012       2.55160999    
   397.299988       2.55195999    
   397.399994       2.55224991    
   397.500000       2.55258012    
   397.600006       2.55309010    
   397.700012       2.55326009    
   397.799988       2.55347991    
   397.899994       2.55378008    
   398.000000       2.55413008    
   398.100006       2.55434990    
   398.200012       2.55452991    
   398.299988       2.55479002    
   398.399994       2.55515003    
   398.500000       2.55538011    
   398.600006       2.55561996    
   398.700012       2.55595994    
   398.799988       2.55595994    
   398.899994       2.55623007    
   399.000000       2.55634999    
   399.100006       2.55648994    
   399.200012       2.55696011    
   399.299988       2.55711007    
   399.399994       2.55728006    
   399.500000       2.55734992    
   399.600006       2.55744004    
   399.700012       2.55797005    
   399.799988       2.55801010    
   399.899994       2.55878997    
   400.000000       2.55907011    
   400.100006       2.55935001    
   400.200012       2.55941010    
   400.299988       2.55950999    
   400.399994       2.56012988    
   400.500000       2.56045008    
   400.600006       2.56072998    
   400.700012       2.56103992    
   400.799988       2.56106997    
   400.899994       2.56118989    
   401.000000       2.56170988    
   401.100006       2.56198001    
   401.200012       2.56201005    
   401.299988       2.56211996    
   401.399994       2.56236005    
   401.500000       2.56246996    
   401.600006       2.56266999    
   401.700012       2.56300998    
   401.799988       2.56300998    
   401.899994       2.56336999    
   402.000000       2.56341004    
   402.100006       2.56409001    
   402.200012       2.56429005    
   402.299988       2.56459999    
   402.399994       2.56473994    
   402.500000       2.56473994    
   402.600006       2.56497002    
   402.700012       2.56536007    
   402.799988       2.56554008    
   402.899994       2.56563997    
   403.000000       2.56567001    
   403.100006       2.56630993    
   403.200012       2.56658006    
   403.299988       2.56669998    
   403.399994       2.56693006    
   403.500000       2.56719995    
   403.600006       2.56744003    
   403.700012       2.56756997    
   403.799988       2.56763005    
   403.899994       2.56777000    
   404.000000       2.56812000    
   404.100006       2.56819010    
   404.200012       2.56838012    
   404.299988       2.56886005    
   404.399994       2.56886005    
   404.500000       2.56906009    
   404.600006       2.56933999    
   404.700012       2.56964993    
   404.799988       2.56970000    
   404.899994       2.57000995    
   405.000000       2.57049990    
   405.100006       2.57086992    
   405.200012       2.57111001    
   405.299988       2.57111001    
   405.399994       2.57126999    
   405.500000       2.57155991    
   405.600006       2.57207990    
   405.700012       2.57234001    
   405.799988       2.57247996    
   405.899994       2.57277989    
   406.000000       2.57292008    
   406.100006       2.57301998    
   406.200012       2.57302999    
   406.299988       2.57318997    
   406.399994       2.57347989    
   406.500000       2.57368994    
   406.600006       2.57378006    
   406.700012       2.57400990    
   406.799988       2.57421994    
   406.899994       2.57447004    
   407.000000       2.57489991    
   407.100006       2.57520008    
   407.200012       2.57539010    
   407.299988       2.57557011    
   407.399994       2.57579994    
   407.500000       2.57602000    
   407.600006       2.57613993    
   407.700012       2.57647991    
   407.799988       2.57652998    
   407.899994       2.57682991    
   408.000000       2.57725000    
   408.100006       2.57745004    
   408.200012       2.57754993    
   408.299988       2.57774997    
   408.399994       2.57798004    
   408.500000       2.57823992    
   408.600006       2.57858992    
   408.700012       2.57895994    
   408.799988       2.57958007    
   408.899994       2.57993007    
   409.000000       2.58027005    
   409.100006       2.58035994    
   409.200012       2.58042002    
   409.299988       2.58079004    
   409.399994       2.58095002    
   409.500000       2.58120990    
   409.600006       2.58123994    
   409.700012       2.58132005    
   409.799988       2.58135009    
   409.899994       2.58173990    
   410.000000       2.58191991    
   410.100006       2.58200002    
   410.200012       2.58225012    
   410.299988       2.58236003    
   410.399994       2.58244991    
   410.500000       2.58258009    
   410.600006       2.58288002    
   410.700012       2.58322001    
   410.799988       2.58337998    
   410.899994       2.58366990    
   411.000000       2.58400011    
   411.100006       2.58418012    
   411.200012       2.58423996    
   411.299988       2.58442998    
   411.399994       2.58452010    
   411.500000       2.58452010    
   411.600006       2.58454990    
   411.700012       2.58471990    
   411.799988       2.58506989    
   411.899994       2.58506989    
   412.000000       2.58525991    
   412.100006       2.58571005    
   412.200012       2.58596992    
   412.299988       2.58610010    
   412.399994       2.58627009    
   412.500000       2.58633995    
   412.600006       2.58655000    
   412.700012       2.58663988    
   412.799988       2.58686996    
   412.899994       2.58703995    
   413.000000       2.58719993    
   413.100006       2.58746004    
   413.200012       2.58769989    
   413.299988       2.58796000    
   413.399994       2.58817005    
   413.500000       2.58840990    
   413.600006       2.58844995    
   413.700012       2.58857989    
   413.799988       2.58904004    
   413.899994       2.58904004    
   414.000000       2.58912992    
   414.100006       2.58937001    
   414.200012       2.58969998    
   414.299988       2.59001994    
   414.399994       2.59020996    
   414.500000       2.59046006    
   414.600006       2.59046006    
   414.700012       2.59077001    
   414.799988       2.59097004    
   414.899994       2.59134007    
   415.000000       2.59137988    
   415.100006       2.59159994    
   415.200012       2.59172010    
   415.299988       2.59192991    
   415.399994       2.59209991    
   415.500000       2.59225011    
   415.600006       2.59259009    
   415.700012       2.59273005    
   415.799988       2.59284997    
   415.899994       2.59342003    
   416.000000       2.59349990    
   416.100006       2.59369993    
   416.200012       2.59397006    
   416.299988       2.59401989    
   416.399994       2.59436011    
   416.500000       2.59463000    
   416.600006       2.59484005    
   416.700012       2.59501004    
   416.799988       2.59516001    
   416.899994       2.59535003    
   417.000000       2.59559011    
   417.100006       2.59574008    
   417.200012       2.59598994    
   417.299988       2.59613991    
   417.399994       2.59646010    
   417.500000       2.59687996    
   417.600006       2.59696007    
   417.700012       2.59731007    
   417.799988       2.59777999    
   417.899994       2.59790993    
   418.000000       2.59808993    
   418.100006       2.59838009    
   418.200012       2.59852004    
   418.299988       2.59867001    
   418.399994       2.59882998    
   418.500000       2.59907007    
   418.600006       2.59912992    
   418.700012       2.59981990    
   418.799988       2.60007000    
   418.899994       2.60038996    
   419.000000       2.60068011    
   419.100006       2.60084009    
   419.200012       2.60099006    
   419.299988       2.60108995    
   419.399994       2.60122991    
   419.500000       2.60148001    
   419.600006       2.60166001    
   419.700012       2.60186005    
   419.799988       2.60191989    
   419.899994       2.60201001    
   420.000000       2.60223007    
   420.100006       2.60226011    
   420.200012       2.60244989    
   420.299988       2.60250998    
   420.399994       2.60261989    
   420.500000       2.60298991    
   420.600006       2.60300994    
   420.700012       2.60310006    
   420.799988       2.60323000    
   420.899994       2.60330009    
   421.000000       2.60363007    
   421.100006       2.60381007    
   421.200012       2.60405993    
   421.299988       2.60452008    
   421.399994       2.60457993    
   421.500000       2.60476995    
   421.600006       2.60487008    
   421.700012       2.60517001    
   421.799988       2.60542011    
   421.899994       2.60549998    
   422.000000       2.60583997    
   422.100006       2.60623002    
   422.200012       2.60633993    
   422.299988       2.60675001    
   422.399994       2.60685992    
   422.500000       2.60721993    
   422.600006       2.60732007    
   422.700012       2.60780001    
   422.799988       2.60793996    
   422.899994       2.60802007    
   423.000000       2.60817003    
   423.100006       2.60844994    
   423.200012       2.60876989    
   423.299988       2.60893011    
   423.399994       2.60921001    
   423.500000       2.60946989    
   423.600006       2.60961008    
   423.700012       2.60986996    
   423.799988       2.61011004    
   423.899994       2.61017990    
   424.000000       2.61043000    
   424.100006       2.61056995    
   424.200012       2.61100006    
   424.299988       2.61121988    
   424.399994       2.61139011    
   424.500000       2.61183000    
   424.600006       2.61183000    
   424.700012       2.61205006    
   424.799988       2.61226010    
   424.899994       2.61236000    
   425.000000       2.61255002    
   425.100006       2.61263990    
   425.200012       2.61287999    
   425.299988       2.61312008    
   425.399994       2.61316991    
   425.500000       2.61351991    
   425.600006       2.61354995    
   425.700012       2.61372995    
   425.799988       2.61399007    
   425.899994       2.61420012    
   426.000000       2.61440992    
   426.100006       2.61440992    
   426.200012       2.61454010    
   426.299988       2.61499000    
   426.399994       2.61538005    
   426.500000       2.61556005    
   426.600006       2.61608005    
   426.700012       2.61627007    
   426.799988       2.61654997    
   426.899994       2.61667991    
   427.000000       2.61707997    
   427.100006       2.61714005    
   427.200012       2.61733007    
   427.299988       2.61734009    
   427.399994       2.61746001    
   427.500000       2.61763000    
   427.600006       2.61806011    
   427.700012       2.61825991    
   427.799988       2.61843991    
   427.899994       2.61865997    
   428.000000       2.61872005    
   428.100006       2.61900997    
   428.200012       2.61916995    
   428.299988       2.61964989    
   428.399994       2.61977005    
   428.500000       2.61982012    
   428.600006       2.62050009    
   428.700012       2.62102008    
   428.799988       2.62131000    
   428.899994       2.62150002    
   429.000000       2.62164998    
   429.100006       2.62180996    
   429.200012       2.62224007    
   429.299988       2.62240005    
   429.399994       2.62240005    
   429.500000       2.62279010    
   429.600006       2.62323999    
   429.700012       2.62346005    
   429.799988       2.62367010    
   429.899994       2.62400007    
   430.000000       2.62404990    
   430.100006       2.62415004    
   430.200012       2.62417006    
   430.299988       2.62455010    
   430.399994       2.62460995    
   430.500000       2.62488008    
   430.600006       2.62504005    
   430.700012       2.62519002    
   430.799988       2.62547994    
   430.899994       2.62577009    
   431.000000       2.62588000    
   431.100006       2.62614989    
   431.200012       2.62618995    
   431.299988       2.62637997    
   431.399994       2.62663007    
   431.500000       2.62669992    
   431.600006       2.62702990    
   431.700012       2.62735009    
   431.799988       2.62754011    
   431.899994       2.62776995    
   432.000000       2.62789011    
   432.100006       2.62820005    
   432.200012       2.62830997    
   432.299988       2.62859988    
   432.399994       2.62878990    
   432.500000       2.62895012    
   432.600006       2.62915993    
   432.700012       2.62932992    
   432.799988       2.62975001    
   432.899994       2.63010001    
   433.000000       2.63024998    
   433.100006       2.63033009    
   433.200012       2.63081002    
   433.299988       2.63099003    
   433.399994       2.63108993    
   433.500000       2.63118005    
   433.600006       2.63140988    
   433.700012       2.63152003    
   433.799988       2.63155007    
   433.899994       2.63173008    
   434.000000       2.63187003    
   434.100006       2.63203001    
   434.200012       2.63228989    
   434.299988       2.63241005    
   434.399994       2.63266993    
   434.500000       2.63302994    
   434.600006       2.63317990    
   434.700012       2.63386011    
   434.799988       2.63404012    
   434.899994       2.63418007    
   435.000000       2.63443995    
   435.100006       2.63459992    
   435.200012       2.63478994    
   435.299988       2.63502002    
   435.399994       2.63513994    
   435.500000       2.63526011    
   435.600006       2.63550997    
   435.700012       2.63561010    
   435.799988       2.63568997    
   435.899994       2.63615990    
   436.000000       2.63631010    
   436.100006       2.63646007    
   436.200012       2.63646007    
   436.299988       2.63657999    
   436.399994       2.63692999    
   436.500000       2.63720012    
   436.600006       2.63764000    
   436.700012       2.63777995    
   436.799988       2.63792992    
   436.899994       2.63800001    
   437.000000       2.63819003    
   437.100006       2.63830996    
   437.200012       2.63859010    
   437.299988       2.63872004    
   437.399994       2.63889003    
   437.500000       2.63910007    
   437.600006       2.63935995    
   437.700012       2.63957000    
   437.799988       2.63996005    
   437.899994       2.64017010    
   438.000000       2.64058995    
   438.100006       2.64080000    
   438.200012       2.64109993    
   438.299988       2.64133000    
   438.399994       2.64170003    
   438.500000       2.64187002    
   438.600006       2.64213991    
   438.700012       2.64256001    
   438.799988       2.64279008    
   438.899994       2.64297009    
   439.000000       2.64321995    
   439.100006       2.64353991    
   439.200012       2.64363003    
   439.299988       2.64374995    
   439.399994       2.64389992    
   439.500000       2.64405990    
   439.600006       2.64428997    
   439.700012       2.64457011    
   439.799988       2.64460993    
   439.899994       2.64491010    
   440.000000       2.64527988    
   440.100006       2.64552999    
   440.200012       2.64552999    
   440.299988       2.64560008    
   440.399994       2.64591002    
   440.500000       2.64608002    
   440.600006       2.64644003    
   440.700012       2.64669991    
   440.799988       2.64674997    
   440.899994       2.64686990    
   441.000000       2.64695001    
   441.100006       2.64740992    
   441.200012       2.64748001    
   441.299988       2.64761996    
   441.399994       2.64775991    
   441.500000       2.64792991    
   441.600006       2.64820004    
   441.700012       2.64847994    
   441.799988       2.64847994    
   441.899994       2.64881992    
   442.000000       2.64889002    
   442.100006       2.64927006    
   442.200012       2.64949012    
   442.299988       2.64977002    
   442.399994       2.65021992    
   442.500000       2.65064001    
   442.600006       2.65091991    
   442.700012       2.65113997    
   442.799988       2.65135002    
   442.899994       2.65172005    
   443.000000       2.65195990    
   443.100006       2.65201998    
   443.200012       2.65223002    
   443.299988       2.65246010    
   443.399994       2.65282989    
   443.500000       2.65304995    
   443.600006       2.65304995    
   443.700012       2.65333009    
   443.799988       2.65390992    
   443.899994       2.65407991    
   444.000000       2.65427995    
   444.100006       2.65448999    
   444.200012       2.65474010    
   444.299988       2.65534997    
   444.399994       2.65568995    
   444.500000       2.65601993    
   444.600006       2.65640998    
   444.700012       2.65641999    
   444.799988       2.65663004    
   444.899994       2.65675998    
   445.000000       2.65716004    
   445.100006       2.65774989    
   445.200012       2.65795994    
   445.299988       2.65849996    
   445.399994       2.65893006    
   445.500000       2.65915990    
   445.600006       2.65947008    
   445.700012       2.65956998    
   445.799988       2.65977001    
   445.899994       2.66020012    
   446.000000       2.66031003    
   446.100006       2.66047001    
   446.200012       2.66062999    
   446.299988       2.66094995    
   446.399994       2.66125989    
   446.500000       2.66144991    
   446.600006       2.66191006    
   446.700012       2.66222000    
   446.799988       2.66264009    
   446.899994       2.66303992    
   447.000000       2.66329002    
   447.100006       2.66350007    
   447.200012       2.66384006    
   447.299988       2.66429996    
   447.399994       2.66441989    
   447.500000       2.66455007    
   447.600006       2.66507006    
   447.700012       2.66524005    
   447.799988       2.66576004    
   447.899994       2.66646004    
   448.000000       2.66661000    
   448.100006       2.66682005    
   448.200012       2.66699004    
   448.299988       2.66699004    
   448.399994       2.66738009    
   448.500000       2.66807008    
   448.600006       2.66823006    
   448.700012       2.66837001    
   448.799988       2.66852999    
   448.899994       2.66872001    
   449.000000       2.66877007    
   449.100006       2.66884995    
   449.200012       2.66902995    
   449.299988       2.66933990    
   449.399994       2.66998005    
   449.500000       2.67060995    
   449.600006       2.67068005    
   449.700012       2.67077994    
   449.799988       2.67115998    
   449.899994       2.67127991    
   450.000000       2.67168999    
   450.100006       2.67185998    
   450.200012       2.67215991    
   450.299988       2.67249990    
   450.399994       2.67269993    
   450.500000       2.67302990    
   450.600006       2.67320991    
   450.700012       2.67360997    
   450.799988       2.67360997    
   450.899994       2.67388010    
   451.000000       2.67411995    
   451.100006       2.67463994    
   451.200012       2.67498994    
   451.299988       2.67517996    
   451.399994       2.67549992    
   451.500000       2.67559004    
   451.600006       2.67593002    
   451.700012       2.67593002    
   451.799988       2.67599010    
   451.899994       2.67624998    
   452.000000       2.67630005    
   452.100006       2.67679000    
   452.200012       2.67692995    
   452.299988       2.67724991    
   452.399994       2.67761993    
   452.500000       2.67808008    
   452.600006       2.67845011    
   452.700012       2.67852998    
   452.799988       2.67869997    
   452.899994       2.67888999    
   453.000000       2.67904997    
   453.100006       2.67930007    
   453.200012       2.67968011    
   453.299988       2.67984009    
   453.399994       2.67995000    
   453.500000       2.67995000    
   453.600006       2.68006992    
   453.700012       2.68022990    
   453.799988       2.68048000    
   453.899994       2.68059993    
   454.000000       2.68081999    
   454.100006       2.68112993    
   454.200012       2.68139005    
   454.299988       2.68151999    
   454.399994       2.68161011    
   454.500000       2.68216991    
   454.600006       2.68265009    
   454.700012       2.68282008    
   454.799988       2.68309999    
   454.899994       2.68344998    
   455.000000       2.68377995    
   455.100006       2.68414998    
   455.200012       2.68414998    
   455.299988       2.68460011    
   455.399994       2.68466997    
   455.500000       2.68512988    
   455.600006       2.68545008    
   455.700012       2.68578005    
   455.799988       2.68605995    
   455.899994       2.68611002    
   456.000000       2.68636990    
   456.100006       2.68670011    
   456.200012       2.68682003    
   456.299988       2.68694997    
   456.399994       2.68719006    
   456.500000       2.68741989    
   456.600006       2.68759990    
   456.700012       2.68776989    
   456.799988       2.68793011    
   456.899994       2.68811011    
   457.000000       2.68835998    
   457.100006       2.68899012    
   457.200012       2.68931007    
   457.299988       2.68937993    
   457.399994       2.68943000    
   457.500000       2.68956995    
   457.600006       2.68979001    
   457.700012       2.69043994    
   457.799988       2.69077992    
   457.899994       2.69116998    
   458.000000       2.69134998    
   458.100006       2.69156003    
   458.200012       2.69172001    
   458.299988       2.69232011    
   458.399994       2.69263005    
   458.500000       2.69266009    
   458.600006       2.69273996    
   458.700012       2.69296002    
   458.799988       2.69306993    
   458.899994       2.69319010    
   459.000000       2.69332004    
   459.100006       2.69350004    
   459.200012       2.69371009    
   459.299988       2.69388008    
   459.399994       2.69406009    
   459.500000       2.69415998    
   459.600006       2.69465995    
   459.700012       2.69467998    
   459.799988       2.69488001    
   459.899994       2.69488001    
   460.000000       2.69510007    
   460.100006       2.69520998    
   460.200012       2.69541001    
   460.299988       2.69585991    
   460.399994       2.69614005    
   460.500000       2.69633007    
   460.600006       2.69633007    
   460.700012       2.69649005    
   460.799988       2.69659996    
   460.899994       2.69678998    
   461.000000       2.69691992    
   461.100006       2.69700003    
   461.200012       2.69722009    
   461.299988       2.69734001    
   461.399994       2.69755006    
   461.500000       2.69771004    
   461.600006       2.69791007    
   461.700012       2.69807005    
   461.799988       2.69841003    
   461.899994       2.69861007    
   462.000000       2.69861007    
   462.100006       2.69891000    
   462.200012       2.69919991    
   462.299988       2.69939995    
   462.399994       2.69956994    
   462.500000       2.69981003    
   462.600006       2.69990993    
   462.700012       2.70006990    
   462.799988       2.70011997    
   462.899994       2.70062995    
   463.000000       2.70093989    
   463.100006       2.70118999    
   463.200012       2.70164990    
   463.299988       2.70203996    
   463.399994       2.70207000    
   463.500000       2.70228004    
   463.600006       2.70261002    
   463.700012       2.70272994    
   463.799988       2.70290995    
   463.899994       2.70305991    
   464.000000       2.70323992    
   464.100006       2.70331001    
   464.200012       2.70366001    
   464.299988       2.70366001    
   464.399994       2.70373988    
   464.500000       2.70386004    
   464.600006       2.70395994    
   464.700012       2.70436001    
   464.799988       2.70463991    
   464.899994       2.70498991    
   465.000000       2.70534992    
   465.100006       2.70572996    
   465.200012       2.70600009    
   465.299988       2.70619988    
   465.399994       2.70655990    
   465.500000       2.70682001    
   465.600006       2.70685005    
   465.700012       2.70693994    
   465.799988       2.70714998    
   465.899994       2.70761991    
   466.000000       2.70773005    
   466.100006       2.70779991    
   466.200012       2.70798993    
   466.299988       2.70815992    
   466.399994       2.70858002    
   466.500000       2.70866990    
   466.600006       2.70897007    
   466.700012       2.70906997    
   466.799988       2.70924997    
   466.899994       2.70933008    
   467.000000       2.70963001    
   467.100006       2.70975995    
   467.200012       2.71007991    
   467.299988       2.71026993    
   467.399994       2.71050000    
   467.500000       2.71080995    
   467.600006       2.71086001    
   467.700012       2.71111989    
   467.799988       2.71151996    
   467.899994       2.71177006    
   468.000000       2.71188998    
   468.100006       2.71210003    
   468.200012       2.71236992    
   468.299988       2.71259999    
   468.399994       2.71272993    
   468.500000       2.71291995    
   468.600006       2.71310997    
   468.700012       2.71338010    
   468.799988       2.71358991    
   468.899994       2.71389008    
   469.000000       2.71417999    
   469.100006       2.71440005    
   469.200012       2.71454000    
   469.299988       2.71471000    
   469.399994       2.71472001    
   469.500000       2.71478009    
   469.600006       2.71490002    
   469.700012       2.71501994    
   469.799988       2.71554995    
   469.899994       2.71581006    
   470.000000       2.71607995    
   470.100006       2.71638989    
   470.200012       2.71683002    
   470.299988       2.71703005    
   470.399994       2.71712995    
   470.500000       2.71735001    
   470.600006       2.71748996    
   470.700012       2.71778989    
   470.799988       2.71806002    
   470.899994       2.71841002    
   471.000000       2.71853995    
   471.100006       2.71903992    
   471.200012       2.71917009    
   471.299988       2.71925998    
   471.399994       2.71949005    
   471.500000       2.71983004    
   471.600006       2.72024012    
   471.700012       2.72033000    
   471.799988       2.72045994    
   471.899994       2.72061992    
   472.000000       2.72066998    
   472.100006       2.72091007    
   472.200012       2.72141004    
   472.299988       2.72170997    
   472.399994       2.72172999    
   472.500000       2.72201991    
   472.600006       2.72231007    
   472.700012       2.72246003    
   472.799988       2.72273993    
   472.899994       2.72280002    
   473.000000       2.72305989    
   473.100006       2.72340989    
   473.200012       2.72340989    
   473.299988       2.72394991    
   473.399994       2.72438002    
   473.500000       2.72438002    
   473.600006       2.72476006    
   473.700012       2.72492003    
   473.799988       2.72511005    
   473.899994       2.72533989    
   474.000000       2.72537994    
   474.100006       2.72545004    
   474.200012       2.72571993    
   474.299988       2.72583008    
   474.399994       2.72589993    
   474.500000       2.72603989    
   474.600006       2.72645998    
   474.700012       2.72661996    
   474.799988       2.72676992    
   474.899994       2.72685003    
   475.000000       2.72697997    
   475.100006       2.72697997    
   475.200012       2.72729993    
   475.299988       2.72749996    
   475.399994       2.72764993    
   475.500000       2.72782993    
   475.600006       2.72807002    
   475.700012       2.72836995    
   475.799988       2.72854996    
   475.899994       2.72879004    
   476.000000       2.72884011    
   476.100006       2.72919989    
   476.200012       2.72941995    
   476.299988       2.72958994    
   476.399994       2.72988009    
   476.500000       2.73019004    
   476.600006       2.73072004    
   476.700012       2.73100996    
   476.799988       2.73122001    
   476.899994       2.73137999    
   477.000000       2.73196006    
   477.100006       2.73223996    
   477.200012       2.73253989    
   477.299988       2.73275995    
   477.399994       2.73305011    
   477.500000       2.73324990    
   477.600006       2.73362994    
   477.700012       2.73382998    
   477.799988       2.73428988    
   477.899994       2.73451996    
   478.000000       2.73465991    
   478.100006       2.73475003    
   478.200012       2.73495007    
   478.299988       2.73515010    
   478.399994       2.73569012    
   478.500000       2.73569012    
   478.600006       2.73598003    
   478.700012       2.73621988    
   478.799988       2.73639989    
   478.899994       2.73657990    
   479.000000       2.73692012    
   479.100006       2.73710990    
   479.200012       2.73772001    
   479.299988       2.73781991    
   479.399994       2.73814011    
   479.500000       2.73851991    
   479.600006       2.73882008    
   479.700012       2.73916006    
   479.799988       2.73931003    
   479.899994       2.73965001    
   480.000000       2.73976994    
   480.100006       2.73988008    
   480.200012       2.74006009    
   480.299988       2.74023008    
   480.399994       2.74059010    
   480.500000       2.74079990    
   480.600006       2.74110007    
   480.700012       2.74134994    
   480.799988       2.74134994    
   480.899994       2.74162006    
   481.000000       2.74185991    
   481.100006       2.74206996    
   481.200012       2.74241996    
   481.299988       2.74263000    
   481.399994       2.74291992    
   481.500000       2.74320006    
   481.600006       2.74341989    
   481.700012       2.74359989    
   481.799988       2.74410009    
   481.899994       2.74418998    
   482.000000       2.74418998    
   482.100006       2.74452996    
   482.200012       2.74479008    
   482.299988       2.74503994    
   482.399994       2.74539995    
   482.500000       2.74554992    
   482.600006       2.74571991    
   482.700012       2.74590993    
   482.799988       2.74645996    
   482.899994       2.74652004    
   483.000000       2.74680996    
   483.100006       2.74682999    
   483.200012       2.74707007    
   483.299988       2.74724007    
   483.399994       2.74724007    
   483.500000       2.74748993    
   483.600006       2.74767995    
   483.700012       2.74809003    
   483.799988       2.74832010    
   483.899994       2.74900007    
   484.000000       2.74928999    
   484.100006       2.74951005    
   484.200012       2.74977994    
   484.299988       2.74994993    
   484.399994       2.75016999    
   484.500000       2.75033998    
   484.600006       2.75083995    
   484.700012       2.75124002    
   484.799988       2.75134993    
   484.899994       2.75158000    
   485.000000       2.75177002    
   485.100006       2.75207996    
   485.200012       2.75221992    
   485.299988       2.75252008    
   485.399994       2.75302005    
   485.500000       2.75331998    
   485.600006       2.75351000    
   485.700012       2.75378990    
   485.799988       2.75408006    
   485.899994       2.75435996    
   486.000000       2.75458002    
   486.100006       2.75488997    
   486.200012       2.75520992    
   486.299988       2.75520992    
   486.399994       2.75534010    
   486.500000       2.75560999    
   486.600006       2.75572991    
   486.700012       2.75589991    
   486.799988       2.75607991    
   486.899994       2.75625992    
   487.000000       2.75657010    
   487.100006       2.75668001    
   487.200012       2.75693011    
   487.299988       2.75741005    
   487.399994       2.75751996    
   487.500000       2.75766993    
   487.600006       2.75776005    
   487.700012       2.75793004    
   487.799988       2.75806999    
   487.899994       2.75829005    
   488.000000       2.75871992    
   488.100006       2.75886011    
   488.200012       2.75903010    
   488.299988       2.75938010    
   488.399994       2.75952005    
   488.500000       2.75985003    
   488.600006       2.76004004    
   488.700012       2.76021004    
   488.799988       2.76039004    
   488.899994       2.76058006    
   489.000000       2.76082993    
   489.100006       2.76102996    
   489.200012       2.76121998    
   489.299988       2.76131010    
   489.399994       2.76153994    
   489.500000       2.76185989    
   489.600006       2.76227999    
   489.700012       2.76245999    
   489.799988       2.76280999    
   489.899994       2.76290989    
   490.000000       2.76311994    
   490.100006       2.76355004    
   490.200012       2.76382995    
   490.299988       2.76410007    
   490.399994       2.76430988    
   490.500000       2.76445007    
   490.600006       2.76460004    
   490.700012       2.76488996    
   490.799988       2.76502991    
   490.899994       2.76551008    
   491.000000       2.76570010    
   491.100006       2.76603007    
   491.200012       2.76610994    
   491.299988       2.76640010    
   491.399994       2.76655006    
   491.500000       2.76678991    
   491.600006       2.76684999    
   491.700012       2.76690006    
   491.799988       2.76759005    
   491.899994       2.76785994    
   492.000000       2.76785994    
   492.100006       2.76826000    
   492.200012       2.76833010    
   492.299988       2.76851010    
   492.399994       2.76890993    
   492.500000       2.76904011    
   492.600006       2.76931000    
   492.700012       2.76964998    
   492.799988       2.76978993    
   492.899994       2.77000999    
   493.000000       2.77025008    
   493.100006       2.77078009    
   493.200012       2.77089000    
   493.299988       2.77133012    
   493.399994       2.77153993    
   493.500000       2.77161002    
   493.600006       2.77179003    
   493.700012       2.77197003    
   493.799988       2.77222991    
   493.899994       2.77267003    
   494.000000       2.77293992    
   494.100006       2.77329993    
   494.200012       2.77358007    
   494.299988       2.77365994    
   494.399994       2.77396011    
   494.500000       2.77401996    
   494.600006       2.77425003    
   494.700012       2.77462006    
   494.799988       2.77498007    
   494.899994       2.77501988    
   495.000000       2.77519989    
   495.100006       2.77547002    
   495.200012       2.77554011    
   495.299988       2.77569008    
   495.399994       2.77599001    
   495.500000       2.77599001    
   495.600006       2.77612996    
   495.700012       2.77636003    
   495.799988       2.77642989    
   495.899994       2.77660990    
   496.000000       2.77677989    
   496.100006       2.77695990    
   496.200012       2.77723002    
   496.299988       2.77729988    
   496.399994       2.77769995    
   496.500000       2.77789998    
   496.600006       2.77822995    
   496.700012       2.77836990    
   496.799988       2.77902007    
   496.899994       2.77940989    
   497.000000       2.77954006    
   497.100006       2.77979994    
   497.200012       2.77979994    
   497.299988       2.78023005    
   497.399994       2.78029990    
   497.500000       2.78048992    
   497.600006       2.78073001    
   497.700012       2.78082991    
   497.799988       2.78104997    
   497.899994       2.78140998    
   498.000000       2.78155994    
   498.100006       2.78157997    
   498.200012       2.78204012    
   498.299988       2.78217006    
   498.399994       2.78224993    
   498.500000       2.78248000    
   498.600006       2.78274012    
   498.700012       2.78304005    
   498.799988       2.78345990    
   498.899994       2.78409004    
   499.000000       2.78433990    
   499.100006       2.78456998    
   499.200012       2.78474998    
   499.299988       2.78508997    
   499.399994       2.78533006    
   499.500000       2.78552008    
   499.600006       2.78595996    
   499.700012       2.78607988    
   499.799988       2.78634000    
   499.899994       2.78671002    
   500.000000       2.78684998    
   500.100006       2.78692007    
   500.200012       2.78715992    
   500.299988       2.78732991    
   500.399994       2.78746009    
   500.500000       2.78765988    
   500.600006       2.78777003    
   500.700012       2.78824997    
   500.799988       2.78888988    
   500.899994       2.78916001    
   501.000000       2.78934002    
   501.100006       2.78941011    
   501.200012       2.78962994    
   501.299988       2.78976989    
   501.399994       2.79003000    
   501.500000       2.79014993    
   501.600006       2.79039001    
   501.700012       2.79067993    
   501.799988       2.79095006    
   501.899994       2.79117990    
   502.000000       2.79150009    
   502.100006       2.79161000    
   502.200012       2.79166007    
   502.299988       2.79193997    
   502.399994       2.79246998    
   502.500000       2.79273009    
   502.600006       2.79286003    
   502.700012       2.79301000    
   502.799988       2.79317999    
   502.899994       2.79359007    
   503.000000       2.79367995    
   503.100006       2.79374003    
   503.200012       2.79420996    
   503.299988       2.79466009    
   503.399994       2.79503989    
   503.500000       2.79530001    
   503.600006       2.79542994    
   503.700012       2.79568005    
   503.799988       2.79625010    
   503.899994       2.79644990    
   504.000000       2.79658008    
   504.100006       2.79681993    
   504.200012       2.79700994    
   504.299988       2.79730010    
   504.399994       2.79737997    
   504.500000       2.79765010    
   504.600006       2.79789996    
   504.700012       2.79853010    
   504.799988       2.79877996    
   504.899994       2.79904008    
   505.000000       2.79944992    
   505.100006       2.79954004    
   505.200012       2.79963994    
   505.299988       2.80001998    
   505.399994       2.80025005    
   505.500000       2.80048990    
   505.600006       2.80080009    
   505.700012       2.80112004    
   505.799988       2.80136991    
   505.899994       2.80168009    
   506.000000       2.80207992    
   506.100006       2.80239010    
   506.200012       2.80239010    
   506.299988       2.80255008    
   506.399994       2.80322003    
   506.500000       2.80323005    
   506.600006       2.80343008    
   506.700012       2.80375004    
   506.799988       2.80386996    
   506.899994       2.80422997    
   507.000000       2.80441999    
   507.100006       2.80466008    
   507.200012       2.80486012    
   507.299988       2.80492997    
   507.399994       2.80520010    
   507.500000       2.80531001    
   507.600006       2.80552006    
   507.700012       2.80567002    
   507.799988       2.80592990    
   507.899994       2.80643010    
   508.000000       2.80657005    
   508.100006       2.80679011    
   508.200012       2.80699992    
   508.299988       2.80717993    
   508.399994       2.80761003    
   508.500000       2.80774999    
   508.600006       2.80804992    
   508.700012       2.80823994    
   508.799988       2.80888009    
   508.899994       2.80945992    
   509.000000       2.80955005    
   509.100006       2.80967999    
   509.200012       2.80995011    
   509.299988       2.81012988    
   509.399994       2.81036997    
   509.500000       2.81066990    
   509.600006       2.81076002    
   509.700012       2.81094003    
   509.799988       2.81110001    
   509.899994       2.81135988    
   510.000000       2.81163001    
   510.100006       2.81209993    
   510.200012       2.81224990    
   510.299988       2.81241989    
   510.399994       2.81277990    
   510.500000       2.81297994    
   510.600006       2.81326008    
   510.700012       2.81346011    
   510.799988       2.81361008    
   510.899994       2.81397009    
   511.000000       2.81416988    
   511.100006       2.81439996    
   511.200012       2.81469011    
   511.299988       2.81484008    
   511.399994       2.81502008    
   511.500000       2.81519008    
   511.600006       2.81566000    
   511.700012       2.81601000    
   511.799988       2.81629992    
   511.899994       2.81650996    
   512.000000       2.81672001    
   512.099976       2.81702995    
   512.200012       2.81733990    
   512.299988       2.81745005    
   512.400024       2.81756997    
   512.500000       2.81756997    
   512.599976       2.81774998    
   512.700012       2.81812000    
   512.799988       2.81841993    
   512.900024       2.81865001    
   513.000000       2.81866002    
   513.099976       2.81889009    
   513.200012       2.81925011    
   513.299988       2.81961012    
   513.400024       2.81976008    
   513.500000       2.82000995    
   513.599976       2.82032990    
   513.700012       2.82045007    
   513.799988       2.82065010    
   513.900024       2.82147002    
   514.000000       2.82165003    
   514.099976       2.82189989    
   514.200012       2.82237005    
   514.299988       2.82255006    
   514.400024       2.82280993    
   514.500000       2.82319999    
   514.599976       2.82328010    
   514.700012       2.82359004    
   514.799988       2.82381010    
   514.900024       2.82393003    
   515.000000       2.82421994    
   515.099976       2.82442999    
   515.200012       2.82452011    
   515.299988       2.82504010    
   515.400024       2.82545996    
   515.500000       2.82571006    
   515.599976       2.82610011    
   515.700012       2.82667994    
   515.799988       2.82688999    
   515.900024       2.82707000    
   516.000000       2.82710004    
   516.099976       2.82732010    
   516.200012       2.82746005    
   516.299988       2.82787991    
   516.400024       2.82799006    
   516.500000       2.82830000    
   516.599976       2.82855010    
   516.700012       2.82891011    
   516.799988       2.82907009    
   516.900024       2.82945991    
   517.000000       2.82966995    
   517.099976       2.82975006    
   517.200012       2.82989001    
   517.299988       2.83003998    
   517.400024       2.83013010    
   517.500000       2.83044004    
   517.599976       2.83079004    
   517.700012       2.83114004    
   517.799988       2.83143997    
   517.900024       2.83160996    
   518.000000       2.83181000    
   518.099976       2.83193994    
   518.200012       2.83207989    
   518.299988       2.83228993    
   518.400024       2.83237004    
   518.500000       2.83246994    
   518.599976       2.83258009    
   518.700012       2.83295012    
   518.799988       2.83309007    
   518.900024       2.83309007    
   519.000000       2.83339000    
   519.099976       2.83376002    
   519.200012       2.83427000    
   519.299988       2.83431005    
   519.400024       2.83438993    
   519.500000       2.83472991    
   519.599976       2.83483005    
   519.700012       2.83484006    
   519.799988       2.83516002    
   519.900024       2.83537006    
   520.000000       2.83569002    
   520.099976       2.83628011    
   520.200012       2.83652997    
   520.299988       2.83663011    
   520.400024       2.83681989    
   520.500000       2.83694005    
   520.599976       2.83704996    
   520.700012       2.83738995    
   520.799988       2.83753991    
   520.900024       2.83765006    
   521.000000       2.83799005    
   521.099976       2.83808994    
   521.200012       2.83863997    
   521.299988       2.83877993    
   521.400024       2.83897996    
   521.500000       2.83915997    
   521.599976       2.83936000    
   521.700012       2.83966994    
   521.799988       2.84025002    
   521.900024       2.84062004    
   522.000000       2.84087992    
   522.099976       2.84143996    
   522.200012       2.84143996    
   522.299988       2.84215999    
   522.400024       2.84227991    
   522.500000       2.84252000    
   522.599976       2.84307003    
   522.700012       2.84322000    
   522.799988       2.84337997    
   522.900024       2.84345007    
   523.000000       2.84366012    
   523.099976       2.84404993    
   523.200012       2.84404993    
   523.299988       2.84432006    
   523.400024       2.84451008    
   523.500000       2.84473991    
   523.599976       2.84516001    
   523.700012       2.84541988    
   523.799988       2.84595990    
   523.900024       2.84628010    
   524.000000       2.84651995    
   524.099976       2.84664989    
   524.200012       2.84689999    
   524.299988       2.84696007    
   524.400024       2.84717011    
   524.500000       2.84757996    
   524.599976       2.84783006    
   524.700012       2.84815001    
   524.799988       2.84833002    
   524.900024       2.84853005    
   525.000000       2.84877992    
   525.099976       2.84921002    
   525.200012       2.84932995    
   525.299988       2.84954000    
   525.400024       2.84973001    
   525.500000       2.85019994    
   525.599976       2.85047007    
   525.700012       2.85065007    
   525.799988       2.85086012    
   525.900024       2.85086012    
   526.000000       2.85122991    
   526.099976       2.85155010    
   526.200012       2.85172009    
   526.299988       2.85229993    
   526.400024       2.85229993    
   526.500000       2.85270000    
   526.599976       2.85283995    
   526.700012       2.85295010    
   526.799988       2.85317993    
   526.900024       2.85345006    
   527.000000       2.85386992    
   527.099976       2.85436010    
   527.200012       2.85455990    
   527.299988       2.85499001    
   527.400024       2.85521007    
   527.500000       2.85552001    
   527.599976       2.85562992    
   527.700012       2.85580993    
   527.799988       2.85599995    
   527.900024       2.85630012    
   528.000000       2.85660005    
   528.099976       2.85683990    
   528.200012       2.85702991    
   528.299988       2.85753012    
   528.400024       2.85762000    
   528.500000       2.85820007    
   528.599976       2.85847998    
   528.700012       2.85889006    
   528.799988       2.85920000    
   528.900024       2.85946012    
   529.000000       2.85963011    
   529.099976       2.86004996    
   529.200012       2.86020994    
   529.299988       2.86051989    
   529.400024       2.86076999    
   529.500000       2.86097002    
   529.599976       2.86137009    
   529.700012       2.86202002    
   529.799988       2.86233997    
   529.900024       2.86261010    
   530.000000       2.86286998    
   530.099976       2.86317992    
   530.200012       2.86317992    
   530.299988       2.86338997    
   530.400024       2.86354995    
   530.500000       2.86377001    
   530.599976       2.86400008    
   530.700012       2.86433005    
   530.799988       2.86479998    
   530.900024       2.86522007    
   531.000000       2.86541009    
   531.099976       2.86555004    
   531.200012       2.86579990    
   531.299988       2.86607003    
   531.400024       2.86642003    
   531.500000       2.86651993    
   531.599976       2.86678004    
   531.700012       2.86698008    
   531.799988       2.86707997    
   531.900024       2.86728001    
   532.000000       2.86743999    
   532.099976       2.86785007    
   532.200012       2.86820006    
   532.299988       2.86872005    
   532.400024       2.86895990    
   532.500000       2.86950994    
   532.599976       2.86957002    
   532.700012       2.86987996    
   532.799988       2.87031007    
   532.900024       2.87054992    
   533.000000       2.87070990    
   533.099976       2.87110996    
   533.200012       2.87127995    
   533.299988       2.87209010    
   533.400024       2.87237000    
   533.500000       2.87247992    
   533.599976       2.87272000    
   533.700012       2.87296009    
   533.799988       2.87302995    
   533.900024       2.87315989    
   534.000000       2.87336993    
   534.099976       2.87408996    
   534.200012       2.87440991    
   534.299988       2.87469006    
   534.400024       2.87492990    
   534.500000       2.87502003    
   534.599976       2.87545991    
   534.700012       2.87568998    
   534.799988       2.87581992    
   534.900024       2.87602997    
   535.000000       2.87617993    
   535.099976       2.87634993    
   535.200012       2.87661004    
   535.299988       2.87697005    
   535.400024       2.87701011    
   535.500000       2.87715006    
   535.599976       2.87737012    
   535.700012       2.87754989    
   535.799988       2.87769008    
   535.900024       2.87808990    
   536.000000       2.87821007    
   536.099976       2.87831998    
   536.200012       2.87859011    
   536.299988       2.87888002    
   536.400024       2.87955999    
   536.500000       2.88004994    
   536.599976       2.88055992    
   536.700012       2.88071990    
   536.799988       2.88085008    
   536.900024       2.88099003    
   537.000000       2.88112998    
   537.099976       2.88146996    
   537.200012       2.88169003    
   537.299988       2.88188004    
   537.400024       2.88211989    
   537.500000       2.88227010    
   537.599976       2.88242006    
   537.700012       2.88263988    
   537.799988       2.88282990    
   537.900024       2.88303995    
   538.000000       2.88341999    
   538.099976       2.88356996    
   538.200012       2.88378000    
   538.299988       2.88384008    
   538.400024       2.88391995    
   538.500000       2.88405991    
   538.599976       2.88433003    
   538.700012       2.88450003    
   538.799988       2.88497996    
   538.900024       2.88528991    
   539.000000       2.88548994    
   539.099976       2.88562989    
   539.200012       2.88572001    
   539.299988       2.88615990    
   539.400024       2.88669991    
   539.500000       2.88699007    
   539.599976       2.88713002    
   539.700012       2.88747001    
   539.799988       2.88769007    
   539.900024       2.88800001    
   540.000000       2.88821006    
   540.099976       2.88861990    
   540.200012       2.88880992    
   540.299988       2.88941002    
   540.400024       2.88970995    
   540.500000       2.88995004    
   540.599976       2.89018989    
   540.700012       2.89028001    
   540.799988       2.89066005    
   540.900024       2.89126992    
   541.000000       2.89158010    
   541.099976       2.89177990    
   541.200012       2.89226007    
   541.299988       2.89241004    
   541.400024       2.89250994    
   541.500000       2.89258003    
   541.599976       2.89279008    
   541.700012       2.89328003    
   541.799988       2.89353991    
   541.900024       2.89425993    
   542.000000       2.89452004    
   542.099976       2.89464998    
   542.200012       2.89504004    
   542.299988       2.89510989    
   542.400024       2.89547992    
   542.500000       2.89590001    
   542.599976       2.89607000    
   542.700012       2.89646006    
   542.799988       2.89680004    
   542.900024       2.89696002    
   543.000000       2.89705992    
   543.099976       2.89726996    
   543.200012       2.89761996    
   543.299988       2.89783001    
   543.400024       2.89826989    
   543.500000       2.89846992    
   543.599976       2.89888000    
   543.700012       2.89911008    
   543.799988       2.89940000    
   543.900024       2.89972997    
   544.000000       2.89982009    
   544.099976       2.90011001    
   544.200012       2.90029001    
   544.299988       2.90047002    
   544.400024       2.90047002    
   544.500000       2.90069008    
   544.599976       2.90087008    
   544.700012       2.90105009    
   544.799988       2.90111995    
   544.900024       2.90145993    
   545.000000       2.90155005    
   545.099976       2.90182996    
   545.200012       2.90221000    
   545.299988       2.90259004    
   545.400024       2.90313005    
   545.500000       2.90352011    
   545.599976       2.90395999    
   545.700012       2.90395999    
   545.799988       2.90405989    
   545.900024       2.90435004    
   546.000000       2.90441990    
   546.099976       2.90473008    
   546.200012       2.90500998    
   546.299988       2.90514994    
   546.400024       2.90534997    
   546.500000       2.90570998    
   546.599976       2.90602994    
   546.700012       2.90626001    
   546.799988       2.90687990    
   546.900024       2.90691996    
   547.000000       2.90704012    
   547.099976       2.90734005    
   547.200012       2.90763998    
   547.299988       2.90818000    
   547.400024       2.90845990    
   547.500000       2.90911007    
   547.599976       2.90924001    
   547.700012       2.90930009    
   547.799988       2.90943003    
   547.900024       2.90952992    
   548.000000       2.90959001    
   548.099976       2.90970993    
   548.200012       2.90994000    
   548.299988       2.91017008    
   548.400024       2.91058993    
   548.500000       2.91083002    
   548.599976       2.91089010    
   548.700012       2.91121006    
   548.799988       2.91167998    
   548.900024       2.91182995    
   549.000000       2.91210008    
   549.099976       2.91226006    
   549.200012       2.91240001    
   549.299988       2.91282010    
   549.400024       2.91354990    
   549.500000       2.91383004    
   549.599976       2.91421008    
   549.700012       2.91441989    
   549.799988       2.91447997    
   549.900024       2.91447997    
   550.000000       2.91476989    
   550.099976       2.91489005    
   550.200012       2.91529989    
   550.299988       2.91543007    
   550.400024       2.91594005    
   550.500000       2.91617990    
   550.599976       2.91658998    
   550.700012       2.91679001    
   550.799988       2.91705990    
   550.900024       2.91711998    
   551.000000       2.91717005    
   551.099976       2.91737008    
   551.200012       2.91752005    
   551.299988       2.91774011    
   551.400024       2.91792989    
   551.500000       2.91792989    
   551.599976       2.91827011    
   551.700012       2.91907001    
   551.799988       2.91932988    
   551.900024       2.91951990    
   552.000000       2.91968012    
   552.099976       2.92000008    
   552.200012       2.92007995    
   552.299988       2.92007995    
   552.400024       2.92031002    
   552.500000       2.92044997    
   552.599976       2.92065001    
   552.700012       2.92113996    
   552.799988       2.92121005    
   552.900024       2.92144990    
   553.000000       2.92165995    
   553.099976       2.92194009    
   553.200012       2.92225003    
   553.299988       2.92260003    
   553.400024       2.92293000    
   553.500000       2.92331004    
   553.599976       2.92371011    
   553.700012       2.92391992    
   553.799988       2.92412996    
   553.900024       2.92426991    
   554.000000       2.92440009    
   554.099976       2.92464995    
   554.200012       2.92514992    
   554.299988       2.92535996    
   554.400024       2.92561007    
   554.500000       2.92580009    
   554.599976       2.92589998    
   554.700012       2.92610002    
   554.799988       2.92613006    
   554.900024       2.92631006    
   555.000000       2.92675996    
   555.099976       2.92719007    
   555.200012       2.92734003    
   555.299988       2.92764997    
   555.400024       2.92821002    
   555.500000       2.92847991    
   555.599976       2.92879009    
   555.700012       2.92894006    
   555.799988       2.92902994    
   555.900024       2.92930007    
   556.000000       2.92948008    
   556.099976       2.92964005    
   556.200012       2.92978001    
   556.299988       2.93002009    
   556.400024       2.93021989    
   556.500000       2.93065000    
   556.599976       2.93102002    
   556.700012       2.93124008    
   556.799988       2.93168998    
   556.900024       2.93184996    
   557.000000       2.93213010    
   557.099976       2.93244004    
   557.200012       2.93284988    
   557.299988       2.93319988    
   557.400024       2.93337989    
   557.500000       2.93371010    
   557.599976       2.93397999    
   557.700012       2.93406010    
   557.799988       2.93435001    
   557.900024       2.93446994    
   558.000000       2.93478990    
   558.099976       2.93517995    
   558.200012       2.93546009    
   558.299988       2.93549991    
   558.400024       2.93573999    
   558.500000       2.93594003    
   558.599976       2.93614006    
   558.700012       2.93704009    
   558.799988       2.93719006    
   558.900024       2.93723989    
   559.000000       2.93745995    
   559.099976       2.93765998    
   559.200012       2.93772006    
   559.299988       2.93778992    
   559.400024       2.93853998    
   559.500000       2.93919992    
   559.599976       2.93952990    
   559.700012       2.93966007    
   559.799988       2.93996000    
   559.900024       2.94021010    
   560.000000       2.94040990    
   560.099976       2.94041991    
   560.200012       2.94092989    
   560.299988       2.94110990    
   560.400024       2.94116998    
   560.500000       2.94132996    
   560.599976       2.94162011    
   560.700012       2.94173002    
   560.799988       2.94196010    
   560.900024       2.94225001    
   561.000000       2.94253993    
   561.099976       2.94278002    
   561.200012       2.94302011    
   561.299988       2.94320989    
   561.400024       2.94363999    
   561.500000       2.94386005    
   561.599976       2.94401002    
   561.700012       2.94454002    
   561.799988       2.94513011    
   561.900024       2.94542003    
   562.000000       2.94584990    
   562.099976       2.94591999    
   562.200012       2.94614005    
   562.299988       2.94637990    
   562.400024       2.94651008    
   562.500000       2.94674993    
   562.599976       2.94706988    
   562.700012       2.94737005    
   562.799988       2.94797993    
   562.900024       2.94830990    
   563.000000       2.94876003    
   563.099976       2.94914007    
   563.200012       2.94933009    
   563.299988       2.94942999    
   563.400024       2.94997001    
   563.500000       2.95010996    
   563.599976       2.95022988    
   563.700012       2.95043993    
   563.799988       2.95064998    
   563.900024       2.95095992    
   564.000000       2.95120001    
   564.099976       2.95143008    
   564.200012       2.95166993    
   564.299988       2.95175004    
   564.400024       2.95199990    
   564.500000       2.95215011    
   564.599976       2.95250010    
   564.700012       2.95292997    
   564.799988       2.95311999    
   564.900024       2.95352006    
   565.000000       2.95370007    
   565.099976       2.95423007    
   565.200012       2.95430994    
   565.299988       2.95469999    
   565.400024       2.95506001    
   565.500000       2.95544004    
   565.599976       2.95567012    
   565.700012       2.95630002    
   565.799988       2.95668006    
   565.900024       2.95696998    
   566.000000       2.95738006    
   566.099976       2.95775008    
   566.200012       2.95826006    
   566.299988       2.95835996    
   566.400024       2.95869994    
   566.500000       2.95900011    
   566.599976       2.95913005    
   566.700012       2.95952010    
   566.799988       2.95970011    
   566.900024       2.96005988    
   567.000000       2.96036005    
   567.099976       2.96050000    
   567.200012       2.96078992    
   567.299988       2.96088004    
   567.400024       2.96124005    
   567.500000       2.96134996    
   567.599976       2.96156001    
   567.700012       2.96165991    
   567.799988       2.96202993    
   567.900024       2.96267009    
   568.000000       2.96278000    
   568.099976       2.96297002    
   568.200012       2.96321988    
   568.299988       2.96352005    
   568.400024       2.96369004    
   568.500000       2.96409011    
   568.599976       2.96437001    
   568.700012       2.96473002    
   568.799988       2.96518993    
   568.900024       2.96530008    
   569.000000       2.96578002    
   569.099976       2.96621990    
   569.200012       2.96634007    
   569.299988       2.96667004    
   569.400024       2.96684003    
   569.500000       2.96706009    
   569.599976       2.96758008    
   569.700012       2.96784997    
   569.799988       2.96810007    
   569.900024       2.96868992    
   570.000000       2.96905994    
   570.099976       2.96916008    
   570.200012       2.96925998    
   570.299988       2.97010994    
   570.400024       2.97028995    
   570.500000       2.97040009    
   570.599976       2.97064996    
   570.700012       2.97088003    
   570.799988       2.97126007    
   570.900024       2.97147012    
   571.000000       2.97166991    
   571.099976       2.97178006    
   571.200012       2.97200990    
   571.299988       2.97210002    
   571.400024       2.97229004    
   571.500000       2.97245002    
   571.599976       2.97255993    
   571.700012       2.97277999    
   571.799988       2.97304010    
   571.900024       2.97312999    
   572.000000       2.97337008    
   572.099976       2.97369003    
   572.200012       2.97441006    
   572.299988       2.97477007    
   572.400024       2.97529006    
   572.500000       2.97550988    
   572.599976       2.97550988    
   572.700012       2.97630000    
   572.799988       2.97656012    
   572.900024       2.97685003    
   573.000000       2.97693992    
   573.099976       2.97729993    
   573.200012       2.97747993    
   573.299988       2.97817993    
   573.400024       2.97879004    
   573.500000       2.97897005    
   573.599976       2.97951007    
   573.700012       2.97970009    
   573.799988       2.97985005    
   573.900024       2.97996998    
   574.000000       2.98041010    
   574.099976       2.98077011    
   574.200012       2.98099995    
   574.299988       2.98111010    
   574.400024       2.98130012    
   574.500000       2.98157001    
   574.599976       2.98185992    
   574.700012       2.98240995    
   574.799988       2.98264003    
   574.900024       2.98264003    
   575.000000       2.98297000    
   575.099976       2.98354006    
   575.200012       2.98410010    
   575.299988       2.98435998    
   575.400024       2.98450994    
   575.500000       2.98492002    
   575.599976       2.98536992    
   575.700012       2.98550010    
   575.799988       2.98572993    
   575.900024       2.98580003    
   576.000000       2.98587990    
   576.099976       2.98597002    
   576.200012       2.98639011    
   576.299988       2.98659992    
   576.400024       2.98680997    
   576.500000       2.98697996    
   576.599976       2.98732996    
   576.700012       2.98784995    
   576.799988       2.98818994    
   576.900024       2.98842001    
   577.000000       2.98871994    
   577.099976       2.98902988    
   577.200012       2.98920012    
   577.299988       2.98937988    
   577.400024       2.98971009    
   577.500000       2.98997998    
   577.599976       2.99022007    
   577.700012       2.99058008    
   577.799988       2.99112010    
   577.900024       2.99164009    
   578.000000       2.99168992    
   578.099976       2.99197006    
   578.200012       2.99205995    
   578.299988       2.99247003    
   578.400024       2.99257994    
   578.500000       2.99286008    
   578.599976       2.99293995    
   578.700012       2.99326992    
   578.799988       2.99344993    
   578.900024       2.99351001    
   579.000000       2.99394011    
   579.099976       2.99406004    
   579.200012       2.99415994    
   579.299988       2.99446011    
   579.400024       2.99465990    
   579.500000       2.99488997    
   579.599976       2.99488997    
   579.700012       2.99529004    
   579.799988       2.99552011    
   579.900024       2.99574995    
   580.000000       2.99605989    
   580.099976       2.99628997    
   580.200012       2.99670005    
   580.299988       2.99689007    
   580.400024       2.99730992    
   580.500000       2.99743009    
   580.599976       2.99758005    
   580.700012       2.99782991    
   580.799988       2.99816990    
   580.900024       2.99823999    
   581.000000       2.99887991    
   581.099976       2.99905992    
   581.200012       2.99926996    
   581.299988       2.99956989    
   581.400024       2.99977994    
   581.500000       3.00008011    
   581.599976       3.00012994    
   581.700012       3.00071001    
   581.799988       3.00095010    
   581.900024       3.00109005    
   582.000000       3.00134993    
   582.099976       3.00134993    
   582.200012       3.00159001    
   582.299988       3.00172997    
   582.400024       3.00244999    
   582.500000       3.00256991    
   582.599976       3.00281000    
   582.700012       3.00316000    
   582.799988       3.00347996    
   582.900024       3.00364995    
   583.000000       3.00410008    
   583.099976       3.00424004    
   583.200012       3.00443006    
   583.299988       3.00488997    
   583.400024       3.00515008    
   583.500000       3.00540996    
   583.599976       3.00588012    
   583.700012       3.00616002    
   583.799988       3.00645995    
   583.900024       3.00675011    
   584.000000       3.00690007    
   584.099976       3.00711989    
   584.200012       3.00737000    
   584.299988       3.00776005    
   584.400024       3.00785995    
   584.500000       3.00803995    
   584.599976       3.00831008    
   584.700012       3.00869012    
   584.799988       3.00901008    
   584.900024       3.00927997    
   585.000000       3.00945997    
   585.099976       3.00983000    
   585.200012       3.00997996    
   585.299988       3.01013994    
   585.400024       3.01018000    
   585.500000       3.01047993    
   585.599976       3.01087999    
   585.700012       3.01113009    
   585.799988       3.01135993    
   585.900024       3.01143003    
   586.000000       3.01177001    
   586.099976       3.01196003    
   586.200012       3.01213002    
   586.299988       3.01248002    
   586.400024       3.01276994    
   586.500000       3.01309991    
   586.599976       3.01358008    
   586.700012       3.01381993    
   586.799988       3.01383996    
   586.900024       3.01402998    
   587.000000       3.01447010    
   587.099976       3.01496005    
   587.200012       3.01518989    
   587.299988       3.01539993    
   587.400024       3.01566005    
   587.500000       3.01619005    
   587.599976       3.01675010    
   587.700012       3.01699996    
   587.799988       3.01732993    
   587.900024       3.01764011    
   588.000000       3.01812005    
   588.099976       3.01858997    
   588.200012       3.01875997    
   588.299988       3.01916003    
   588.400024       3.01945996    
   588.500000       3.01953006    
   588.599976       3.01967001    
   588.700012       3.02023005    
   588.799988       3.02038002    
   588.900024       3.02061009    
   589.000000       3.02091002    
   589.099976       3.02116990    
   589.200012       3.02137995    
   589.299988       3.02143002    
   589.400024       3.02185988    
   589.500000       3.02206993    
   589.599976       3.02273011    
   589.700012       3.02310991    
   589.799988       3.02336001    
   589.900024       3.02368999    
   590.000000       3.02368999    
   590.099976       3.02386999    
   590.200012       3.02408004    
   590.299988       3.02434993    
   590.400024       3.02434993    
   590.500000       3.02455997    
   590.599976       3.02493000    
   590.700012       3.02519011    
   590.799988       3.02559996    
   590.900024       3.02592993    
   591.000000       3.02634001    
   591.099976       3.02676010    
   591.200012       3.02701998    
   591.299988       3.02730989    
   591.400024       3.02753997    
   591.500000       3.02786994    
   591.599976       3.02799010    
   591.700012       3.02833009    
   591.799988       3.02853990    
   591.900024       3.02885008    
   592.000000       3.02928996    
   592.099976       3.02982998    
   592.200012       3.03037000    
   592.299988       3.03045988    
   592.400024       3.03061008    
   592.500000       3.03083992    
   592.599976       3.03109002    
   592.700012       3.03129005    
   592.799988       3.03164005    
   592.900024       3.03200006    
   593.000000       3.03207994    
   593.099976       3.03225994    
   593.200012       3.03262997    
   593.299988       3.03268003    
   593.400024       3.03310990    
   593.500000       3.03343010    
   593.599976       3.03402996    
   593.700012       3.03414989    
   593.799988       3.03431010    
   593.900024       3.03460002    
   594.000000       3.03488994    
   594.099976       3.03494000    
   594.200012       3.03535008    
   594.299988       3.03617001    
   594.400024       3.03653002    
   594.500000       3.03658009    
   594.599976       3.03710008    
   594.700012       3.03718996    
   594.799988       3.03731990    
   594.900024       3.03762007    
   595.000000       3.03789997    
   595.099976       3.03828001    
   595.200012       3.03846002    
   595.299988       3.03866005    
   595.400024       3.03877997    
   595.500000       3.03900003    
   595.599976       3.03913999    
   595.700012       3.03940010    
   595.799988       3.03948998    
   595.900024       3.03965998    
   596.000000       3.03988004    
   596.099976       3.03995991    
   596.200012       3.04025006    
   596.299988       3.04069996    
   596.400024       3.04096007    
   596.500000       3.04101992    
   596.599976       3.04126000    
   596.700012       3.04128003    
   596.799988       3.04141998    
   596.900024       3.04172993    
   597.000000       3.04188991    
   597.099976       3.04203010    
   597.200012       3.04228997    
   597.299988       3.04316998    
   597.400024       3.04350996    
   597.500000       3.04357004    
   597.599976       3.04403996    
   597.700012       3.04415011    
   597.799988       3.04442000    
   597.900024       3.04465008    
   598.000000       3.04506993    
   598.099976       3.04555988    
   598.200012       3.04569006    
   598.299988       3.04596996    
   598.400024       3.04613996    
   598.500000       3.04623008    
   598.599976       3.04645991    
   598.700012       3.04670000    
   598.799988       3.04709005    
   598.900024       3.04740000    
   599.000000       3.04775000    
   599.099976       3.04788995    
   599.200012       3.04811001    
   599.299988       3.04831004    
   599.400024       3.04854989    
   599.500000       3.04878998    
   599.599976       3.04891992    
   599.700012       3.04917002    
   599.799988       3.04938006    
   599.900024       3.04953003    
   600.000000       3.04962993    
   600.099976       3.04972005    
   600.200012       3.04987001    
   600.299988       3.05025005    
   600.400024       3.05042005    
   600.500000       3.05072999    
   600.599976       3.05094004    
   600.700012       3.05106997    
   600.799988       3.05127001    
   600.900024       3.05146003    
   601.000000       3.05204010    
   601.099976       3.05295992    
   601.200012       3.05327010    
   601.299988       3.05340004    
   601.400024       3.05375004    
   601.500000       3.05471992    
   601.599976       3.05479002    
   601.700012       3.05510998    
   601.799988       3.05553007    
   601.900024       3.05557990    
   602.000000       3.05598998    
   602.099976       3.05625010    
   602.200012       3.05655003    
   602.299988       3.05709004    
   602.400024       3.05771995    
   602.500000       3.05783010    
   602.599976       3.05813003    
   602.700012       3.05824995    
   602.799988       3.05851007    
   602.900024       3.05907989    
   603.000000       3.05938005    
   603.099976       3.05967999    
   603.200012       3.05967999    
   603.299988       3.05985999    
   603.400024       3.06013989    
   603.500000       3.06069994    
   603.599976       3.06112003    
   603.700012       3.06118989    
   603.799988       3.06150007    
   603.900024       3.06185007    
   604.000000       3.06210995    
   604.099976       3.06238008    
   604.200012       3.06242990    
   604.299988       3.06268001    
   604.400024       3.06286001    
   604.500000       3.06295991    
   604.599976       3.06311989    
   604.700012       3.06361008    
   604.799988       3.06398010    
   604.900024       3.06418991    
   605.000000       3.06430006    
   605.099976       3.06443000    
   605.200012       3.06475997    
   605.299988       3.06502008    
   605.400024       3.06534004    
   605.500000       3.06557012    
   605.599976       3.06584001    
   605.700012       3.06629992    
   605.799988       3.06652999    
   605.900024       3.06684995    
   606.000000       3.06715989    
   606.099976       3.06721997    
   606.200012       3.06749010    
   606.299988       3.06779003    
   606.400024       3.06805992    
   606.500000       3.06824994    
   606.599976       3.06860995    
   606.700012       3.06890988    
   606.799988       3.06908989    
   606.900024       3.06915998    
   607.000000       3.06946993    
   607.099976       3.06958008    
   607.200012       3.06990004    
   607.299988       3.07046008    
   607.400024       3.07071996    
   607.500000       3.07100010    
   607.599976       3.07129002    
   607.700012       3.07150006    
   607.799988       3.07175994    
   607.900024       3.07212996    
   608.000000       3.07280993    
   608.099976       3.07299995    
   608.200012       3.07328010    
   608.299988       3.07358003    
   608.400024       3.07383990    
   608.500000       3.07394004    
   608.599976       3.07399988    
   608.700012       3.07446003    
   608.799988       3.07467008    
   608.900024       3.07482004    
   609.000000       3.07498002    
   609.099976       3.07542992    
   609.200012       3.07575989    
   609.299988       3.07578993    
   609.400024       3.07626009    
   609.500000       3.07639003    
   609.599976       3.07653999    
   609.700012       3.07668996    
   609.799988       3.07719994    
   609.900024       3.07738996    
   610.000000       3.07761002    
   610.099976       3.07813001    
   610.200012       3.07825994    
   610.299988       3.07854009    
   610.400024       3.07933998    
   610.500000       3.07980990    
   610.599976       3.08023000    
   610.700012       3.08031011    
   610.799988       3.08053994    
   610.900024       3.08072996    
   611.000000       3.08074999    
   611.099976       3.08090997    
   611.200012       3.08105993    
   611.299988       3.08140993    
   611.400024       3.08169007    
   611.500000       3.08207011    
   611.599976       3.08247995    
   611.700012       3.08260012    
   611.799988       3.08278990    
   611.900024       3.08313990    
   612.000000       3.08344007    
   612.099976       3.08368993    
   612.200012       3.08400011    
   612.299988       3.08413005    
   612.400024       3.08460999    
   612.500000       3.08470011    
   612.599976       3.08497000    
   612.700012       3.08547997    
   612.799988       3.08556008    
   612.900024       3.08593011    
   613.000000       3.08606005    
   613.099976       3.08633995    
   613.200012       3.08685994    
   613.299988       3.08708000    
   613.400024       3.08723998    
   613.500000       3.08775997    
   613.599976       3.08781004    
   613.700012       3.08806992    
   613.799988       3.08836007    
   613.900024       3.08845997    
   614.000000       3.08875990    
   614.099976       3.08945990    
   614.200012       3.08967996    
   614.299988       3.09003997    
   614.400024       3.09021997    
   614.500000       3.09028006    
   614.599976       3.09053993    
   614.700012       3.09071994    
   614.799988       3.09116006    
   614.900024       3.09133005    
   615.000000       3.09169006    
   615.099976       3.09189010    
   615.200012       3.09228992    
   615.299988       3.09244990    
   615.400024       3.09280992    
   615.500000       3.09328008    
   615.599976       3.09348989    
   615.700012       3.09359002    
   615.799988       3.09387994    
   615.900024       3.09417009    
   616.000000       3.09475994    
   616.099976       3.09481001    
   616.200012       3.09489989    
   616.299988       3.09507990    
   616.400024       3.09512997    
   616.500000       3.09552002    
   616.599976       3.09584999    
   616.700012       3.09629011    
   616.799988       3.09662008    
   616.900024       3.09680009    
   617.000000       3.09713006    
   617.099976       3.09756994    
   617.200012       3.09780002    
   617.299988       3.09819007    
   617.400024       3.09829998    
   617.500000       3.09833002    
   617.599976       3.09892011    
   617.700012       3.09910011    
   617.799988       3.09923005    
   617.900024       3.09954000    
   618.000000       3.09960008    
   618.099976       3.09973001    
   618.200012       3.09997010    
   618.299988       3.10037994    
   618.400024       3.10068011    
   618.500000       3.10098004    
   618.599976       3.10118008    
   618.700012       3.10155010    
   618.799988       3.10221004    
   618.900024       3.10262990    
   619.000000       3.10314989    
   619.099976       3.10350990    
   619.200012       3.10405993    
   619.299988       3.10412002    
   619.400024       3.10441995    
   619.500000       3.10468006    
   619.599976       3.10488009    
   619.700012       3.10505009    
   619.799988       3.10527992    
   619.900024       3.10571003    
   620.000000       3.10628009    
   620.099976       3.10671997    
   620.200012       3.10696006    
   620.299988       3.10714006    
   620.400024       3.10736990    
   620.500000       3.10769010    
   620.599976       3.10781002    
   620.700012       3.10794997    
   620.799988       3.10864997    
   620.900024       3.10893989    
   621.000000       3.10943007    
   621.099976       3.10950994    
   621.200012       3.10991001    
   621.299988       3.11005998    
   621.400024       3.11043000    
   621.500000       3.11062002    
   621.599976       3.11069989    
   621.700012       3.11093998    
   621.799988       3.11127996    
   621.900024       3.11146998    
   622.000000       3.11169004    
   622.099976       3.11209011    
   622.200012       3.11225009    
   622.299988       3.11240005    
   622.400024       3.11247993    
   622.500000       3.11279988    
   622.599976       3.11317992    
   622.700012       3.11338997    
   622.799988       3.11359000    
   622.900024       3.11392999    
   623.000000       3.11457992    
   623.099976       3.11505008    
   623.200012       3.11505008    
   623.299988       3.11513996    
   623.400024       3.11513996    
   623.500000       3.11565995    
   623.599976       3.11578989    
   623.700012       3.11605000    
   623.799988       3.11633992    
   623.900024       3.11651993    
   624.000000       3.11688995    
   624.099976       3.11743999    
   624.200012       3.11767006    
   624.299988       3.11788011    
   624.400024       3.11830997    
   624.500000       3.11878991    
   624.599976       3.11893010    
   624.700012       3.11913991    
   624.799988       3.11958003    
   624.900024       3.11991000    
   625.000000       3.12018991    
   625.099976       3.12046003    
   625.200012       3.12066007    
   625.299988       3.12072992    
   625.400024       3.12094998    
   625.500000       3.12110996    
   625.599976       3.12117004    
   625.700012       3.12126994    
   625.799988       3.12137008    
   625.900024       3.12174010    
   626.000000       3.12209010    
   626.099976       3.12233996    
   626.200012       3.12300992    
   626.299988       3.12337995    
   626.400024       3.12353992    
   626.500000       3.12400007    
   626.599976       3.12436008    
   626.700012       3.12480998    
   626.799988       3.12501001    
   626.900024       3.12526989    
   627.000000       3.12555003    
   627.099976       3.12584996    
   627.200012       3.12630010    
   627.299988       3.12679005    
   627.400024       3.12716007    
   627.500000       3.12754989    
   627.599976       3.12754989    
   627.700012       3.12761998    
   627.799988       3.12804008    
   627.900024       3.12830997    
   628.000000       3.12855005    
   628.099976       3.12879992    
   628.200012       3.12899995    
   628.299988       3.12968993    
   628.400024       3.13007998    
   628.500000       3.13040996    
   628.599976       3.13068008    
   628.700012       3.13147998    
   628.799988       3.13167000    
   628.900024       3.13182998    
   629.000000       3.13199997    
   629.099976       3.13223004    
   629.200012       3.13275003    
   629.299988       3.13314009    
   629.400024       3.13350010    
   629.500000       3.13379002    
   629.599976       3.13423991    
   629.700012       3.13450003    
   629.799988       3.13471007    
   629.900024       3.13497996    
   630.000000       3.13560009    
   630.099976       3.13573003    
   630.200012       3.13619995    
   630.299988       3.13644004    
   630.400024       3.13673997    
   630.500000       3.13694000    
   630.599976       3.13797998    
   630.700012       3.13807011    
   630.799988       3.13875008    
   630.900024       3.13902998    
   631.000000       3.13961005    
   631.099976       3.13981009    
   631.200012       3.14008999    
   631.299988       3.14046001    
   631.400024       3.14106989    
   631.500000       3.14142990    
   631.599976       3.14166999    
   631.700012       3.14186001    
   631.799988       3.14191008    
   631.900024       3.14216995    
   632.000000       3.14259005    
   632.099976       3.14279008    
   632.200012       3.14313006    
   632.299988       3.14352012    
   632.400024       3.14387989    
   632.500000       3.14437008    
   632.599976       3.14457989    
   632.700012       3.14494991    
   632.799988       3.14514995    
   632.900024       3.14558005    
   633.000000       3.14594007    
   633.099976       3.14640999    
   633.200012       3.14663005    
   633.299988       3.14663005    
   633.400024       3.14678001    
   633.500000       3.14753008    
   633.599976       3.14842010    
   633.700012       3.14860010    
   633.799988       3.14874005    
   633.900024       3.14901996    
   634.000000       3.14923000    
   634.099976       3.14967990    
   634.200012       3.14989996    
   634.299988       3.15001011    
   634.400024       3.15038991    
   634.500000       3.15079999    
   634.599976       3.15108991    
   634.700012       3.15147996    
   634.799988       3.15182996    
   634.900024       3.15244007    
   635.000000       3.15272999    
   635.099976       3.15328002    
   635.200012       3.15399003    
   635.299988       3.15476990    
   635.400024       3.15532994    
   635.500000       3.15539002    
   635.599976       3.15566993    
   635.700012       3.15582991    
   635.799988       3.15631008    
   635.900024       3.15655994    
   636.000000       3.15724993    
   636.099976       3.15737009    
   636.200012       3.15774012    
   636.299988       3.15803003    
   636.400024       3.15822005    
   636.500000       3.15854001    
   636.599976       3.15862012    
   636.700012       3.15889001    
   636.799988       3.15913010    
   636.900024       3.15941000    
   637.000000       3.15946007    
   637.099976       3.15965009    
   637.200012       3.16016006    
   637.299988       3.16051006    
   637.400024       3.16066003    
   637.500000       3.16075993    
   637.599976       3.16100001    
   637.700012       3.16131997    
   637.799988       3.16175008    
   637.900024       3.16214991    
   638.000000       3.16248012    
   638.099976       3.16281009    
   638.200012       3.16304994    
   638.299988       3.16335011    
   638.400024       3.16345000    
   638.500000       3.16355991    
   638.599976       3.16393995    
   638.700012       3.16438007    
   638.799988       3.16459990    
   638.900024       3.16489005    
   639.000000       3.16529989    
   639.099976       3.16542006    
   639.200012       3.16592002    
   639.299988       3.16613007    
   639.400024       3.16673994    
   639.500000       3.16691995    
   639.599976       3.16704011    
   639.700012       3.16742992    
   639.799988       3.16758990    
   639.900024       3.16788006    
   640.000000       3.16812992    
   640.099976       3.16857004    
   640.200012       3.16881990    
   640.299988       3.16931009    
   640.400024       3.16967010    
   640.500000       3.17005992    
   640.599976       3.17026997    
   640.700012       3.17042994    
   640.799988       3.17065001    
   640.900024       3.17083001    
   641.000000       3.17112994    
   641.099976       3.17147994    
   641.200012       3.17175007    
   641.299988       3.17206001    
   641.400024       3.17237997    
   641.500000       3.17297006    
   641.599976       3.17350006    
   641.700012       3.17359996    
   641.799988       3.17393994    
   641.900024       3.17411995    
   642.000000       3.17441010    
   642.099976       3.17486000    
   642.200012       3.17544007    
   642.299988       3.17579007    
   642.400024       3.17614007    
   642.500000       3.17648005    
   642.599976       3.17724991    
   642.700012       3.17743993    
   642.799988       3.17783999    
   642.900024       3.17845011    
   643.000000       3.17868996    
   643.099976       3.17908001    
   643.200012       3.17991996    
   643.299988       3.18003988    
   643.400024       3.18027997    
   643.500000       3.18037009    
   643.599976       3.18087006    
   643.700012       3.18155003    
   643.799988       3.18176007    
   643.900024       3.18220997    
   644.000000       3.18246007    
   644.099976       3.18254995    
   644.200012       3.18267012    
   644.299988       3.18270993    
   644.400024       3.18303990    
   644.500000       3.18339992    
   644.599976       3.18360996    
   644.700012       3.18367004    
   644.799988       3.18372989    
   644.900024       3.18412995    
   645.000000       3.18432999    
   645.099976       3.18471003    
   645.200012       3.18566990    
   645.299988       3.18583989    
   645.400024       3.18603992    
   645.500000       3.18629003    
   645.599976       3.18638992    
   645.700012       3.18669009    
   645.799988       3.18726993    
   645.900024       3.18745995    
   646.000000       3.18761992    
   646.099976       3.18806005    
   646.200012       3.18829989    
   646.299988       3.18873000    
   646.400024       3.18919992    
   646.500000       3.18945003    
   646.599976       3.18973994    
   646.700012       3.19000006    
   646.799988       3.19034004    
   646.900024       3.19059992    
   647.000000       3.19110990    
   647.099976       3.19115996    
   647.200012       3.19145989    
   647.299988       3.19187999    
   647.400024       3.19214010    
   647.500000       3.19233990    
   647.599976       3.19257998    
   647.700012       3.19292998    
   647.799988       3.19319010    
   647.900024       3.19329000    
   648.000000       3.19380999    
   648.099976       3.19388008    
   648.200012       3.19415998    
   648.299988       3.19458008    
   648.400024       3.19518995    
   648.500000       3.19565010    
   648.599976       3.19612002    
   648.700012       3.19624996    
   648.799988       3.19708991    
   648.900024       3.19724989    
   649.000000       3.19831991    
   649.099976       3.19848990    
   649.200012       3.19851995    
   649.299988       3.19869995    
   649.400024       3.19901991    
   649.500000       3.19935989    
   649.599976       3.19971991    
   649.700012       3.20052004    
   649.799988       3.20095992    
   649.900024       3.20135999    
   650.000000       3.20148993    
   650.099976       3.20198989    
   650.200012       3.20293999    
   650.299988       3.20369005    
   650.400024       3.20442009    
   650.500000       3.20511007    
   650.599976       3.20524001    
   650.700012       3.20542002    
   650.799988       3.20596004    
   650.900024       3.20619988    
   651.000000       3.20703006    
   651.099976       3.20716000    
   651.200012       3.20760989    
   651.299988       3.20819998    
   651.400024       3.20859003    
   651.500000       3.20892000    
   651.599976       3.20920992    
   651.700012       3.20948005    
   651.799988       3.20968008    
   651.900024       3.21005988    
   652.000000       3.21018004    
   652.099976       3.21052003    
   652.200012       3.21072006    
   652.299988       3.21097994    
   652.400024       3.21140003    
   652.500000       3.21201992    
   652.599976       3.21217990    
   652.700012       3.21249008    
   652.799988       3.21262002    
   652.900024       3.21282005    
   653.000000       3.21290994    
   653.099976       3.21331000    
   653.200012       3.21341991    
   653.299988       3.21364999    
   653.400024       3.21403003    
   653.500000       3.21443009    
   653.599976       3.21461010    
   653.700012       3.21485996    
   653.799988       3.21529007    
   653.900024       3.21594000    
   654.000000       3.21623993    
   654.099976       3.21661997    
   654.200012       3.21689010    
   654.299988       3.21755004    
   654.400024       3.21770000    
   654.500000       3.21774006    
   654.599976       3.21796989    
   654.700012       3.21861005    
   654.799988       3.21891999    
   654.900024       3.21925998    
   655.000000       3.21947002    
   655.099976       3.21970010    
   655.200012       3.21992993    
   655.299988       3.22006989    
   655.400024       3.22057009    
   655.500000       3.22106004    
   655.599976       3.22124004    
   655.700012       3.22153997    
   655.799988       3.22175002    
   655.900024       3.22199011    
   656.000000       3.22226000    
   656.099976       3.22233009    
   656.200012       3.22258997    
   656.299988       3.22287011    
   656.400024       3.22297001    
   656.500000       3.22358990    
   656.599976       3.22417998    
   656.700012       3.22461009    
   656.799988       3.22509003    
   656.900024       3.22532010    
   657.000000       3.22536993    
   657.099976       3.22568011    
   657.200012       3.22610998    
   657.299988       3.22646999    
   657.400024       3.22646999    
   657.500000       3.22674990    
   657.599976       3.22687006    
   657.700012       3.22708011    
   657.799988       3.22729993    
   657.900024       3.22785997    
   658.000000       3.22817993    
   658.099976       3.22872996    
   658.200012       3.22887993    
   658.299988       3.22917008    
   658.400024       3.22953010    
   658.500000       3.22993994    
   658.599976       3.23016000    
   658.700012       3.23044991    
   658.799988       3.23066998    
   658.900024       3.23091006    
   659.000000       3.23107004    
   659.099976       3.23129010    
   659.200012       3.23133993    
   659.299988       3.23198009    
   659.400024       3.23249006    
   659.500000       3.23291993    
   659.599976       3.23325992    
   659.700012       3.23364997    
   659.799988       3.23364997    
   659.900024       3.23410010    
   660.000000       3.23467994    
   660.099976       3.23529005    
   660.200012       3.23596001    
   660.299988       3.23618007    
   660.400024       3.23650002    
   660.500000       3.23669004    
   660.599976       3.23674989    
   660.700012       3.23691010    
   660.799988       3.23734999    
   660.900024       3.23762989    
   661.000000       3.23814011    
   661.099976       3.23832011    
   661.200012       3.23854995    
   661.299988       3.23900008    
   661.400024       3.23957992    
   661.500000       3.23966002    
   661.599976       3.24003005    
   661.700012       3.24039006    
   661.799988       3.24067998    
   661.900024       3.24115992    
   662.000000       3.24138999    
   662.099976       3.24189997    
   662.200012       3.24212003    
   662.299988       3.24268007    
   662.400024       3.24275994    
   662.500000       3.24326992    
   662.599976       3.24358010    
   662.700012       3.24377990    
   662.799988       3.24446011    
   662.900024       3.24467993    
   663.000000       3.24498010    
   663.099976       3.24568009    
   663.200012       3.24579000    
   663.299988       3.24587989    
   663.400024       3.24626994    
   663.500000       3.24693990    
   663.599976       3.24730992    
   663.700012       3.24773002    
   663.799988       3.24794006    
   663.900024       3.24831009    
   664.000000       3.24866009    
   664.099976       3.24907994    
   664.200012       3.24921989    
   664.299988       3.24950004    
   664.400024       3.24991989    
   664.500000       3.25000000    
   664.599976       3.25061989    
   664.700012       3.25100994    
   664.799988       3.25135994    
   664.900024       3.25144005    
   665.000000       3.25202990    
   665.099976       3.25278997    
   665.200012       3.25324988    
   665.299988       3.25329995    
   665.400024       3.25335002    
   665.500000       3.25365996    
   665.599976       3.25399995    
   665.700012       3.25482011    
   665.799988       3.25530005    
   665.900024       3.25570989    
   666.000000       3.25623012    
   666.099976       3.25647998    
   666.200012       3.25749993    
   666.299988       3.25816989    
   666.400024       3.25872993    
   666.500000       3.25919008    
   666.599976       3.25955009    
   666.700012       3.25976992    
   666.799988       3.25989008    
   666.900024       3.26029992    
   667.000000       3.26029992    
   667.099976       3.26046991    
   667.200012       3.26079988    
   667.299988       3.26118994    
   667.400024       3.26154995    
   667.500000       3.26169991    
   667.599976       3.26241994    
   667.700012       3.26280999    
   667.799988       3.26307988    
   667.900024       3.26335001    
   668.000000       3.26347995    
   668.099976       3.26379991    
   668.200012       3.26411009    
   668.299988       3.26448989    
   668.400024       3.26483989    
   668.500000       3.26487994    
   668.599976       3.26521993    
   668.700012       3.26577997    
   668.799988       3.26595998    
   668.900024       3.26635003    
   669.000000       3.26659012    
   669.099976       3.26680994    
   669.200012       3.26693010    
   669.299988       3.26707006    
   669.400024       3.26732993    
   669.500000       3.26758003    
   669.599976       3.26820993    
   669.700012       3.26861000    
   669.799988       3.26917005    
   669.900024       3.26962996    
   670.000000       3.26995993    
   670.099976       3.27046990    
   670.200012       3.27104998    
   670.299988       3.27199006    
   670.400024       3.27275991    
   670.500000       3.27318001    
   670.599976       3.27347994    
   670.700012       3.27368999    
   670.799988       3.27425003    
   670.900024       3.27447009    
   671.000000       3.27483010    
   671.099976       3.27535009    
   671.200012       3.27571011    
   671.299988       3.27588010    
   671.400024       3.27599001    
   671.500000       3.27624989    
   671.599976       3.27630997    
   671.700012       3.27665997    
   671.799988       3.27676010    
   671.900024       3.27702999    
   672.000000       3.27725005    
   672.099976       3.27754998    
   672.200012       3.27767992    
   672.299988       3.27800012    
   672.400024       3.27848005    
   672.500000       3.27879000    
   672.599976       3.27942991    
   672.700012       3.27968001    
   672.799988       3.27979994    
   672.900024       3.28018999    
   673.000000       3.28023005    
   673.099976       3.28039002    
   673.200012       3.28098011    
   673.299988       3.28156996    
   673.400024       3.28193998    
   673.500000       3.28242993    
   673.599976       3.28252006    
   673.700012       3.28278995    
   673.799988       3.28301001    
   673.900024       3.28333998    
   674.000000       3.28349996    
   674.099976       3.28364992    
   674.200012       3.28377008    
   674.299988       3.28414989    
   674.400024       3.28434992    
   674.500000       3.28495002    
   674.599976       3.28617001    
   674.700012       3.28658009    
   674.799988       3.28699994    
   674.900024       3.28720999    
   675.000000       3.28727007    
   675.099976       3.28761005    
   675.200012       3.28822994    
   675.299988       3.28865004    
   675.400024       3.28887010    
   675.500000       3.28947997    
   675.599976       3.28969002    
   675.700012       3.29009008    
   675.799988       3.29027009    
   675.900024       3.29039001    
   676.000000       3.29061007    
   676.099976       3.29088998    
   676.200012       3.29126000    
   676.299988       3.29205990    
   676.400024       3.29292989    
   676.500000       3.29316998    
   676.599976       3.29380989    
   676.700012       3.29414010    
   676.799988       3.29472995    
   676.900024       3.29509997    
   677.000000       3.29544997    
   677.099976       3.29544997    
   677.200012       3.29561996    
   677.299988       3.29623008    
   677.400024       3.29665995    
   677.500000       3.29689002    
   677.599976       3.29748988    
   677.700012       3.29840994    
   677.799988       3.29886007    
   677.900024       3.29927993    
   678.000000       3.29946995    
   678.099976       3.29974008    
   678.200012       3.30017996    
   678.299988       3.30050993    
   678.400024       3.30075002    
   678.500000       3.30153990    
   678.599976       3.30197001    
   678.700012       3.30210996    
   678.799988       3.30224991    
   678.900024       3.30234003    
   679.000000       3.30263996    
   679.099976       3.30343008    
   679.200012       3.30412006    
   679.299988       3.30451989    
   679.400024       3.30488992    
   679.500000       3.30541992    
   679.599976       3.30556011    
   679.700012       3.30567002    
   679.799988       3.30597997    
   679.900024       3.30643010    
   680.000000       3.30665994    
   680.099976       3.30701995    
   680.200012       3.30738997    
   680.299988       3.30749011    
   680.400024       3.30777001    
   680.500000       3.30839992    
   680.599976       3.30871010    
   680.700012       3.30883002    
   680.799988       3.30928993    
   680.900024       3.30978990    
   681.000000       3.31032991    
   681.099976       3.31062007    
   681.200012       3.31104994    
   681.299988       3.31140995    
   681.400024       3.31167006    
   681.500000       3.31213999    
   681.599976       3.31259990    
   681.700012       3.31290007    
   681.799988       3.31307006    
   681.900024       3.31327009    
   682.000000       3.31381011    
   682.099976       3.31412005    
   682.200012       3.31438994    
   682.299988       3.31458998    
   682.400024       3.31487012    
   682.500000       3.31517005    
   682.599976       3.31524992    
   682.700012       3.31539011    
   682.799988       3.31619000    
   682.900024       3.31652999    
   683.000000       3.31707001    
   683.099976       3.31742001    
   683.200012       3.31765008    
   683.299988       3.31785011    
   683.400024       3.31804991    
   683.500000       3.31848001    
   683.599976       3.31882000    
   683.700012       3.31887007    
   683.799988       3.31909990    
   683.900024       3.31955004    
   684.000000       3.31961012    
   684.099976       3.31995010    
   684.200012       3.32056999    
   684.299988       3.32064009    
   684.400024       3.32101989    
   684.500000       3.32226992    
   684.599976       3.32284999    
   684.700012       3.32309008    
   684.799988       3.32369995    
   684.900024       3.32442999    
   685.000000       3.32484007    
   685.099976       3.32507992    
   685.200012       3.32540989    
   685.299988       3.32596993    
   685.400024       3.32637000    
   685.500000       3.32711005    
   685.599976       3.32711005    
   685.700012       3.32775998    
   685.799988       3.32850003    
   685.900024       3.32887006    
   686.000000       3.32930994    
   686.099976       3.32940006    
   686.200012       3.32973003    
   686.299988       3.32996011    
   686.400024       3.33029008    
   686.500000       3.33052993    
   686.599976       3.33067012    
   686.700012       3.33115005    
   686.799988       3.33166003    
   686.900024       3.33204007    
   687.000000       3.33260012    
   687.099976       3.33289003    
   687.200012       3.33322001    
   687.299988       3.33327007    
   687.400024       3.33381009    
   687.500000       3.33432007    
   687.599976       3.33481002    
   687.700012       3.33523989    
   687.799988       3.33586001    
   687.900024       3.33608007    
   688.000000       3.33640003    
   688.099976       3.33701992    
   688.200012       3.33716011    
   688.299988       3.33734989    
   688.400024       3.33774996    
   688.500000       3.33807993    
   688.599976       3.33851004    
   688.700012       3.33904004    
   688.799988       3.33922005    
   688.900024       3.33961010    
   689.000000       3.33994007    
   689.099976       3.34065008    
   689.200012       3.34087992    
   689.299988       3.34097004    
   689.400024       3.34120989    
   689.500000       3.34145999    
   689.599976       3.34219003    
   689.700012       3.34266996    
   689.799988       3.34289002    
   689.900024       3.34343004    
   690.000000       3.34367990    
   690.099976       3.34417009    
   690.200012       3.34447002    
   690.299988       3.34458995    
   690.400024       3.34478998    
   690.500000       3.34506989    
   690.599976       3.34549999    
   690.700012       3.34568000    
   690.799988       3.34595990    
   690.900024       3.34614992    
   691.000000       3.34660006    
   691.099976       3.34668994    
   691.200012       3.34705997    
   691.299988       3.34755993    
   691.400024       3.34814000    
   691.500000       3.34919000    
   691.599976       3.34926009    
   691.700012       3.34933996    
   691.799988       3.35004997    
   691.900024       3.35088992    
   692.000000       3.35139990    
   692.099976       3.35187006    
   692.200012       3.35216999    
   692.299988       3.35249996    
   692.400024       3.35271001    
   692.500000       3.35306001    
   692.599976       3.35336995    
   692.700012       3.35351992    
   692.799988       3.35377002    
   692.900024       3.35437989    
   693.000000       3.35466003    
   693.099976       3.35524011    
   693.200012       3.35591006    
   693.299988       3.35637999    
   693.400024       3.35665989    
   693.500000       3.35692000    
   693.599976       3.35740995    
   693.700012       3.35781002    
   693.799988       3.35820007    
   693.900024       3.35858011    
   694.000000       3.35912991    
   694.099976       3.35942006    
   694.200012       3.35963988    
   694.299988       3.36000991    
   694.400024       3.36016989    
   694.500000       3.36029005    
   694.599976       3.36070991    
   694.700012       3.36117005    
   694.799988       3.36174989    
   694.900024       3.36190009    
   695.000000       3.36196995    
   695.099976       3.36231995    
   695.200012       3.36282992    
   695.299988       3.36312008    
   695.400024       3.36346006    
   695.500000       3.36374998    
   695.599976       3.36419010    
   695.700012       3.36478996    
   695.799988       3.36501002    
   695.900024       3.36527991    
   696.000000       3.36560988    
   696.099976       3.36599994    
   696.200012       3.36612010    
   696.299988       3.36631989    
   696.400024       3.36633992    
   696.500000       3.36654997    
   696.599976       3.36688995    
   696.700012       3.36712003    
   696.799988       3.36773992    
   696.900024       3.36816001    
   697.000000       3.37016010    
   697.099976       3.37071991    
   697.200012       3.37168002    
   697.299988       3.37225008    
   697.400024       3.37242007    
   697.500000       3.37278008    
   697.599976       3.37289000    
   697.700012       3.37367010    
   697.799988       3.37400007    
   697.900024       3.37418008    
   698.000000       3.37460995    
   698.099976       3.37511992    
   698.200012       3.37551999    
   698.299988       3.37561989    
   698.400024       3.37596989    
   698.500000       3.37647009    
   698.599976       3.37670994    
   698.700012       3.37684011    
   698.799988       3.37808990    
   698.900024       3.37912011    
   699.000000       3.37940001    
   699.099976       3.37963009    
   699.200012       3.37993002    
   699.299988       3.38044000    
   699.400024       3.38070989    
   699.500000       3.38097000    
   699.599976       3.38104010    
   699.700012       3.38144994    
   699.799988       3.38217998    
   699.900024       3.38283992    
   700.000000       3.38320994    
   700.099976       3.38341999    
   700.200012       3.38402009    
   700.299988       3.38442993    
   700.400024       3.38489008    
   700.500000       3.38489008    
   700.599976       3.38512993    
   700.700012       3.38564992    
   700.799988       3.38600993    
   700.900024       3.38626003    
   701.000000       3.38719010    
   701.099976       3.38752007    
   701.200012       3.38787007    
   701.299988       3.38821006    
   701.400024       3.38848996    
   701.500000       3.38877010    
   701.599976       3.38927007    
   701.700012       3.38979006    
   701.799988       3.39025998    
   701.900024       3.39068007    
   702.000000       3.39102006    
   702.099976       3.39141989    
   702.200012       3.39215994    
   702.299988       3.39246011    
   702.400024       3.39275002    
   702.500000       3.39298010    
   702.599976       3.39375997    
   702.700012       3.39405990    
   702.799988       3.39447999    
   702.900024       3.39470005    
   703.000000       3.39542007    
   703.099976       3.39562011    
   703.200012       3.39585996    
   703.299988       3.39611006    
   703.400024       3.39644003    
   703.500000       3.39685011    
   703.599976       3.39741993    
   703.700012       3.39759994    
   703.799988       3.39772010    
   703.900024       3.39826012    
   704.000000       3.39892006    
   704.099976       3.39920998    
   704.200012       3.39949012    
   704.299988       3.40014005    
   704.400024       3.40022993    
   704.500000       3.40046000    
   704.599976       3.40088010    
   704.700012       3.40112996    
   704.799988       3.40135002    
   704.900024       3.40164995    
   705.000000       3.40244007    
   705.099976       3.40302992    
   705.200012       3.40327001    
   705.299988       3.40346003    
   705.400024       3.40444994    
   705.500000       3.40485001    
   705.599976       3.40495992    
   705.700012       3.40515995    
   705.799988       3.40561008    
   705.900024       3.40593004    
   706.000000       3.40608001    
   706.099976       3.40640998    
   706.200012       3.40676999    
   706.299988       3.40717006    
   706.400024       3.40739012    
   706.500000       3.40767002    
   706.599976       3.40862012    
   706.700012       3.40932012    
   706.799988       3.40950990    
   706.900024       3.40960002    
   707.000000       3.41016006    
   707.099976       3.41047001    
   707.200012       3.41071010    
   707.299988       3.41131997    
   707.400024       3.41158009    
   707.500000       3.41164994    
   707.599976       3.41183996    
   707.700012       3.41200995    
   707.799988       3.41234994    
   707.900024       3.41262007    
   708.000000       3.41294003    
   708.099976       3.41320992    
   708.200012       3.41330004    
   708.299988       3.41353011    
   708.400024       3.41386008    
   708.500000       3.41419005    
   708.599976       3.41431999    
   708.700012       3.41441011    
   708.799988       3.41450000    
   708.900024       3.41510010    
   709.000000       3.41608000    
   709.099976       3.41614008    
   709.200012       3.41641998    
   709.299988       3.41687012    
   709.400024       3.41704011    
   709.500000       3.41769004    
   709.599976       3.41793990    
   709.700012       3.41850996    
   709.799988       3.41913009    
   709.900024       3.41940999    
   710.000000       3.41947007    
   710.099976       3.42012000    
   710.200012       3.42037010    
   710.299988       3.42065001    
   710.400024       3.42090011    
   710.500000       3.42123008    
   710.599976       3.42172003    
   710.700012       3.42220998    
   710.799988       3.42266989    
   710.900024       3.42375994    
   711.000000       3.42422009    
   711.099976       3.42445993    
   711.200012       3.42501998    
   711.299988       3.42515993    
   711.400024       3.42570996    
   711.500000       3.42616010    
   711.599976       3.42642999    
   711.700012       3.42652988    
   711.799988       3.42688990    
   711.900024       3.42729998    
   712.000000       3.42760992    
   712.099976       3.42792010    
   712.200012       3.42940998    
   712.299988       3.42962003    
   712.400024       3.42989993    
   712.500000       3.43018007    
   712.599976       3.43091989    
   712.700012       3.43219995    
   712.799988       3.43262005    
   712.900024       3.43272996    
   713.000000       3.43306994    
   713.099976       3.43323994    
   713.200012       3.43354988    
   713.299988       3.43367004    
   713.400024       3.43378997    
   713.500000       3.43414998    
   713.599976       3.43466997    
   713.700012       3.43494010    
   713.799988       3.43565011    
   713.900024       3.43703008    
   714.000000       3.43764997    
   714.099976       3.43794990    
   714.200012       3.43818998    
   714.299988       3.43851995    
   714.400024       3.43878007    
   714.500000       3.43917990    
   714.599976       3.43936992    
   714.700012       3.43953991    
   714.799988       3.44058990    
   714.900024       3.44106007    
   715.000000       3.44123006    
   715.099976       3.44145012    
   715.200012       3.44185996    
   715.299988       3.44239998    
   715.400024       3.44325995    
   715.500000       3.44376993    
   715.599976       3.44377995    
   715.700012       3.44427991    
   715.799988       3.44444990    
   715.900024       3.44461012    
   716.000000       3.44494009    
   716.099976       3.44512010    
   716.200012       3.44542003    
   716.299988       3.44583988    
   716.400024       3.44620991    
   716.500000       3.44624996    
   716.599976       3.44657993    
   716.700012       3.44675994    
   716.799988       3.44700003    
   716.900024       3.44726992    
   717.000000       3.44780993    
   717.099976       3.44795990    
   717.200012       3.44857001    
   717.299988       3.44919991    
   717.400024       3.44958997    
   717.500000       3.45003009    
   717.599976       3.45024991    
   717.700012       3.45042992    
   717.799988       3.45070004    
   717.900024       3.45125008    
   718.000000       3.45150995    
   718.099976       3.45169997    
   718.200012       3.45195007    
   718.299988       3.45204997    
   718.400024       3.45250010    
   718.500000       3.45292997    
   718.599976       3.45323992    
   718.700012       3.45348001    
   718.799988       3.45391011    
   718.900024       3.45416999    
   719.000000       3.45454001    
   719.099976       3.45491004    
   719.200012       3.45491004    
   719.299988       3.45509005    
   719.400024       3.45544004    
   719.500000       3.45552993    
   719.599976       3.45562005    
   719.700012       3.45603991    
   719.799988       3.45624995    
   719.900024       3.45654011    
   720.000000       3.45699000    
   720.099976       3.45724010    
   720.200012       3.45771003    
   720.299988       3.45812988    
   720.400024       3.45822001    
   720.500000       3.45859003    
   720.599976       3.45885992    
   720.700012       3.45941997    
   720.799988       3.45948005    
   720.900024       3.46015000    
   721.000000       3.46070004    
   721.099976       3.46156001    
   721.200012       3.46177006    
   721.299988       3.46233010    
   721.400024       3.46257997    
   721.500000       3.46287990    
   721.599976       3.46308994    
   721.700012       3.46372008    
   721.799988       3.46409988    
   721.900024       3.46511006    
   722.000000       3.46550989    
   722.099976       3.46584010    
   722.200012       3.46659994    
   722.299988       3.46665001    
   722.400024       3.46690011    
   722.500000       3.46733999    
   722.599976       3.46799994    
   722.700012       3.46838999    
   722.799988       3.46850991    
   722.900024       3.46922994    
   723.000000       3.46954012    
   723.099976       3.46978998    
   723.200012       3.47004008    
   723.299988       3.47094011    
   723.400024       3.47098994    
   723.500000       3.47156000    
   723.599976       3.47178006    
   723.700012       3.47231007    
   723.799988       3.47288990    
   723.900024       3.47322011    
   724.000000       3.47328997    
   724.099976       3.47356009    
   724.200012       3.47363997    
   724.299988       3.47388005    
   724.400024       3.47459006    
   724.500000       3.47459006    
   724.599976       3.47473001    
   724.700012       3.47532010    
   724.799988       3.47579002    
   724.900024       3.47631001    
   725.000000       3.47666001    
   725.099976       3.47679996    
   725.200012       3.47714996    
   725.299988       3.47731996    
   725.400024       3.47746992    
   725.500000       3.47810006    
   725.599976       3.47858000    
   725.700012       3.47917008    
   725.799988       3.47931004    
   725.900024       3.47972989    
   726.000000       3.48013997    
   726.099976       3.48051000    
   726.200012       3.48097992    
   726.299988       3.48117995    
   726.400024       3.48186994    
   726.500000       3.48235011    
   726.599976       3.48270011    
   726.700012       3.48316002    
   726.799988       3.48344994    
   726.900024       3.48362994    
   727.000000       3.48379993    
   727.099976       3.48400998    
   727.200012       3.48423004    
   727.299988       3.48450994    
   727.400024       3.48479009    
   727.500000       3.48505998    
   727.599976       3.48539996    
   727.700012       3.48572993    
   727.799988       3.48625994    
   727.900024       3.48674011    
   728.000000       3.48695993    
   728.099976       3.48727989    
   728.200012       3.48756003    
   728.299988       3.48807001    
   728.400024       3.48868990    
   728.500000       3.48908997    
   728.599976       3.48916006    
   728.700012       3.48955011    
   728.799988       3.48972011    
   728.900024       3.49014997    
   729.000000       3.49032998    
   729.099976       3.49092007    
   729.200012       3.49124002    
   729.299988       3.49158001    
   729.400024       3.49200010    
   729.500000       3.49220991    
   729.599976       3.49235010    
   729.700012       3.49242997    
   729.799988       3.49269009    
   729.900024       3.49294996    
   730.000000       3.49299002    
   730.099976       3.49328995    
   730.200012       3.49375010    
   730.299988       3.49416995    
   730.400024       3.49441004    
   730.500000       3.49475002    
   730.599976       3.49498010    
   730.700012       3.49520993    
   730.799988       3.49587989    
   730.900024       3.49638009    
   731.000000       3.49726009    
   731.099976       3.49757004    
   731.200012       3.49786997    
   731.299988       3.49805999    
   731.400024       3.49852991    
   731.500000       3.49903989    
   731.599976       3.49935007    
   731.700012       3.49963999    
   731.799988       3.50015998    
   731.900024       3.50043011    
   732.000000       3.50096989    
   732.099976       3.50147009    
   732.200012       3.50179005    
   732.299988       3.50196004    
   732.400024       3.50207996    
   732.500000       3.50228000    
   732.599976       3.50253010    
   732.700012       3.50275993    
   732.799988       3.50336003    
   732.900024       3.50378990    
   733.000000       3.50399995    
   733.099976       3.50445008    
   733.200012       3.50454998    
   733.299988       3.50515008    
   733.400024       3.50553012    
   733.500000       3.50591993    
   733.599976       3.50625992    
   733.700012       3.50679994    
   733.799988       3.50713992    
   733.900024       3.50759006    
   734.000000       3.50795007    
   734.099976       3.50811005    
   734.200012       3.50828004    
   734.299988       3.50837994    
   734.400024       3.50879002    
   734.500000       3.50935006    
   734.599976       3.51013994    
   734.700012       3.51015997    
   734.799988       3.51025009    
   734.900024       3.51152992    
   735.000000       3.51204991    
   735.099976       3.51227999    
   735.200012       3.51256990    
   735.299988       3.51322007    
   735.400024       3.51409006    
   735.500000       3.51469994    
   735.599976       3.51504993    
   735.700012       3.51534009    
   735.799988       3.51588988    
   735.900024       3.51633000    
   736.000000       3.51665998    
   736.099976       3.51690006    
   736.200012       3.51711988    
   736.299988       3.51768994    
   736.400024       3.51801991    
   736.500000       3.51813006    
   736.599976       3.51864004    
   736.700012       3.51903009    
   736.799988       3.51939011    
   736.900024       3.52024007    
   737.000000       3.52041006    
   737.099976       3.52082992    
   737.200012       3.52133989    
   737.299988       3.52207994    
   737.400024       3.52207994    
   737.500000       3.52278996    
   737.599976       3.52313995    
   737.700012       3.52392006    
   737.799988       3.52406001    
   737.900024       3.52464008    
   738.000000       3.52530003    
   738.099976       3.52555990    
   738.200012       3.52589989    
   738.299988       3.52636003    
   738.400024       3.52712989    
   738.500000       3.52762008    
   738.599976       3.52767992    
   738.700012       3.52832007    
   738.799988       3.52832007    
   738.900024       3.52879000    
   739.000000       3.52923989    
   739.099976       3.52942991    
   739.200012       3.53011990    
   739.299988       3.53063011    
   739.400024       3.53129005    
   739.500000       3.53143001    
   739.599976       3.53179002    
   739.700012       3.53186011    
   739.799988       3.53238010    
   739.900024       3.53309989    
   740.000000       3.53350997    
   740.099976       3.53360009    
   740.200012       3.53365993    
   740.299988       3.53376007    
   740.400024       3.53407001    
   740.500000       3.53452992    
   740.599976       3.53495002    
   740.700012       3.53573990    
   740.799988       3.53604007    
   740.900024       3.53699994    
   741.000000       3.53722000    
   741.099976       3.53751993    
   741.200012       3.53787994    
   741.299988       3.53850007    
   741.400024       3.53893995    
   741.500000       3.54021001    
   741.599976       3.54054999    
   741.700012       3.54100990    
   741.799988       3.54120994    
   741.900024       3.54133010    
   742.000000       3.54190993    
   742.099976       3.54260993    
   742.200012       3.54334998    
   742.299988       3.54344010    
   742.400024       3.54370999    
   742.500000       3.54400992    
   742.599976       3.54439998    
   742.700012       3.54475999    
   742.799988       3.54505992    
   742.900024       3.54560995    
   743.000000       3.54585004    
   743.099976       3.54615998    
   743.200012       3.54649997    
   743.299988       3.54695010    
   743.400024       3.54718995    
   743.500000       3.54749990    
   743.599976       3.54799008    
   743.700012       3.54883003    
   743.799988       3.54911995    
   743.900024       3.54972005    
   744.000000       3.55023003    
   744.099976       3.55066991    
   744.200012       3.55105996    
   744.299988       3.55135989    
   744.400024       3.55155993    
   744.500000       3.55195999    
   744.599976       3.55224991    
   744.700012       3.55264997    
   744.799988       3.55281997    
   744.900024       3.55283999    
   745.000000       3.55330992    
   745.099976       3.55380011    
   745.200012       3.55446005    
   745.299988       3.55510998    
   745.400024       3.55543995    
   745.500000       3.55543995    
   745.599976       3.55591011    
   745.700012       3.55619001    
   745.799988       3.55647993    
   745.900024       3.55704999    
   746.000000       3.55719995    
   746.099976       3.55761003    
   746.200012       3.55768991    
   746.299988       3.55831003    
   746.400024       3.55859995    
   746.500000       3.55922008    
   746.599976       3.55942988    
   746.700012       3.55962992    
   746.799988       3.56024003    
   746.900024       3.56071997    
   747.000000       3.56071997    
   747.099976       3.56086993    
   747.200012       3.56132007    
   747.299988       3.56136990    
   747.400024       3.56195998    
   747.500000       3.56211996    
   747.599976       3.56251001    
   747.700012       3.56310010    
   747.799988       3.56343007    
   747.900024       3.56364989    
   748.000000       3.56379008    
   748.099976       3.56396008    
   748.200012       3.56418991    
   748.299988       3.56493998    
   748.400024       3.56510997    
   748.500000       3.56552005    
   748.599976       3.56562996    
   748.700012       3.56591010    
   748.799988       3.56620002    
   748.900024       3.56647992    
   749.000000       3.56671000    
   749.099976       3.56693006    
   749.200012       3.56718993    
   749.299988       3.56785989    
   749.400024       3.56808996    
   749.500000       3.56831002    
   749.599976       3.56857991    
   749.700012       3.56888008    
   749.799988       3.56918001    
   749.900024       3.56943989    
   750.000000       3.57003999    
   750.099976       3.57043004    
   750.200012       3.57069993    
   750.299988       3.57086992    
   750.400024       3.57151008    
   750.500000       3.57177997    
   750.599976       3.57195997    
   750.700012       3.57218003    
   750.799988       3.57219005    
   750.900024       3.57230997    
   751.000000       3.57360005    
   751.099976       3.57391000    
   751.200012       3.57431006    
   751.299988       3.57455993    
   751.400024       3.57523990    
   751.500000       3.57545996    
   751.599976       3.57584000    
   751.700012       3.57628989    
   751.799988       3.57680988    
   751.900024       3.57713008    
   752.000000       3.57754993    
   752.099976       3.57803988    
   752.200012       3.57835007    
   752.299988       3.57875991    
   752.400024       3.57907009    
   752.500000       3.57975006    
   752.599976       3.57975006    
   752.700012       3.57993007    
   752.799988       3.58061004    
   752.900024       3.58077002    
   753.000000       3.58101010    
   753.099976       3.58144999    
   753.200012       3.58159995    
   753.299988       3.58187008    
   753.400024       3.58241010    
   753.500000       3.58277011    
   753.599976       3.58289003    
   753.700012       3.58330989    
   753.799988       3.58366990    
   753.900024       3.58410001    
   754.000000       3.58410001    
   754.099976       3.58463001    
   754.200012       3.58494997    
   754.299988       3.58522010    
   754.400024       3.58541989    
   754.500000       3.58597994    
   754.599976       3.58633995    
   754.700012       3.58747005    
   754.799988       3.58805990    
   754.900024       3.58846998    
   755.000000       3.58846998    
   755.099976       3.58909011    
   755.200012       3.58959007    
   755.299988       3.58995008    
   755.400024       3.59082007    
   755.500000       3.59119010    
   755.599976       3.59169006    
   755.700012       3.59201002    
   755.799988       3.59245992    
   755.900024       3.59267998    
   756.000000       3.59291005    
   756.099976       3.59315991    
   756.200012       3.59369993    
   756.299988       3.59398007    
   756.400024       3.59438992    
   756.500000       3.59474993    
   756.599976       3.59494996    
   756.700012       3.59541988    
   756.799988       3.59562993    
   756.900024       3.59665990    
   757.000000       3.59683990    
   757.099976       3.59723997    
   757.200012       3.59752011    
   757.299988       3.59784007    
   757.400024       3.59832001    
   757.500000       3.59856009    
   757.599976       3.59927011    
   757.700012       3.59949994    
   757.799988       3.60003996    
   757.900024       3.60015011    
   758.000000       3.60053992    
   758.099976       3.60081005    
   758.200012       3.60121012    
   758.299988       3.60163999    
   758.400024       3.60189009    
   758.500000       3.60235000    
   758.599976       3.60249996    
   758.700012       3.60284996    
   758.799988       3.60327005    
   758.900024       3.60368991    
   759.000000       3.60395002    
   759.099976       3.60416007    
   759.200012       3.60477996    
   759.299988       3.60532999    
   759.400024       3.60596991    
   759.500000       3.60658002    
   759.599976       3.60676003    
   759.700012       3.60704994    
   759.799988       3.60759997    
   759.900024       3.60816002    
   760.000000       3.60887003    
   760.099976       3.60917997    
   760.200012       3.60963011    
   760.299988       3.60976005    
   760.400024       3.60998011    
   760.500000       3.61058998    
   760.599976       3.61092997    
   760.700012       3.61156011    
   760.799988       3.61197996    
   760.900024       3.61206007    
   761.000000       3.61251998    
   761.099976       3.61281991    
   761.200012       3.61335993    
   761.299988       3.61400008    
   761.400024       3.61407995    
   761.500000       3.61438990    
   761.599976       3.61500001    
   761.700012       3.61542010    
   761.799988       3.61585999    
   761.900024       3.61641002    
   762.000000       3.61683989    
   762.099976       3.61750007    
   762.200012       3.61783004    
   762.299988       3.61866999    
   762.400024       3.61932993    
   762.500000       3.61953998    
   762.599976       3.62018991    
   762.700012       3.62092996    
   762.799988       3.62094998    
   762.900024       3.62103009    
   763.000000       3.62176991    
   763.099976       3.62219000    
   763.200012       3.62245011    
   763.299988       3.62257004    
   763.400024       3.62307000    
   763.500000       3.62328005    
   763.599976       3.62345004    
   763.700012       3.62377000    
   763.799988       3.62434006    
   763.900024       3.62467003    
   764.000000       3.62495995    
   764.099976       3.62538004    
   764.200012       3.62583995    
   764.299988       3.62607002    
   764.400024       3.62691998    
   764.500000       3.62702990    
   764.599976       3.62713003    
   764.700012       3.62737989    
   764.799988       3.62766004    
   764.900024       3.62836003    
   765.000000       3.62863994    
   765.099976       3.62902999    
   765.200012       3.62995005    
   765.299988       3.63003993    
   765.400024       3.63031006    
   765.500000       3.63059998    
   765.599976       3.63106990    
   765.700012       3.63118005    
   765.799988       3.63212991    
   765.900024       3.63233995    
   766.000000       3.63251996    
   766.099976       3.63281012    
   766.200012       3.63355994    
   766.299988       3.63362002    
   766.400024       3.63386989    
   766.500000       3.63435006    
   766.599976       3.63512993    
   766.700012       3.63601995    
   766.799988       3.63632011    
   766.900024       3.63653994    
   767.000000       3.63688993    
   767.099976       3.63743997    
   767.200012       3.63854003    
   767.299988       3.63898993    
   767.400024       3.63934994    
   767.500000       3.63990998    
   767.599976       3.64037991    
   767.700012       3.64081001    
   767.799988       3.64110994    
   767.900024       3.64135003    
   768.000000       3.64174008    
   768.099976       3.64184999    
   768.200012       3.64279008    
   768.299988       3.64327002    
   768.400024       3.64342999    
   768.500000       3.64356995    
   768.599976       3.64381003    
   768.700012       3.64411998    
   768.799988       3.64453006    
   768.900024       3.64517999    
   769.000000       3.64548993    
   769.099976       3.64599991    
   769.200012       3.64626002    
   769.299988       3.64655995    
   769.400024       3.64732003    
   769.500000       3.64761996    
   769.599976       3.64849997    
   769.700012       3.64880991    
   769.799988       3.64897990    
   769.900024       3.64964008    
   770.000000       3.64981008    
   770.099976       3.65029001    
   770.200012       3.65055990    
   770.299988       3.65082002    
   770.400024       3.65130997    
   770.500000       3.65163994    
   770.599976       3.65190005    
   770.700012       3.65253997    
   770.799988       3.65307999    
   770.900024       3.65344000    
   771.000000       3.65370011    
   771.099976       3.65422010    
   771.200012       3.65452003    
   771.299988       3.65472007    
   771.400024       3.65529990    
   771.500000       3.65547991    
   771.599976       3.65605998    
   771.700012       3.65635991    
   771.799988       3.65678000    
   771.900024       3.65723991    
   772.000000       3.65748000    
   772.099976       3.65931010    
   772.200012       3.65968990    
   772.299988       3.66013002    
   772.400024       3.66025996    
   772.500000       3.66101003    
   772.599976       3.66111994    
   772.700012       3.66142011    
   772.799988       3.66173005    
   772.900024       3.66216993    
   773.000000       3.66248012    
   773.099976       3.66277003    
   773.200012       3.66290998    
   773.299988       3.66324997    
   773.400024       3.66418004    
   773.500000       3.66439009    
   773.599976       3.66487002    
   773.700012       3.66526008    
   773.799988       3.66616988    
   773.900024       3.66722012    
   774.000000       3.66773009    
   774.099976       3.66788006    
   774.200012       3.66851997    
   774.299988       3.66897988    
   774.400024       3.66972995    
   774.500000       3.67043996    
   774.599976       3.67086005    
   774.700012       3.67113996    
   774.799988       3.67135000    
   774.900024       3.67199993    
   775.000000       3.67199993    
   775.099976       3.67219996    
   775.200012       3.67264009    
   775.299988       3.67296004    
   775.400024       3.67376995    
   775.500000       3.67392993    
   775.599976       3.67466998    
   775.700012       3.67502999    
   775.799988       3.67547989    
   775.900024       3.67567992    
   776.000000       3.67674994    
   776.099976       3.67712998    
   776.200012       3.67733002    
   776.299988       3.67787004    
   776.400024       3.67827010    
   776.500000       3.67862010    
   776.599976       3.67881989    
   776.700012       3.67952991    
   776.799988       3.67957997    
   776.900024       3.67975998    
   777.000000       3.68008995    
   777.099976       3.68035007    
   777.200012       3.68077993    
   777.299988       3.68103004    
   777.400024       3.68166995    
   777.500000       3.68184996    
   777.599976       3.68201995    
   777.700012       3.68288994    
   777.799988       3.68331003    
   777.900024       3.68374991    
   778.000000       3.68424010    
   778.099976       3.68471003    
   778.200012       3.68477988    
   778.299988       3.68484998    
   778.400024       3.68550992    
   778.500000       3.68575001    
   778.599976       3.68586993    
   778.700012       3.68619990    
   778.799988       3.68657994    
   778.900024       3.68683004    
   779.000000       3.68723989    
   779.099976       3.68759990    
   779.200012       3.68821001    
   779.299988       3.68862009    
   779.400024       3.68875003    
   779.500000       3.68876004    
   779.599976       3.68941998    
   779.700012       3.68967009    
   779.799988       3.69027996    
   779.900024       3.69059992    
   780.000000       3.69120002    
   780.099976       3.69145989    
   780.200012       3.69202995    
   780.299988       3.69250989    
   780.400024       3.69306993    
   780.500000       3.69329000    
   780.599976       3.69374990    
   780.700012       3.69400001    
   780.799988       3.69446993    
   780.900024       3.69461012    
   781.000000       3.69528008    
   781.099976       3.69542003    
   781.200012       3.69597006    
   781.299988       3.69673991    
   781.400024       3.69696999    
   781.500000       3.69746995    
   781.599976       3.69752002    
   781.700012       3.69829011    
   781.799988       3.69970012    
   781.900024       3.70023990    
   782.000000       3.70107007    
   782.099976       3.70140004    
   782.200012       3.70183992    
   782.299988       3.70227003    
   782.400024       3.70255995    
   782.500000       3.70303011    
   782.599976       3.70336008    
   782.700012       3.70409989    
   782.799988       3.70445991    
   782.900024       3.70556998    
   783.000000       3.70580006    
   783.099976       3.70600009    
   783.200012       3.70660996    
   783.299988       3.70682001    
   783.400024       3.70706010    
   783.500000       3.70765996    
   783.599976       3.70778990    
   783.700012       3.70800996    
   783.799988       3.70863008    
   783.900024       3.70951009    
   784.000000       3.70963001    
   784.099976       3.70988989    
   784.200012       3.71006989    
   784.299988       3.71081996    
   784.400024       3.71094990    
   784.500000       3.71110010    
   784.599976       3.71130991    
   784.700012       3.71141005    
   784.799988       3.71229005    
   784.900024       3.71266007    
   785.000000       3.71334004    
   785.099976       3.71346998    
   785.200012       3.71373010    
   785.299988       3.71443009    
   785.400024       3.71495008    
   785.500000       3.71507001    
   785.599976       3.71550989    
   785.700012       3.71587992    
   785.799988       3.71620989    
   785.900024       3.71774006    
   786.000000       3.71796989    
   786.099976       3.71854997    
   786.200012       3.71876001    
   786.299988       3.71946001    
   786.400024       3.71981001    
   786.500000       3.72017002    
   786.599976       3.72037005    
   786.700012       3.72076988    
   786.799988       3.72101998    
   786.900024       3.72138000    
   787.000000       3.72258997    
   787.099976       3.72304010    
   787.200012       3.72386003    
   787.299988       3.72415996    
   787.400024       3.72493005    
   787.500000       3.72507000    
   787.599976       3.72545004    
   787.700012       3.72630000    
   787.799988       3.72709990    
   787.900024       3.72781992    
   788.000000       3.72821999    
   788.099976       3.72848010    
   788.200012       3.72858000    
   788.299988       3.72937012    
   788.400024       3.72988009    
   788.500000       3.73006010    
   788.599976       3.73041010    
   788.700012       3.73073006    
   788.799988       3.73105001    
   788.900024       3.73143005    
   789.000000       3.73184991    
   789.099976       3.73202991    
   789.200012       3.73235989    
   789.299988       3.73270988    
   789.400024       3.73360991    
   789.500000       3.73387003    
   789.599976       3.73458004    
   789.700012       3.73545003    
   789.799988       3.73586011    
   789.900024       3.73621988    
   790.000000       3.73654008    
   790.099976       3.73674989    
   790.200012       3.73707008    
   790.299988       3.73750997    
   790.400024       3.73804998    
   790.500000       3.73938990    
   790.599976       3.73991990    
   790.700012       3.74011993    
   790.799988       3.74049997    
   790.900024       3.74108005    
   791.000000       3.74163008    
   791.099976       3.74185991    
   791.200012       3.74185991    
   791.299988       3.74273992    
   791.400024       3.74273992    
   791.500000       3.74299002    
   791.599976       3.74343991    
   791.700012       3.74394989    
   791.799988       3.74423003    
   791.900024       3.74522996    
   792.000000       3.74538994    
   792.099976       3.74569988    
   792.200012       3.74617004    
   792.299988       3.74644995    
   792.400024       3.74675012    
   792.500000       3.74721003    
   792.599976       3.74732995    
   792.700012       3.74809003    
   792.799988       3.74834991    
   792.900024       3.74862003    
   793.000000       3.74896002    
   793.099976       3.74963999    
   793.200012       3.75051999    
   793.299988       3.75134993    
   793.400024       3.75166988    
   793.500000       3.75194001    
   793.599976       3.75232005    
   793.700012       3.75254989    
   793.799988       3.75295997    
   793.900024       3.75322008    
   794.000000       3.75365996    
   794.099976       3.75434995    
   794.200012       3.75453997    
   794.299988       3.75531006    
   794.400024       3.75585008    
   794.500000       3.75621009    
   794.599976       3.75671005    
   794.700012       3.75711012    
   794.799988       3.75755000    
   794.900024       3.75785995    
   795.000000       3.75804996    
   795.099976       3.75918007    
   795.200012       3.75956988    
   795.299988       3.75998998    
   795.400024       3.76020002    
   795.500000       3.76033998    
   795.599976       3.76074004    
   795.700012       3.76108003    
   795.799988       3.76144004    
   795.900024       3.76173997    
   796.000000       3.76220989    
   796.099976       3.76264000    
   796.200012       3.76292992    
   796.299988       3.76372004    
   796.400024       3.76388001    
   796.500000       3.76411009    
   796.599976       3.76457000    
   796.700012       3.76506996    
   796.799988       3.76538992    
   796.900024       3.76560998    
   797.000000       3.76598001    
   797.099976       3.76637006    
   797.200012       3.76718998    
   797.299988       3.76771998    
   797.400024       3.76791000    
   797.500000       3.76888990    
   797.599976       3.76922011    
   797.700012       3.76945996    
   797.799988       3.77012992    
   797.900024       3.77112007    
   798.000000       3.77143002    
   798.099976       3.77180004    
   798.200012       3.77180004    
   798.299988       3.77239990    
   798.400024       3.77292991    
   798.500000       3.77305007    
   798.599976       3.77342010    
   798.700012       3.77354002    
   798.799988       3.77398992    
   798.900024       3.77424002    
   799.000000       3.77449012    
   799.099976       3.77461004    
   799.200012       3.77530003    
   799.299988       3.77559996    
   799.400024       3.77599001    
   799.500000       3.77620006    
   799.599976       3.77697992    
   799.700012       3.77726007    
   799.799988       3.77770996    
   799.900024       3.77777004    
   800.000000       3.77817988    
   800.099976       3.77828002    
   800.200012       3.77859998    
   800.299988       3.77870011    
   800.400024       3.77902007    
   800.500000       3.77964997    
   800.599976       3.77975011    
   800.700012       3.78009009    
   800.799988       3.78067994    
   800.900024       3.78083992    
   801.000000       3.78137994    
   801.099976       3.78156996    
   801.200012       3.78233004    
   801.299988       3.78262997    
   801.400024       3.78303003    
   801.500000       3.78396010    
   801.599976       3.78441000    
   801.700012       3.78520012    
   801.799988       3.78559995    
   801.900024       3.78599000    
   802.000000       3.78666997    
   802.099976       3.78715992    
   802.200012       3.78780007    
   802.299988       3.78797007    
   802.400024       3.78847003    
   802.500000       3.78860998    
   802.599976       3.78923011    
   802.700012       3.78945994    
   802.799988       3.78971004    
   802.900024       3.78993011    
   803.000000       3.79035997    
   803.099976       3.79069996    
   803.200012       3.79108000    
   803.299988       3.79140997    
   803.400024       3.79177999    
   803.500000       3.79235005    
   803.599976       3.79313993    
   803.700012       3.79342008    
   803.799988       3.79394007    
   803.900024       3.79445004    
   804.000000       3.79475999    
   804.099976       3.79479003    
   804.200012       3.79505992    
   804.299988       3.79573989    
   804.400024       3.79590011    
   804.500000       3.79663992    
   804.599976       3.79758000    
   804.700012       3.79796004    
   804.799988       3.79813004    
   804.900024       3.79858994    
   805.000000       3.79883003    
   805.099976       3.79935002    
   805.200012       3.79963994    
   805.299988       3.79967999    
   805.400024       3.80027008    
   805.500000       3.80050993    
   805.599976       3.80122995    
   805.700012       3.80144000    
   805.799988       3.80230999    
   805.900024       3.80259991    
   806.000000       3.80300999    
   806.099976       3.80330992    
   806.200012       3.80333996    
   806.299988       3.80367994    
   806.400024       3.80431008    
   806.500000       3.80436993    
   806.599976       3.80528998    
   806.700012       3.80558991    
   806.799988       3.80608010    
   806.900024       3.80636001    
   807.000000       3.80692005    
   807.099976       3.80716991    
   807.200012       3.80730009    
   807.299988       3.80746007    
   807.400024       3.80809999    
   807.500000       3.80848002    
   807.599976       3.80859995    
   807.700012       3.80894995    
   807.799988       3.80970001    
   807.900024       3.81051993    
   808.000000       3.81082010    
   808.099976       3.81140995    
   808.200012       3.81193995    
   808.299988       3.81261992    
   808.400024       3.81297994    
   808.500000       3.81336999    
   808.599976       3.81352997    
   808.700012       3.81384993    
   808.799988       3.81434989    
   808.900024       3.81469989    
   809.000000       3.81531000    
   809.099976       3.81605005    
   809.200012       3.81649995    
   809.299988       3.81690001    
   809.400024       3.81732011    
   809.500000       3.81785989    
   809.599976       3.81808996    
   809.700012       3.81822991    
   809.799988       3.81941009    
   809.900024       3.81970000    
   810.000000       3.81997991    
   810.099976       3.82052994    
   810.200012       3.82096004    
   810.299988       3.82121992    
   810.400024       3.82155991    
   810.500000       3.82204008    
   810.599976       3.82265997    
   810.700012       3.82322001    
   810.799988       3.82344007    
   810.900024       3.82358003    
   811.000000       3.82387996    
   811.099976       3.82437992    
   811.200012       3.82454991    
   811.299988       3.82508993    
   811.400024       3.82572007    
   811.500000       3.82699990    
   811.599976       3.82760000    
   811.700012       3.82821012    
   811.799988       3.82890010    
   811.900024       3.82926011    
   812.000000       3.82955003    
   812.099976       3.82981992    
   812.200012       3.82998991    
   812.299988       3.83061004    
   812.400024       3.83122993    
   812.500000       3.83192992    
   812.599976       3.83222008    
   812.700012       3.83269000    
   812.799988       3.83320999    
   812.900024       3.83378005    
   813.000000       3.83379006    
   813.099976       3.83398008    
   813.200012       3.83441997    
   813.299988       3.83488989    
   813.400024       3.83502007    
   813.500000       3.83589005    
   813.599976       3.83614993    
   813.700012       3.83636999    
   813.799988       3.83671999    
   813.900024       3.83769989    
   814.000000       3.83810997    
   814.099976       3.83827996    
   814.200012       3.83841991    
   814.299988       3.83874011    
   814.400024       3.83904004    
   814.500000       3.83916998    
   814.599976       3.83958006    
   814.700012       3.84036994    
   814.799988       3.84078002    
   814.900024       3.84160995    
   815.000000       3.84177995    
   815.099976       3.84200001    
   815.200012       3.84224010    
   815.299988       3.84317994    
   815.400024       3.84347010    
   815.500000       3.84402990    
   815.599976       3.84402990    
   815.700012       3.84428000    
   815.799988       3.84477997    
   815.900024       3.84507990    
   816.000000       3.84539008    
   816.099976       3.84582996    
   816.200012       3.84611011    
   816.299988       3.84662008    
   816.400024       3.84697008    
   816.500000       3.84731007    
   816.599976       3.84735990    
   816.700012       3.84750009    
   816.799988       3.84840012    
   816.900024       3.84847999    
   817.000000       3.84873009    
   817.099976       3.84939003    
   817.200012       3.85023999    
   817.299988       3.85055995    
   817.400024       3.85138011    
   817.500000       3.85186005    
   817.599976       3.85208988    
   817.700012       3.85265994    
   817.799988       3.85311007    
   817.900024       3.85335994    
   818.000000       3.85384011    
   818.099976       3.85413003    
   818.200012       3.85420990    
   818.299988       3.85470009    
   818.400024       3.85493994    
   818.500000       3.85567999    
   818.599976       3.85647988    
   818.700012       3.85675001    
   818.799988       3.85724998    
   818.900024       3.85763001    
   819.000000       3.85789990    
   819.099976       3.85840011    
   819.200012       3.85876012    
   819.299988       3.85908008    
   819.400024       3.85930991    
   819.500000       3.85973001    
   819.599976       3.86015010    
   819.700012       3.86041999    
   819.799988       3.86101007    
   819.900024       3.86119008    
   820.000000       3.86174011    
   820.099976       3.86207008    
   820.200012       3.86292005    
   820.299988       3.86330009    
   820.400024       3.86387992    
   820.500000       3.86419010    
   820.599976       3.86466002    
   820.700012       3.86472988    
   820.799988       3.86525989    
   820.900024       3.86605000    
   821.000000       3.86680007    
   821.099976       3.86721992    
   821.200012       3.86739993    
   821.299988       3.86802006    
   821.400024       3.86811996    
   821.500000       3.86872005    
   821.599976       3.86914992    
   821.700012       3.86964011    
   821.799988       3.86989999    
   821.900024       3.87092996    
   822.000000       3.87170005    
   822.099976       3.87199998    
   822.200012       3.87274003    
   822.299988       3.87319994    
   822.400024       3.87337995    
   822.500000       3.87368989    
   822.599976       3.87397003    
   822.700012       3.87459993    
   822.799988       3.87477994    
   822.900024       3.87535000    
   823.000000       3.87629008    
   823.099976       3.87678003    
   823.200012       3.87739992    
   823.299988       3.87767005    
   823.400024       3.87807012    
   823.500000       3.87851000    
   823.599976       3.87877011    
   823.700012       3.87911010    
   823.799988       3.87944007    
   823.900024       3.88015008    
   824.000000       3.88140011    
   824.099976       3.88151002    
   824.200012       3.88185000    
   824.299988       3.88225007    
   824.400024       3.88286996    
   824.500000       3.88340998    
   824.599976       3.88379002    
   824.700012       3.88418007    
   824.799988       3.88472009    
   824.900024       3.88518000    
   825.000000       3.88577008    
   825.099976       3.88594007    
   825.200012       3.88646007    
   825.299988       3.88667011    
   825.400024       3.88684011    
   825.500000       3.88696003    
   825.599976       3.88733006    
   825.700012       3.88771009    
   825.799988       3.88802004    
   825.900024       3.88825011    
   826.000000       3.88871002    
   826.099976       3.88898993    
   826.200012       3.88936996    
   826.299988       3.88997006    
   826.400024       3.89063001    
   826.500000       3.89115000    
   826.599976       3.89141989    
   826.700012       3.89169002    
   826.799988       3.89280009    
   826.900024       3.89346004    
   827.000000       3.89434004    
   827.099976       3.89468002    
   827.200012       3.89502001    
   827.299988       3.89558005    
   827.400024       3.89565992    
   827.500000       3.89632010    
   827.599976       3.89681005    
   827.700012       3.89720011    
   827.799988       3.89752007    
   827.900024       3.89826989    
   828.000000       3.89882994    
   828.099976       3.89897990    
   828.200012       3.89977002    
   828.299988       3.90017009    
   828.400024       3.90035009    
   828.500000       3.90084004    
   828.599976       3.90121007    
   828.700012       3.90189004    
   828.799988       3.90259004    
   828.900024       3.90288997    
   829.000000       3.90345001    
   829.099976       3.90399003    
   829.200012       3.90426993    
   829.299988       3.90528989    
   829.400024       3.90572000    
   829.500000       3.90616012    
   829.599976       3.90670991    
   829.700012       3.90753007    
   829.799988       3.90799999    
   829.900024       3.90848994    
   830.000000       3.90863991    
   830.099976       3.90913010    
   830.200012       3.91053009    
   830.299988       3.91077995    
   830.400024       3.91078997    
   830.500000       3.91093993    
   830.599976       3.91122007    
   830.700012       3.91125989    
   830.799988       3.91137004    
   830.900024       3.91166997    
   831.000000       3.91195989    
   831.099976       3.91230011    
   831.200012       3.91280007    
   831.299988       3.91306996    
   831.400024       3.91406989    
   831.500000       3.91459990    
   831.599976       3.91503000    
   831.700012       3.91528010    
   831.799988       3.91577005    
   831.900024       3.91628003    
   832.000000       3.91634011    
   832.099976       3.91720009    
   832.200012       3.91831994    
   832.299988       3.91861010    
   832.400024       3.91896009    
   832.500000       3.91943002    
   832.599976       3.92013001    
   832.700012       3.92067003    
   832.799988       3.92167997    
   832.900024       3.92214990    
   833.000000       3.92322993    
   833.099976       3.92364001    
   833.200012       3.92398000    
   833.299988       3.92443991    
   833.400024       3.92494988    
   833.500000       3.92598009    
   833.599976       3.92688990    
   833.700012       3.92711997    
   833.799988       3.92771006    
   833.900024       3.92787004    
   834.000000       3.92813993    
   834.099976       3.92833996    
   834.200012       3.92899990    
   834.299988       3.92963004    
   834.400024       3.92988992    
   834.500000       3.93039989    
   834.599976       3.93103004    
   834.700012       3.93146992    
   834.799988       3.93183994    
   834.900024       3.93246007    
   835.000000       3.93266010    
   835.099976       3.93335009    
   835.200012       3.93385005    
   835.299988       3.93471003    
   835.400024       3.93501997    
   835.500000       3.93599010    
   835.599976       3.93663001    
   835.700012       3.93725991    
   835.799988       3.93790007    
   835.900024       3.93833995    
   836.000000       3.93880010    
   836.099976       3.93988991    
   836.200012       3.94053006    
   836.299988       3.94114995    
   836.400024       3.94146991    
   836.500000       3.94169998    
   836.599976       3.94272995    
   836.700012       3.94310999    
   836.799988       3.94338012    
   836.900024       3.94356990    
   837.000000       3.94408989    
   837.099976       3.94490004    
   837.200012       3.94515991    
   837.299988       3.94550991    
   837.400024       3.94617009    
   837.500000       3.94743991    
   837.599976       3.94879007    
   837.700012       3.94923997    
   837.799988       3.94936991    
   837.900024       3.94952011    
   838.000000       3.94990993    
   838.099976       3.95015001    
   838.200012       3.95027995    
   838.299988       3.95092010    
   838.400024       3.95198011    
   838.500000       3.95237994    
   838.599976       3.95301008    
   838.700012       3.95325994    
   838.799988       3.95341992    
   838.900024       3.95448995    
   839.000000       3.95533991    
   839.099976       3.95614004    
   839.200012       3.95623994    
   839.299988       3.95793009    
   839.400024       3.95806003    
   839.500000       3.95881009    
   839.599976       3.95900989    
   839.700012       3.95955992    
   839.799988       3.96039009    
   839.900024       3.96056008    
   840.000000       3.96108007    
   840.099976       3.96162009    
   840.200012       3.96221995    
   840.299988       3.96268010    
   840.400024       3.96340990    
   840.500000       3.96399999    
   840.599976       3.96423006    
   840.700012       3.96439004    
   840.799988       3.96471000    
   840.900024       3.96533990    
   841.000000       3.96547008    
   841.099976       3.96605992    
   841.200012       3.96665001    
   841.299988       3.96709991    
   841.400024       3.96737003    
   841.500000       3.96813011    
   841.599976       3.96907997    
   841.700012       3.96958995    
   841.799988       3.97023010    
   841.900024       3.97111011    
   842.000000       3.97154999    
   842.099976       3.97186995    
   842.200012       3.97226000    
   842.299988       3.97293997    
   842.400024       3.97325993    
   842.500000       3.97368002    
   842.599976       3.97415996    
   842.700012       3.97498012    
   842.799988       3.97546005    
   842.900024       3.97556996    
   843.000000       3.97659993    
   843.099976       3.97671008    
   843.200012       3.97755003    
   843.299988       3.97851992    
   843.400024       3.97882009    
   843.500000       3.97918010    
   843.599976       3.97964001    
   843.700012       3.98022008    
   843.799988       3.98084998    
   843.900024       3.98147011    
   844.000000       3.98202991    
   844.099976       3.98278999    
   844.200012       3.98367000    
   844.299988       3.98425007    
   844.400024       3.98488998    
   844.500000       3.98540998    
   844.599976       3.98626995    
   844.700012       3.98672009    
   844.799988       3.98688006    
   844.900024       3.98821998    
   845.000000       3.98878002    
   845.099976       3.98917007    
   845.200012       3.98995996    
   845.299988       3.99062991    
   845.400024       3.99083996    
   845.500000       3.99088001    
   845.599976       3.99150991    
   845.700012       3.99207997    
   845.799988       3.99253988    
   845.900024       3.99274993    
   846.000000       3.99293995    
   846.099976       3.99337006    
   846.200012       3.99347997    
   846.299988       3.99388003    
   846.400024       3.99432993    
   846.500000       3.99511003    
   846.599976       3.99537992    
   846.700012       3.99549007    
   846.799988       3.99619007    
   846.900024       3.99642992    
   847.000000       3.99745011    
   847.099976       3.99787998    
   847.200012       3.99808002    
   847.299988       3.99848008    
   847.400024       3.99901009    
   847.500000       3.99926996    
   847.599976       3.99950004    
   847.700012       3.99977994    
   847.799988       4.00000000    
   847.900024       4.00024986    
   848.000000       4.00126982    
   848.099976       4.00158024    
   848.200012       4.00252008    
   848.299988       4.00305986    
   848.400024       4.00374985    
   848.500000       4.00490999    
   848.599976       4.00544024    
   848.700012       4.00663996    
   848.799988       4.00705004    
   848.900024       4.00727987    
   849.000000       4.00758982    
   849.099976       4.00808001    
   849.200012       4.00829983    
   849.299988       4.00859022    
   849.400024       4.00905991    
   849.500000       4.00973988    
   849.599976       4.00993013    
   849.700012       4.01073980    
   849.799988       4.01105022    
   849.900024       4.01155996    
   850.000000       4.01182985    
   850.099976       4.01272011    
   850.200012       4.01330996    
   850.299988       4.01360989    
   850.400024       4.01389980    
   850.500000       4.01461983    
   850.599976       4.01540995    
   850.700012       4.01652002    
   850.799988       4.01756001    
   850.900024       4.01767015    
   851.000000       4.01807022    
   851.099976       4.01870012    
   851.200012       4.01870012    
   851.299988       4.01955986    
   851.400024       4.01995993    
   851.500000       4.02026987    
   851.599976       4.02072001    
   851.700012       4.02135992    
   851.799988       4.02185011    
   851.900024       4.02232981    
   852.000000       4.02249002    
   852.099976       4.02308989    
   852.200012       4.02342987    
   852.299988       4.02357006    
   852.400024       4.02383995    
   852.500000       4.02409983    
   852.599976       4.02471018    
   852.700012       4.02521992    
   852.799988       4.02539015    
   852.900024       4.02634001    
   853.000000       4.02704000    
   853.099976       4.02755022    
   853.200012       4.02755022    
   853.299988       4.02764988    
   853.400024       4.02876997    
   853.500000       4.03154993    
   853.599976       4.03185987    
   853.700012       4.03253984    
   853.799988       4.03306007    
   853.900024       4.03318977    
   854.000000       4.03331995    
   854.099976       4.03351021    
   854.200012       4.03380013    
   854.299988       4.03463984    
   854.400024       4.03474998    
   854.500000       4.03531981    
   854.599976       4.03558016    
   854.700012       4.03573990    
   854.799988       4.03606987    
   854.900024       4.03690004    
   855.000000       4.03770018    
   855.099976       4.03812981    
   855.200012       4.03882980    
   855.299988       4.03917980    
   855.400024       4.03941011    
   855.500000       4.04049015    
   855.599976       4.04127979    
   855.700012       4.04196978    
   855.799988       4.04300022    
   855.900024       4.04346991    
   856.000000       4.04432011    
   856.099976       4.04507017    
   856.200012       4.04539013    
   856.299988       4.04608011    
   856.400024       4.04648018    
   856.500000       4.04734993    
   856.599976       4.04787016    
   856.700012       4.04842997    
   856.799988       4.04858017    
   856.900024       4.04935980    
   857.000000       4.05038023    
   857.099976       4.05114985    
   857.200012       4.05245018    
   857.299988       4.05264997    
   857.400024       4.05312014    
   857.500000       4.05343008    
   857.599976       4.05481005    
   857.700012       4.05556011    
   857.799988       4.05599022    
   857.900024       4.05671978    
   858.000000       4.05727005    
   858.099976       4.05746984    
   858.200012       4.05804014    
   858.299988       4.05819988    
   858.400024       4.05868006    
   858.500000       4.05901003    
   858.599976       4.05949020    
   858.700012       4.05989981    
   858.799988       4.06042004    
   858.900024       4.06110001    
   859.000000       4.06150007    
   859.099976       4.06195021    
   859.200012       4.06201982    
   859.299988       4.06264019    
   859.400024       4.06312990    
   859.500000       4.06357002    
   859.599976       4.06392002    
   859.700012       4.06461000    
   859.799988       4.06484985    
   859.900024       4.06544018    
   860.000000       4.06629992    
   860.099976       4.06640005    
   860.200012       4.06690979    
   860.299988       4.06723022    
   860.400024       4.06858015    
   860.500000       4.06899977    
   860.599976       4.06990004    
   860.700012       4.07062006    
   860.799988       4.07163000    
   860.900024       4.07211018    
   861.000000       4.07241011    
   861.099976       4.07296991    
   861.200012       4.07296991    
   861.299988       4.07360983    
   861.400024       4.07406998    
   861.500000       4.07446003    
   861.599976       4.07534981    
   861.700012       4.07570982    
   861.799988       4.07622004    
   861.900024       4.07749987    
   862.000000       4.07775021    
   862.099976       4.07857990    
   862.200012       4.07885981    
   862.299988       4.07897997    
   862.400024       4.07934999    
   862.500000       4.08048010    
   862.599976       4.08088017    
   862.700012       4.08141994    
   862.799988       4.08216000    
   862.900024       4.08297014    
   863.000000       4.08332014    
   863.099976       4.08382988    
   863.200012       4.08421993    
   863.299988       4.08485985    
   863.400024       4.08541012    
   863.500000       4.08595991    
   863.599976       4.08625984    
   863.700012       4.08625984    
   863.799988       4.08640003    
   863.900024       4.08681011    
   864.000000       4.08768988    
   864.099976       4.08861017    
   864.200012       4.08861017    
   864.299988       4.08920002    
   864.400024       4.08985996    
   864.500000       4.09043980    
   864.599976       4.09101009    
   864.700012       4.09181976    
   864.799988       4.09190989    
   864.900024       4.09259987    
   865.000000       4.09355021    
   865.099976       4.09392023    
   865.200012       4.09450006    
   865.299988       4.09508991    
   865.400024       4.09601021    
   865.500000       4.09711981    
   865.599976       4.09737015    
   865.700012       4.09748983    
   865.799988       4.09817982    
   865.900024       4.09836006    
   866.000000       4.09876013    
   866.099976       4.09919024    
   866.200012       4.09950018    
   866.299988       4.10059977    
   866.400024       4.10110998    
   866.500000       4.10159016    
   866.599976       4.10206985    
   866.700012       4.10268021    
   866.799988       4.10290003    
   866.900024       4.10311985    
   867.000000       4.10346985    
   867.099976       4.10403013    
   867.200012       4.10447979    
   867.299988       4.10479021    
   867.400024       4.10536003    
   867.500000       4.10597992    
   867.599976       4.10640001    
   867.700012       4.10655022    
   867.799988       4.10754013    
   867.900024       4.10860014    
   868.000000       4.10902023    
   868.099976       4.10930014    
   868.200012       4.10981989    
   868.299988       4.11059999    
   868.400024       4.11176014    
   868.500000       4.11229992    
   868.599976       4.11266994    
   868.700012       4.11287022    
   868.799988       4.11324978    
   868.900024       4.11408997    
   869.000000       4.11453009    
   869.099976       4.11496019    
   869.200012       4.11528015    
   869.299988       4.11561012    
   869.400024       4.11575985    
   869.500000       4.11662006    
   869.599976       4.11695004    
   869.700012       4.11720991    
   869.799988       4.11780977    
   869.900024       4.11819983    
   870.000000       4.11829996    
   870.099976       4.11959982    
   870.200012       4.11980009    
   870.299988       4.12005997    
   870.400024       4.12102985    
   870.500000       4.12127018    
   870.599976       4.12187004    
   870.700012       4.12201023    
   870.799988       4.12249994    
   870.900024       4.12292004    
   871.000000       4.12343979    
   871.099976       4.12365007    
   871.200012       4.12423992    
   871.299988       4.12473011    
   871.400024       4.12522984    
   871.500000       4.12547016    
   871.599976       4.12587023    
   871.700012       4.12673998    
   871.799988       4.12699986    
   871.900024       4.12838984    
   872.000000       4.12880993    
   872.099976       4.12939978    
   872.200012       4.12975979    
   872.299988       4.13015985    
   872.400024       4.13047981    
   872.500000       4.13114977    
   872.599976       4.13244009    
   872.700012       4.13327980    
   872.799988       4.13396978    
   872.900024       4.13413000    
   873.000000       4.13472986    
   873.099976       4.13493013    
   873.200012       4.13521004    
   873.299988       4.13556004    
   873.400024       4.13602018    
   873.500000       4.13631010    
   873.599976       4.13651991    
   873.700012       4.13740015    
   873.799988       4.13777018    
   873.900024       4.13888979    
   874.000000       4.13923979    
   874.099976       4.13942003    
   874.200012       4.14006996    
   874.299988       4.14053011    
   874.400024       4.14101982    
   874.500000       4.14263010    
   874.599976       4.14334011    
   874.700012       4.14396000    
   874.799988       4.14461994    
   874.900024       4.14468002    
   875.000000       4.14533997    
   875.099976       4.14586020    
   875.200012       4.14627981    
   875.299988       4.14656019    
   875.400024       4.14690018    
   875.500000       4.14783001    
   875.599976       4.14806986    
   875.700012       4.14839983    
   875.799988       4.14882994    
   875.900024       4.14949989    
   876.000000       4.15008020    
   876.099976       4.15044022    
   876.200012       4.15071011    
   876.299988       4.15094995    
   876.400024       4.15157986    
   876.500000       4.15164995    
   876.599976       4.15220022    
   876.700012       4.15259981    
   876.799988       4.15314007    
   876.900024       4.15371990    
   877.000000       4.15427017    
   877.099976       4.15541983    
   877.200012       4.15558004    
   877.299988       4.15611982    
   877.400024       4.15636015    
   877.500000       4.15647984    
   877.599976       4.15711021    
   877.700012       4.15757990    
   877.799988       4.15792990    
   877.900024       4.15860987    
   878.000000       4.15895987    
   878.099976       4.15974998    
   878.200012       4.16029978    
   878.299988       4.16070986    
   878.400024       4.16129017    
   878.500000       4.16222000    
   878.599976       4.16251993    
   878.700012       4.16316986    
   878.799988       4.16373014    
   878.900024       4.16438007    
   879.000000       4.16491985    
   879.099976       4.16519022    
   879.200012       4.16590977    
   879.299988       4.16632986    
   879.400024       4.16712999    
   879.500000       4.16716003    
   879.599976       4.16755009    
   879.700012       4.16815996    
   879.799988       4.16832018    
   879.900024       4.16890001    
   880.000000       4.17000008    
   880.099976       4.17068005    
   880.200012       4.17137003    
   880.299988       4.17209005    
   880.400024       4.17238998    
   880.500000       4.17265987    
   880.599976       4.17322016    
   880.700012       4.17348003    
   880.799988       4.17423010    
   880.900024       4.17522001    
   881.000000       4.17608976    
   881.099976       4.17657995    
   881.200012       4.17686987    
   881.299988       4.17835999    
   881.400024       4.17866993    
   881.500000       4.17913008    
   881.599976       4.17937994    
   881.700012       4.18004990    
   881.799988       4.18070984    
   881.900024       4.18129015    
   882.000000       4.18176985    
   882.099976       4.18183994    
   882.200012       4.18209982    
   882.299988       4.18239021    
   882.400024       4.18275023    
   882.500000       4.18337011    
   882.599976       4.18388987    
   882.700012       4.18451977    
   882.799988       4.18530989    
   882.900024       4.18558979    
   883.000000       4.18597984    
   883.099976       4.18643999    
   883.200012       4.18751001    
   883.299988       4.18816996    
   883.400024       4.18898010    
   883.500000       4.18948984    
   883.599976       4.19018984    
   883.700012       4.19081020    
   883.799988       4.19150019    
   883.900024       4.19184017    
   884.000000       4.19247007    
   884.099976       4.19275999    
   884.200012       4.19295979    
   884.299988       4.19314003    
   884.400024       4.19349003    
   884.500000       4.19366980    
   884.599976       4.19408989    
   884.700012       4.19459009    
   884.799988       4.19610023    
   884.900024       4.19620991    
   885.000000       4.19645977    
   885.099976       4.19723988    
   885.200012       4.19747019    
   885.299988       4.19812012    
   885.400024       4.19895983    
   885.500000       4.19947004    
   885.599976       4.20026016    
   885.700012       4.20060015    
   885.799988       4.20107985    
   885.900024       4.20269012    
   886.000000       4.20346022    
   886.099976       4.20404005    
   886.200012       4.20442009    
   886.299988       4.20477009    
   886.400024       4.20491982    
   886.500000       4.20542002    
   886.599976       4.20581007    
   886.700012       4.20683002    
   886.799988       4.20714998    
   886.900024       4.20762014    
   887.000000       4.20842981    
   887.099976       4.20869017    
   887.200012       4.20909977    
   887.299988       4.20957994    
   887.400024       4.20998001    
   887.500000       4.21077013    
   887.599976       4.21145010    
   887.700012       4.21235991    
   887.799988       4.21332979    
   887.900024       4.21471977    
   888.000000       4.21500015    
   888.099976       4.21542978    
   888.200012       4.21576023    
   888.299988       4.21641016    
   888.400024       4.21693993    
   888.500000       4.21747017    
   888.599976       4.21779013    
   888.700012       4.21859980    
   888.799988       4.21886015    
   888.900024       4.21916008    
   889.000000       4.22039986    
   889.099976       4.22071981    
   889.200012       4.22097015    
   889.299988       4.22171021    
   889.400024       4.22230005    
   889.500000       4.22277021    
   889.599976       4.22352982    
   889.700012       4.22404003    
   889.799988       4.22417021    
   889.900024       4.22449017    
   890.000000       4.22565985    
   890.099976       4.22604990    
   890.200012       4.22665024    
   890.299988       4.22751999    
   890.400024       4.22836018    
   890.500000       4.22875023    
   890.599976       4.22947979    
   890.700012       4.23053980    
   890.799988       4.23119020    
   890.900024       4.23154020    
   891.000000       4.23223019    
   891.099976       4.23264980    
   891.200012       4.23340988    
   891.299988       4.23397017    
   891.400024       4.23437977    
   891.500000       4.23471022    
   891.599976       4.23576021    
   891.700012       4.23666000    
   891.799988       4.23777008    
   891.900024       4.23797989    
   892.000000       4.23864985    
   892.099976       4.23903990    
   892.200012       4.23979998    
   892.299988       4.24027014    
   892.400024       4.24106979    
   892.500000       4.24135017    
   892.599976       4.24218988    
   892.700012       4.24229002    
   892.799988       4.24283981    
   892.900024       4.24350023    
   893.000000       4.24400997    
   893.099976       4.24447012    
   893.200012       4.24482012    
   893.299988       4.24558020    
   893.400024       4.24597979    
   893.500000       4.24597979    
   893.599976       4.24685001    
   893.700012       4.24696016    
   893.799988       4.24764013    
   893.900024       4.24838018    
   894.000000       4.24862003    
   894.099976       4.24896002    
   894.200012       4.24907017    
   894.299988       4.24941015    
   894.400024       4.24994993    
   894.500000       4.25039005    
   894.599976       4.25041008    
   894.700012       4.25113010    
   894.799988       4.25202990    
   894.900024       4.25236988    
   895.000000       4.25308990    
   895.099976       4.25347996    
   895.200012       4.25361013    
   895.299988       4.25389004    
   895.400024       4.25427008    
   895.500000       4.25624990    
   895.599976       4.25665998    
   895.700012       4.25685978    
   895.799988       4.25733995    
   895.900024       4.25761986    
   896.000000       4.25816011    
   896.099976       4.25911999    
   896.200012       4.25978994    
   896.299988       4.26029015    
   896.400024       4.26042986    
   896.500000       4.26079988    
   896.599976       4.26130009    
   896.700012       4.26141977    
   896.799988       4.26162004    
   896.900024       4.26196003    
   897.000000       4.26271009    
   897.099976       4.26332998    
   897.200012       4.26393986    
   897.299988       4.26487017    
   897.400024       4.26590014    
   897.500000       4.26658010    
   897.599976       4.26692009    
   897.700012       4.26699018    
   897.799988       4.26749992    
   897.900024       4.26878023    
   898.000000       4.26927996    
   898.099976       4.26979017    
   898.200012       4.27079010    
   898.299988       4.27169991    
   898.400024       4.27181005    
   898.500000       4.27223015    
   898.599976       4.27274990    
   898.700012       4.27334023    
   898.799988       4.27389002    
   898.900024       4.27424002    
   899.000000       4.27503014    
   899.099976       4.27528000    
   899.200012       4.27586985    
   899.299988       4.27672005    
   899.400024       4.27850008    
   899.500000       4.27920008    
   899.599976       4.27969980    
   899.700012       4.28008986    
   899.799988       4.28052998    
   899.900024       4.28163004    
   900.000000       4.28207016    
   900.099976       4.28277016    
   900.200012       4.28314018    
   900.299988       4.28422022    
   900.400024       4.28478003    
   900.500000       4.28522015    
   900.599976       4.28549004    
   900.700012       4.28567982    
   900.799988       4.28647995    
   900.900024       4.28664017    
   901.000000       4.28716993    
   901.099976       4.28788996    
   901.200012       4.28855991    
   901.299988       4.28960991    
   901.400024       4.29019022    
   901.500000       4.29092979    
   901.599976       4.29179001    
   901.700012       4.29216003    
   901.799988       4.29271984    
   901.900024       4.29394007    
   902.000000       4.29437017    
   902.099976       4.29498005    
   902.200012       4.29546022    
   902.299988       4.29630995    
   902.400024       4.29750013    
   902.500000       4.29803991    
   902.599976       4.29826021    
   902.700012       4.29936981    
   902.799988       4.29996014    
   902.900024       4.30016994    
   903.000000       4.30049992    
   903.099976       4.30102015    
   903.200012       4.30138016    
   903.299988       4.30154991    
   903.400024       4.30256987    
   903.500000       4.30273008    
   903.599976       4.30348015    
   903.700012       4.30384016    
   903.799988       4.30469990    
   903.900024       4.30524015    
   904.000000       4.30581999    
   904.099976       4.30682993    
   904.200012       4.30769014    
   904.299988       4.30842018    
   904.400024       4.30856991    
   904.500000       4.30908012    
   904.599976       4.30932999    
   904.700012       4.30990982    
   904.799988       4.31049013    
   904.900024       4.31233978    
   905.000000       4.31259012    
   905.099976       4.31297016    
   905.200012       4.31369019    
   905.299988       4.31414986    
   905.400024       4.31428003    
   905.500000       4.31487989    
   905.599976       4.31525993    
   905.700012       4.31609011    
   905.799988       4.31681013    
   905.900024       4.31716013    
   906.000000       4.31734991    
   906.099976       4.31794977    
   906.200012       4.31874990    
   906.299988       4.31989002    
   906.400024       4.32084990    
   906.500000       4.32114983    
   906.599976       4.32224989    
   906.700012       4.32295990    
   906.799988       4.32331991    
   906.900024       4.32355022    
   907.000000       4.32364988    
   907.099976       4.32418013    
   907.200012       4.32497978    
   907.299988       4.32529020    
   907.400024       4.32559013    
   907.500000       4.32599020    
   907.599976       4.32668018    
   907.700012       4.32735014    
   907.799988       4.32757998    
   907.900024       4.32790995    
   908.000000       4.32822990    
   908.099976       4.32959986    
   908.200012       4.32980013    
   908.299988       4.33114004    
   908.400024       4.33133984    
   908.500000       4.33244991    
   908.599976       4.33279991    
   908.700012       4.33313990    
   908.799988       4.33377981    
   908.900024       4.33444023    
   909.000000       4.33507013    
   909.099976       4.33517981    
   909.200012       4.33583021    
   909.299988       4.33626986    
   909.400024       4.33666992    
   909.500000       4.33696985    
   909.599976       4.33803988    
   909.700012       4.33870983    
   909.799988       4.33921003    
   909.900024       4.33989000    
   910.000000       4.34015989    
   910.099976       4.34052992    
   910.200012       4.34085989    
   910.299988       4.34164000    
   910.400024       4.34237003    
   910.500000       4.34268999    
   910.599976       4.34326982    
   910.700012       4.34348011    
   910.799988       4.34389019    
   910.900024       4.34435987    
   911.000000       4.34492016    
   911.099976       4.34526014    
   911.200012       4.34551001    
   911.299988       4.34769011    
   911.400024       4.34807014    
   911.500000       4.34837008    
   911.599976       4.34919977    
   911.700012       4.34944010    
   911.799988       4.34991980    
   911.900024       4.35061979    
   912.000000       4.35109997    
   912.099976       4.35177994    
   912.200012       4.35243988    
   912.299988       4.35255003    
   912.400024       4.35264015    
   912.500000       4.35308981    
   912.599976       4.35334015    
   912.700012       4.35343981    
   912.799988       4.35438013    
   912.900024       4.35474014    
   913.000000       4.35488987    
   913.099976       4.35526991    
   913.200012       4.35593987    
   913.299988       4.35639000    
   913.400024       4.35715008    
   913.500000       4.35817003    
   913.599976       4.35863018    
   913.700012       4.35903978    
   913.799988       4.35971022    
   913.900024       4.36054993    
   914.000000       4.36075020    
   914.099976       4.36148977    
   914.200012       4.36212015    
   914.299988       4.36308002    
   914.400024       4.36444998    
   914.500000       4.36488008    
   914.599976       4.36549997    
   914.700012       4.36738014    
   914.799988       4.36799002    
   914.900024       4.36854982    
   915.000000       4.36936998    
   915.099976       4.36970997    
   915.200012       4.37057018    
   915.299988       4.37092018    
   915.400024       4.37144995    
   915.500000       4.37166023    
   915.599976       4.37224007    
   915.700012       4.37370014    
   915.799988       4.37380981    
   915.900024       4.37512016    
   916.000000       4.37582016    
   916.099976       4.37598991    
   916.200012       4.37668991    
   916.299988       4.37720013    
   916.400024       4.37795019    
   916.500000       4.37839985    
   916.599976       4.37864017    
   916.700012       4.37882996    
   916.799988       4.37926006    
   916.900024       4.37981987    
   917.000000       4.38021994    
   917.099976       4.38077021    
   917.200012       4.38139009    
   917.299988       4.38178015    
   917.400024       4.38220978    
   917.500000       4.38247013    
   917.599976       4.38339996    
   917.700012       4.38375998    
   917.799988       4.38446999    
   917.900024       4.38473988    
   918.000000       4.38603020    
   918.099976       4.38624001    
   918.200012       4.38733006    
   918.299988       4.38781023    
   918.400024       4.38890982    
   918.500000       4.38944006    
   918.599976       4.38991022    
   918.700012       4.39094019    
   918.799988       4.39190006    
   918.900024       4.39265013    
   919.000000       4.39358997    
   919.099976       4.39436007    
   919.200012       4.39502001    
   919.299988       4.39572001    
   919.400024       4.39624977    
   919.500000       4.39658022    
   919.599976       4.39772987    
   919.700012       4.39786005    
   919.799988       4.39813995    
   919.900024       4.39836979    
   920.000000       4.39891005    
   920.099976       4.39972019    
   920.200012       4.40017986    
   920.299988       4.40055990    
   920.400024       4.40175009    
   920.500000       4.40284014    
   920.599976       4.40332985    
   920.700012       4.40418005    
   920.799988       4.40445995    
   920.900024       4.40494013    
   921.000000       4.40513992    
   921.099976       4.40576982    
   921.200012       4.40615988    
   921.299988       4.40669012    
   921.400024       4.40715981    
   921.500000       4.40737009    
   921.599976       4.40864992    
   921.700012       4.41014004    
   921.799988       4.41065979    
   921.900024       4.41141987    
   922.000000       4.41208982    
   922.099976       4.41268015    
   922.200012       4.41340017    
   922.299988       4.41363001    
   922.400024       4.41423988    
   922.500000       4.41481018    
   922.599976       4.41569996    
   922.700012       4.41668987    
   922.799988       4.41722012    
   922.900024       4.41855001    
   923.000000       4.41957998    
   923.099976       4.42011976    
   923.200012       4.42062998    
   923.299988       4.42117023    
   923.400024       4.42126989    
   923.500000       4.42261982    
   923.599976       4.42328978    
   923.700012       4.42367983    
   923.799988       4.42443991    
   923.900024       4.42486000    
   924.000000       4.42537022    
   924.099976       4.42604017    
   924.200012       4.42687988    
   924.299988       4.42742014    
   924.400024       4.42793989    
   924.500000       4.42849016    
   924.599976       4.42932987    
   924.700012       4.42971992    
   924.799988       4.43030024    
   924.900024       4.43104982    
   925.000000       4.43130016    
   925.099976       4.43156004    
   925.200012       4.43216991    
   925.299988       4.43274021    
   925.400024       4.43320990    
   925.500000       4.43382978    
   925.599976       4.43461990    
   925.700012       4.43541002    
   925.799988       4.43566990    
   925.900024       4.43615007    
   926.000000       4.43692017    
   926.099976       4.43706989    
   926.200012       4.43789005    
   926.299988       4.43845987    
   926.400024       4.43875980    
   926.500000       4.43973017    
   926.599976       4.44076014    
   926.700012       4.44113016    
   926.799988       4.44158983    
   926.900024       4.44172001    
   927.000000       4.44212008    
   927.099976       4.44336987    
   927.200012       4.44389009    
   927.299988       4.44474983    
   927.400024       4.44485998    
   927.500000       4.44583988    
   927.599976       4.44640017    
   927.700012       4.44665003    
   927.799988       4.44705009    
   927.900024       4.44764996    
   928.000000       4.44843006    
   928.099976       4.44893980    
   928.200012       4.44923019    
   928.299988       4.45002985    
   928.400024       4.45075989    
   928.500000       4.45193005    
   928.599976       4.45234013    
   928.700012       4.45280981    
   928.799988       4.45363998    
   928.900024       4.45436001    
   929.000000       4.45483017    
   929.099976       4.45520020    
   929.200012       4.45581007    
   929.299988       4.45618010    
   929.400024       4.45678997    
   929.500000       4.45714998    
   929.599976       4.45759010    
   929.700012       4.45804024    
   929.799988       4.45902014    
   929.900024       4.45925999    
   930.000000       4.46007013    
   930.099976       4.46026993    
   930.200012       4.46075010    
   930.299988       4.46115017    
   930.400024       4.46229982    
   930.500000       4.46316004    
   930.599976       4.46392012    
   930.700012       4.46471977    
   930.799988       4.46471977    
   930.900024       4.46603012    
   931.000000       4.46646023    
   931.099976       4.46723986    
   931.200012       4.46779013    
   931.299988       4.46849012    
   931.400024       4.46932983    
   931.500000       4.46991014    
   931.599976       4.47095013    
   931.700012       4.47141981    
   931.799988       4.47195005    
   931.900024       4.47276020    
   932.000000       4.47312021    
   932.099976       4.47334003    
   932.200012       4.47356987    
   932.299988       4.47418022    
   932.400024       4.47545004    
   932.500000       4.47581005    
   932.599976       4.47657013    
   932.700012       4.47754002    
   932.799988       4.47889996    
   932.900024       4.47972012    
   933.000000       4.48027992    
   933.099976       4.48079014    
   933.200012       4.48133993    
   933.299988       4.48133993    
   933.400024       4.48253012    
   933.500000       4.48312998    
   933.599976       4.48394012    
   933.700012       4.48485994    
   933.799988       4.48505020    
   933.900024       4.48530006    
   934.000000       4.48675013    
   934.099976       4.48721981    
   934.200012       4.48788023    
   934.299988       4.48844004    
   934.400024       4.48899984    
   934.500000       4.48938990    
   934.599976       4.48985004    
   934.700012       4.49015999    
   934.799988       4.49109983    
   934.900024       4.49140978    
   935.000000       4.49225998    
   935.099976       4.49263000    
   935.200012       4.49314022    
   935.299988       4.49342012    
   935.400024       4.49375010    
   935.500000       4.49406004    
   935.599976       4.49497986    
   935.700012       4.49564981    
   935.799988       4.49653006    
   935.900024       4.49678993    
   936.000000       4.49734020    
   936.099976       4.49786997    
   936.200012       4.49862003    
   936.299988       4.49874020    
   936.400024       4.49931002    
   936.500000       4.50002003    
   936.599976       4.50074005    
   936.700012       4.50122023    
   936.799988       4.50163984    
   936.900024       4.50200987    
   937.000000       4.50242996    
   937.099976       4.50301981    
   937.200012       4.50378990    
   937.299988       4.50445986    
   937.400024       4.50512981    
   937.500000       4.50690985    
   937.599976       4.50719976    
   937.700012       4.50843000    
   937.799988       4.50984001    
   937.900024       4.51027012    
   938.000000       4.51090002    
   938.099976       4.51198006    
   938.200012       4.51232004    
   938.299988       4.51232004    
   938.400024       4.51297998    
   938.500000       4.51315022    
   938.599976       4.51368999    
   938.700012       4.51412010    
   938.799988       4.51452017    
   938.900024       4.51507998    
   939.000000       4.51592016    
   939.099976       4.51662016    
   939.200012       4.51698017    
   939.299988       4.51722002    
   939.400024       4.51754999    
   939.500000       4.51797009    
   939.599976       4.51829004    
   939.700012       4.51854992    
   939.799988       4.51929998    
   939.900024       4.52008009    
   940.000000       4.52077007    
   940.099976       4.52148008    
   940.200012       4.52206993    
   940.299988       4.52272987    
   940.400024       4.52402020    
   940.500000       4.52481985    
   940.599976       4.52623987    
   940.700012       4.52708006    
   940.799988       4.52765989    
   940.900024       4.52912998    
   941.000000       4.52962017    
   941.099976       4.52991009    
   941.200012       4.53021002    
   941.299988       4.53102016    
   941.400024       4.53146982    
   941.500000       4.53181982    
   941.599976       4.53232002    
   941.700012       4.53344011    
   941.799988       4.53385019    
   941.900024       4.53403997    
   942.000000       4.53417015    
   942.099976       4.53514004    
   942.200012       4.53546000    
   942.299988       4.53619003    
   942.400024       4.53692007    
   942.500000       4.53716993    
   942.599976       4.53819990    
   942.700012       4.53887987    
   942.799988       4.53923988    
   942.900024       4.53997993    
   943.000000       4.54053020    
   943.099976       4.54120016    
   943.200012       4.54150009    
   943.299988       4.54184008    
   943.400024       4.54252005    
   943.500000       4.54350996    
   943.599976       4.54410982    
   943.700012       4.54499006    
   943.799988       4.54616022    
   943.900024       4.54687023    
   944.000000       4.54728985    
   944.099976       4.54764986    
   944.200012       4.54825020    
   944.299988       4.54875994    
   944.400024       4.54886007    
   944.500000       4.54957008    
   944.599976       4.54972982    
   944.700012       4.55024004    
   944.799988       4.55070019    
   944.900024       4.55156994    
   945.000000       4.55253983    
   945.099976       4.55319023    
   945.200012       4.55361986    
   945.299988       4.55504990    
   945.400024       4.55521011    
   945.500000       4.55533981    
   945.599976       4.55561018    
   945.700012       4.55585003    
   945.799988       4.55639982    
   945.900024       4.55745983    
   946.000000       4.55757999    
   946.099976       4.55783987    
   946.200012       4.55836010    
   946.299988       4.55874014    
   946.400024       4.55906010    
   946.500000       4.55950022    
   946.599976       4.55986977    
   946.700012       4.56103992    
   946.799988       4.56163979    
   946.900024       4.56197023    
   947.000000       4.56227016    
   947.099976       4.56245995    
   947.200012       4.56307983    
   947.299988       4.56365013    
   947.400024       4.56365013    
   947.500000       4.56420994    
   947.599976       4.56490993    
   947.700012       4.56503010    
   947.799988       4.56593990    
   947.900024       4.56631994    
   948.000000       4.56686020    
   948.099976       4.56755018    
   948.200012       4.56819010    
   948.299988       4.56900978    
   948.400024       4.56964016    
   948.500000       4.57081985    
   948.599976       4.57098007    
   948.700012       4.57176018    
   948.799988       4.57290983    
   948.900024       4.57334995    
   949.000000       4.57433987    
   949.099976       4.57489014    
   949.200012       4.57527018    
   949.299988       4.57627010    
   949.400024       4.57746983    
   949.500000       4.57812023    
   949.599976       4.57877016    
   949.700012       4.57932997    
   949.799988       4.57978010    
   949.900024       4.58048010    
   950.000000       4.58091021    
   950.099976       4.58114004    
   950.200012       4.58198023    
   950.299988       4.58248997    
   950.400024       4.58337021    
   950.500000       4.58403015    
   950.599976       4.58462000    
   950.700012       4.58578014    
   950.799988       4.58658981    
   950.900024       4.58675003    
   951.000000       4.58744001    
   951.099976       4.58794022    
   951.200012       4.58848000    
   951.299988       4.58943987    
   951.400024       4.59020996    
   951.500000       4.59101009    
   951.599976       4.59200001    
   951.700012       4.59250021    
   951.799988       4.59372997    
   951.900024       4.59388018    
   952.000000       4.59398985    
   952.099976       4.59429979    
   952.200012       4.59513998    
   952.299988       4.59579992    
   952.400024       4.59616995    
   952.500000       4.59688997    
   952.599976       4.59782982    
   952.700012       4.59891987    
   952.799988       4.59946012    
   952.900024       4.59986019    
   953.000000       4.60029984    
   953.099976       4.60060978    
   953.200012       4.60253000    
   953.299988       4.60281992    
   953.400024       4.60370016    
   953.500000       4.60440016    
   953.599976       4.60535002    
   953.700012       4.60642004    
   953.799988       4.60670996    
   953.900024       4.60730982    
   954.000000       4.60746002    
   954.099976       4.60817003    
   954.200012       4.60878992    
   954.299988       4.60960007    
   954.400024       4.61075020    
   954.500000       4.61118984    
   954.599976       4.61186981    
   954.700012       4.61237001    
   954.799988       4.61281013    
   954.900024       4.61325979    
   955.000000       4.61342001    
   955.099976       4.61393023    
   955.200012       4.61450005    
   955.299988       4.61502981    
   955.400024       4.61531019    
   955.500000       4.61579990    
   955.599976       4.61616993    
   955.700012       4.61684990    
   955.799988       4.61766005    
   955.900024       4.61810017    
   956.000000       4.61848021    
   956.099976       4.61950016    
   956.200012       4.61995983    
   956.299988       4.62050009    
   956.400024       4.62079000    
   956.500000       4.62136984    
   956.599976       4.62217999    
   956.700012       4.62341976    
   956.799988       4.62353992    
   956.900024       4.62397003    
   957.000000       4.62470007    
   957.099976       4.62496996    
   957.200012       4.62550020    
   957.299988       4.62590981    
   957.400024       4.62697983    
   957.500000       4.62791014    
   957.599976       4.62840986    
   957.700012       4.62897015    
   957.799988       4.62918997    
   957.900024       4.62995005    
   958.000000       4.63048983    
   958.099976       4.63100004    
   958.200012       4.63161993    
   958.299988       4.63254023    
   958.400024       4.63432980    
   958.500000       4.63474989    
   958.599976       4.63539982    
   958.700012       4.63600016    
   958.799988       4.63632011    
   958.900024       4.63746023    
   959.000000       4.63782978    
   959.099976       4.63802004    
   959.200012       4.63867998    
   959.299988       4.63934994    
   959.400024       4.64017010    
   959.500000       4.64069986    
   959.599976       4.64261007    
   959.700012       4.64425993    
   959.799988       4.64471006    
   959.900024       4.64532995    
   960.000000       4.64576006    
   960.099976       4.64652014    
   960.200012       4.64714003    
   960.299988       4.64714003    
   960.400024       4.64807987    
   960.500000       4.64899015    
   960.599976       4.65085983    
   960.700012       4.65122986    
   960.799988       4.65186977    
   960.900024       4.65304995    
   961.000000       4.65317011    
   961.099976       4.65349007    
   961.200012       4.65406990    
   961.299988       4.65488005    
   961.400024       4.65513992    
   961.500000       4.65610981    
   961.599976       4.65673018    
   961.700012       4.65770006    
   961.799988       4.65830994    
   961.900024       4.65885019    
   962.000000       4.65956020    
   962.099976       4.66016006    
   962.200012       4.66062021    
   962.299988       4.66088009    
   962.400024       4.66164017    
   962.500000       4.66266012    
   962.599976       4.66287994    
   962.700012       4.66345978    
   962.799988       4.66435003    
   962.900024       4.66446018    
   963.000000       4.66524982    
   963.099976       4.66555977    
   963.200012       4.66666985    
   963.299988       4.66704988    
   963.400024       4.66762018    
   963.500000       4.66790009    
   963.599976       4.66842985    
   963.700012       4.66864014    
   963.799988       4.66973019    
   963.900024       4.67006016    
   964.000000       4.67015982    
   964.099976       4.67138004    
   964.200012       4.67236996    
   964.299988       4.67363977    
   964.400024       4.67456007    
   964.500000       4.67506981    
   964.599976       4.67544985    
   964.700012       4.67634010    
   964.799988       4.67737007    
   964.900024       4.67824984    
   965.000000       4.67893982    
   965.099976       4.67893982    
   965.200012       4.67916012    
   965.299988       4.67938995    
   965.400024       4.67995977    
   965.500000       4.68011999    
   965.599976       4.68029022    
   965.700012       4.68078995    
   965.799988       4.68160009    
   965.900024       4.68195009    
   966.000000       4.68275023    
   966.099976       4.68384981    
   966.200012       4.68446016    
   966.299988       4.68501997    
   966.400024       4.68549013    
   966.500000       4.68612003    
   966.599976       4.68631983    
   966.700012       4.68745995    
   966.799988       4.68809986    
   966.900024       4.68907022    
   967.000000       4.69018984    
   967.099976       4.69036007    
   967.200012       4.69109011    
   967.299988       4.69184017    
   967.400024       4.69331980    
   967.500000       4.69419003    
   967.599976       4.69452000    
   967.700012       4.69485998    
   967.799988       4.69526005    
   967.900024       4.69591999    
   968.000000       4.69629002    
   968.099976       4.69692993    
   968.200012       4.69794989    
   968.299988       4.69843006    
   968.400024       4.69917011    
   968.500000       4.69981003    
   968.599976       4.70026016    
   968.700012       4.70161009    
   968.799988       4.70186996    
   968.900024       4.70272017    
   969.000000       4.70301008    
   969.099976       4.70368004    
   969.200012       4.70434999    
   969.299988       4.70487022    
   969.400024       4.70559978    
   969.500000       4.70595980    
   969.599976       4.70648003    
   969.700012       4.70678997    
   969.799988       4.70753002    
   969.900024       4.70768976    
   970.000000       4.70845985    
   970.099976       4.70885992    
   970.200012       4.70975018    
   970.299988       4.71021986    
   970.400024       4.71062994    
   970.500000       4.71109009    
   970.599976       4.71159983    
   970.700012       4.71286011    
   970.799988       4.71309996    
   970.900024       4.71357012    
   971.000000       4.71434021    
   971.099976       4.71510983    
   971.200012       4.71561003    
   971.299988       4.71679020    
   971.400024       4.71740007    
   971.500000       4.71809006    
   971.599976       4.71891022    
   971.700012       4.71986008    
   971.799988       4.72000980    
   971.900024       4.72019005    
   972.000000       4.72052002    
   972.099976       4.72088003    
   972.200012       4.72159004    
   972.299988       4.72216988    
   972.400024       4.72255993    
   972.500000       4.72302008    
   972.599976       4.72352982    
   972.700012       4.72443008    
   972.799988       4.72514009    
   972.900024       4.72577000    
   973.000000       4.72616005    
   973.099976       4.72674990    
   973.200012       4.72724009    
   973.299988       4.72774982    
   973.400024       4.72900009    
   973.500000       4.72984982    
   973.599976       4.73039007    
   973.700012       4.73110008    
   973.799988       4.73140001    
   973.900024       4.73174000    
   974.000000       4.73174000    
   974.099976       4.73297977    
   974.200012       4.73361015    
   974.299988       4.73368979    
   974.400024       4.73446989    
   974.500000       4.73496008    
   974.599976       4.73521996    
   974.700012       4.73547983    
   974.799988       4.73597002    
   974.900024       4.73610020    
   975.000000       4.73652983    
   975.099976       4.73669004    
   975.200012       4.73698997    
   975.299988       4.73769999    
   975.400024       4.73823023    
   975.500000       4.73848009    
   975.599976       4.73870993    
   975.700012       4.73942995    
   975.799988       4.73984003    
   975.900024       4.74045992    
   976.000000       4.74098015    
   976.099976       4.74211979    
   976.200012       4.74211979    
   976.299988       4.74283981    
   976.400024       4.74364996    
   976.500000       4.74443007    
   976.599976       4.74558020    
   976.700012       4.74628019    
   976.799988       4.74701977    
   976.900024       4.74776983    
   977.000000       4.74847984    
   977.099976       4.74928999    
   977.200012       4.75007010    
   977.299988       4.75031996    
   977.400024       4.75059986    
   977.500000       4.75085020    
   977.599976       4.75159979    
   977.700012       4.75195980    
   977.799988       4.75222015    
   977.900024       4.75283003    
   978.000000       4.75354004    
   978.099976       4.75421000    
   978.200012       4.75494003    
   978.299988       4.75533009    
   978.400024       4.75620985    
   978.500000       4.75634003    
   978.599976       4.75715017    
   978.700012       4.75779009    
   978.799988       4.75843000    
   978.900024       4.75884008    
   979.000000       4.75931978    
   979.099976       4.75984001    
   979.200012       4.76005983    
   979.299988       4.76043987    
   979.400024       4.76077986    
   979.500000       4.76098013    
   979.599976       4.76195002    
   979.700012       4.76249981    
   979.799988       4.76385021    
   979.900024       4.76409006    
   980.000000       4.76449013    
   980.099976       4.76473999    
   980.200012       4.76496983    
   980.299988       4.76585007    
   980.400024       4.76636982    
   980.500000       4.76673985    
   980.599976       4.76830006    
   980.700012       4.76875019    
   980.799988       4.76928997    
   980.900024       4.76981020    
   981.000000       4.76999998    
   981.099976       4.77067995    
   981.200012       4.77169991    
   981.299988       4.77286005    
   981.400024       4.77313995    
   981.500000       4.77365017    
   981.599976       4.77428007    
   981.700012       4.77494001    
   981.799988       4.77536011    
   981.900024       4.77614021    
   982.000000       4.77700996    
   982.099976       4.77862978    
   982.200012       4.77918005    
   982.299988       4.77998018    
   982.400024       4.78032017    
   982.500000       4.78079987    
   982.599976       4.78183985    
   982.700012       4.78246021    
   982.799988       4.78340006    
   982.900024       4.78388023    
   983.000000       4.78433990    
   983.099976       4.78658009    
   983.200012       4.78743982    
   983.299988       4.78869009    
   983.400024       4.78938007    
   983.500000       4.78980017    
   983.599976       4.79073000    
   983.700012       4.79136992    
   983.799988       4.79172993    
   983.900024       4.79242992    
   984.000000       4.79265022    
   984.099976       4.79296017    
   984.200012       4.79424000    
   984.299988       4.79542017    
   984.400024       4.79633999    
   984.500000       4.79701996    
   984.599976       4.79741001    
   984.700012       4.79833984    
   984.799988       4.79891014    
   984.900024       4.79982996    
   985.000000       4.80033016    
   985.099976       4.80157995    
   985.200012       4.80267000    
   985.299988       4.80316019    
   985.400024       4.80375004    
   985.500000       4.80391979    
   985.599976       4.80495977    
   985.700012       4.80506992    
   985.799988       4.80575991    
   985.900024       4.80603981    
   986.000000       4.80670023    
   986.099976       4.80700016    
   986.200012       4.80734015    
   986.299988       4.80754995    
   986.400024       4.80829000    
   986.500000       4.80892992    
   986.599976       4.80917978    
   986.700012       4.80977011    
   986.799988       4.81060982    
   986.900024       4.81086016    
   987.000000       4.81133986    
   987.099976       4.81231022    
   987.200012       4.81320000    
   987.299988       4.81377983    
   987.400024       4.81406021    
   987.500000       4.81461000    
   987.599976       4.81552982    
   987.700012       4.81615019    
   987.799988       4.81725979    
   987.900024       4.81755018    
   988.000000       4.81814003    
   988.099976       4.81857014    
   988.200012       4.81903982    
   988.299988       4.81971979    
   988.400024       4.82007980    
   988.500000       4.82073021    
   988.599976       4.82133007    
   988.700012       4.82198000    
   988.799988       4.82260990    
   988.900024       4.82368994    
   989.000000       4.82447004    
   989.099976       4.82518005    
   989.200012       4.82603979    
   989.299988       4.82639980    
   989.400024       4.82648993    
   989.500000       4.82747984    
   989.599976       4.82859993    
   989.700012       4.82948017    
   989.799988       4.83059978    
   989.900024       4.83125019    
   990.000000       4.83203983    
   990.099976       4.83357000    
   990.200012       4.83412981    
   990.299988       4.83460999    
   990.400024       4.83510017    
   990.500000       4.83597994    
   990.599976       4.83597994    
   990.700012       4.83696985    
   990.799988       4.83834982    
   990.900024       4.83941984    
   991.000000       4.83970022    
   991.099976       4.83992004    
   991.200012       4.84049988    
   991.299988       4.84107018    
   991.400024       4.84188986    
   991.500000       4.84225988    
   991.599976       4.84332991    
   991.700012       4.84384012    
   991.799988       4.84412003    
   991.900024       4.84454012    
   992.000000       4.84575987    
   992.099976       4.84626007    
   992.200012       4.84657001    
   992.299988       4.84709978    
   992.400024       4.84723997    
   992.500000       4.84826994    
   992.599976       4.84855986    
   992.700012       4.84895992    
   992.799988       4.84923983    
   992.900024       4.84960985    
   993.000000       4.84994984    
   993.099976       4.85032988    
   993.200012       4.85095978    
   993.299988       4.85158014    
   993.400024       4.85176992    
   993.500000       4.85273981    
   993.599976       4.85330009    
   993.700012       4.85604000    
   993.799988       4.85710001    
   993.900024       4.85722017    
   994.000000       4.85855007    
   994.099976       4.85901022    
   994.200012       4.85970020    
   994.299988       4.86030006    
   994.400024       4.86197996    
   994.500000       4.86246014    
   994.599976       4.86308002    
   994.700012       4.86378002    
   994.799988       4.86454010    
   994.900024       4.86546993    
   995.000000       4.86630011    
   995.099976       4.86673021    
   995.200012       4.86745977    
   995.299988       4.86795998    
   995.400024       4.86881018    
   995.500000       4.86931992    
   995.599976       4.87010002    
   995.700012       4.87091017    
   995.799988       4.87132978    
   995.900024       4.87132978    
   996.000000       4.87190008    
   996.099976       4.87260008    
   996.200012       4.87295008    
   996.299988       4.87330008    
   996.400024       4.87431002    
   996.500000       4.87527990    
   996.599976       4.87677002    
   996.700012       4.87698984    
   996.799988       4.87743998    
   996.900024       4.87767982    
   997.000000       4.87828016    
   997.099976       4.87895012    
   997.200012       4.87944984    
   997.299988       4.88020992    
   997.400024       4.88108015    
   997.500000       4.88172007    
   997.599976       4.88261986    
   997.700012       4.88360977    
   997.799988       4.88440990    
   997.900024       4.88544989    
   998.000000       4.88615990    
   998.099976       4.88689995    
   998.200012       4.88771009    
   998.299988       4.88856983    
   998.400024       4.88945007    
   998.500000       4.89026022    
   998.599976       4.89132977    
   998.700012       4.89201021    
   998.799988       4.89272022    
   998.900024       4.89342022    
   999.000000       4.89426994    
   999.099976       4.89486980    
   999.200012       4.89570999    
   999.299988       4.89617014    
   999.400024       4.89655018    
   999.500000       4.89677000    
   999.599976       4.89712000    
   999.700012       4.89835978    
   999.799988       4.89888000    
   999.900024       4.89980984    
   1000.00000       4.90067005    
   1000.09998       4.90159988    
   1000.20001       4.90202999    
   1000.29999       4.90240002    
   1000.40002       4.90335989    
   1000.50000       4.90352011    
   1000.59998       4.90399981    
   1000.70001       4.90543985    
   1000.79999       4.90723991    
   1000.90002       4.90792990    
   1001.00000       4.90824986    
   1001.09998       4.90917015    
   1001.20001       4.91036987    
   1001.29999       4.91103983    
   1001.40002       4.91237020    
   1001.50000       4.91272020    
   1001.59998       4.91327000    
   1001.70001       4.91405010    
   1001.79999       4.91485977    
   1001.90002       4.91632986    
   1002.00000       4.91759014    
   1002.09998       4.91800022    
   1002.20001       4.91823006    
   1002.29999       4.91926003    
   1002.40002       4.92006016    
   1002.50000       4.92150021    
   1002.59998       4.92241001    
   1002.70001       4.92334986    
   1002.79999       4.92385006    
   1002.90002       4.92431021    
   1003.00000       4.92448997    
   1003.09998       4.92478991    
   1003.20001       4.92647982    
   1003.29999       4.92780018    
   1003.40002       4.92910004    
   1003.50000       4.93034983    
   1003.59998       4.93074989    
   1003.70001       4.93091011    
   1003.79999       4.93183994    
   1003.90002       4.93319988    
   1004.00000       4.93378019    
   1004.09998       4.93602991    
   1004.20001       4.93841982    
   1004.29999       4.93905020    
   1004.40002       4.93939018    
   1004.50000       4.93988991    
   1004.59998       4.94153023    
   1004.70001       4.94268990    
   1004.79999       4.94435978    
   1004.90002       4.94510984    
   1005.00000       4.94562006    
   1005.09998       4.94562006    
   1005.20001       4.94615984    
   1005.29999       4.94653988    
   1005.40002       4.94706011    
   1005.50000       4.94792986    
   1005.59998       4.94933987    
   1005.70001       4.95018005    
   1005.79999       4.95137978    
   1005.90002       4.95178986    
   1006.00000       4.95252991    
   1006.09998       4.95298004    
   1006.20001       4.95373011    
   1006.29999       4.95375013    
   1006.40002       4.95424986    
   1006.50000       4.95514011    
   1006.59998       4.95652008    
   1006.70001       4.95734978    
   1006.79999       4.95834017    
   1006.90002       4.95946980    
   1007.00000       4.96073008    
   1007.09998       4.96133995    
   1007.20001       4.96165991    
   1007.29999       4.96231985    
   1007.40002       4.96268988    
   1007.50000       4.96365023    
   1007.59998       4.96464014    
   1007.70001       4.96528006    
   1007.79999       4.96636009    
   1007.90002       4.96651983    
   1008.00000       4.96696997    
   1008.09998       4.96838999    
   1008.20001       4.96948004    
   1008.29999       4.97151995    
   1008.40002       4.97210979    
   1008.50000       4.97279978    
   1008.59998       4.97294998    
   1008.70001       4.97329998    
   1008.79999       4.97413015    
   1008.90002       4.97470999    
   1009.00000       4.97535992    
   1009.09998       4.97584009    
   1009.20001       4.97632980    
   1009.29999       4.97723007    
   1009.40002       4.97767019    
   1009.50000       4.97805977    
   1009.59998       4.97882986    
   1009.70001       4.97994995    
   1009.79999       4.97994995    
   1009.90002       4.98045015    
   1010.00000       4.98106003    
   1010.09998       4.98221016    
   1010.20001       4.98294020    
   1010.29999       4.98320007    
   1010.40002       4.98436022    
   1010.50000       4.98447990    
   1010.59998       4.98514986    
   1010.70001       4.98598003    
   1010.79999       4.98660994    
   1010.90002       4.98719978    
   1011.00000       4.98719978    
   1011.09998       4.98791981    
   1011.20001       4.98832989    
   1011.29999       4.98920012    
   1011.40002       4.99033022    
   1011.50000       4.99245024    
   1011.59998       4.99310017    
   1011.70001       4.99331999    
   1011.79999       4.99362993    
   1011.90002       4.99428988    
   1012.00000       4.99487019    
   1012.09998       4.99618006    
   1012.20001       4.99674988    
   1012.29999       4.99734020    
   1012.40002       4.99775982    
   1012.50000       4.99896002    
   1012.59998       4.99942017    
   1012.70001       5.00026989    
   1012.79999       5.00041008    
   1012.90002       5.00121021    
   1013.00000       5.00200987    
   1013.09998       5.00274992    
   1013.20001       5.00368977    
   1013.29999       5.00469017    
   1013.40002       5.00559998    
   1013.50000       5.00660992    
   1013.59998       5.00703001    
   1013.70001       5.00845003    
   1013.79999       5.00961018    
   1013.90002       5.01064014    
   1014.00000       5.01119995    
   1014.09998       5.01175022    
   1014.20001       5.01389980    
   1014.29999       5.01456022    
   1014.40002       5.01535988    
   1014.50000       5.01625013    
   1014.59998       5.01739979    
   1014.70001       5.01804018    
   1014.79999       5.01831007    
   1014.90002       5.01967001    
   1015.00000       5.02054977    
   1015.09998       5.02111006    
   1015.20001       5.02191019    
   1015.29999       5.02243996    
   1015.40002       5.02331018    
   1015.50000       5.02468014    
   1015.59998       5.02495003    
   1015.70001       5.02535009    
   1015.79999       5.02657986    
   1015.90002       5.02841997    
   1016.00000       5.02911997    
   1016.09998       5.03011990    
   1016.20001       5.03104019    
   1016.29999       5.03196001    
   1016.40002       5.03266001    
   1016.50000       5.03327990    
   1016.59998       5.03427982    
   1016.70001       5.03488016    
   1016.79999       5.03515005    
   1016.90002       5.03694010    
   1017.00000       5.03779984    
   1017.09998       5.03910017    
   1017.20001       5.04004002    
   1017.29999       5.04078007    
   1017.40002       5.04131985    
   1017.50000       5.04153013    
   1017.59998       5.04183006    
   1017.70001       5.04219007    
   1017.79999       5.04392004    
   1017.90002       5.04430008    
   1018.00000       5.04476976    
   1018.09998       5.04525995    
   1018.20001       5.04563999    
   1018.29999       5.04728985    
   1018.40002       5.04758978    
   1018.50000       5.04839993    
   1018.59998       5.04936981    
   1018.70001       5.05026007    
   1018.79999       5.05136013    
   1018.90002       5.05193996    
   1019.00000       5.05241013    
   1019.09998       5.05303001    
   1019.20001       5.05416012    
   1019.29999       5.05449009    
   1019.40002       5.05600977    
   1019.50000       5.05679989    
   1019.59998       5.05731010    
   1019.70001       5.05825996    
   1019.79999       5.05897999    
   1019.90002       5.06040001    
   1020.00000       5.06177998    
   1020.09998       5.06212997    
   1020.20001       5.06259012    
   1020.29999       5.06329012    
   1020.40002       5.06372023    
   1020.50000       5.06426001    
   1020.59998       5.06536007    
   1020.70001       5.06644011    
   1020.79999       5.06714010    
   1020.90002       5.06854010    
   1021.00000       5.06983995    
   1021.09998       5.07021999    
   1021.20001       5.07139015    
   1021.29999       5.07230997    
   1021.40002       5.07301998    
   1021.50000       5.07362986    
   1021.59998       5.07416010    
   1021.70001       5.07426977    
   1021.79999       5.07572985    
   1021.90002       5.07589006    
   1022.00000       5.07642984    
   1022.09998       5.07682991    
   1022.20001       5.07727003    
   1022.29999       5.07813978    
   1022.40002       5.08000994    
   1022.50000       5.08060980    
   1022.59998       5.08118010    
   1022.70001       5.08185005    
   1022.79999       5.08269978    
   1022.90002       5.08289003    
   1023.00000       5.08367014    
   1023.09998       5.08491993    
   1023.20001       5.08546019    
   1023.29999       5.08677006    
   1023.40002       5.08737993    
   1023.50000       5.08833981    
   1023.59998       5.08920002    
   1023.70001       5.08957005    
   1023.79999       5.09054995    
   1023.90002       5.09295988    
   1024.00000       5.09309006    
   1024.09998       5.09398985    
   1024.19995       5.09493017    
   1024.30005       5.09560013    
   1024.40002       5.09600019    
   1024.50000       5.09774017    
   1024.59998       5.09867001    
   1024.69995       5.10003996    
   1024.80005       5.10260010    
   1024.90002       5.10325003    
   1025.00000       5.10458994    
   1025.09998       5.10482979    
   1025.19995       5.10662985    
   1025.30005       5.10745001    
   1025.40002       5.10824013    
   1025.50000       5.11078978    
   1025.59998       5.11218977    
   1025.69995       5.11256981    
   1025.80005       5.11288977    
   1025.90002       5.11325979    
   1026.00000       5.11407995    
   1026.09998       5.11453009    
   1026.19995       5.11555004    
   1026.30005       5.11600018    
   1026.40002       5.11647987    
   1026.50000       5.11833000    
   1026.59998       5.12029982    
   1026.69995       5.12171984    
   1026.80005       5.12368011    
   1026.90002       5.12496996    
   1027.00000       5.12587023    
   1027.09998       5.12706995    
   1027.19995       5.12874985    
   1027.30005       5.12938976    
   1027.40002       5.13023996    
   1027.50000       5.13156986    
   1027.59998       5.13259983    
   1027.69995       5.13306999    
   1027.80005       5.13372993    
   1027.90002       5.13459015    
   1028.00000       5.13586998    
   1028.09998       5.13620996    
   1028.19995       5.13742018    
   1028.30005       5.13906002    
   1028.40002       5.13957024    
   1028.50000       5.13998985    
   1028.59998       5.14120007    
   1028.69995       5.14167023    
   1028.80005       5.14235020    
   1028.90002       5.14343023    
   1029.00000       5.14383984    
   1029.09998       5.14429998    
   1029.19995       5.14582014    
   1029.30005       5.14633989    
   1029.40002       5.14835978    
   1029.50000       5.14892006    
   1029.59998       5.14927006    
   1029.69995       5.15063000    
   1029.80005       5.15121984    
   1029.90002       5.15206003    
   1030.00000       5.15340996    
   1030.09998       5.15521002    
   1030.19995       5.15713978    
   1030.30005       5.15819979    
   1030.40002       5.15876007    
   1030.50000       5.15994978    
   1030.59998       5.16557980    
   1030.69995       5.16643000    
   1030.80005       5.16677999    
   1030.90002       5.16779995    
   1031.00000       5.16839981    
   1031.09998       5.16902018    
   1031.19995       5.17035007    
   1031.30005       5.17075014    
   1031.40002       5.17261982    
   1031.50000       5.17423010    
   1031.59998       5.17453003    
   1031.69995       5.17528009    
   1031.80005       5.17540979    
   1031.90002       5.17802000    
   1032.00000       5.17919016    
   1032.09998       5.18078995    
   1032.19995       5.18121004    
   1032.30005       5.18161011    
   1032.40002       5.18263006    
   1032.50000       5.18345022    
   1032.59998       5.18495989    
   1032.69995       5.18682003    
   1032.80005       5.18837976    
   1032.90002       5.18911982    
   1033.00000       5.18974018    
   1033.09998       5.19002008    
   1033.19995       5.19153023    
   1033.30005       5.19434023    
   1033.40002       5.19638014    
   1033.50000       5.19679022    
   1033.59998       5.19710016    
   1033.69995       5.19820023    
   1033.80005       5.19864988    
   1033.90002       5.19901991    
   1034.00000       5.20096016    
   1034.09998       5.20181990    
   1034.19995       5.20226002    
   1034.30005       5.20319986    
   1034.40002       5.20377016    
   1034.50000       5.20415020    
   1034.59998       5.20504999    
   1034.69995       5.20813990    
   1034.80005       5.20910978    
   1034.90002       5.20957994    
   1035.00000       5.21003008    
   1035.09998       5.21023989    
   1035.19995       5.21126986    
   1035.30005       5.21217012    
   1035.40002       5.21303988    
   1035.50000       5.21381998    
   1035.59998       5.21527004    
   1035.69995       5.21693993    
   1035.80005       5.21706009    
   1035.90002       5.21800995    
   1036.00000       5.21871996    
   1036.09998       5.22002983    
   1036.19995       5.22143984    
   1036.30005       5.22199011    
   1036.40002       5.22277021    
   1036.50000       5.22403002    
   1036.59998       5.22478008    
   1036.69995       5.22591019    
   1036.80005       5.22689009    
   1036.90002       5.22901011    
   1037.00000       5.22971010    
   1037.09998       5.23086977    
   1037.19995       5.23225021    
   1037.30005       5.23288012    
   1037.40002       5.23512983    
   1037.50000       5.23648024    
   1037.59998       5.23721981    
   1037.69995       5.23966980    
   1037.80005       5.23966980    
   1037.90002       5.24110985    
   1038.00000       5.24214983    
   1038.09998       5.24350023    
   1038.19995       5.24392986    
   1038.30005       5.24454021    
   1038.40002       5.24535990    
   1038.50000       5.24677992    
   1038.59998       5.24752998    
   1038.69995       5.24802017    
   1038.80005       5.24955988    
   1038.90002       5.25047016    
   1039.00000       5.25126982    
   1039.09998       5.25311995    
   1039.19995       5.25332022    
   1039.30005       5.25417995    
   1039.40002       5.25463009    
   1039.50000       5.25581980    
   1039.59998       5.25653982    
   1039.69995       5.25802994    
   1039.80005       5.25937986    
   1039.90002       5.26003981    
   1040.00000       5.26097012    
   1040.09998       5.26225996    
   1040.19995       5.26331997    
   1040.30005       5.26522017    
   1040.40002       5.26667976    
   1040.50000       5.26725006    
   1040.59998       5.26861000    
   1040.69995       5.26950979    
   1040.80005       5.26998997    
   1040.90002       5.27155018    
   1041.00000       5.27201986    
   1041.09998       5.27436018    
   1041.19995       5.27531004    
   1041.30005       5.27760983    
   1041.40002       5.27838993    
   1041.50000       5.27874994    
   1041.59998       5.27946997    
   1041.69995       5.28084993    
   1041.80005       5.28179979    
   1041.90002       5.28268003    
   1042.00000       5.28340006    
   1042.09998       5.28423023    
   1042.19995       5.28498983    
   1042.30005       5.28512001    
   1042.40002       5.28726006    
   1042.50000       5.28761005    
   1042.59998       5.28945017    
   1042.69995       5.29052019    
   1042.80005       5.29129982    
   1042.90002       5.29168987    
   1043.00000       5.29580021    
   1043.09998       5.29652023    
   1043.19995       5.29751015    
   1043.30005       5.29862022    
   1043.40002       5.29951000    
   1043.50000       5.29996014    
   1043.59998       5.30186987    
   1043.69995       5.30269003    
   1043.80005       5.30540991    
   1043.90002       5.30660009    
   1044.00000       5.31097984    
   1044.09998       5.31535006    
   1044.19995       5.31674004    
   1044.30005       5.31876993    
   1044.40002       5.32028008    
   1044.50000       5.32114983    
   1044.59998       5.32245016    
   1044.69995       5.32385015    
   1044.80005       5.32456017    
   1044.90002       5.32729006    
   1045.00000       5.32840014    
   1045.09998       5.32917976    
   1045.19995       5.32942009    
   1045.30005       5.32994986    
   1045.40002       5.33088017    
   1045.50000       5.33265018    
   1045.59998       5.33337021    
   1045.69995       5.33476019    
   1045.80005       5.33514977    
   1045.90002       5.33802986    
   1046.00000       5.33971024    
   1046.09998       5.34230995    
   1046.19995       5.34367990    
   1046.30005       5.34433985    
   1046.40002       5.34480000    
   1046.50000       5.34545994    
   1046.59998       5.34663010    
   1046.69995       5.34730005    
   1046.80005       5.34769011    
   1046.90002       5.34827995    
   1047.00000       5.34905005    
   1047.09998       5.35013008    
   1047.19995       5.35063982    
   1047.30005       5.35098982    
   1047.40002       5.35247993    
   1047.50000       5.35446978    
   1047.59998       5.35513020    
   1047.69995       5.35594988    
   1047.80005       5.35840988    
   1047.90002       5.35976982    
   1048.00000       5.36042976    
   1048.09998       5.36161995    
   1048.19995       5.36442995    
   1048.30005       5.36482000    
   1048.40002       5.36601019    
   1048.50000       5.36629009    
   1048.59998       5.36904001    
   1048.69995       5.37028980    
   1048.80005       5.37097979    
   1048.90002       5.37161016    
   1049.00000       5.37189007    
   1049.09998       5.37306023    
   1049.19995       5.37391996    
   1049.30005       5.37465000    
   1049.40002       5.37588978    
   1049.50000       5.37622976    
   1049.59998       5.37709999    
   1049.69995       5.37840986    
   1049.80005       5.37985992    
   1049.90002       5.38024998    
   1050.00000       5.38140011    
   1050.09998       5.38291979    
   1050.19995       5.38346004    
   1050.30005       5.38448000    
   1050.40002       5.38503981    
   1050.50000       5.38567019    
   1050.59998       5.38669014    
   1050.69995       5.38822985    
   1050.80005       5.38901997    
   1050.90002       5.38940001    
   1051.00000       5.39069986    
   1051.09998       5.39142990    
   1051.19995       5.39210987    
   1051.30005       5.39271021    
   1051.40002       5.39315987    
   1051.50000       5.39368010    
   1051.59998       5.39447021    
   1051.69995       5.39549017    
   1051.80005       5.39696980    
   1051.90002       5.39763021    
   1052.00000       5.39789009    
   1052.09998       5.39953995    
   1052.19995       5.40021992    
   1052.30005       5.40074015    
   1052.40002       5.40169001    
   1052.50000       5.40247011    
   1052.59998       5.40381002    
   1052.69995       5.40560007    
   1052.80005       5.40644979    
   1052.90002       5.40817022    
   1053.00000       5.40898991    
   1053.09998       5.40938997    
   1053.19995       5.40988016    
   1053.30005       5.41031981    
   1053.40002       5.41135979    
   1053.50000       5.41180992    
   1053.59998       5.41336012    
   1053.69995       5.41539001    
   1053.80005       5.41666985    
   1053.90002       5.41704988    
   1054.00000       5.41754007    
   1054.09998       5.41865015    
   1054.19995       5.41950989    
   1054.30005       5.42002010    
   1054.40002       5.42075014    
   1054.50000       5.42105007    
   1054.59998       5.42190981    
   1054.69995       5.42258978    
   1054.80005       5.42331982    
   1054.90002       5.42395020    
   1055.00000       5.42523003    
   1055.09998       5.42618990    
   1055.19995       5.42665005    
   1055.30005       5.42778015    
   1055.40002       5.42799997    
   1055.50000       5.42842007    
   1055.59998       5.42934990    
   1055.69995       5.42972994    
   1055.80005       5.43052006    
   1055.90002       5.43190002    
   1056.00000       5.43261003    
   1056.09998       5.43316984    
   1056.19995       5.43365002    
   1056.30005       5.43462992    
   1056.40002       5.43511009    
   1056.50000       5.43567991    
   1056.59998       5.43659019    
   1056.69995       5.43767977    
   1056.80005       5.43831015    
   1056.90002       5.43952990    
   1057.00000       5.44115019    
   1057.09998       5.44194984    
   1057.19995       5.44340992    
   1057.30005       5.44355011    
   1057.40002       5.44600010    
   1057.50000       5.44728994    
   1057.59998       5.44818020    
   1057.69995       5.44962978    
   1057.80005       5.45150995    
   1057.90002       5.45285988    
   1058.00000       5.45320988    
   1058.09998       5.45558023    
   1058.19995       5.45598984    
   1058.30005       5.45693016    
   1058.40002       5.45742989    
   1058.50000       5.45877981    
   1058.59998       5.45904016    
   1058.69995       5.46046019    
   1058.80005       5.46211004    
   1058.90002       5.46256018    
   1059.00000       5.46375990    
   1059.09998       5.46603012    
   1059.19995       5.46781015    
   1059.30005       5.46834993    
   1059.40002       5.46911001    
   1059.50000       5.46954012    
   1059.59998       5.47004986    
   1059.69995       5.47173023    
   1059.80005       5.47252989    
   1059.90002       5.47370005    
   1060.00000       5.47469997    
   1060.09998       5.47517014    
   1060.19995       5.47561979    
   1060.30005       5.47678995    
   1060.40002       5.47748995    
   1060.50000       5.47819996    
   1060.59998       5.47870016    
   1060.69995       5.47976017    
   1060.80005       5.48034000    
   1060.90002       5.48282003    
   1061.00000       5.48380995    
   1061.09998       5.48414993    
   1061.19995       5.48614979    
   1061.30005       5.48745012    
   1061.40002       5.48886013    
   1061.50000       5.48965979    
   1061.59998       5.49043989    
   1061.69995       5.49100018    
   1061.80005       5.49152994    
   1061.90002       5.49312019    
   1062.00000       5.49382019    
   1062.09998       5.49520016    
   1062.19995       5.49666023    
   1062.30005       5.49729013    
   1062.40002       5.49789000    
   1062.50000       5.49832010    
   1062.59998       5.49919987    
   1062.69995       5.50009012    
   1062.80005       5.50079012    
   1062.90002       5.50100994    
   1063.00000       5.50238991    
   1063.09998       5.50292015    
   1063.19995       5.50359011    
   1063.30005       5.50441980    
   1063.40002       5.50516987    
   1063.50000       5.50599003    
   1063.59998       5.50688982    
   1063.69995       5.50794983    
   1063.80005       5.50852013    
   1063.90002       5.50972986    
   1064.00000       5.51007986    
   1064.09998       5.51164007    
   1064.19995       5.51246977    
   1064.30005       5.51307011    
   1064.40002       5.51384020    
   1064.50000       5.51442003    
   1064.59998       5.51515007    
   1064.69995       5.51594019    
   1064.80005       5.51694012    
   1064.90002       5.51769018    
   1065.00000       5.51829004    
   1065.09998       5.51909018    
   1065.19995       5.52065992    
   1065.30005       5.52102995    
   1065.40002       5.52175999    
   1065.50000       5.52255011    
   1065.59998       5.52403021    
   1065.69995       5.52516985    
   1065.80005       5.52601004    
   1065.90002       5.52665997    
   1066.00000       5.52770996    
   1066.09998       5.52830982    
   1066.19995       5.52856016    
   1066.30005       5.52886009    
   1066.40002       5.52995014    
   1066.50000       5.53051996    
   1066.59998       5.53126001    
   1066.69995       5.53187990    
   1066.80005       5.53251982    
   1066.90002       5.53353977    
   1067.00000       5.53412008    
   1067.09998       5.53497982    
   1067.19995       5.53601980    
   1067.30005       5.53629017    
   1067.40002       5.53736019    
   1067.50000       5.53774023    
   1067.59998       5.53889990    
   1067.69995       5.53950024    
   1067.80005       5.53987980    
   1067.90002       5.54129982    
   1068.00000       5.54168987    
   1068.09998       5.54368019    
   1068.19995       5.54438019    
   1068.30005       5.54492998    
   1068.40002       5.54603004    
   1068.50000       5.54679012    
   1068.59998       5.54761982    
   1068.69995       5.54799986    
   1068.80005       5.54888010    
   1068.90002       5.54963017    
   1069.00000       5.55080986    
   1069.09998       5.55110979    
   1069.19995       5.55216980    
   1069.30005       5.55385017    
   1069.40002       5.55467987    
   1069.50000       5.55550003    
   1069.59998       5.55635023    
   1069.69995       5.55673981    
   1069.80005       5.55698013    
   1069.90002       5.55740976    
   1070.00000       5.55819988    
   1070.09998       5.55867004    
   1070.19995       5.56089020    
   1070.30005       5.56134987    
   1070.40002       5.56173992    
   1070.50000       5.56211996    
   1070.59998       5.56344986    
   1070.69995       5.56386995    
   1070.80005       5.56442022    
   1070.90002       5.56455994    
   1071.00000       5.56607008    
   1071.09998       5.56740999    
   1071.19995       5.56850004    
   1071.30005       5.56890011    
   1071.40002       5.56954002    
   1071.50000       5.57044983    
   1071.59998       5.57086992    
   1071.69995       5.57271004    
   1071.80005       5.57302999    
   1071.90002       5.57354021    
   1072.00000       5.57442999    
   1072.09998       5.57516003    
   1072.19995       5.57660007    
   1072.30005       5.57704020    
   1072.40002       5.57865000    
   1072.50000       5.58026981    
   1072.59998       5.58090019    
   1072.69995       5.58125019    
   1072.80005       5.58189011    
   1072.90002       5.58283997    
   1073.00000       5.58336020    
   1073.09998       5.58403015    
   1073.19995       5.58436012    
   1073.30005       5.58526993    
   1073.40002       5.58640003    
   1073.50000       5.58665991    
   1073.59998       5.58841991    
   1073.69995       5.58943987    
   1073.80005       5.59079981    
   1073.90002       5.59119987    
   1074.00000       5.59225988    
   1074.09998       5.59240007    
   1074.19995       5.59427023    
   1074.30005       5.59491014    
   1074.40002       5.59577990    
   1074.50000       5.59676981    
   1074.59998       5.59744978    
   1074.69995       5.59812021    
   1074.80005       5.59970999    
   1074.90002       5.59995985    
   1075.00000       5.60087013    
   1075.09998       5.60272980    
   1075.19995       5.60453987    
   1075.30005       5.60540009    
   1075.40002       5.60597992    
   1075.50000       5.60838985    
   1075.59998       5.60971022    
   1075.69995       5.61087990    
   1075.80005       5.61173010    
   1075.90002       5.61197996    
   1076.00000       5.61251020    
   1076.09998       5.61352015    
   1076.19995       5.61381006    
   1076.30005       5.61495018    
   1076.40002       5.61684990    
   1076.50000       5.61717987    
   1076.59998       5.61747980    
   1076.69995       5.61830997    
   1076.80005       5.61899996    
   1076.90002       5.62051010    
   1077.00000       5.62121010    
   1077.09998       5.62250996    
   1077.19995       5.62323999    
   1077.30005       5.62376022    
   1077.40002       5.62482977    
   1077.50000       5.62566996    
   1077.59998       5.62635994    
   1077.69995       5.62755013    
   1077.80005       5.62858009    
   1077.90002       5.62911987    
   1078.00000       5.62974977    
   1078.09998       5.63080978    
   1078.19995       5.63195992    
   1078.30005       5.63284016    
   1078.40002       5.63374996    
   1078.50000       5.63436985    
   1078.59998       5.63488007    
   1078.69995       5.63551998    
   1078.80005       5.63612986    
   1078.90002       5.63751984    
   1079.00000       5.63821983    
   1079.09998       5.63881016    
   1079.19995       5.63955021    
   1079.30005       5.63999987    
   1079.40002       5.64057016    
   1079.50000       5.64170980    
   1079.59998       5.64195013    
   1079.69995       5.64295006    
   1079.80005       5.64350986    
   1079.90002       5.64398003    
   1080.00000       5.64454985    
   1080.09998       5.64483976    
   1080.19995       5.64545012    
   1080.30005       5.64568996    
   1080.40002       5.64664984    
   1080.50000       5.64695978    
   1080.59998       5.64898014    
   1080.69995       5.65052986    
   1080.80005       5.65149021    
   1080.90002       5.65236998    
   1081.00000       5.65287018    
   1081.09998       5.65353012    
   1081.19995       5.65397978    
   1081.30005       5.65428019    
   1081.40002       5.65496016    
   1081.50000       5.65562010    
   1081.59998       5.65602016    
   1081.69995       5.65669012    
   1081.80005       5.65812016    
   1081.90002       5.65841007    
   1082.00000       5.65953016    
   1082.09998       5.66062021    
   1082.19995       5.66135979    
   1082.30005       5.66166019    
   1082.40002       5.66220999    
   1082.50000       5.66353989    
   1082.59998       5.66400003    
   1082.69995       5.66495991    
   1082.80005       5.66629982    
   1082.90002       5.66711998    
   1083.00000       5.66846991    
   1083.09998       5.66914988    
   1083.19995       5.66974020    
   1083.30005       5.67043018    
   1083.40002       5.67098999    
   1083.50000       5.67212009    
   1083.59998       5.67259979    
   1083.69995       5.67372990    
   1083.80005       5.67455006    
   1083.90002       5.67532015    
   1084.00000       5.67656994    
   1084.09998       5.67790985    
   1084.19995       5.67867994    
   1084.30005       5.67969990    
   1084.40002       5.68027020    
   1084.50000       5.68092012    
   1084.59998       5.68121004    
   1084.69995       5.68157005    
   1084.80005       5.68271017    
   1084.90002       5.68311977    
   1085.00000       5.68461990    
   1085.09998       5.68728018    
   1085.19995       5.68911982    
   1085.30005       5.69000006    
   1085.40002       5.69246006    
   1085.50000       5.69288015    
   1085.59998       5.69333982    
   1085.69995       5.69362020    
   1085.80005       5.69387007    
   1085.90002       5.69496012    
   1086.00000       5.69632006    
   1086.09998       5.69699001    
   1086.19995       5.69800997    
   1086.30005       5.69834995    
   1086.40002       5.69899988    
   1086.50000       5.70030022    
   1086.59998       5.70065022    
   1086.69995       5.70158005    
   1086.80005       5.70256996    
   1086.90002       5.70322990    
   1087.00000       5.70370007    
   1087.09998       5.70451021    
   1087.19995       5.70526981    
   1087.30005       5.70594978    
   1087.40002       5.70750999    
   1087.50000       5.70766020    
   1087.59998       5.70828009    
   1087.69995       5.70949984    
   1087.80005       5.71027994    
   1087.90002       5.71194983    
   1088.00000       5.71322012    
   1088.09998       5.71361017    
   1088.19995       5.71459007    
   1088.30005       5.71583986    
   1088.40002       5.71626997    
   1088.50000       5.71741009    
   1088.59998       5.71819019    
   1088.69995       5.71982002    
   1088.80005       5.72251987    
   1088.90002       5.72352982    
   1089.00000       5.72352982    
   1089.09998       5.72590017    
   1089.19995       5.72664022    
   1089.30005       5.72711992    
   1089.40002       5.72736979    
   1089.50000       5.72748995    
   1089.59998       5.72874022    
   1089.69995       5.72970009    
   1089.80005       5.73086977    
   1089.90002       5.73150015    
   1090.00000       5.73201990    
   1090.09998       5.73233986    
   1090.19995       5.73271990    
   1090.30005       5.73342991    
   1090.40002       5.73420000    
   1090.50000       5.73508978    
   1090.59998       5.73584986    
   1090.69995       5.73672009    
   1090.80005       5.73726988    
   1090.90002       5.73838997    
   1091.00000       5.73914003    
   1091.09998       5.74025011    
   1091.19995       5.74077988    
   1091.30005       5.74185991    
   1091.40002       5.74228001    
   1091.50000       5.74296999    
   1091.59998       5.74394989    
   1091.69995       5.74438000    
   1091.80005       5.74490023    
   1091.90002       5.74555016    
   1092.00000       5.74596977    
   1092.09998       5.74668980    
   1092.19995       5.74736977    
   1092.30005       5.74774981    
   1092.40002       5.74812984    
   1092.50000       5.74895000    
   1092.59998       5.75042009    
   1092.69995       5.75120020    
   1092.80005       5.75188017    
   1092.90002       5.75274992    
   1093.00000       5.75330019    
   1093.09998       5.75365019    
   1093.19995       5.75474977    
   1093.30005       5.75567007    
   1093.40002       5.75628996    
   1093.50000       5.75777006    
   1093.59998       5.75817013    
   1093.69995       5.75860023    
   1093.80005       5.75943995    
   1093.90002       5.76005983    
   1094.00000       5.76128006    
   1094.09998       5.76152992    
   1094.19995       5.76205015    
   1094.30005       5.76276016    
   1094.40002       5.76376009    
   1094.50000       5.76416016    
   1094.59998       5.76456022    
   1094.69995       5.76535988    
   1094.80005       5.76665020    
   1094.90002       5.76734018    
   1095.00000       5.76761007    
   1095.09998       5.76815987    
   1095.19995       5.76869011    
   1095.30005       5.76943016    
   1095.40002       5.76999998    
   1095.50000       5.77198982    
   1095.59998       5.77234983    
   1095.69995       5.77309990    
   1095.80005       5.77425003    
   1095.90002       5.77460003    
   1096.00000       5.77512980    
   1096.09998       5.77530003    
   1096.19995       5.77585983    
   1096.30005       5.77614021    
   1096.40002       5.77686977    
   1096.50000       5.77726984    
   1096.59998       5.77794981    
   1096.69995       5.77837992    
   1096.80005       5.77907991    
   1096.90002       5.77975988    
   1097.00000       5.78037024    
   1097.09998       5.78100014    
   1097.19995       5.78182983    
   1097.30005       5.78248978    
   1097.40002       5.78338003    
   1097.50000       5.78425980    
   1097.59998       5.78455019    
   1097.69995       5.78521013    
   1097.80005       5.78563023    
   1097.90002       5.78666019    
   1098.00000       5.78703022    
   1098.09998       5.78896999    
   1098.19995       5.79009008    
   1098.30005       5.79129982    
   1098.40002       5.79274988    
   1098.50000       5.79303980    
   1098.59998       5.79362011    
   1098.69995       5.79375982    
   1098.80005       5.79441023    
   1098.90002       5.79582977    
   1099.00000       5.79682016    
   1099.09998       5.79823017    
   1099.19995       5.79992008    
   1099.30005       5.80107021    
   1099.40002       5.80181980    
   1099.50000       5.80251980    
   1099.59998       5.80285978    
   1099.69995       5.80351019    
   1099.80005       5.80423021    
   1099.90002       5.80433989    
   1100.00000       5.80587006    
   1100.09998       5.80624008    
   1100.19995       5.80719995    
   1100.30005       5.80827999    
   1100.40002       5.80944014    
   1100.50000       5.81005001    
   1100.59998       5.81150007    
   1100.69995       5.81197023    
   1100.80005       5.81258011    
   1100.90002       5.81376982    
   1101.00000       5.81387997    
   1101.09998       5.81428003    
   1101.19995       5.81521988    
   1101.30005       5.81602001    
   1101.40002       5.81773996    
   1101.50000       5.81865978    
   1101.59998       5.81897020    
   1101.69995       5.81969023    
   1101.80005       5.82004976    
   1101.90002       5.82028008    
   1102.00000       5.82086992    
   1102.09998       5.82235003    
   1102.19995       5.82328987    
   1102.30005       5.82422018    
   1102.40002       5.82475996    
   1102.50000       5.82520008    
   1102.59998       5.82543993    
   1102.69995       5.82599020    
   1102.80005       5.82676983    
   1102.90002       5.82745981    
   1103.00000       5.82795000    
   1103.09998       5.82877016    
   1103.19995       5.82929993    
   1103.30005       5.83054018    
   1103.40002       5.83081007    
   1103.50000       5.83166981    
   1103.59998       5.83227015    
   1103.69995       5.83278990    
   1103.80005       5.83304977    
   1103.90002       5.83381987    
   1104.00000       5.83433008    
   1104.09998       5.83599997    
   1104.19995       5.83642006    
   1104.30005       5.83723021    
   1104.40002       5.83794022    
   1104.50000       5.83807993    
   1104.59998       5.83877993    
   1104.69995       5.83971024    
   1104.80005       5.84084988    
   1104.90002       5.84190989    
   1105.00000       5.84211016    
   1105.09998       5.84266996    
   1105.19995       5.84305000    
   1105.30005       5.84417009    
   1105.40002       5.84501982    
   1105.50000       5.84570980    
   1105.59998       5.84664011    
   1105.69995       5.84724998    
   1105.80005       5.84882021    
   1105.90002       5.84900999    
   1106.00000       5.84948015    
   1106.09998       5.84980011    
   1106.19995       5.85078001    
   1106.30005       5.85198021    
   1106.40002       5.85239983    
   1106.50000       5.85403013    
   1106.59998       5.85440016    
   1106.69995       5.85583019    
   1106.80005       5.85685015    
   1106.90002       5.85691977    
   1107.00000       5.85749006    
   1107.09998       5.85761976    
   1107.19995       5.85845995    
   1107.30005       5.85880995    
   1107.40002       5.86075020    
   1107.50000       5.86134005    
   1107.59998       5.86230993    
   1107.69995       5.86288977    
   1107.80005       5.86358023    
   1107.90002       5.86368990    
   1108.00000       5.86412001    
   1108.09998       5.86486006    
   1108.19995       5.86555004    
   1108.30005       5.86635017    
   1108.40002       5.86726999    
   1108.50000       5.86790991    
   1108.59998       5.86834002    
   1108.69995       5.86925983    
   1108.80005       5.86981010    
   1108.90002       5.87073994    
   1109.00000       5.87172985    
   1109.09998       5.87217999    
   1109.19995       5.87261009    
   1109.30005       5.87368011    
   1109.40002       5.87448978    
   1109.50000       5.87563992    
   1109.59998       5.87672997    
   1109.69995       5.87821007    
   1109.80005       5.87890005    
   1109.90002       5.87921000    
   1110.00000       5.88009024    
   1110.09998       5.88028002    
   1110.19995       5.88101006    
   1110.30005       5.88163996    
   1110.40002       5.88222980    
   1110.50000       5.88295984    
   1110.59998       5.88333988    
   1110.69995       5.88384008    
   1110.80005       5.88522005    
   1110.90002       5.88677979    
   1111.00000       5.88699007    
   1111.09998       5.88767004    
   1111.19995       5.88910007    
   1111.30005       5.89050007    
   1111.40002       5.89139986    
   1111.50000       5.89250994    
   1111.59998       5.89413023    
   1111.69995       5.89472008    
   1111.80005       5.89499998    
   1111.90002       5.89595985    
   1112.00000       5.89674997    
   1112.09998       5.89704990    
   1112.19995       5.89803982    
   1112.30005       5.89899015    
   1112.40002       5.90026999    
   1112.50000       5.90137005    
   1112.59998       5.90372992    
   1112.69995       5.90410995    
   1112.80005       5.90492010    
   1112.90002       5.90568018    
   1113.00000       5.90621996    
   1113.09998       5.90680981    
   1113.19995       5.90780020    
   1113.30005       5.90882015    
   1113.40002       5.90892982    
   1113.50000       5.90972996    
   1113.59998       5.91056013    
   1113.69995       5.91155005    
   1113.80005       5.91230011    
   1113.90002       5.91290998    
   1114.00000       5.91317987    
   1114.09998       5.91425991    
   1114.19995       5.91560984    
   1114.30005       5.91681004    
   1114.40002       5.91741991    
   1114.50000       5.91836977    
   1114.59998       5.91926003    
   1114.69995       5.92030001    
   1114.80005       5.92093992    
   1114.90002       5.92207003    
   1115.00000       5.92247009    
   1115.09998       5.92335987    
   1115.19995       5.92506981    
   1115.30005       5.92627001    
   1115.40002       5.92681980    
   1115.50000       5.92750978    
   1115.59998       5.92874002    
   1115.69995       5.92935991    
   1115.80005       5.93032980    
   1115.90002       5.93087006    
   1116.00000       5.93299007    
   1116.09998       5.93343019    
   1116.19995       5.93401003    
   1116.30005       5.93480015    
   1116.40002       5.93567991    
   1116.50000       5.93620014    
   1116.59998       5.93653011    
   1116.69995       5.93804979    
   1116.80005       5.93836021    
   1116.90002       5.93921995    
   1117.00000       5.93958998    
   1117.09998       5.93994999    
   1117.19995       5.94048023    
   1117.30005       5.94174004    
   1117.40002       5.94320011    
   1117.50000       5.94361019    
   1117.59998       5.94393015    
   1117.69995       5.94498014    
   1117.80005       5.94523001    
   1117.90002       5.94570017    
   1118.00000       5.94624996    
   1118.09998       5.94637012    
   1118.19995       5.94703007    
   1118.30005       5.94778013    
   1118.40002       5.94802999    
   1118.50000       5.94839001    
   1118.59998       5.94938993    
   1118.69995       5.95045996    
   1118.80005       5.95147991    
   1118.90002       5.95257998    
   1119.00000       5.95286989    
   1119.09998       5.95466995    
   1119.19995       5.95537996    
   1119.30005       5.95628023    
   1119.40002       5.95788002    
   1119.50000       5.95819998    
   1119.59998       5.95937014    
   1119.69995       5.95994997    
   1119.80005       5.96053982    
   1119.90002       5.96209002    
   1120.00000       5.96222019    
   1120.09998       5.96290016    
   1120.19995       5.96365023    
   1120.30005       5.96413994    
   1120.40002       5.96533012    
   1120.50000       5.96559000    
   1120.59998       5.96611977    
   1120.69995       5.96653986    
   1120.80005       5.96752977    
   1120.90002       5.96848011    
   1121.00000       5.96942997    
   1121.09998       5.97026014    
   1121.19995       5.97070980    
   1121.30005       5.97128010    
   1121.40002       5.97173023    
   1121.50000       5.97185993    
   1121.59998       5.97257996    
   1121.69995       5.97292995    
   1121.80005       5.97449017    
   1121.90002       5.97535992    
   1122.00000       5.97562981    
   1122.09998       5.97776985    
   1122.19995       5.97825003    
   1122.30005       5.97877979    
   1122.40002       5.97976017    
   1122.50000       5.98075008    
   1122.59998       5.98174000    
   1122.69995       5.98245001    
   1122.80005       5.98387003    
   1122.90002       5.98459005    
   1123.00000       5.98497009    
   1123.09998       5.98544979    
   1123.19995       5.98622990    
   1123.30005       5.98676014    
   1123.40002       5.98718023    
   1123.50000       5.98834991    
   1123.59998       5.98871994    
   1123.69995       5.98871994    
   1123.80005       5.98949003    
   1123.90002       5.99044991    
   1124.00000       5.99085999    
   1124.09998       5.99174976    
   1124.19995       5.99247980    
   1124.30005       5.99319983    
   1124.40002       5.99347019    
   1124.50000       5.99347019    
   1124.59998       5.99461985    
   1124.69995       5.99520016    
   1124.80005       5.99557018    
   1124.90002       5.99701023    
   1125.00000       5.99713993    
   1125.09998       5.99871016    
   1125.19995       5.99926996    
   1125.30005       6.00064993    
   1125.40002       6.00207996    
   1125.50000       6.00344992    
   1125.59998       6.00363016    
   1125.69995       6.00433016    
   1125.80005       6.00473022    
   1125.90002       6.00511980    
   1126.00000       6.00639009    
   1126.09998       6.00717020    
   1126.19995       6.00757980    
   1126.30005       6.00793982    
   1126.40002       6.00860023    
   1126.50000       6.00986004    
   1126.59998       6.01065016    
   1126.69995       6.01133013    
   1126.80005       6.01222992    
   1126.90002       6.01416016    
   1127.00000       6.01476002    
   1127.09998       6.01516008    
   1127.19995       6.01584005    
   1127.30005       6.01636982    
   1127.40002       6.01725006    
   1127.50000       6.01783991    
   1127.59998       6.01813984    
   1127.69995       6.01931000    
   1127.80005       6.01977015    
   1127.90002       6.02002001    
   1128.00000       6.02111006    
   1128.09998       6.02153015    
   1128.19995       6.02220011    
   1128.30005       6.02251005    
   1128.40002       6.02375984    
   1128.50000       6.02494001    
   1128.59998       6.02642012    
   1128.69995       6.02734995    
   1128.80005       6.02944994    
   1128.90002       6.03015995    
   1129.00000       6.03075981    
   1129.09998       6.03161001    
   1129.19995       6.03207016    
   1129.30005       6.03358984    
   1129.40002       6.03404999    
   1129.50000       6.03562021    
   1129.59998       6.03637981    
   1129.69995       6.03743982    
   1129.80005       6.03757000    
   1129.90002       6.03814983    
   1130.00000       6.03879023    
   1130.09998       6.03973007    
   1130.19995       6.04056978    
   1130.30005       6.04223013    
   1130.40002       6.04300022    
   1130.50000       6.04396009    
   1130.59998       6.04466009    
   1130.69995       6.04630995    
   1130.80005       6.04643011    
   1130.90002       6.04802990    
   1131.00000       6.04847002    
   1131.09998       6.04924011    
   1131.19995       6.05150986    
   1131.30005       6.05182981    
   1131.40002       6.05313015    
   1131.50000       6.05358982    
   1131.59998       6.05385017    
   1131.69995       6.05568981    
   1131.80005       6.05602980    
   1131.90002       6.05702019    
   1132.00000       6.05756998    
   1132.09998       6.05770016    
   1132.19995       6.05900002    
   1132.30005       6.05972004    
   1132.40002       6.06002998    
   1132.50000       6.06042004    
   1132.59998       6.06066990    
   1132.69995       6.06171989    
   1132.80005       6.06239986    
   1132.90002       6.06484985    
   1133.00000       6.06542015    
   1133.09998       6.06641006    
   1133.19995       6.06710005    
   1133.30005       6.06780005    
   1133.40002       6.06836987    
   1133.50000       6.06923008    
   1133.59998       6.06965017    
   1133.69995       6.07015991    
   1133.80005       6.07041979    
   1133.90002       6.07220984    
   1134.00000       6.07318020    
   1134.09998       6.07461023    
   1134.19995       6.07518005    
   1134.30005       6.07570982    
   1134.40002       6.07651997    
   1134.50000       6.07711983    
   1134.59998       6.07832003    
   1134.69995       6.07889986    
   1134.80005       6.07949018    
   1134.90002       6.07985020    
   1135.00000       6.08034992    
   1135.09998       6.08155012    
   1135.19995       6.08214998    
   1135.30005       6.08325005    
   1135.40002       6.08450985    
   1135.50000       6.08520985    
   1135.59998       6.08561993    
   1135.69995       6.08886003    
   1135.80005       6.09037018    
   1135.90002       6.09158993    
   1136.00000       6.09257984    
   1136.09998       6.09320021    
   1136.19995       6.09404993    
   1136.30005       6.09544992    
   1136.40002       6.09617996    
   1136.50000       6.09826994    
   1136.59998       6.09867001    
   1136.69995       6.09894991    
   1136.80005       6.09978008    
   1136.90002       6.10198021    
   1137.00000       6.10312986    
   1137.09998       6.10361004    
   1137.19995       6.10413980    
   1137.30005       6.10426998    
   1137.40002       6.10542011    
   1137.50000       6.10646009    
   1137.59998       6.10657978    
   1137.69995       6.10714006    
   1137.80005       6.10875988    
   1137.90002       6.11017990    
   1138.00000       6.11055994    
   1138.09998       6.11186981    
   1138.19995       6.11430979    
   1138.30005       6.11496019    
   1138.40002       6.11576986    
   1138.50000       6.11668015    
   1138.59998       6.11754990    
   1138.69995       6.11785984    
   1138.80005       6.11901999    
   1138.90002       6.11993980    
   1139.00000       6.12022018    
   1139.09998       6.12186003    
   1139.19995       6.12251997    
   1139.30005       6.12271976    
   1139.40002       6.12378979    
   1139.50000       6.12503004    
   1139.59998       6.12529993    
   1139.69995       6.12596989    
   1139.80005       6.12719011    
   1139.90002       6.12789011    
   1140.00000       6.12866020    
   1140.09998       6.12989998    
   1140.19995       6.13071012    
   1140.30005       6.13147020    
   1140.40002       6.13301992    
   1140.50000       6.13362980    
   1140.59998       6.13519001    
   1140.69995       6.13555002    
   1140.80005       6.13647985    
   1140.90002       6.13685989    
   1141.00000       6.13755989    
   1141.09998       6.13825989    
   1141.19995       6.13941002    
   1141.30005       6.14023018    
   1141.40002       6.14087009    
   1141.50000       6.14118004    
   1141.59998       6.14156008    
   1141.69995       6.14301014    
   1141.80005       6.14345980    
   1141.90002       6.14508009    
   1142.00000       6.14575005    
   1142.09998       6.14644003    
   1142.19995       6.14815998    
   1142.30005       6.14882994    
   1142.40002       6.14970016    
   1142.50000       6.15014982    
   1142.59998       6.15085983
[truncated: 1,350,091 more chars]
