# Supplementary material for: Antibody–nanobody combination increases their neutralizing activity against SARS-CoV-2 and nanobody H11-H4 is effective against Alpha, Kappa and Delta variants
Source: Sci Rep. 2022 Jun 11;12:9701. doi: 10.1038/s41598-022-14263-1 (PMC9188278; doi:10.1038/s41598-022-14263-1)
Supplement: Supplementary file 2 — Supplementary Information 2. [file 41598_2022_14263_MOESM2_ESM.zip › SciRep_data/SMD_data/MUTATION/Binding_affinity/Gamma/nout_average_f_t.dat]

# Time     Average force (pN)
   0.00000000       9.04314002E-05
  0.100000001       8.28244016E-02
  0.200000003     -0.169216007    
  0.300000012      0.301156014    
  0.400000006      0.593896985    
  0.500000000       6.09186999E-02
  0.600000024     -0.654152989    
  0.699999988      -1.31140995    
  0.800000012      -1.81136000    
  0.899999976      -3.19511008    
   1.00000000      -3.52588010    
   1.10000002      -2.99634004    
   1.20000005      -2.64873004    
   1.29999995      -3.17888999    
   1.39999998      -3.39958000    
   1.50000000      -2.65513992    
   1.60000002      -3.04785991    
   1.70000005      -4.50837994    
   1.79999995      -5.63479996    
   1.89999998      -5.73958015    
   2.00000000      -5.64628983    
   2.09999990      -5.88314009    
   2.20000005      -6.60444021    
   2.29999995      -7.82787991    
   2.40000010      -7.48891020    
   2.50000000      -6.28094006    
   2.59999990      -5.93810987    
   2.70000005      -4.79997015    
   2.79999995      -4.45165014    
   2.90000010      -4.46889019    
   3.00000000      -4.97368002    
   3.09999990      -5.81772995    
   3.20000005      -6.57684994    
   3.29999995      -8.19701958    
   3.40000010      -9.45995045    
   3.50000000      -10.3827000    
   3.59999990      -11.3593998    
   3.70000005      -12.4966002    
   3.79999995      -13.1927004    
   3.90000010      -13.0754995    
   4.00000000      -12.1949997    
   4.09999990      -10.2948999    
   4.19999981      -9.09401035    
   4.30000019      -8.68863010    
   4.40000010      -9.15429020    
   4.50000000      -10.7726002    
   4.59999990      -12.5653000    
   4.69999981      -14.7180004    
   4.80000019      -16.1333008    
   4.90000010      -16.6494999    
   5.00000000      -16.6012993    
   5.09999990      -15.3479996    
   5.19999981      -15.0598001    
   5.30000019      -15.1841002    
   5.40000010      -15.1096001    
   5.50000000      -15.2254000    
   5.59999990      -15.7196999    
   5.69999981      -16.2380009    
   5.80000019      -16.3581009    
   5.90000010      -16.0639000    
   6.00000000      -15.4741001    
   6.09999990      -14.6908998    
   6.19999981      -14.7344999    
   6.30000019      -13.5207005    
   6.40000010      -11.6968002    
   6.50000000      -10.3360004    
   6.59999990      -10.4050999    
   6.69999981      -11.0129004    
   6.80000019      -10.9176998    
   6.90000010      -10.1295996    
   7.00000000      -9.93976974    
   7.09999990      -9.31956005    
   7.19999981      -9.15083027    
   7.30000019      -8.56793976    
   7.40000010      -8.07975006    
   7.50000000      -7.93335009    
   7.59999990      -7.00816011    
   7.69999981      -5.93019009    
   7.80000019      -5.34191990    
   7.90000010      -5.58963013    
   8.00000000      -5.61220980    
   8.10000038      -5.51304007    
   8.19999981      -5.24083996    
   8.30000019      -4.85492992    
   8.39999962      -3.97427011    
   8.50000000      -3.76287007    
   8.60000038      -2.95422006    
   8.69999981      -2.46711993    
   8.80000019      -2.13456011    
   8.89999962      -1.43195999    
   9.00000000     -0.587032974    
   9.10000038      0.670801997    
   9.19999981       1.85161996    
   9.30000019       2.96432996    
   9.39999962       3.24289989    
   9.50000000       2.69340992    
   9.60000038       2.47242999    
   9.69999981       2.38742995    
   9.80000019       2.00662994    
   9.89999962       1.58872998    
   10.0000000      0.985773981    
   10.1000004      0.971693993    
   10.1999998      0.874719024    
   10.3000002     -0.259746999    
   10.3999996      -1.71399999    
   10.5000000      -2.78468990    
   10.6000004      -2.79789996    
   10.6999998      -2.18811011    
   10.8000002      -2.70418000    
   10.8999996      -4.58220005    
   11.0000000      -6.71921015    
   11.1000004      -8.36703014    
   11.1999998      -9.35221958    
   11.3000002      -9.70108986    
   11.3999996      -9.33320999    
   11.5000000      -7.81044006    
   11.6000004      -6.22446012    
   11.6999998      -5.51220989    
   11.8000002      -5.84704018    
   11.8999996      -6.64567995    
   12.0000000      -7.68943024    
   12.1000004      -8.66318035    
   12.1999998      -9.31418037    
   12.3000002      -9.44503021    
   12.3999996      -9.57544994    
   12.5000000      -10.1212997    
   12.6000004      -11.0437002    
   12.6999998      -11.8907003    
   12.8000002      -11.8713999    
   12.8999996      -11.5017996    
   13.0000000      -12.1808996    
   13.1000004      -13.3268995    
   13.1999998      -13.9168997    
   13.3000002      -14.0579996    
   13.3999996      -15.2539997    
   13.5000000      -16.6026993    
   13.6000004      -16.9778004    
   13.6999998      -16.4587002    
   13.8000002      -15.8671999    
   13.8999996      -15.6850996    
   14.0000000      -15.0625000    
   14.1000004      -14.4387999    
   14.1999998      -13.5707998    
   14.3000002      -11.8093996    
   14.3999996      -10.3639002    
   14.5000000      -9.57911968    
   14.6000004      -9.52305031    
   14.6999998      -9.69744015    
   14.8000002      -9.78816986    
   14.8999996      -9.86112022    
   15.0000000      -9.62357998    
   15.1000004      -9.71343994    
   15.1999998      -9.71364975    
   15.3000002      -8.48474979    
   15.3999996      -6.75789022    
   15.5000000      -5.93142986    
   15.6000004      -5.41468000    
   15.6999998      -5.23048019    
   15.8000002      -4.54232979    
   15.8999996      -3.50920010    
   16.0000000      -3.11761999    
   16.1000004      -2.60454011    
   16.2000008      -1.65306997    
   16.2999992     -0.619687974    
   16.3999996      0.574743986    
   16.5000000       2.31880999    
   16.6000004       4.01119995    
   16.7000008       5.80156994    
   16.7999992       7.94750977    
   16.8999996       8.81562996    
   17.0000000       8.05171013    
   17.1000004       6.70004988    
   17.2000008       5.68451977    
   17.2999992       5.61920977    
   17.3999996       5.64100981    
   17.5000000       5.17575979    
   17.6000004       4.80750990    
   17.7000008       5.03395987    
   17.7999992       5.17755985    
   17.8999996       4.83318996    
   18.0000000       4.09392023    
   18.1000004       3.66308999    
   18.2000008       3.59727001    
   18.2999992       3.68792009    
   18.3999996       3.85535002    
   18.5000000       4.34138012    
   18.6000004       4.41318989    
   18.7000008       4.57062006    
   18.7999992       4.72392988    
   18.8999996       4.56889009    
   19.0000000       4.60216999    
   19.1000004       5.24851990    
   19.2000008       6.23263979    
   19.2999992       7.12608004    
   19.3999996       6.63122988    
   19.5000000       5.81339979    
   19.6000004       5.52789021    
   19.7000008       5.50206995    
   19.7999992       5.45744991    
   19.8999996       5.42054987    
   20.0000000       4.62205982    
   20.1000004       3.15124011    
   20.2000008       2.03683996    
   20.2999992       1.02103996    
   20.3999996       1.24239004    
   20.5000000       2.28329992    
   20.6000004       2.77423000    
   20.7000008       3.81338000    
   20.7999992       3.92461991    
   20.8999996       3.18002009    
   21.0000000       2.63384008    
   21.1000004       2.05116010    
   21.2000008       2.46984005    
   21.2999992       2.77238989    
   21.3999996       2.33934999    
   21.5000000       1.97890997    
   21.6000004       3.21587992    
   21.7000008       4.92055988    
   21.7999992       7.03191996    
   21.8999996       9.76418972    
   22.0000000       11.1399002    
   22.1000004       11.2179003    
   22.2000008       10.4415998    
   22.2999992       9.78804970    
   22.3999996       9.83889961    
   22.5000000       10.4266005    
   22.6000004       11.0703001    
   22.7000008       11.4298000    
   22.7999992       11.4433002    
   22.8999996       11.3860998    
   23.0000000       12.4401999    
   23.1000004       13.6189003    
   23.2000008       14.5039997    
   23.2999992       16.0958996    
   23.3999996       16.2336006    
   23.5000000       14.4701004    
   23.6000004       13.2327003    
   23.7000008       11.8357000    
   23.7999992       10.3688002    
   23.8999996       8.91781998    
   24.0000000       7.89031982    
   24.1000004       8.49824047    
   24.2000008       9.15223980    
   24.2999992       9.50903988    
   24.3999996       8.72453022    
   24.5000000       7.75295019    
   24.6000004       6.94027996    
   24.7000008       6.56321001    
   24.7999992       6.44777012    
   24.8999996       5.95472002    
   25.0000000       5.27355003    
   25.1000004       3.51804996    
   25.2000008       2.26269007    
   25.2999992       2.38942003    
   25.3999996       2.35637999    
   25.5000000       1.01788998    
   25.6000004     -0.242432997    
   25.7000008      -1.83589995    
   25.7999992      -2.81745005    
   25.8999996      -4.08665991    
   26.0000000      -4.76832008    
   26.1000004      -4.29528999    
   26.2000008      -3.81819010    
   26.2999992      -2.83580995    
   26.3999996      -2.44230008    
   26.5000000      -1.85133004    
   26.6000004      -1.24398994    
   26.7000008      0.718335986    
   26.7999992       2.19313002    
   26.8999996       2.43737006    
   27.0000000       2.45249009    
   27.1000004       1.94001997    
   27.2000008       2.04012990    
   27.2999992       3.60842991    
   27.3999996       5.23394012    
   27.5000000       5.68133020    
   27.6000004       5.87056017    
   27.7000008       5.84573984    
   27.7999992       5.83670998    
   27.8999996       5.93751001    
   28.0000000       6.52965021    
   28.1000004       7.59817982    
   28.2000008       8.00440979    
   28.2999992       7.37618017    
   28.3999996       6.89412022    
   28.5000000       6.99331999    
   28.6000004       8.03195953    
   28.7000008       9.45261955    
   28.7999992       10.0193996    
   28.8999996       10.1582003    
   29.0000000       9.21772957    
   29.1000004       7.44023991    
   29.2000008       7.21662998    
   29.2999992       7.00053978    
   29.3999996       6.87679005    
   29.5000000       6.21044016    
   29.6000004       5.47165012    
   29.7000008       5.25897980    
   29.7999992       5.24629021    
   29.8999996       5.77554989    
   30.0000000       5.85721016    
   30.1000004       5.93708992    
   30.2000008       6.22135019    
   30.2999992       5.87592983    
   30.3999996       5.85745001    
   30.5000000       6.07200003    
   30.6000004       6.74231005    
   30.7000008       6.85618019    
   30.7999992       6.05283022    
   30.8999996       6.06454992    
   31.0000000       6.33455992    
   31.1000004       7.14334011    
   31.2000008       9.10583973    
   31.2999992       11.0507002    
   31.3999996       12.3009996    
   31.5000000       13.3437004    
   31.6000004       13.6552000    
   31.7000008       14.5021000    
   31.7999992       14.3226004    
   31.8999996       13.0888004    
   32.0000000       12.2289000    
   32.0999985       11.7206001    
   32.2000008       11.4570999    
   32.2999992       11.6928997    
   32.4000015       12.6206999    
   32.5000000       13.5349998    
   32.5999985       13.0634003    
   32.7000008       12.4448004    
   32.7999992       11.2896004    
   32.9000015       10.1575003    
   33.0000000       10.1934996    
   33.0999985       10.9791002    
   33.2000008       11.7522001    
   33.2999992       12.2419004    
   33.4000015       12.0075998    
   33.5000000       11.6393003    
   33.5999985       10.7427998    
   33.7000008       11.0249996    
   33.7999992       11.8685999    
   33.9000015       12.7523003    
   34.0000000       14.2461996    
   34.0999985       14.6524000    
   34.2000008       14.0129995    
   34.2999992       14.0511999    
   34.4000015       15.1728001    
   34.5000000       16.2040005    
   34.5999985       16.9104004    
   34.7000008       18.1679993    
   34.7999992       19.1709003    
   34.9000015       19.7994003    
   35.0000000       20.2833996    
   35.0999985       20.5189991    
   35.2000008       20.3164997    
   35.2999992       20.5077000    
   35.4000015       20.0365009    
   35.5000000       19.9710007    
   35.5999985       20.2350006    
   35.7000008       20.9477997    
   35.7999992       21.5613003    
   35.9000015       21.3591995    
   36.0000000       21.4370995    
   36.0999985       22.4230003    
   36.2000008       23.1821003    
   36.2999992       23.9729996    
   36.4000015       24.2837009    
   36.5000000       24.9969997    
   36.5999985       25.6989002    
   36.7000008       26.4771996    
   36.7999992       27.2327003    
   36.9000015       27.4815006    
   37.0000000       26.7903996    
   37.0999985       26.7014008    
   37.2000008       26.5734005    
   37.2999992       27.4594994    
   37.4000015       28.2819004    
   37.5000000       27.9743996    
   37.5999985       27.2334003    
   37.7000008       26.3563004    
   37.7999992       26.7045002    
   37.9000015       27.9181004    
   38.0000000       28.1170998    
   38.0999985       28.4634991    
   38.2000008       28.5694008    
   38.2999992       28.5746002    
   38.4000015       28.3328991    
   38.5000000       28.0776005    
   38.5999985       26.6550999    
   38.7000008       25.1849995    
   38.7999992       24.4298000    
   38.9000015       24.7949009    
   39.0000000       25.4127998    
   39.0999985       25.4636002    
   39.2000008       24.8959999    
   39.2999992       24.4834995    
   39.4000015       24.4162998    
   39.5000000       25.3260002    
   39.5999985       26.9167995    
   39.7000008       27.8600006    
   39.7999992       28.2052994    
   39.9000015       28.3964005    
   40.0000000       28.6516991    
   40.0999985       28.7859993    
   40.2000008       28.8334007    
   40.2999992       28.1497002    
   40.4000015       27.1399994    
   40.5000000       26.8803005    
   40.5999985       26.4941998    
   40.7000008       24.7364006    
   40.7999992       23.1275005    
   40.9000015       22.6516991    
   41.0000000       22.0060005    
   41.0999985       21.8890991    
   41.2000008       21.1991997    
   41.2999992       20.2271996    
   41.4000015       19.3407993    
   41.5000000       18.5312004    
   41.5999985       17.0772991    
   41.7000008       15.9196997    
   41.7999992       14.9702997    
   41.9000015       14.8408003    
   42.0000000       15.1212997    
   42.0999985       15.1707001    
   42.2000008       14.4428997    
   42.2999992       13.6183996    
   42.4000015       13.1227999    
   42.5000000       13.2692003    
   42.5999985       13.3027000    
   42.7000008       12.9459000    
   42.7999992       13.0433998    
   42.9000015       13.7587004    
   43.0000000       14.7833996    
   43.0999985       15.3964996    
   43.2000008       16.1201992    
   43.2999992       17.5748997    
   43.4000015       17.7681007    
   43.5000000       16.5863991    
   43.5999985       15.2287998    
   43.7000008       14.4063997    
   43.7999992       14.6458998    
   43.9000015       15.7209997    
   44.0000000       16.5624008    
   44.0999985       16.7478008    
   44.2000008       17.9032993    
   44.2999992       19.4470005    
   44.4000015       20.0795002    
   44.5000000       19.9340992    
   44.5999985       20.1655006    
   44.7000008       19.5979996    
   44.7999992       19.3586998    
   44.9000015       20.1194000    
   45.0000000       20.9696007    
   45.0999985       21.0342007    
   45.2000008       20.5056000    
   45.2999992       19.4839001    
   45.4000015       18.9719009    
   45.5000000       19.8502007    
   45.5999985       19.8698006    
   45.7000008       19.3111000    
   45.7999992       18.1513996    
   45.9000015       18.1527996    
   46.0000000       17.8638992    
   46.0999985       16.5293007    
   46.2000008       14.9820004    
   46.2999992       13.4446001    
   46.4000015       12.1548004    
   46.5000000       10.9504995    
   46.5999985       9.79909992    
   46.7000008       8.17481041    
   46.7999992       7.54399014    
   46.9000015       8.46304989    
   47.0000000       8.90246964    
   47.0999985       9.31153965    
   47.2000008       9.84370041    
   47.2999992       11.4351997    
   47.4000015       13.0818996    
   47.5000000       15.6134005    
   47.5999985       17.4216995    
   47.7000008       17.5597000    
   47.7999992       16.8852997    
   47.9000015       15.8317003    
   48.0000000       15.7694998    
   48.0999985       15.8101997    
   48.2000008       16.2984009    
   48.2999992       16.3948002    
   48.4000015       16.7572002    
   48.5000000       17.6898003    
   48.5999985       18.6912994    
   48.7000008       20.7859993    
   48.7999992       23.0688992    
   48.9000015       24.4971008    
   49.0000000       25.1790009    
   49.0999985       26.3216991    
   49.2000008       26.7682991    
   49.2999992       26.4990997    
   49.4000015       25.3297005    
   49.5000000       23.8824997    
   49.5999985       22.9214001    
   49.7000008       21.2847004    
   49.7999992       20.6555004    
   49.9000015       20.7761993    
   50.0000000       21.7077999    
   50.0999985       22.8654995    
   50.2000008       24.0079002    
   50.2999992       24.0977993    
   50.4000015       23.8833008    
   50.5000000       24.0053997    
   50.5999985       24.0139999    
   50.7000008       24.4489002    
   50.7999992       24.6103992    
   50.9000015       24.2479000    
   51.0000000       24.8019009    
   51.0999985       25.5114994    
   51.2000008       25.7521992    
   51.2999992       26.0140991    
   51.4000015       26.2493992    
   51.5000000       26.2731991    
   51.5999985       26.2523994    
   51.7000008       26.3384991    
   51.7999992       26.7029991    
   51.9000015       26.4899006    
   52.0000000       26.9622002    
   52.0999985       27.7096996    
   52.2000008       28.0517998    
   52.2999992       28.8404007    
   52.4000015       29.7150993    
   52.5000000       30.4496002    
   52.5999985       31.5282993    
   52.7000008       33.3535995    
   52.7999992       35.0648994    
   52.9000015       36.7097015    
   53.0000000       38.4691010    
   53.0999985       39.8102989    
   53.2000008       40.1734009    
   53.2999992       40.5099983    
   53.4000015       41.0049019    
   53.5000000       40.7355995    
   53.5999985       40.3869019    
   53.7000008       39.5798988    
   53.7999992       39.5140991    
   53.9000015       38.7304001    
   54.0000000       37.6158981    
   54.0999985       37.2575989    
   54.2000008       37.1584015    
   54.2999992       37.3633995    
   54.4000015       37.4499016    
   54.5000000       37.3950996    
   54.5999985       37.5489006    
   54.7000008       38.0612984    
   54.7999992       37.8097992    
   54.9000015       37.2938004    
   55.0000000       38.2056007    
   55.0999985       39.3703003    
   55.2000008       39.7378998    
   55.2999992       39.1638985    
   55.4000015       38.6638985    
   55.5000000       38.0933990    
   55.5999985       38.0733986    
   55.7000008       38.3237991    
   55.7999992       38.4812012    
   55.9000015       38.6146011    
   56.0000000       39.0575981    
   56.0999985       40.0738983    
   56.2000008       40.0099983    
   56.2999992       38.5046997    
   56.4000015       37.1319008    
   56.5000000       35.7815018    
   56.5999985       35.5265007    
   56.7000008       35.9744987    
   56.7999992       35.7458992    
   56.9000015       35.3921013    
   57.0000000       34.7056007    
   57.0999985       33.9527016    
   57.2000008       33.7905998    
   57.2999992       33.6810989    
   57.4000015       33.6400986    
   57.5000000       33.3972015    
   57.5999985       33.0191994    
   57.7000008       32.4846001    
   57.7999992       31.4332008    
   57.9000015       30.6035995    
   58.0000000       30.6903000    
   58.0999985       32.1749992    
   58.2000008       34.5966988    
   58.2999992       37.8609009    
   58.4000015       40.5077019    
   58.5000000       42.6072998    
   58.5999985       43.0251999    
   58.7000008       43.1903000    
   58.7999992       43.3053017    
   58.9000015       42.9410019    
   59.0000000       43.0488014    
   59.0999985       43.5386009    
   59.2000008       44.5374985    
   59.2999992       44.5872002    
   59.4000015       44.0097008    
   59.5000000       44.0472984    
   59.5999985       43.7205009    
   59.7000008       43.5191994    
   59.7999992       43.8086014    
   59.9000015       44.7524986    
   60.0000000       44.2406006    
   60.0999985       42.4496002    
   60.2000008       41.3188019    
   60.2999992       40.3917007    
   60.4000015       39.9356003    
   60.5000000       40.0778999    
   60.5999985       39.8350983    
   60.7000008       39.5545998    
   60.7999992       38.9963989    
   60.9000015       37.6150017    
   61.0000000       37.5489998    
   61.0999985       38.0984993    
   61.2000008       37.8175011    
   61.2999992       37.0326996    
   61.4000015       36.9080009    
   61.5000000       36.6044998    
   61.5999985       37.3492012    
   61.7000008       37.5465012    
   61.7999992       37.4146996    
   61.9000015       38.2540016    
   62.0000000       39.3031006    
   62.0999985       40.2214012    
   62.2000008       40.7168999    
   62.2999992       41.1772003    
   62.4000015       41.2042999    
   62.5000000       41.0428009    
   62.5999985       40.1375999    
   62.7000008       39.2176018    
   62.7999992       39.2574005    
   62.9000015       38.6418991    
   63.0000000       36.8431015    
   63.0999985       35.5046997    
   63.2000008       35.5060997    
   63.2999992       36.7387009    
   63.4000015       37.9976997    
   63.5000000       39.2648010    
   63.5999985       40.4697990    
   63.7000008       42.0320015    
   63.7999992       42.4105988    
   63.9000015       42.1948013    
   64.0000000       41.5493011    
   64.0999985       40.6898994    
   64.1999969       41.3619003    
   64.3000031       42.6090012    
   64.4000015       43.8101997    
   64.5000000       43.8618011    
   64.5999985       43.8280983    
   64.6999969       43.7467003    
   64.8000031       44.2097015    
   64.9000015       44.6876984    
   65.0000000       44.9015999    
   65.0999985       45.2770004    
   65.1999969       46.2820015    
   65.3000031       46.8483009    
   65.4000015       46.9850998    
   65.5000000       47.0516014    
   65.5999985       46.7019005    
   65.6999969       46.8776016    
   65.8000031       47.6447983    
   65.9000015       47.9579010    
   66.0000000       47.9179001    
   66.0999985       47.9897995    
   66.1999969       48.2680016    
   66.3000031       47.9063988    
   66.4000015       47.2151985    
   66.5000000       46.9981003    
   66.5999985       47.8123016    
   66.6999969       48.0355988    
   66.8000031       47.7523003    
   66.9000015       46.2976990    
   67.0000000       45.4225998    
   67.0999985       46.0908012    
   67.1999969       47.2661018    
   67.3000031       47.8320007    
   67.4000015       48.2559013    
   67.5000000       47.5046997    
   67.5999985       46.6469994    
   67.6999969       46.4146004    
   67.8000031       47.7257996    
   67.9000015       49.7868996    
   68.0000000       51.4179001    
   68.0999985       52.4670982    
   68.1999969       52.6271019    
   68.3000031       51.9205017    
   68.4000015       51.8073997    
   68.5000000       52.2153015    
   68.5999985       52.8064003    
   68.6999969       53.4399986    
   68.8000031       53.7383003    
   68.9000015       53.4726982    
   69.0000000       52.6192017    
   69.0999985       52.2949982    
   69.1999969       52.4225006    
   69.3000031       53.5629997    
   69.4000015       54.4808998    
   69.5000000       54.9294014    
   69.5999985       54.8810997    
   69.6999969       53.8796997    
   69.8000031       53.1917992    
   69.9000015       52.6684990    
   70.0000000       53.2224998    
   70.0999985       55.3545990    
   70.1999969       57.1425018    
   70.3000031       58.3945007    
   70.4000015       58.7458000    
   70.5000000       59.3815994    
   70.5999985       59.7771988    
   70.6999969       58.9933014    
   70.8000031       58.8615990    
   70.9000015       59.7594986    
   71.0000000       60.1631012    
   71.0999985       60.4971008    
   71.1999969       60.8226013    
   71.3000031       60.1572990    
   71.4000015       59.7711983    
   71.5000000       59.0942993    
   71.5999985       58.6460991    
   71.6999969       58.5480003    
   71.8000031       59.3921013    
   71.9000015       59.3894005    
   72.0000000       58.6803017    
   72.0999985       57.3930016    
   72.1999969       55.9277992    
   72.3000031       55.9387016    
   72.4000015       56.3587990    
   72.5000000       57.3256989    
   72.5999985       58.3297005    
   72.6999969       58.4561005    
   72.8000031       58.2965012    
   72.9000015       57.9747009    
   73.0000000       58.0567017    
   73.0999985       58.4766006    
   73.1999969       58.1130981    
   73.3000031       57.1483994    
   73.4000015       55.3764000    
   73.5000000       52.6422005    
   73.5999985       51.8661995    
   73.6999969       52.0028000    
   73.8000031       52.0625000    
   73.9000015       51.9329987    
   74.0000000       51.0965004    
   74.0999985       49.7121010    
   74.1999969       48.7837982    
   74.3000031       48.0639992    
   74.4000015       48.0308990    
   74.5000000       47.6156006    
   74.5999985       47.1761017    
   74.6999969       46.2230988    
   74.8000031       45.3207016    
   74.9000015       44.3376999    
   75.0000000       43.9397011    
   75.0999985       42.9170990    
   75.1999969       41.3748016    
   75.3000031       40.5950012    
   75.4000015       41.3476982    
   75.5000000       42.5884018    
   75.5999985       43.3344002    
   75.6999969       43.1600990    
   75.8000031       42.0541992    
   75.9000015       40.6610985    
   76.0000000       39.1716003    
   76.0999985       37.6781006    
   76.1999969       37.0788994    
   76.3000031       37.7088013    
   76.4000015       38.8274002    
   76.5000000       39.0611992    
   76.5999985       39.8772011    
   76.6999969       40.7778015    
   76.8000031       40.7464981    
   76.9000015       40.8381004    
   77.0000000       42.0040016    
   77.0999985       43.7154999    
   77.1999969       44.5298996    
   77.3000031       45.3120995    
   77.4000015       45.3946991    
   77.5000000       45.1024017    
   77.5999985       44.7913017    
   77.6999969       45.5049019    
   77.8000031       46.5639000    
   77.9000015       47.3832016    
   78.0000000       47.6949997    
   78.0999985       47.4087982    
   78.1999969       47.0960007    
   78.3000031       47.2863007    
   78.4000015       46.9043007    
   78.5000000       46.5637016    
   78.5999985       47.0708008    
   78.6999969       47.4001999    
   78.8000031       47.5609016    
   78.9000015       46.7489014    
   79.0000000       46.4536018    
   79.0999985       46.9273987    
   79.1999969       47.8216019    
   79.3000031       49.1445999    
   79.4000015       49.6418991    
   79.5000000       50.5349007    
   79.5999985       50.9782982    
   79.6999969       51.2706985    
   79.8000031       51.2219009    
   79.9000015       51.3879013    
   80.0000000       51.8698006    
   80.0999985       51.9838982    
   80.1999969       52.1727982    
   80.3000031       51.2074013    
   80.4000015       50.2336998    
   80.5000000       49.2056999    
   80.5999985       49.1468010    
   80.6999969       49.9267006    
   80.8000031       50.4289017    
   80.9000015       50.2470016    
   81.0000000       49.7108002    
   81.0999985       48.8797989    
   81.1999969       48.1162987    
   81.3000031       47.3012009    
   81.4000015       45.9730988    
   81.5000000       44.6097984    
   81.5999985       44.0926018    
   81.6999969       43.6964989    
   81.8000031       43.4188004    
   81.9000015       42.8796997    
   82.0000000       42.0626984    
   82.0999985       41.4289017    
   82.1999969       41.1147995    
   82.3000031       42.2257004    
   82.4000015       43.3023987    
   82.5000000       44.3931007    
   82.5999985       45.3333015    
   82.6999969       45.5303001    
   82.8000031       45.1790009    
   82.9000015       45.1473007    
   83.0000000       45.5085983    
   83.0999985       46.0051994    
   83.1999969       46.4650002    
   83.3000031       46.5233002    
   83.4000015       47.3704987    
   83.5000000       47.7332001    
   83.5999985       47.8552017    
   83.6999969       48.9327011    
   83.8000031       50.3114014    
   83.9000015       52.2070999    
   84.0000000       53.4793015    
   84.0999985       53.9145012    
   84.1999969       53.0814018    
   84.3000031       51.9641991    
   84.4000015       50.4654007    
   84.5000000       48.8829002    
   84.5999985       48.9794006    
   84.6999969       49.3722000    
   84.8000031       49.2276001    
   84.9000015       48.7584991    
   85.0000000       49.1271019    
   85.0999985       49.8364983    
   85.1999969       49.8655014    
   85.3000031       49.5719986    
   85.4000015       50.0527000    
   85.5000000       50.0467987    
   85.5999985       49.6622009    
   85.6999969       48.3254013    
   85.8000031       48.0521011    
   85.9000015       47.7403984    
   86.0000000       48.2556000    
   86.0999985       49.0121002    
   86.1999969       50.1911011    
   86.3000031       51.6242981    
   86.4000015       52.3655014    
   86.5000000       52.2723007    
   86.5999985       52.1766014    
   86.6999969       52.4835014    
   86.8000031       52.9496002    
   86.9000015       53.6629982    
   87.0000000       53.9403000    
   87.0999985       52.9131012    
   87.1999969       51.4142990    
   87.3000031       50.4686012    
   87.4000015       49.7151985    
   87.5000000       49.8619995    
   87.5999985       50.1343002    
   87.6999969       50.2094002    
   87.8000031       50.2612991    
   87.9000015       49.9878006    
   88.0000000       50.0592003    
   88.0999985       50.6657982    
   88.1999969       51.2649002    
   88.3000031       50.2727013    
   88.4000015       49.2406006    
   88.5000000       47.9826012    
   88.5999985       47.7621994    
   88.6999969       48.8292999    
   88.8000031       49.6957016    
   88.9000015       50.2533989    
   89.0000000       50.5811996    
   89.0999985       51.2672997    
   89.1999969       52.2841988    
   89.3000031       53.6926994    
   89.4000015       54.2365990    
   89.5000000       55.2789001    
   89.5999985       56.8680000    
   89.6999969       58.5735016    
   89.8000031       58.6108017    
   89.9000015       58.0685005    
   90.0000000       57.7742004    
   90.0999985       57.6362000    
   90.1999969       57.8385010    
   90.3000031       57.6613998    
   90.4000015       57.5858002    
   90.5000000       57.6021996    
   90.5999985       57.5714989    
   90.6999969       57.4831009    
   90.8000031       57.5126991    
   90.9000015       58.1383018    
   91.0000000       58.8376007    
   91.0999985       59.1747017    
   91.1999969       58.4789009    
   91.3000031       57.0821991    
   91.4000015       56.2644005    
   91.5000000       55.8396988    
   91.5999985       55.5666008    
   91.6999969       54.5289993    
   91.8000031       54.0376015    
   91.9000015       54.0265999    
   92.0000000       53.7309990    
   92.0999985       53.5730019    
   92.1999969       53.8403015    
   92.3000031       53.9087982    
   92.4000015       53.5861015    
   92.5000000       53.2733994    
   92.5999985       51.9446983    
   92.6999969       50.5241013    
   92.8000031       48.6053009    
   92.9000015       47.9009018    
   93.0000000       47.7186012    
   93.0999985       48.1944008    
   93.1999969       47.5698013    
   93.3000031       46.8274002    
   93.4000015       46.3415985    
   93.5000000       46.2075996    
   93.5999985       46.7225990    
   93.6999969       46.9790993    
   93.8000031       47.6973000    
   93.9000015       49.5358009    
   94.0000000       51.1146011    
   94.0999985       51.6013985    
   94.1999969       51.6241989    
   94.3000031       51.3683014    
   94.4000015       51.0540009    
   94.5000000       50.4994011    
   94.5999985       50.1321983    
   94.6999969       49.2475014    
   94.8000031       49.0433998    
   94.9000015       48.1907997    
   95.0000000       46.7331009    
   95.0999985       45.5793991    
   95.1999969       45.6647987    
   95.3000031       46.0814018    
   95.4000015       46.6474991    
   95.5000000       47.1353989    
   95.5999985       46.8521996    
   95.6999969       46.9005013    
   95.8000031       46.9347992    
   95.9000015       46.8046989    
   96.0000000       45.6035004    
   96.0999985       44.6086006    
   96.1999969       44.6595001    
   96.3000031       45.0681992    
   96.4000015       44.7159996    
   96.5000000       44.1876984    
   96.5999985       43.7935982    
   96.6999969       43.1365013    
   96.8000031       42.1324997    
   96.9000015       41.4883995    
   97.0000000       41.0530014    
   97.0999985       40.0719986    
   97.1999969       38.9800987    
   97.3000031       38.5204010    
   97.4000015       38.2192001    
   97.5000000       38.0554008    
   97.5999985       38.1389999    
   97.6999969       38.5564003    
   97.8000031       38.7415009    
   97.9000015       38.7430992    
   98.0000000       39.1055984    
   98.0999985       39.6015015    
   98.1999969       39.5354996    
   98.3000031       39.2742996    
   98.4000015       39.3144989    
   98.5000000       39.2052994    
   98.5999985       40.0796013    
   98.6999969       39.9533997    
   98.8000031       39.3012009    
   98.9000015       39.2510986    
   99.0000000       40.9025002    
   99.0999985       42.6236000    
   99.1999969       43.2039986    
   99.3000031       42.3628006    
   99.4000015       41.8171997    
   99.5000000       42.3423996    
   99.5999985       44.3101997    
   99.6999969       45.5413017    
   99.8000031       47.0890999    
   99.9000015       48.3036995    
   100.000000       48.7108002    
   100.099998       48.9305992    
   100.199997       49.8815002    
   100.300003       51.1875992    
   100.400002       52.1021004    
   100.500000       53.2060013    
   100.599998       54.0199013    
   100.699997       54.3610001    
   100.800003       54.4870987    
   100.900002       54.8706017    
   101.000000       54.8749008    
   101.099998       54.7845001    
   101.199997       55.3982010    
   101.300003       55.8675003    
   101.400002       55.6582985    
   101.500000       55.4103012    
   101.599998       55.5570984    
   101.699997       56.1758995    
   101.800003       56.3944016    
   101.900002       57.6427994    
   102.000000       57.3596001    
   102.099998       56.7350998    
   102.199997       56.1166992    
   102.300003       54.5681992    
   102.400002       54.2512016    
   102.500000       55.4875984    
   102.599998       55.4959984    
   102.699997       54.5698013    
   102.800003       52.8400002    
   102.900002       51.2920990    
   103.000000       50.8637009    
   103.099998       50.4383011    
   103.199997       50.4337006    
   103.300003       49.7187004    
   103.400002       49.3806992    
   103.500000       49.5008011    
   103.599998       50.5634995    
   103.699997       52.3196983    
   103.800003       53.3260002    
   103.900002       53.8189011    
   104.000000       54.5625992    
   104.099998       55.2803001    
   104.199997       55.4170990    
   104.300003       55.7142982    
   104.400002       56.1115990    
   104.500000       56.8903008    
   104.599998       56.6787987    
   104.699997       56.0023003    
   104.800003       55.3289986    
   104.900002       54.8628998    
   105.000000       54.2607994    
   105.099998       53.4642982    
   105.199997       53.1930008    
   105.300003       53.2946014    
   105.400002       53.7794991    
   105.500000       53.9514999    
   105.599998       53.5784988    
   105.699997       53.7835007    
   105.800003       53.0251007    
   105.900002       52.2122002    
   106.000000       52.1327019    
   106.099998       53.4281006    
   106.199997       53.8109016    
   106.300003       52.5591011    
   106.400002       51.2470016    
   106.500000       49.7388000    
   106.599998       48.8179016    
   106.699997       48.7680016    
   106.800003       48.8837013    
   106.900002       48.9266014    
   107.000000       48.3545990    
   107.099998       48.4844017    
   107.199997       48.8282013    
   107.300003       48.5682983    
   107.400002       48.5348015    
   107.500000       48.2079010    
   107.599998       48.4606018    
   107.699997       48.8070984    
   107.800003       48.4325981    
   107.900002       47.3440018    
   108.000000       47.0797005    
   108.099998       47.2402000    
   108.199997       47.0745010    
   108.300003       47.4665985    
   108.400002       46.9958992    
   108.500000       46.2249985    
   108.599998       46.2633018    
   108.699997       46.4832993    
   108.800003       46.5175018    
   108.900002       45.9194984    
   109.000000       45.7332001    
   109.099998       45.7396011    
   109.199997       45.5363998    
   109.300003       45.4482002    
   109.400002       45.2196007    
   109.500000       44.5960999    
   109.599998       43.7863007    
   109.699997       43.0070000    
   109.800003       42.8401985    
   109.900002       42.7481995    
   110.000000       43.3333015    
   110.099998       44.5522003    
   110.199997       45.8468018    
   110.300003       46.7307014    
   110.400002       47.5350990    
   110.500000       48.2832985    
   110.599998       47.7518997    
   110.699997       47.0516014    
   110.800003       46.4771996    
   110.900002       45.8404007    
   111.000000       45.2980995    
   111.099998       45.2182007    
   111.199997       45.9203987    
   111.300003       46.1263008    
   111.400002       45.4390984    
   111.500000       44.2974014    
   111.599998       43.3568993    
   111.699997       42.9636002    
   111.800003       43.5541000    
   111.900002       43.6189995    
   112.000000       42.7807007    
   112.099998       41.1310997    
   112.199997       39.5106010    
   112.300003       38.7854996    
   112.400002       37.8036995    
   112.500000       36.5434990    
   112.599998       36.0910988    
   112.699997       35.4968987    
   112.800003       35.7960014    
   112.900002       36.6744995    
   113.000000       37.4524994    
   113.099998       37.6467018    
   113.199997       37.6292992    
   113.300003       37.9220009    
   113.400002       38.1293983    
   113.500000       37.7930984    
   113.599998       38.2471008    
   113.699997       38.3950005    
   113.800003       38.9301987    
   113.900002       39.8818016    
   114.000000       41.0642014    
   114.099998       43.0087013    
   114.199997       44.1408997    
   114.300003       44.0964012    
   114.400002       44.4121017    
   114.500000       44.8820992    
   114.599998       45.7206993    
   114.699997       46.3106995    
   114.800003       46.5517006    
   114.900002       46.3381996    
   115.000000       46.3769989    
   115.099998       46.3504982    
   115.199997       46.3484993    
   115.300003       46.2280998    
   115.400002       45.8049011    
   115.500000       45.8558998    
   115.599998       45.9966011    
   115.699997       45.7536011    
   115.800003       45.1383018    
   115.900002       43.6273994    
   116.000000       43.7089996    
   116.099998       45.0718002    
   116.199997       46.5415993    
   116.300003       48.0965004    
   116.400002       49.6461983    
   116.500000       50.7505989    
   116.599998       50.8088989    
   116.699997       50.6557007    
   116.800003       50.5079994    
   116.900002       50.3288994    
   117.000000       50.5698013    
   117.099998       51.0242004    
   117.199997       51.0577011    
   117.300003       51.6389008    
   117.400002       51.9883003    
   117.500000       52.4514999    
   117.599998       53.2509995    
   117.699997       53.7612991    
   117.800003       53.5550003    
   117.900002       52.9557991    
   118.000000       53.0597000    
   118.099998       53.6521988    
   118.199997       53.4841003    
   118.300003       52.3389015    
   118.400002       50.9347000    
   118.500000       50.0792007    
   118.599998       50.8960991    
   118.699997       52.8517990    
   118.800003       54.8723984    
   118.900002       55.8065987    
   119.000000       55.9467010    
   119.099998       56.3372002    
   119.199997       56.9841995    
   119.300003       58.4516983    
   119.400002       60.0685997    
   119.500000       61.3395996    
   119.599998       61.4333992    
   119.699997       61.6114006    
   119.800003       62.0516014    
   119.900002       63.0946007    
   120.000000       64.3583984    
   120.099998       65.6657028    
   120.199997       66.8551025    
   120.300003       67.9888000    
   120.400002       68.4216003    
   120.500000       68.0531006    
   120.599998       68.4135971    
   120.699997       68.8571014    
   120.800003       68.7321014    
   120.900002       68.4191971    
   121.000000       68.6947021    
   121.099998       70.4453964    
   121.199997       72.3567963    
   121.300003       73.3145981    
   121.400002       74.3861008    
   121.500000       75.3444977    
   121.599998       76.2539978    
   121.699997       77.1455002    
   121.800003       77.4813004    
   121.900002       78.5484009    
   122.000000       79.0300980    
   122.099998       78.9363022    
   122.199997       78.4309006    
   122.300003       77.7521973    
   122.400002       77.4629974    
   122.500000       76.9853973    
   122.599998       76.1582031    
   122.699997       75.3147964    
   122.800003       74.6591034    
   122.900002       74.6144028    
   123.000000       74.7970963    
   123.099998       74.5031967    
   123.199997       74.1320038    
   123.300003       73.9404984    
   123.400002       74.2913971    
   123.500000       74.8451996    
   123.599998       74.8828964    
   123.699997       75.2538986    
   123.800003       75.4197998    
   123.900002       75.2249985    
   124.000000       74.8825989    
   124.099998       73.9673996    
   124.199997       73.5037003    
   124.300003       73.7231979    
   124.400002       74.0231018    
   124.500000       74.6884003    
   124.599998       75.2734985    
   124.699997       76.3403015    
   124.800003       77.9455032    
   124.900002       79.1547012    
   125.000000       79.0985031    
   125.099998       78.4747009    
   125.199997       78.6203003    
   125.300003       78.1890030    
   125.400002       78.0214996    
   125.500000       78.3788986    
   125.599998       79.0590973    
   125.699997       79.1953964    
   125.800003       79.4046021    
   125.900002       79.6411972    
   126.000000       79.1611023    
   126.099998       78.4320984    
   126.199997       78.6104965    
   126.300003       79.2021027    
   126.400002       79.8488998    
   126.500000       80.4742966    
   126.599998       80.4703979    
   126.699997       79.9588013    
   126.800003       79.0774002    
   126.900002       78.7118988    
   127.000000       78.3634033    
   127.099998       78.5458984    
   127.199997       78.6043015    
   127.300003       78.9139023    
   127.400002       79.7009964    
   127.500000       80.5587997    
   127.599998       81.5304031    
   127.699997       81.7228012    
   127.800003       81.4764023    
   127.900002       80.5813980    
   128.000000       79.0336990    
   128.100006       77.2419968    
   128.199997       77.4970016    
   128.300003       77.4139023    
   128.399994       77.1617966    
   128.500000       76.6491013    
   128.600006       76.2929993    
   128.699997       76.2766037    
   128.800003       75.8806992    
   128.899994       74.9046021    
   129.000000       73.7898026    
   129.100006       71.7624969    
   129.199997       70.6734009    
   129.300003       69.8247986    
   129.399994       68.8777008    
   129.500000       67.5553970    
   129.600006       66.8189011    
   129.699997       66.5450974    
   129.800003       66.7466965    
   129.899994       67.9306030    
   130.000000       68.1243973    
   130.100006       67.2293015    
   130.199997       66.9439011    
   130.300003       67.5362015    
   130.399994       68.2130966    
   130.500000       68.6679993    
   130.600006       68.9085007    
   130.699997       68.0092010    
   130.800003       66.7779999    
   130.899994       65.4504013    
   131.000000       65.1081009    
   131.100006       65.1965027    
   131.199997       65.4699020    
   131.300003       66.7136993    
   131.399994       66.6054993    
   131.500000       65.1848984    
   131.600006       64.3790970    
   131.699997       64.3955994    
   131.800003       64.3360977    
   131.899994       63.5420990    
   132.000000       61.8759995    
   132.100006       60.0316010    
   132.199997       59.6576004    
   132.300003       60.6030998    
   132.399994       61.2957993    
   132.500000       61.9576988    
   132.600006       62.5535011    
   132.699997       63.2148018    
   132.800003       63.1496010    
   132.899994       62.9682999    
   133.000000       63.4424019    
   133.100006       64.4235992    
   133.199997       65.0597000    
   133.300003       65.9308014    
   133.399994       67.4459991    
   133.500000       67.9744034    
   133.600006       68.6194992    
   133.699997       69.9669037    
   133.800003       71.6577988    
   133.899994       74.7621994    
   134.000000       76.8515015    
   134.100006       79.1800995    
   134.199997       80.6035995    
   134.300003       81.1464005    
   134.399994       81.5307999    
   134.500000       81.1716003    
   134.600006       81.5475006    
   134.699997       81.4916992    
   134.800003       80.8566971    
   134.899994       79.1993027    
   135.000000       77.9304962    
   135.100006       77.7540970    
   135.199997       78.3310013    
   135.300003       78.5758972    
   135.399994       78.6900024    
   135.500000       78.7381973    
   135.600006       78.3768997    
   135.699997       77.9541016    
   135.800003       78.5113983    
   135.899994       79.3535995    
   136.000000       79.5811005    
   136.100006       77.8406982    
   136.199997       76.4664001    
   136.300003       75.3339996    
   136.399994       74.7899017    
   136.500000       74.5832977    
   136.600006       73.8494034    
   136.699997       73.5090027    
   136.800003       72.9518967    
   136.899994       72.7963028    
   137.000000       73.0772018    
   137.100006       73.5812988    
   137.199997       74.4515991    
   137.300003       75.8012009    
   137.399994       76.2207031    
   137.500000       75.8751984    
   137.600006       75.5159988    
   137.699997       75.6420975    
   137.800003       74.8799973    
   137.899994       73.9984970    
   138.000000       74.5929031    
   138.100006       74.2527008    
   138.199997       73.9493027    
   138.300003       73.3906021    
   138.399994       72.7969971    
   138.500000       72.8616028    
   138.600006       72.5056000    
   138.699997       71.8220978    
   138.800003       71.4534988    
   138.899994       71.5428009    
   139.000000       71.9501038    
   139.100006       72.9638977    
   139.199997       73.5938034    
   139.300003       73.6573029    
   139.399994       73.0546036    
   139.500000       71.9281998    
   139.600006       70.9863968    
   139.699997       71.0770035    
   139.800003       72.2210007    
   139.899994       74.5373001    
   140.000000       76.3839035    
   140.100006       77.5117035    
   140.199997       77.7142029    
   140.300003       77.6830978    
   140.399994       77.6203995    
   140.500000       78.1734009    
   140.600006       79.3870010    
   140.699997       80.7421036    
   140.800003       81.5164032    
   140.899994       81.0990982    
   141.000000       80.9705963    
   141.100006       80.7782974    
   141.199997       81.1102982    
   141.300003       80.9923019    
   141.399994       81.9075012    
   141.500000       83.4809036    
   141.600006       84.4073029    
   141.699997       83.6249008    
   141.800003       82.0949020    
   141.899994       80.3809967    
   142.000000       80.1457977    
   142.100006       81.6852036    
   142.199997       82.5885010    
   142.300003       82.3455963    
   142.399994       82.5584030    
   142.500000       82.5736008    
   142.600006       82.0347977    
   142.699997       80.3825989    
   142.800003       79.5977020    
   142.899994       79.4633026    
   143.000000       79.0373001    
   143.100006       77.4515991    
   143.199997       75.3290024    
   143.300003       74.4656982    
   143.399994       75.1368027    
   143.500000       75.6066971    
   143.600006       74.9909973    
   143.699997       74.4615021    
   143.800003       75.2017975    
   143.899994       76.7339020    
   144.000000       77.4826965    
   144.100006       78.2925034    
   144.199997       78.9433975    
   144.300003       80.0411987    
   144.399994       80.4401016    
   144.500000       80.4087982    
   144.600006       80.5040970    
   144.699997       79.9806976    
   144.800003       79.7712021    
   144.899994       79.4450989    
   145.000000       79.9434967    
   145.100006       80.4397964    
   145.199997       81.4671021    
   145.300003       82.2438965    
   145.399994       82.0633011    
   145.500000       82.0036011    
   145.600006       82.2733002    
   145.699997       82.9850006    
   145.800003       83.5528030    
   145.899994       84.7769012    
   146.000000       84.6401978    
   146.100006       84.2936020    
   146.199997       83.5420990    
   146.300003       82.6018982    
   146.399994       82.7089996    
   146.500000       83.2125015    
   146.600006       83.8116989    
   146.699997       84.2593002    
   146.800003       84.7119980    
   146.899994       85.0057983    
   147.000000       85.3466034    
   147.100006       85.3461990    
   147.199997       84.5660019    
   147.300003       84.4598999    
   147.399994       85.0011978    
   147.500000       86.2203979    
   147.600006       86.8996964    
   147.699997       86.8304977    
   147.800003       86.7829971    
   147.899994       87.4124985    
   148.000000       88.1915970    
   148.100006       87.3797989    
   148.199997       86.8368988    
   148.300003       87.1791000    
   148.399994       87.5817032    
   148.500000       88.0905991    
   148.600006       88.5021973    
   148.699997       88.8015976    
   148.800003       88.7276001    
   148.899994       88.4669037    
   149.000000       88.3140030    
   149.100006       87.0540009    
   149.199997       85.6855011    
   149.300003       84.5052032    
   149.399994       84.2041016    
   149.500000       84.1714020    
   149.600006       83.1314011    
   149.699997       81.9701004    
   149.800003       81.2193985    
   149.899994       80.7182007    
   150.000000       81.5213013    
   150.100006       82.5486984    
   150.199997       83.3570023    
   150.300003       84.1287994    
   150.399994       85.4990005    
   150.500000       87.4336014    
   150.600006       88.5158005    
   150.699997       89.8415985    
   150.800003       91.1231995    
   150.899994       92.3669968    
   151.000000       93.1936035    
   151.100006       94.0140991    
   151.199997       94.4832001    
   151.300003       94.5838013    
   151.399994       94.8780975    
   151.500000       94.4719009    
   151.600006       93.9365005    
   151.699997       93.6820984    
   151.800003       93.4374008    
   151.899994       92.2401962    
   152.000000       90.6828003    
   152.100006       89.3311996    
   152.199997       88.4966965    
   152.300003       87.4441986    
   152.399994       87.2060013    
   152.500000       88.4113998    
   152.600006       89.6367035    
   152.699997       90.0316010    
   152.800003       89.1623001    
   152.899994       87.8234024    
   153.000000       87.6316986    
   153.100006       87.7861023    
   153.199997       88.1827011    
   153.300003       88.9371033    
   153.399994       89.1337967    
   153.500000       88.6439972    
   153.600006       87.9607010    
   153.699997       88.0616989    
   153.800003       88.7929001    
   153.899994       89.4157028    
   154.000000       89.5198975    
   154.100006       88.3105011    
   154.199997       87.3786011    
   154.300003       86.4499969    
   154.399994       86.0028000    
   154.500000       85.2035980    
   154.600006       84.6791992    
   154.699997       85.0516968    
   154.800003       85.3632965    
   154.899994       85.9124985    
   155.000000       85.0605011    
   155.100006       83.8995972    
   155.199997       83.4760971    
   155.300003       84.2872009    
   155.399994       85.3547974    
   155.500000       85.5865021    
   155.600006       85.0160980    
   155.699997       84.2382965    
   155.800003       84.1923981    
   155.899994       84.3210983    
   156.000000       85.0217972    
   156.100006       85.0509033    
   156.199997       85.2876968    
   156.300003       85.4191971    
   156.399994       85.1483994    
   156.500000       85.7814026    
   156.600006       85.4369965    
   156.699997       85.1018982    
   156.800003       85.1931992    
   156.899994       84.5868988    
   157.000000       84.5337982    
   157.100006       84.6831970    
   157.199997       84.7946014    
   157.300003       84.9828033    
   157.399994       86.1826019    
   157.500000       87.5556030    
   157.600006       87.3264999    
   157.699997       85.8578033    
   157.800003       84.4310989    
   157.899994       83.1787033    
   158.000000       83.0301971    
   158.100006       83.6274033    
   158.199997       83.8439026    
   158.300003       84.4432983    
   158.399994       84.2338028    
   158.500000       84.1979980    
   158.600006       83.4291992    
   158.699997       82.8048019    
   158.800003       83.3290024    
   158.899994       84.1266022    
   159.000000       86.1286011    
   159.100006       87.5215988    
   159.199997       87.3290024    
   159.300003       85.9662018    
   159.399994       84.8097992    
   159.500000       83.8538971    
   159.600006       83.4412003    
   159.699997       82.8993988    
   159.800003       84.1864014    
   159.899994       85.4898987    
   160.000000       86.2530975    
   160.100006       86.6062012    
   160.199997       86.2964020    
   160.300003       86.5914993    
   160.399994       86.5147018    
   160.500000       85.2950974    
   160.600006       83.4259033    
   160.699997       81.5803986    
   160.800003       81.3233032    
   160.899994       81.6846008    
   161.000000       81.1908035    
   161.100006       80.4940033    
   161.199997       79.8833008    
   161.300003       79.5608978    
   161.399994       78.9057007    
   161.500000       79.1342010    
   161.600006       78.9036026    
   161.699997       78.2409973    
   161.800003       77.6063004    
   161.899994       77.9216995    
   162.000000       78.8792038    
   162.100006       79.9691010    
   162.199997       80.7631989    
   162.300003       81.1389999    
   162.399994       81.5389023    
   162.500000       81.4288025    
   162.600006       81.5787964    
   162.699997       81.8373032    
   162.800003       81.9614029    
   162.899994       81.7707977    
   163.000000       81.6561966    
   163.100006       81.5211029    
   163.199997       80.9977036    
   163.300003       81.2680969    
   163.399994       82.8348999    
   163.500000       83.7477036    
   163.600006       84.3993988    
   163.699997       84.8044968    
   163.800003       84.8632965    
   163.899994       85.3423004    
   164.000000       86.1517029    
   164.100006       87.2974014    
   164.199997       87.5591965    
   164.300003       87.2086029    
   164.399994       86.9626007    
   164.500000       87.5336990    
   164.600006       88.4965973    
   164.699997       88.8318024    
   164.800003       89.0423965    
   164.899994       89.0777969    
   165.000000       89.3817978    
   165.100006       90.3879013    
   165.199997       91.9673996    
   165.300003       93.2418976    
   165.399994       93.9332962    
   165.500000       94.6753998    
   165.600006       94.9822998    
   165.699997       95.5522995    
   165.800003       95.9234009    
   165.899994       95.7867966    
   166.000000       95.5437012    
   166.100006       95.1930008    
   166.199997       94.3712997    
   166.300003       94.7994995    
   166.399994       95.8573990    
   166.500000       96.7666016    
   166.600006       97.3837967    
   166.699997       96.8356018    
   166.800003       96.9187012    
   166.899994       97.3720016    
   167.000000       98.1829987    
   167.100006       98.8621979    
   167.199997       100.111000    
   167.300003       101.134003    
   167.399994       101.254997    
   167.500000       101.595001    
   167.600006       101.721001    
   167.699997       101.714996    
   167.800003       102.666000    
   167.899994       103.584000    
   168.000000       103.781998    
   168.100006       103.150002    
   168.199997       102.161003    
   168.300003       100.801003    
   168.399994       99.2802963    
   168.500000       97.6143036    
   168.600006       96.8411026    
   168.699997       96.6415024    
   168.800003       96.7509995    
   168.899994       98.1967010    
   169.000000       99.4648972    
   169.100006       100.375000    
   169.199997       100.837997    
   169.300003       99.9813995    
   169.399994       98.7722015    
   169.500000       97.3447037    
   169.600006       96.4674988    
   169.699997       96.1455002    
   169.800003       95.5222015    
   169.899994       94.2249985    
   170.000000       93.4867020    
   170.100006       93.2822037    
   170.199997       93.0165024    
   170.300003       92.2731018    
   170.399994       91.2400970    
   170.500000       90.6829987    
   170.600006       89.8797989    
   170.699997       89.5108032    
   170.800003       89.5190964    
   170.899994       89.6936035    
   171.000000       89.7677002    
   171.100006       89.4436035    
   171.199997       90.4756012    
   171.300003       91.9683990    
   171.399994       93.7717972    
   171.500000       94.9291000    
   171.600006       95.6576004    
   171.699997       96.4321976    
   171.800003       96.5575027    
   171.899994       95.9717026    
   172.000000       96.4058990    
   172.100006       97.1110001    
   172.199997       97.2675018    
   172.300003       97.9850998    
   172.399994       97.0410004    
   172.500000       95.8619003    
   172.600006       95.0616989    
   172.699997       94.7477036    
   172.800003       94.6345978    
   172.899994       95.2610016    
   173.000000       95.8432999    
   173.100006       97.1737976    
   173.199997       98.3790970    
   173.300003       99.0389023    
   173.399994       99.8189011    
   173.500000       100.467003    
   173.600006       100.629997    
   173.699997       99.6501999    
   173.800003       98.9936981    
   173.899994       98.7423019    
   174.000000       99.2123032    
   174.100006       99.4950027    
   174.199997       100.021004    
   174.300003       100.580002    
   174.399994       101.434998    
   174.500000       103.454002    
   174.600006       104.888000    
   174.699997       106.488998    
   174.800003       106.884003    
   174.899994       106.349998    
   175.000000       106.242996    
   175.100006       105.879997    
   175.199997       106.043999    
   175.300003       105.051003    
   175.399994       104.681999    
   175.500000       105.130997    
   175.600006       106.220001    
   175.699997       108.366997    
   175.800003       108.939003    
   175.899994       109.458000    
   176.000000       108.913002    
   176.100006       108.642998    
   176.199997       107.987999    
   176.300003       107.570999    
   176.399994       106.728996    
   176.500000       105.858002    
   176.600006       106.375000    
   176.699997       106.997002    
   176.800003       108.168999    
   176.899994       109.170998    
   177.000000       109.041000    
   177.100006       108.642998    
   177.199997       108.411003    
   177.300003       107.957001    
   177.399994       107.195999    
   177.500000       105.233002    
   177.600006       103.862999    
   177.699997       103.572998    
   177.800003       103.755997    
   177.899994       104.220001    
   178.000000       104.551003    
   178.100006       104.334000    
   178.199997       104.490997    
   178.300003       104.931000    
   178.399994       104.660004    
   178.500000       103.971001    
   178.600006       103.867996    
   178.699997       103.342003    
   178.800003       103.470001    
   178.899994       104.170998    
   179.000000       104.877998    
   179.100006       105.343002    
   179.199997       106.084999    
   179.300003       106.609001    
   179.399994       106.883003    
   179.500000       107.308998    
   179.600006       107.809998    
   179.699997       107.183998    
   179.800003       105.918999    
   179.899994       105.402000    
   180.000000       105.417000    
   180.100006       104.859001    
   180.199997       103.529999    
   180.300003       101.815002    
   180.399994       100.487000    
   180.500000       100.220001    
   180.600006       100.583000    
   180.699997       100.459999    
   180.800003       100.209000    
   180.899994       100.320999    
   181.000000       99.4897003    
   181.100006       97.7805023    
   181.199997       96.3355026    
   181.300003       95.4368973    
   181.399994       94.6638031    
   181.500000       93.8988037    
   181.600006       93.9417038    
   181.699997       95.0933990    
   181.800003       95.6526031    
   181.899994       96.0354996    
   182.000000       95.6260986    
   182.100006       94.6258011    
   182.199997       94.8625031    
   182.300003       95.5129013    
   182.399994       96.7313004    
   182.500000       97.6327972    
   182.600006       98.9766006    
   182.699997       100.785004    
   182.800003       101.651001    
   182.899994       101.795998    
   183.000000       101.723999    
   183.100006       101.700996    
   183.199997       101.276001    
   183.300003       100.623001    
   183.399994       100.583000    
   183.500000       100.639999    
   183.600006       100.642998    
   183.699997       100.509003    
   183.800003       100.716003    
   183.899994       100.722000    
   184.000000       102.157997    
   184.100006       103.154999    
   184.199997       102.970001    
   184.300003       103.001999    
   184.399994       103.754997    
   184.500000       104.199997    
   184.600006       103.639000    
   184.699997       102.462997    
   184.800003       101.861000    
   184.899994       102.473000    
   185.000000       103.385002    
   185.100006       103.392998    
   185.199997       103.061996    
   185.300003       103.194000    
   185.399994       103.046997    
   185.500000       102.949997    
   185.600006       103.245003    
   185.699997       103.434998    
   185.800003       103.294998    
   185.899994       102.597000    
   186.000000       102.362999    
   186.100006       101.876999    
   186.199997       100.925003    
   186.300003       99.9413986    
   186.399994       99.8544006    
   186.500000       101.058998    
   186.600006       101.309998    
   186.699997       100.867996    
   186.800003       100.014999    
   186.899994       99.5712967    
   187.000000       99.2175980    
   187.100006       98.8839035    
   187.199997       98.2120972    
   187.300003       97.4147034    
   187.399994       96.7104034    
   187.500000       96.6584015    
   187.600006       97.5671997    
   187.699997       98.4593964    
   187.800003       98.0000000    
   187.899994       97.3571014    
   188.000000       96.5325012    
   188.100006       96.1320038    
   188.199997       95.5570984    
   188.300003       95.3806000    
   188.399994       94.6990967    
   188.500000       94.4030991    
   188.600006       94.0218964    
   188.699997       93.9629974    
   188.800003       94.4186020    
   188.899994       95.4798965    
   189.000000       96.4887009    
   189.100006       96.8371964    
   189.199997       96.2745972    
   189.300003       95.2274017    
   189.399994       94.1934967    
   189.500000       93.5308990    
   189.600006       93.3641968    
   189.699997       93.4232025    
   189.800003       93.4477997    
   189.899994       93.1623993    
   190.000000       93.5474014    
   190.100006       94.2256012    
   190.199997       94.6302032    
   190.300003       95.3646011    
   190.399994       95.5213013    
   190.500000       95.2169037    
   190.600006       96.0434036    
   190.699997       96.9605026    
   190.800003       97.4620972    
   190.899994       97.4773026    
   191.000000       97.1378021    
   191.100006       96.4826965    
   191.199997       95.2126999    
   191.300003       93.0967026    
   191.399994       90.9766006    
   191.500000       89.6139984    
   191.600006       89.1072998    
   191.699997       89.7176971    
   191.800003       89.7601013    
   191.899994       90.5017014    
   192.000000       91.2954025    
   192.100006       92.7130966    
   192.199997       92.9673996    
   192.300003       93.4996033    
   192.399994       94.2828979    
   192.500000       94.4201965    
   192.600006       94.2932968    
   192.699997       93.8799973    
   192.800003       93.0439987    
   192.899994       92.4166031    
   193.000000       92.7440033    
   193.100006       92.1475983    
   193.199997       91.4981003    
   193.300003       91.6685028    
   193.399994       92.4664993    
   193.500000       93.3440018    
   193.600006       94.0179977    
   193.699997       94.5466995    
   193.800003       94.0833969    
   193.899994       93.6197968    
   194.000000       93.2798004    
   194.100006       93.1251984    
   194.199997       93.1617966    
   194.300003       93.4355011    
   194.399994       93.7450027    
   194.500000       94.5286026    
   194.600006       95.4629974    
   194.699997       94.9499969    
   194.800003       94.6770020    
   194.899994       95.9381027    
   195.000000       97.3926010    
   195.100006       98.8317032    
   195.199997       100.271004    
   195.300003       100.385002    
   195.399994       99.0119019    
   195.500000       97.7244034    
   195.600006       97.2257996    
   195.699997       96.6084976    
   195.800003       95.9910965    
   195.899994       95.7562027    
   196.000000       96.3184967    
   196.100006       96.6457977    
   196.199997       96.0523987    
   196.300003       96.0417023    
   196.399994       95.8996964    
   196.500000       94.7679977    
   196.600006       93.6116028    
   196.699997       92.2073975    
   196.800003       91.6592026    
   196.899994       91.4765015    
   197.000000       91.2763977    
   197.100006       90.9083023    
   197.199997       90.7730026    
   197.300003       90.8943024    
   197.399994       91.0384979    
   197.500000       91.7422028    
   197.600006       93.0083008    
   197.699997       94.8669968    
   197.800003       96.0307007    
   197.899994       96.8656998    
   198.000000       95.9028015    
   198.100006       95.1183014    
   198.199997       95.8346024    
   198.300003       95.8491974    
   198.399994       95.4681015    
   198.500000       95.1524963    
   198.600006       94.7105026    
   198.699997       93.3561020    
   198.800003       92.3684006    
   198.899994       90.2301025    
   199.000000       88.8647003    
   199.100006       87.7340012    
   199.199997       87.1871033    
   199.300003       87.9737015    
   199.399994       89.0531998    
   199.500000       90.6518021    
   199.600006       91.5923004    
   199.699997       92.6352005    
   199.800003       93.4956970    
   199.899994       93.6958008    
   200.000000       94.0146027    
   200.100006       94.9438019    
   200.199997       95.7479019    
   200.300003       95.4778976    
   200.399994       94.8015976    
   200.500000       95.1524963    
   200.600006       95.8564987    
   200.699997       96.3343964    
   200.800003       96.6779022    
   200.899994       97.1614990    
   201.000000       97.9763031    
   201.100006       98.5581970    
   201.199997       98.6595993    
   201.300003       99.3733978    
   201.399994       100.105003    
   201.500000       99.4795990    
   201.600006       97.8667984    
   201.699997       95.9849014    
   201.800003       94.9371033    
   201.899994       93.9354019    
   202.000000       93.7328033    
   202.100006       93.9285965    
   202.199997       93.7472000    
   202.300003       93.2857971    
   202.399994       92.4219971    
   202.500000       90.9375000    
   202.600006       90.2118988    
   202.699997       90.0614014    
   202.800003       89.3327026    
   202.899994       88.7839966    
   203.000000       89.1911011    
   203.100006       90.0250015    
   203.199997       90.3775024    
   203.300003       90.9475021    
   203.399994       91.6684036    
   203.500000       92.2764969    
   203.600006       91.9991989    
   203.699997       91.4007034    
   203.800003       91.7267990    
   203.899994       92.9521027    
   204.000000       93.5215988    
   204.100006       94.3290024    
   204.199997       95.7910004    
   204.300003       97.7829971    
   204.399994       98.8041000    
   204.500000       99.8541031    
   204.600006       100.546997    
   204.699997       101.186996    
   204.800003       101.445000    
   204.899994       101.946999    
   205.000000       102.963997    
   205.100006       103.984001    
   205.199997       104.414001    
   205.300003       104.696999    
   205.399994       105.987000    
   205.500000       108.063004    
   205.600006       110.379997    
   205.699997       111.241997    
   205.800003       111.849998    
   205.899994       112.874001    
   206.000000       113.291000    
   206.100006       113.946999    
   206.199997       114.832001    
   206.300003       116.144997    
   206.399994       117.023003    
   206.500000       117.820000    
   206.600006       118.323997    
   206.699997       118.617996    
   206.800003       118.820999    
   206.899994       119.884003    
   207.000000       120.818001    
   207.100006       121.403999    
   207.199997       121.599998    
   207.300003       120.848999    
   207.399994       120.567001    
   207.500000       120.348999    
   207.600006       120.337997    
   207.699997       120.239998    
   207.800003       119.940002    
   207.899994       120.086998    
   208.000000       120.556999    
   208.100006       120.952003    
   208.199997       122.102997    
   208.300003       123.457001    
   208.399994       124.054001    
   208.500000       123.843002    
   208.600006       124.407997    
   208.699997       125.029999    
   208.800003       125.204002    
   208.899994       125.753998    
   209.000000       125.960999    
   209.100006       126.607002    
   209.199997       126.351997    
   209.300003       125.568001    
   209.399994       125.023003    
   209.500000       124.695000    
   209.600006       124.983002    
   209.699997       125.195999    
   209.800003       125.167999    
   209.899994       125.370003    
   210.000000       125.992996    
   210.100006       126.217003    
   210.199997       125.928001    
   210.300003       125.750999    
   210.399994       125.910004    
   210.500000       125.279999    
   210.600006       124.089996    
   210.699997       122.588997    
   210.800003       121.598999    
   210.899994       121.276001    
   211.000000       120.573997    
   211.100006       119.223000    
   211.199997       118.321999    
   211.300003       117.674004    
   211.399994       116.969002    
   211.500000       115.530998    
   211.600006       114.640999    
   211.699997       114.914001    
   211.800003       115.068001    
   211.899994       115.196999    
   212.000000       115.162003    
   212.100006       115.320999    
   212.199997       115.905998    
   212.300003       115.622002    
   212.399994       115.490997    
   212.500000       115.261002    
   212.600006       115.630997    
   212.699997       116.700996    
   212.800003       117.742996    
   212.899994       118.080002    
   213.000000       117.140999    
   213.100006       116.301003    
   213.199997       116.775002    
   213.300003       117.646004    
   213.399994       118.251999    
   213.500000       119.793999    
   213.600006       119.905998    
   213.699997       119.964996    
   213.800003       120.316002    
   213.899994       120.350998    
   214.000000       119.239998    
   214.100006       117.605003    
   214.199997       116.538002    
   214.300003       115.413002    
   214.399994       115.139000    
   214.500000       115.487000    
   214.600006       115.775002    
   214.699997       116.276001    
   214.800003       116.413002    
   214.899994       116.613998    
   215.000000       116.660004    
   215.100006       115.758003    
   215.199997       114.932999    
   215.300003       114.112999    
   215.399994       114.103996    
   215.500000       114.718002    
   215.600006       115.628998    
   215.699997       116.988998    
   215.800003       117.654999    
   215.899994       117.793999    
   216.000000       117.431999    
   216.100006       117.652000    
   216.199997       118.871002    
   216.300003       119.897003    
   216.399994       120.555000    
   216.500000       120.475998    
   216.600006       120.516998    
   216.699997       120.379997    
   216.800003       121.115997    
   216.899994       122.114998    
   217.000000       122.922997    
   217.100006       123.299004    
   217.199997       124.115997    
   217.300003       125.028999    
   217.399994       125.349998    
   217.500000       125.378998    
   217.600006       126.114998    
   217.699997       126.385002    
   217.800003       126.261002    
   217.899994       125.502998    
   218.000000       124.614998    
   218.100006       124.317001    
   218.199997       123.302002    
   218.300003       122.454002    
   218.399994       122.052002    
   218.500000       121.788002    
   218.600006       121.375000    
   218.699997       121.833000    
   218.800003       122.217003    
   218.899994       122.952003    
   219.000000       124.153999    
   219.100006       124.932999    
   219.199997       126.301003    
   219.300003       128.154007    
   219.399994       128.759995    
   219.500000       129.556000    
   219.600006       129.912003    
   219.699997       129.270996    
   219.800003       129.481995    
   219.899994       130.369003    
   220.000000       131.169998    
   220.100006       132.016998    
   220.199997       132.220001    
   220.300003       132.201004    
   220.399994       131.940994    
   220.500000       131.903000    
   220.600006       132.151993    
   220.699997       131.828995    
   220.800003       132.126007    
   220.899994       132.938995    
   221.000000       134.669006    
   221.100006       137.688004    
   221.199997       139.102997    
   221.300003       139.320007    
   221.399994       139.011002    
   221.500000       139.410995    
   221.600006       138.684998    
   221.699997       137.369995    
   221.800003       137.110001    
   221.899994       137.171997    
   222.000000       136.548996    
   222.100006       136.281006    
   222.199997       136.632004    
   222.300003       137.598999    
   222.399994       137.511002    
   222.500000       136.311005    
   222.600006       135.292999    
   222.699997       134.746002    
   222.800003       134.307999    
   222.899994       133.882004    
   223.000000       133.455002    
   223.100006       132.664001    
   223.199997       132.701996    
   223.300003       132.526993    
   223.399994       132.632004    
   223.500000       131.223007    
   223.600006       130.328003    
   223.699997       130.436005    
   223.800003       130.970001    
   223.899994       132.410995    
   224.000000       133.330002    
   224.100006       134.369995    
   224.199997       133.968994    
   224.300003       134.026001    
   224.399994       134.925003    
   224.500000       135.757004    
   224.600006       135.834000    
   224.699997       136.727005    
   224.800003       137.322006    
   224.899994       138.237000    
   225.000000       138.445007    
   225.100006       137.813995    
   225.199997       137.322998    
   225.300003       137.378998    
   225.399994       138.320007    
   225.500000       139.580994    
   225.600006       141.005997    
   225.699997       142.634995    
   225.800003       143.529007    
   225.899994       143.369995    
   226.000000       142.938004    
   226.100006       142.884995    
   226.199997       144.406006    
   226.300003       145.662994    
   226.399994       145.576004    
   226.500000       145.585007    
   226.600006       145.531998    
   226.699997       145.007996    
   226.800003       144.335007    
   226.899994       143.794006    
   227.000000       143.580002    
   227.100006       143.537003    
   227.199997       142.742996    
   227.300003       141.186996    
   227.399994       139.554993    
   227.500000       138.449005    
   227.600006       138.035004    
   227.699997       138.764008    
   227.800003       139.621994    
   227.899994       141.800995    
   228.000000       143.554001    
   228.100006       144.731003    
   228.199997       144.697998    
   228.300003       144.664993    
   228.399994       144.171005    
   228.500000       143.604004    
   228.600006       143.826996    
   228.699997       143.839005    
   228.800003       143.416000    
   228.899994       142.871002    
   229.000000       143.994003    
   229.100006       145.630997    
   229.199997       147.306000    
   229.300003       148.468994    
   229.399994       149.423996    
   229.500000       149.688004    
   229.600006       149.764008    
   229.699997       150.371994    
   229.800003       150.373001    
   229.899994       150.811005    
   230.000000       151.865005    
   230.100006       153.496002    
   230.199997       154.171005    
   230.300003       153.524994    
   230.399994       153.298004    
   230.500000       153.473999    
   230.600006       153.875000    
   230.699997       155.059006    
   230.800003       155.699005    
   230.899994       156.328003    
   231.000000       156.865997    
   231.100006       156.177994    
   231.199997       154.621002    
   231.300003       153.651993    
   231.399994       153.001007    
   231.500000       152.690002    
   231.600006       152.270996    
   231.699997       151.634995    
   231.800003       150.589005    
   231.899994       149.526993    
   232.000000       148.750000    
   232.100006       147.774002    
   232.199997       147.531006    
   232.300003       148.218002    
   232.399994       149.270004    
   232.500000       150.255005    
   232.600006       150.460999    
   232.699997       150.992996    
   232.800003       151.272003    
   232.899994       151.397003    
   233.000000       151.302994    
   233.100006       150.470001    
   233.199997       149.994995    
   233.300003       149.464996    
   233.399994       148.574005    
   233.500000       148.054993    
   233.600006       148.147003    
   233.699997       149.289993    
   233.800003       150.449997    
   233.899994       151.572998    
   234.000000       153.404999    
   234.100006       154.350006    
   234.199997       154.880005    
   234.300003       155.524002    
   234.399994       157.102997    
   234.500000       158.606003    
   234.600006       159.483002    
   234.699997       160.074005    
   234.800003       160.449997    
   234.899994       160.016998    
   235.000000       159.164001    
   235.100006       158.384995    
   235.199997       157.714005    
   235.300003       156.761002    
   235.399994       155.701004    
   235.500000       154.490005    
   235.600006       153.826996    
   235.699997       153.863998    
   235.800003       153.639999    
   235.899994       153.537003    
   236.000000       152.511002    
   236.100006       150.677994    
   236.199997       149.376007    
   236.300003       148.654999    
   236.399994       148.889999    
   236.500000       149.276993    
   236.600006       148.977005    
   236.699997       148.546997    
   236.800003       148.957001    
   236.899994       150.962997    
   237.000000       152.850998    
   237.100006       153.511002    
   237.199997       152.772003    
   237.300003       151.889008    
   237.399994       152.102005    
   237.500000       152.352997    
   237.600006       152.802994    
   237.699997       153.479004    
   237.800003       154.091003    
   237.899994       153.343002    
   238.000000       151.970001    
   238.100006       150.628006    
   238.199997       150.123001    
   238.300003       150.339996    
   238.399994       151.218002    
   238.500000       152.320999    
   238.600006       152.727997    
   238.699997       152.220001    
   238.800003       151.104996    
   238.899994       150.828003    
   239.000000       150.266006    
   239.100006       149.126007    
   239.199997       148.313995    
   239.300003       148.177002    
   239.399994       147.822006    
   239.500000       146.893997    
   239.600006       145.487000    
   239.699997       143.802994    
   239.800003       142.429001    
   239.899994       141.330002    
   240.000000       141.175995    
   240.100006       141.223999    
   240.199997       140.856995    
   240.300003       139.992996    
   240.399994       139.794998    
   240.500000       140.057999    
   240.600006       140.940002    
   240.699997       142.981003    
   240.800003       144.401001    
   240.899994       145.337006    
   241.000000       146.162994    
   241.100006       146.485992    
   241.199997       146.322006    
   241.300003       145.837006    
   241.399994       145.684006    
   241.500000       145.065994    
   241.600006       144.925995    
   241.699997       144.483002    
   241.800003       144.125000    
   241.899994       144.751007    
   242.000000       145.350006    
   242.100006       145.462997    
   242.199997       145.263000    
   242.300003       145.479996    
   242.399994       145.585999    
   242.500000       144.996994    
   242.600006       144.914993    
   242.699997       145.785995    
   242.800003       146.686996    
   242.899994       147.110992    
   243.000000       146.507004    
   243.100006       145.770996    
   243.199997       145.520996    
   243.300003       146.337006    
   243.399994       146.996994    
   243.500000       147.063004    
   243.600006       147.345001    
   243.699997       147.610992    
   243.800003       148.830002    
   243.899994       149.716995    
   244.000000       150.348007    
   244.100006       150.074005    
   244.199997       149.235001    
   244.300003       148.354996    
   244.399994       148.386002    
   244.500000       148.932007    
   244.600006       149.910004    
   244.699997       150.908005    
   244.800003       151.593002    
   244.899994       151.802002    
   245.000000       151.556000    
   245.100006       152.231003    
   245.199997       152.432007    
   245.300003       152.716003    
   245.399994       153.345001    
   245.500000       153.210007    
   245.600006       152.791000    
   245.699997       151.697998    
   245.800003       150.806000    
   245.899994       150.274002    
   246.000000       149.768997    
   246.100006       149.212997    
   246.199997       148.906006    
   246.300003       149.569000    
   246.399994       150.007004    
   246.500000       149.923996    
   246.600006       149.880997    
   246.699997       150.889008    
   246.800003       151.307999    
   246.899994       152.149994    
   247.000000       153.348007    
   247.100006       153.835999    
   247.199997       153.591003    
   247.300003       153.401001    
   247.399994       153.781998    
   247.500000       155.279007    
   247.600006       156.522995    
   247.699997       158.065002    
   247.800003       158.802994    
   247.899994       159.666000    
   248.000000       160.604996    
   248.100006       161.158005    
   248.199997       161.119995    
   248.300003       160.188004    
   248.399994       159.570999    
   248.500000       159.279007    
   248.600006       158.660004    
   248.699997       158.194000    
   248.800003       157.800003    
   248.899994       157.888000    
   249.000000       157.386002    
   249.100006       156.072998    
   249.199997       154.792999    
   249.300003       153.440002    
   249.399994       152.332001    
   249.500000       152.020996    
   249.600006       151.554001    
   249.699997       151.822006    
   249.800003       152.431000    
   249.899994       153.485001    
   250.000000       154.565002    
   250.100006       155.682999    
   250.199997       155.826004    
   250.300003       156.953003    
   250.399994       157.781006    
   250.500000       158.328995    
   250.600006       158.850998    
   250.699997       158.919998    
   250.800003       159.209000    
   250.899994       158.707001    
   251.000000       158.311996    
   251.100006       156.737000    
   251.199997       155.197998    
   251.300003       154.675003    
   251.399994       155.145004    
   251.500000       155.397003    
   251.600006       155.403000    
   251.699997       156.901001    
   251.800003       158.539993    
   251.899994       159.675995    
   252.000000       159.863998    
   252.100006       160.348999    
   252.199997       161.304001    
   252.300003       161.296005    
   252.399994       161.776001    
   252.500000       162.511993    
   252.600006       162.362000    
   252.699997       162.276001    
   252.800003       163.106003    
   252.899994       163.787003    
   253.000000       163.768997    
   253.100006       163.376999    
   253.199997       162.251007    
   253.300003       160.977997    
   253.399994       160.037003    
   253.500000       158.802002    
   253.600006       157.296005    
   253.699997       155.776001    
   253.800003       154.576004    
   253.899994       153.716995    
   254.000000       152.399002    
   254.100006       151.619003    
   254.199997       150.259003    
   254.300003       148.875000    
   254.399994       147.975998    
   254.500000       146.292007    
   254.600006       145.199997    
   254.699997       144.375000    
   254.800003       143.279007    
   254.899994       141.927002    
   255.000000       141.367996    
   255.100006       141.951004    
   255.199997       142.556000    
   255.300003       142.481003    
   255.399994       142.033997    
   255.500000       141.593002    
   255.600006       141.091003    
   255.699997       141.039993    
   255.800003       141.822006    
   255.899994       142.923004    
   256.000000       143.714005    
   256.100006       144.802002    
   256.200012       146.039993    
   256.299988       146.376007    
   256.399994       147.380005    
   256.500000       148.686996    
   256.600006       150.464005    
   256.700012       151.376007    
   256.799988       153.216003    
   256.899994       155.195999    
   257.000000       156.052002    
   257.100006       156.024002    
   257.200012       156.041000    
   257.299988       156.119003    
   257.399994       156.203995    
   257.500000       155.619003    
   257.600006       154.973999    
   257.700012       154.998001    
   257.799988       154.998993    
   257.899994       154.867004    
   258.000000       154.789993    
   258.100006       154.580994    
   258.200012       155.160995    
   258.299988       155.589996    
   258.399994       155.087006    
   258.500000       155.307007    
   258.600006       155.845001    
   258.700012       156.501007    
   258.799988       155.513000    
   258.899994       153.725006    
   259.000000       152.117996    
   259.100006       150.598007    
   259.200012       149.824997    
   259.299988       150.070007    
   259.399994       150.384003    
   259.500000       151.307999    
   259.600006       152.408005    
   259.700012       153.143005    
   259.799988       152.378006    
   259.899994       152.016006    
   260.000000       151.863998    
   260.100006       152.425995    
   260.200012       152.990997    
   260.299988       153.899002    
   260.399994       153.714005    
   260.500000       153.647995    
   260.600006       153.087006    
   260.700012       152.794006    
   260.799988       152.880005    
   260.899994       153.291000    
   261.000000       154.376999    
   261.100006       155.042999    
   261.200012       154.526993    
   261.299988       153.628998    
   261.399994       153.712997    
   261.500000       154.009995    
   261.600006       154.651993    
   261.700012       155.016998    
   261.799988       154.854996    
   261.899994       154.841995    
   262.000000       154.216995    
   262.100006       153.416000    
   262.200012       153.912003    
   262.299988       155.108002    
   262.399994       156.061996    
   262.500000       157.139999    
   262.600006       158.022003    
   262.700012       158.934006    
   262.799988       159.257996    
   262.899994       159.192993    
   263.000000       158.975998    
   263.100006       158.375000    
   263.200012       157.748993    
   263.299988       158.526001    
   263.399994       159.766006    
   263.500000       161.337006    
   263.600006       162.039001    
   263.700012       161.998993    
   263.799988       161.156006    
   263.899994       160.126007    
   264.000000       158.807999    
   264.100006       157.309998    
   264.200012       157.307007    
   264.299988       158.218994    
   264.399994       157.447998    
   264.500000       155.625000    
   264.600006       154.977997    
   264.700012       155.117996    
   264.799988       156.399994    
   264.899994       158.889999    
   265.000000       160.645004    
   265.100006       160.798996    
   265.200012       160.380997    
   265.299988       159.761993    
   265.399994       159.537994    
   265.500000       159.835007    
   265.600006       160.320999    
   265.700012       160.574997    
   265.799988       160.750000    
   265.899994       160.968994    
   266.000000       161.307999    
   266.100006       161.809006    
   266.200012       162.669006    
   266.299988       162.716995    
   266.399994       162.128998    
   266.500000       161.195007    
   266.600006       160.223007    
   266.700012       160.279007    
   266.799988       160.772003    
   266.899994       160.026001    
   267.000000       157.425995    
   267.100006       154.910004    
   267.200012       153.606995    
   267.299988       153.220001    
   267.399994       153.117004    
   267.500000       154.332001    
   267.600006       154.792007    
   267.700012       155.177994    
   267.799988       154.832001    
   267.899994       154.908005    
   268.000000       155.867996    
   268.100006       155.626999    
   268.200012       154.798996    
   268.299988       153.653000    
   268.399994       153.190002    
   268.500000       152.261002    
   268.600006       152.050003    
   268.700012       151.764999    
   268.799988       152.175995    
   268.899994       152.371002    
   269.000000       151.996002    
   269.100006       152.098007    
   269.200012       152.192001    
   269.299988       151.673996    
   269.399994       150.059006    
   269.500000       149.442001    
   269.600006       148.843994    
   269.700012       147.865997    
   269.799988       147.417999    
   269.899994       146.509003    
   270.000000       145.403000    
   270.100006       143.880997    
   270.200012       143.804001    
   270.299988       144.638000    
   270.399994       144.664993    
   270.500000       145.119003    
   270.600006       145.759995    
   270.700012       146.738007    
   270.799988       147.386002    
   270.899994       147.873001    
   271.000000       148.710007    
   271.100006       149.832001    
   271.200012       151.419998    
   271.299988       152.451996    
   271.399994       152.843994    
   271.500000       153.468002    
   271.600006       153.675995    
   271.700012       154.147995    
   271.799988       154.330002    
   271.899994       155.063004    
   272.000000       155.617004    
   272.100006       155.139999    
   272.200012       155.386993    
   272.299988       156.966003    
   272.399994       158.009995    
   272.500000       158.423004    
   272.600006       159.197006    
   272.700012       159.242996    
   272.799988       159.278000    
   272.899994       159.285004    
   273.000000       159.427002    
   273.100006       158.610001    
   273.200012       158.352005    
   273.299988       158.806000    
   273.399994       160.031998    
   273.500000       160.666000    
   273.600006       160.904999    
   273.700012       160.897995    
   273.799988       161.354004    
   273.899994       162.369995    
   274.000000       162.408005    
   274.100006       161.934006    
   274.200012       162.209000    
   274.299988       162.447998    
   274.399994       161.623001    
   274.500000       160.904999    
   274.600006       161.598007    
   274.700012       162.764999    
   274.799988       162.854996    
   274.899994       162.690002    
   275.000000       162.604996    
   275.100006       162.078003    
   275.200012       161.231995    
   275.299988       159.981003    
   275.399994       159.158997    
   275.500000       159.022995    
   275.600006       159.147995    
   275.700012       159.278000    
   275.799988       159.785004    
   275.899994       159.977005    
   276.000000       159.798996    
   276.100006       158.962006    
   276.200012       158.598007    
   276.299988       158.300003    
   276.399994       157.929993    
   276.500000       157.393997    
   276.600006       157.347000    
   276.700012       158.169998    
   276.799988       158.511993    
   276.899994       158.578995    
   277.000000       158.147995    
   277.100006       157.274994    
   277.200012       156.987000    
   277.299988       157.701004    
   277.399994       158.294006    
   277.500000       159.054993    
   277.600006       159.501007    
   277.700012       160.639999    
   277.799988       161.274994    
   277.899994       161.401001    
   278.000000       160.098007    
   278.100006       158.328995    
   278.200012       157.380997    
   278.299988       156.746002    
   278.399994       155.850006    
   278.500000       155.606995    
   278.600006       155.598999    
   278.700012       156.181000    
   278.799988       156.259003    
   278.899994       156.578003    
   279.000000       156.815994    
   279.100006       157.238998    
   279.200012       157.996002    
   279.299988       158.544006    
   279.399994       159.134995    
   279.500000       159.460999    
   279.600006       159.998993    
   279.700012       160.576996    
   279.799988       161.925995    
   279.899994       163.365005    
   280.000000       163.835999    
   280.100006       164.477005    
   280.200012       165.322006    
   280.299988       165.658005    
   280.399994       164.796005    
   280.500000       162.500000    
   280.600006       160.417007    
   280.700012       159.110001    
   280.799988       159.464005    
   280.899994       160.529007    
   281.000000       160.035995    
   281.100006       159.735001    
   281.200012       159.973007    
   281.299988       160.490005    
   281.399994       160.707993    
   281.500000       161.240997    
   281.600006       161.582993    
   281.700012       161.653000    
   281.799988       162.806000    
   281.899994       164.139008    
   282.000000       164.854996    
   282.100006       164.897003    
   282.200012       164.826004    
   282.299988       164.865997    
   282.399994       165.768005    
   282.500000       166.953995    
   282.600006       167.473007    
   282.700012       167.692993    
   282.799988       167.964005    
   282.899994       167.080994    
   283.000000       166.664001    
   283.100006       166.673004    
   283.200012       166.421005    
   283.299988       165.820007    
   283.399994       165.011993    
   283.500000       163.761993    
   283.600006       162.953995    
   283.700012       162.574997    
   283.799988       161.860992    
   283.899994       160.876007    
   284.000000       160.692993    
   284.100006       160.483002    
   284.200012       159.684006    
   284.299988       158.037003    
   284.399994       156.263000    
   284.500000       155.529007    
   284.600006       154.858994    
   284.700012       153.839005    
   284.799988       153.291000    
   284.899994       153.587997    
   285.000000       154.203003    
   285.100006       155.727997    
   285.200012       156.233002    
   285.299988       156.927994    
   285.399994       157.001999    
   285.500000       156.893005    
   285.600006       156.436005    
   285.700012       156.063995    
   285.799988       155.742004    
   285.899994       156.460007    
   286.000000       157.837006    
   286.100006       158.944000    
   286.200012       159.983994    
   286.299988       160.425003    
   286.399994       160.313004    
   286.500000       160.925003    
   286.600006       161.660004    
   286.700012       161.701004    
   286.799988       161.423996    
   286.899994       161.223007    
   287.000000       160.835999    
   287.100006       159.699997    
   287.200012       159.255997    
   287.299988       158.375000    
   287.399994       157.764008    
   287.500000       156.723999    
   287.600006       156.434998    
   287.700012       156.050995    
   287.799988       156.212997    
   287.899994       156.089005    
   288.000000       155.559998    
   288.100006       155.591003    
   288.200012       155.595001    
   288.299988       155.738007    
   288.399994       155.035004    
   288.500000       154.552002    
   288.600006       153.873993    
   288.700012       152.787994    
   288.799988       152.819000    
   288.899994       153.522995    
   289.000000       154.932999    
   289.100006       156.110992    
   289.200012       155.957993    
   289.299988       154.651001    
   289.399994       153.917007    
   289.500000       153.268005    
   289.600006       152.990997    
   289.700012       151.789001    
   289.799988       150.686005    
   289.899994       150.037994    
   290.000000       150.742996    
   290.100006       151.059998    
   290.200012       151.134003    
   290.299988       151.074997    
   290.399994       151.498001    
   290.500000       152.438004    
   290.600006       153.283997    
   290.700012       153.298996    
   290.799988       154.085999    
   290.899994       156.024994    
   291.000000       157.494003    
   291.100006       158.664993    
   291.200012       158.785995    
   291.299988       158.578003    
   291.399994       158.438004    
   291.500000       158.535004    
   291.600006       158.600998    
   291.700012       158.783005    
   291.799988       158.895996    
   291.899994       158.626007    
   292.000000       158.770004    
   292.100006       159.423004    
   292.200012       159.298004    
   292.299988       159.182999    
   292.399994       159.009003    
   292.500000       159.727997    
   292.600006       159.815994    
   292.700012       159.205994    
   292.799988       158.714005    
   292.899994       158.843002    
   293.000000       159.046997    
   293.100006       158.145996    
   293.200012       156.481995    
   293.299988       154.565002    
   293.399994       153.654999    
   293.500000       153.811996    
   293.600006       154.014008    
   293.700012       154.574005    
   293.799988       155.541000    
   293.899994       156.649002    
   294.000000       156.485001    
   294.100006       156.766006    
   294.200012       157.162003    
   294.299988       157.029007    
   294.399994       157.604996    
   294.500000       157.464996    
   294.600006       156.677994    
   294.700012       156.175995    
   294.799988       157.563004    
   294.899994       160.080002    
   295.000000       160.789001    
   295.100006       161.154007    
   295.200012       161.358994    
   295.299988       162.125000    
   295.399994       162.427994    
   295.500000       162.546005    
   295.600006       162.529999    
   295.700012       162.389999    
   295.799988       162.684998    
   295.899994       164.046997    
   296.000000       165.223999    
   296.100006       166.104004    
   296.200012       166.800003    
   296.299988       166.378998    
   296.399994       165.459000    
   296.500000       164.341003    
   296.600006       163.703995    
   296.700012       162.690994    
   296.799988       162.292999    
   296.899994       160.964005    
   297.000000       160.356995    
   297.100006       160.106995    
   297.200012       160.242004    
   297.299988       159.942993    
   297.399994       158.945007    
   297.500000       157.238007    
   297.600006       157.050995    
   297.700012       157.302994    
   297.799988       157.669998    
   297.899994       159.214005    
   298.000000       158.522003    
   298.100006       157.751999    
   298.200012       158.457001    
   298.299988       159.431000    
   298.399994       160.028000    
   298.500000       160.082993    
   298.600006       160.839996    
   298.700012       162.082993    
   298.799988       162.350006    
   298.899994       160.766006    
   299.000000       159.492996    
   299.100006       158.143005    
   299.200012       158.229004    
   299.299988       158.401993    
   299.399994       157.576004    
   299.500000       156.977997    
   299.600006       156.229004    
   299.700012       156.559006    
   299.799988       157.514999    
   299.899994       157.862000    
   300.000000       156.871002    
   300.100006       154.106003    
   300.200012       152.684006    
   300.299988       152.298996    
   300.399994       153.192993    
   300.500000       154.580002    
   300.600006       155.175003    
   300.700012       155.061005    
   300.799988       155.313004    
   300.899994       155.740997    
   301.000000       156.209000    
   301.100006       156.128006    
   301.200012       155.830994    
   301.299988       156.192993    
   301.399994       157.190994    
   301.500000       157.576004    
   301.600006       157.309006    
   301.700012       156.669006    
   301.799988       155.660995    
   301.899994       155.020996    
   302.000000       156.285995    
   302.100006       157.856995    
   302.200012       158.136002    
   302.299988       158.337997    
   302.399994       157.238998    
   302.500000       156.063004    
   302.600006       155.147003    
   302.700012       154.548004    
   302.799988       155.057999    
   302.899994       155.707993    
   303.000000       155.145004    
   303.100006       153.473999    
   303.200012       153.149002    
   303.299988       153.250000    
   303.399994       153.179001    
   303.500000       153.020996    
   303.600006       153.050995    
   303.700012       153.962997    
   303.799988       154.716995    
   303.899994       154.800003    
   304.000000       155.477005    
   304.100006       156.369003    
   304.200012       157.548004    
   304.299988       158.087997    
   304.399994       158.279999    
   304.500000       158.014999    
   304.600006       158.593002    
   304.700012       160.425995    
   304.799988       161.899002    
   304.899994       163.035995    
   305.000000       162.358002    
   305.100006       161.641006    
   305.200012       160.785995    
   305.299988       160.143997    
   305.399994       160.261002    
   305.500000       161.630005    
   305.600006       162.276993    
   305.700012       161.970993    
   305.799988       162.630997    
   305.899994       163.436005    
   306.000000       163.595993    
   306.100006       163.488007    
   306.200012       163.354996    
   306.299988       162.893997    
   306.399994       162.945007    
   306.500000       162.973007    
   306.600006       162.934006    
   306.700012       162.479996    
   306.799988       161.942993    
   306.899994       161.210999    
   307.000000       160.729004    
   307.100006       159.679001    
   307.200012       158.871994    
   307.299988       158.343994    
   307.399994       157.862000    
   307.500000       157.164993    
   307.600006       156.716003    
   307.700012       157.179993    
   307.799988       157.436005    
   307.899994       157.932999    
   308.000000       157.682007    
   308.100006       156.867004    
   308.200012       157.104996    
   308.299988       157.011993    
   308.399994       157.268005    
   308.500000       157.587006    
   308.600006       158.580994    
   308.700012       159.998993    
   308.799988       161.255997    
   308.899994       162.625000    
   309.000000       163.399994    
   309.100006       162.959000    
   309.200012       162.662003    
   309.299988       162.570999    
   309.399994       162.569000    
   309.500000       162.662994    
   309.600006       161.742004    
   309.700012       161.796005    
   309.799988       161.279999    
   309.899994       160.214005    
   310.000000       159.300003    
   310.100006       158.610992    
   310.200012       157.496002    
   310.299988       156.117004    
   310.399994       155.412994    
   310.500000       154.876999    
   310.600006       154.848999    
   310.700012       155.028000    
   310.799988       153.957993    
   310.899994       153.675003    
   311.000000       153.653000    
   311.100006       153.119003    
   311.200012       152.662994    
   311.299988       152.936005    
   311.399994       153.647003    
   311.500000       154.792999    
   311.600006       155.238998    
   311.700012       154.707001    
   311.799988       155.003998    
   311.899994       156.434998    
   312.000000       157.759995    
   312.100006       158.162003    
   312.200012       158.132004    
   312.299988       159.121994    
   312.399994       160.378006    
   312.500000       160.533997    
   312.600006       158.970993    
   312.700012       156.992996    
   312.799988       156.544006    
   312.899994       155.953003    
   313.000000       155.781006    
   313.100006       154.916000    
   313.200012       154.046997    
   313.299988       153.035004    
   313.399994       152.832001    
   313.500000       154.087997    
   313.600006       155.335999    
   313.700012       155.606003    
   313.799988       155.289993    
   313.899994       155.600998    
   314.000000       155.772995    
   314.100006       155.988998    
   314.200012       156.220001    
   314.299988       156.431000    
   314.399994       157.848999    
   314.500000       159.893997    
   314.600006       160.686996    
   314.700012       161.479996    
   314.799988       162.570007    
   314.899994       163.938004    
   315.000000       165.509003    
   315.100006       166.962997    
   315.200012       168.654007    
   315.299988       170.406006    
   315.399994       171.936996    
   315.500000       173.378006    
   315.600006       173.966995    
   315.700012       173.927002    
   315.799988       173.319000    
   315.899994       172.988998    
   316.000000       173.076996    
   316.100006       173.501999    
   316.200012       173.955002    
   316.299988       174.725998    
   316.399994       174.847000    
   316.500000       174.130005    
   316.600006       173.257004    
   316.700012       172.973999    
   316.799988       173.509995    
   316.899994       174.425995    
   317.000000       174.776001    
   317.100006       175.126999    
   317.200012       175.175995    
   317.299988       175.921005    
   317.399994       176.367004    
   317.500000       176.873993    
   317.600006       175.699005    
   317.700012       174.205002    
   317.799988       173.001007    
   317.899994       171.393005    
   318.000000       170.380997    
   318.100006       169.395004    
   318.200012       168.524994    
   318.299988       168.341003    
   318.399994       168.548004    
   318.500000       169.408005    
   318.600006       170.259995    
   318.700012       170.854996    
   318.799988       170.095993    
   318.899994       169.673996    
   319.000000       169.382004    
   319.100006       169.276001    
   319.200012       169.145004    
   319.299988       168.462006    
   319.399994       167.139999    
   319.500000       166.102005    
   319.600006       165.490005    
   319.700012       165.617004    
   319.799988       165.651993    
   319.899994       164.994995    
   320.000000       164.460007    
   320.100006       164.572998    
   320.200012       164.589005    
   320.299988       164.210007    
   320.399994       163.516998    
   320.500000       164.151993    
   320.600006       164.968994    
   320.700012       164.938004    
   320.799988       164.647003    
   320.899994       164.910995    
   321.000000       164.841003    
   321.100006       162.738007    
   321.200012       160.949005    
   321.299988       160.149994    
   321.399994       160.824997    
   321.500000       163.272003    
   321.600006       165.567993    
   321.700012       166.615005    
   321.799988       167.197998    
   321.899994       167.970001    
   322.000000       168.268005    
   322.100006       168.677002    
   322.200012       169.460007    
   322.299988       170.514999    
   322.399994       171.287003    
   322.500000       171.832993    
   322.600006       171.912994    
   322.700012       171.699005    
   322.799988       171.591995    
   322.899994       170.554993    
   323.000000       170.171997    
   323.100006       169.362000    
   323.200012       170.018997    
   323.299988       171.610001    
   323.399994       172.529999    
   323.500000       172.679993    
   323.600006       172.903000    
   323.700012       172.973007    
   323.799988       173.190994    
   323.899994       174.203003    
   324.000000       174.591995    
   324.100006       175.190994    
   324.200012       175.393997    
   324.299988       175.509995    
   324.399994       175.285004    
   324.500000       175.354996    
   324.600006       176.121994    
   324.700012       176.613007    
   324.799988       176.151993    
   324.899994       175.382996    
   325.000000       174.891006    
   325.100006       174.026993    
   325.200012       171.908997    
   325.299988       169.996994    
   325.399994       169.246002    
   325.500000       169.871002    
   325.600006       170.957001    
   325.700012       171.100006    
   325.799988       170.712006    
   325.899994       170.339996    
   326.000000       170.681000    
   326.100006       171.927002    
   326.200012       172.408005    
   326.299988       172.164993    
   326.399994       171.251007    
   326.500000       170.018005    
   326.600006       170.031006    
   326.700012       170.714996    
   326.799988       171.376007    
   326.899994       171.630997    
   327.000000       172.054001    
   327.100006       173.350006    
   327.200012       174.509995    
   327.299988       175.841995    
   327.399994       177.130997    
   327.500000       178.572006    
   327.600006       179.078995    
   327.700012       178.598999    
   327.799988       177.367004    
   327.899994       175.488998    
   328.000000       174.757004    
   328.100006       174.811996    
   328.200012       175.572998    
   328.299988       176.783997    
   328.399994       178.113998    
   328.500000       178.787003    
   328.600006       178.268005    
   328.700012       177.516006    
   328.799988       178.085007    
   328.899994       179.417999    
   329.000000       181.026001    
   329.100006       181.764008    
   329.200012       181.656998    
   329.299988       181.470001    
   329.399994       181.121994    
   329.500000       180.535004    
   329.600006       179.570999    
   329.700012       178.296997    
   329.799988       177.979004    
   329.899994       177.929993    
   330.000000       178.537003    
   330.100006       180.145996    
   330.200012       181.274002    
   330.299988       182.423996    
   330.399994       184.181000    
   330.500000       185.891006    
   330.600006       186.145996    
   330.700012       185.102005    
   330.799988       185.192993    
   330.899994       184.927002    
   331.000000       185.653000    
   331.100006       186.768005    
   331.200012       187.251007    
   331.299988       187.802994    
   331.399994       188.723999    
   331.500000       189.194000    
   331.600006       189.115005    
   331.700012       187.880997    
   331.799988       187.518997    
   331.899994       187.988007    
   332.000000       188.867004    
   332.100006       189.878998    
   332.200012       190.923004    
   332.299988       191.464996    
   332.399994       193.072006    
   332.500000       194.835999    
   332.600006       196.328995    
   332.700012       197.776993    
   332.799988       197.673996    
   332.899994       196.748001    
   333.000000       195.679993    
   333.100006       195.054993    
   333.200012       194.968002    
   333.299988       194.600998    
   333.399994       192.667999    
   333.500000       190.526993    
   333.600006       189.636993    
   333.700012       189.934998    
   333.799988       190.024994    
   333.899994       188.421005    
   334.000000       187.005005    
   334.100006       186.610992    
   334.200012       187.871002    
   334.299988       189.332993    
   334.399994       189.576996    
   334.500000       188.481995    
   334.600006       187.240997    
   334.700012       186.856995    
   334.799988       187.542999    
   334.899994       189.175995    
   335.000000       189.225006    
   335.100006       187.856003    
   335.200012       186.746994    
   335.299988       185.667007    
   335.399994       184.645996    
   335.500000       183.848007    
   335.600006       182.778000    
   335.700012       182.701996    
   335.799988       182.167999    
   335.899994       181.203003    
   336.000000       180.796997    
   336.100006       180.214005    
   336.200012       179.554993    
   336.299988       178.725998    
   336.399994       178.207993    
   336.500000       177.550995    
   336.600006       177.117996    
   336.700012       177.796005    
   336.799988       177.768997    
   336.899994       178.059006    
   337.000000       177.977005    
   337.100006       177.811996    
   337.200012       177.449997    
   337.299988       177.072998    
   337.399994       177.300003    
   337.500000       177.270004    
   337.600006       177.580994    
   337.700012       178.320999    
   337.799988       179.990997    
   337.899994       181.089005    
   338.000000       181.468994    
   338.100006       181.643997    
   338.200012       182.636002    
   338.299988       184.218994    
   338.399994       185.477997    
   338.500000       186.660004    
   338.600006       187.123001    
   338.700012       186.785004    
   338.799988       185.722000    
   338.899994       185.248001    
   339.000000       186.227997    
   339.100006       187.962006    
   339.200012       188.712997    
   339.299988       189.300995    
   339.399994       190.475998    
   339.500000       191.608002    
   339.600006       192.272003    
   339.700012       193.421997    
   339.799988       194.016998    
   339.899994       194.451996    
   340.000000       194.496994    
   340.100006       194.326996    
   340.200012       193.806000    
   340.299988       193.643997    
   340.399994       194.908005    
   340.500000       196.130005    
   340.600006       196.666000    
   340.700012       197.197998    
   340.799988       198.169998    
   340.899994       198.507996    
   341.000000       198.595001    
   341.100006       198.151993    
   341.200012       198.498001    
   341.299988       198.766006    
   341.399994       199.470993    
   341.500000       199.369003    
   341.600006       200.399002    
   341.700012       201.151001    
   341.799988       201.807007    
   341.899994       202.990005    
   342.000000       203.518005    
   342.100006       204.014999    
   342.200012       204.684006    
   342.299988       205.669998    
   342.399994       205.630997    
   342.500000       204.175995    
   342.600006       202.957993    
   342.700012       202.720993    
   342.799988       202.710007    
   342.899994       203.274994    
   343.000000       203.541000    
   343.100006       203.100006    
   343.200012       202.694000    
   343.299988       203.145004    
   343.399994       204.438995    
   343.500000       205.011002    
   343.600006       204.268005    
   343.700012       202.694000    
   343.799988       200.459000    
   343.899994       198.774994    
   344.000000       197.565994    
   344.100006       196.207993    
   344.200012       194.707993    
   344.299988       193.557007    
   344.399994       193.630997    
   344.500000       194.751999    
   344.600006       195.647003    
   344.700012       195.634003    
   344.799988       194.811996    
   344.899994       193.397995    
   345.000000       193.244995    
   345.100006       194.475006    
   345.200012       194.395996    
   345.299988       194.561996    
   345.399994       195.817001    
   345.500000       197.985001    
   345.600006       199.664001    
   345.700012       200.434998    
   345.799988       201.020996    
   345.899994       200.796997    
   346.000000       200.317993    
   346.100006       199.755997    
   346.200012       199.302994    
   346.299988       199.078003    
   346.399994       199.072006    
   346.500000       198.875000    
   346.600006       198.397995    
   346.700012       197.785995    
   346.799988       197.229996    
   346.899994       196.643005    
   347.000000       196.804993    
   347.100006       197.641006    
   347.200012       198.826996    
   347.299988       199.990005    
   347.399994       199.981003    
   347.500000       199.518997    
   347.600006       199.479004    
   347.700012       200.289993    
   347.799988       200.251999    
   347.899994       199.539993    
   348.000000       198.238007    
   348.100006       197.326996    
   348.200012       197.082001    
   348.299988       197.673004    
   348.399994       199.158005    
   348.500000       199.591003    
   348.600006       198.740997    
   348.700012       197.175995    
   348.799988       196.059998    
   348.899994       195.009003    
   349.000000       195.080002    
   349.100006       196.214005    
   349.200012       196.783997    
   349.299988       197.190994    
   349.399994       196.895996    
   349.500000       196.341995    
   349.600006       195.638000    
   349.700012       195.526993    
   349.799988       195.526001    
   349.899994       196.048996    
   350.000000       196.604996    
   350.100006       197.348999    
   350.200012       197.852005    
   350.299988       197.238007    
   350.399994       196.733002    
   350.500000       196.673996    
   350.600006       197.139999    
   350.700012       198.132996    
   350.799988       199.018997    
   350.899994       200.343002    
   351.000000       201.167007    
   351.100006       201.634003    
   351.200012       201.876007    
   351.299988       201.091003    
   351.399994       200.570999    
   351.500000       199.856003    
   351.600006       199.169998    
   351.700012       198.149002    
   351.799988       197.466995    
   351.899994       197.576004    
   352.000000       198.977005    
   352.100006       201.039001    
   352.200012       202.695007    
   352.299988       203.751999    
   352.399994       204.255997    
   352.500000       204.585999    
   352.600006       206.115997    
   352.700012       207.475998    
   352.799988       208.802002    
   352.899994       209.638000    
   353.000000       210.222000    
   353.100006       210.834000    
   353.200012       211.841995    
   353.299988       213.533997    
   353.399994       213.834000    
   353.500000       213.910995    
   353.600006       214.104004    
   353.700012       214.341995    
   353.799988       214.307007    
   353.899994       213.895996    
   354.000000       213.184998    
   354.100006       212.024994    
   354.200012       211.845001    
   354.299988       211.895004    
   354.399994       212.272995    
   354.500000       213.106003    
   354.600006       213.007004    
   354.700012       212.712006    
   354.799988       213.134995    
   354.899994       214.057999    
   355.000000       213.744995    
   355.100006       212.054993    
   355.200012       210.464005    
   355.299988       209.335007    
   355.399994       209.487000    
   355.500000       209.748993    
   355.600006       210.201004    
   355.700012       210.643997    
   355.799988       211.171997    
   355.899994       212.195999    
   356.000000       213.003006    
   356.100006       213.539001    
   356.200012       213.134995    
   356.299988       212.876007    
   356.399994       212.315002    
   356.500000       210.891006    
   356.600006       208.938004    
   356.700012       206.593994    
   356.799988       205.455002    
   356.899994       205.044006    
   357.000000       205.677994    
   357.100006       206.757996    
   357.200012       207.136993    
   357.299988       207.367004    
   357.399994       207.828003    
   357.500000       208.134995    
   357.600006       207.451004    
   357.700012       206.190002    
   357.799988       205.690994    
   357.899994       206.386993    
   358.000000       206.360992    
   358.100006       205.798004    
   358.200012       206.018997    
   358.299988       206.440994    
   358.399994       207.087997    
   358.500000       207.912003    
   358.600006       208.800995    
   358.700012       208.500000    
   358.799988       208.447006    
   358.899994       209.369003    
   359.000000       210.376999    
   359.100006       211.050995    
   359.200012       211.511993    
   359.299988       212.602005    
   359.399994       212.320999    
   359.500000       211.432999    
   359.600006       211.147995    
   359.700012       210.897995    
   359.799988       210.714996    
   359.899994       210.854996    
   360.000000       211.014999    
   360.100006       211.173996    
   360.200012       211.559998    
   360.299988       212.244003    
   360.399994       211.688004    
   360.500000       210.582993    
   360.600006       210.160995    
   360.700012       210.455002    
   360.799988       210.697006    
   360.899994       211.608002    
   361.000000       212.479004    
   361.100006       212.216995    
   361.200012       211.796997    
   361.299988       211.013000    
   361.399994       210.259995    
   361.500000       209.244003    
   361.600006       208.442001    
   361.700012       208.632996    
   361.799988       208.725006    
   361.899994       208.356003    
   362.000000       207.910004    
   362.100006       207.447006    
   362.200012       208.188004    
   362.299988       209.764999    
   362.399994       209.697006    
   362.500000       208.220001    
   362.600006       207.160004    
   362.700012       206.220993    
   362.799988       206.130005    
   362.899994       205.709000    
   363.000000       205.514008    
   363.100006       206.384995    
   363.200012       207.617996    
   363.299988       209.570999    
   363.399994       209.220993    
   363.500000       208.854004    
   363.600006       207.966003    
   363.700012       206.395004    
   363.799988       204.473007    
   363.899994       202.326996    
   364.000000       201.695007    
   364.100006       201.509995    
   364.200012       201.763000    
   364.299988       202.350006    
   364.399994       202.623001    
   364.500000       202.636002    
   364.600006       203.360001    
   364.700012       203.397995    
   364.799988       203.451004    
   364.899994       204.042999    
   365.000000       205.029999    
   365.100006       205.729996    
   365.200012       205.768997    
   365.299988       205.695007    
   365.399994       205.360001    
   365.500000       205.585007    
   365.600006       205.136993    
   365.700012       204.149002    
   365.799988       204.341003    
   365.899994       204.473007    
   366.000000       204.167999    
   366.100006       203.917007    
   366.200012       203.910995    
   366.299988       203.315994    
   366.399994       203.934998    
   366.500000       204.742996    
   366.600006       205.425003    
   366.700012       206.580002    
   366.799988       207.516006    
   366.899994       208.610992    
   367.000000       208.522995    
   367.100006       207.604996    
   367.200012       206.873001    
   367.299988       205.796997    
   367.399994       205.442001    
   367.500000       205.358994    
   367.600006       206.322006    
   367.700012       207.738998    
   367.799988       207.953003    
   367.899994       208.112000    
   368.000000       208.313995    
   368.100006       209.319000    
   368.200012       209.903000    
   368.299988       210.173996    
   368.399994       209.796997    
   368.500000       208.522995    
   368.600006       208.203995    
   368.700012       208.233002    
   368.799988       208.253006    
   368.899994       207.593002    
   369.000000       206.238998    
   369.100006       206.044006    
   369.200012       206.576004    
   369.299988       207.235001    
   369.399994       207.016006    
   369.500000       207.227005    
   369.600006       207.449997    
   369.700012       207.102005    
   369.799988       206.494003    
   369.899994       206.416000    
   370.000000       206.761002    
   370.100006       206.748993    
   370.200012       206.481003    
   370.299988       206.143997    
   370.399994       206.417999    
   370.500000       206.617996    
   370.600006       206.496994    
   370.700012       206.132996    
   370.799988       205.563004    
   370.899994       205.201004    
   371.000000       206.151993    
   371.100006       207.393005    
   371.200012       207.889999    
   371.299988       207.470993    
   371.399994       207.257004    
   371.500000       208.085007    
   371.600006       208.876007    
   371.700012       210.220993    
   371.799988       211.348999    
   371.899994       212.830994    
   372.000000       213.725998    
   372.100006       214.082001    
   372.200012       214.156006    
   372.299988       214.279007    
   372.399994       214.425003    
   372.500000       214.533005    
   372.600006       213.934998    
   372.700012       213.046005    
   372.799988       212.598007    
   372.899994       212.270996    
   373.000000       212.078003    
   373.100006       211.643997    
   373.200012       211.878998    
   373.299988       212.026993    
   373.399994       211.830994    
   373.500000       210.516998    
   373.600006       209.395004    
   373.700012       207.891006    
   373.799988       206.505005    
   373.899994       204.804993    
   374.000000       204.085007    
   374.100006       204.542999    
   374.200012       205.294998    
   374.299988       206.371002    
   374.399994       206.395996    
   374.500000       206.070999    
   374.600006       205.927002    
   374.700012       205.809998    
   374.799988       206.195007    
   374.899994       206.955002    
   375.000000       207.572998    
   375.100006       207.209000    
   375.200012       205.903000    
   375.299988       204.419006    
   375.399994       203.929993    
   375.500000       205.281998    
   375.600006       206.279007    
   375.700012       206.832993    
   375.799988       206.089996    
   375.899994       204.438995    
   376.000000       204.348999    
   376.100006       205.113007    
   376.200012       205.565994    
   376.299988       205.509995    
   376.399994       205.570007    
   376.500000       205.695999    
   376.600006       206.095993    
   376.700012       206.384003    
   376.799988       206.794998    
   376.899994       206.503998    
   377.000000       205.932007    
   377.100006       205.195007    
   377.200012       204.806000    
   377.299988       205.276001    
   377.399994       206.037003    
   377.500000       206.380005    
   377.600006       206.203003    
   377.700012       207.406998    
   377.799988       208.759995    
   377.899994       209.141006    
   378.000000       209.024002    
   378.100006       208.139999    
   378.200012       207.072998    
   378.299988       206.606003    
   378.399994       205.970001    
   378.500000       205.641998    
   378.600006       206.671005    
   378.700012       208.026001    
   378.799988       208.251999    
   378.899994       208.110001    
   379.000000       208.276001    
   379.100006       208.988998    
   379.200012       208.899002    
   379.299988       207.623001    
   379.399994       207.173004    
   379.500000       208.501999    
   379.600006       209.522995    
   379.700012       209.660995    
   379.799988       209.479004    
   379.899994       209.414001    
   380.000000       210.095993    
   380.100006       210.699005    
   380.200012       210.352997    
   380.299988       209.647003    
   380.399994       210.119003    
   380.500000       211.662994    
   380.600006       211.949997    
   380.700012       212.065002    
   380.799988       212.602997    
   380.899994       212.802994    
   381.000000       213.018997    
   381.100006       213.431000    
   381.200012       214.095993    
   381.299988       214.669006    
   381.399994       215.042007    
   381.500000       214.240997    
   381.600006       213.429001    
   381.700012       212.658005    
   381.799988       212.100006    
   381.899994       210.770996    
   382.000000       209.369003    
   382.100006       208.998001    
   382.200012       209.320007    
   382.299988       209.285995    
   382.399994       208.552994    
   382.500000       207.039001    
   382.600006       206.044998    
   382.700012       205.792999    
   382.799988       205.220001    
   382.899994       205.679993    
   383.000000       206.326004    
   383.100006       206.761993    
   383.200012       206.593002    
   383.299988       206.707001    
   383.399994       206.222000    
   383.500000       205.425995    
   383.600006       205.313004    
   383.700012       205.641006    
   383.799988       206.927002    
   383.899994       207.567993    
   384.000000       207.869995    
   384.100006       207.832001    
   384.200012       207.921005    
   384.299988       209.567001    
   384.399994       211.919006    
   384.500000       214.830002    
   384.600006       216.278000    
   384.700012       215.667999    
   384.799988       214.595993    
   384.899994       213.658005    
   385.000000       213.964996    
   385.100006       214.326004    
   385.200012       213.778000    
   385.299988       213.063995    
   385.399994       212.669006    
   385.500000       212.697006    
   385.600006       212.000000    
   385.700012       212.048004    
   385.799988       212.654007    
   385.899994       213.231003    
   386.000000       213.026001    
   386.100006       212.973007    
   386.200012       212.639999    
   386.299988       212.602997    
   386.399994       212.951004    
   386.500000       213.153000    
   386.600006       212.822006    
   386.700012       212.274002    
   386.799988       212.617996    
   386.899994       212.863998    
   387.000000       212.968002    
   387.100006       213.319000    
   387.200012       214.235001    
   387.299988       215.513000    
   387.399994       217.028000    
   387.500000       217.789001    
   387.600006       218.455994    
   387.700012       219.141006    
   387.799988       220.070007    
   387.899994       219.731995    
   388.000000       220.022003    
   388.100006       220.492004    
   388.200012       220.563004    
   388.299988       220.651993    
   388.399994       220.278000    
   388.500000       219.951004    
   388.600006       219.356995    
   388.700012       218.647003    
   388.799988       217.531998    
   388.899994       216.899002    
   389.000000       216.906998    
   389.100006       217.298996    
   389.200012       218.119995    
   389.299988       218.891006    
   389.399994       218.371994    
   389.500000       217.488998    
   389.600006       216.839996    
   389.700012       215.475998    
   389.799988       213.291000    
   389.899994       211.466003    
   390.000000       211.727005    
   390.100006       213.501999    
   390.200012       214.279999    
   390.299988       215.511993    
   390.399994       215.940002    
   390.500000       216.050003    
   390.600006       216.199005    
   390.700012       216.063995    
   390.799988       215.158997    
   390.899994       213.811005    
   391.000000       213.740005    
   391.100006       212.988998    
   391.200012       212.330002    
   391.299988       212.787994    
   391.399994       213.699997    
   391.500000       213.852005    
   391.600006       214.192993    
   391.700012       214.235992    
   391.799988       215.031998    
   391.899994       215.858994    
   392.000000       215.884003    
   392.100006       215.332993    
   392.200012       215.026001    
   392.299988       213.798004    
   392.399994       212.188004    
   392.500000       210.477005    
   392.600006       209.807999    
   392.700012       209.690002    
   392.799988       209.576996    
   392.899994       210.477005    
   393.000000       212.039001    
   393.100006       214.347000    
   393.200012       214.850998    
   393.299988       214.830002    
   393.399994       214.199005    
   393.500000       214.716995    
   393.600006       215.936005    
   393.700012       217.272995    
   393.799988       218.324997    
   393.899994       218.923004    
   394.000000       218.268005    
   394.100006       216.992996    
   394.200012       216.587006    
   394.299988       216.550003    
   394.399994       216.526993    
   394.500000       216.320999    
   394.600006       216.718994    
   394.700012       217.356995    
   394.799988       217.860992    
   394.899994       217.375000    
   395.000000       216.645996    
   395.100006       216.091995    
   395.200012       216.270004    
   395.299988       217.593002    
   395.399994       218.587006    
   395.500000       219.470001    
   395.600006       220.427994    
   395.700012       222.128006    
   395.799988       223.580994    
   395.899994       223.011993    
   396.000000       222.740997    
   396.100006       223.345001    
   396.200012       224.548996    
   396.299988       225.641006    
   396.399994       226.287003    
   396.500000       227.222000    
   396.600006       228.309998    
   396.700012       228.593994    
   396.799988       228.835999    
   396.899994       228.806000    
   397.000000       228.436996    
   397.100006       227.052002    
   397.200012       226.285004    
   397.299988       225.681000    
   397.399994       224.776001    
   397.500000       224.035995    
   397.600006       223.447006    
   397.700012       223.906998    
   397.799988       224.031006    
   397.899994       224.552994    
   398.000000       224.761993    
   398.100006       224.511993    
   398.200012       223.709000    
   398.299988       221.979996    
   398.399994       221.283005    
   398.500000       221.048004    
   398.600006       221.014999    
   398.700012       221.839005    
   398.799988       223.061005    
   398.899994       223.830994    
   399.000000       225.011993    
   399.100006       226.856003    
   399.200012       227.908005    
   399.299988       229.108002    
   399.399994       229.733002    
   399.500000       230.800995    
   399.600006       231.128998    
   399.700012       231.597000    
   399.799988       231.975998    
   399.899994       231.332993    
   400.000000       231.498001    
   400.100006       232.078995    
   400.200012       232.220993    
   400.299988       232.307007    
   400.399994       233.001007    
   400.500000       233.638000    
   400.600006       234.332001    
   400.700012       235.477005    
   400.799988       236.945999    
   400.899994       237.908005    
   401.000000       237.901993    
   401.100006       237.600006    
   401.200012       237.604004    
   401.299988       237.246994    
   401.399994       235.684998    
   401.500000       233.520004    
   401.600006       231.947006    
   401.700012       230.925003    
   401.799988       230.692993    
   401.899994       230.240005    
   402.000000       228.645004    
   402.100006       227.244003    
   402.200012       225.904007    
   402.299988       224.475006    
   402.399994       223.335999    
   402.500000       222.442001    
   402.600006       222.373001    
   402.700012       223.061996    
   402.799988       223.667007    
   402.899994       224.487000    
   403.000000       225.104004    
   403.100006       225.792999    
   403.200012       226.358002    
   403.299988       227.712997    
   403.399994       229.169006    
   403.500000       230.880997    
   403.600006       232.102997    
   403.700012       231.639999    
   403.799988       231.580994    
   403.899994       230.401993    
   404.000000       230.395004    
   404.100006       231.520004    
   404.200012       232.453995    
   404.299988       233.731003    
   404.399994       234.233994    
   404.500000       235.237000    
   404.600006       235.781998    
   404.700012       236.798004    
   404.799988       238.242004    
   404.899994       238.824005    
   405.000000       238.779007    
   405.100006       238.919998    
   405.200012       239.535004    
   405.299988       240.955002    
   405.399994       242.039993    
   405.500000       242.957993    
   405.600006       242.483002    
   405.700012       241.917007    
   405.799988       241.955994    
   405.899994       242.776993    
   406.000000       243.770004    
   406.100006       244.063004    
   406.200012       243.848007    
   406.299988       242.964005    
   406.399994       241.998001    
   406.500000       240.720993    
   406.600006       239.645996    
   406.700012       238.434998    
   406.799988       237.733994    
   406.899994       237.705994    
   407.000000       237.169998    
   407.100006       236.014008    
   407.200012       235.832001    
   407.299988       235.727005    
   407.399994       236.528000    
   407.500000       237.934006    
   407.600006       238.360001    
   407.700012       237.623993    
   407.799988       236.867996    
   407.899994       237.112000    
   408.000000       237.539993    
   408.100006       237.865005    
   408.200012       237.912994    
   408.299988       237.960007    
   408.399994       238.746994    
   408.500000       239.069000    
   408.600006       238.709000    
   408.700012       238.432999    
   408.799988       238.692001    
   408.899994       238.513000    
   409.000000       237.888000    
   409.100006       238.442993    
   409.200012       239.167007    
   409.299988       238.852005    
   409.399994       238.194000    
   409.500000       237.824005    
   409.600006       238.455994    
   409.700012       239.255005    
   409.799988       239.664001    
   409.899994       240.985001    
   410.000000       241.647003    
   410.100006       241.251007    
   410.200012       240.671997    
   410.299988       239.751999    
   410.399994       239.632996    
   410.500000       239.677002    
   410.600006       240.089996    
   410.700012       240.966995    
   410.799988       240.546005    
   410.899994       240.048004    
   411.000000       239.647995    
   411.100006       239.317993    
   411.200012       239.388000    
   411.299988       239.115997    
   411.399994       238.563004    
   411.500000       236.852997    
   411.600006       235.882996    
   411.700012       235.033997    
   411.799988       233.994995    
   411.899994       232.647003    
   412.000000       231.789001    
   412.100006       231.169006    
   412.200012       231.311005    
   412.299988       232.085007    
   412.399994       232.589996    
   412.500000       232.389999    
   412.600006       232.113998    
   412.700012       232.537003    
   412.799988       233.266998    
   412.899994       233.738998    
   413.000000       233.408005    
   413.100006       233.488007    
   413.200012       234.490005    
   413.299988       235.490005    
   413.399994       235.860001    
   413.500000       235.528000    
   413.600006       235.416000    
   413.700012       235.559006    
   413.799988       235.891006    
   413.899994       236.675995    
   414.000000       237.080002    
   414.100006       236.414001    
   414.200012       235.524002    
   414.299988       234.834000    
   414.399994       234.322998    
   414.500000       233.501999    
   414.600006       232.757004    
   414.700012       232.651001    
   414.799988       234.117996    
   414.899994       235.895996    
   415.000000       235.498001    
   415.100006       235.037003    
   415.200012       234.884003    
   415.299988       234.832001    
   415.399994       234.608994    
   415.500000       234.235992    
   415.600006       234.330002    
   415.700012       233.772995    
   415.799988       233.339005    
   415.899994       233.964996    
   416.000000       235.072998    
   416.100006       236.188004    
   416.200012       236.727005    
   416.299988       235.363998    
   416.399994       233.908997    
   416.500000       232.164993    
   416.600006       232.052994    
   416.700012       232.117004    
   416.799988       231.787003    
   416.899994       231.677002    
   417.000000       230.912994    
   417.100006       230.660004    
   417.200012       231.210999    
   417.299988       231.380005    
   417.399994       232.052002    
   417.500000       232.841995    
   417.600006       233.539001    
   417.700012       234.296005    
   417.799988       233.908997    
   417.899994       232.300995    
   418.000000       230.210999    
   418.100006       228.539001    
   418.200012       227.365005    
   418.299988       225.681000    
   418.399994       225.391006    
   418.500000       225.835999    
   418.600006       225.806000    
   418.700012       225.365997    
   418.799988       225.151993    
   418.899994       225.927002    
   419.000000       226.589996    
   419.100006       227.139008    
   419.200012       226.514008    
   419.299988       226.673996    
   419.399994       226.431000    
   419.500000       226.615997    
   419.600006       226.526993    
   419.700012       226.988007    
   419.799988       227.845993    
   419.899994       228.615997    
   420.000000       228.509003    
   420.100006       228.087997    
   420.200012       227.453003    
   420.299988       226.395996    
   420.399994       226.886993    
   420.500000       227.701004    
   420.600006       227.988998    
   420.700012       227.869003    
   420.799988       227.705002    
   420.899994       227.595001    
   421.000000       228.324005    
   421.100006       229.453995    
   421.200012       230.472000    
   421.299988       231.910004    
   421.399994       233.714996    
   421.500000       235.057007    
   421.600006       236.524002    
   421.700012       237.235992    
   421.799988       236.757996    
   421.899994       236.167999    
   422.000000       236.322998    
   422.100006       236.296005    
   422.200012       236.035004    
   422.299988       235.554993    
   422.399994       234.589005    
   422.500000       232.774994    
   422.600006       232.524994    
   422.700012       232.673996    
   422.799988       232.046005    
   422.899994       231.179993    
   423.000000       229.813995    
   423.100006       230.009003    
   423.200012       230.279999    
   423.299988       229.126999    
   423.399994       227.279999    
   423.500000       225.554993    
   423.600006       225.535004    
   423.700012       227.042007    
   423.799988       228.231003    
   423.899994       228.057999    
   424.000000       226.914993    
   424.100006       225.645996    
   424.200012       224.453995    
   424.299988       224.802994    
   424.399994       225.279007    
   424.500000       224.223007    
   424.600006       223.229996    
   424.700012       223.421005    
   424.799988       224.173996    
   424.899994       224.378006    
   425.000000       223.791000    
   425.100006       224.589005    
   425.200012       227.048996    
   425.299988       229.774002    
   425.399994       231.132004    
   425.500000       231.500000    
   425.600006       232.106003    
   425.700012       232.358002    
   425.799988       232.858994    
   425.899994       233.501007    
   426.000000       234.889999    
   426.100006       237.171005    
   426.200012       238.451996    
   426.299988       239.311005    
   426.399994       239.281006    
   426.500000       238.212997    
   426.600006       237.608002    
   426.700012       237.533005    
   426.799988       237.181000    
   426.899994       237.533997    
   427.000000       237.671997    
   427.100006       238.294998    
   427.200012       238.695007    
   427.299988       238.304993    
   427.399994       238.214005    
   427.500000       239.156998    
   427.600006       240.259995    
   427.700012       241.123001    
   427.799988       241.897003    
   427.899994       243.063004    
   428.000000       244.278000    
   428.100006       244.921005    
   428.200012       244.201004    
   428.299988       243.100006    
   428.399994       241.442993    
   428.500000       240.675995    
   428.600006       240.320999    
   428.700012       240.580994    
   428.799988       240.787994    
   428.899994       240.080994    
   429.000000       239.578003    
   429.100006       239.343994    
   429.200012       239.162003    
   429.299988       238.908005    
   429.399994       239.186996    
   429.500000       239.628006    
   429.600006       240.464996    
   429.700012       241.128006    
   429.799988       240.996002    
   429.899994       240.587997    
   430.000000       239.690994    
   430.100006       238.766006    
   430.200012       237.598999    
   430.299988       239.074997    
   430.399994       240.787994    
   430.500000       242.214996    
   430.600006       241.897003    
   430.700012       241.559998    
   430.799988       241.835999    
   430.899994       242.587006    
   431.000000       242.807007    
   431.100006       242.253998    
   431.200012       241.977005    
   431.299988       241.485992    
   431.399994       241.306000    
   431.500000       240.306000    
   431.600006       239.475006    
   431.700012       238.207001    
   431.799988       237.725006    
   431.899994       238.697006    
   432.000000       238.983994    
   432.100006       239.115005    
   432.200012       239.761993    
   432.299988       239.968002    
   432.399994       240.276001    
   432.500000       241.363998    
   432.600006       242.399994    
   432.700012       243.033005    
   432.799988       243.360992    
   432.899994       243.475998    
   433.000000       244.399002    
   433.100006       245.994995    
   433.200012       247.783997    
   433.299988       249.419006    
   433.399994       250.076996    
   433.500000       250.360001    
   433.600006       250.216995    
   433.700012       248.826996    
   433.799988       247.587997    
   433.899994       247.167999    
   434.000000       247.322006    
   434.100006       247.345001    
   434.200012       246.901001    
   434.299988       246.647995    
   434.399994       247.005005    
   434.500000       247.526001    
   434.600006       247.526001    
   434.700012       246.360001    
   434.799988       245.876999    
   434.899994       245.304993    
   435.000000       245.033997    
   435.100006       244.477005    
   435.200012       242.557999    
   435.299988       241.326996    
   435.399994       240.621994    
   435.500000       240.300003    
   435.600006       240.084000    
   435.700012       240.091003    
   435.799988       239.373993    
   435.899994       239.115997    
   436.000000       238.322006    
   436.100006       237.548996    
   436.200012       236.850998    
   436.299988       236.865997    
   436.399994       236.617004    
   436.500000       235.897003    
   436.600006       235.485001    
   436.700012       235.585007    
   436.799988       235.970001    
   436.899994       237.106995    
   437.000000       238.518997    
   437.100006       240.246994    
   437.200012       241.162994    
   437.299988       240.110001    
   437.399994       239.653000    
   437.500000       239.944000    
   437.600006       241.509995    
   437.700012       242.779999    
   437.799988       244.115997    
   437.899994       245.893005    
   438.000000       246.796997    
   438.100006       248.141998    
   438.200012       249.063995    
   438.299988       249.417007    
   438.399994       250.285004    
   438.500000       250.667007    
   438.600006       250.263000    
   438.700012       250.281006    
   438.799988       250.440002    
   438.899994       250.781998    
   439.000000       251.500000    
   439.100006       252.251007    
   439.200012       252.167007    
   439.299988       252.488007    
   439.399994       253.061005    
   439.500000       253.104996    
   439.600006       253.153000    
   439.700012       254.192001    
   439.799988       255.244995    
   439.899994       255.684998    
   440.000000       255.227005    
   440.100006       254.806000    
   440.200012       254.636993    
   440.299988       254.733994    
   440.399994       255.869003    
   440.500000       256.559998    
   440.600006       256.993011    
   440.700012       257.989014    
   440.799988       258.380005    
   440.899994       258.580994    
   441.000000       258.233002    
   441.100006       257.502991    
   441.200012       256.355011    
   441.299988       255.589996    
   441.399994       253.867996    
   441.500000       251.095001    
   441.600006       248.348999    
   441.700012       245.235001    
   441.799988       243.509995    
   441.899994       242.848999    
   442.000000       243.130005    
   442.100006       244.488998    
   442.200012       245.643997    
   442.299988       246.434006    
   442.399994       246.498993    
   442.500000       247.069000    
   442.600006       247.507996    
   442.700012       247.729004    
   442.799988       248.891998    
   442.899994       249.707001    
   443.000000       250.188004    
   443.100006       250.505997    
   443.200012       251.285004    
   443.299988       251.591003    
   443.399994       251.755997    
   443.500000       251.136993    
   443.600006       250.514999    
   443.700012       249.242004    
   443.799988       248.537994    
   443.899994       248.604996    
   444.000000       249.794998    
   444.100006       249.949005    
   444.200012       249.494003    
   444.299988       248.740005    
   444.399994       249.205994    
   444.500000       250.453995    
   444.600006       251.240997    
   444.700012       250.740005    
   444.799988       250.445999    
   444.899994       251.445007    
   445.000000       252.337006    
   445.100006       252.753006    
   445.200012       252.248001    
   445.299988       251.912994    
   445.399994       252.061996    
   445.500000       253.029999    
   445.600006       253.723007    
   445.700012       254.335999    
   445.799988       255.220993    
   445.899994       256.166992    
   446.000000       256.678986    
   446.100006       256.066010    
   446.200012       254.809998    
   446.299988       254.225998    
   446.399994       253.987000    
   446.500000       253.317001    
   446.600006       252.509003    
   446.700012       251.722000    
   446.799988       252.009003    
   446.899994       252.658005    
   447.000000       252.501999    
   447.100006       251.552994    
   447.200012       250.216995    
   447.299988       249.158997    
   447.399994       248.951004    
   447.500000       248.654999    
   447.600006       247.873001    
   447.700012       246.412994    
   447.799988       245.938995    
   447.899994       246.222000    
   448.000000       246.906006    
   448.100006       248.013000    
   448.200012       248.005005    
   448.299988       247.863998    
   448.399994       248.436005    
   448.500000       249.893005    
   448.600006       250.414993    
   448.700012       250.744003    
   448.799988       250.285995    
   448.899994       250.231003    
   449.000000       250.307007    
   449.100006       250.050995    
   449.200012       248.964005    
   449.299988       247.826996    
   449.399994       247.703003    
   449.500000       248.498993    
   449.600006       249.091995    
   449.700012       249.546005    
   449.799988       249.138000    
   449.899994       248.748993    
   450.000000       249.731995    
   450.100006       251.235992    
   450.200012       252.151001    
   450.299988       252.578003    
   450.399994       252.587997    
   450.500000       251.992004    
   450.600006       251.695999    
   450.700012       252.003006    
   450.799988       252.617996    
   450.899994       252.746994    
   451.000000       252.423004    
   451.100006       252.024994    
   451.200012       251.358994    
   451.299988       251.973007    
   451.399994       252.570999    
   451.500000       252.197006    
   451.600006       251.182007    
   451.700012       250.934006    
   451.799988       250.832993    
   451.899994       251.149994    
   452.000000       250.695007    
   452.100006       250.576004    
   452.200012       250.218002    
   452.299988       250.496994    
   452.399994       251.065994    
   452.500000       251.106003    
   452.600006       250.569000    
   452.700012       250.423996    
   452.799988       251.065994    
   452.899994       252.490997    
   453.000000       253.673996    
   453.100006       254.292007    
   453.200012       255.134995    
   453.299988       255.727997    
   453.399994       255.604996    
   453.500000       254.893997    
   453.600006       254.604004    
   453.700012       254.429993    
   453.799988       255.201996    
   453.899994       256.649994    
   454.000000       259.404999    
   454.100006       261.259003    
   454.200012       262.067993    
   454.299988       261.929993    
   454.399994       261.928009    
   454.500000       261.648987    
   454.600006       262.378998    
   454.700012       263.102997    
   454.799988       263.050995    
   454.899994       262.997986    
   455.000000       263.235992    
   455.100006       263.411011    
   455.200012       262.743988    
   455.299988       262.252991    
   455.399994       262.778992    
   455.500000       263.471985    
   455.600006       263.694000    
   455.700012       263.502991    
   455.799988       262.294006    
   455.899994       262.324005    
   456.000000       262.062012    
   456.100006       261.382996    
   456.200012       261.403992    
   456.299988       261.148010    
   456.399994       262.131989    
   456.500000       263.709991    
   456.600006       264.778015    
   456.700012       266.131012    
   456.799988       267.072998    
   456.899994       267.649994    
   457.000000       267.446991    
   457.100006       268.167999    
   457.200012       268.096985    
   457.299988       267.389008    
   457.399994       266.621002    
   457.500000       265.243011    
   457.600006       265.076996    
   457.700012       265.362000    
   457.799988       265.341003    
   457.899994       264.238007    
   458.000000       263.694000    
   458.100006       262.881012    
   458.200012       261.763000    
   458.299988       260.437012    
   458.399994       259.984985    
   458.500000       259.644012    
   458.600006       259.506012    
   458.700012       259.907013    
   458.799988       259.692993    
   458.899994       258.871002    
   459.000000       258.285004    
   459.100006       257.717987    
   459.200012       257.557007    
   459.299988       257.312988    
   459.399994       256.960999    
   459.500000       256.907013    
   459.600006       257.389008    
   459.700012       258.493011    
   459.799988       258.446991    
   459.899994       257.162994    
   460.000000       257.018005    
   460.100006       256.940002    
   460.200012       256.688995    
   460.299988       255.951996    
   460.399994       255.460007    
   460.500000       255.095001    
   460.600006       255.199997    
   460.700012       256.480988    
   460.799988       258.179993    
   460.899994       258.286011    
   461.000000       257.428986    
   461.100006       255.470993    
   461.200012       254.108994    
   461.299988       253.457993    
   461.399994       254.313995    
   461.500000       254.908997    
   461.600006       255.914993    
   461.700012       257.049011    
   461.799988       258.019012    
   461.899994       259.480988    
   462.000000       259.875000    
   462.100006       259.510986    
   462.200012       259.345001    
   462.299988       260.460999    
   462.399994       260.006012    
   462.500000       259.092987    
   462.600006       258.352997    
   462.700012       257.419006    
   462.799988       256.733002    
   462.899994       256.492004    
   463.000000       256.239014    
   463.100006       256.252014    
   463.200012       255.994003    
   463.299988       256.566986    
   463.399994       257.048004    
   463.500000       257.627014    
   463.600006       257.890015    
   463.700012       258.250000    
   463.799988       258.441010    
   463.899994       258.431000    
   464.000000       258.626007    
   464.100006       258.467010    
   464.200012       258.364014    
   464.299988       258.095001    
   464.399994       258.147003    
   464.500000       258.352997    
   464.600006       259.268005    
   464.700012       261.467987    
   464.799988       263.386993    
   464.899994       264.463989    
   465.000000       265.052002    
   465.100006       265.042999    
   465.200012       265.269012    
   465.299988       265.813995    
   465.399994       264.783997    
   465.500000       263.734985    
   465.600006       263.184998    
   465.700012       262.332001    
   465.799988       261.670013    
   465.899994       259.554993    
   466.000000       257.984009    
   466.100006       257.105011    
   466.200012       256.381012    
   466.299988       255.638000    
   466.399994       255.666000    
   466.500000       256.332001    
   466.600006       256.317993    
   466.700012       256.388000    
   466.799988       257.152008    
   466.899994       257.050995    
   467.000000       257.032990    
   467.100006       257.484009    
   467.200012       257.588013    
   467.299988       256.667999    
   467.399994       256.856995    
   467.500000       255.822006    
   467.600006       254.412003    
   467.700012       253.087006    
   467.799988       252.078003    
   467.899994       250.565002    
   468.000000       250.636993    
   468.100006       251.042999    
   468.200012       252.214996    
   468.299988       252.893005    
   468.399994       253.419006    
   468.500000       254.130005    
   468.600006       254.921005    
   468.700012       255.460007    
   468.799988       255.776993    
   468.899994       255.307999    
   469.000000       254.968994    
   469.100006       255.123993    
   469.200012       255.238007    
   469.299988       255.475998    
   469.399994       255.895996    
   469.500000       258.059998    
   469.600006       259.622986    
   469.700012       261.226990    
   469.799988       262.005005    
   469.899994       262.079010    
   470.000000       262.657013    
   470.100006       263.070007    
   470.200012       263.091003    
   470.299988       262.718994    
   470.399994       262.410004    
   470.500000       262.843994    
   470.600006       263.473999    
   470.700012       263.950012    
   470.799988       263.412994    
   470.899994       263.045990    
   471.000000       262.855011    
   471.100006       261.821991    
   471.200012       262.182007    
   471.299988       263.382996    
   471.399994       264.226013    
   471.500000       264.554993    
   471.600006       264.009003    
   471.700012       262.845001    
   471.799988       261.747986    
   471.899994       260.416992    
   472.000000       260.566010    
   472.100006       262.694000    
   472.200012       263.334015    
   472.299988       263.791992    
   472.399994       263.958008    
   472.500000       263.164001    
   472.600006       262.515015    
   472.700012       262.394012    
   472.799988       261.704987    
   472.899994       261.714996    
   473.000000       261.553009    
   473.100006       260.854004    
   473.200012       259.971008    
   473.299988       258.584991    
   473.399994       257.644989    
   473.500000       256.545013    
   473.600006       255.598007    
   473.700012       254.669998    
   473.799988       254.143005    
   473.899994       253.276993    
   474.000000       252.401993    
   474.100006       252.725006    
   474.200012       252.966003    
   474.299988       253.317993    
   474.399994       254.123001    
   474.500000       255.539001    
   474.600006       255.550003    
   474.700012       254.789993    
   474.799988       253.828995    
   474.899994       253.598007    
   475.000000       253.975998    
   475.100006       254.585999    
   475.200012       254.737000    
   475.299988       253.964005    
   475.399994       252.869995    
   475.500000       251.843002    
   475.600006       251.218002    
   475.700012       251.240997    
   475.799988       250.940994    
   475.899994       250.354004    
   476.000000       250.380005    
   476.100006       250.811005    
   476.200012       250.639008    
   476.299988       249.979996    
   476.399994       248.919998    
   476.500000       248.024994    
   476.600006       247.727005    
   476.700012       247.330002    
   476.799988       247.416000    
   476.899994       247.074997    
   477.000000       247.016006    
   477.100006       247.628006    
   477.200012       248.386993    
   477.299988       249.492996    
   477.399994       249.779007    
   477.500000       250.184998    
   477.600006       249.699997    
   477.700012       248.828003    
   477.799988       248.070007    
   477.899994       248.141006    
   478.000000       247.938004    
   478.100006       247.656998    
   478.200012       247.470993    
   478.299988       247.860992    
   478.399994       248.076004    
   478.500000       248.031006    
   478.600006       248.052002    
   478.700012       248.460007    
   478.799988       248.850006    
   478.899994       249.117004    
   479.000000       250.110992    
   479.100006       251.485992    
   479.200012       252.065002    
   479.299988       251.891006    
   479.399994       251.177002    
   479.500000       250.167007    
   479.600006       249.576004    
   479.700012       248.141006    
   479.799988       247.031998    
   479.899994       246.684998    
   480.000000       246.039001    
   480.100006       245.824005    
   480.200012       245.018997    
   480.299988       244.897995    
   480.399994       245.705994    
   480.500000       245.895004    
   480.600006       245.147995    
   480.700012       244.578995    
   480.799988       243.572006    
   480.899994       242.677002    
   481.000000       241.878998    
   481.100006       241.619995    
   481.200012       242.175003    
   481.299988       243.960999    
   481.399994       245.304001    
   481.500000       245.886002    
   481.600006       245.429001    
   481.700012       245.231995    
   481.799988       245.345993    
   481.899994       245.050003    
   482.000000       244.479996    
   482.100006       243.115997    
   482.200012       242.462997    
   482.299988       242.203003    
   482.399994       242.098999    
   482.500000       241.565002    
   482.600006       241.306000    
   482.700012       241.173996    
   482.799988       240.921005    
   482.899994       241.317993    
   483.000000       241.554001    
   483.100006       242.554993    
   483.200012       243.421005    
   483.299988       243.664001    
   483.399994       244.522995    
   483.500000       245.647995    
   483.600006       246.128006    
   483.700012       246.561005    
   483.799988       246.380005    
   483.899994       246.552002    
   484.000000       246.600998    
   484.100006       247.326004    
   484.200012       248.014008    
   484.299988       248.291000    
   484.399994       248.761993    
   484.500000       249.231003    
   484.600006       249.552994    
   484.700012       249.201996    
   484.799988       247.945999    
   484.899994       246.787003    
   485.000000       247.119995    
   485.100006       247.772995    
   485.200012       247.651001    
   485.299988       247.927994    
   485.399994       248.733994    
   485.500000       249.134995    
   485.600006       248.975998    
   485.700012       248.181000    
   485.799988       248.574997    
   485.899994       249.516998    
   486.000000       250.315002    
   486.100006       251.477997    
   486.200012       252.240005    
   486.299988       251.738998    
   486.399994       251.626999    
   486.500000       251.360001    
   486.600006       251.664993    
   486.700012       253.084000    
   486.799988       254.503006    
   486.899994       255.505997    
   487.000000       256.645996    
   487.100006       258.157990    
   487.200012       259.825012    
   487.299988       261.065002    
   487.399994       261.713989    
   487.500000       262.970001    
   487.600006       264.415985    
   487.700012       266.929993    
   487.799988       269.106995    
   487.899994       268.877991    
   488.000000       268.738007    
   488.100006       270.339996    
   488.200012       272.028992    
   488.299988       273.651001    
   488.399994       274.687988    
   488.500000       275.144989    
   488.600006       274.946991    
   488.700012       274.821991    
   488.799988       274.665985    
   488.899994       274.688995    
   489.000000       274.894012    
   489.100006       274.427002    
   489.200012       273.708008    
   489.299988       273.005005    
   489.399994       272.652008    
   489.500000       272.852997    
   489.600006       272.407013    
   489.700012       271.524994    
   489.799988       270.273010    
   489.899994       268.553986    
   490.000000       267.454987    
   490.100006       266.602997    
   490.200012       266.244995    
   490.299988       265.687012    
   490.399994       265.380005    
   490.500000       264.664001    
   490.600006       263.699005    
   490.700012       262.394012    
   490.799988       262.300995    
   490.899994       262.487000    
   491.000000       263.358002    
   491.100006       263.627014    
   491.200012       263.407990    
   491.299988       263.755005    
   491.399994       265.045013    
   491.500000       265.800995    
   491.600006       265.045013    
   491.700012       264.320007    
   491.799988       264.191986    
   491.899994       263.532990    
   492.000000       263.016998    
   492.100006       263.259003    
   492.200012       263.062012    
   492.299988       263.221985    
   492.399994       264.016998    
   492.500000       264.549011    
   492.600006       264.760986    
   492.700012       265.005005    
   492.799988       265.691986    
   492.899994       267.026001    
   493.000000       268.412994    
   493.100006       269.819000    
   493.200012       270.971985    
   493.299988       272.567993    
   493.399994       274.076996    
   493.500000       274.885010    
   493.600006       275.173004    
   493.700012       274.854004    
   493.799988       274.429993    
   493.899994       273.740997    
   494.000000       273.803009    
   494.100006       273.984009    
   494.200012       274.984009    
   494.299988       276.240997    
   494.399994       276.756989    
   494.500000       277.042999    
   494.600006       276.795990    
   494.700012       275.730988    
   494.799988       275.484009    
   494.899994       275.936005    
   495.000000       276.023987    
   495.100006       275.240997    
   495.200012       274.294006    
   495.299988       274.274994    
   495.399994       274.479004    
   495.500000       275.489990    
   495.600006       274.985992    
   495.700012       272.915985    
   495.799988       270.934998    
   495.899994       270.484009    
   496.000000       270.592010    
   496.100006       270.799011    
   496.200012       270.362000    
   496.299988       270.140015    
   496.399994       270.195007    
   496.500000       270.071014    
   496.600006       270.653992    
   496.700012       271.013000    
   496.799988       272.339996    
   496.899994       273.723999    
   497.000000       274.665009    
   497.100006       275.696014    
   497.200012       276.300995    
   497.299988       275.311005    
   497.399994       273.936005    
   497.500000       273.053009    
   497.600006       273.220001    
   497.700012       273.618988    
   497.799988       273.731995    
   497.899994       273.191986    
   498.000000       272.381012    
   498.100006       271.355011    
   498.200012       270.567993    
   498.299988       269.242004    
   498.399994       268.644012    
   498.500000       269.342010    
   498.600006       270.442993    
   498.700012       271.358002    
   498.799988       272.445007    
   498.899994       273.427002    
   499.000000       273.395996    
   499.100006       273.256989    
   499.200012       273.078003    
   499.299988       272.674011    
   499.399994       272.441010    
   499.500000       272.424988    
   499.600006       271.968994    
   499.700012       270.674988    
   499.799988       270.394012    
   499.899994       270.311005    
   500.000000       269.704987    
   500.100006       270.225006    
   500.200012       270.946991    
   500.299988       272.091003    
   500.399994       271.864990    
   500.500000       270.921997    
   500.600006       270.006989    
   500.700012       269.752991    
   500.799988       269.610992    
   500.899994       270.040009    
   501.000000       270.934998    
   501.100006       271.747009    
   501.200012       273.324005    
   501.299988       275.209991    
   501.399994       276.506012    
   501.500000       278.886993    
   501.600006       279.966003    
   501.700012       280.472992    
   501.799988       280.563995    
   501.899994       279.729004    
   502.000000       279.471985    
   502.100006       279.898987    
   502.200012       280.574005    
   502.299988       281.510986    
   502.399994       281.726013    
   502.500000       281.498993    
   502.600006       280.230988    
   502.700012       279.308014    
   502.799988       279.089996    
   502.899994       280.095001    
   503.000000       280.393005    
   503.100006       279.816010    
   503.200012       279.627991    
   503.299988       279.268005    
   503.399994       279.178986    
   503.500000       278.933014    
   503.600006       278.407013    
   503.700012       278.513000    
   503.799988       279.406006    
   503.899994       280.351013    
   504.000000       280.420013    
   504.100006       281.339996    
   504.200012       281.182007    
   504.299988       280.083008    
   504.399994       279.632996    
   504.500000       279.522003    
   504.600006       280.222992    
   504.700012       281.864990    
   504.799988       283.079987    
   504.899994       283.713989    
   505.000000       284.039001    
   505.100006       283.423004    
   505.200012       283.033997    
   505.299988       283.088989    
   505.399994       284.121002    
   505.500000       284.112000    
   505.600006       282.936005    
   505.700012       281.612000    
   505.799988       280.776001    
   505.899994       280.136993    
   506.000000       279.635010    
   506.100006       278.898987    
   506.200012       278.567993    
   506.299988       278.341003    
   506.399994       278.282990    
   506.500000       278.365997    
   506.600006       277.394012    
   506.700012       277.242004    
   506.799988       276.613007    
   506.899994       276.071991    
   507.000000       276.398010    
   507.100006       277.481995    
   507.200012       278.217987    
   507.299988       278.170013    
   507.399994       277.372009    
   507.500000       276.976990    
   507.600006       277.458008    
   507.700012       278.696991    
   507.799988       278.864990    
   507.899994       277.615997    
   508.000000       276.183014    
   508.100006       275.519989    
   508.200012       274.951996    
   508.299988       274.789001    
   508.399994       273.386993    
   508.500000       270.938995    
   508.600006       269.063995    
   508.700012       267.727997    
   508.799988       265.296997    
   508.899994       263.046997    
   509.000000       261.066010    
   509.100006       259.483002    
   509.200012       259.084015    
   509.299988       258.269012    
   509.399994       256.501007    
   509.500000       254.873001    
   509.600006       255.089996    
   509.700012       255.141006    
   509.799988       255.274002    
   509.899994       255.923996    
   510.000000       256.023987    
   510.100006       255.692993    
   510.200012       255.266006    
   510.299988       254.304993    
   510.399994       253.688004    
   510.500000       252.947006    
   510.600006       252.371002    
   510.700012       252.154007    
   510.799988       252.179993    
   510.899994       251.863998    
   511.000000       251.554993    
   511.100006       251.781998    
   511.200012       251.845993    
   511.299988       251.483002    
   511.399994       251.244995    
   511.500000       250.772995    
   511.600006       250.253006    
   511.700012       250.373993    
   511.799988       250.878998    
   511.899994       251.748993    
   512.000000       251.873001    
   512.099976       251.929993    
   512.200012       252.292007    
   512.299988       254.069000    
   512.400024       255.358994    
   512.500000       255.160995    
   512.599976       255.307007    
   512.700012       255.604996    
   512.799988       256.782013    
   512.900024       257.744995    
   513.000000       258.450012    
   513.099976       258.920013    
   513.200012       260.675995    
   513.299988       263.127991    
   513.400024       265.454010    
   513.500000       267.442993    
   513.599976       268.127014    
   513.700012       268.338013    
   513.799988       268.200012    
   513.900024       267.384003    
   514.000000       266.545013    
   514.099976       266.181000    
   514.200012       266.477997    
   514.299988       266.947998    
   514.400024       267.446014    
   514.500000       266.319000    
   514.599976       265.368011    
   514.700012       264.332001    
   514.799988       263.985992    
   514.900024       264.226013    
   515.000000       264.024994    
   515.099976       262.911987    
   515.200012       261.733002    
   515.299988       260.812012    
   515.400024       260.272003    
   515.500000       259.485992    
   515.599976       259.403015    
   515.700012       260.362000    
   515.799988       261.480011    
   515.900024       262.283997    
   516.000000       262.290985    
   516.099976       263.302002    
   516.200012       264.299988    
   516.299988       265.197998    
   516.400024       265.700012    
   516.500000       265.889008    
   516.599976       266.057007    
   516.700012       265.459991    
   516.799988       264.904999    
   516.900024       264.248993    
   517.000000       263.812012    
   517.099976       262.566010    
   517.200012       262.648987    
   517.299988       263.967010    
   517.400024       265.347992    
   517.500000       266.803009    
   517.599976       267.026001    
   517.700012       266.673004    
   517.799988       266.747009    
   517.900024       266.052002    
   518.000000       265.272003    
   518.099976       265.837006    
   518.200012       266.247986    
   518.299988       265.502014    
   518.400024       265.313995    
   518.500000       266.225006    
   518.599976       266.998993    
   518.700012       267.011993    
   518.799988       266.540985    
   518.900024       265.641998    
   519.000000       265.028992    
   519.099976       265.128998    
   519.200012       264.964996    
   519.299988       264.112000    
   519.400024       262.858002    
   519.500000       260.921997    
   519.599976       259.591003    
   519.700012       258.639008    
   519.799988       258.161987    
   519.900024       257.962006    
   520.000000       258.148987    
   520.099976       258.151001    
   520.200012       257.565002    
   520.299988       257.584991    
   520.400024       258.881989    
   520.500000       260.031006    
   520.599976       259.904999    
   520.700012       258.346008    
   520.799988       257.391998    
   520.900024       258.778015    
   521.000000       260.217987    
   521.099976       261.079010    
   521.200012       261.945007    
   521.299988       263.571991    
   521.400024       264.324005    
   521.500000       263.612000    
   521.599976       262.123993    
   521.700012       260.265015    
   521.799988       260.273987    
   521.900024       260.593994    
   522.000000       260.460999    
   522.099976       259.622986    
   522.200012       258.854004    
   522.299988       258.980988    
   522.400024       259.074005    
   522.500000       258.936005    
   522.599976       259.204010    
   522.700012       261.002991    
   522.799988       262.592010    
   522.900024       262.865997    
   523.000000       263.157990    
   523.099976       262.722992    
   523.200012       262.009003    
   523.299988       261.678986    
   523.400024       261.479004    
   523.500000       261.811005    
   523.599976       262.634003    
   523.700012       263.481995    
   523.799988       262.734009    
   523.900024       262.039001    
   524.000000       262.950989    
   524.099976       264.287994    
   524.200012       265.390991    
   524.299988       266.071991    
   524.400024       266.725006    
   524.500000       267.666992    
   524.599976       268.453003    
   524.700012       268.933990    
   524.799988       268.432007    
   524.900024       268.161011    
   525.000000       268.200989    
   525.099976       267.776001    
   525.200012       268.766998    
   525.299988       269.894012    
   525.400024       270.414001    
   525.500000       271.812012    
   525.599976       273.088989    
   525.700012       274.612000    
   525.799988       275.191986    
   525.900024       275.539001    
   526.000000       277.054993    
   526.099976       279.191010    
   526.200012       280.321014    
   526.299988       279.817993    
   526.400024       279.296997    
   526.500000       278.753998    
   526.599976       278.888000    
   526.700012       279.303986    
   526.799988       279.476990    
   526.900024       279.251007    
   527.000000       279.346008    
   527.099976       280.515015    
   527.200012       281.575989    
   527.299988       282.661987    
   527.400024       283.084991    
   527.500000       284.144989    
   527.599976       285.054993    
   527.700012       285.542999    
   527.799988       285.016998    
   527.900024       284.776001    
   528.000000       285.503998    
   528.099976       285.712006    
   528.200012       285.084991    
   528.299988       283.817993    
   528.400024       282.744995    
   528.500000       281.876007    
   528.599976       281.040985    
   528.700012       280.294006    
   528.799988       280.247009    
   528.900024       280.384003    
   529.000000       279.134003    
   529.099976       277.304993    
   529.200012       276.128998    
   529.299988       275.854004    
   529.400024       275.397003    
   529.500000       274.907990    
   529.599976       274.225006    
   529.700012       272.881989    
   529.799988       271.424988    
   529.900024       270.144989    
   530.000000       269.294006    
   530.099976       268.841003    
   530.200012       268.628998    
   530.299988       268.501007    
   530.400024       268.946991    
   530.500000       269.834015    
   530.599976       270.364014    
   530.700012       271.563995    
   530.799988       271.977997    
   530.900024       272.255005    
   531.000000       272.269989    
   531.099976       272.278015    
   531.200012       272.117004    
   531.299988       272.097992    
   531.400024       272.022003    
   531.500000       271.338013    
   531.599976       270.625000    
   531.700012       270.276001    
   531.799988       270.615997    
   531.900024       269.971008    
   532.000000       269.593994    
   532.099976       269.192993    
   532.200012       269.213013    
   532.299988       269.509003    
   532.400024       269.079987    
   532.500000       267.796997    
   532.599976       267.183014    
   532.700012       267.678986    
   532.799988       268.598999    
   532.900024       269.459015    
   533.000000       268.924011    
   533.099976       267.888000    
   533.200012       267.088013    
   533.299988       266.487000    
   533.400024       266.929993    
   533.500000       266.971985    
   533.599976       266.433014    
   533.700012       265.549011    
   533.799988       265.705994    
   533.900024       265.761993    
   534.000000       265.580994    
   534.099976       265.085999    
   534.200012       264.782990    
   534.299988       263.806000    
   534.400024       262.752014    
   534.500000       261.755005    
   534.599976       261.519989    
   534.700012       262.088989    
   534.799988       262.976990    
   534.900024       263.985992    
   535.000000       264.730988    
   535.099976       264.622009    
   535.200012       265.114990    
   535.299988       264.786987    
   535.400024       264.054993    
   535.500000       263.863007    
   535.599976       264.501007    
   535.700012       265.705994    
   535.799988       265.554993    
   535.900024       264.688995    
   536.000000       264.769989    
   536.099976       264.868011    
   536.200012       265.321991    
   536.299988       265.238007    
   536.400024       264.140015    
   536.500000       262.404999    
   536.599976       261.247009    
   536.700012       260.502991    
   536.799988       260.237000    
   536.900024       261.415009    
   537.000000       263.049988    
   537.099976       264.128998    
   537.200012       264.282013    
   537.299988       264.098999    
   537.400024       264.007996    
   537.500000       264.385986    
   537.599976       265.126007    
   537.700012       265.454010    
   537.799988       265.963989    
   537.900024       266.350006    
   538.000000       265.838989    
   538.099976       266.229004    
   538.200012       266.420013    
   538.299988       266.122009    
   538.400024       266.398010    
   538.500000       267.940002    
   538.599976       269.217987    
   538.700012       269.747986    
   538.799988       268.700989    
   538.900024       267.657013    
   539.000000       267.630005    
   539.099976       268.053986    
   539.200012       268.101990    
   539.299988       268.231995    
   539.400024       269.481995    
   539.500000       271.067993    
   539.599976       272.438995    
   539.700012       273.579010    
   539.799988       273.950989    
   539.900024       273.321014    
   540.000000       273.061005    
   540.099976       273.036011    
   540.200012       273.455994    
   540.299988       273.946991    
   540.400024       274.937988    
   540.500000       275.446014    
   540.599976       276.333008    
   540.700012       278.592987    
   540.799988       280.338013    
   540.900024       280.718994    
   541.000000       280.239990    
   541.099976       278.916992    
   541.200012       277.785004    
   541.299988       275.954010    
   541.400024       274.717987    
   541.500000       273.462006    
   541.599976       273.006989    
   541.700012       272.871002    
   541.799988       271.540009    
   541.900024       270.009003    
   542.000000       269.174988    
   542.099976       268.843994    
   542.200012       269.803986    
   542.299988       271.739014    
   542.400024       272.303986    
   542.500000       271.216003    
   542.599976       270.393005    
   542.700012       269.308990    
   542.799988       267.640015    
   542.900024       265.574005    
   543.000000       265.225006    
   543.099976       266.286987    
   543.200012       267.550995    
   543.299988       268.044006    
   543.400024       269.127014    
   543.500000       270.714996    
   543.599976       270.937988    
   543.700012       271.069000    
   543.799988       271.312012    
   543.900024       270.600006    
   544.000000       270.760010    
   544.099976       270.917999    
   544.200012       271.518005    
   544.299988       271.950989    
   544.400024       272.654999    
   544.500000       273.278992    
   544.599976       273.214996    
   544.700012       272.575012    
   544.799988       271.372986    
   544.900024       270.079987    
   545.000000       269.306000    
   545.099976       268.684998    
   545.200012       267.101990    
   545.299988       265.458008    
   545.400024       264.566986    
   545.500000       264.777008    
   545.599976       264.251007    
   545.700012       263.878998    
   545.799988       263.773010    
   545.900024       263.593994    
   546.000000       262.960999    
   546.099976       262.252991    
   546.200012       261.437988    
   546.299988       261.049011    
   546.400024       261.126007    
   546.500000       261.709991    
   546.599976       262.493011    
   546.700012       263.729004    
   546.799988       264.889008    
   546.900024       266.915985    
   547.000000       268.799988    
   547.099976       268.859009    
   547.200012       268.928986    
   547.299988       268.574005    
   547.400024       267.895996    
   547.500000       266.277008    
   547.599976       265.285004    
   547.700012       265.523987    
   547.799988       265.308990    
   547.900024       263.812012    
   548.000000       261.911011    
   548.099976       260.712006    
   548.200012       259.859985    
   548.299988       259.825012    
   548.400024       259.902008    
   548.500000       260.005005    
   548.599976       260.592010    
   548.700012       260.635010    
   548.799988       261.063995    
   548.900024       261.316986    
   549.000000       261.867004    
   549.099976       263.082001    
   549.200012       264.485992    
   549.299988       264.277008    
   549.400024       264.536987    
   549.500000       264.615997    
   549.599976       264.622986    
   549.700012       264.657013    
   549.799988       263.782013    
   549.900024       262.152008    
   550.000000       261.541992    
   550.099976       261.688995    
   550.200012       262.153992    
   550.299988       262.666992    
   550.400024       262.441010    
   550.500000       262.135986    
   550.599976       261.791992    
   550.700012       262.095001    
   550.799988       261.730011    
   550.900024       260.130005    
   551.000000       259.328003    
   551.099976       259.035004    
   551.200012       259.589996    
   551.299988       260.571991    
   551.400024       261.289001    
   551.500000       262.308990    
   551.599976       262.837006    
   551.700012       262.237000    
   551.799988       262.346008    
   551.900024       263.614014    
   552.000000       264.821014    
   552.099976       265.303009    
   552.200012       265.622009    
   552.299988       265.609009    
   552.400024       265.558014    
   552.500000       266.084015    
   552.599976       266.580994    
   552.700012       266.811005    
   552.799988       267.983002    
   552.900024       269.459991    
   553.000000       270.765015    
   553.099976       271.337006    
   553.200012       271.540009    
   553.299988       272.287994    
   553.400024       272.200012    
   553.500000       271.407990    
   553.599976       270.829987    
   553.700012       271.255005    
   553.799988       271.321014    
   553.900024       271.263000    
   554.000000       271.239990    
   554.099976       271.148987    
   554.200012       271.309998    
   554.299988       271.760010    
   554.400024       272.414001    
   554.500000       273.018005    
   554.599976       273.795990    
   554.700012       275.084015    
   554.799988       276.459991    
   554.900024       278.372986    
   555.000000       279.946014    
   555.099976       280.812012    
   555.200012       281.390015    
   555.299988       282.377014    
   555.400024       283.583008    
   555.500000       284.894989    
   555.599976       285.419006    
   555.700012       285.326996    
   555.799988       285.592010    
   555.900024       284.946014    
   556.000000       284.179993    
   556.099976       284.182007    
   556.200012       284.572998    
   556.299988       284.806000    
   556.400024       284.993011    
   556.500000       285.014008    
   556.599976       284.438995    
   556.700012       283.753998    
   556.799988       283.391998    
   556.900024       282.700012    
   557.000000       282.242004    
   557.099976       282.384003    
   557.200012       282.248993    
   557.299988       282.014008    
   557.400024       281.238007    
   557.500000       280.704987    
   557.599976       280.550995    
   557.700012       279.903992    
   557.799988       279.406006    
   557.900024       279.505005    
   558.000000       279.290009    
   558.099976       278.983002    
   558.200012       278.454010    
   558.299988       278.273010    
   558.400024       278.553986    
   558.500000       277.832001    
   558.599976       277.394012    
   558.700012       278.924011    
   558.799988       280.431000    
   558.900024       280.859009    
   559.000000       281.665985    
   559.099976       282.894989    
   559.200012       283.735992    
   559.299988       283.317993    
   559.400024       283.842010    
   559.500000       284.121002    
   559.599976       284.579010    
   559.700012       285.028992    
   559.799988       286.388000    
   559.900024       287.291992    
   560.000000       288.648010    
   560.099976       289.197998    
   560.200012       288.760986    
   560.299988       289.119995    
   560.400024       289.377991    
   560.500000       290.108002    
   560.599976       290.427002    
   560.700012       290.812012    
   560.799988       290.569000    
   560.900024       289.868011    
   561.000000       289.730011    
   561.099976       290.088013    
   561.200012       290.057007    
   561.299988       290.510010    
   561.400024       289.678009    
   561.500000       287.634003    
   561.599976       286.048004    
   561.700012       285.901001    
   561.799988       285.084991    
   561.900024       284.095001    
   562.000000       282.894989    
   562.099976       281.274994    
   562.200012       279.510010    
   562.299988       277.476990    
   562.400024       275.563995    
   562.500000       274.204010    
   562.599976       273.428986    
   562.700012       274.390015    
   562.799988       275.484985    
   562.900024       276.399994    
   563.000000       276.596985    
   563.099976       276.647003    
   563.200012       276.725006    
   563.299988       276.345001    
   563.400024       275.960999    
   563.500000       276.904999    
   563.599976       277.807007    
   563.700012       278.692993    
   563.799988       278.656006    
   563.900024       277.436005    
   564.000000       276.864990    
   564.099976       276.029999    
   564.200012       275.881989    
   564.299988       275.821991    
   564.400024       276.158997    
   564.500000       276.269012    
   564.599976       275.679993    
   564.700012       275.411011    
   564.799988       275.304993    
   564.900024       276.444000    
   565.000000       277.585999    
   565.099976       278.171997    
   565.200012       278.734009    
   565.299988       279.321014    
   565.400024       279.321014    
   565.500000       279.148987    
   565.599976       278.394989    
   565.700012       276.903015    
   565.799988       275.242004    
   565.900024       274.269989    
   566.000000       274.785004    
   566.099976       275.527008    
   566.200012       276.570007    
   566.299988       277.454987    
   566.400024       277.786011    
   566.500000       277.652008    
   566.599976       277.343994    
   566.700012       277.936005    
   566.799988       278.863007    
   566.900024       279.132996    
   567.000000       279.829010    
   567.099976       279.920013    
   567.200012       280.546997    
   567.299988       281.600006    
   567.400024       283.407990    
   567.500000       286.018005    
   567.599976       287.716003    
   567.700012       289.959991    
   567.799988       291.959015    
   567.900024       292.925995    
   568.000000       293.316986    
   568.099976       292.902008    
   568.200012       292.296997    
   568.299988       292.806000    
   568.400024       292.910004    
   568.500000       291.971008    
   568.599976       291.084991    
   568.700012       290.846008    
   568.799988       290.287994    
   568.900024       289.565002    
   569.000000       288.503998    
   569.099976       288.049988    
   569.200012       287.855011    
   569.299988       287.401001    
   569.400024       286.175995    
   569.500000       285.760010    
   569.599976       285.984985    
   569.700012       286.128998    
   569.799988       285.877014    
   569.900024       285.837006    
   570.000000       285.643005    
   570.099976       285.308990    
   570.200012       285.428986    
   570.299988       285.610992    
   570.400024       284.838989    
   570.500000       283.601990    
   570.599976       282.239990    
   570.700012       281.212006    
   570.799988       281.117004    
   570.900024       281.397003    
   571.000000       282.072998    
   571.099976       282.742004    
   571.200012       283.183990    
   571.299988       283.664001    
   571.400024       283.141998    
   571.500000       282.911987    
   571.599976       282.511993    
   571.700012       282.473999    
   571.799988       283.304993    
   571.900024       283.204010    
   572.000000       282.449005    
   572.099976       282.169006    
   572.200012       282.352997    
   572.299988       282.446991    
   572.400024       282.636993    
   572.500000       282.515015    
   572.599976       282.915985    
   572.700012       281.931000    
   572.799988       280.243988    
   572.900024       278.397003    
   573.000000       277.860992    
   573.099976       277.222992    
   573.200012       276.608002    
   573.299988       276.683990    
   573.400024       277.855011    
   573.500000       280.135010    
   573.599976       282.437012    
   573.700012       283.738007    
   573.799988       283.699005    
   573.900024       283.492004    
   574.000000       283.037994    
   574.099976       282.765991    
   574.200012       282.063995    
   574.299988       280.898987    
   574.400024       280.140015    
   574.500000       280.263000    
   574.599976       280.877014    
   574.700012       280.973999    
   574.799988       280.528992    
   574.900024       281.059998    
   575.000000       281.854004    
   575.099976       281.244995    
   575.200012       280.592010    
   575.299988       280.552002    
   575.400024       280.920990    
   575.500000       279.425995    
   575.599976       278.945007    
   575.700012       280.582001    
   575.799988       282.410004    
   575.900024       284.209015    
   576.000000       285.058990    
   576.099976       285.816010    
   576.200012       286.509003    
   576.299988       287.681000    
   576.400024       288.541992    
   576.500000       288.666992    
   576.599976       288.419006    
   576.700012       287.821991    
   576.799988       287.678009    
   576.900024       287.359009    
   577.000000       287.325012    
   577.099976       287.102997    
   577.200012       286.967987    
   577.299988       287.053986    
   577.400024       287.579987    
   577.500000       289.351990    
   577.599976       291.059998    
   577.700012       292.579987    
   577.799988       293.967987    
   577.900024       294.953003    
   578.000000       295.023010    
   578.099976       293.643005    
   578.200012       292.295013    
   578.299988       291.036987    
   578.400024       290.558014    
   578.500000       289.768005    
   578.599976       289.174988    
   578.700012       289.406006    
   578.799988       289.799011    
   578.900024       290.147003    
   579.000000       291.858002    
   579.099976       294.618011    
   579.200012       296.399994    
   579.299988       297.200012    
   579.400024       297.095001    
   579.500000       296.528992    
   579.599976       297.178986    
   579.700012       298.089996    
   579.799988       298.816986    
   579.900024       298.769012    
   580.000000       298.419006    
   580.099976       298.927002    
   580.200012       298.830994    
   580.299988       298.786011    
   580.400024       299.742004    
   580.500000       300.171997    
   580.599976       300.585999    
   580.700012       300.200989    
   580.799988       299.598999    
   580.900024       298.244995    
   581.000000       296.878998    
   581.099976       295.931000    
   581.200012       295.050995    
   581.299988       294.808014    
   581.400024       294.595001    
   581.500000       293.770996    
   581.599976       293.109009    
   581.700012       293.450012    
   581.799988       293.993988    
   581.900024       294.441986    
   582.000000       294.394989    
   582.099976       294.609985    
   582.200012       294.645996    
   582.299988       294.250000    
   582.400024       293.721985    
   582.500000       292.554993    
   582.599976       292.079010    
   582.700012       292.188995    
   582.799988       291.855988    
   582.900024       291.252991    
   583.000000       290.740997    
   583.099976       289.980011    
   583.200012       290.545013    
   583.299988       291.983002    
   583.400024       293.122009    
   583.500000       293.397003    
   583.599976       293.360992    
   583.700012       293.518005    
   583.799988       295.097992    
   583.900024       297.399994    
   584.000000       298.484009    
   584.099976       298.237000    
   584.200012       297.691986    
   584.299988       297.438995    
   584.400024       296.920990    
   584.500000       297.157990    
   584.599976       297.652008    
   584.700012       298.221008    
   584.799988       298.907990    
   584.900024       299.446991    
   585.000000       299.186005    
   585.099976       298.481995    
   585.200012       297.472992    
   585.299988       298.688995    
   585.400024       299.750000    
   585.500000       300.365997    
   585.599976       300.828003    
   585.700012       301.325989    
   585.799988       301.315002    
   585.900024       300.837006    
   586.000000       299.881989    
   586.099976       299.950989    
   586.200012       300.346985    
   586.299988       301.235992    
   586.400024       302.368011    
   586.500000       302.649994    
   586.599976       302.472992    
   586.700012       302.187012    
   586.799988       302.411987    
   586.900024       302.622986    
   587.000000       302.553009    
   587.099976       303.018005    
   587.200012       304.149994    
   587.299988       305.147003    
   587.400024       305.148010    
   587.500000       304.752014    
   587.599976       304.785004    
   587.700012       305.602997    
   587.799988       306.638000    
   587.900024       307.666992    
   588.000000       308.390015    
   588.099976       308.972992    
   588.200012       309.114990    
   588.299988       310.355011    
   588.400024       310.959015    
   588.500000       310.696991    
   588.599976       310.412994    
   588.700012       310.345001    
   588.799988       310.593994    
   588.900024       311.087006    
   589.000000       311.915985    
   589.099976       312.571991    
   589.200012       312.951996    
   589.299988       312.274994    
   589.400024       312.252991    
   589.500000       312.947998    
   589.599976       312.868011    
   589.700012       312.570007    
   589.799988       312.438995    
   589.900024       312.151001    
   590.000000       311.869995    
   590.099976       311.868011    
   590.200012       311.825012    
   590.299988       311.548004    
   590.400024       311.192993    
   590.500000       310.128998    
   590.599976       308.957001    
   590.700012       308.515015    
   590.799988       308.578003    
   590.900024       308.252014    
   591.000000       307.529999    
   591.099976       307.213013    
   591.200012       306.738007    
   591.299988       306.346985    
   591.400024       306.250000    
   591.500000       306.188995    
   591.599976       305.852997    
   591.700012       305.401001    
   591.799988       305.613007    
   591.900024       305.790985    
   592.000000       305.851990    
   592.099976       305.554993    
   592.200012       304.753998    
   592.299988       303.263000    
   592.400024       302.713013    
   592.500000       302.127991    
   592.599976       301.143005    
   592.700012       300.753998    
   592.799988       300.279999    
   592.900024       300.069000    
   593.000000       300.476990    
   593.099976       300.410004    
   593.200012       300.244995    
   593.299988       299.837006    
   593.400024       298.619995    
   593.500000       297.588013    
   593.599976       296.708008    
   593.700012       296.972992    
   593.799988       296.548004    
   593.900024       296.373993    
   594.000000       295.927002    
   594.099976       295.770996    
   594.200012       296.144012    
   594.299988       297.138000    
   594.400024       298.529999    
   594.500000       299.360992    
   594.599976       300.171997    
   594.700012       300.285004    
   594.799988       300.403015    
   594.900024       301.485992    
   595.000000       303.251007    
   595.099976       304.561005    
   595.200012       304.446014    
   595.299988       304.509003    
   595.400024       305.217010    
   595.500000       306.174988    
   595.599976       306.250000    
   595.700012       304.881989    
   595.799988       303.152008    
   595.900024       302.058014    
   596.000000       302.199005    
   596.099976       302.165009    
   596.200012       302.752014    
   596.299988       303.625000    
   596.400024       303.921997    
   596.500000       303.665985    
   596.599976       303.235992    
   596.700012       301.975006    
   596.799988       301.127014    
   596.900024       300.608002    
   597.000000       300.730011    
   597.099976       301.716003    
   597.200012       303.144012    
   597.299988       303.759003    
   597.400024       303.062012    
   597.500000       301.265991    
   597.599976       300.799011    
   597.700012       301.528015    
   597.799988       303.031006    
   597.900024       304.509003    
   598.000000       304.588989    
   598.099976       303.835999    
   598.200012       302.777008    
   598.299988       302.554993    
   598.400024       302.656006    
   598.500000       302.744995    
   598.599976       302.510986    
   598.700012       301.614990    
   598.799988       301.214996    
   598.900024       300.503998    
   599.000000       300.208008    
   599.099976       300.190002    
   599.200012       300.528992    
   599.299988       301.565002    
   599.400024       302.390015    
   599.500000       303.136993    
   599.599976       304.242004    
   599.700012       305.450989    
   599.799988       306.042999    
   599.900024       306.112000    
   600.000000       305.337006    
   600.099976       303.916992    
   600.200012       303.011993    
   600.299988       301.428986    
   600.400024       300.737000    
   600.500000       301.153992    
   600.599976       302.255005    
   600.700012       302.860992    
   600.799988       303.579987    
   600.900024       304.187012    
   601.000000       304.903015    
   601.099976       305.553009    
   601.200012       305.989014    
   601.299988       306.886993    
   601.400024       307.076996    
   601.500000       307.496002    
   601.599976       307.346985    
   601.700012       306.463989    
   601.799988       306.606995    
   601.900024       306.243988    
   602.000000       306.144989    
   602.099976       305.779999    
   602.200012       305.566986    
   602.299988       305.665009    
   602.400024       305.427002    
   602.500000       305.756012    
   602.599976       305.648010    
   602.700012       305.928986    
   602.799988       306.158997    
   602.900024       306.360992    
   603.000000       307.626007    
   603.099976       308.829010    
   603.200012       308.903015    
   603.299988       308.713013    
   603.400024       308.798004    
   603.500000       308.942993    
   603.599976       308.967987    
   603.700012       309.467010    
   603.799988       310.109009    
   603.900024       310.764008    
   604.000000       311.278992    
   604.099976       310.721985    
   604.200012       310.665985    
   604.299988       310.450012    
   604.400024       310.654999    
   604.500000       311.459015    
   604.599976       311.737000    
   604.700012       311.598999    
   604.799988       312.182007    
   604.900024       312.696991    
   605.000000       313.397003    
   605.099976       313.877991    
   605.200012       314.532013    
   605.299988       316.513000    
   605.400024       318.354004    
   605.500000       318.377991    
   605.599976       318.285004    
   605.700012       318.846985    
   605.799988       319.588013    
   605.900024       319.354004    
   606.000000       319.118988    
   606.099976       319.761993    
   606.200012       319.984985    
   606.299988       320.049011    
   606.400024       320.230988    
   606.500000       320.390991    
   606.599976       319.941986    
   606.700012       319.832001    
   606.799988       319.196014    
   606.900024       318.506012    
   607.000000       317.453003    
   607.099976       316.953003    
   607.200012       316.023987    
   607.299988       313.666992    
   607.400024       311.713013    
   607.500000       309.778015    
   607.599976       309.101990    
   607.700012       310.385986    
   607.799988       310.678009    
   607.900024       309.942993    
   608.000000       309.558990    
   608.099976       309.420990    
   608.200012       309.277008    
   608.299988       310.006989    
   608.400024       310.713989    
   608.500000       309.667999    
   608.599976       308.648010    
   608.700012       307.606995    
   608.799988       306.466003    
   608.900024       306.920990    
   609.000000       307.644012    
   609.099976       308.753998    
   609.200012       309.375000    
   609.299988       310.309998    
   609.400024       311.863007    
   609.500000       313.884003    
   609.599976       315.540985    
   609.700012       316.309998    
   609.799988       316.160004    
   609.900024       316.147003    
   610.000000       315.510986    
   610.099976       315.690002    
   610.200012       316.399994    
   610.299988       317.571014    
   610.400024       318.230988    
   610.500000       317.618988    
   610.599976       318.363007    
   610.700012       318.549988    
   610.799988       318.415985    
   610.900024       317.363007    
   611.000000       316.674988    
   611.099976       316.808990    
   611.200012       317.350006    
   611.299988       317.721985    
   611.400024       317.535004    
   611.500000       317.098999    
   611.599976       316.441986    
   611.700012       315.928986    
   611.799988       315.911011    
   611.900024       316.778992    
   612.000000       317.398987    
   612.099976       316.602997    
   612.200012       315.557007    
   612.299988       314.197998    
   612.400024       314.076996    
   612.500000       314.445007    
   612.599976       314.825012    
   612.700012       315.480011    
   612.799988       315.707001    
   612.900024       315.479004    
   613.000000       315.156006    
   613.099976       315.408997    
   613.200012       315.108002    
   613.299988       314.411987    
   613.400024       313.481995    
   613.500000       312.609009    
   613.599976       312.394989    
   613.700012       312.108002    
   613.799988       312.139008    
   613.900024       310.954987    
   614.000000       310.868988    
   614.099976       311.380005    
   614.200012       312.445007    
   614.299988       313.441010    
   614.400024       313.957001    
   614.500000       314.812988    
   614.599976       314.803986    
   614.700012       315.022003    
   614.799988       315.625000    
   614.900024       315.282990    
   615.000000       314.936005    
   615.099976       314.954987    
   615.200012       314.436005    
   615.299988       313.291992    
   615.400024       313.625000    
   615.500000       316.265991    
   615.599976       318.515015    
   615.700012       320.738007    
   615.799988       321.808990    
   615.900024       322.286011    
   616.000000       322.773010    
   616.099976       323.773987    
   616.200012       325.667999    
   616.299988       327.338013    
   616.400024       327.471008    
   616.500000       326.558990    
   616.599976       325.585999    
   616.700012       325.501007    
   616.799988       326.285004    
   616.900024       326.882996    
   617.000000       327.398010    
   617.099976       327.778992    
   617.200012       328.489014    
   617.299988       328.757996    
   617.400024       329.114014    
   617.500000       330.277008    
   617.599976       331.557007    
   617.700012       332.483002    
   617.799988       332.386993    
   617.900024       331.056000    
   618.000000       329.462006    
   618.099976       328.591003    
   618.200012       329.233002    
   618.299988       330.596008    
   618.400024       330.460999    
   618.500000       330.283997    
   618.599976       330.028992    
   618.700012       329.533997    
   618.799988       329.084991    
   618.900024       328.941010    
   619.000000       328.148987    
   619.099976       327.977997    
   619.200012       327.239014    
   619.299988       326.677002    
   619.400024       326.174988    
   619.500000       325.286011    
   619.599976       325.018005    
   619.700012       325.355988    
   619.799988       325.622986    
   619.900024       325.955994    
   620.000000       325.019012    
   620.099976       323.125000    
   620.200012       321.520996    
   620.299988       320.750000    
   620.400024       320.144012    
   620.500000       318.477997    
   620.599976       315.865997    
   620.700012       314.028015    
   620.799988       314.119995    
   620.900024       315.851990    
   621.000000       317.338013    
   621.099976       319.239990    
   621.200012       320.606995    
   621.299988       320.862000    
   621.400024       320.296997    
   621.500000       319.441010    
   621.599976       319.307007    
   621.700012       318.789001    
   621.799988       318.054993    
   621.900024       318.071991    
   622.000000       318.377991    
   622.099976       318.321014    
   622.200012       317.770996    
   622.299988       317.635010    
   622.400024       317.673004    
   622.500000       317.648010    
   622.599976       317.075012    
   622.700012       316.501007    
   622.799988       316.075989    
   622.900024       315.704010    
   623.000000       315.003998    
   623.099976       314.334991    
   623.200012       314.338989    
   623.299988       314.309998    
   623.400024       314.023010    
   623.500000       313.304993    
   623.599976       312.674988    
   623.700012       312.088013    
   623.799988       311.640015    
   623.900024       309.928986    
   624.000000       308.696014    
   624.099976       308.765015    
   624.200012       308.834991    
   624.299988       308.651001    
   624.400024       308.542999    
   624.500000       308.049988    
   624.599976       307.082001    
   624.700012       305.773010    
   624.799988       305.230011    
   624.900024       305.522003    
   625.000000       305.790985    
   625.099976       305.506989    
   625.200012       305.161987    
   625.299988       304.152008    
   625.400024       302.920013    
   625.500000       301.027008    
   625.599976       299.929993    
   625.700012       299.230988    
   625.799988       298.600006    
   625.900024       296.996002    
   626.000000       295.416992    
   626.099976       294.750000    
   626.200012       294.936005    
   626.299988       295.897003    
   626.400024       296.147003    
   626.500000       296.222992    
   626.599976       296.319000    
   626.700012       297.799011    
   626.799988       299.858002    
   626.900024       301.431000    
   627.000000       302.876007    
   627.099976       303.546997    
   627.200012       303.931000    
   627.299988       305.351013    
   627.400024       306.924011    
   627.500000       307.518005    
   627.599976       307.322998    
   627.700012       305.343994    
   627.799988       303.946014    
   627.900024       303.454010    
   628.000000       304.074005    
   628.099976       304.526001    
   628.200012       304.927002    
   628.299988       304.989990    
   628.400024       304.596985    
   628.500000       304.751007    
   628.599976       305.420990    
   628.700012       306.507996    
   628.799988       306.420990    
   628.900024       306.395996    
   629.000000       306.069000    
   629.099976       305.316986    
   629.200012       304.888000    
   629.299988       305.315002    
   629.400024       305.002014    
   629.500000       304.546997    
   629.599976       303.752014    
   629.700012       302.638000    
   629.799988       301.820007    
   629.900024       299.884003    
   630.000000       298.209991    
   630.099976       297.462006    
   630.200012       296.979004    
   630.299988       297.035004    
   630.400024       297.282990    
   630.500000       296.854004    
   630.599976       297.282013    
   630.700012       299.717010    
   630.799988       301.532013    
   630.900024       301.570007    
   631.000000       301.341003    
   631.099976       301.252014    
   631.200012       301.592987    
   631.299988       302.377991    
   631.400024       302.911987    
   631.500000       303.225006    
   631.599976       304.006012    
   631.700012       305.466003    
   631.799988       306.626007    
   631.900024       307.220001    
   632.000000       307.678986    
   632.099976       308.656006    
   632.200012       308.627991    
   632.299988       308.608002    
   632.400024       307.600006    
   632.500000       306.044006    
   632.599976       304.299011    
   632.700012       302.644012    
   632.799988       302.174988    
   632.900024       301.753998    
   633.000000       302.622986    
   633.099976       303.415009    
   633.200012       304.645996    
   633.299988       306.188995    
   633.400024       306.612000    
   633.500000       305.992004    
   633.599976       305.019989    
   633.700012       303.966003    
   633.799988       303.713989    
   633.900024       303.804993    
   634.000000       303.923004    
   634.099976       304.187012    
   634.200012       304.502014    
   634.299988       304.621002    
   634.400024       304.510010    
   634.500000       304.636993    
   634.599976       304.135986    
   634.700012       303.911987    
   634.799988       303.681000    
   634.900024       303.856995    
   635.000000       304.364990    
   635.099976       305.078003    
   635.200012       305.545013    
   635.299988       305.161011    
   635.400024       305.151001    
   635.500000       305.364014    
   635.599976       305.666992    
   635.700012       306.135986    
   635.799988       307.460999    
   635.900024       308.825012    
   636.000000       309.756012    
   636.099976       311.199005    
   636.200012       311.851990    
   636.299988       312.304993    
   636.400024       312.436005    
   636.500000       311.835999    
   636.599976       311.778992    
   636.700012       311.394989    
   636.799988       311.420013    
   636.900024       312.126007    
   637.000000       312.312988    
   637.099976       313.041992    
   637.200012       313.425995    
   637.299988       313.628998    
   637.400024       313.989990    
   637.500000       313.850006    
   637.599976       313.998993    
   637.700012       313.989990    
   637.799988       313.354004    
   637.900024       312.075989    
   638.000000       310.761993    
   638.099976       308.566010    
   638.200012       307.865997    
   638.299988       307.574005    
   638.400024       308.161987    
   638.500000       309.338989    
   638.599976       309.963989    
   638.700012       310.234985    
   638.799988       311.593994    
   638.900024       312.869995    
   639.000000       313.579987    
   639.099976       313.041992    
   639.200012       313.235992    
   639.299988       313.822998    
   639.400024       314.419006    
   639.500000       314.248993    
   639.599976       314.515015    
   639.700012       315.658997    
   639.799988       316.050995    
   639.900024       315.812012    
   640.000000       316.670990    
   640.099976       317.412994    
   640.200012       318.044006    
   640.299988       318.255005    
   640.400024       317.766998    
   640.500000       317.027008    
   640.599976       317.338013    
   640.700012       318.933014    
   640.799988       320.588989    
   640.900024       322.088013    
   641.000000       322.769989    
   641.099976       323.244995    
   641.200012       324.100006    
   641.299988       325.092987    
   641.400024       325.388000    
   641.500000       325.609985    
   641.599976       326.329010    
   641.700012       326.617004    
   641.799988       326.356995    
   641.900024       325.765015    
   642.000000       325.123993    
   642.099976       324.428009    
   642.200012       324.200989    
   642.299988       324.278015    
   642.400024       324.557007    
   642.500000       324.412994    
   642.599976       323.742004    
   642.700012       322.161011    
   642.799988       322.325989    
   642.900024       323.260986    
   643.000000       323.916992    
   643.099976       324.382996    
   643.200012       324.506012    
   643.299988       325.092010    
   643.400024       325.806000    
   643.500000       326.140015    
   643.599976       326.821991    
   643.700012       327.016998    
   643.799988       327.173004    
   643.900024       327.562012    
   644.000000       327.958008    
   644.099976       328.015991    
   644.200012       328.575012    
   644.299988       329.298004    
   644.400024       329.963013    
   644.500000       329.544006    
   644.599976       329.152008    
   644.700012       328.755005    
   644.799988       328.957001    
   644.900024       330.328003    
   645.000000       331.949005    
   645.099976       332.582001    
   645.200012       332.118011    
   645.299988       331.325012    
   645.400024       330.914001    
   645.500000       331.174988    
   645.599976       331.752991    
   645.700012       332.108002    
   645.799988       331.665009    
   645.900024       330.931000    
   646.000000       329.937988    
   646.099976       328.641998    
   646.200012       327.269012    
   646.299988       325.234009    
   646.400024       323.713013    
   646.500000       323.083008    
   646.599976       323.915985    
   646.700012       325.364990    
   646.799988       325.358002    
   646.900024       325.194000    
   647.000000       324.670990    
   647.099976       323.858002    
   647.200012       323.566986    
   647.299988       323.320007    
   647.400024       322.565002    
   647.500000       321.359009    
   647.599976       320.950989    
   647.700012       321.358002    
   647.799988       322.071991    
   647.900024       322.295990    
   648.000000       322.699005    
   648.099976       323.606995    
   648.200012       324.735992    
   648.299988       325.734009    
   648.400024       327.239014    
   648.500000       328.552002    
   648.599976       329.235992    
   648.700012       329.066010    
   648.799988       328.234009    
   648.900024       327.739990    
   649.000000       328.174988    
   649.099976       329.717010    
   649.200012       330.690002    
   649.299988       330.485992    
   649.400024       330.131989    
   649.500000       329.803986    
   649.599976       329.321014    
   649.700012       329.128998    
   649.799988       328.204987    
   649.900024       327.302002    
   650.000000       327.147003    
   650.099976       327.957001    
   650.200012       329.690002    
   650.299988       331.227997    
   650.400024       331.911987    
   650.500000       331.347992    
   650.599976       331.531006    
   650.700012       331.135986    
   650.799988       330.841003    
   650.900024       330.380005    
   651.000000       329.778015    
   651.099976       327.661011    
   651.200012       326.069000    
   651.299988       325.368988    
   651.400024       324.313995    
   651.500000       324.067993    
   651.599976       324.729004    
   651.700012       325.621002    
   651.799988       326.345001    
   651.900024       327.156006    
   652.000000       327.355988    
   652.099976       326.993011    
   652.200012       326.588989    
   652.299988       326.026001    
   652.400024       326.316010    
   652.500000       326.368011    
   652.599976       326.596985    
   652.700012       326.243988    
   652.799988       326.253998    
   652.900024       327.296997    
   653.000000       327.712006    
   653.099976       328.542999    
   653.200012       329.332001    
   653.299988       330.096985    
   653.400024       330.214996    
   653.500000       329.779999    
   653.599976       329.497009    
   653.700012       329.342987    
   653.799988       330.053009    
   653.900024       330.454987    
   654.000000       330.752991    
   654.099976       331.386993    
   654.200012       331.837006    
   654.299988       332.428009    
   654.400024       332.917999    
   654.500000       334.075989    
   654.599976       336.769012    
   654.700012       338.171997    
   654.799988       338.893005    
   654.900024       339.053986    
   655.000000       338.803986    
   655.099976       339.023987    
   655.200012       338.888000    
   655.299988       338.940002    
   655.400024       339.380005    
   655.500000       340.026001    
   655.599976       339.813995    
   655.700012       339.440002    
   655.799988       339.934998    
   655.900024       341.243011    
   656.000000       341.997986    
   656.099976       342.804993    
   656.200012       343.079987    
   656.299988       343.747986    
   656.400024       343.751007    
   656.500000       343.335999    
   656.599976       342.709991    
   656.700012       342.352997    
   656.799988       343.341003    
   656.900024       343.919006    
   657.000000       343.792999    
   657.099976       342.437988    
   657.200012       341.449005    
   657.299988       341.139008    
   657.400024       341.253998    
   657.500000       341.567993    
   657.599976       340.434998    
   657.700012       338.766998    
   657.799988       337.790985    
   657.900024       337.203003    
   658.000000       336.625000    
   658.099976       335.109985    
   658.200012       332.842010    
   658.299988       331.455994    
   658.400024       331.326996    
   658.500000       331.679993    
   658.599976       331.416992    
   658.700012       331.174988    
   658.799988       331.143005    
   658.900024       331.561005    
   659.000000       331.205994    
   659.099976       331.153015    
   659.200012       331.006989    
   659.299988       331.069000    
   659.400024       330.894012    
   659.500000       330.598999    
   659.599976       330.985992    
   659.700012       330.993011    
   659.799988       331.264008    
   659.900024       331.848999    
   660.000000       332.886993    
   660.099976       333.872986    
   660.200012       333.639008    
   660.299988       332.408997    
   660.400024       330.894989    
   660.500000       329.470001    
   660.599976       329.135010    
   660.700012       328.289001    
   660.799988       327.195007    
   660.900024       326.164001    
   661.000000       326.105988    
   661.099976       325.579010    
   661.200012       325.013000    
   661.299988       324.506012    
   661.400024       324.507996    
   661.500000       325.558990    
   661.599976       326.222992    
   661.700012       327.114990    
   661.799988       327.846985    
   661.900024       327.789001    
   662.000000       326.437988    
   662.099976       324.424011    
   662.200012       322.656006    
   662.299988       321.319000    
   662.400024       321.071991    
   662.500000       321.298004    
   662.599976       321.669006    
   662.700012       322.308990    
   662.799988       322.842987    
   662.900024       322.881989    
   663.000000       323.709015    
   663.099976       325.010010    
   663.200012       325.864990    
   663.299988       326.549011    
   663.400024       327.790985    
   663.500000       328.989990    
   663.599976       329.947998    
   663.700012       330.890015    
   663.799988       330.169006    
   663.900024       328.725006    
   664.000000       327.363007    
   664.099976       327.285004    
   664.200012       327.078003    
   664.299988       326.533997    
   664.400024       326.156006    
   664.500000       326.177002    
   664.599976       326.852997    
   664.700012       327.411987    
   664.799988       328.434998    
   664.900024       329.044006    
   665.000000       329.200989    
   665.099976       330.238007    
   665.200012       332.105988    
   665.299988       332.916992    
   665.400024       332.635986    
   665.500000       332.623993    
   665.599976       333.244995    
   665.700012       334.184998    
   665.799988       333.372986    
   665.900024       331.479004    
   666.000000       330.175995    
   666.099976       328.397003    
   666.200012       327.746002    
   666.299988       327.542999    
   666.400024       326.868011    
   666.500000       326.348999    
   666.599976       326.355988    
   666.700012       326.795990    
   666.799988       327.601990    
   666.900024       327.199005    
   667.000000       326.002991    
   667.099976       325.019012    
   667.200012       324.378998    
   667.299988       324.170013    
   667.400024       323.567993    
   667.500000       322.881989    
   667.599976       322.950012    
   667.700012       323.847992    
   667.799988       324.640991    
   667.900024       324.122009    
   668.000000       323.283997    
   668.099976       322.917999    
   668.200012       323.561005    
   668.299988       325.565002    
   668.400024       326.795013    
   668.500000       327.329010    
   668.599976       326.294006    
   668.700012       324.681000    
   668.799988       322.756012    
   668.900024       321.059998    
   669.000000       320.571991    
   669.099976       320.346985    
   669.200012       321.070007    
   669.299988       321.322998    
   669.400024       321.963989    
   669.500000       322.656006    
   669.599976       323.316010    
   669.700012       323.075012    
   669.799988       322.046997    
   669.900024       320.851990    
   670.000000       320.843994    
   670.099976       321.598999    
   670.200012       321.928986    
   670.299988       322.128998    
   670.400024       322.394989    
   670.500000       322.760986    
   670.599976       322.707001    
   670.700012       323.186005    
   670.799988       323.214996    
   670.900024       322.446991    
   671.000000       323.312988    
   671.099976       324.333008    
   671.200012       324.251007    
   671.299988       324.674988    
   671.400024       325.157013    
   671.500000       325.427002    
   671.599976       325.640991    
   671.700012       326.593994    
   671.799988       327.704010    
   671.900024       328.289001    
   672.000000       327.924011    
   672.099976       326.842987    
   672.200012       326.007996    
   672.299988       325.420013    
   672.400024       324.622009    
   672.500000       324.459015    
   672.599976       324.984009    
   672.700012       326.658997    
   672.799988       327.329010    
   672.900024       326.868988    
   673.000000       326.941986    
   673.099976       327.566986    
   673.200012       327.429993    
   673.299988       327.380005    
   673.400024       328.088013    
   673.500000       328.210999    
   673.599976       328.007996    
   673.700012       327.752014    
   673.799988       327.722992    
   673.900024       328.006989    
   674.000000       328.263000    
   674.099976       328.928986    
   674.200012       328.630005    
   674.299988       327.029999    
   674.400024       326.566010    
   674.500000       327.183990    
   674.599976       327.976990    
   674.700012       328.942993    
   674.799988       328.992004    
   674.900024       329.420013    
   675.000000       329.677002    
   675.099976       330.014008    
   675.200012       329.946991    
   675.299988       329.312988    
   675.400024       328.085999    
   675.500000       326.803009    
   675.599976       326.084991    
   675.700012       325.877991    
   675.799988       326.489014    
   675.900024       327.071991    
   676.000000       328.187012    
   676.099976       329.266998    
   676.200012       330.000000    
   676.299988       330.506989    
   676.400024       331.006012    
   676.500000       331.548004    
   676.599976       332.588013    
   676.700012       332.579987    
   676.799988       332.334991    
   676.900024       331.888000    
   677.000000       331.343994    
   677.099976       331.569000    
   677.200012       332.596985    
   677.299988       332.121002    
   677.400024       331.622009    
   677.500000       331.438995    
   677.599976       331.524994    
   677.700012       331.412994    
   677.799988       331.035004    
   677.900024       329.869995    
   678.000000       330.109009    
   678.099976       331.343994    
   678.200012       332.157990    
   678.299988       332.156006    
   678.400024       332.298004    
   678.500000       333.178009    
   678.599976       333.717987    
   678.700012       333.312988    
   678.799988       332.998993    
   678.900024       332.777008    
   679.000000       332.838013    
   679.099976       332.783997    
   679.200012       332.739014    
   679.299988       332.656006    
   679.400024       332.648010    
   679.500000       332.731995    
   679.599976       331.970001    
   679.700012       331.097992    
   679.799988       331.695007    
   679.900024       333.205994    
   680.000000       334.661987    
   680.099976       335.527008    
   680.200012       335.167999    
   680.299988       334.342987    
   680.400024       333.911987    
   680.500000       333.920990    
   680.599976       334.178009    
   680.700012       334.156006    
   680.799988       333.545990    
   680.900024       333.290009    
   681.000000       332.921997    
   681.099976       332.372009    
   681.200012       332.455994    
   681.299988       332.906006    
   681.400024       333.493011    
   681.500000       333.510986    
   681.599976       333.496002    
   681.700012       333.907990    
   681.799988       335.054993    
   681.900024       336.610992    
   682.000000       337.015991    
   682.099976       336.895996    
   682.200012       336.687988    
   682.299988       336.679993    
   682.400024       335.339996    
   682.500000       334.010986    
   682.599976       332.696014    
   682.700012       332.765015    
   682.799988       332.855011    
   682.900024       332.161011    
   683.000000       330.295013    
   683.099976       327.824005    
   683.200012       327.765015    
   683.299988       328.489990    
   683.400024       329.791992    
   683.500000       330.678986    
   683.599976       329.714996    
   683.700012       327.427002    
   683.799988       326.334015    
   683.900024       326.493011    
   684.000000       326.529999    
   684.099976       327.489014    
   684.200012       328.153992    
   684.299988       328.122986    
   684.400024       327.660004    
   684.500000       325.776001    
   684.599976       324.565002    
   684.700012       324.550995    
   684.799988       324.888000    
   684.900024       325.937988    
   685.000000       326.907013    
   685.099976       327.769012    
   685.200012       327.529999    
   685.299988       327.385010    
   685.400024       327.691010    
   685.500000       328.308014    
   685.599976       329.928009    
   685.700012       331.329987    
   685.799988       332.368011    
   685.900024       332.598999    
   686.000000       331.328003    
   686.099976       330.384003    
   686.200012       330.748993    
   686.299988       331.609985    
   686.400024       332.239990    
   686.500000       332.291992    
   686.599976       332.046997    
   686.700012       331.554993    
   686.799988       331.308990    
   686.900024       330.596985    
   687.000000       331.270996    
   687.099976       332.032990    
   687.200012       331.970001    
   687.299988       331.825989    
   687.400024       331.641998    
   687.500000       332.070007    
   687.599976       331.518005    
   687.700012       330.753998    
   687.799988       330.490997    
   687.900024       330.278992    
   688.000000       330.274994    
   688.099976       329.453003    
   688.200012       329.235992    
   688.299988       328.471008    
   688.400024       328.132996    
   688.500000       327.612000    
   688.599976       327.802002    
   688.700012       327.872009    
   688.799988       327.480011    
   688.900024       327.144989    
   689.000000       326.609985    
   689.099976       326.842987    
   689.200012       326.890015    
   689.299988       327.675995    
   689.400024       328.278992    
   689.500000       328.925995    
   689.599976       329.200012    
   689.700012       328.863007    
   689.799988       328.934998    
   689.900024       329.898010    
   690.000000       331.256989    
   690.099976       333.071991    
   690.200012       333.516998    
   690.299988       333.996002    
   690.400024       334.023987    
   690.500000       333.903992    
   690.599976       335.151001    
   690.700012       336.506012    
   690.799988       337.587006    
   690.900024       337.976013    
   691.000000       337.539001    
   691.099976       336.329010    
   691.200012       336.238007    
   691.299988       338.067993    
   691.400024       338.552002    
   691.500000       337.901001    
   691.599976       336.681000    
   691.700012       335.579010    
   691.799988       335.003998    
   691.900024       333.981995    
   692.000000       333.664001    
   692.099976       334.067993    
   692.200012       334.549011    
   692.299988       335.122986    
   692.400024       335.135010    
   692.500000       334.757996    
   692.599976       334.127991    
   692.700012       333.571991    
   692.799988       333.522003    
   692.900024       333.481995    
   693.000000       333.264008    
   693.099976       333.566986    
   693.200012       334.307007    
   693.299988       335.587006    
   693.400024       337.087006    
   693.500000       337.872009    
   693.599976       337.572998    
   693.700012       337.092010    
   693.799988       336.160004    
   693.900024       334.628998    
   694.000000       332.933990    
   694.099976       330.789001    
   694.200012       330.527008    
   694.299988       332.118011    
   694.400024       333.721985    
   694.500000       334.644012    
   694.599976       335.522003    
   694.700012       337.484009    
   694.799988       338.574005    
   694.900024       338.311005    
   695.000000       338.161987    
   695.099976       338.203003    
   695.200012       338.505005    
   695.299988       339.266998    
   695.400024       340.338989    
   695.500000       341.481995    
   695.599976       342.006989    
   695.700012       342.496002    
   695.799988       342.815002    
   695.900024       343.250000    
   696.000000       344.541992    
   696.099976       345.572998    
   696.200012       346.009003    
   696.299988       346.158997    
   696.400024       346.096008    
   696.500000       345.299988    
   696.599976       345.377014    
   696.700012       345.061005    
   696.799988       343.907990    
   696.900024       343.700989    
   697.000000       344.115997    
   697.099976       344.548004    
   697.200012       344.239014    
   697.299988       342.988007    
   697.400024       342.342987    
   697.500000       343.013000    
   697.599976       343.144989    
   697.700012       342.075012    
   697.799988       342.063995    
   697.900024       342.253998    
   698.000000       342.166992    
   698.099976       342.100006    
   698.200012       341.184998    
   698.299988       340.281006    
   698.400024       340.067993    
   698.500000       339.963989    
   698.599976       340.016998    
   698.700012       339.739990    
   698.799988       339.153015    
   698.900024       338.846985    
   699.000000       338.670990    
   699.099976       338.483002    
   699.200012       339.453003    
   699.299988       340.812988    
   699.400024       341.519989    
   699.500000       342.554993    
   699.599976       343.377991    
   699.700012       343.871002    
   699.799988       344.167999    
   699.900024       343.811005    
   700.000000       344.221008    
   700.099976       344.617004    
   700.200012       344.220001    
   700.299988       343.355011    
   700.400024       343.533997    
   700.500000       343.623993    
   700.599976       343.625000    
   700.700012       343.144989    
   700.799988       341.721008    
   700.900024       339.817993    
   701.000000       337.630005    
   701.099976       336.378998    
   701.200012       335.584015    
   701.299988       334.772003    
   701.400024       333.248993    
   701.500000       330.699005    
   701.599976       328.218994    
   701.700012       326.809998    
   701.799988       325.617004    
   701.900024       325.578003    
   702.000000       324.779999    
   702.099976       323.179993    
   702.200012       322.806000    
   702.299988       322.408997    
   702.400024       321.902008    
   702.500000       320.988007    
   702.599976       320.309998    
   702.700012       319.419006    
   702.799988       318.662994    
   702.900024       318.735992    
   703.000000       318.958008    
   703.099976       319.545990    
   703.200012       319.407990    
   703.299988       318.945007    
   703.400024       318.053009    
   703.500000       317.125000    
   703.599976       317.885010    
   703.700012       318.414001    
   703.799988       318.526001    
   703.900024       318.644989    
   704.000000       318.167999    
   704.099976       317.868011    
   704.200012       317.671997    
   704.299988       317.523010    
   704.400024       318.253998    
   704.500000       319.817993    
   704.599976       321.893005    
   704.700012       324.023010    
   704.799988       325.303009    
   704.900024       324.803986    
   705.000000       324.687012    
   705.099976       326.032990    
   705.200012       327.248993    
   705.299988       328.308990    
   705.400024       329.833008    
   705.500000       331.691986    
   705.599976       332.967987    
   705.700012       333.811005    
   705.799988       334.078003    
   705.900024       334.489014    
   706.000000       334.975006    
   706.099976       334.489990    
   706.200012       334.825989    
   706.299988       335.032990    
   706.400024       335.782990    
   706.500000       337.212006    
   706.599976       337.375000    
   706.700012       337.537994    
   706.799988       337.040985    
   706.900024       335.773987    
   707.000000       334.480011    
   707.099976       333.881989    
   707.200012       333.292999    
   707.299988       332.330994    
   707.400024       332.885010    
   707.500000       334.125000    
   707.599976       334.464996    
   707.700012       333.945007    
   707.799988       333.734009    
   707.900024       333.977997    
   708.000000       334.532013    
   708.099976       335.967010    
   708.200012       337.877991    
   708.299988       339.628998    
   708.400024       340.759003    
   708.500000       342.826996    
   708.599976       344.561005    
   708.700012       345.825012    
   708.799988       346.765015    
   708.900024       347.947998    
   709.000000       349.105988    
   709.099976       350.046997    
   709.200012       350.623993    
   709.299988       351.317993    
   709.400024       351.292999    
   709.500000       350.269989    
   709.599976       349.684998    
   709.700012       348.737000    
   709.799988       348.393005    
   709.900024       348.588013    
   710.000000       348.489014    
   710.099976       348.273987    
   710.200012       347.205994    
   710.299988       345.593994    
   710.400024       344.800995    
   710.500000       344.593994    
   710.599976       344.709991    
   710.700012       344.796997    
   710.799988       345.395996    
   710.900024       346.514008    
   711.000000       346.558990    
   711.099976       346.390015    
   711.200012       346.553009    
   711.299988       346.084015    
   711.400024       345.696991    
   711.500000       345.713989    
   711.599976       346.106995    
   711.700012       347.134003    
   711.799988       347.709991    
   711.900024       347.822998    
   712.000000       346.843994    
   712.099976       344.355988    
   712.200012       342.972992    
   712.299988       342.458008    
   712.400024       341.716003    
   712.500000       339.804993    
   712.599976       338.125000    
   712.700012       337.826996    
   712.799988       338.210999    
   712.900024       339.342987    
   713.000000       339.677002    
   713.099976       339.406006    
   713.200012       338.710999    
   713.299988       338.322998    
   713.400024       338.036987    
   713.500000       337.796997    
   713.599976       337.532013    
   713.700012       337.075012    
   713.799988       337.191986    
   713.900024       337.316010    
   714.000000       337.109985    
   714.099976       337.084991    
   714.200012       337.681000    
   714.299988       337.906006    
   714.400024       337.851013    
   714.500000       338.127014    
   714.599976       338.700012    
   714.700012       338.845001    
   714.799988       338.005005    
   714.900024       337.375000    
   715.000000       337.381012    
   715.099976       336.454987    
   715.200012       334.635010    
   715.299988       333.121002    
   715.400024       333.010010    
   715.500000       333.171997    
   715.599976       332.341003    
   715.700012       330.738007    
   715.799988       329.841003    
   715.900024       330.454987    
   716.000000       331.437012    
   716.099976       333.355988    
   716.200012       334.328003    
   716.299988       334.933014    
   716.400024       333.942993    
   716.500000       332.428009    
   716.599976       331.433014    
   716.700012       330.962006    
   716.799988       331.308014    
   716.900024       331.877991    
   717.000000       332.240997    
   717.099976       332.652008    
   717.200012       333.062988    
   717.299988       334.195007    
   717.400024       335.786987    
   717.500000       336.541992    
   717.599976       337.453003    
   717.700012       338.951996    
   717.799988       340.199005    
   717.900024       341.287994    
   718.000000       341.985992    
   718.099976       341.791992    
   718.200012       342.066986    
   718.299988       341.971008    
   718.400024       342.200012    
   718.500000       341.562988    
   718.599976       341.644012    
   718.700012       341.837006    
   718.799988       341.628998    
   718.900024       342.135986    
   719.000000       341.520996    
   719.099976       340.502991    
   719.200012       339.519989    
   719.299988       338.334991    
   719.400024       338.230011    
   719.500000       337.407013    
   719.599976       336.470001    
   719.700012       335.811005    
   719.799988       336.597992    
   719.900024       337.980988    
   720.000000       338.785004    
   720.099976       339.506989    
   720.200012       340.794006    
   720.299988       342.347992    
   720.400024       343.506012    
   720.500000       344.809998    
   720.599976       345.378998    
   720.700012       344.895996    
   720.799988       343.302002    
   720.900024       341.532990    
   721.000000       341.351013    
   721.099976       341.488007    
   721.200012       340.933014    
   721.299988       340.265991    
   721.400024       339.967987    
   721.500000       340.895996    
   721.599976       341.688995    
   721.700012       343.184998    
   721.799988       344.510010    
   721.900024       344.977997    
   722.000000       344.769012    
   722.099976       344.972992    
   722.200012       345.080994    
   722.299988       344.847992    
   722.400024       344.605988    
   722.500000       344.618988    
   722.599976       345.423004    
   722.700012       346.484009    
   722.799988       347.524994    
   722.900024       348.269989    
   723.000000       348.037994    
   723.099976       348.348999    
   723.200012       348.402008    
   723.299988       348.141998    
   723.400024       347.829987    
   723.500000       347.031006    
   723.599976       347.404999    
   723.700012       348.088013    
   723.799988       347.545013    
   723.900024       346.312012    
   724.000000       344.148987    
   724.099976       342.244995    
   724.200012       341.372009    
   724.299988       340.950012    
   724.400024       340.860992    
   724.500000       339.662994    
   724.599976       338.576996    
   724.700012       338.067993    
   724.799988       338.576996    
   724.900024       338.394012    
   725.000000       337.938995    
   725.099976       337.757996    
   725.200012       337.787994    
   725.299988       337.604004    
   725.400024       337.342987    
   725.500000       337.345001    
   725.599976       338.529999    
   725.700012       339.557007    
   725.799988       339.580994    
   725.900024       339.602997    
   726.000000       339.414001    
   726.099976       338.917999    
   726.200012       338.540985    
   726.299988       338.498993    
   726.400024       339.911987    
   726.500000       341.744995    
   726.599976       343.410004    
   726.700012       345.410004    
   726.799988       346.471985    
   726.900024       347.498993    
   727.000000       347.638000    
   727.099976       347.683990    
   727.200012       347.825012    
   727.299988       348.678009    
   727.400024       349.160004    
   727.500000       349.622009    
   727.599976       350.408997    
   727.700012       350.967987    
   727.799988       352.480988    
   727.900024       353.851013    
   728.000000       354.312988    
   728.099976       355.614014    
   728.200012       356.727997    
   728.299988       356.989990    
   728.400024       356.476013    
   728.500000       355.808990    
   728.599976       355.957001    
   728.700012       356.644989    
   728.799988       357.618988    
   728.900024       358.419006    
   729.000000       358.209015    
   729.099976       357.897003    
   729.200012       357.614014    
   729.299988       357.253998    
   729.400024       357.412994    
   729.500000       357.845001    
   729.599976       358.562012    
   729.700012       359.587006    
   729.799988       360.467987    
   729.900024       360.506989    
   730.000000       360.075012    
   730.099976       359.498993    
   730.200012       359.194000    
   730.299988       359.470001    
   730.400024       359.036987    
   730.500000       358.278015    
   730.599976       357.665009    
   730.700012       356.902008    
   730.799988       356.339996    
   730.900024       357.468994    
   731.000000       358.414001    
   731.099976       358.209991    
   731.200012       358.359985    
   731.299988       359.160004    
   731.400024       360.671997    
   731.500000       361.679993    
   731.599976       362.028992    
   731.700012       361.846008    
   731.799988       362.217987    
   731.900024       362.898987    
   732.000000       364.480988    
   732.099976       365.472992    
   732.200012       365.798004    
   732.299988       366.351990    
   732.400024       366.394989    
   732.500000       366.213989    
   732.599976       365.878998    
   732.700012       365.753998    
   732.799988       365.317993    
   732.900024       364.299011    
   733.000000       363.858002    
   733.099976       362.290009    
   733.200012       361.911987    
   733.299988       361.881989    
   733.400024       361.606995    
   733.500000       361.583008    
   733.599976       361.845001    
   733.700012       363.487000    
   733.799988       364.118011    
   733.900024       363.546997    
   734.000000       362.614014    
   734.099976       362.298004    
   734.200012       362.502014    
   734.299988       363.079010    
   734.400024       363.270996    
   734.500000       363.279999    
   734.599976       362.872986    
   734.700012       361.703003    
   734.799988       360.451996    
   734.900024       360.337006    
   735.000000       360.372009    
   735.099976       360.480988    
   735.200012       359.174988    
   735.299988       358.239014    
   735.400024       357.428009    
   735.500000       356.294006    
   735.599976       355.210999    
   735.700012       354.489990    
   735.799988       354.087006    
   735.900024       353.841003    
   736.000000       353.622986    
   736.099976       353.786987    
   736.200012       353.428986    
   736.299988       352.739990    
   736.400024       352.882996    
   736.500000       353.873993    
   736.599976       354.071991    
   736.700012       354.239990    
   736.799988       353.932007    
   736.900024       354.292999    
   737.000000       354.576996    
   737.099976       354.170990    
   737.200012       354.665009    
   737.299988       355.286987    
   737.400024       356.213013    
   737.500000       356.462006    
   737.599976       355.914001    
   737.700012       355.070007    
   737.799988       353.989014    
   737.900024       352.989014    
   738.000000       352.084991    
   738.099976       351.520996    
   738.200012       351.559998    
   738.299988       352.553986    
   738.400024       352.709991    
   738.500000       352.054993    
   738.599976       351.766998    
   738.700012       351.707001    
   738.799988       350.921997    
   738.900024       350.653992    
   739.000000       351.031006    
   739.099976       351.718994    
   739.200012       351.299988    
   739.299988       351.533997    
   739.400024       351.342010    
   739.500000       350.820007    
   739.599976       350.683990    
   739.700012       350.660004    
   739.799988       350.467987    
   739.900024       349.174011    
   740.000000       347.821991    
   740.099976       346.286987    
   740.200012       346.053986    
   740.299988       345.632996    
   740.400024       345.207001    
   740.500000       345.657013    
   740.599976       345.515991    
   740.700012       344.194000    
   740.799988       344.089996    
   740.900024       345.265015    
   741.000000       345.878998    
   741.099976       346.398987    
   741.200012       345.921997    
   741.299988       345.298004    
   741.400024       345.928009    
   741.500000       346.872986    
   741.599976       347.130005    
   741.700012       347.433990    
   741.799988       347.669006    
   741.900024       347.398010    
   742.000000       346.260010    
   742.099976       345.927002    
   742.200012       346.579987    
   742.299988       347.626007    
   742.400024       348.954987    
   742.500000       350.563995    
   742.599976       350.442993    
   742.700012       349.769989    
   742.799988       350.197998    
   742.900024       350.592010    
   743.000000       350.046997    
   743.099976       348.718994    
   743.200012       348.253998    
   743.299988       348.019012    
   743.400024       348.022003    
   743.500000       347.872009    
   743.599976       348.102997    
   743.700012       349.571014    
   743.799988       351.240997    
   743.900024       352.859985    
   744.000000       353.260010    
   744.099976       353.640991    
   744.200012       354.015015    
   744.299988       354.191986    
   744.400024       353.963013    
   744.500000       354.264008    
   744.599976       354.056000    
   744.700012       352.962006    
   744.799988       351.333008    
   744.900024       349.967010    
   745.000000       349.674988    
   745.099976       350.535004    
   745.200012       351.048004    
   745.299988       350.942993    
   745.400024       350.428009    
   745.500000       349.237000    
   745.599976       348.498993    
   745.700012       348.602997    
   745.799988       348.964996    
   745.900024       349.199005    
   746.000000       350.385010    
   746.099976       351.769989    
   746.200012       352.631012    
   746.299988       352.079010    
   746.400024       352.665985    
   746.500000       354.165009    
   746.599976       354.634003    
   746.700012       355.088989    
   746.799988       355.707001    
   746.900024       356.437012    
   747.000000       357.397003    
   747.099976       358.937988    
   747.200012       359.700989    
   747.299988       360.141998    
   747.400024       359.569000    
   747.500000       359.332001    
   747.599976       359.131012    
   747.700012       359.851013    
   747.799988       359.612000    
   747.900024       359.263000    
   748.000000       359.864990    
   748.099976       360.947998    
   748.200012       361.237000    
   748.299988       361.903015    
   748.400024       361.858002    
   748.500000       362.053986    
   748.599976       362.490997    
   748.700012       362.545013    
   748.799988       362.351013    
   748.900024       361.992004    
   749.000000       361.536987    
   749.099976       361.466003    
   749.200012       361.734985    
   749.299988       361.678009    
   749.400024       360.845001    
   749.500000       360.326996    
   749.599976       360.970001    
   749.700012       361.652008    
   749.799988       361.855011    
   749.900024       362.164001    
   750.000000       361.912994    
   750.099976       361.628998    
   750.200012       361.553986    
   750.299988       360.949005    
   750.400024       360.372009    
   750.500000       360.209991    
   750.599976       359.569000    
   750.700012       359.100006    
   750.799988       359.183014    
   750.900024       360.496002    
   751.000000       361.212006    
   751.099976       361.687988    
   751.200012       362.306000    
   751.299988       362.828003    
   751.400024       362.257996    
   751.500000       361.497986    
   751.599976       361.220001    
   751.700012       360.627991    
   751.799988       359.398010    
   751.900024       359.729004    
   752.000000       360.321014    
   752.099976       360.178009    
   752.200012       359.752991    
   752.299988       360.286011    
   752.400024       361.325012    
   752.500000       363.250000    
   752.599976       364.257996    
   752.700012       364.928009    
   752.799988       365.200989    
   752.900024       365.398010    
   753.000000       365.764008    
   753.099976       366.757996    
   753.200012       367.557007    
   753.299988       367.151001    
   753.400024       366.996002    
   753.500000       366.343994    
   753.599976       366.549011    
   753.700012       367.393005    
   753.799988       368.979004    
   753.900024       371.255005    
   754.000000       371.588989    
   754.099976       371.591003    
   754.200012       371.766998    
   754.299988       372.273010    
   754.400024       372.774994    
   754.500000       373.915009    
   754.599976       374.657013    
   754.700012       374.540985    
   754.799988       374.807007    
   754.900024       375.643005    
   755.000000       375.628998    
   755.099976       375.440002    
   755.200012       376.109985    
   755.299988       377.098999    
   755.400024       377.739014    
   755.500000       377.210999    
   755.599976       377.377991    
   755.700012       378.670990    
   755.799988       379.019989    
   755.900024       379.320007    
   756.000000       379.229004    
   756.099976       378.865997    
   756.200012       377.998993    
   756.299988       377.649994    
   756.400024       377.480988    
   756.500000       376.759003    
   756.599976       376.463013    
   756.700012       376.595001    
   756.799988       376.682007    
   756.900024       376.477997    
   757.000000       375.674988    
   757.099976       375.144012    
   757.200012       374.186005    
   757.299988       373.113007    
   757.400024       371.970001    
   757.500000       370.335999    
   757.599976       370.127014    
   757.700012       370.205994    
   757.799988       370.966003    
   757.900024       371.355988    
   758.000000       371.751007    
   758.099976       372.981995    
   758.200012       372.484985    
   758.299988       372.274994    
   758.400024       372.028992    
   758.500000       372.979004    
   758.599976       373.212006    
   758.700012       373.014008    
   758.799988       371.470001    
   758.900024       368.601990    
   759.000000       366.302002    
   759.099976       364.980011    
   759.200012       364.820007    
   759.299988       363.920990    
   759.400024       362.640991    
   759.500000       362.078003    
   759.599976       362.079987    
   759.700012       362.636993    
   759.799988       363.063995    
   759.900024       362.859009    
   760.000000       362.114990    
   760.099976       361.333008    
   760.200012       361.541992    
   760.299988       361.656006    
   760.400024       362.835999    
   760.500000       364.375000    
   760.599976       365.175995    
   760.700012       367.080994    
   760.799988       369.765015    
   760.900024       372.588013    
   761.000000       372.727997    
   761.099976       371.292999    
   761.200012       370.326996    
   761.299988       369.821991    
   761.400024       369.962006    
   761.500000       370.515991    
   761.599976       370.713013    
   761.700012       371.328003    
   761.799988       371.572998    
   761.900024       372.455994    
   762.000000       372.769989    
   762.099976       372.614014    
   762.200012       372.342987    
   762.299988       371.786011    
   762.400024       371.177002    
   762.500000       370.246002    
   762.599976       369.588989    
   762.700012       369.138000    
   762.799988       369.112000    
   762.900024       368.414001    
   763.000000       367.856995    
   763.099976       368.250000    
   763.200012       369.618011    
   763.299988       371.934998    
   763.400024       372.753998    
   763.500000       373.117004    
   763.599976       373.065002    
   763.700012       373.273010    
   763.799988       374.027008    
   763.900024       374.259003    
   764.000000       374.204010    
   764.099976       373.679993    
   764.200012       373.962006    
   764.299988       374.925995    
   764.400024       375.157013    
   764.500000       375.053986    
   764.599976       375.143005    
   764.700012       376.272003    
   764.799988       377.721985    
   764.900024       378.839996    
   765.000000       380.112000    
   765.099976       380.704987    
   765.200012       381.337006    
   765.299988       381.524994    
   765.400024       381.348999    
   765.500000       381.233002    
   765.599976       381.414001    
   765.700012       381.535004    
   765.799988       382.256012    
   765.900024       382.631012    
   766.000000       382.036011    
   766.099976       381.334015    
   766.200012       380.274994    
   766.299988       378.544006    
   766.400024       377.401001    
   766.500000       376.566986    
   766.599976       375.984985    
   766.700012       375.229004    
   766.799988       373.386993    
   766.900024       372.173004    
   767.000000       371.013000    
   767.099976       370.196014    
   767.200012       369.433014    
   767.299988       368.959015    
   767.400024       368.360992    
   767.500000       368.092987    
   767.599976       367.621002    
   767.700012       367.885010    
   767.799988       368.274994    
   767.900024       368.911011    
   768.000000       369.841003    
   768.099976       371.709991    
   768.200012       372.537994    
   768.299988       372.993988    
   768.400024       372.723999    
   768.500000       373.028015    
   768.599976       373.016998    
   768.700012       372.878998    
   768.799988       372.609985    
   768.900024       371.923004    
   769.000000       372.958008    
   769.099976       375.407013    
   769.200012       376.583008    
   769.299988       377.053986    
   769.400024       376.480011    
   769.500000       376.264008    
   769.599976       376.593994    
   769.700012       376.885986    
   769.799988       376.561005    
   769.900024       376.149994    
   770.000000       375.726990    
   770.099976       374.325012    
   770.200012       374.303009    
   770.299988       376.095001    
   770.400024       378.226013    
   770.500000       380.308014    
   770.599976       380.824005    
   770.700012       380.990997    
   770.799988       380.549011    
   770.900024       378.938995    
   771.000000       377.834015    
   771.099976       378.019012    
   771.200012       379.170013    
   771.299988       378.910004    
   771.400024       378.294006    
   771.500000       377.826996    
   771.599976       377.782990    
   771.700012       377.757996    
   771.799988       377.781006    
   771.900024       378.416992    
   772.000000       379.503998    
   772.099976       380.511993    
   772.200012       380.682007    
   772.299988       380.510010    
   772.400024       380.127014    
   772.500000       379.492004    
   772.599976       379.752991    
   772.700012       380.265991    
   772.799988       380.553986    
   772.900024       380.824005    
   773.000000       381.164001    
   773.099976       382.109009    
   773.200012       382.001007    
   773.299988       381.243011    
   773.400024       381.154999    
   773.500000       380.635986    
   773.599976       379.303986    
   773.700012       378.386993    
   773.799988       378.834991    
   773.900024       379.653992    
   774.000000       380.174988    
   774.099976       380.601013    
   774.200012       381.799988    
   774.299988       382.975006    
   774.400024       383.998993    
   774.500000       385.156006    
   774.599976       385.356995    
   774.700012       384.914001    
   774.799988       384.354004    
   774.900024       384.302002    
   775.000000       384.016998    
   775.099976       383.759003    
   775.200012       383.781006    
   775.299988       383.367004    
   775.400024       382.778992    
   775.500000       382.027008    
   775.599976       381.579987    
   775.700012       381.506012    
   775.799988       381.545013    
   775.900024       381.600006    
   776.000000       381.178009    
   776.099976       380.966003    
   776.200012       380.489014    
   776.299988       380.785004    
   776.400024       381.605988    
   776.500000       381.846008    
   776.599976       381.252991    
   776.700012       380.821014    
   776.799988       380.898010    
   776.900024       381.441986    
   777.000000       382.718994    
   777.099976       383.351990    
   777.200012       383.230988    
   777.299988       384.390991    
   777.400024       385.252991    
   777.500000       384.936005    
   777.599976       383.558990    
   777.700012       382.367004    
   777.799988       382.299988    
   777.900024       382.881989    
   778.000000       383.088989    
   778.099976       382.828003    
   778.200012       382.862000    
   778.299988       383.272003    
   778.400024       383.085999    
   778.500000       383.497009    
   778.599976       383.173004    
   778.700012       382.364014    
   778.799988       382.837006    
   778.900024       384.402008    
   779.000000       385.359985    
   779.099976       385.949005    
   779.200012       385.842987    
   779.299988       385.184998    
   779.400024       385.167999    
   779.500000       385.421997    
   779.599976       385.567993    
   779.700012       385.244995    
   779.799988       385.463989    
   779.900024       386.407013    
   780.000000       386.789001    
   780.099976       387.326996    
   780.200012       387.855988    
   780.299988       387.994995    
   780.400024       388.235992    
   780.500000       388.550995    
   780.599976       388.395996    
   780.700012       389.058990    
   780.799988       390.515015    
   780.900024       391.248993    
   781.000000       391.618988    
   781.099976       392.131989    
   781.200012       392.053986    
   781.299988       391.265015    
   781.400024       390.312012    
   781.500000       389.699005    
   781.599976       388.981995    
   781.700012       388.971985    
   781.799988       389.496002    
   781.900024       390.032990    
   782.000000       389.671997    
   782.099976       388.570007    
   782.200012       387.065002    
   782.299988       386.660004    
   782.400024       387.006012    
   782.500000       387.355011    
   782.599976       387.639008    
   782.700012       387.278015    
   782.799988       387.757996    
   782.900024       388.067993    
   783.000000       387.265991    
   783.099976       386.125000    
   783.200012       386.040985    
   783.299988       386.253998    
   783.400024       386.895996    
   783.500000       387.058990    
   783.599976       386.875000    
   783.700012       387.106995    
   783.799988       387.022003    
   783.900024       387.289001    
   784.000000       387.592010    
   784.099976       387.277008    
   784.200012       386.287994    
   784.299988       385.985992    
   784.400024       387.117004    
   784.500000       388.475006    
   784.599976       387.946014    
   784.700012       386.908997    
   784.799988       386.088013    
   784.900024       386.557007    
   785.000000       387.356995    
   785.099976       388.946991    
   785.200012       390.130005    
   785.299988       390.989014    
   785.400024       390.451996    
   785.500000       389.699005    
   785.599976       389.402008    
   785.700012       389.760010    
   785.799988       390.468994    
   785.900024       390.264008    
   786.000000       389.665009    
   786.099976       389.563995    
   786.200012       389.101990    
   786.299988       388.467987    
   786.400024       387.834991    
   786.500000       387.795990    
   786.599976       388.528992    
   786.700012       389.002014    
   786.799988       389.842987    
   786.900024       390.589996    
   787.000000       391.097992    
   787.099976       391.093994    
   787.200012       390.824005    
   787.299988       391.032990    
   787.400024       390.714996    
   787.500000       390.733002    
   787.599976       390.593994    
   787.700012       390.190002    
   787.799988       389.795013    
   787.900024       388.217987    
   788.000000       386.520996    
   788.099976       385.678009    
   788.200012       384.920013    
   788.299988       384.645996    
   788.400024       384.809998    
   788.500000       385.184998    
   788.599976       385.574005    
   788.700012       385.157013    
   788.799988       385.282013    
   788.900024       385.459991    
   789.000000       386.096985    
   789.099976       386.506012    
   789.200012       386.640015    
   789.299988       386.809998    
   789.400024       387.084015    
   789.500000       387.114990    
   789.599976       387.285004    
   789.700012       387.191986    
   789.799988       386.092987    
   789.900024       384.463013    
   790.000000       382.847992    
   790.099976       381.524994    
   790.200012       381.523010    
   790.299988       380.975006    
   790.400024       380.416992    
   790.500000       379.631989    
   790.599976       379.537994    
   790.700012       380.188995    
   790.799988       379.859985    
   790.900024       379.024994    
   791.000000       377.700012    
   791.099976       377.334991    
   791.200012       377.526001    
   791.299988       377.519012    
   791.400024       377.869995    
   791.500000       378.315002    
   791.599976       378.506012    
   791.700012       378.294006    
   791.799988       377.369995    
   791.900024       377.269012    
   792.000000       377.937012    
   792.099976       378.602997    
   792.200012       379.058990    
   792.299988       379.108002    
   792.400024       378.343994    
   792.500000       378.196014    
   792.599976       377.787994    
   792.700012       376.891998    
   792.799988       376.394012    
   792.900024       375.971008    
   793.000000       375.009003    
   793.099976       374.315002    
   793.200012       373.657990    
   793.299988       372.924988    
   793.400024       372.415985    
   793.500000       372.096985    
   793.599976       371.493988    
   793.700012       370.084991    
   793.799988       369.069000    
   793.900024       368.816986    
   794.000000       368.657990    
   794.099976       368.244995    
   794.200012       367.727997    
   794.299988       367.884003    
   794.400024       369.114990    
   794.500000       370.147003    
   794.599976       370.480011    
   794.700012       369.795990    
   794.799988       368.940002    
   794.900024       369.388000    
   795.000000       369.454987    
   795.099976       369.682007    
   795.200012       369.162994    
   795.299988       368.230011    
   795.400024       367.014008    
   795.500000       365.717010    
   795.599976       365.565002    
   795.700012       366.653015    
   795.799988       367.769012    
   795.900024       368.256989    
   796.000000       368.860992    
   796.099976       369.558014    
   796.200012       369.675995    
   796.299988       370.066010    
   796.400024       370.855011    
   796.500000       371.539001    
   796.599976       372.230011    
   796.700012       372.631012    
   796.799988       372.475006    
   796.900024       372.078003    
   797.000000       372.200989    
   797.099976       372.263000    
   797.200012       371.997986    
   797.299988       371.842010    
   797.400024       372.148987    
   797.500000       371.488007    
   797.599976       370.907990    
   797.700012       371.177002    
   797.799988       371.350006    
   797.900024       372.160004    
   798.000000       373.052002    
   798.099976       374.013000    
   798.200012       374.868988    
   798.299988       374.114990    
   798.400024       373.007996    
   798.500000       371.761993    
   798.599976       371.746002    
   798.700012       373.082001    
   798.799988       373.781006    
   798.900024       374.257996    
   799.000000       375.839996    
   799.099976       377.664001    
   799.200012       379.213989    
   799.299988       380.645996    
   799.400024       380.847992    
   799.500000       379.816986    
   799.599976       378.751007    
   799.700012       377.838013    
   799.799988       377.929993    
   799.900024       378.295990    
   800.000000       378.906006    
   800.099976       379.044006    
   800.200012       379.339996    
   800.299988       379.015015    
   800.400024       378.920013    
   800.500000       379.272003    
   800.599976       379.187012    
   800.700012       379.184998    
   800.799988       379.470001    
   800.900024       379.912994    
   801.000000       379.674988    
   801.099976       378.563995    
   801.200012       377.903015    
   801.299988       377.006989    
   801.400024       377.471008    
   801.500000       378.511993    
   801.599976       379.231995    
   801.700012       380.033997    
   801.799988       381.053986    
   801.900024       381.917999    
   802.000000       382.069000    
   802.099976       381.847992    
   802.200012       382.255005    
   802.299988       382.324005    
   802.400024       382.095001    
   802.500000       381.380005    
   802.599976       381.928009    
   802.700012       382.746002    
   802.799988       383.188995    
   802.900024       382.927002    
   803.000000       383.704010    
   803.099976       385.179993    
   803.200012       386.549988    
   803.299988       387.157990    
   803.400024       387.509003    
   803.500000       388.699005    
   803.599976       388.337006    
   803.700012       387.475006    
   803.799988       386.571991    
   803.900024       384.966003    
   804.000000       383.936005    
   804.099976       383.665985    
   804.200012       382.921997    
   804.299988       382.216003    
   804.400024       381.540985    
   804.500000       381.411011    
   804.599976       381.864014    
   804.700012       381.657990    
   804.799988       381.326996    
   804.900024       380.949005    
   805.000000       381.315002    
   805.099976       382.223999    
   805.200012       382.156006    
   805.299988       381.429993    
   805.400024       381.199005    
   805.500000       380.834015    
   805.599976       380.540009    
   805.700012       379.971008    
   805.799988       380.037994    
   805.900024       379.898010    
   806.000000       380.526001    
   806.099976       381.338989    
   806.200012       382.559998    
   806.299988       383.287994    
   806.400024       383.923004    
   806.500000       384.442993    
   806.599976       384.324005    
   806.700012       383.835999    
   806.799988       383.372009    
   806.900024       382.343994    
   807.000000       382.079987    
   807.099976       382.873993    
   807.200012       383.696014    
   807.299988       383.518005    
   807.400024       382.739990    
   807.500000       382.075989    
   807.599976       382.011993    
   807.700012       381.816986    
   807.799988       382.136993    
   807.900024       382.503998    
   808.000000       382.802002    
   808.099976       382.786011    
   808.200012       382.681000    
   808.299988       382.783997    
   808.400024       383.092010    
   808.500000       383.222992    
   808.599976       384.053009    
   808.700012       385.536011    
   808.799988       385.067993    
   808.900024       383.937012    
   809.000000       382.867004    
   809.099976       381.507996    
   809.200012       380.046997    
   809.299988       379.042999    
   809.400024       379.240997    
   809.500000       379.062988    
   809.599976       378.726990    
   809.700012       378.049011    
   809.799988       377.442993    
   809.900024       378.071014    
   810.000000       377.972992    
   810.099976       377.447998    
   810.200012       377.933990    
   810.299988       378.734985    
   810.400024       378.576996    
   810.500000       378.335999    
   810.599976       377.358002    
   810.700012       376.877014    
   810.799988       376.983002    
   810.900024       377.028992    
   811.000000       377.317993    
   811.099976       377.476990    
   811.200012       377.135010    
   811.299988       377.825989    
   811.400024       379.174011    
   811.500000       382.110992    
   811.599976       384.367004    
   811.700012       385.376007    
   811.799988       386.143005    
   811.900024       387.953003    
   812.000000       389.579010    
   812.099976       390.657990    
   812.200012       390.552002    
   812.299988       389.864014    
   812.400024       389.084015    
   812.500000       387.766998    
   812.599976       387.214996    
   812.700012       388.161011    
   812.799988       388.929993    
   812.900024       389.182007    
   813.000000       389.277008    
   813.099976       389.085999    
   813.200012       389.289001    
   813.299988       389.622009    
   813.400024       390.204987    
   813.500000       391.169006    
   813.599976       391.497986    
   813.700012       391.578003    
   813.799988       391.584015    
   813.900024       392.246002    
   814.000000       392.022003    
   814.099976       391.412994    
   814.200012       390.269989    
   814.299988       388.377991    
   814.400024       386.398010    
   814.500000       384.803986    
   814.599976       384.247009    
   814.700012       384.054993    
   814.799988       383.860992    
   814.900024       383.700012    
   815.000000       383.338989    
   815.099976       383.766998    
   815.200012       384.972992    
   815.299988       386.188995    
   815.400024       386.834991    
   815.500000       387.234009    
   815.599976       388.480988    
   815.700012       389.322998    
   815.799988       389.255005    
   815.900024       388.600006    
   816.000000       388.588989    
   816.099976       389.519012    
   816.200012       390.890991    
   816.299988       392.888000    
   816.400024       394.554993    
   816.500000       394.709015    
   816.599976       394.196014    
   816.700012       393.091003    
   816.799988       392.785004    
   816.900024       392.345001    
   817.000000       392.127991    
   817.099976       391.934998    
   817.200012       392.520996    
   817.299988       392.946991    
   817.400024       393.261993    
   817.500000       393.890991    
   817.599976       393.994995    
   817.700012       393.619995    
   817.799988       393.302002    
   817.900024       393.100006    
   818.000000       394.242004    
   818.099976       395.128998    
   818.200012       394.278015    
   818.299988       393.464996    
   818.400024       392.816986    
   818.500000       392.666992    
   818.599976       394.226990    
   818.700012       395.776001    
   818.799988       395.286987    
   818.900024       393.902008    
   819.000000       393.667999    
   819.099976       394.466003    
   819.200012       395.151001    
   819.299988       395.070007    
   819.400024       394.911011    
   819.500000       396.097992    
   819.599976       397.524994    
   819.700012       398.919006    
   819.799988       399.406006    
   819.900024       399.644989    
   820.000000       399.505005    
   820.099976       399.393005    
   820.200012       400.246002    
   820.299988       401.067993    
   820.400024       400.929993    
   820.500000       400.243011    
   820.599976       399.173004    
   820.700012       398.450989    
   820.799988       399.014008    
   820.900024       400.234985    
   821.000000       400.334991    
   821.099976       399.612000    
   821.200012       398.451996    
   821.299988       398.203003    
   821.400024       398.265015    
   821.500000       397.722992    
   821.599976       397.125000    
   821.700012       396.019012    
   821.799988       396.687988    
   821.900024       398.695007    
   822.000000       400.539001    
   822.099976       401.516998    
   822.200012       401.348999    
   822.299988       400.980988    
   822.400024       400.899994    
   822.500000       400.596008    
   822.599976       399.673004    
   822.700012       398.752014    
   822.799988       398.596985    
   822.900024       398.223999    
   823.000000       397.369995    
   823.099976       397.237000    
   823.200012       397.579987    
   823.299988       398.056000    
   823.400024       399.526001    
   823.500000       401.197998    
   823.599976       402.016998    
   823.700012       402.684998    
   823.799988       402.881989    
   823.900024       402.656006    
   824.000000       402.432007    
   824.099976       402.475006    
   824.200012       402.920990    
   824.299988       402.944000    
   824.400024       403.046997    
   824.500000       402.718994    
   824.599976       401.746002    
   824.700012       401.010986    
   824.799988       401.171997    
   824.900024       402.204987    
   825.000000       402.955994    
   825.099976       404.035004    
   825.200012       404.954010    
   825.299988       405.072998    
   825.400024       404.753998    
   825.500000       404.173004    
   825.599976       402.990997    
   825.700012       401.126007    
   825.799988       400.312988    
   825.900024       399.406006    
   826.000000       399.049988    
   826.099976       398.377014    
   826.200012       397.463013    
   826.299988       396.101013    
   826.400024       394.949005    
   826.500000       393.645996    
   826.599976       392.531006    
   826.700012       392.617004    
   826.799988       392.669006    
   826.900024       392.165985    
   827.000000       391.763000    
   827.099976       391.449005    
   827.200012       392.417999    
   827.299988       393.746002    
   827.400024       394.747986    
   827.500000       394.674988    
   827.599976       394.255005    
   827.700012       395.162994    
   827.799988       396.286987    
   827.900024       397.531006    
   828.000000       398.432007    
   828.099976       397.234009    
   828.200012       394.811005    
   828.299988       391.816010    
   828.400024       390.479004    
   828.500000       390.618011    
   828.599976       391.098999    
   828.700012       392.013000    
   828.799988       391.614990    
   828.900024       391.498993    
   829.000000       391.369995    
   829.099976       391.278992    
   829.200012       391.420013    
   829.299988       391.131989    
   829.400024       389.998993    
   829.500000       388.479004    
   829.599976       387.681000    
   829.700012       387.162994    
   829.799988       387.677002    
   829.900024       388.687988    
   830.000000       390.527008    
   830.099976       392.162994    
   830.200012       393.490997    
   830.299988       393.906006    
   830.400024       394.100006    
   830.500000       394.394989    
   830.599976       394.582001    
   830.700012       394.148987    
   830.799988       394.531006    
   830.900024       394.444000    
   831.000000       394.390991    
   831.099976       394.460999    
   831.200012       393.989014    
   831.299988       393.557007    
   831.400024       394.177002    
   831.500000       394.451996    
   831.599976       395.561005    
   831.700012       396.269989    
   831.799988       396.192993    
   831.900024       396.696014    
   832.000000       396.342010    
   832.099976       395.795990    
   832.200012       396.501007    
   832.299988       397.779999    
   832.400024       399.019989    
   832.500000       399.492004    
   832.599976       399.019989    
   832.700012       398.967987    
   832.799988       398.954987    
   832.900024       398.828003    
   833.000000       398.842987    
   833.099976       398.700012    
   833.200012       398.458008    
   833.299988       398.244995    
   833.400024       398.339996    
   833.500000       397.613007    
   833.599976       396.704987    
   833.700012       396.553986    
   833.799988       397.223999    
   833.900024       397.377991    
   834.000000       397.743011    
   834.099976       398.365997    
   834.200012       398.725006    
   834.299988       398.708008    
   834.400024       397.791992    
   834.500000       396.324005    
   834.599976       395.735992    
   834.700012       394.984009    
   834.799988       395.415985    
   834.900024       395.536011    
   835.000000       395.556000    
   835.099976       396.813995    
   835.200012       397.674988    
   835.299988       397.246002    
   835.400024       396.769989    
   835.500000       396.596985    
   835.599976       397.372986    
   835.700012       399.691986    
   835.799988       401.410004    
   835.900024       401.971008    
   836.000000       401.457001    
   836.099976       400.143005    
   836.200012       400.346985    
   836.299988       401.894012    
   836.400024       403.467987    
   836.500000       404.683014    
   836.599976       405.338013    
   836.700012       405.225006    
   836.799988       405.390991    
   836.900024       404.476013    
   837.000000       402.729004    
   837.099976       401.752014    
   837.200012       401.710999    
   837.299988       402.467987    
   837.400024       402.670990    
   837.500000       402.705994    
   837.599976       402.902008    
   837.700012       403.980011    
   837.799988       404.709991    
   837.900024       404.127014    
   838.000000       403.321991    
   838.099976       401.748993    
   838.200012       401.087006    
   838.299988       401.433014    
   838.400024       402.044006    
   838.500000       402.032990    
   838.599976       401.242004    
   838.700012       400.432007    
   838.799988       400.184998    
   838.900024       400.688995    
   839.000000       400.147003    
   839.099976       399.614014    
   839.200012       398.914001    
   839.299988       396.962006    
   839.400024       395.139008    
   839.500000       394.781006    
   839.599976       395.182007    
   839.700012       395.748993    
   839.799988       395.877991    
   839.900024       395.996002    
   840.000000       395.971985    
   840.099976       396.894012    
   840.200012       398.138000    
   840.299988       399.247009    
   840.400024       399.433014    
   840.500000       399.084991    
   840.599976       398.308014    
   840.700012       396.987000    
   840.799988       396.079010    
   840.900024       395.701996    
   841.000000       396.334015    
   841.099976       397.598999    
   841.200012       398.964996    
   841.299988       399.700012    
   841.400024       399.825989    
   841.500000       399.812988    
   841.599976       399.657990    
   841.700012       399.298004    
   841.799988       399.114990    
   841.900024       398.562988    
   842.000000       399.273010    
   842.099976       400.273010    
   842.200012       400.179993    
   842.299988       399.584991    
   842.400024       398.549011    
   842.500000       398.540009    
   842.599976       398.576996    
   842.700012       399.738007    
   842.799988       400.493988    
   842.900024       400.740997    
   843.000000       399.924988    
   843.099976       398.201996    
   843.200012       395.924988    
   843.299988       392.947998    
   843.400024       392.066986    
   843.500000       391.881989    
   843.599976       391.911987    
   843.700012       391.072998    
   843.799988       390.115997    
   843.900024       389.714996    
   844.000000       389.277008    
   844.099976       389.005005    
   844.200012       389.988007    
   844.299988       389.915985    
   844.400024       389.213013    
   844.500000       388.135986    
   844.599976       387.459015    
   844.700012       387.674011    
   844.799988       387.971985    
   844.900024       387.109985    
   845.000000       387.188995    
   845.099976       387.647003    
   845.200012       387.734009    
   845.299988       388.368988    
   845.400024       388.359009    
   845.500000       388.020996    
   845.599976       388.877014    
   845.700012       389.708008    
   845.799988       389.524994    
   845.900024       388.613007    
   846.000000       387.876007    
   846.099976       387.695007    
   846.200012       388.612000    
   846.299988       389.777008    
   846.400024       391.151001    
   846.500000       392.608002    
   846.599976       393.958008    
   846.700012       394.792999    
   846.799988       394.714996    
   846.900024       395.325989    
   847.000000       396.277008    
   847.099976       397.319000    
   847.200012       397.742004    
   847.299988       397.105988    
   847.400024       396.334015    
   847.500000       396.355988    
   847.599976       396.796997    
   847.700012       397.516998    
   847.799988       397.049011    
   847.900024       396.562988    
   848.000000       396.355988    
   848.099976       395.347992    
   848.200012       395.446014    
   848.299988       396.117004    
   848.400024       396.678986    
   848.500000       396.821014    
   848.599976       396.842010    
   848.700012       397.061005    
   848.799988       397.082001    
   848.900024       396.890991    
   849.000000       396.420990    
   849.099976       395.894989    
   849.200012       395.726013    
   849.299988       395.506989    
   849.400024       395.384003    
   849.500000       395.868011    
   849.599976       395.368988    
   849.700012       393.928009    
   849.799988       392.490997    
   849.900024       391.484009    
   850.000000       391.183014    
   850.099976       390.488007    
   850.200012       389.406006    
   850.299988       387.881012    
   850.400024       386.583008    
   850.500000       386.027008    
   850.599976       386.256012    
   850.700012       386.032990    
   850.799988       385.010986    
   850.900024       385.355011    
   851.000000       386.438995    
   851.099976       388.041992    
   851.200012       389.454010    
   851.299988       390.114990    
   851.400024       388.877014    
   851.500000       387.239014    
   851.599976       386.459991    
   851.700012       385.854004    
   851.799988       384.686005    
   851.900024       382.786011    
   852.000000       381.462006    
   852.099976       379.923004    
   852.200012       379.144012    
   852.299988       378.970001    
   852.400024       378.830994    
   852.500000       380.112000    
   852.599976       381.135010    
   852.700012       383.204010    
   852.799988       384.101013    
   852.900024       384.604004    
   853.000000       384.019989    
   853.099976       382.881012    
   853.200012       382.524994    
   853.299988       382.048004    
   853.400024       382.140015    
   853.500000       381.949005    
   853.599976       382.192993    
   853.700012       383.165985    
   853.799988       384.071991    
   853.900024       385.182007    
   854.000000       385.329010    
   854.099976       386.334015    
   854.200012       387.631989    
   854.299988       388.292999    
   854.400024       388.425995    
   854.500000       386.863007    
   854.599976       386.342987    
   854.700012       387.014008    
   854.799988       387.246002    
   854.900024       387.277008    
   855.000000       387.677002    
   855.099976       389.614014    
   855.200012       391.654999    
   855.299988       395.425995    
   855.400024       397.417999    
   855.500000       397.997986    
   855.599976       397.971008    
   855.700012       397.654999    
   855.799988       396.591003    
   855.900024       395.342987    
   856.000000       394.518005    
   856.099976       393.479004    
   856.200012       393.373993    
   856.299988       394.072998    
   856.400024       394.713013    
   856.500000       396.294006    
   856.599976       398.066010    
   856.700012       399.726990    
   856.799988       400.830994    
   856.900024       400.931000    
   857.000000       400.781006    
   857.099976       400.546997    
   857.200012       400.739990    
   857.299988       400.963013    
   857.400024       400.148010    
   857.500000       399.227997    
   857.599976       398.854004    
   857.700012       399.006989    
   857.799988       399.523987    
   857.900024       399.773010    
   858.000000       400.188995    
   858.099976       400.182007    
   858.200012       400.033997    
   858.299988       400.260986    
   858.400024       400.500000    
   858.500000       399.539001    
   858.599976       398.588989    
   858.700012       398.095001    
   858.799988       398.791992    
   858.900024       399.977997    
   859.000000       400.665985    
   859.099976       401.009003    
   859.200012       401.015991    
   859.299988       399.955994    
   859.400024       399.096008    
   859.500000       398.605988    
   859.599976       398.169006    
   859.700012       398.149994    
   859.799988       397.505005    
   859.900024       396.696014    
   860.000000       396.734009    
   860.099976       397.503998    
   860.200012       397.630005    
   860.299988       397.023987    
   860.400024       396.412994    
   860.500000       396.084991    
   860.599976       395.588013    
   860.700012       396.217987    
   860.799988       397.019989    
   860.900024       397.726013    
   861.000000       397.467987    
   861.099976       397.056000    
   861.200012       396.963013    
   861.299988       397.235992    
   861.400024       398.332001    
   861.500000       398.708008    
   861.599976       398.076996    
   861.700012       397.610992    
   861.799988       398.317993    
   861.900024       399.084015    
   862.000000       399.782990    
   862.099976       399.657013    
   862.200012       398.816010    
   862.299988       398.647003    
   862.400024       398.769012    
   862.500000       398.390015    
   862.599976       397.722992    
   862.700012       397.562988    
   862.799988       398.640991    
   862.900024       399.608002    
   863.000000       399.971985    
   863.099976       400.269012    
   863.200012       400.437988    
   863.299988       400.122986    
   863.400024       399.713013    
   863.500000       399.781006    
   863.599976       400.138000    
   863.700012       400.782990    
   863.799988       401.776001    
   863.900024       402.161011    
   864.000000       401.598999    
   864.099976       400.268005    
   864.200012       399.838013    
   864.299988       400.936005    
   864.400024       401.479004    
   864.500000       400.625000    
   864.599976       399.960999    
   864.700012       399.526001    
   864.799988       399.851990    
   864.900024       401.177002    
   865.000000       402.479004    
   865.099976       402.944000    
   865.200012       403.243988    
   865.299988       403.480988    
   865.400024       403.285004    
   865.500000       403.273010    
   865.599976       402.815002    
   865.700012       402.881989    
   865.799988       403.050995    
   865.900024       403.260986    
   866.000000       403.071991    
   866.099976       402.312012    
   866.200012       401.608002    
   866.299988       400.964996    
   866.400024       400.737000    
   866.500000       400.773010    
   866.599976       400.816986    
   866.700012       400.898987    
   866.799988       401.484009    
   866.900024       402.638000    
   867.000000       402.916992    
   867.099976       403.226990    
   867.200012       403.360992    
   867.299988       403.390015    
   867.400024       402.923004    
   867.500000       402.380005    
   867.599976       401.436005    
   867.700012       400.539001    
   867.799988       399.819000    
   867.900024       399.467010    
   868.000000       399.342987    
   868.099976       399.006989    
   868.200012       398.390991    
   868.299988       397.886993    
   868.400024       398.347992    
   868.500000       399.471008    
   868.599976       400.105011    
   868.700012       399.815002    
   868.799988       399.769012    
   868.900024       400.428986    
   869.000000       401.346985    
   869.099976       401.744995    
   869.200012       401.290985    
   869.299988       401.684998    
   869.400024       402.595001    
   869.500000       404.334991    
   869.599976       405.885010    
   869.700012       406.007996    
   869.799988       405.226990    
   869.900024       405.782013    
   870.000000       406.700989    
   870.099976       407.291992    
   870.200012       407.281006    
   870.299988       406.390015    
   870.400024       406.203003    
   870.500000       406.059998    
   870.599976       406.455994    
   870.700012       406.355988    
   870.799988       407.453003    
   870.900024       407.889008    
   871.000000       407.679993    
   871.099976       407.384003    
   871.200012       407.976990    
   871.299988       410.304993    
   871.400024       411.178009    
   871.500000       410.561005    
   871.599976       409.453003    
   871.700012       409.196991    
   871.799988       408.661011    
   871.900024       407.503998    
   872.000000       407.106995    
   872.099976       407.173004    
   872.200012       407.553986    
   872.299988       407.523987    
   872.400024       407.878998    
   872.500000       408.454010    
   872.599976       409.020996    
   872.700012       409.317993    
   872.799988       408.781006    
   872.900024       408.346008    
   873.000000       407.641998    
   873.099976       406.223999    
   873.200012       405.070007    
   873.299988       404.259003    
   873.400024       403.041992    
   873.500000       401.338013    
   873.599976       400.899994    
   873.700012       400.714996    
   873.799988       400.440002    
   873.900024       401.244995    
   874.000000       402.053986    
   874.099976       403.171997    
   874.200012       403.566986    
   874.299988       404.175995    
   874.400024       404.057007    
   874.500000       403.110992    
   874.599976       401.825989    
   874.700012       401.044006    
   874.799988       401.191010    
   874.900024       401.553009    
   875.000000       402.674988    
   875.099976       404.855988    
   875.200012       406.513000    
   875.299988       407.756989    
   875.400024       408.381012    
   875.500000       407.433014    
   875.599976       407.260010    
   875.700012       407.125000    
   875.799988       406.670990    
   875.900024       406.299988    
   876.000000       405.763000    
   876.099976       405.454010    
   876.200012       405.416992    
   876.299988       404.997986    
   876.400024       404.984009    
   876.500000       405.197998    
   876.599976       405.679993    
   876.700012       406.074005    
   876.799988       406.359009    
   876.900024       407.589996    
   877.000000       408.306000    
   877.099976       409.246002    
   877.200012       409.324005    
   877.299988       409.421997    
   877.400024       408.855011    
   877.500000       408.066010    
   877.599976       407.914001    
   877.700012       407.778992    
   877.799988       408.100006    
   877.900024       407.713013    
   878.000000       406.635010    
   878.099976       406.526001    
   878.200012       405.328003    
   878.299988       403.364990    
   878.400024       401.317993    
   878.500000       399.854004    
   878.599976       399.843994    
   878.700012       399.003998    
   878.799988       398.096008    
   878.900024       396.026001    
   879.000000       394.703003    
   879.099976       394.514008    
   879.200012       395.337006    
   879.299988       395.363007    
   879.400024       395.417999    
   879.500000       396.261993    
   879.599976       396.199005    
   879.700012       396.282990    
   879.799988       396.182007    
   879.900024       396.160004    
   880.000000       396.558990    
   880.099976       396.235992    
   880.200012       395.647003    
   880.299988       396.548004    
   880.400024       397.334991    
   880.500000       397.084991    
   880.599976       396.678986    
   880.700012       396.428009    
   880.799988       397.062012    
   880.900024       398.990997    
   881.000000       399.575989    
   881.099976       399.864990    
   881.200012       400.429993    
   881.299988       400.954010    
   881.400024       401.924988    
   881.500000       402.888000    
   881.599976       403.906006    
   881.700012       405.016998    
   881.799988       405.493988    
   881.900024       405.306000    
   882.000000       405.562012    
   882.099976       405.544006    
   882.200012       405.750000    
   882.299988       407.052002    
   882.400024       407.765015    
   882.500000       409.227997    
   882.599976       410.687012    
   882.700012       412.292999    
   882.799988       412.821991    
   882.900024       413.187012    
   883.000000       413.800995    
   883.099976       414.468994    
   883.200012       415.179993    
   883.299988       417.140015    
   883.400024       418.566010    
   883.500000       418.790009    
   883.599976       417.308014    
   883.700012       415.868988    
   883.799988       415.242004    
   883.900024       415.437012    
   884.000000       414.846985    
   884.099976       413.777008    
   884.200012       413.588013    
   884.299988       414.102997    
   884.400024       414.596008    
   884.500000       414.696014    
   884.599976       414.181000    
   884.700012       413.442993    
   884.799988       413.803009    
   884.900024       414.572998    
   885.000000       414.923004    
   885.099976       414.690002    
   885.200012       414.080994    
   885.299988       413.209015    
   885.400024       411.822998    
   885.500000       409.971985    
   885.599976       410.351990    
   885.700012       411.984009    
   885.799988       413.057007    
   885.900024       413.869995    
   886.000000       414.028015    
   886.099976       413.006989    
   886.200012       412.934998    
   886.299988       413.294006    
   886.400024       413.609009    
   886.500000       414.868988    
   886.599976       416.101013    
   886.700012       416.872009    
   886.799988       416.910004    
   886.900024       416.470001    
   887.000000       415.851990    
   887.099976       414.869995    
   887.200012       414.220001    
   887.299988       414.718994    
   887.400024       415.940002    
   887.500000       416.630005    
   887.599976       417.183014    
   887.700012       417.502014    
   887.799988       417.204010    
   887.900024       416.911011    
   888.000000       417.170013    
   888.099976       417.703003    
   888.200012       417.454987    
   888.299988       416.799988    
   888.400024       416.082001    
   888.500000       415.949005    
   888.599976       416.428009    
   888.700012       416.721985    
   888.799988       417.701996    
   888.900024       419.144012    
   889.000000       419.259003    
   889.099976       418.403015    
   889.200012       417.657013    
   889.299988       418.078003    
   889.400024       418.709991    
   889.500000       419.971985    
   889.599976       420.528015    
   889.700012       421.462006    
   889.799988       422.325012    
   889.900024       423.446991    
   890.000000       423.753998    
   890.099976       423.223999    
   890.200012       422.843994    
   890.299988       422.139008    
   890.400024       421.846985    
   890.500000       421.725006    
   890.599976       422.029999    
   890.700012       422.686005    
   890.799988       422.740997    
   890.900024       422.364990    
   891.000000       420.746002    
   891.099976       419.472992    
   891.200012       418.855988    
   891.299988       418.623993    
   891.400024       417.782990    
   891.500000       416.850006    
   891.599976       415.921997    
   891.700012       414.904999    
   891.799988       413.739990    
   891.900024       413.023010    
   892.000000       412.167999    
   892.099976       411.355011    
   892.200012       411.029999    
   892.299988       410.993988    
   892.400024       410.596985    
   892.500000       410.141998    
   892.599976       409.744995    
   892.700012       409.299988    
   892.799988       408.828003    
   892.900024       407.683014    
   893.000000       407.377014    
   893.099976       408.092987    
   893.200012       408.214996    
   893.299988       408.881989    
   893.400024       410.574005    
   893.500000       412.161011    
   893.599976       411.897003    
   893.700012       411.201996    
   893.799988       411.556000    
   893.900024       412.592010    
   894.000000       413.774994    
   894.099976       414.570007    
   894.200012       415.312988    
   894.299988       414.237000    
   894.400024       412.039001    
   894.500000       410.036011    
   894.599976       409.653015    
   894.700012       409.132996    
   894.799988       408.575989    
   894.900024       408.584991    
   895.000000       408.720001    
   895.099976       408.556000    
   895.200012       407.411987    
   895.299988       406.221985    
   895.400024       405.690002    
   895.500000       405.872986    
   895.599976       405.734985    
   895.700012       404.200989    
   895.799988       402.623993    
   895.900024       400.480988    
   896.000000       399.360992    
   896.099976       398.890991    
   896.200012       399.040985    
   896.299988       400.177002    
   896.400024       401.671997    
   896.500000       403.380005    
   896.599976       404.497009    
   896.700012       404.406006    
   896.799988       403.645996    
   896.900024       403.817993    
   897.000000       403.494995    
   897.099976       402.908997    
   897.200012       402.378998    
   897.299988       401.259003    
   897.400024       400.658997    
   897.500000       401.313995    
   897.599976       401.864990    
   897.700012       401.694000    
   897.799988       401.919006    
   897.900024       402.619995    
   898.000000       403.816986    
   898.099976       405.437988    
   898.200012       406.540985    
   898.299988       406.321991    
   898.400024       405.352997    
   898.500000       405.130005    
   898.599976       405.250000    
   898.700012       405.688995    
   898.799988       405.799988    
   898.900024       405.480011    
   899.000000       405.976013    
   899.099976       406.804993    
   899.200012       408.109985    
   899.299988       408.709991    
   899.400024       409.059998    
   899.500000       408.627991    
   899.599976       408.411987    
   899.700012       408.312012    
   899.799988       408.950012    
   899.900024       409.196991    
   900.000000       409.613007    
   900.099976       410.726013    
   900.200012       410.837006    
   900.299988       409.058014    
   900.400024       407.527008    
   900.500000       406.725006    
   900.599976       407.169006    
   900.700012       408.618988    
   900.799988       409.984009    
   900.900024       410.833008    
   901.000000       410.924988    
   901.099976       410.634003    
   901.200012       410.468994    
   901.299988       410.329987    
   901.400024       410.907990    
   901.500000       412.513000    
   901.599976       413.674011    
   901.700012       415.246002    
   901.799988       416.519989    
   901.900024       416.915985    
   902.000000       417.260010    
   902.099976       417.209015    
   902.200012       418.674988    
   902.299988       421.763000    
   902.400024       423.545990    
   902.500000       423.505005    
   902.599976       423.035004    
   902.700012       422.304993    
   902.799988       421.348999    
   902.900024       419.169006    
   903.000000       416.510010    
   903.099976       414.545013    
   903.200012       413.959015    
   903.299988       413.963013    
   903.400024       413.447998    
   903.500000       413.640991    
   903.599976       413.472992    
   903.700012       413.609009    
   903.799988       414.493988    
   903.900024       415.617004    
   904.000000       415.871002    
   904.099976       416.130005    
   904.200012       415.928986    
   904.299988       414.720001    
   904.400024       414.765015    
   904.500000       414.321014    
   904.599976       414.377991    
   904.700012       415.139008    
   904.799988       415.772003    
   904.900024       416.760986    
   905.000000       417.812012    
   905.099976       419.147003    
   905.200012       418.850006    
   905.299988       418.570007    
   905.400024       418.808014    
   905.500000       418.437012    
   905.599976       417.687988    
   905.700012       417.390015    
   905.799988       416.417999    
   905.900024       414.446991    
   906.000000       412.985992    
   906.099976       411.661987    
   906.200012       411.311005    
   906.299988       411.696991    
   906.400024       411.554993    
   906.500000       410.497009    
   906.599976       409.549988    
   906.700012       409.062988    
   906.799988       408.643005    
   906.900024       407.992004    
   907.000000       407.471008    
   907.099976       407.506012    
   907.200012       407.282013    
   907.299988       405.475006    
   907.400024       404.308990    
   907.500000       403.843994    
   907.599976       403.756012    
   907.700012       403.828003    
   907.799988       403.787994    
   907.900024       403.390991    
   908.000000       402.808990    
   908.099976       402.126007    
   908.200012       401.782013    
   908.299988       402.320007    
   908.400024       403.270996    
   908.500000       402.501007    
   908.599976       402.790009    
   908.700012       403.421997    
   908.799988       403.846008    
   908.900024       404.045013    
   909.000000       404.572998    
   909.099976       406.441986    
   909.200012       408.125000    
   909.299988       407.598999    
   909.400024       406.367004    
   909.500000       404.475006    
   909.599976       403.117004    
   909.700012       402.358002    
   909.799988       402.325989    
   909.900024       402.931000    
   910.000000       403.425995    
   910.099976       403.227997    
   910.200012       402.973999    
   910.299988       402.321014    
   910.400024       402.028992    
   910.500000       403.058014    
   910.599976       404.296997    
   910.700012       405.161987    
   910.799988       405.248993    
   910.900024       404.937012    
   911.000000       404.691986    
   911.099976       404.941010    
   911.200012       405.488007    
   911.299988       405.273010    
   911.400024       405.647003    
   911.500000       405.938995    
   911.599976       406.489014    
   911.700012       407.359009    
   911.799988       408.378998    
   911.900024       409.949005    
   912.000000       412.229004    
   912.099976       414.445007    
   912.200012       415.524994    
   912.299988       417.169006    
   912.400024       418.872986    
   912.500000       420.691010    
   912.599976       421.864014    
   912.700012       422.041992    
   912.799988       423.559998    
   912.900024       424.269989    
   913.000000       425.014008    
   913.099976       425.546997    
   913.200012       425.795013    
   913.299988       425.777008    
   913.400024       425.783997    
   913.500000       425.652008    
   913.599976       426.083008    
   913.700012       425.947998    
   913.799988       426.076996    
   913.900024       426.079987    
   914.000000       426.126007    
   914.099976       425.375000    
   914.200012       424.803986    
   914.299988       424.157013    
   914.400024       425.385010    
   914.500000       428.011993    
   914.599976       429.984985    
   914.700012       430.759003    
   914.799988       430.406006    
   914.900024       430.259003    
   915.000000       430.609985    
   915.099976       431.160004    
   915.200012       431.238007    
   915.299988       431.088989    
   915.400024       431.873993    
   915.500000       433.274994    
   915.599976       434.092010    
   915.700012       434.739990    
   915.799988       435.476013    
   915.900024       437.330994    
   916.000000       438.196991    
   916.099976       438.259003    
   916.200012       438.113007    
   916.299988       437.053986    
   916.400024       435.667999    
   916.500000       433.748993    
   916.599976       432.997986    
   916.700012       432.062988    
   916.799988       431.897003    
   916.900024       432.277008    
   917.000000       432.576996    
   917.099976       432.532990    
   917.200012       432.053986    
   917.299988       431.312988    
   917.400024       431.593994    
   917.500000       432.079010    
   917.599976       431.848999    
   917.700012       430.776001    
   917.799988       429.171997    
   917.900024       427.989014    
   918.000000       428.088989    
   918.099976       427.709991    
   918.200012       427.941986    
   918.299988       429.257996    
   918.400024       430.157990    
   918.500000       430.802002    
   918.599976       431.016998    
   918.700012       431.048004    
   918.799988       430.677002    
   918.900024       430.398010    
   919.000000       430.532990    
   919.099976       430.149994    
   919.200012       430.783997    
   919.299988       431.134003    
   919.400024       431.100006    
   919.500000       430.414001    
   919.599976       429.593994    
   919.700012       429.355988    
   919.799988       429.477997    
   919.900024       428.997009    
   920.000000       429.144989    
   920.099976       428.821991    
   920.200012       428.281006    
   920.299988       426.881012    
   920.400024       425.851013    
   920.500000       425.316010    
   920.599976       424.570007    
   920.700012       423.903992    
   920.799988       423.130005    
   920.900024       422.221008    
   921.000000       421.056000    
   921.099976       420.388000    
   921.200012       419.471008    
   921.299988       418.674988    
   921.400024       418.126007    
   921.500000       417.934998    
   921.599976       416.212006    
   921.700012       414.727997    
   921.799988       413.903992    
   921.900024       414.312988    
   922.000000       414.105988    
   922.099976       413.875000    
   922.200012       414.320007    
   922.299988       414.472992    
   922.400024       414.350006    
   922.500000       413.644989    
   922.599976       412.467010    
   922.700012       411.820007    
   922.799988       412.194000    
   922.900024       413.845001    
   923.000000       415.259003    
   923.099976       415.852997    
   923.200012       416.188995    
   923.299988       417.164001    
   923.400024       418.704987    
   923.500000       421.195007    
   923.599976       422.067993    
   923.700012       421.681000    
   923.799988       420.796997    
   923.900024       419.981995    
   924.000000       419.984009    
   924.099976       420.266998    
   924.200012       419.489014    
   924.299988       418.251007    
   924.400024       417.669006    
   924.500000       417.993011    
   924.599976       418.609985    
   924.700012       418.579987    
   924.799988       418.192993    
   924.900024       417.571014    
   925.000000       416.997009    
   925.099976       415.890991    
   925.200012       414.971985    
   925.299988       414.210999    
   925.400024       413.140015    
   925.500000       412.661011    
   925.599976       412.713013    
   925.700012       413.279999    
   925.799988       413.907013    
   925.900024       414.677002    
   926.000000       415.927002    
   926.099976       416.071014    
   926.200012       416.355988    
   926.299988       416.178009    
   926.400024       415.863007    
   926.500000       416.699005    
   926.599976       417.763000    
   926.700012       418.752014    
   926.799988       419.942993    
   926.900024       421.131989    
   927.000000       421.716003    
   927.099976       421.931000    
   927.200012       421.032990    
   927.299988       419.993988    
   927.400024       419.411987    
   927.500000       418.838989    
   927.599976       418.019012    
   927.700012       416.828003    
   927.799988       415.953003    
   927.900024       415.213013    
   928.000000       415.265015    
   928.099976       415.908997    
   928.200012       416.641998    
   928.299988       417.278992    
   928.400024       417.356995    
   928.500000       417.872009    
   928.599976       418.553009    
   928.700012       419.404999    
   928.799988       419.402008    
   928.900024       418.572998    
   929.000000       418.558014    
   929.099976       417.872986    
   929.200012       415.812988    
   929.299988       413.911987    
   929.400024       412.205994    
   929.500000       410.476990    
   929.599976       409.584015    
   929.700012       409.932007    
   929.799988       410.529999    
   929.900024       410.888000    
   930.000000       410.816010    
   930.099976       411.132996    
   930.200012       411.479004    
   930.299988       412.666992    
   930.400024       413.657013    
   930.500000       415.101013    
   930.599976       415.385986    
   930.700012       414.705994    
   930.799988       414.408997    
   930.900024       414.312012    
   931.000000       414.024994    
   931.099976       413.459015    
   931.200012       412.757996    
   931.299988       411.933014    
   931.400024       411.669006    
   931.500000       411.976013    
   931.599976       412.372986    
   931.700012       412.878998    
   931.799988       413.438995    
   931.900024       414.237000    
   932.000000       413.731995    
   932.099976       411.395996    
   932.200012       410.473999    
   932.299988       410.674011    
   932.400024       410.791992    
   932.500000       410.864990    
   932.599976       410.786987    
   932.700012       411.385986    
   932.799988       411.766998    
   932.900024       411.907013    
   933.000000       411.981995    
   933.099976       411.809998    
   933.200012       411.480011    
   933.299988       410.302002    
   933.400024       409.912994    
   933.500000       410.384003    
   933.599976       412.135986    
   933.700012       414.003998    
   933.799988       414.087006    
   933.900024       414.071991    
   934.000000       413.536987    
   934.099976       412.398010    
   934.200012       412.385986    
   934.299988       412.572998    
   934.400024       412.598999    
   934.500000       412.979004    
   934.599976       413.250000    
   934.700012       412.938995    
   934.799988       412.539001    
   934.900024       411.830994    
   935.000000       410.946014    
   935.099976       410.239014    
   935.200012       411.248993    
   935.299988       412.919006    
   935.400024       413.338989    
   935.500000       413.354004    
   935.599976       413.380005    
   935.700012       413.145996    
   935.799988       412.739014    
   935.900024       412.350006    
   936.000000       412.295013    
   936.099976       412.479004    
   936.200012       412.463989    
   936.299988       412.558014    
   936.400024       412.807007    
   936.500000       412.479004    
   936.599976       412.648987    
   936.700012       413.125000    
   936.799988       413.433990    
   936.900024       414.303009    
   937.000000       416.235992    
   937.099976       417.313995    
   937.200012       417.335999    
   937.299988       416.631989    
   937.400024       416.533997    
   937.500000       417.130005    
   937.599976       418.299988    
   937.700012       418.329987    
   937.799988       418.514008    
   937.900024       418.747986    
   938.000000       419.175995    
   938.099976       419.813995    
   938.200012       421.130005    
   938.299988       422.210999    
   938.400024       421.753998    
   938.500000       422.169006    
   938.599976       422.747986    
   938.700012       422.970001    
   938.799988       421.511993    
   938.900024       420.348999    
   939.000000       418.963989    
   939.099976       417.622009    
   939.200012       416.858002    
   939.299988       416.399994    
   939.400024       416.505005    
   939.500000       416.626007    
   939.599976       416.255005    
   939.700012       416.536011    
   939.799988       417.529999    
   939.900024       418.529999    
   940.000000       418.769989    
   940.099976       418.458008    
   940.200012       419.093994    
   940.299988       419.975006    
   940.400024       421.028992    
   940.500000       421.869995    
   940.599976       421.747009    
   940.700012       421.859009    
   940.799988       422.571014    
   940.900024       423.433990    
   941.000000       423.846985    
   941.099976       423.257996    
   941.200012       422.015015    
   941.299988       420.338013    
   941.400024       419.725006    
   941.500000       419.648987    
   941.599976       420.925995    
   941.700012       422.855011    
   941.799988       422.851013    
   941.900024       422.243011    
   942.000000       422.799011    
   942.099976       425.100006    
   942.200012       426.635986    
   942.299988       427.850006    
   942.400024       429.303986    
   942.500000       430.463989    
   942.599976       430.858002    
   942.700012       431.333008    
   942.799988       431.407990    
   942.900024       431.664001    
   943.000000       432.589996    
   943.099976       432.806000    
   943.200012       432.946014    
   943.299988       432.891998    
   943.400024       432.667999    
   943.500000       432.380005    
   943.599976       432.286011    
   943.700012       432.299988    
   943.799988       431.558990    
   943.900024       430.855988    
   944.000000       431.013000    
   944.099976       431.317993    
   944.200012       430.963989    
   944.299988       430.295013    
   944.400024       429.295990    
   944.500000       428.902008    
   944.599976       428.248993    
   944.700012       428.247986    
   944.799988       429.118011    
   944.900024       430.046997    
   945.000000       430.306000    
   945.099976       430.596985    
   945.200012       431.143005    
   945.299988       431.190002    
   945.400024       431.213013    
   945.500000       430.203003    
   945.599976       428.734985    
   945.700012       427.115997    
   945.799988       427.015015    
   945.900024       427.824005    
   946.000000       428.747986    
   946.099976       428.167999    
   946.200012       427.167999    
   946.299988       426.407013    
   946.400024       426.321014    
   946.500000       427.313995    
   946.599976       427.381012    
   946.700012       427.600006    
   946.799988       428.906006    
   946.900024       429.343994    
   947.000000       429.623993    
   947.099976       429.960999    
   947.200012       429.643005    
   947.299988       429.115997    
   947.400024       428.546997    
   947.500000       429.092010    
   947.599976       429.083008    
   947.700012       429.239990    
   947.799988       429.009003    
   947.900024       428.373993    
   948.000000       427.378998    
   948.099976       425.643005    
   948.200012       424.354004    
   948.299988       423.830994    
   948.400024       423.899994    
   948.500000       424.605988    
   948.599976       425.403992    
   948.700012       426.303009    
   948.799988       426.536987    
   948.900024       427.113007    
   949.000000       427.953003    
   949.099976       428.463013    
   949.200012       428.803009    
   949.299988       430.446014    
   949.400024       432.092987    
   949.500000       432.911987    
   949.599976       432.838989    
   949.700012       431.559998    
   949.799988       430.799011    
   949.900024       430.401001    
   950.000000       429.744995    
   950.099976       428.713013    
   950.200012       427.290985    
   950.299988       426.377991    
   950.400024       426.559998    
   950.500000       427.183990    
   950.599976       427.872986    
   950.700012       427.832001    
   950.799988       427.042999    
   950.900024       425.710999    
   951.000000       425.471985    
   951.099976       426.212006    
   951.200012       427.054993    
   951.299988       427.501007    
   951.400024       427.670013    
   951.500000       428.566986    
   951.599976       429.148010    
   951.700012       428.859009    
   951.799988       428.566986    
   951.900024       427.458008    
   952.000000       426.661011    
   952.099976       426.440002    
   952.200012       426.282013    
   952.299988       425.334991    
   952.400024       425.018005    
   952.500000       425.333008    
   952.599976       425.509003    
   952.700012       425.571991    
   952.799988       425.192993    
   952.900024       425.243988    
   953.000000       424.273010    
   953.099976       423.339996    
   953.200012       424.000000    
   953.299988       426.247986    
   953.400024       427.854004    
   953.500000       428.414001    
   953.599976       428.605011    
   953.700012       428.989990    
   953.799988       429.128998    
   953.900024       430.281006    
   954.000000       431.541992    
   954.099976       432.295013    
   954.200012       432.688995    
   954.299988       432.981995    
   954.400024       433.515991    
   954.500000       434.346985    
   954.599976       435.140015    
   954.700012       435.298004    
   954.799988       435.595001    
   954.900024       435.981995    
   955.000000       436.722992    
   955.099976       436.855988    
   955.200012       435.787994    
   955.299988       434.617004    
   955.400024       434.572998    
   955.500000       434.453003    
   955.599976       433.924011    
   955.700012       433.500000    
   955.799988       432.588013    
   955.900024       433.351013    
   956.000000       433.772003    
   956.099976       433.473999    
   956.200012       431.929993    
   956.299988       430.226990    
   956.400024       429.204010    
   956.500000       428.954987    
   956.599976       428.501007    
   956.700012       427.149994    
   956.799988       426.457001    
   956.900024       425.829010    
   957.000000       424.789001    
   957.099976       424.518005    
   957.200012       423.683990    
   957.299988       422.563995    
   957.400024       421.403992    
   957.500000       420.261993    
   957.599976       419.485992    
   957.700012       418.164001    
   957.799988       417.247009    
   957.900024       417.364990    
   958.000000       417.924988    
   958.099976       418.054993    
   958.200012       417.539001    
   958.299988       417.833008    
   958.400024       418.394012    
   958.500000       418.891998    
   958.599976       420.072998    
   958.700012       420.873993    
   958.799988       420.772003    
   958.900024       420.569000    
   959.000000       420.277008    
   959.099976       419.654999    
   959.200012       420.575989    
   959.299988       421.834991    
   959.400024       422.673004    
   959.500000       421.584015    
   959.599976       420.519989    
   959.700012       419.686005    
   959.799988       418.684998    
   959.900024       418.598999    
   960.000000       417.718994    
   960.099976       416.960999    
   960.200012       416.397003    
   960.299988       416.104004    
   960.400024       415.868988    
   960.500000       415.558014    
   960.599976       415.140015    
   960.700012       414.556000    
   960.799988       414.782990    
   960.900024       414.218994    
   961.000000       414.059998    
   961.099976       413.865997    
   961.200012       413.588989    
   961.299988       412.580994    
   961.400024       410.739014    
   961.500000       409.473999    
   961.599976       409.554993    
   961.700012       410.510010    
   961.799988       410.820007    
   961.900024       411.084015    
   962.000000       411.192993    
   962.099976       411.936005    
   962.200012       412.493988    
   962.299988       413.092010    
   962.400024       413.851013    
   962.500000       414.269989    
   962.599976       414.256989    
   962.700012       414.113007    
   962.799988       414.355988    
   962.900024       414.140991    
   963.000000       414.558990    
   963.099976       415.397003    
   963.200012       416.782013    
   963.299988       419.269012    
   963.400024       421.126007    
   963.500000       422.171997    
   963.599976       422.167999    
   963.700012       421.842010    
   963.799988       421.441010    
   963.900024       421.075012    
   964.000000       420.536011    
   964.099976       420.338013    
   964.200012       420.384003    
   964.299988       420.239990    
   964.400024       419.407013    
   964.500000       418.524994    
   964.599976       416.863007    
   964.700012       415.862000    
   964.799988       414.683990    
   964.900024       414.490997    
   965.000000       414.690002    
   965.099976       415.076996    
   965.200012       415.635010    
   965.299988       415.703003    
   965.400024       416.023010    
   965.500000       417.126007    
   965.599976       419.351990    
   965.700012       421.701996    
   965.799988       422.964996    
   965.900024       424.114990    
   966.000000       425.338013    
   966.099976       426.033997    
   966.200012       426.565002    
   966.299988       426.190002    
   966.400024       426.278992    
   966.500000       426.791992    
   966.599976       426.717987    
   966.700012       425.378998    
   966.799988       425.144012    
   966.900024       425.614014    
   967.000000       426.244995    
   967.099976       427.182007    
   967.200012       427.203003    
   967.299988       427.355011    
   967.400024       427.756012    
   967.500000       427.709015    
   967.599976       427.899994    
   967.700012       427.753998    
   967.799988       426.894989    
   967.900024       426.868011    
   968.000000       426.700989    
   968.099976       426.856995    
   968.200012       427.716003    
   968.299988       428.833008    
   968.400024       429.509003    
   968.500000       430.898010    
   968.599976       432.277008    
   968.700012       432.863007    
   968.799988       432.011993    
   968.900024       431.291992    
   969.000000       430.593994    
   969.099976       431.056000    
   969.200012       431.421997    
   969.299988       430.881012    
   969.400024       430.824005    
   969.500000       431.454010    
   969.599976       432.375000    
   969.700012       433.589996    
   969.799988       433.873993    
   969.900024       433.114014    
   970.000000       433.011993    
   970.099976       433.152008    
   970.200012       433.843994    
   970.299988       434.790009    
   970.400024       435.660004    
   970.500000       436.480011    
   970.599976       437.121002    
   970.700012       438.471008    
   970.799988       438.243988    
   970.900024       437.029999    
   971.000000       435.213013    
   971.099976       433.825012    
   971.200012       433.231995    
   971.299988       433.391998    
   971.400024       433.665009    
   971.500000       432.992004    
   971.599976       432.078003    
   971.700012       431.970001    
   971.799988       431.920990    
   971.900024       432.023010    
   972.000000       431.730011    
   972.099976       432.763000    
   972.200012       432.821014    
   972.299988       432.045013    
   972.400024       431.608002    
   972.500000       431.424011    
   972.599976       431.739014    
   972.700012       432.962006    
   972.799988       434.085999    
   972.900024       435.252014    
   973.000000       436.522003    
   973.099976       437.884003    
   973.200012       438.183990    
   973.299988       438.268005    
   973.400024       438.511993    
   973.500000       439.843994    
   973.599976       441.062988    
   973.700012       442.097992    
   973.799988       442.966003    
   973.900024       443.359009    
   974.000000       443.066986    
   974.099976       442.984009    
   974.200012       442.933990    
   974.299988       443.726990    
   974.400024       444.562012    
   974.500000       444.484009    
   974.599976       444.273010    
   974.700012       443.588013    
   974.799988       443.246002    
   974.900024       443.968994    
   975.000000       444.381012    
   975.099976       443.602997    
   975.200012       442.524994    
   975.299988       442.039001    
   975.400024       442.437012    
   975.500000       442.871002    
   975.599976       442.667999    
   975.700012       442.639008    
   975.799988       443.888000    
   975.900024       445.295013    
   976.000000       445.880005    
   976.099976       446.032990    
   976.200012       446.033997    
   976.299988       446.449005    
   976.400024       446.829987    
   976.500000       445.765015    
   976.599976       444.963989    
   976.700012       444.915009    
   976.799988       444.475006    
   976.900024       444.128998    
   977.000000       444.406006    
   977.099976       445.239014    
   977.200012       446.884003    
   977.299988       449.167999    
   977.400024       450.622986    
   977.500000       452.057007    
   977.599976       452.880005    
   977.700012       452.299988    
   977.799988       451.947998    
   977.900024       451.518005    
   978.000000       451.608002    
   978.099976       451.742004    
   978.200012       452.003998    
   978.299988       451.320007    
   978.400024       450.170990    
   978.500000       448.306000    
   978.599976       446.753998    
   978.700012       447.123993    
   978.799988       448.635986    
   978.900024       450.454987    
   979.000000       451.601990    
   979.099976       452.164001    
   979.200012       452.114990    
   979.299988       451.684998    
   979.400024       450.709015    
   979.500000       450.337006    
   979.599976       450.998993    
   979.700012       451.501007    
   979.799988       452.036987    
   979.900024       450.954987    
   980.000000       449.621002    
   980.099976       448.842987    
   980.200012       448.328003    
   980.299988       448.109009    
   980.400024       447.773010    
   980.500000       446.677002    
   980.599976       445.377991    
   980.700012       443.056000    
   980.799988       440.519012    
   980.900024       438.670013    
   981.000000       436.830994    
   981.099976       434.131012    
   981.200012       432.334015    
   981.299988       430.575989    
   981.400024       430.108002    
   981.500000       430.494995    
   981.599976       430.212006    
   981.700012       430.368988    
   981.799988       430.000000    
   981.900024       429.532013    
   982.000000       428.559998    
   982.099976       427.654999    
   982.200012       427.071991    
   982.299988       426.160004    
   982.400024       424.714996    
   982.500000       423.669006    
   982.599976       424.252991    
   982.700012       424.901001    
   982.799988       424.989990    
   982.900024       425.045990    
   983.000000       425.648987    
   983.099976       425.726990    
   983.200012       424.731995    
   983.299988       423.415009    
   983.400024       422.730011    
   983.500000       423.177002    
   983.599976       423.558990    
   983.700012       425.190002    
   983.799988       426.273987    
   983.900024       426.619995    
   984.000000       427.385010    
   984.099976       428.528015    
   984.200012       429.520996    
   984.299988       431.191010    
   984.400024       432.623993    
   984.500000       434.132996    
   984.599976       436.230988    
   984.700012       438.170013    
   984.799988       439.037994    
   984.900024       439.044006    
   985.000000       439.437988    
   985.099976       440.087006    
   985.200012       440.260010    
   985.299988       439.709991    
   985.400024       440.406006    
   985.500000       441.265991    
   985.599976       442.251007    
   985.700012       443.070007    
   985.799988       443.681000    
   985.900024       444.352997    
   986.000000       444.380005    
   986.099976       444.863007    
   986.200012       444.673004    
   986.299988       444.795013    
   986.400024       444.700989    
   986.500000       443.589996    
   986.599976       442.682007    
   986.700012       442.449005    
   986.799988       442.968994    
   986.900024       444.019989    
   987.000000       445.279999    
   987.099976       446.001007    
   987.200012       446.544006    
   987.299988       446.162994    
   987.400024       445.299011    
   987.500000       444.652008    
   987.599976       444.407990    
   987.700012       444.112000    
   987.799988       443.912994    
   987.900024       444.020996    
   988.000000       443.354004    
   988.099976       442.509003    
   988.200012       442.381012    
   988.299988       442.691986    
   988.400024       443.151001    
   988.500000       443.419006    
   988.599976       443.877014    
   988.700012       444.511993    
   988.799988       444.454010    
   988.900024       444.669006    
   989.000000       445.428009    
   989.099976       447.777008    
   989.200012       448.229004    
   989.299988       448.377014    
   989.400024       448.837006    
   989.500000       448.953003    
   989.599976       448.893005    
   989.700012       448.682007    
   989.799988       448.355011    
   989.900024       447.700989    
   990.000000       447.408997    
   990.099976       448.199005    
   990.200012       448.535004    
   990.299988       447.937988    
   990.400024       448.269989    
   990.500000       449.157013    
   990.599976       449.312012    
   990.700012       449.696014    
   990.799988       449.770996    
   990.900024       449.414001    
   991.000000       448.656006    
   991.099976       449.373993    
   991.200012       449.563995    
   991.299988       448.923004    
   991.400024       448.346985    
   991.500000       447.928986    
   991.599976       447.381989    
   991.700012       446.123993    
   991.799988       444.757996    
   991.900024       443.563995    
   992.000000       443.197998    
   992.099976       443.640991    
   992.200012       444.552002    
   992.299988       444.894989    
   992.400024       444.621002    
   992.500000       444.076996    
   992.599976       443.843994    
   992.700012       444.261993    
   992.799988       445.203003    
   992.900024       446.466003    
   993.000000       447.459991    
   993.099976       447.127014    
   993.200012       446.128998    
   993.299988       444.515991    
   993.400024       443.548004    
   993.500000       443.967010    
   993.599976       444.473999    
   993.700012       444.505005    
   993.799988       444.940002    
   993.900024       445.862000    
   994.000000       446.696014    
   994.099976       446.174011    
   994.200012       444.658997    
   994.299988       443.183014    
   994.400024       442.325012    
   994.500000       442.156006    
   994.599976       442.958008    
   994.700012       444.420013    
   994.799988       445.704010    
   994.900024       446.632996    
   995.000000       447.609985    
   995.099976       449.106995    
   995.200012       450.498993    
   995.299988       451.079987    
   995.400024       450.763000    
   995.500000       450.720001    
   995.599976       451.131989    
   995.700012       451.292999    
   995.799988       451.540985    
   995.900024       451.334015    
   996.000000       451.947998    
   996.099976       452.580994    
   996.200012       453.692993    
   996.299988       455.247009    
   996.400024       456.500000    
   996.500000       458.018005    
   996.599976       458.855011    
   996.700012       458.972992    
   996.799988       458.239990    
   996.900024       458.596985    
   997.000000       459.066986    
   997.099976       459.407013    
   997.200012       459.588989    
   997.299988       460.420990    
   997.400024       460.446991    
   997.500000       460.678009    
   997.599976       459.839996    
   997.700012       458.664001    
   997.799988       458.117004    
   997.900024       456.618011    
   998.000000       455.683014    
   998.099976       455.994995    
   998.200012       456.319000    
   998.299988       456.937012    
   998.400024       456.580994    
   998.500000       455.596985    
   998.599976       453.941010    
   998.700012       451.954987    
   998.799988       451.210999    
   998.900024       450.227997    
   999.000000       449.653992    
   999.099976       449.138000    
   999.200012       449.084991    
   999.299988       448.630005    
   999.400024       448.145996    
   999.500000       448.091003    
   999.599976       447.665985    
   999.700012       446.635986    
   999.799988       446.386993    
   999.900024       447.209015    
   1000.00000       447.072998    
   1000.09998       446.855988    
   1000.20001       446.950012    
   1000.29999       447.269989    
   1000.40002       447.020996    
   1000.50000       445.955994    
   1000.59998       445.990997    
   1000.70001       447.170013    
   1000.79999       447.800995    
   1000.90002       447.424988    
   1001.00000       447.015015    
   1001.09998       447.408997    
   1001.20001       448.227997    
   1001.29999       449.006989    
   1001.40002       449.996002    
   1001.50000       451.026001    
   1001.59998       451.850006    
   1001.70001       451.178986    
   1001.79999       450.721985    
   1001.90002       451.141998    
   1002.00000       452.182007    
   1002.09998       453.338989    
   1002.20001       454.306000    
   1002.29999       455.812012    
   1002.40002       456.878998    
   1002.50000       458.707001    
   1002.59998       459.346985    
   1002.70001       458.226990    
   1002.79999       457.575012    
   1002.90002       457.674988    
   1003.00000       457.989014    
   1003.09998       458.548004    
   1003.20001       459.605988    
   1003.29999       459.695007    
   1003.40002       458.875000    
   1003.50000       458.234009    
   1003.59998       458.287994    
   1003.70001       459.407013    
   1003.79999       459.906006    
   1003.90002       460.743988    
   1004.00000       460.796997    
   1004.09998       459.790985    
   1004.20001       459.149994    
   1004.29999       458.653015    
   1004.40002       458.694000    
   1004.50000       458.320007    
   1004.59998       458.152008    
   1004.70001       457.582001    
   1004.79999       456.351013    
   1004.90002       456.016998    
   1005.00000       456.993988    
   1005.09998       458.036987    
   1005.20001       458.450012    
   1005.29999       458.717010    
   1005.40002       459.473999    
   1005.50000       459.761993    
   1005.59998       460.115997    
   1005.70001       459.804993    
   1005.79999       459.212006    
   1005.90002       458.726990    
   1006.00000       458.151001    
   1006.09998       457.158997    
   1006.20001       457.281006    
   1006.29999       457.384003    
   1006.40002       457.561005    
   1006.50000       457.470001    
   1006.59998       457.195007    
   1006.70001       457.046997    
   1006.79999       457.187012    
   1006.90002       457.550995    
   1007.00000       458.239014    
   1007.09998       458.023010    
   1007.20001       457.398987    
   1007.29999       457.175995    
   1007.40002       457.140015    
   1007.50000       456.989990    
   1007.59998       457.393005    
   1007.70001       458.056000    
   1007.79999       458.446014    
   1007.90002       458.167999    
   1008.00000       457.325989    
   1008.09998       457.528992    
   1008.20001       458.239990    
   1008.29999       457.807007    
   1008.40002       457.194000    
   1008.50000       456.657013    
   1008.59998       456.760010    
   1008.70001       456.915985    
   1008.79999       456.687988    
   1008.90002       456.427002    
   1009.00000       455.682007    
   1009.09998       455.726990    
   1009.20001       455.393005    
   1009.29999       453.686005    
   1009.40002       452.420013    
   1009.50000       452.010010    
   1009.59998       452.175995    
   1009.70001       452.773987    
   1009.79999       453.440002    
   1009.90002       453.726990    
   1010.00000       454.002991    
   1010.09998       454.416992    
   1010.20001       454.799011    
   1010.29999       456.792999    
   1010.40002       458.829010    
   1010.50000       460.576996    
   1010.59998       461.519989    
   1010.70001       461.720001    
   1010.79999       462.265015    
   1010.90002       462.889008    
   1011.00000       463.139008    
   1011.09998       462.679993    
   1011.20001       463.259003    
   1011.29999       463.531006    
   1011.40002       464.087006    
   1011.50000       465.519989    
   1011.59998       466.414001    
   1011.70001       466.561005    
   1011.79999       465.958008    
   1011.90002       465.821991    
   1012.00000       465.458008    
   1012.09998       464.575989    
   1012.20001       464.260986    
   1012.29999       464.492004    
   1012.40002       464.325012    
   1012.50000       463.011993    
   1012.59998       462.335999    
   1012.70001       463.315002    
   1012.79999       465.105011    
   1012.90002       467.320007    
   1013.00000       467.549988    
   1013.09998       467.553009    
   1013.20001       468.755005    
   1013.29999       469.286011    
   1013.40002       468.350006    
   1013.50000       467.201996    
   1013.59998       466.851990    
   1013.70001       466.579987    
   1013.79999       466.867004    
   1013.90002       467.697998    
   1014.00000       468.717010    
   1014.09998       468.984985    
   1014.20001       468.924988    
   1014.29999       469.459991    
   1014.40002       469.244995    
   1014.50000       468.885986    
   1014.59998       469.145996    
   1014.70001       469.524994    
   1014.79999       469.528992    
   1014.90002       468.681000    
   1015.00000       467.927002    
   1015.09998       467.635986    
   1015.20001       467.738007    
   1015.29999       467.869995    
   1015.40002       467.411987    
   1015.50000       467.178986    
   1015.59998       467.833008    
   1015.70001       469.907990    
   1015.79999       471.515015    
   1015.90002       472.496002    
   1016.00000       472.058990    
   1016.09998       471.069000    
   1016.20001       470.503998    
   1016.29999       470.648987    
   1016.40002       470.231995    
   1016.50000       469.220001    
   1016.59998       469.181000    
   1016.70001       469.250000    
   1016.79999       469.295990    
   1016.90002       469.042999    
   1017.00000       468.485992    
   1017.09998       467.628998    
   1017.20001       467.493011    
   1017.29999       467.722992    
   1017.40002       467.816010    
   1017.50000       468.518005    
   1017.59998       469.403992    
   1017.70001       469.337006    
   1017.79999       469.450012    
   1017.90002       469.475006    
   1018.00000       469.027008    
   1018.09998       467.977997    
   1018.20001       467.709015    
   1018.29999       468.640991    
   1018.40002       469.282013    
   1018.50000       469.372986    
   1018.59998       468.917999    
   1018.70001       468.980988    
   1018.79999       468.542999    
   1018.90002       467.895996    
   1019.00000       466.924011    
   1019.09998       466.194000    
   1019.20001       465.838989    
   1019.29999       466.239014    
   1019.40002       466.490997    
   1019.50000       466.829010    
   1019.59998       467.649994    
   1019.70001       468.079010    
   1019.79999       469.040009    
   1019.90002       469.188995    
   1020.00000       468.910004    
   1020.09998       468.591003    
   1020.20001       468.479004    
   1020.29999       468.364990    
   1020.40002       468.005005    
   1020.50000       467.315002    
   1020.59998       467.709991    
   1020.70001       468.433990    
   1020.79999       468.425995    
   1020.90002       468.454010    
   1021.00000       469.253998    
   1021.09998       469.244995    
   1021.20001       468.019989    
   1021.29999       467.164001    
   1021.40002       466.757996    
   1021.50000       466.718994    
   1021.59998       466.739014    
   1021.70001       466.567993    
   1021.79999       465.889008    
   1021.90002       465.384003    
   1022.00000       465.798004    
   1022.09998       466.166992    
   1022.20001       466.066986    
   1022.29999       466.399994    
   1022.40002       466.940002    
   1022.50000       467.567993    
   1022.59998       468.274994    
   1022.70001       468.312988    
   1022.79999       468.256989    
   1022.90002       467.487000    
   1023.00000       466.847992    
   1023.09998       465.937012    
   1023.20001       465.125000    
   1023.29999       465.278992    
   1023.40002       466.319000    
   1023.50000       467.442993    
   1023.59998       467.976013    
   1023.70001       468.065002    
   1023.79999       468.243988    
   1023.90002       467.846985    
   1024.00000       467.234985    
   1024.09998       466.868988    
   1024.19995       467.446014    
   1024.30005       467.476990    
   1024.40002       467.691986    
   1024.50000       468.446014    
   1024.59998       468.533997    
   1024.69995       468.649994    
   1024.80005       469.575012    
   1024.90002       470.885010    
   1025.00000       471.933990    
   1025.09998       471.884003    
   1025.19995       471.885986    
   1025.30005       472.311005    
   1025.40002       472.282990    
   1025.50000       470.683014    
   1025.59998       468.661987    
   1025.69995       467.976990    
   1025.80005       469.104004    
   1025.90002       470.994995    
   1026.00000       470.898010    
   1026.09998       470.260010    
   1026.19995       470.365997    
   1026.30005       471.274994    
   1026.40002       472.083008    
   1026.50000       472.467010    
   1026.59998       472.864014    
   1026.69995       473.920990    
   1026.80005       474.687988    
   1026.90002       474.457001    
   1027.00000       474.889008    
   1027.09998       475.848999    
   1027.19995       477.015015    
   1027.30005       478.865997    
   1027.40002       479.845001    
   1027.50000       480.859009    
   1027.59998       480.514008    
   1027.69995       479.148010    
   1027.80005       477.957001    
   1027.90002       476.367004    
   1028.00000       476.579010    
   1028.09998       476.743988    
   1028.19995       476.023010    
   1028.30005       475.056000    
   1028.40002       474.768005    
   1028.50000       475.131012    
   1028.59998       474.751007    
   1028.69995       474.468994    
   1028.80005       472.932007    
   1028.90002       471.980988    
   1029.00000       470.803009    
   1029.09998       469.244995    
   1029.19995       467.496002    
   1029.30005       465.299011    
   1029.40002       464.085999    
   1029.50000       463.290985    
   1029.59998       463.157013    
   1029.69995       462.992004    
   1029.80005       463.183014    
   1029.90002       462.743988    
   1030.00000       461.829010    
   1030.09998       462.274994    
   1030.19995       462.329987    
   1030.30005       463.351990    
   1030.40002       464.548004    
   1030.50000       465.105988    
   1030.59998       464.687012    
   1030.69995       463.365997    
   1030.80005       463.022003    
   1030.90002       463.125000    
   1031.00000       464.190002    
   1031.09998       465.457001    
   1031.19995       466.385010    
   1031.30005       467.419006    
   1031.40002       468.562988    
   1031.50000       469.450012    
   1031.59998       470.382996    
   1031.69995       471.924011    
   1031.80005       472.899994    
   1031.90002       472.402008    
   1032.00000       471.936005    
   1032.09998       471.692993    
   1032.19995       470.798004    
   1032.30005       469.079010    
   1032.40002       468.657990    
   1032.50000       468.888000    
   1032.59998       468.553986    
   1032.69995       467.631989    
   1032.80005       467.403992    
   1032.90002       468.056000    
   1033.00000       468.858002    
   1033.09998       469.941986    
   1033.19995       470.769989    
   1033.30005       471.493011    
   1033.40002       470.746002    
   1033.50000       469.044006    
   1033.59998       468.269012    
   1033.69995       468.020996    
   1033.80005       467.181000    
   1033.90002       465.614990    
   1034.00000       464.773987    
   1034.09998       464.395996    
   1034.19995       465.347992    
   1034.30005       467.119995    
   1034.40002       468.243011    
   1034.50000       469.032990    
   1034.59998       468.936005    
   1034.69995       468.369995    
   1034.80005       467.095001    
   1034.90002       465.079987    
   1035.00000       463.647003    
   1035.09998       461.829987    
   1035.19995       460.216003    
   1035.30005       459.863007    
   1035.40002       460.187012    
   1035.50000       460.368988    
   1035.59998       460.834015    
   1035.69995       461.833008    
   1035.80005       462.903992    
   1035.90002       463.480011    
   1036.00000       464.023987    
   1036.09998       464.992004    
   1036.19995       466.062012    
   1036.30005       466.563995    
   1036.40002       466.647003    
   1036.50000       467.013000    
   1036.59998       467.377991    
   1036.69995       468.679993    
   1036.80005       469.934998    
   1036.90002       469.901001    
   1037.00000       468.846985    
   1037.09998       468.234009    
   1037.19995       467.996002    
   1037.30005       467.403992    
   1037.40002       466.210999    
   1037.50000       464.981995    
   1037.59998       463.476013    
   1037.69995       461.731995    
   1037.80005       460.790985    
   1037.90002       460.290009    
   1038.00000       459.852997    
   1038.09998       458.812988    
   1038.19995       458.825989    
   1038.30005       458.097992    
   1038.40002       458.432007    
   1038.50000       458.971008    
   1038.59998       459.740997    
   1038.69995       461.761993    
   1038.80005       463.632996    
   1038.90002       464.359009    
   1039.00000       464.558014    
   1039.09998       464.920013    
   1039.19995       465.489014    
   1039.30005       465.993011    
   1039.40002       465.941010    
   1039.50000       465.084991    
   1039.59998       464.231995    
   1039.69995       463.750000    
   1039.80005       464.398010    
   1039.90002       464.135010    
   1040.00000       464.847992    
   1040.09998       465.652008    
   1040.19995       466.289001    
   1040.30005       468.093994    
   1040.40002       468.821014    
   1040.50000       468.825989    
   1040.59998       468.753998    
   1040.69995       468.394989    
   1040.80005       467.393005    
   1040.90002       467.628998    
   1041.00000       468.980988    
   1041.09998       469.944000    
   1041.19995       470.377014    
   1041.30005       471.029999    
   1041.40002       472.338989    
   1041.50000       473.178009    
   1041.59998       474.015991    
   1041.69995       474.562988    
   1041.80005       473.984009    
   1041.90002       473.358002    
   1042.00000       473.282013    
   1042.09998       473.670990    
   1042.19995       473.657013    
   1042.30005       474.287994    
   1042.40002       475.328003    
   1042.50000       475.475006    
   1042.59998       475.321991    
   1042.69995       475.845001    
   1042.80005       475.423004    
   1042.90002       474.821014    
   1043.00000       474.569000    
   1043.09998       474.709015    
   1043.19995       475.317993    
   1043.30005       475.770996    
   1043.40002       475.584015    
   1043.50000       475.417999    
   1043.59998       475.321991    
   1043.69995       475.080994    
   1043.80005       474.102997    
   1043.90002       473.908997    
   1044.00000       473.519012    
   1044.09998       473.177002    
   1044.19995       472.459015    
   1044.30005       471.977997    
   1044.40002       471.699005    
   1044.50000       472.596985    
   1044.59998       473.759003    
   1044.69995       474.862000    
   1044.80005       474.346008    
   1044.90002       473.337006    
   1045.00000       473.095001    
   1045.09998       473.584991    
   1045.19995       474.342010    
   1045.30005       474.804993    
   1045.40002       474.985992    
   1045.50000       474.773987    
   1045.59998       475.178986    
   1045.69995       475.641998    
   1045.80005       475.182007    
   1045.90002       473.979004    
   1046.00000       472.912994    
   1046.09998       472.585999    
   1046.19995       473.033997    
   1046.30005       473.760010    
   1046.40002       473.419006    
   1046.50000       472.901001    
   1046.59998       471.912994    
   1046.69995       471.615997    
   1046.80005       471.976013    
   1046.90002       472.584015    
   1047.00000       473.119995    
   1047.09998       473.214996    
   1047.19995       472.773987    
   1047.30005       470.953003    
   1047.40002       469.661011    
   1047.50000       469.424011    
   1047.59998       469.622009    
   1047.69995       471.826996    
   1047.80005       473.015991    
   1047.90002       472.809998    
   1048.00000       473.093994    
   1048.09998       473.475006    
   1048.19995       473.276001    
   1048.30005       473.304993    
   1048.40002       473.165985    
   1048.50000       473.845001    
   1048.59998       474.708008    
   1048.69995       475.713013    
   1048.80005       475.479004    
   1048.90002       475.355011    
   1049.00000       475.440002    
   1049.09998       475.500000    
   1049.19995       475.548004    
   1049.30005       476.141998    
   1049.40002       475.988007    
   1049.50000       476.765991    
   1049.59998       477.539001    
   1049.69995       479.239014    
   1049.80005       480.419006    
   1049.90002       480.502991    
   1050.00000       479.191010    
   1050.09998       477.287994    
   1050.19995       476.270996    
   1050.30005       475.553986    
   1050.40002       474.554993    
   1050.50000       473.175995    
   1050.59998       472.937012    
   1050.69995       473.709991    
   1050.80005       475.208008    
   1050.90002       476.859009    
   1051.00000       477.490997    
   1051.09998       477.566010    
   1051.19995       477.044006    
   1051.30005       476.075012    
   1051.40002       475.454010    
   1051.50000       474.316010    
   1051.59998       473.182007    
   1051.69995       472.006989    
   1051.80005       471.342010    
   1051.90002       470.981995    
   1052.00000       471.140991    
   1052.09998       470.868988    
   1052.19995       470.196991    
   1052.30005       470.127991    
   1052.40002       470.273987    
   1052.50000       471.088989    
   1052.59998       472.559998    
   1052.69995       473.842010    
   1052.80005       473.717987    
   1052.90002       472.027008    
   1053.00000       470.812012    
   1053.09998       470.157013    
   1053.19995       470.411987    
   1053.30005       470.992004    
   1053.40002       471.450012    
   1053.50000       471.270996    
   1053.59998       471.726013    
   1053.69995       471.579987    
   1053.80005       471.256012    
   1053.90002       471.149994    
   1054.00000       470.597992    
   1054.09998       470.734985    
   1054.19995       471.205994    
   1054.30005       472.145996    
   1054.40002       472.718994    
   1054.50000       473.907013    
   1054.59998       475.114014    
   1054.69995       476.808014    
   1054.80005       478.061005    
   1054.90002       478.179993    
   1055.00000       478.278015    
   1055.09998       478.084991    
   1055.19995       479.095001    
   1055.30005       480.123993    
   1055.40002       480.200989    
   1055.50000       479.234985    
   1055.59998       479.786011    
   1055.69995       481.962006    
   1055.80005       483.851990    
   1055.90002       485.028015    
   1056.00000       484.730988    
   1056.09998       484.520996    
   1056.19995       484.875000    
   1056.30005       484.989014    
   1056.40002       484.101013    
   1056.50000       483.173004    
   1056.59998       482.493988    
   1056.69995       481.520996    
   1056.80005       479.729004    
   1056.90002       476.562012    
   1057.00000       473.481995    
   1057.09998       471.828003    
   1057.19995       471.398987    
   1057.30005       470.740997    
   1057.40002       469.964996    
   1057.50000       468.516998    
   1057.59998       469.105011    
   1057.69995       471.181000    
   1057.80005       472.509003    
   1057.90002       472.471008    
   1058.00000       472.610992    
   1058.09998       473.358002    
   1058.19995       474.852997    
   1058.30005       476.906006    
   1058.40002       477.934998    
   1058.50000       478.908997    
   1058.59998       479.835999    
   1058.69995       480.954987    
   1058.80005       481.798004    
   1058.90002       482.777008    
   1059.00000       483.984009    
   1059.09998       484.687988    
   1059.19995       485.545990    
   1059.30005       485.949005    
   1059.40002       485.899994    
   1059.50000       485.127014    
   1059.59998       484.635010    
   1059.69995       484.273987    
   1059.80005       484.709015    
   1059.90002       485.278015    
   1060.00000       486.226990    
   1060.09998       487.204010    
   1060.19995       487.381012    
   1060.30005       487.958008    
   1060.40002       488.710999    
   1060.50000       489.602997    
   1060.59998       490.635986    
   1060.69995       491.015991    
   1060.80005       491.003998    
   1060.90002       491.389008    
   1061.00000       491.890015    
   1061.09998       491.382996    
   1061.19995       492.399994    
   1061.30005       495.067993    
   1061.40002       496.579010    
   1061.50000       497.084991    
   1061.59998       496.694000    
   1061.69995       495.070007    
   1061.80005       495.562012    
   1061.90002       496.157013    
   1062.00000       496.575012    
   1062.09998       497.406006    
   1062.19995       498.446014    
   1062.30005       499.464996    
   1062.40002       499.947998    
   1062.50000       500.201996    
   1062.59998       500.738007    
   1062.69995       500.548004    
   1062.80005       500.571991    
   1062.90002       501.470001    
   1063.00000       502.460999    
   1063.09998       503.509003    
   1063.19995       503.645996    
   1063.30005       503.649994    
   1063.40002       502.881012    
   1063.50000       501.937012    
   1063.59998       501.067993    
   1063.69995       499.522003    
   1063.80005       498.860992    
   1063.90002       499.015991    
   1064.00000       499.502014    
   1064.09998       499.992004    
   1064.19995       500.250000    
   1064.30005       500.532990    
   1064.40002       500.915985    
   1064.50000       501.817993    
   1064.59998       503.135986    
   1064.69995       503.079987    
   1064.80005       501.911011    
   1064.90002       501.572998    
   1065.00000       501.252991    
   1065.09998       501.372009    
   1065.19995       501.865997    
   1065.30005       502.417999    
   1065.40002       502.649994    
   1065.50000       502.842010    
   1065.59998       502.467010    
   1065.69995       502.884003    
   1065.80005       502.714996    
   1065.90002       502.786011    
   1066.00000       502.592987    
   1066.09998       502.838989    
   1066.19995       503.154999    
   1066.30005       503.696014    
   1066.40002       504.682007    
   1066.50000       504.901001    
   1066.59998       504.113007    
   1066.69995       502.791992    
   1066.80005       502.730011    
   1066.90002       504.487000    
   1067.00000       506.162994    
   1067.09998       506.062988    
   1067.19995       505.075989    
   1067.30005       504.924011    
   1067.40002       506.230988    
   1067.50000       508.166992    
   1067.59998       509.316986    
   1067.69995       509.786011    
   1067.80005       509.622986    
   1067.90002       508.989014    
   1068.00000       508.356995    
   1068.09998       507.709015    
   1068.19995       506.421997    
   1068.30005       505.433990    
   1068.40002       504.988007    
   1068.50000       504.786011    
   1068.59998       505.157990    
   1068.69995       505.440002    
   1068.80005       504.571991    
   1068.90002       503.440002    
   1069.00000       502.864014    
   1069.09998       502.671997    
   1069.19995       503.880005    
   1069.30005       505.046997    
   1069.40002       505.140015    
   1069.50000       503.980988    
   1069.59998       502.587006    
   1069.69995       501.515991    
   1069.80005       501.246002    
   1069.90002       501.653992    
   1070.00000       502.862000    
   1070.09998       504.053009    
   1070.19995       504.557007    
   1070.30005       504.082001    
   1070.40002       503.549988    
   1070.50000       502.565002    
   1070.59998       502.511993    
   1070.69995       502.786987    
   1070.80005       502.885986    
   1070.90002       502.855988    
   1071.00000       502.458008    
   1071.09998       503.125000    
   1071.19995       504.415985    
   1071.30005       505.050995    
   1071.40002       504.563995    
   1071.50000       504.441010    
   1071.59998       504.608002    
   1071.69995       505.000000    
   1071.80005       505.230011    
   1071.90002       503.908997    
   1072.00000       502.260986    
   1072.09998       501.675995    
   1072.19995       501.868988    
   1072.30005       501.888000    
   1072.40002       501.798004    
   1072.50000       501.634003    
   1072.59998       500.886993    
   1072.69995       500.441010    
   1072.80005       500.083008    
   1072.90002       499.295990    
   1073.00000       499.097992    
   1073.09998       499.079010    
   1073.19995       498.954987    
   1073.30005       498.118011    
   1073.40002       496.703003    
   1073.50000       495.164001    
   1073.59998       493.268005    
   1073.69995       491.226990    
   1073.80005       490.127014    
   1073.90002       489.542999    
   1074.00000       489.641998    
   1074.09998       489.927002    
   1074.19995       489.740997    
   1074.30005       489.334991    
   1074.40002       489.661011    
   1074.50000       490.451996    
   1074.59998       490.354004    
   1074.69995       491.019989    
   1074.80005       492.053986    
   1074.90002       492.322998    
   1075.00000       491.730988    
   1075.09998       490.306000    
   1075.19995       489.261993    
   1075.30005       488.907013    
   1075.40002       488.406006    
   1075.50000       488.399994    
   1075.59998       488.225006    
   1075.69995       488.739990    
   1075.80005       489.445007    
   1075.90002       489.648987    
   1076.00000       489.559998    
   1076.09998       489.589996    
   1076.19995       489.674988    
   1076.30005       490.330994    
   1076.40002       490.782990    
   1076.50000       491.091003    
   1076.59998       490.929993    
   1076.69995       489.769012    
   1076.80005       489.404999    
   1076.90002       488.931000    
   1077.00000       488.946014    
   1077.09998       488.273010    
   1077.19995       487.545990    
   1077.30005       486.769989    
   1077.40002       485.973999    
   1077.50000       485.105011    
   1077.59998       484.794006    
   1077.69995       483.877014    
   1077.80005       484.246002    
   1077.90002       484.708008    
   1078.00000       484.808014    
   1078.09998       485.229004    
   1078.19995       485.851990    
   1078.30005       486.244995    
   1078.40002       486.167999    
   1078.50000       486.523987    
   1078.59998       487.207001    
   1078.69995       488.968994    
   1078.80005       490.164001    
   1078.90002       490.194000    
   1079.00000       489.730011    
   1079.09998       488.247986    
   1079.19995       487.329987    
   1079.30005       487.700012    
   1079.40002       489.083008    
   1079.50000       489.714996    
   1079.59998       489.790985    
   1079.69995       490.566010    
   1079.80005       491.783997    
   1079.90002       493.864014    
   1080.00000       494.747009    
   1080.09998       495.382996    
   1080.19995       495.420990    
   1080.30005       495.382996    
   1080.40002       495.938995    
   1080.50000       497.644989    
   1080.59998       498.290009    
   1080.69995       497.678009    
   1080.80005       497.449005    
   1080.90002       497.269012    
   1081.00000       496.864014    
   1081.09998       496.332001    
   1081.19995       494.967987    
   1081.30005       494.006012    
   1081.40002       494.743011    
   1081.50000       496.492004    
   1081.59998       497.804993    
   1081.69995       499.070007    
   1081.80005       499.264008    
   1081.90002       498.467010    
   1082.00000       497.285004    
   1082.09998       496.321014    
   1082.19995       496.194000    
   1082.30005       496.053009    
   1082.40002       495.938995    
   1082.50000       495.600006    
   1082.59998       495.734985    
   1082.69995       496.152008    
   1082.80005       496.010010    
   1082.90002       496.441010    
   1083.00000       497.126007    
   1083.09998       498.614990    
   1083.19995       499.730988    
   1083.30005       501.022003    
   1083.40002       501.362000    
   1083.50000       501.738007    
   1083.59998       501.316986    
   1083.69995       501.278992    
   1083.80005       501.319000    
   1083.90002       500.158997    
   1084.00000       498.790009    
   1084.09998       496.761993    
   1084.19995       496.597992    
   1084.30005       497.414001    
   1084.40002       496.847992    
   1084.50000       496.324005    
   1084.59998       496.812988    
   1084.69995       497.733002    
   1084.80005       498.175995    
   1084.90002       497.411011    
   1085.00000       496.239014    
   1085.09998       496.347992    
   1085.19995       496.713013    
   1085.30005       496.505005    
   1085.40002       495.813995    
   1085.50000       495.024994    
   1085.59998       493.562988    
   1085.69995       491.700989    
   1085.80005       490.696991    
   1085.90002       490.597992    
   1086.00000       490.132996    
   1086.09998       489.345001    
   1086.19995       489.479004    
   1086.30005       490.066010    
   1086.40002       489.596985    
   1086.50000       488.678986    
   1086.59998       488.641998    
   1086.69995       488.817993    
   1086.80005       487.980988    
   1086.90002       487.406006    
   1087.00000       487.729004    
   1087.09998       489.377991    
   1087.19995       489.832001    
   1087.30005       490.269989    
   1087.40002       490.707001    
   1087.50000       491.040009    
   1087.59998       491.343994    
   1087.69995       491.472992    
   1087.80005       491.927002    
   1087.90002       492.032990    
   1088.00000       492.230011    
   1088.09998       492.910004    
   1088.19995       492.964996    
   1088.30005       492.178986    
   1088.40002       491.520996    
   1088.50000       489.559998    
   1088.59998       489.007996    
   1088.69995       490.238007    
   1088.80005       491.699005    
   1088.90002       492.356995    
   1089.00000       492.800995    
   1089.09998       494.308990    
   1089.19995       495.989990    
   1089.30005       497.210999    
   1089.40002       498.083008    
   1089.50000       498.317993    
   1089.59998       498.627014    
   1089.69995       498.355011    
   1089.80005       496.899994    
   1089.90002       495.106995    
   1090.00000       493.705994    
   1090.09998       492.292999    
   1090.19995       492.246002    
   1090.30005       493.158997    
   1090.40002       493.377014    
   1090.50000       493.712006    
   1090.59998       494.628998    
   1090.69995       496.406006    
   1090.80005       497.276001    
   1090.90002       497.398010    
   1091.00000       497.596985    
   1091.09998       498.209991    
   1091.19995       498.283997    
   1091.30005       497.958008    
   1091.40002       497.084015    
   1091.50000       495.338989    
   1091.59998       493.635986    
   1091.69995       493.255005    
   1091.80005       492.946991    
   1091.90002       492.934998    
   1092.00000       493.178986    
   1092.09998       492.989014    
   1092.19995       492.809998    
   1092.30005       492.390015    
   1092.40002       492.627991    
   1092.50000       491.842987    
   1092.59998       490.658997    
   1092.69995       489.682007    
   1092.80005       490.516998    
   1092.90002       492.131012    
   1093.00000       492.022003    
   1093.09998       490.346008    
   1093.19995       489.144012    
   1093.30005       488.980011    
   1093.40002       489.914001    
   1093.50000       491.500000    
   1093.59998       493.372986    
   1093.69995       495.263000    
   1093.80005       496.119995    
   1093.90002       496.203003    
   1094.00000       496.670990    
   1094.09998       497.932007    
   1094.19995       499.720001    
   1094.30005       501.798004    
   1094.40002       503.075012    
   1094.50000       504.524994    
   1094.59998       504.946014    
   1094.69995       504.864014    
   1094.80005       505.186005    
   1094.90002       505.824005    
   1095.00000       506.777008    
   1095.09998       507.830994    
   1095.19995       508.730988    
   1095.30005       509.329010    
   1095.40002       509.829987    
   1095.50000       509.354004    
   1095.59998       508.690002    
   1095.69995       508.916992    
   1095.80005       509.684998    
   1095.90002       510.631012    
   1096.00000       510.752991    
   1096.09998       511.450012    
   1096.19995       510.752014    
   1096.30005       509.979004    
   1096.40002       509.895996    
   1096.50000       509.940002    
   1096.59998       510.114990    
   1096.69995       511.307007    
   1096.80005       513.072998    
   1096.90002       514.193970    
   1097.00000       514.843018    
   1097.09998       514.315002    
   1097.19995       513.927002    
   1097.30005       514.690002    
   1097.40002       515.577026    
   1097.50000       515.401978    
   1097.59998       515.140991    
   1097.69995       514.409973    
   1097.80005       513.911011    
   1097.90002       514.388000    
   1098.00000       514.455994    
   1098.09998       515.206970    
   1098.19995       515.783997    
   1098.30005       515.580017    
   1098.40002       515.473999    
   1098.50000       514.296021    
   1098.59998       512.510010    
   1098.69995       510.760010    
   1098.80005       509.782013    
   1098.90002       509.320007    
   1099.00000       509.010986    
   1099.09998       508.240997    
   1099.19995       507.510986    
   1099.30005       507.524994    
   1099.40002       506.920990    
   1099.50000       506.033997    
   1099.59998       505.005005    
   1099.69995       504.513000    
   1099.80005       504.264008    
   1099.90002       502.808014    
   1100.00000       501.044006    
   1100.09998       501.209991    
   1100.19995       501.979004    
   1100.30005       503.681000    
   1100.40002       504.028015    
   1100.50000       502.511993    
   1100.59998       501.071014    
   1100.69995       499.895996    
   1100.80005       499.117004    
   1100.90002       498.276001    
   1101.00000       497.069000    
   1101.09998       494.790009    
   1101.19995       494.419006    
   1101.30005       495.192993    
   1101.40002       495.641998    
   1101.50000       496.671997    
   1101.59998       496.604004    
   1101.69995       495.700989    
   1101.80005       496.056000    
   1101.90002       496.302002    
   1102.00000       496.605011    
   1102.09998       496.774994    
   1102.19995       495.843994    
   1102.30005       495.346008    
   1102.40002       495.545990    
   1102.50000       495.545013    
   1102.59998       495.817993    
   1102.69995       495.734009    
   1102.80005       495.848999    
   1102.90002       497.053986    
   1103.00000       498.269989    
   1103.09998       498.549011    
   1103.19995       497.946014    
   1103.30005       496.808014    
   1103.40002       497.403015    
   1103.50000       497.750000    
   1103.59998       498.484009    
   1103.69995       499.746002    
   1103.80005       501.104004    
   1103.90002       502.585999    
   1104.00000       503.957001    
   1104.09998       505.912994    
   1104.19995       507.497986    
   1104.30005       507.972992    
   1104.40002       508.066010    
   1104.50000       507.915009    
   1104.59998       507.507996    
   1104.69995       506.951996    
   1104.80005       507.503998    
   1104.90002       508.976990    
   1105.00000       510.036011    
   1105.09998       510.126007    
   1105.19995       510.369995    
   1105.30005       512.012024    
   1105.40002       514.065002    
   1105.50000       515.487976    
   1105.59998       515.604004    
   1105.69995       514.849976    
   1105.80005       514.867981    
   1105.90002       514.432983    
   1106.00000       514.546021    
   1106.09998       515.895020    
   1106.19995       516.911987    
   1106.30005       516.986023    
   1106.40002       517.646973    
   1106.50000       517.929016    
   1106.59998       517.690979    
   1106.69995       517.099976    
   1106.80005       516.809998    
   1106.90002       517.348999    
   1107.00000       517.755005    
   1107.09998       518.174011    
   1107.19995       518.572998    
   1107.30005       519.193970    
   1107.40002       519.228027    
   1107.50000       519.020996    
   1107.59998       519.252014    
   1107.69995       520.481995    
   1107.80005       521.271973    
   1107.90002       521.312012    
   1108.00000       521.442017    
   1108.09998       520.466980    
   1108.19995       519.262024    
   1108.30005       517.585022    
   1108.40002       516.530029    
   1108.50000       515.773010    
   1108.59998       515.005981    
   1108.69995       514.418030    
   1108.80005       513.476013    
   1108.90002       512.465027    
   1109.00000       511.748993    
   1109.09998       511.316010    
   1109.19995       510.276001    
   1109.30005       509.295013    
   1109.40002       508.200012    
   1109.50000       507.273010    
   1109.59998       506.415009    
   1109.69995       506.979004    
   1109.80005       507.580994    
   1109.90002       507.674011    
   1110.00000       506.963989    
   1110.09998       505.984985    
   1110.19995       505.601990    
   1110.30005       505.139008    
   1110.40002       505.419006    
   1110.50000       506.346985    
   1110.59998       506.928986    
   1110.69995       507.255005    
   1110.80005       508.279999    
   1110.90002       509.028992    
   1111.00000       509.977997    
   1111.09998       512.043030    
   1111.19995       512.940002    
   1111.30005       512.450989    
   1111.40002       511.364014    
   1111.50000       509.990997    
   1111.59998       508.919006    
   1111.69995       508.761993    
   1111.80005       508.052002    
   1111.90002       507.134003    
   1112.00000       506.572998    
   1112.09998       506.838013    
   1112.19995       507.812012    
   1112.30005       509.395996    
   1112.40002       509.875000    
   1112.50000       509.128998    
   1112.59998       509.290985    
   1112.69995       509.466003    
   1112.80005       509.955994    
   1112.90002       509.419006    
   1113.00000       508.757996    
   1113.09998       508.039001    
   1113.19995       507.873993    
   1113.30005       507.451996    
   1113.40002       507.937012    
   1113.50000       509.411987    
   1113.59998       510.372986    
   1113.69995       511.255005    
   1113.80005       511.398010    
   1113.90002       511.325989    
   1114.00000       511.431000    
   1114.09998       510.700989    
   1114.19995       509.471008    
   1114.30005       508.140991    
   1114.40002       507.902008    
   1114.50000       508.032013    
   1114.59998       507.187012    
   1114.69995       506.261993    
   1114.80005       506.035004    
   1114.90002       506.153992    
   1115.00000       505.971008    
   1115.09998       506.156006    
   1115.19995       505.933990    
   1115.30005       505.106995    
   1115.40002       504.787994    
   1115.50000       504.867004    
   1115.59998       504.777008    
   1115.69995       504.059998    
   1115.80005       503.342010    
   1115.90002       502.760986    
   1116.00000       502.592987    
   1116.09998       502.598999    
   1116.19995       502.082001    
   1116.30005       501.121002    
   1116.40002       499.473999    
   1116.50000       498.412994    
   1116.59998       497.631989    
   1116.69995       497.725006    
   1116.80005       497.735992    
   1116.90002       497.955994    
   1117.00000       498.734985    
   1117.09998       499.436005    
   1117.19995       499.549011    
   1117.30005       500.101990    
   1117.40002       499.769012    
   1117.50000       499.071014    
   1117.59998       499.537994    
   1117.69995       500.067993    
   1117.80005       500.417999    
   1117.90002       499.908997    
   1118.00000       499.661011    
   1118.09998       499.795990    
   1118.19995       500.565002    
   1118.30005       501.412994    
   1118.40002       502.535004    
   1118.50000       503.734985    
   1118.59998       504.480011    
   1118.69995       506.032990    
   1118.80005       505.658997    
   1118.90002       504.934998    
   1119.00000       505.299011    
   1119.09998       505.813995    
   1119.19995       506.342987    
   1119.30005       506.024994    
   1119.40002       505.179993    
   1119.50000       504.683990    
   1119.59998       505.311005    
   1119.69995       506.529999    
   1119.80005       507.494995    
   1119.90002       508.907990    
   1120.00000       509.997009    
   1120.09998       510.079987    
   1120.19995       509.313995    
   1120.30005       508.571014    
   1120.40002       507.678986    
   1120.50000       507.217010    
   1120.59998       507.005005    
   1120.69995       506.856995    
   1120.80005       507.123993    
   1120.90002       507.545990    
   1121.00000       506.998993    
   1121.09998       505.622009    
   1121.19995       504.265991    
   1121.30005       503.938995    
   1121.40002       504.384003    
   1121.50000       505.459991    
   1121.59998       506.743011    
   1121.69995       508.419006    
   1121.80005       509.674011    
   1121.90002       510.936005    
   1122.00000       511.372986    
   1122.09998       511.765991    
   1122.19995       511.946014    
   1122.30005       512.052979    
   1122.40002       512.101990    
   1122.50000       512.059998    
   1122.59998       511.671997    
   1122.69995       511.013000    
   1122.80005       510.449005    
   1122.90002       509.540009    
   1123.00000       509.015991    
   1123.09998       508.117004    
   1123.19995       507.507996    
   1123.30005       507.200012    
   1123.40002       508.188995    
   1123.50000       509.498993    
   1123.59998       509.076996    
   1123.69995       507.704010    
   1123.80005       507.535004    
   1123.90002       507.962006    
   1124.00000       509.234009    
   1124.09998       510.821014    
   1124.19995       510.848999    
   1124.30005       509.601990    
   1124.40002       508.825989    
   1124.50000       509.498993    
   1124.59998       510.347992    
   1124.69995       511.360992    
   1124.80005       511.899994    
   1124.90002       512.359985    
   1125.00000       512.935974    
   1125.09998       513.617981    
   1125.19995       514.028992    
   1125.30005       513.575989    
   1125.40002       513.049011    
   1125.50000       512.729004    
   1125.59998       513.322021    
   1125.69995       513.671997    
   1125.80005       513.802979    
   1125.90002       513.674011    
   1126.00000       513.437012    
   1126.09998       513.823975    
   1126.19995       513.572998    
   1126.30005       513.385986    
   1126.40002       513.491028    
   1126.50000       512.586975    
   1126.59998       511.109985    
   1126.69995       509.135986    
   1126.80005       507.667999    
   1126.90002       506.247009    
   1127.00000       504.872009    
   1127.09998       503.526001    
   1127.19995       503.527008    
   1127.30005       505.372009    
   1127.40002       506.558990    
   1127.50000       506.994995    
   1127.59998       505.899994    
   1127.69995       503.610992    
   1127.80005       501.929993    
   1127.90002       501.393005    
   1128.00000       501.882996    
   1128.09998       502.645996    
   1128.19995       502.975006    
   1128.30005       502.570007    
   1128.40002       501.838989    
   1128.50000       502.471008    
   1128.59998       503.208008    
   1128.69995       503.087006    
   1128.80005       503.334015    
   1128.90002       502.704010    
   1129.00000       501.625000    
   1129.09998       500.763000    
   1129.19995       500.044006    
   1129.30005       499.339996    
   1129.40002       498.462006    
   1129.50000       498.084991    
   1129.59998       497.734985    
   1129.69995       497.075012    
   1129.80005       496.679993    
   1129.90002       496.348999    
   1130.00000       494.949005    
   1130.09998       492.809998    
   1130.19995       492.601990    
   1130.30005       491.872009    
   1130.40002       490.959015    
   1130.50000       490.734009    
   1130.59998       490.345001    
   1130.69995       489.683990    
   1130.80005       488.964996    
   1130.90002       488.109985    
   1131.00000       487.316010    
   1131.09998       487.713989    
   1131.19995       488.497009    
   1131.30005       489.273987    
   1131.40002       490.088013    
   1131.50000       490.955994    
   1131.59998       490.411011    
   1131.69995       488.574005    
   1131.80005       487.890015    
   1131.90002       487.842987    
   1132.00000       487.963013    
   1132.09998       488.531006    
   1132.19995       489.985992    
   1132.30005       491.917999    
   1132.40002       493.070007    
   1132.50000       494.274994    
   1132.59998       494.838989    
   1132.69995       494.095001    
   1132.80005       493.165009    
   1132.90002       491.428986    
   1133.00000       489.778015    
   1133.09998       487.729004    
   1133.19995       486.342010    
   1133.30005       484.845001    
   1133.40002       483.912994    
   1133.50000       483.781006    
   1133.59998       483.955994    
   1133.69995       485.207001    
   1133.80005       486.382996    
   1133.90002       486.428009    
   1134.00000       485.868011    
   1134.09998       484.721985    
   1134.19995       484.510986    
   1134.30005       485.022003    
   1134.40002       484.658997    
   1134.50000       483.976990    
   1134.59998       483.335999    
   1134.69995       483.057007    
   1134.80005       483.769012    
   1134.90002       484.924011    
   1135.00000       485.539001    
   1135.09998       485.545990    
   1135.19995       485.489990    
   1135.30005       486.183014    
   1135.40002       487.596008    
   1135.50000       488.929993    
   1135.59998       489.222992    
   1135.69995       488.164001    
   1135.80005       487.098999    
   1135.90002       487.169006    
   1136.00000       488.346985    
   1136.09998       490.660004    
   1136.19995       492.216003    
   1136.30005       492.718994    
   1136.40002       493.028992    
   1136.50000       493.197998    
   1136.59998       493.364990    
   1136.69995       492.841003    
   1136.80005       492.657013    
   1136.90002       492.253998    
   1137.00000       491.872009    
   1137.09998       491.654999    
   1137.19995       492.649994    
   1137.30005       494.362000    
   1137.40002       494.796997    
   1137.50000       493.479004    
   1137.59998       493.522003    
   1137.69995       494.855988    
   1137.80005       496.126007    
   1137.90002       496.924988    
   1138.00000       497.601990    
   1138.09998       497.226990    
   1138.19995       496.295990    
   1138.30005       496.364990    
   1138.40002       496.912994    
   1138.50000       498.019989    
   1138.59998       498.218994    
   1138.69995       498.210999    
   1138.80005       498.631989    
   1138.90002       498.851990    
   1139.00000       498.907013    
   1139.09998       498.459015    
   1139.19995       497.911011    
   1139.30005       498.751007    
   1139.40002       499.833008    
   1139.50000       500.183990    
   1139.59998       500.143005    
   1139.69995       499.985992    
   1139.80005       499.717010    
   1139.90002       500.088013    
   1140.00000       499.709991    
   1140.09998       498.694000    
   1140.19995       499.000000    
   1140.30005       499.971008    
   1140.40002       500.833008    
   1140.50000       501.079987    
   1140.59998       500.048004    
   1140.69995       500.041992    
   1140.80005       499.873993    
   1140.90002       500.088989    
   1141.00000       500.130005    
   1141.09998       499.725006    
   1141.19995       499.242004    
   1141.30005       498.687988    
   1141.40002       497.988007    
   1141.50000       497.572998    
   1141.59998       497.885986    
   1141.69995       498.506989    
   1141.80005       498.601013    
   1141.90002       498.118011    
   1142.00000       496.934998    
   1142.09998       495.345001    
   1142.19995       495.001007    
   1142.30005       494.919006    
   1142.40002       494.269989    
   1142.50000       493.976990    
   1142.59998       494.240997
[truncated: 1,350,091 more chars]
