# Supplementary material for: Antibody–nanobody combination increases their neutralizing activity against SARS-CoV-2 and nanobody H11-H4 is effective against Alpha, Kappa and Delta variants
Source: Sci Rep. 2022 Jun 11;12:9701. doi: 10.1038/s41598-022-14263-1 (PMC9188278; doi:10.1038/s41598-022-14263-1)
Supplement: Supplementary file 2 — Supplementary Information 2. [file 41598_2022_14263_MOESM2_ESM.zip › SciRep_data/SMD_data/MUTATION/Binding_affinity/Gamma/nout_delta_F_time_H.dat]

#Time (ps)     -delta_F (kcal/mol)
0         0.000658931
0.1       0.000997711
0.2        0.00148609
0.3         0.0015629
0.4        0.00176716
0.5        0.00205684
0.6        0.00278264
0.7        0.00361449
0.8        0.00569136
0.9        0.00760147
1          0.00881376
1.1        0.00928632
1.2         0.0098594
1.3         0.0101233
1.4         0.0112753
1.5         0.0127322
1.6         0.0146734
1.7         0.0175453
1.8          0.019004
1.9         0.0197002
2           0.0179644
2.1         0.0174834
2.2         0.0179872
2.3         0.0189859
2.4         0.0175717
2.5         0.0155407
2.6         0.0157834
2.7         0.0161468
2.8         0.0154121
2.9          0.014674
3           0.0151084
3.1         0.0149417
3.2         0.0141901
3.3         0.0150517
3.4         0.0152651
3.5         0.0153096
3.6         0.0167281
3.7          0.018429
3.8         0.0199459
3.9          0.019735
4           0.0177479
4.1          0.014521
4.2         0.0129628
4.3         0.0119548
4.4         0.0124728
4.5         0.0156671
4.6         0.0192272
4.7          0.022264
4.8         0.0243225
4.9         0.0254755
5           0.0244093
5.1         0.0208894
5.2         0.0207625
5.3         0.0223867
5.4         0.0233166
5.5         0.0239361
5.6         0.0251165
5.7         0.0271302
5.8         0.0296635
5.9         0.0317841
6            0.032048
6.1          0.032645
6.2         0.0332827
6.3         0.0317765
6.4         0.0296563
6.5         0.0288811
6.6         0.0305627
6.7         0.0335306
6.8         0.0340163
6.9         0.0298742
7           0.0270874
7.1         0.0247278
7.2         0.0259459
7.3         0.0246862
7.4         0.0219987
7.5         0.0214941
7.6         0.0229425
7.7         0.0237448
7.8         0.0223025
7.9         0.0201203
8           0.0200223
8.1         0.0214213
8.2         0.0233692
8.3         0.0267595
8.4         0.0275042
8.5         0.0263804
8.6         0.0234958
8.7         0.0233541
8.8         0.0240367
8.9         0.0218848
9           0.0200178
9.1         0.0195353
9.2         0.0192089
9.3         0.0208198
9.4         0.0240801
9.5           0.02809
9.6         0.0317791
9.7         0.0324131
9.8         0.0310369
9.9         0.0275843
10          0.0265685
10.1        0.0262545
10.2        0.0268336
10.3         0.027135
10.4        0.0290161
10.5        0.0323081
10.6        0.0343169
10.7          0.03537
10.8        0.0358419
10.9        0.0396319
11          0.0439114
11.1        0.0500557
11.2        0.0529575
11.3        0.0517863
11.4        0.0507753
11.5        0.0485788
11.6        0.0494133
11.7        0.0522335
11.8        0.0539106
11.9        0.0542632
12          0.0561496
12.1        0.0574222
12.2        0.0610143
12.3        0.0671739
12.4        0.0721915
12.5        0.0745706
12.6        0.0723678
12.7         0.069455
12.8        0.0677956
12.9        0.0647309
13          0.0629041
13.1        0.0601532
13.2        0.0579684
13.3        0.0551794
13.4         0.054594
13.5        0.0527606
13.6        0.0520015
13.7        0.0494135
13.8        0.0475648
13.9        0.0481664
14          0.0454981
14.1        0.0423916
14.2        0.0420864
14.3        0.0397029
14.4        0.0367138
14.5        0.0348601
14.6        0.0330178
14.7        0.0315636
14.8        0.0315196
14.9        0.0331158
15          0.0301451
15.1        0.0269169
15.2        0.0247195
15.3        0.0231623
15.4        0.0230729
15.5        0.0210776
15.6        0.0175012
15.7          0.01336
15.8        0.0107871
15.9       0.00827386
16         0.00779552
16.1         0.006961
16.2       0.00716314
16.3       0.00692778
16.4       0.00668102
16.5       0.00688362
16.6       0.00743788
16.7       0.00939497
16.8        0.0128051
16.9        0.0161601
17          0.0172365
17.1        0.0177056
17.2        0.0156528
17.3        0.0131728
17.4        0.0139372
17.5         0.015844
17.6        0.0164592
17.7        0.0184652
17.8        0.0203699
17.9        0.0214805
18          0.0182325
18.1        0.0151378
18.2        0.0144769
18.3        0.0123466
18.4        0.0102086
18.5       0.00865323
18.6        0.0077286
18.7       0.00705266
18.8       0.00695586
18.9       0.00862941
19           0.010146
19.1        0.0101182
19.2       0.00927642
19.3       0.00915991
19.4       0.00893476
19.5        0.0095132
19.6         0.010028
19.7       0.00976363
19.8       0.00972266
19.9        0.0103649
20         0.00974286
20.1        0.0086923
20.2       0.00753331
20.3       0.00762442
20.4       0.00900749
20.5       0.00972499
20.6       0.00966794
20.7       0.00979976
20.8        0.0117525
20.9        0.0140692
21          0.0171396
21.1        0.0185672
21.2        0.0212683
21.3        0.0230533
21.4        0.0249349
21.5        0.0271094
21.6         0.032759
21.7        0.0414617
21.8        0.0495137
21.9        0.0623723
22          0.0730969
22.1        0.0790648
22.2        0.0770983
22.3         0.071748
22.4         0.069378
22.5        0.0704081
22.6        0.0729161
22.7        0.0742659
22.8        0.0754545
22.9        0.0783673
23          0.0865258
23.1        0.0921159
23.2         0.091373
23.3        0.0924982
23.4         0.088483
23.5        0.0845306
23.6        0.0828864
23.7         0.080142
23.8        0.0735427
23.9        0.0671729
24          0.0612466
24.1        0.0592963
24.2        0.0564123
24.3        0.0529124
24.4        0.0471415
24.5        0.0415446
24.6        0.0374697
24.7        0.0315726
24.8        0.0285508
24.9           0.0281
25          0.0276549
25.1        0.0245337
25.2        0.0224344
25.3        0.0232701
25.4        0.0214664
25.5        0.0204968
25.6        0.0226509
25.7        0.0244488
25.8        0.0231571
25.9        0.0226375
26          0.0225088
26.1        0.0191486
26.2        0.0176262
26.3        0.0184852
26.4        0.0203067
26.5        0.0209494
26.6        0.0214404
26.7        0.0221964
26.8        0.0238399
26.9        0.0237011
27          0.0239606
27.1        0.0249368
27.2        0.0282756
27.3        0.0321964
27.4         0.034777
27.5        0.0378685
27.6        0.0399164
27.7        0.0414601
27.8        0.0426866
27.9        0.0451902
28          0.0492846
28.1        0.0525787
28.2        0.0544297
28.3        0.0586952
28.4        0.0611359
28.5        0.0653145
28.6         0.065541
28.7        0.0555635
28.8        0.0479331
28.9        0.0412164
29          0.0365974
29.1        0.0311702
29.2        0.0277954
29.3        0.0292365
29.4        0.0314261
29.5        0.0321203
29.6        0.0309938
29.7         0.029846
29.8        0.0308549
29.9        0.0373284
30          0.0424356
30.1        0.0488922
30.2        0.0535542
30.3         0.054806
30.4        0.0541446
30.5        0.0518137
30.6        0.0494588
30.7        0.0485978
30.8        0.0455008
30.9        0.0431508
31          0.0386614
31.1        0.0313026
31.2        0.0293524
31.3        0.0313082
31.4        0.0338381
31.5        0.0368573
31.6        0.0348068
31.7        0.0320438
31.8        0.0294234
31.9        0.0259888
32          0.0232539
32.1        0.0212939
32.2        0.0196157
32.3        0.0189642
32.4        0.0202484
32.5        0.0226251
32.6        0.0223819
32.7        0.0210466
32.8        0.0172647
32.9        0.0136082
33          0.0132514
33.1        0.0152416
33.2        0.0170053
33.3        0.0185919
33.4        0.0198961
33.5        0.0198782
33.6        0.0190343
33.7        0.0221337
33.8        0.0260206
33.9        0.0302841
34          0.0360989
34.1        0.0407431
34.2        0.0430783
34.3        0.0481373
34.4        0.0533653
34.5        0.0601222
34.6        0.0603054
34.7         0.057946
34.8        0.0578932
34.9        0.0592947
35          0.0633171
35.1        0.0638218
35.2        0.0606496
35.3        0.0594289
35.4         0.059586
35.5        0.0639336
35.6        0.0688203
35.7        0.0764054
35.8        0.0808123
35.9        0.0809648
36          0.0816402
36.1        0.0822985
36.2        0.0801921
36.3        0.0767073
36.4        0.0754995
36.5        0.0759424
36.6        0.0803294
36.7        0.0868672
36.8        0.0889259
36.9        0.0849514
37          0.0781924
37.1        0.0773829
37.2        0.0766761
37.3        0.0768496
37.4        0.0814756
37.5        0.0826374
37.6        0.0828209
37.7        0.0828083
37.8         0.083375
37.9        0.0844831
38          0.0824397
38.1        0.0842588
38.2        0.0886271
38.3        0.0943544
38.4        0.0980218
38.5        0.0971258
38.6        0.0908503
38.7        0.0853631
38.8        0.0838506
38.9        0.0861978
39          0.0882714
39.1        0.0867298
39.2        0.0858036
39.3        0.0865027
39.4        0.0885273
39.5        0.0911132
39.6        0.0974169
39.7        0.0994334
39.8        0.0993119
39.9         0.102989
40           0.105846
40.1         0.107935
40.2         0.105931
40.3          0.10398
40.4          0.09931
40.5        0.0991218
40.6        0.0954347
40.7        0.0845615
40.8        0.0766076
40.9        0.0720039
41          0.0719418
41.1         0.076998
41.2        0.0767402
41.3        0.0702452
41.4        0.0691005
41.5        0.0700308
41.6        0.0690788
41.7        0.0688138
41.8         0.067745
41.9        0.0685047
42          0.0718233
42.1        0.0732741
42.2        0.0695513
42.3        0.0620042
42.4        0.0572557
42.5        0.0524146
42.6        0.0457747
42.7        0.0371359
42.8        0.0339841
42.9        0.0355684
43          0.0398483
43.1        0.0448263
43.2        0.0481167
43.3        0.0497892
43.4        0.0479221
43.5        0.0437719
43.6          0.04248
43.7        0.0419978
43.8        0.0421268
43.9        0.0417371
44          0.0415982
44.1         0.039283
44.2        0.0411241
44.3        0.0469199
44.4        0.0517711
44.5        0.0511322
44.6        0.0490828
44.7        0.0464781
44.8        0.0451384
44.9        0.0439206
45          0.0456055
45.1        0.0474097
45.2         0.048856
45.3        0.0482156
45.4        0.0463217
45.5        0.0477991
45.6        0.0471638
45.7        0.0460611
45.8        0.0457638
45.9        0.0473494
46          0.0462466
46.1        0.0445767
46.2        0.0431422
46.3         0.040112
46.4        0.0377315
46.5        0.0345423
46.6        0.0330735
46.7        0.0336833
46.8        0.0365012
46.9        0.0379242
47          0.0350948
47.1         0.033116
47.2        0.0303514
47.3         0.028211
47.4        0.0309167
47.5        0.0361315
47.6         0.041046
47.7        0.0448547
47.8        0.0435697
47.9        0.0409975
48           0.040627
48.1        0.0408072
48.2        0.0422214
48.3        0.0419511
48.4        0.0409293
48.5        0.0401837
48.6        0.0392041
48.7        0.0438567
48.8        0.0511394
48.9        0.0558647
49          0.0587488
49.1        0.0646036
49.2        0.0699785
49.3        0.0730112
49.4        0.0701286
49.5        0.0648886
49.6        0.0617291
49.7        0.0555156
49.8        0.0557125
49.9        0.0569255
50          0.0608253
50.1        0.0639751
50.2        0.0698925
50.3        0.0752535
50.4        0.0795691
50.5        0.0840506
50.6        0.0860409
50.7        0.0881914
50.8        0.0886238
50.9        0.0898384
51          0.0937028
51.1        0.0960387
51.2        0.0963678
51.3          0.09646
51.4        0.0949405
51.5        0.0897583
51.6        0.0897882
51.7        0.0912883
51.8        0.0950381
51.9        0.0943162
52          0.0984816
52.1          0.10538
52.2         0.111493
52.3         0.116161
52.4         0.122954
52.5         0.129432
52.6         0.134829
52.7         0.147736
52.8         0.162187
52.9         0.176409
53           0.191173
53.1         0.205304
53.2         0.212579
53.3          0.22568
53.4         0.237712
53.5         0.246653
53.6         0.251884
53.7         0.244206
53.8         0.239405
53.9          0.22964
54             0.2158
54.1          0.20536
54.2         0.202566
54.3         0.207259
54.4         0.208409
54.5         0.202196
54.6         0.197621
54.7         0.186767
54.8         0.174735
54.9         0.167386
55           0.177322
55.1         0.188151
55.2         0.193999
55.3         0.188851
55.4          0.18512
55.5         0.184607
55.6         0.184944
55.7         0.185447
55.8         0.193197
55.9         0.203819
56             0.2175
56.1         0.229708
56.2         0.231812
56.3         0.216326
56.4         0.205821
56.5         0.196088
56.6         0.193788
56.7         0.196412
56.8         0.188489
56.9         0.178088
57           0.166972
57.1         0.157807
57.2         0.157605
57.3         0.161391
57.4         0.158047
57.5         0.154922
57.6         0.147927
57.7         0.136567
57.8         0.127393
57.9         0.121604
58           0.127515
58.1          0.13742
58.2         0.147463
58.3         0.160841
58.4         0.175001
58.5         0.187915
58.6         0.188171
58.7         0.189391
58.8         0.189885
58.9         0.183691
59           0.181507
59.1         0.184291
59.2         0.190481
59.3         0.190834
59.4         0.189572
59.5         0.192171
59.6         0.193847
59.7         0.200677
59.8         0.207872
59.9         0.221259
60           0.220581
60.1         0.208207
60.2          0.19561
60.3         0.187276
60.4         0.180912
60.5         0.169907
60.6         0.161579
60.7         0.160403
60.8          0.15893
60.9         0.158219
61           0.159782
61.1          0.16314
61.2         0.157701
61.3         0.146011
61.4         0.139325
61.5         0.131287
61.6         0.131406
61.7         0.132674
61.8         0.134817
61.9         0.141517
62           0.151325
62.1         0.161679
62.2         0.172899
62.3         0.190319
62.4         0.197755
62.5         0.196817
62.6         0.189897
62.7         0.181026
62.8         0.176926
62.9         0.169516
63           0.156796
63.1         0.146972
63.2          0.14495
63.3         0.150076
63.4         0.157382
63.5         0.164838
63.6         0.173362
63.7         0.194895
63.8         0.209575
63.9         0.218993
64           0.215278
64.1          0.20573
64.2         0.201209
64.3         0.198897
64.4            0.201
64.5         0.196631
64.6         0.192087
64.7         0.187515
64.8         0.185933
64.9         0.181623
65           0.178799
65.1         0.179952
65.2         0.184905
65.3         0.184431
65.4         0.181814
65.5         0.181329
65.6         0.179679
65.7         0.181622
65.8         0.187099
65.9          0.19004
66           0.191508
66.1         0.194676
66.2         0.200647
66.3         0.201899
66.4         0.201561
66.5         0.203433
66.6         0.210473
66.7         0.214838
66.8         0.217957
66.9         0.208754
67            0.20452
67.1         0.217081
67.2         0.232371
67.3         0.235065
67.4         0.233293
67.5         0.220162
67.6         0.208035
67.7         0.201682
67.8         0.210834
67.9         0.231811
68           0.250516
68.1         0.266229
68.2          0.27227
68.3         0.268341
68.4         0.270218
68.5         0.277674
68.6         0.286214
68.7         0.293129
68.8         0.302989
68.9         0.309165
69           0.306496
69.1         0.310038
69.2         0.311046
69.3         0.319705
69.4         0.332861
69.5         0.339797
69.6         0.340118
69.7         0.331127
69.8         0.325979
69.9         0.327751
70           0.339532
70.1         0.374696
70.2         0.402321
70.3          0.40147
70.4         0.403628
70.5         0.413831
70.6         0.419518
70.7         0.407886
70.8         0.412122
70.9         0.432404
71           0.444594
71.1         0.451938
71.2         0.461715
71.3         0.461976
71.4         0.462304
71.5          0.46149
71.6          0.46521
71.7         0.462018
71.8         0.469811
71.9         0.455559
72           0.429064
72.1         0.399646
72.2         0.386547
72.3         0.401836
72.4         0.421812
72.5         0.445375
72.6         0.454863
72.7         0.458134
72.8         0.473092
72.9         0.484636
73           0.498718
73.1         0.495053
73.2         0.463693
73.3         0.426212
73.4         0.397179
73.5         0.363816
73.6         0.350236
73.7          0.34408
73.8         0.346608
73.9         0.350052
74           0.333157
74.1         0.308324
74.2         0.291466
74.3         0.272938
74.4          0.26166
74.5         0.245424
74.6         0.239102
74.7         0.229782
74.8           0.2272
74.9         0.225414
75           0.225017
75.1         0.220133
75.2          0.20569
75.3         0.193001
75.4         0.196131
75.5         0.201735
75.6         0.203957
75.7         0.203202
75.8          0.19771
75.9          0.18543
76           0.172359
76.1         0.165574
76.2         0.166078
76.3         0.175967
76.4         0.186136
76.5         0.192564
76.6         0.204964
76.7         0.212278
76.8         0.208777
76.9         0.212158
77           0.226584
77.1         0.241697
77.2         0.247646
77.3         0.247273
77.4         0.242776
77.5         0.246802
77.6         0.250303
77.7         0.264828
77.8         0.282055
77.9         0.300121
78           0.313781
78.1         0.323504
78.2         0.339311
78.3          0.36505
78.4          0.38371
78.5         0.395274
78.6         0.403695
78.7         0.410808
78.8         0.424911
78.9         0.433282
79           0.443388
79.1         0.456637
79.2         0.478016
79.3         0.498756
79.4         0.503749
79.5         0.518915
79.6          0.53603
79.7         0.550137
79.8         0.556576
79.9         0.565297
80           0.581897
80.1         0.587722
80.2           0.5905
80.3         0.557924
80.4         0.542907
80.5         0.545208
80.6         0.558731
80.7         0.574275
80.8         0.566096
80.9         0.540977
81           0.520307
81.1         0.507599
81.2          0.48315
81.3         0.443981
81.4          0.41917
81.5         0.397279
81.6          0.38929
81.7         0.391678
81.8         0.389505
81.9         0.393813
82           0.385669
82.1         0.369868
82.2         0.362348
82.3         0.375521
82.4          0.39307
82.5         0.400035
82.6         0.407967
82.7         0.421018
82.8         0.440118
82.9         0.465846
83           0.480796
83.1         0.466187
83.2         0.456678
83.3         0.450126
83.4          0.45377
83.5         0.453438
83.6         0.450457
83.7         0.472826
83.8         0.503193
83.9         0.536491
84           0.544668
84.1          0.53256
84.2         0.514229
84.3         0.501126
84.4         0.489864
84.5         0.476702
84.6         0.470232
84.7         0.450934
84.8         0.439089
84.9         0.436471
85           0.438368
85.1         0.439685
85.2         0.429746
85.3          0.42479
85.4         0.427583
85.5         0.442765
85.6         0.445883
85.7         0.433581
85.8         0.410185
85.9          0.37494
86           0.359822
86.1         0.344817
86.2         0.339804
86.3         0.335315
86.4         0.333151
86.5         0.338904
86.6         0.348178
86.7         0.360468
86.8         0.362226
86.9         0.369223
87           0.374393
87.1         0.375856
87.2         0.374464
87.3         0.371436
87.4         0.376332
87.5         0.392983
87.6         0.398565
87.7         0.404212
87.8         0.418015
87.9         0.428898
88           0.444587
88.1         0.484912
88.2         0.512384
88.3           0.5213
88.4         0.508985
88.5         0.463455
88.6         0.435998
88.7         0.439964
88.8         0.455325
88.9         0.475863
89           0.505818
89.1         0.555598
89.2         0.589537
89.3          0.64822
89.4         0.687258
89.5         0.704983
89.6         0.752746
89.7         0.763901
89.8         0.767292
89.9         0.748295
90           0.725002
90.1         0.697989
90.2          0.70259
90.3         0.693675
90.4         0.695679
90.5         0.705167
90.6         0.698286
90.7         0.697319
90.8          0.71423
90.9         0.764774
91           0.790905
91.1         0.779935
91.2         0.738565
91.3         0.707339
91.4         0.703908
91.5         0.713858
91.6         0.707847
91.7         0.698015
91.8         0.698788
91.9           0.7054
92           0.699537
92.1         0.653708
92.2          0.64558
92.3         0.673623
92.4         0.670222
92.5         0.640678
92.6         0.592878
92.7         0.565411
92.8          0.55931
92.9         0.592698
93           0.608069
93.1         0.641839
93.2         0.647571
93.3         0.651548
93.4         0.632912
93.5         0.627711
93.6         0.630319
93.7         0.595235
93.8         0.570394
93.9         0.569527
94            0.57401
94.1         0.554234
94.2         0.526553
94.3         0.493612
94.4         0.478613
94.5         0.479886
94.6          0.49124
94.7         0.493057
94.8         0.501763
94.9         0.499577
95           0.470837
95.1          0.44298
95.2         0.428903
95.3         0.433736
95.4         0.448498
95.5         0.465139
95.6         0.478982
95.7          0.49842
95.8          0.50678
95.9         0.512306
96           0.496086
96.1         0.491986
96.2         0.464597
96.3         0.425678
96.4         0.381588
96.5         0.344901
96.6         0.329457
96.7         0.315211
96.8         0.297295
96.9         0.294512
97           0.302935
97.1         0.299995
97.2         0.280943
97.3         0.282305
97.4          0.28707
97.5         0.293219
97.6         0.292682
97.7         0.296471
97.8         0.298253
97.9         0.292902
98           0.294887
98.1         0.305448
98.2         0.319749
98.3          0.32947
98.4         0.339648
98.5         0.341525
98.6         0.339175
98.7         0.323449
98.8         0.308412
98.9          0.31568
99           0.329654
99.1         0.335624
99.2         0.325453
99.3         0.311742
99.4         0.299578
99.5         0.284572
99.6         0.289865
99.7         0.285609
99.8         0.289121
99.9         0.303457
100          0.307349
100.1        0.300858
100.2        0.295628
100.3        0.297883
100.4        0.301921
100.5        0.305245
100.6        0.316456
100.7        0.334487
100.8        0.352102
100.9        0.383909
101          0.394785
101.1        0.386719
101.2        0.379189
101.3        0.367636
101.4         0.36367
101.5        0.365513
101.6        0.365685
101.7        0.362324
101.8        0.357693
101.9        0.362109
102          0.352701
102.1        0.336513
102.2        0.324987
102.3        0.314472
102.4         0.31437
102.5        0.328903
102.6        0.329046
102.7        0.317095
102.8        0.297874
102.9        0.275649
103          0.265647
103.1        0.261228
103.2        0.261033
103.3        0.260964
103.4        0.259971
103.5         0.25702
103.6        0.263363
103.7        0.283774
103.8        0.300893
103.9        0.301079
104          0.304028
104.1        0.316621
104.2        0.327332
104.3        0.337415
104.4        0.345111
104.5        0.351171
104.6         0.34118
104.7        0.326686
104.8        0.322747
104.9        0.323675
105          0.324462
105.1        0.319912
105.2        0.321605
105.3        0.330019
105.4        0.338489
105.5        0.336733
105.6        0.326326
105.7        0.323137
105.8        0.309192
105.9        0.297875
106          0.299553
106.1        0.314124
106.2         0.31601
106.3        0.301945
106.4        0.292093
106.5        0.279908
106.6        0.275303
106.7        0.288844
106.8        0.299262
106.9        0.306011
107          0.304874
107.1        0.297637
107.2         0.29634
107.3        0.294845
107.4        0.294871
107.5         0.29248
107.6        0.299826
107.7        0.306415
107.8        0.302765
107.9         0.30043
108          0.299323
108.1        0.292939
108.2        0.284462
108.3        0.282222
108.4        0.271986
108.5        0.254328
108.6        0.245696
108.7        0.240086
108.8        0.240321
108.9        0.237805
109          0.238735
109.1         0.23632
109.2        0.231886
109.3        0.230632
109.4        0.223414
109.5        0.212351
109.6         0.20601
109.7        0.205066
109.8         0.20265
109.9        0.195166
110          0.194507
110.1        0.197587
110.2        0.205338
110.3        0.208279
110.4        0.211842
110.5        0.213752
110.6         0.21218
110.7        0.211549
110.8        0.210146
110.9        0.205422
111          0.199413
111.1        0.198677
111.2        0.206806
111.3          0.2088
111.4        0.200139
111.5        0.192168
111.6        0.192921
111.7        0.196787
111.8         0.20251
111.9         0.19968
112          0.189455
112.1        0.177938
112.2        0.164134
112.3        0.161134
112.4        0.150742
112.5        0.140499
112.6        0.130913
112.7        0.117309
112.8        0.114531
112.9        0.118145
113          0.123647
113.1         0.12717
113.2        0.131573
113.3        0.139319
113.4        0.142107
113.5        0.138933
113.6        0.142074
113.7        0.145077
113.8        0.150536
113.9        0.153262
114          0.159469
114.1        0.169431
114.2        0.176877
114.3        0.180655
114.4          0.1835
114.5        0.184822
114.6        0.189137
114.7        0.192459
114.8        0.195784
114.9        0.192713
115          0.191745
115.1        0.190655
115.2        0.188779
115.3        0.187496
115.4        0.184161
115.5        0.182833
115.6        0.185217
115.7        0.183889
115.8        0.179212
115.9        0.168701
116          0.169544
116.1        0.180108
116.2        0.191792
116.3        0.203616
116.4        0.212004
116.5        0.217108
116.6        0.211964
116.7        0.207089
116.8        0.203889
116.9        0.201141
117          0.202451
117.1        0.207027
117.2        0.207785
117.3        0.215433
117.4        0.220773
117.5        0.222322
117.6        0.229247
117.7         0.23186
117.8        0.228805
117.9        0.224648
118          0.228055
118.1          0.2374
118.2        0.239241
118.3          0.2322
118.4        0.222396
118.5        0.215006
118.6        0.219403
118.7        0.233913
118.8        0.252183
118.9        0.260101
119           0.25825
119.1        0.256542
119.2        0.260217
119.3        0.274676
119.4        0.291005
119.5         0.30731
119.6        0.313855
119.7         0.31978
119.8        0.322774
119.9        0.329658
120          0.336807
120.1        0.346288
120.2         0.35743
120.3        0.370779
120.4        0.378068
120.5        0.379554
120.6        0.390609
120.7        0.406871
120.8        0.415397
120.9        0.418441
121          0.427431
121.1        0.451676
121.2          0.4743
121.3        0.483706
121.4        0.491992
121.5        0.500545
121.6        0.516015
121.7          0.5242
121.8        0.517905
121.9        0.524553
122          0.533557
122.1         0.54761
122.2        0.551876
122.3        0.542015
122.4        0.531417
122.5         0.51552
122.6        0.504587
122.7        0.494321
122.8        0.484291
122.9        0.482016
123          0.479707
123.1        0.471453
123.2        0.466708
123.3        0.470186
123.4        0.470933
123.5        0.471312
123.6        0.469259
123.7        0.471375
123.8        0.474188
123.9        0.474085
124          0.473114
124.1        0.460973
124.2        0.453571
124.3        0.458283
124.4        0.474973
124.5        0.500209
124.6        0.511906
124.7        0.512132
124.8        0.522204
124.9        0.527909
125          0.522576
125.1        0.513351
125.2        0.507052
125.3         0.49994
125.4        0.491515
125.5        0.490811
125.6         0.49748
125.7        0.505239
125.8        0.511618
125.9        0.510558
126          0.494961
126.1        0.480899
126.2        0.479936
126.3        0.485796
126.4        0.493306
126.5        0.497309
126.6         0.49536
126.7        0.492958
126.8        0.488085
126.9        0.492727
127          0.497437
127.1        0.508441
127.2        0.515981
127.3        0.530421
127.4        0.547311
127.5        0.558826
127.6        0.564083
127.7        0.554275
127.8        0.543602
127.9        0.528215
128          0.506743
128.1        0.488075
128.2        0.496105
128.3        0.493163
128.4        0.489366
128.5        0.495433
128.6        0.501432
128.7          0.5059
128.8        0.511538
128.9        0.508519
129          0.495099
129.1        0.468834
129.2        0.445857
129.3        0.425758
129.4        0.408777
129.5        0.389501
129.6        0.376564
129.7        0.366756
129.8        0.362044
129.9        0.365212
130          0.365593
130.1        0.355752
130.2        0.348578
130.3        0.350991
130.4        0.352529
130.5        0.355692
130.6        0.358224
130.7        0.354284
130.8        0.345092
130.9        0.333944
131          0.330828
131.1        0.329353
131.2        0.329048
131.3        0.341803
131.4        0.342939
131.5        0.330325
131.6        0.323265
131.7        0.326976
131.8        0.325152
131.9        0.315966
132          0.298417
132.1        0.281067
132.2        0.278607
132.3        0.288975
132.4        0.297462
132.5        0.302048
132.6        0.303822
132.7        0.307744
132.8        0.305924
132.9        0.306128
133          0.315088
133.1        0.327264
133.2        0.335714
133.3        0.348394
133.4        0.371223
133.5        0.382382
133.6        0.393151
133.7        0.402579
133.8        0.414521
133.9        0.444902
134          0.465519
134.1        0.494685
134.2          0.5122
134.3        0.527861
134.4         0.53557
134.5        0.532505
134.6        0.536096
134.7         0.53611
134.8        0.532353
134.9        0.510256
135          0.493182
135.1        0.494081
135.2        0.507084
135.3        0.516927
135.4        0.518284
135.5        0.522373
135.6        0.514406
135.7        0.502286
135.8        0.504402
135.9        0.506875
136          0.507841
136.1        0.492549
136.2        0.481163
136.3          0.4731
136.4        0.465985
136.5        0.462635
136.6        0.456583
136.7        0.453815
136.8        0.442996
136.9        0.438641
137          0.441349
137.1        0.448203
137.2        0.464573
137.3        0.484923
137.4        0.487955
137.5        0.479842
137.6        0.470131
137.7          0.4714
137.8        0.461461
137.9        0.448947
138          0.453143
138.1        0.447111
138.2        0.440851
138.3        0.429477
138.4        0.421361
138.5        0.420677
138.6        0.414321
138.7        0.408178
138.8        0.403703
138.9        0.406947
139          0.412845
139.1        0.425024
139.2        0.435482
139.3        0.441257
139.4        0.436791
139.5        0.424164
139.6        0.413028
139.7        0.413225
139.8        0.428745
139.9        0.455384
140          0.470367
140.1        0.477692
140.2        0.480376
140.3        0.477863
140.4        0.476631
140.5        0.484533
140.6        0.501031
140.7        0.520805
140.8        0.538238
140.9        0.545454
141          0.554187
141.1        0.562467
141.2        0.570895
141.3        0.569565
141.4        0.583034
141.5        0.605008
141.6        0.626719
141.7        0.634305
141.8         0.62492
141.9        0.615015
142          0.623079
142.1        0.664178
142.2        0.685114
142.3        0.691239
142.4        0.683414
142.5        0.664523
142.6        0.639617
142.7        0.604935
142.8        0.591494
142.9        0.591618
143          0.580264
143.1        0.554907
143.2        0.523026
143.3        0.508507
143.4        0.505444
143.5        0.502382
143.6        0.485424
143.7         0.47967
143.8        0.494047
143.9        0.515697
144          0.522793
144.1        0.515917
144.2        0.512952
144.3         0.52308
144.4        0.525907
144.5        0.514332
144.6        0.508111
144.7        0.502318
144.8        0.503424
144.9        0.508296
145          0.519868
145.1        0.526317
145.2        0.545295
145.3        0.565728
145.4        0.572928
145.5         0.58348
145.6        0.595897
145.7        0.615605
145.8         0.63389
145.9         0.66549
146          0.681735
146.1          0.6803
146.2        0.678124
146.3        0.669513
146.4        0.665545
146.5        0.671736
146.6        0.679035
146.7        0.682611
146.8         0.69683
146.9        0.706634
147          0.695288
147.1        0.676014
147.2        0.647841
147.3        0.638219
147.4        0.640158
147.5        0.649636
147.6        0.655235
147.7        0.662805
147.8        0.659683
147.9        0.672829
148          0.691249
148.1        0.682324
148.2        0.679024
148.3        0.691053
148.4        0.698708
148.5        0.702598
148.6         0.71042
148.7        0.720673
148.8        0.730837
148.9        0.746261
149          0.762824
149.1        0.765462
149.2        0.760037
149.3        0.759345
149.4        0.758252
149.5        0.743551
149.6        0.710082
149.7        0.673105
149.8        0.649558
149.9        0.629417
150          0.629239
150.1        0.633298
150.2        0.636091
150.3        0.645755
150.4        0.664644
150.5        0.696325
150.6        0.709608
150.7        0.720293
150.8        0.734006
150.9        0.751695
151          0.762147
151.1        0.771191
151.2         0.77941
151.3        0.778232
151.4        0.778905
151.5        0.770122
151.6        0.757109
151.7           0.754
151.8        0.749543
151.9        0.736287
152          0.715458
152.1        0.700182
152.2        0.692022
152.3        0.685745
152.4        0.691233
152.5        0.713409
152.6        0.723481
152.7         0.72302
152.8        0.713177
152.9        0.700313
153          0.706479
153.1        0.727588
153.2        0.754993
153.3        0.778017
153.4        0.769187
153.5        0.745962
153.6        0.729311
153.7        0.716007
153.8        0.712977
153.9         0.71229
154          0.715613
154.1        0.708581
154.2        0.701286
154.3        0.689262
154.4        0.676952
154.5        0.660808
154.6        0.660606
154.7        0.675843
154.8         0.67683
154.9         0.67455
155          0.657577
155.1        0.637916
155.2        0.640907
155.3        0.661264
155.4        0.679166
155.5        0.682813
155.6        0.677068
155.7        0.671953
155.8        0.675058
155.9        0.672342
156           0.67265
156.1        0.674828
156.2        0.687839
156.3        0.707145
156.4        0.707116
156.5        0.705901
156.6        0.692187
156.7        0.690058
156.8        0.694089
156.9        0.681374
157          0.683897
157.1        0.696816
157.2         0.70522
157.3        0.715142
157.4         0.72577
157.5        0.750831
157.6        0.747759
157.7        0.705261
157.8        0.663119
157.9        0.628997
158          0.632114
158.1        0.653574
158.2         0.67053
158.3        0.677674
158.4        0.680048
158.5        0.678275
158.6        0.656137
158.7        0.629444
158.8        0.623837
158.9        0.633079
159          0.655049
159.1        0.669749
159.2        0.660845
159.3        0.645077
159.4        0.634909
159.5        0.621484
159.6        0.612522
159.7        0.603117
159.8        0.627573
159.9        0.651992
160          0.671818
160.1        0.679463
160.2        0.664903
160.3        0.661312
160.4        0.646376
160.5        0.620814
160.6        0.593499
160.7        0.562241
160.8        0.550074
160.9        0.547141
161          0.540253
161.1        0.531539
161.2        0.525894
161.3        0.526734
161.4        0.522987
161.5        0.528916
161.6        0.533595
161.7        0.531197
161.8        0.531933
161.9        0.539276
162          0.550475
162.1        0.565866
162.2        0.577142
162.3        0.588279
162.4        0.597715
162.5        0.601577
162.6        0.597813
162.7        0.593842
162.8        0.594777
162.9        0.594103
163          0.599847
163.1        0.597979
163.2        0.593409
163.3        0.605384
163.4        0.636321
163.5        0.659133
163.6        0.673032
163.7        0.669747
163.8         0.67005
163.9        0.673804
164          0.684705
164.1        0.702249
164.2        0.701276
164.3        0.698103
164.4         0.68881
164.5        0.689279
164.6        0.710267
164.7        0.730964
164.8        0.753479
164.9        0.763482
165          0.766752
165.1        0.779694
165.2        0.817305
165.3        0.851415
165.4        0.860164
165.5         0.84765
165.6        0.831688
165.7        0.828398
165.8        0.829528
165.9        0.827147
166          0.821644
166.1        0.815231
166.2        0.809921
166.3        0.824242
166.4         0.84841
166.5        0.880275
166.6        0.897966
166.7        0.891489
166.8        0.893911
166.9        0.901184
167          0.926373
167.1        0.926088
167.2        0.941946
167.3        0.946456
167.4        0.943535
167.5        0.955922
167.6        0.949286
167.7        0.954755
167.8        0.981794
167.9         1.00228
168          0.988712
168.1        0.958533
168.2        0.936152
168.3        0.918303
168.4        0.909565
168.5         0.89731
168.6        0.882494
168.7        0.877884
168.8        0.882262
168.9        0.933681
169          0.962826
169.1        0.991237
169.2        0.998408
169.3        0.974704
169.4         0.94088
169.5        0.908725
169.6        0.882495
169.7        0.875036
169.8        0.883934
169.9        0.871586
170          0.858167
170.1        0.863239
170.2        0.872336
170.3        0.871882
170.4         0.85215
170.5        0.839356
170.6        0.828656
170.7        0.830604
170.8        0.834382
170.9        0.853763
171          0.859744
171.1        0.852373
171.2         0.86639
171.3        0.887726
171.4        0.923857
171.5         0.96286
171.6        0.990033
171.7          1.0111
171.8          1.0202
171.9         1.00945
172           1.00277
172.1         1.00037
172.2        0.983345
172.3        0.996241
172.4        0.969655
172.5        0.937477
172.6        0.919126
172.7        0.910828
172.8         0.90821
172.9        0.913287
173          0.925103
173.1        0.941489
173.2        0.959567
173.3        0.960605
173.4        0.969203
173.5        0.981222
173.6        0.989165
173.7        0.980104
173.8        0.961162
173.9        0.958159
174          0.965375
174.1        0.961278
174.2        0.960224
174.3        0.939795
174.4        0.940646
174.5        0.973579
174.6        0.983141
174.7         1.00054
174.8         1.01236
174.9         1.00134
175          0.995325
175.1        0.973446
175.2         0.96814
175.3        0.943112
175.4        0.929144
175.5        0.936229
175.6        0.948538
175.7        0.988903
175.8        0.991921
175.9        0.995577
176          0.985806
176.1        0.976887
176.2        0.966561
176.3         0.96717
176.4        0.958017
176.5         0.94823
176.6        0.969643
176.7        0.999107
176.8         1.03536
176.9         1.04524
177           1.02628
177.1         1.01883
177.2          1.0414
177.3         1.06431
177.4         1.06835
177.5         1.04197
177.6         1.03624
177.7         1.04284
177.8         1.04919
177.9         1.05615
178           1.05084
178.1         1.02371
178.2         1.00042
178.3         1.00196
178.4         1.00369
178.5         1.00364
178.6         1.00783
178.7        0.981836
178.8        0.964609
178.9        0.965158
179          0.958664
179.1        0.948618
179.2        0.944243
179.3        0.947541
179.4        0.958525
179.5        0.970618
179.6        0.975422
179.7        0.963654
179.8        0.959137
179.9        0.977136
180          0.997865
180.1         0.99553
180.2        0.961066
180.3        0.939185
180.4        0.951963
180.5        0.975871
180.6         0.98732
180.7        0.956624
180.8        0.933954
180.9         0.91894
181           0.89138
181.1        0.861089
181.2        0.840272
181.3        0.827274
181.4        0.821164
181.5        0.807969
181.6        0.807734
181.7        0.818518
181.8        0.812302
181.9        0.810584
182           0.80972
182.1        0.789668
182.2        0.799108
182.3        0.824201
182.4        0.860902
182.5        0.888405
182.6        0.897803
182.7        0.917293
182.8        0.930055
182.9        0.922978
183          0.918481
183.1        0.928665
183.2        0.935628
183.3        0.921115
183.4        0.914909
183.5        0.906265
183.6        0.902096
183.7        0.892971
183.8        0.886699
183.9        0.879592
184          0.887958
184.1        0.893848
184.2        0.884363
184.3         0.88845
184.4        0.901007
184.5        0.898727
184.6        0.881202
184.7        0.852797
184.8        0.845846
184.9        0.856098
185          0.879085
185.1        0.894022
185.2        0.905548
185.3        0.913534
185.4        0.904021
185.5        0.899236
185.6        0.902819
185.7        0.903522
185.8        0.906764
185.9        0.903831
186          0.910073
186.1        0.912274
186.2         0.91172
186.3        0.909992
186.4        0.924412
186.5        0.965484
186.6        0.986676
186.7         1.00245
186.8         1.00561
186.9        0.992735
187          0.957702
187.1        0.934807
187.2        0.914439
187.3        0.892869
187.4        0.882568
187.5        0.875956
187.6        0.881528
187.7        0.893058
187.8        0.882314
187.9        0.864303
188          0.848555
188.1        0.846403
188.2        0.836274
188.3        0.826093
188.4        0.817842
188.5        0.824911
188.6        0.824833
188.7        0.821785
188.8        0.806753
188.9        0.802455
189          0.805778
189.1        0.803102
189.2         0.79613
189.3        0.785077
189.4        0.774666
189.5        0.755159
189.6        0.741733
189.7        0.727174
189.8        0.719768
189.9        0.722496
190          0.742349
190.1        0.760874
190.2        0.766759
190.3        0.773236
190.4          0.7799
190.5         0.78366
190.6        0.802646
190.7        0.822756
190.8        0.844822
190.9        0.849319
191          0.848044
191.1        0.832593
191.2        0.810498
191.3        0.768218
191.4         0.73595
191.5        0.728649
191.6        0.724149
191.7        0.713132
191.8        0.700458
191.9        0.706222
192          0.716472
192.1        0.740013
192.2        0.740849
192.3        0.744375
192.4        0.759547
192.5        0.774252
192.6        0.774881
192.7        0.756653
192.8        0.739429
192.9        0.731388
193          0.737571
193.1        0.735236
193.2        0.733085
193.3        0.743352
193.4        0.760368
193.5        0.771843
193.6        0.786934
193.7        0.790221
193.8        0.781616
193.9        0.777552
194          0.766244
194.1        0.746205
194.2         0.73649
194.3        0.732248
194.4        0.728807
194.5         0.73198
194.6        0.737885
194.7        0.728555
194.8        0.717978
194.9         0.72274
195          0.740195
195.1         0.76613
195.2        0.792556
195.3        0.796476
195.4        0.782023
195.5        0.775912
195.6        0.773133
195.7         0.75558
195.8        0.733916
195.9        0.721198
196          0.724633
196.1         0.72942
196.2        0.715928
196.3        0.705033
196.4        0.696037
196.5        0.676897
196.6        0.659202
196.7        0.635936
196.8        0.629026
196.9        0.630281
197          0.631685
197.1        0.632179
197.2        0.635478
197.3        0.642993
197.4        0.651569
197.5         0.66863
197.6         0.68766
197.7        0.716338
197.8        0.731087
197.9        0.731307
198          0.710321
198.1        0.695784
198.2        0.711003
198.3        0.722046
198.4        0.724226
198.5        0.724338
198.6        0.712054
198.7        0.688549
198.8        0.672688
198.9        0.640479
199          0.618315
199.1        0.595889
199.2        0.587691
199.3        0.597257
199.4        0.609653
199.5        0.629375
199.6        0.642348
199.7        0.656472
199.8        0.673482
199.9        0.683324
200          0.692614
200.1        0.705137
200.2          0.7221
200.3        0.732885
200.4        0.733474
200.5        0.741273
200.6        0.739836
200.7        0.735037
200.8        0.741057
200.9        0.741088
201          0.745375
201.1        0.754383
201.2        0.762952
201.3        0.774946
201.4        0.780204
201.5        0.763344
201.6        0.739001
201.7        0.715444
201.8        0.699472
201.9        0.682102
202          0.674449
202.1        0.672394
202.2        0.669272
202.3         0.66332
202.4        0.649596
202.5        0.622479
202.6        0.609874
202.7        0.606397
202.8        0.602772
202.9        0.606614
203          0.621771
203.1         0.64064
203.2        0.652585
203.3        0.659685
203.4        0.667904
203.5        0.675239
203.6        0.673342
203.7        0.662272
203.8        0.663391
203.9        0.678728
204          0.686989
204.1        0.701391
204.2         0.73022
204.3        0.770941
204.4        0.786754
204.5        0.792286
204.6        0.799309
204.7        0.809982
204.8        0.814229
204.9        0.819463
205          0.838466
205.1        0.859616
205.2        0.864323
205.3        0.860617
205.4        0.875053
205.5        0.920427
205.6        0.968593
205.7         0.98354
205.8        0.994855
205.9         1.01176
206           1.02634
206.1          1.0558
206.2          1.0839
206.3         1.11611
206.4         1.13113
206.5         1.15117
206.6         1.16077
206.7         1.15612
206.8         1.15926
206.9         1.18165
207           1.19652
207.1         1.20536
207.2         1.20878
207.3         1.19261
207.4         1.18488
207.5         1.18304
207.6         1.18303
207.7         1.17214
207.8         1.16074
207.9          1.1549
208           1.15583
208.1         1.16252
208.2         1.18046
208.3         1.20156
208.4          1.2106
208.5         1.19537
208.6         1.19546
208.7         1.19646
208.8         1.19747
208.9         1.20337
209           1.20901
209.1           1.228
209.2         1.23202
209.3         1.22761
209.4          1.2287
209.5         1.22367
209.6         1.22837
209.7         1.23921
209.8         1.24176
209.9         1.24121
210           1.24361
210.1         1.23344
210.2         1.22021
210.3         1.21255
210.4         1.21627
210.5         1.20664
210.6         1.17681
210.7         1.14395
210.8         1.12399
210.9         1.12953
211           1.12329
211.1         1.09564
211.2          1.0752
211.3         1.05617
211.4         1.03471
211.5         1.00138
211.6        0.985624
211.7        0.993652
211.8        0.999432
211.9        0.999616
212          0.996447
212.1        0.996258
212.2         1.00411
212.3        0.999189
212.4        0.994126
212.5        0.986974
212.6        0.994582
212.7         1.01691
212.8         1.03601
212.9         1.03954
213           1.02353
213.1         1.01989
213.2         1.04081
213.3          1.0751
213.4          1.1072
213.5         1.15615
213.6         1.17598
213.7           1.183
213.8         1.17752
213.9         1.14881
214           1.11551
214.1         1.07993
214.2         1.05335
214.3         1.03021
214.4          1.0194
214.5         1.01384
214.6         1.01411
214.7         1.02714
214.8         1.03624
214.9         1.04859
215           1.05505
215.1         1.03585
215.2         1.01414
215.3         0.99976
215.4         1.00338
215.5         1.02482
215.6          1.0454
215.7         1.07196
215.8         1.09144
215.9          1.0909
216           1.08347
216.1         1.08874
216.2         1.11241
216.3         1.13268
216.4         1.14889
216.5         1.16121
216.6         1.19502
216.7         1.24122
216.8         1.30602
216.9         1.36167
217            1.3979
217.1         1.40213
217.2         1.41212
217.3         1.45947
217.4         1.48223
217.5         1.46752
217.6         1.45354
217.7         1.44002
217.8         1.43905
217.9         1.45756
218           1.45896
218.1         1.44685
218.2         1.42702
218.3         1.43436
218.4         1.43006
218.5         1.41123
218.6         1.38949
218.7         1.40374
218.8         1.40618
218.9         1.42473
219           1.46709
219.1         1.51048
219.2         1.51815
219.3         1.52168
219.4         1.51857
219.5         1.50219
219.6         1.50352
219.7         1.49976
219.8         1.50995
219.9         1.54163
220           1.54071
220.1         1.49501
220.2         1.46904
220.3         1.45565
220.4         1.45487
220.5         1.45476
220.6         1.45436
220.7         1.45302
220.8          1.4669
220.9         1.48552
221           1.51844
221.1         1.58767
221.2         1.61259
221.3          1.6107
221.4          1.6159
221.5         1.65001
221.6         1.65282
221.7         1.63363
221.8         1.64077
221.9          1.6565
222           1.65733
222.1         1.68057
222.2         1.71264
222.3         1.75282
222.4         1.75032
222.5         1.72578
222.6         1.72856
222.7         1.74108
222.8         1.72969
222.9         1.68928
223           1.65376
223.1         1.61419
223.2         1.59758
223.3         1.58707
223.4         1.59282
223.5         1.55262
223.6         1.52287
223.7         1.51041
223.8         1.49789
223.9         1.51183
224           1.51208
224.1         1.52605
224.2         1.52583
224.3         1.53391
224.4         1.54948
224.5         1.55387
224.6         1.54828
224.7         1.57479
224.8         1.59059
224.9         1.61874
225           1.61499
225.1         1.58345
225.2          1.5584
225.3         1.55403
225.4         1.57053
225.5         1.61733
225.6         1.66507
225.7         1.70926
225.8         1.73885
225.9          1.7195
226           1.68858
226.1         1.66436
226.2         1.69357
226.3         1.70774
226.4         1.70028
226.5         1.70118
226.6         1.71267
226.7         1.70989
226.8         1.67562
226.9         1.66097
227           1.65529
227.1         1.63081
227.2         1.58238
227.3         1.53426
227.4         1.48607
227.5         1.45669
227.6         1.44695
227.7         1.46949
227.8         1.48811
227.9          1.5235
228           1.55721
228.1         1.58696
228.2         1.59454
228.3         1.60459
228.4         1.58904
228.5         1.57289
228.6          1.5799
228.7          1.5769
228.8         1.55729
228.9         1.54369
229            1.5716
229.1         1.59941
229.2         1.63176
229.3         1.66009
229.4         1.68892
229.5         1.70016
229.6         1.70289
229.7         1.72133
229.8         1.73101
229.9         1.74632
230           1.76784
230.1         1.80331
230.2         1.82258
230.3         1.83687
230.4         1.86716
230.5         1.87385
230.6         1.87198
230.7         1.89232
230.8         1.89204
230.9         1.89357
231            1.9128
231.1         1.90685
231.2           1.872
231.3         1.84493
231.4         1.82209
231.5         1.80187
231.6         1.79119
231.7         1.78313
231.8         1.77288
231.9         1.74998
232           1.73504
232.1         1.72298
232.2         1.73372
232.3         1.79011
232.4         1.84936
232.5         1.88873
232.6          1.8994
232.7         1.89987
232.8         1.91519
232.9         1.93281
233           1.91074
233.1         1.86414
233.2          1.8589
233.3         1.85754
233.4         1.83485
233.5         1.81404
233.6         1.80625
233.7         1.82379
233.8         1.86579
233.9         1.93096
234           2.01063
234.1         2.03934
234.2         2.03124
234.3         2.01604
234.4          2.0569
234.5         2.13356
234.6         2.21281
234.7         2.31666
234.8         2.39507
234.9         2.42962
235           2.44517
235.1         2.44699
235.2         2.46171
235.3         2.47882
235.4         2.48185
235.5         2.48229
235.6         2.51116
235.7         2.57858
235.8         2.63858
235.9         2.61754
236            2.5939
236.1         2.59343
236.2         2.65139
236.3         2.72691
236.4         2.85887
236.5          2.9889
236.6          3.0376
236.7         3.08641
236.8         3.21136
236.9         3.32968
237           3.39504
237.1         3.43808
237.2         3.38268
237.3         3.25815
237.4          3.1119
237.5         3.01022
237.6         2.99217
237.7         2.99111
237.8          3.0144
237.9         2.98936
238           3.00207
238.1         3.05536
238.2         3.10077
238.3         3.11929
238.4         3.17586
238.5         3.20845
238.6         3.18374
238.7         3.11085
238.8         3.04396
238.9         2.95505
239           2.85612
239.1         2.81556
239.2         2.82321
239.3         2.87524
239.4          2.8642
239.5         2.80905
239.6         2.74321
239.7         2.63912
239.8         2.53782
239.9         2.45288
240           2.43304
240.1         2.38279
240.2         2.29516
240.3         2.20411
240.4         2.17338
240.5         2.16984
240.6         2.18891
240.7          2.2723
240.8         2.35567
240.9         2.43997
241           2.51021
241.1         2.52192
241.2         2.42393
241.3         2.37583
241.4         2.34946
241.5         2.35134
241.6         2.31913
241.7         2.22567
241.8         2.16495
241.9         2.15061
242           2.14602
242.1         2.17285
242.2         2.18813
242.3         2.17476
242.4         2.13778
242.5         2.09347
242.6         2.09581
242.7         2.14752
242.8         2.15244
242.9         2.13597
243           2.14866
243.1         2.15678
243.2         2.13586
243.3         2.14302
243.4         2.18784
243.5         2.24293
243.6         2.26042
243.7         2.25199
243.8         2.24791
243.9         2.23479
244            2.2395
244.1         2.19371
244.2         2.12352
244.3         2.06911
244.4          2.0625
244.5         2.08375
244.6          2.1029
244.7         2.11574
244.8         2.12241
244.9         2.13833
245           2.18814
245.1         2.25644
245.2         2.29505
245.3         2.39694
245.4         2.48977
245.5         2.52253
245.6         2.51814
245.7          2.4893
245.8          2.4752
245.9         2.45677
246           2.45528
246.1         2.49178
246.2         2.51253
246.3          2.5347
246.4         2.53085
246.5         2.48749
246.6         2.47529
246.7         2.51189
246.8         2.52693
246.9         2.58913
247           2.61745
247.1         2.58773
247.2         2.54997
247.3         2.51292
247.4         2.52734
247.5         2.58552
247.6         2.65556
247.7         2.73796
247.8         2.76181
247.9         2.79641
248           2.78645
248.1         2.79217
248.2         2.80526
248.3         2.77199
248.4         2.65173
248.5         2.56382
248.6         2.46285
248.7         2.36912
248.8         2.31008
248.9         2.27981
249           2.22257
249.1         2.13921
249.2         2.06979
249.3         2.01577
249.4         1.98099
249.5         1.96684
249.6          1.9417
249.7         1.91842
249.8          1.8959
249.9         1.88949
250           1.88823
250.1         1.90721
250.2         1.90526
250.3         1.92812
250.4          1.9293
250.5         1.92591
250.6          1.9328
250.7         1.92328
250.8         1.92321
250.9          1.8998
251           1.88414
251.1         1.84211
251.2         1.82018
251.3         1.83952
251.4           1.872
251.5         1.89237
251.6         1.90646
251.7         1.97056
251.8          2.0224
251.9         2.06301
252           2.07926
252.1         2.08416
252.2         2.11006
252.3         2.10933
252.4          2.1242
252.5         2.14355
252.6         2.16464
252.7         2.20549
252.8         2.26387
252.9         2.28205
253           2.28234
253.1         2.25513
253.2         2.21609
253.3         2.22537
253.4         2.23223
253.5         2.20664
253.6         2.16192
253.7         2.11124
253.8         2.07136
253.9         2.05225
254           2.02149
254.1         1.96495
254.2         1.90651
254.3         1.85671
254.4         1.84236
254.5         1.81013
254.6         1.81308
254.7          1.8312
254.8          1.8292
254.9         1.83183
255           1.84009
255.1         1.85211
255.2          1.8843
255.3         1.88468
255.4         1.86526
255.5         1.83083
255.6         1.78018
255.7         1.73949
255.8         1.73144
255.9         1.74103
256           1.74511
256.1         1.75985
256.2         1.78112
256.3         1.80737
256.4         1.85951
256.5         1.91391
256.6         1.94606
256.7         1.93446
256.8         1.97015
256.9         2.01527
257           2.03117
257.1         2.02533
257.2         2.03139
257.3         2.04814
257.4         2.07209
257.5          2.0833
257.6         2.08022
257.7         2.08208
257.8         2.07571
257.9         2.06104
258           2.05292
258.1          2.0672
258.2         2.08944
258.3         2.07285
258.4         2.02584
258.5         2.01368
258.6         2.04042
258.7         2.06122
258.8          2.0198
258.9         1.95447
259           1.89698
259.1         1.85264
259.2         1.83213
259.3         1.84698
259.4         1.85379
259.5         1.88318
259.6         1.91833
259.7         1.94649
259.8          1.9191
259.9          1.8922
260            1.8814
260.1         1.92155
260.2         1.93046
260.3         1.91862
260.4         1.89391
260.5         1.90083
260.6         1.89345
260.7         1.90352
260.8         1.94061
260.9         1.96602
261           1.99907
261.1         2.02512
261.2         2.01716
261.3         1.99238
261.4         2.00275
261.5         2.02695
261.6         2.07634
261.7         2.13284
261.8         2.15928
261.9         2.18322
262           2.19854
262.1         2.22412
262.2         2.26582
262.3         2.30836
262.4         2.34051
262.5         2.34897
262.6          2.3442
262.7         2.34848
262.8         2.37954
262.9         2.45238
263           2.56314
263.1         2.64083
263.2         2.66998
263.3         2.68168
263.4          2.7148
263.5          2.7784
263.6         2.80349
263.7          2.8333
263.8         2.83322
263.9         2.81387
264           2.79322
264.1         2.76435
264.2         2.75563
264.3         2.79299
264.4         2.81789
264.5         2.80024
264.6         2.79677
264.7         2.85084
264.8         2.94721
264.9         3.01433
265           2.99201
265.1         2.89781
265.2         2.86706
265.3         2.86244
265.4         2.83633
265.5         2.85423
265.6         2.85594
265.7         2.86436
265.8         2.88547
265.9         2.87498
266           2.87974
266.1         2.90018
266.2         2.97116
266.3         2.95944
266.4         2.89914
266.5         2.87449
266.6         2.86682
266.7         2.92569
266.8         2.97952
266.9          2.9649
267           2.83815
267.1         2.73124
267.2         2.69371
267.3          2.6749
267.4         2.65483
267.5         2.70645
267.6         2.72734
267.7         2.69966
267.8         2.61686
267.9         2.57247
268           2.59702
268.1         2.59332
268.2         2.55783
268.3         2.50326
268.4          2.5184
268.5         2.59033
268.6         2.64875
268.7         2.67327
268.8         2.66939
268.9          2.6676
269           2.63527
269.1         2.60037
269.2         2.56839
269.3         2.51818
269.4         2.43206
269.5         2.38067
269.6          2.3874
269.7         2.36046
269.8         2.31876
269.9         2.24726
270           2.16959
270.1         2.09178
270.2         2.09079
270.3         2.08638
270.4         2.07151
270.5         2.08746
270.6         2.11645
270.7         2.15595
270.8         2.19405
270.9         2.27813
271           2.38874
271.1          2.4606
271.2         2.47596
271.3         2.47694
271.4         2.50513
271.5         2.56625
271.6         2.60129
271.7         2.59919
271.8         2.61719
271.9          2.6576
272           2.71009
272.1         2.77369
272.2         2.82317
272.3         2.88471
272.4         2.97729
272.5         3.08633
272.6         3.17621
272.7          3.2251
272.8         3.20277
272.9         3.15307
273           3.06464
273.1         2.92939
273.2         2.87099
273.3         2.88561
273.4         2.97787
273.5         3.10454
273.6         3.23892
273.7         3.33527
273.8         3.34587
273.9         3.38897
274            3.4364
274.1         3.47338
274.2         3.52798
274.3         3.56874
274.4         3.53257
274.5         3.42031
274.6          3.3538
274.7         3.30205
274.8         3.24587
274.9         3.24614
275            3.2916
275.1         3.38605
275.2         3.43108
275.3         3.35953
275.4         3.25947
275.5         3.24555
275.6         3.23646
275.7         3.18559
275.8         3.15733
275.9         3.12182
276           2.98793
276.1         2.85627
276.2         2.76596
276.3         2.70104
276.4         2.62385
276.5         2.51736
276.6         2.50662
276.7         2.59746
276.8         2.65944
276.9         2.69095
277           2.65413
277.1         2.58662
277.2         2.58541
277.3         2.64681
277.4         2.70352
277.5         2.81282
277.6         2.88482
277.7         2.90782
277.8           2.877
277.9         2.80417
278           2.65294
278.1         2.54349
278.2         2.47505
278.3         2.41885
278.4         2.35199
278.5         2.30682
278.6         2.30027
278.7         2.30628
278.8         2.29421
278.9         2.32206
279           2.34205
279.1         2.30279
279.2         2.27969
279.3         2.26393
279.4         2.28494
279.5         2.31795
279.6          2.3267
279.7         2.31758
279.8         2.37241
279.9          2.4451
280           2.47099
280.1         2.51121
280.2         2.54116
280.3         2.57066
280.4         2.57036
280.5           2.515
280.6          2.4688
280.7         2.43817
280.8          2.4496
280.9         2.47747
281           2.45709
281.1         2.46526
281.2         2.49989
281.3         2.54735
281.4         2.55516
281.5         2.56606
281.6         2.57007
281.7         2.60287
281.8         2.65673
281.9         2.70065
282           2.70379
282.1         2.70574
282.2         2.73321
282.3         2.76798
282.4          2.8226
282.5         2.88098
282.6         2.87973
282.7         2.84166
282.8         2.83691
282.9         2.87037
283           2.87518
283.1         2.87272
283.2         2.85979
283.3         2.86995
283.4         2.83683
283.5         2.74118
283.6         2.62699
283.7          2.5862
283.8         2.54003
283.9         2.51342
284           2.47615
284.1         2.38543
284.2         2.30403
284.3          2.2391
284.4         2.18371
284.5         2.15563
284.6         2.13898
284.7         2.11441
284.8         2.09491
284.9         2.10816
285           2.13923
285.1         2.20988
285.2         2.22454
285.3         2.26298
285.4         2.29625
285.5         2.34013
285.6         2.31681
285.7         2.26036
285.8         2.24795
285.9         2.26589
286           2.31757
286.1         2.33853
286.2         2.35582
286.3         2.38566
286.4         2.43009
286.5         2.49795
286.6         2.51531
286.7         2.52511
286.8         2.52836
286.9         2.54017
287           2.55461
287.1         2.51365
287.2         2.47601
287.3         2.46132
287.4         2.44767
287.5         2.43623
287.6         2.45652
287.7         2.46384
287.8         2.47247
287.9         2.44874
288           2.41053
288.1         2.43062
288.2         2.47736
288.3         2.58971
288.4         2.62004
288.5         2.60289
288.6         2.59434
288.7         2.57938
288.8         2.58976
288.9         2.61802
289            2.6926
289.1         2.77964
289.2         2.81923
289.3         2.79469
289.4          2.7835
289.5         2.75736
289.6         2.70068
289.7         2.57352
289.8         2.49298
289.9          2.4029
290           2.35328
290.1          2.3591
290.2         2.36142
290.3          2.4085
290.4          2.4666
290.5         2.47825
290.6         2.47023
290.7         2.43384
290.8         2.43708
290.9         2.43954
291           2.41846
291.1         2.44024
291.2         2.43879
291.3         2.44783
291.4         2.45046
291.5         2.44613
291.6         2.44095
291.7         2.44075
291.8         2.42899
291.9          2.3725
292           2.30932
292.1         2.25695
292.2         2.22598
292.3         2.24112
292.4         2.23476
292.5          2.2438
292.6         2.25344
292.7         2.24482
292.8         2.24149
292.9          2.2714
293           2.30579
293.1         2.33792
293.2         2.32433
293.3         2.29215
293.4         2.29635
293.5         2.33178
293.6         2.36744
293.7         2.43904
293.8         2.46306
293.9         2.47748
294            2.4667
294.1         2.48501
294.2         2.49279
294.3         2.48965
294.4         2.50568
294.5         2.47852
294.6         2.42585
294.7         2.41932
294.8         2.49806
294.9         2.61172
295           2.67634
295.1         2.73617
295.2         2.82431
295.3          2.9276
295.4         2.97987
295.5         2.99149
295.6         2.97982
295.7         2.97867
295.8         3.01398
295.9         3.07094
296           3.10121
296.1         3.09507
296.2          3.1262
296.3         3.18585
296.4         3.25399
296.5         3.30371
296.6         3.31427
296.7         3.30588
296.8         3.26357
296.9         3.12435
297           2.98985
297.1          2.8942
297.2          2.8598
297.3         2.80029
297.4         2.77775
297.5         2.76966
297.6          2.7394
297.7         2.73678
297.8         2.73373
297.9         2.79453
298            2.7852
298.1         2.80013
298.2          2.8283
298.3          2.8326
298.4         2.84635
298.5         2.83532
298.6         2.79299
298.7         2.75508
298.8         2.76088
298.9         2.73037
299           2.67501
299.1         2.66618
299.2         2.71037
299.3         2.74098
299.4         2.75988
299.5         2.83196
299.6         2.85885
299.7         2.88025
299.8         2.89624
299.9         2.89307
300           2.87752
300.1          2.7916
300.2         2.71933
300.3         2.59076
300.4         2.55916
300.5         2.59444
300.6          2.6173
300.7           2.619
300.8         2.59389
300.9         2.58671
301           2.63459
301.1         2.67168
301.2         2.66265
301.3         2.66094
301.4         2.65344
301.5         2.65903
301.6         2.63143
301.7         2.57835
301.8         2.52166
301.9         2.43056
302           2.37084
302.1         2.35044
302.2         2.32961
302.3         2.33635
302.4         2.31432
302.5         2.26853
302.6         2.21238
302.7         2.16225
302.8         2.13487
302.9         2.12527
303            2.1091
303.1         2.06941
303.2         2.03156
303.3         1.99578
303.4         1.98869
303.5         1.99877
303.6         1.99288
303.7         2.00297
303.8         2.02963
303.9         2.04809
304           2.07606
304.1          2.0798
304.2          2.1075
304.3         2.15414
304.4         2.19287
304.5         2.24021
304.6         2.30607
304.7         2.36986
304.8         2.40857
304.9         2.44314
305           2.46837
305.1          2.4976
305.2         2.54196
305.3         2.56813
305.4         2.61583
305.5         2.68275
305.6         2.70607
305.7         2.70708
305.8         2.71656
305.9         2.73697
306           2.76082
306.1         2.79951
306.2         2.81587
306.3         2.80002
306.4         2.75764
306.5         2.69902
306.6         2.70974
306.7         2.70708
306.8         2.67315
306.9         2.60284
307           2.55717
307.1          2.4995
307.2          2.4691
307.3         2.47499
307.4         2.51217
307.5         2.50094
307.6         2.46289
307.7         2.40804
307.8         2.35887
307.9         2.32517
308           2.32919
308.1         2.35932
308.2         2.39026
308.3         2.40796
308.4          2.4281
308.5         2.45881
308.6         2.50667
308.7         2.54466
308.8         2.57758
308.9         2.60039
309           2.62135
309.1         2.59428
309.2         2.60442
309.3         2.61642
309.4         2.63005
309.5         2.61465
309.6         2.56549
309.7         2.56937
309.8         2.57542
309.9         2.52628
310           2.44565
310.1         2.36422
310.2         2.28083
310.3         2.20586
310.4         2.16542
310.5         2.14339
310.6         2.14904
310.7         2.14177
310.8         2.11857
310.9         2.14283
311           2.19277
311.1          2.2345
311.2         2.24677
311.3          2.2751
311.4         2.28962
311.5         2.30417
311.6         2.31782
311.7         2.26877
311.8         2.24268
311.9         2.28218
312           2.35377
312.1         2.38601
312.2         2.39554
312.3         2.43613
312.4         2.47108
312.5         2.46853
312.6         2.45237
312.7         2.43189
312.8         2.41556
312.9          2.3722
313           2.30313
313.1         2.25974
313.2            2.23
313.3         2.18761
313.4         2.19336
313.5         2.23987
313.6         2.30184
313.7         2.34054
313.8         2.38015
313.9          2.4282
314           2.46599
314.1         2.45784
314.2         2.41106
314.3         2.38231
314.4         2.41103
314.5         2.46354
314.6          2.4889
314.7          2.4756
314.8         2.49124
314.9         2.53492
315           2.57561
315.1         2.63498
315.2         2.67342
315.3         2.70501
315.4         2.70361
315.5         2.67191
315.6         2.63126
315.7         2.62624
315.8         2.62342
315.9         2.64576
316           2.64782
316.1         2.63776
316.2         2.62987
316.3         2.64437
316.4         2.63629
316.5         2.61936
316.6         2.61953
316.7         2.63042
316.8         2.67077
316.9         2.73887
317           2.77053
317.1          2.7662
317.2          2.7441
317.3         2.75478
317.4         2.76124
317.5         2.75864
317.6         2.70228
317.7         2.62571
317.8         2.59787
317.9         2.59602
318           2.58721
318.1         2.55019
318.2         2.51858
318.3         2.51552
318.4          2.5381
318.5          2.5814
318.6         2.55884
318.7         2.47823
318.8         2.38581
318.9         2.33395
319           2.31476
319.1          2.3242
319.2         2.31956
319.3         2.29336
319.4         2.25734
319.5         2.24351
319.6          2.2329
319.7         2.23322
319.8         2.23827
319.9         2.22032
320           2.20879
320.1         2.21132
320.2         2.20652
320.3         2.19926
320.4         2.18077
320.5         2.19289
320.6         2.22529
320.7         2.24783
320.8          2.2684
320.9         2.29781
321           2.31101
321.1         2.25329
321.2         2.18672
321.3         2.15296
321.4            2.18
321.5         2.27518
321.6           2.367
321.7         2.38903
321.8         2.37357
321.9         2.37412
322           2.38263
322.1         2.41725
322.2         2.45977
322.3         2.55188
322.4         2.58522
322.5         2.59528
322.6          2.5954
322.7         2.60737
322.8         2.64018
322.9         2.61612
323           2.57777
323.1         2.51967
323.2         2.52197
323.3         2.55824
323.4         2.53478
323.5         2.46042
323.6         2.40292
323.7         2.33986
323.8         2.29956
323.9          2.3066
324           2.30613
324.1         2.32496
324.2         2.33455
324.3          2.3329
324.4         2.32819
324.5         2.32598
324.6         2.34475
324.7         2.34645
324.8         2.32873
324.9         2.30279
325           2.29831
325.1         2.26942
325.2         2.21905
325.3         2.18119
325.4         2.17102
325.5         2.18687
325.6         2.22235
325.7         2.25245
325.8         2.26527
325.9         2.26733
326            2.2648
326.1         2.27948
326.2         2.29417
326.3         2.29869
326.4         2.28751
326.5         2.25693
326.6         2.25478
326.7         2.25919
326.8         2.27978
326.9         2.30888
327           2.35777
327.1         2.43612
327.2         2.51332
327.3         2.58611
327.4         2.63523
327.5         2.69778
327.6         2.72733
327.7         2.72823
327.8         2.68485
327.9         2.59775
328           2.55039
328.1         2.56479
328.2         2.62919
328.3         2.68543
328.4         2.70919
328.5         2.70778
328.6         2.70948
328.7         2.71094
328.8         2.71928
328.9         2.74943
329           2.79584
329.1         2.86919
329.2         2.91918
329.3         2.94501
329.4         2.92332
329.5           2.873
329.6         2.82945
329.7         2.79114
329.8         2.80251
329.9         2.84775
330           2.88153
330.1         2.94403
330.2         2.98907
330.3         3.01831
330.4         3.03283
330.5         3.03596
330.6         3.02831
330.7         2.98947
330.8         2.99025
330.9         2.94432
331           2.94416
331.1         2.95175
331.2         2.92334
331.3         2.90601
331.4         2.89264
331.5         2.84158
331.6         2.80822
331.7          2.7741
331.8         2.78202
331.9         2.80482
332           2.82144
332.1         2.85164
332.2          2.8728
332.3         2.87297
332.4         2.89688
332.5         2.94252
332.6         2.98056
332.7         3.02104
332.8         3.02197
332.9         2.97808
333           2.93965
333.1         2.91161
333.2         2.93111
333.3         2.94004
333.4         2.90732
333.5         2.86719
333.6         2.86431
333.7         2.89113
333.8         2.90107
333.9         2.82594
334           2.75215
334.1         2.73832
334.2         2.79743
334.3         2.85822
334.4         2.85049
334.5         2.79082
334.6         2.73326
334.7         2.70403
334.8         2.72418
334.9         2.76272
335           2.75628
335.1         2.70346
335.2         2.65467
335.3         2.60421
335.4         2.57282
335.5         2.54639
335.6         2.51278
335.7         2.50421
335.8         2.50012
335.9         2.48665
336           2.48099
336.1         2.45444
336.2         2.44082
336.3         2.42528
336.4         2.41704
336.5         2.40459
336.6         2.37888
336.7         2.38535
336.8         2.38629
336.9         2.41168
337           2.40543
337.1         2.38007
337.2         2.35729
337.3         2.34002
337.4         2.33689
337.5         2.33458
337.6         2.34481
337.7         2.36617
337.8         2.41378
337.9         2.45077
338           2.48002
338.1         2.50238
338.2         2.54395
338.3         2.59058
338.4         2.62323
338.5         2.67447
338.6         2.72564
338.7         2.77019
338.8         2.76162
338.9         2.75373
339           2.79382
339.1         2.81647
339.2         2.80368
339.3         2.80493
339.4         2.85979
339.5          2.9425
339.6         3.00356
339.7         3.08137
339.8         3.09867
339.9         3.11316
340           3.12942
340.1         3.14571
340.2         3.12598
340.3         3.07663
340.4         3.06659
340.5          3.0488
340.6         3.06356
340.7         3.10555
340.8         3.15474
340.9         3.17844
341           3.17729
341.1         3.19587
341.2         3.23111
341.3         3.26066
341.4          3.2832
341.5         3.23751
341.6         3.25484
341.7         3.26166
341.8         3.24919
341.9         3.27702
342           3.33765
342.1         3.40741
342.2          3.4925
342.3         3.64836
342.4         3.76361
342.5         3.79606
342.6         3.74933
342.7         3.69857
342.8          3.6509
342.9         3.63154
343           3.65964
343.1         3.66357
343.2         3.64465
343.3         3.62483
343.4         3.63363
343.5         3.63991
343.6         3.59476
343.7         3.53806
343.8         3.46526
343.9          3.3946
344           3.34046
344.1         3.29698
344.2          3.2588
344.3         3.26692
344.4          3.2372
344.5         3.20865
344.6          3.2117
344.7         3.22053
344.8         3.20412
344.9         3.15191
345           3.15424
345.1         3.19475
345.2         3.18166
345.3          3.1734
345.4         3.21225
345.5          3.2981
345.6         3.36083
345.7         3.38658
345.8         3.39885
345.9         3.38452
346           3.37466
346.1         3.39872
346.2         3.42638
346.3         3.44845
346.4         3.44974
346.5          3.4531
346.6         3.44806
346.7         3.43475
346.8         3.40532
346.9         3.41359
347           3.44258
347.1         3.51837
347.2         3.52369
347.3         3.45144
347.4         3.36016
347.5         3.26031
347.6          3.2401
347.7         3.23978
347.8         3.21939
347.9         3.19861
348           3.13385
348.1         3.09899
348.2         3.08122
348.3         3.10635
348.4         3.18849
348.5         3.24892
348.6         3.23268
348.7         3.22594
348.8         3.22913
348.9         3.17816
349            3.1607
349.1         3.20096
349.2         3.25551
349.3         3.34518
349.4         3.38776
349.5         3.37831
349.6         3.34636
349.7          3.3512
349.8         3.34348
349.9         3.34668
350           3.31714
350.1         3.26099
350.2          3.2216
350.3         3.17746
350.4          3.1187
350.5         3.09913
350.6         3.09872
350.7         3.09495
350.8         3.11098
350.9         3.12986
351            3.1327
351.1         3.14733
351.2         3.15831
351.3         3.12973
351.4         3.08799
351.5         3.03842
351.6         3.01817
351.7         2.97978
351.8         2.96919
351.9         2.99845
352           3.05545
352.1         3.11759
352.2         3.18066
352.3         3.23378
352.4         3.25717
352.5         3.26439
352.6         3.31825
352.7         3.38799
352.8         3.46779
352.9          3.5249
353           3.57248
353.1          3.6201
353.2         3.69376
353.3         3.78266
353.4         3.82141
353.5         3.79676
353.6         3.78135
353.7         3.80769
353.8          3.8339
353.9         3.84974
354           3.84368
354.1         3.84699
354.2         3.91946
354.3         3.96719
354.4          3.9781
354.5         3.94092
354.6         3.87943
354.7         3.83183
354.8         3.82733
354.9         3.83951
355           3.81415
355.1         3.79007
355.2         3.74044
355.3          3.6734
355.4         3.62162
355.5         3.57779
355.6         3.55528
355.7         3.55448
355.8         3.55335
355.9         3.58149
356           3.62474
356.1         3.66995
356.2         3.65914
356.3         3.62808
356.4         3.59859
356.5         3.52742
356.6          3.4416
356.7         3.36392
356.8         3.35155
356.9         3.36271
357           3.39202
357.1         3.43412
357.2         3.42487
357.3         3.39102
357.4         3.37827
357.5         3.39604
357.6         3.36294
357.7         3.29987
357.8          3.2597
357.9         3.27035
358           3.25129
358.1         3.19171
358.2         3.16192
358.3         3.15063
358.4          3.1572
358.5         3.18463
358.6         3.22589
358.7         3.22899
358.8         3.22103
358.9         3.24021
359           3.27499
359.1         3.31949
359.2          3.3553
359.3         3.37979
359.4         3.34721
359.5         3.30319
359.6          3.2998
359.7          3.3037
359.8         3.32771
359.9         3.33639
360           3.32823
360.1         3.32365
360.2         3.33379
360.3         3.35771
360.4         3.34051
360.5         3.30289
360.6          3.3034
360.7         3.31938
360.8         3.33181
360.9         3.38182
361           3.41129
361.1         3.38539
361.2         3.36794
361.3          3.3255
361.4         3.29413
361.5          3.2892
361.6         3.27869
361.7         3.28884
361.8         3.28611
361.9         3.25604
362           3.22538
362.1         3.18783
362.2         3.21789
362.3         3.29227
362.4         3.32213
362.5         3.31713
362.6         3.31489
362.7         3.32395
362.8         3.34965
362.9         3.35938
363            3.3671
363.1         3.40665
363.2          3.4675
363.3         3.54269
363.4         3.48146
363.5         3.44252
363.6         3.44459
363.7         3.41067
363.8          3.3161
363.9         3.22811
364           3.22485
364.1         3.27021
364.2         3.28295
364.3         3.35338
364.4         3.35179
364.5         3.32193
364.6         3.30802
364.7         3.30213
364.8         3.32757
364.9         3.35589
365           3.38084
365.1         3.35995
365.2         3.37128
365.3         3.39372
365.4         3.38251
365.5         3.37835
365.6         3.34386
365.7         3.28448
365.8         3.29139
365.9         3.31441
366            3.2909
366.1         3.26222
366.2         3.25185
366.3         3.21873
366.4         3.24929
366.5         3.30922
366.6         3.34418
366.7         3.38861
366.8         3.41862
366.9         3.44829
367           3.43618
367.1         3.42222
367.2         3.42397
367.3         3.39956
367.4         3.39944
367.5         3.36913
367.6         3.38287
367.7         3.46631
367.8         3.51339
367.9         3.54144
368           3.58452
368.1         3.68856
368.2          3.7501
368.3         3.73454
368.4         3.67358
368.5         3.61405
368.6         3.63925
368.7         3.70801
368.8         3.75562
368.9         3.72817
369           3.70666
369.1         3.75906
369.2         3.83825
369.3         3.89566
369.4         3.87266
369.5         3.83154
369.6         3.84422
369.7         3.83311
369.8          3.7425
369.9         3.65127
370           3.58875
370.1         3.52103
370.2         3.47044
370.3         3.40725
370.4         3.38955
370.5         3.34572
370.6         3.29946
370.7         3.26109
370.8          3.2361
370.9         3.21303
371           3.23947
371.1         3.29836
371.2         3.30364
371.3         3.26791
371.4         3.24247
371.5         3.26971
371.6         3.29109
371.7         3.32265
371.8         3.34384
371.9         3.38089
372           3.41167
372.1         3.43641
372.2         3.45556
372.3         3.47814
372.4         3.48202
372.5         3.49102
372.6         3.49159
372.7         3.48555
372.8         3.49553
372.9         3.50155
373           3.49569
373.1         3.45918
373.2         3.44794
373.3         3.46023
373.4         3.47365
373.5         3.46213
373.6         3.43371
373.7         3.37532
373.8         3.32671
373.9          3.2939
374           3.29325
374.1         3.34233
374.2         3.44376
374.3         3.56454
374.4         3.66208
374.5         3.74844
374.6         3.81184
374.7         3.84943
374.8         3.89561
374.9         3.94858
375            4.0045
375.1         4.00692
375.2         3.99733
375.3         3.96972
375.4         3.92847
375.5          3.9252
375.6         3.93683
375.7          3.9348
375.8         3.85476
375.9         3.71603
376           3.69266
376.1         3.71722
376.2         3.71639
376.3          3.6429
376.4         3.58451
376.5         3.57479
376.6         3.59332
376.7         3.64855
376.8         3.65079
376.9         3.57957
377             3.496
377.1         3.43611
377.2         3.40671
377.3         3.39305
377.4         3.38229
377.5         3.36726
377.6         3.34677
377.7         3.37577
377.8         3.42075
377.9          3.4753
378           3.48886
378.1         3.47135
378.2          3.4351
378.3         3.42336
378.4         3.41478
378.5         3.44014
378.6         3.54585
378.7         3.63892
378.8         3.62326
378.9          3.5635
379           3.55301
379.1         3.56226
379.2         3.53934
379.3         3.48534
379.4         3.49853
379.5         3.56164
379.6         3.59332
379.7         3.61264
379.8         3.67667
379.9         3.72403
380            3.7934
380.1         3.89771
380.2         3.97804
380.3         4.01978
380.4         4.05322
380.5         4.08175
380.6         4.06079
380.7         4.03817
380.8         4.04711
380.9         4.02781
381           3.95954
381.1         3.93241
381.2         3.91647
381.3         3.90396
381.4         3.89287
381.5         3.85421
381.6         3.77369
381.7         3.73344
381.8         3.72232
381.9         3.69348
382           3.63815
382.1         3.60947
382.2         3.62805
382.3          3.6025
382.4         3.55914
382.5         3.52972
382.6          3.5048
382.7         3.48376
382.8         3.43703
382.9         3.45075
383           3.47842
383.1         3.50747
383.2         3.49583
383.3         3.50679
383.4         3.47813
383.5         3.42528
383.6         3.40802
383.7         3.40995
383.8          3.4552
383.9         3.49058
384           3.50619
384.1         3.51875
384.2         3.52919
384.3         3.59691
384.4         3.71911
384.5          3.8847
384.6         3.96108
384.7         3.96677
384.8         3.92931
384.9          3.8851
385           3.89789
385.1         3.89361
385.2         3.90642
385.3         3.91959
385.4         3.92389
385.5         3.90557
385.6         3.88893
385.7         3.89424
385.8         3.93251
385.9         3.98485
386           4.01762
386.1         4.06799
386.2         4.14244
386.3         4.26698
386.4         4.34203
386.5         4.38977
386.6         4.40807
386.7         4.43013
386.8          4.4877
386.9         4.54162
387           4.58907
387.1          4.6512
387.2         4.71524
387.3         4.76151
387.4         4.81589
387.5         4.80218
387.6         4.83104
387.7         4.91072
387.8         4.94772
387.9         4.91827
388           4.90119
388.1         4.97378
388.2         5.06466
388.3         5.13207
388.4         5.17938
388.5         5.21852
388.6         5.27678
388.7         5.31476
388.8         5.35533
388.9         5.38775
389           5.37725
389.1         5.25733
389.2         5.12735
389.3         4.95823
389.4         4.81959
389.5         4.71994
389.6         4.64371
389.7         4.53939
389.8         4.44615
389.9         4.38684
390           4.44037
390.1         4.61067
390.2         4.67441
390.3         4.65691
390.4         4.63742
390.5         4.70113
390.6         4.75009
390.7         4.72552
390.8         4.61677
390.9         4.48758
391           4.48157
391.1         4.47138
391.2         4.48617
391.3          4.5496
391.4         4.59732
391.5         4.60239
391.6         4.58646
391.7         4.55155
391.8         4.54143
391.9         4.52345
392           4.46872
392.1         4.35588
392.2         4.29381
392.3         4.26074
392.4         4.19546
392.5         4.12674
392.6         4.06314
392.7         4.01584
392.8         3.94841
392.9         3.93483
393           3.95688
393.1         4.01615
393.2         4.01675
393.3         3.99999
393.4         3.93348
393.5          3.9009
393.6         3.90675
393.7         3.89842
393.8         3.90738
393.9          3.8802
394           3.82753
394.1         3.79681
394.2         3.76255
394.3         3.72218
394.4         3.68911
394.5         3.67841
394.6         3.70795
394.7          3.7575
394.8         3.79467
394.9          3.7702
395            3.7422
395.1         3.75763
395.2         3.80311
395.3          3.8532
395.4         3.91196
395.5         4.00312
395.6         4.06236
395.7         4.15176
395.8          4.2443
395.9         4.22485
396           4.20292
396.1         4.20835
396.2         4.26097
396.3         4.28101
396.4         4.32477
396.5         4.34645
396.6         4.33861
396.7         4.29979
396.8         4.33848
396.9         4.37906
397           4.35573
397.1         4.28374
397.2         4.24237
397.3           4.179
397.4         4.13832
397.5         4.12087
397.6         4.08473
397.7         4.09735
397.8         4.11346
397.9         4.12989
398           4.09976
398.1         4.05497
398.2         3.98478
398.3         3.91428
398.4         3.92265
398.5         3.95807
398.6         3.96137
398.7         3.96392
398.8         4.00857
398.9         4.05108
399           4.12038
399.1         4.21459
399.2         4.28504
399.3         4.36649
399.4         4.38111
399.5         4.39672
399.6         4.42273
399.7         4.43735
399.8          4.4703
399.9         4.46818
400           4.48673
400.1         4.53264
400.2         4.52793
400.3         4.51804
400.4         4.51584
400.5          4.5074
400.6          4.5217
400.7         4.55583
400.8         4.62012
400.9         4.63277
401           4.65129
401.1         4.68528
401.2         4.70216
401.3         4.70301
401.4          4.6287
401.5         4.52607
401.6         4.49818
401.7         4.51001
401.8         4.52596
401.9         4.53412
402           4.51789
402.1         4.52584
402.2         4.50301
402.3         4.45885
402.4         4.40935
402.5         4.34949
402.6         4.31915
402.7         4.33941
402.8         4.37863
402.9         4.44641
403            4.4586
403.1         4.43368
403.2         4.41014
403.3         4.43175
403.4          4.4612
403.5         4.50647
403.6         4.54085
403.7         4.45813
403.8         4.39116
403.9         4.31052
404           4.29194
404.1         4.26718
404.2         4.26295
404.3         4.29371
404.4         4.29712
404.5         4.30377
404.6         4.27583
404.7         4.26525
404.8         4.30844
404.9         4.35614
405            4.3754
405.1         4.37508
405.2         4.38776
405.3         4.44871
405.4         4.51697
405.5         4.55986
405.6         4.51387
405.7         4.47042
405.8         4.45763
405.9         4.44497
406           4.45282
406.1          4.4426
406.2         4.42949
406.3         4.39657
406.4         4.35393
406.5          4.3303
406.6         4.33461
406.7         4.34146
406.8         4.38637
406.9         4.42942
407           4.44808
407.1         4.39488
407.2         4.37935
407.3         4.36585
407.4         4.37943
407.5         4.40384
407.6         4.41132
407.7         4.41734
407.8         4.43616
407.9         4.48149
408           4.50037
408.1          4.4821
408.2         4.44786
408.3         4.48757
408.4         4.57867
408.5         4.62825
408.6         4.63271
408.7         4.60361
408.8         4.60082
408.9         4.61697
409           4.58445
409.1         4.59656
409.2         4.63377
409.3         4.66341
409.4         4.66454
409.5         4.64634
409.6         4.66726
409.7         4.63779
409.8         4.59012
409.9          4.5959
410           4.61762
410.1         4.61216
410.2         4.58804
410.3          4.5335
410.4         4.55093
410.5         4.60937
410.6         4.66127
410.7         4.70993
410.8         4.70127
410.9         4.69325
411           4.66072
411.1         4.57744
411.2          4.5325
411.3         4.50543
411.4         4.45895
411.5         4.36469
411.6          4.3301
411.7         4.29125
411.8         4.25943
411.9         4.23029
412            4.2126
412.1         4.19807
412.2         4.25623
412.3         4.36225
412.4          4.4389
412.5         4.48118
412.6         4.46129
412.7         4.38906
412.8         4.40116
412.9         4.49008
413           4.53115
413.1         4.57506
413.2         4.65139
413.3         4.73724
413.4         4.78568
413.5         4.80169
413.6          4.8235
413.7         4.84443
413.8         4.82575
413.9         4.82743
414            4.8447
414.1         4.83119
414.2         4.82168
414.3         4.80088
414.4         4.74467
414.5         4.70102
414.6         4.69955
414.7         4.70037
414.8         4.71135
414.9         4.71663
415           4.66474
415.1         4.61255
415.2         4.60178
415.3         4.58677
415.4          4.5532
415.5         4.52151
415.6          4.5266
415.7         4.50614
415.8         4.48677
415.9         4.52438
416           4.57892
416.1         4.63534
416.2         4.67181
416.3          4.6157
416.4         4.51197
416.5         4.41562
416.6         4.37507
416.7           4.305
416.8         4.24455
416.9          4.2071
417            4.1529
417.1         4.13348
417.2         4.15147
417.3         4.17125
417.4         4.19674
417.5         4.19358
417.6         4.18567
417.7         4.17295
417.8         4.13751
417.9         4.07687
418           4.00738
418.1         3.94162
418.2         3.89186
418.3         3.85773
418.4         3.86247
418.5         3.88169
418.6          3.8566
418.7         3.80548
418.8         3.77028
418.9         3.76798
419           3.76642
419.1         3.77438
419.2         3.73908
419.3          3.7367
419.4         3.72474
419.5         3.73878
419.6         3.75556
419.7         3.78969
419.8         3.82186
419.9         3.83536
420           3.82261
420.1         3.81733
420.2         3.80653
420.3         3.78217
420.4         3.81561
420.5         3.86882
420.6          3.8968
420.7         3.89834
420.8         3.89849
420.9         3.91585
421           3.97069
421.1         4.04192
421.2          4.0896
421.3         4.17272
421.4         4.25192
421.5         4.27741
421.6         4.30301
421.7         4.27591
421.8         4.24437
421.9         4.21226
422           4.22311
422.1         4.22548
422.2         4.21298
422.3         4.20879
422.4         4.20171
422.5         4.16698
422.6         4.13648
422.7         4.11192
422.8         4.08148
422.9         4.02919
423            3.9665
423.1         3.96374
423.2         3.98643
423.3         3.98619
423.4         3.93751
423.5         3.88384
423.6         3.88242
423.7         3.92333
423.8         3.97182
423.9         3.97378
424           3.91807
424.1         3.85669
424.2         3.80838
424.3         3.82584
424.4         3.83618
424.5         3.79568
424.6         3.73046
424.7         3.69043
424.8         3.70183
424.9         3.71291
425           3.69903
425.1         3.72335
425.2         3.80445
425.3         3.92447
425.4         3.99717
425.5         4.02324
425.6         4.07534
425.7         4.10658
425.8         4.13875
425.9         4.17907
426           4.20663
426.1         4.27565
426.2         4.35646
426.3         4.42001
426.4         4.42823
426.5         4.38743
426.6         4.35518
426.7         4.32179
426.8          4.2657
426.9          4.2423
427           4.23812
427.1         4.23701
427.2         4.23127
427.3         4.22019
427.4         4.23925
427.5         4.28962
427.6         4.35146
427.7          4.3879
427.8         4.40731
427.9         4.44408
428           4.50302
428.1         4.51809
428.2         4.48244
428.3         4.42058
428.4         4.36917
428.5         4.36281
428.6         4.38335
428.7         4.42843
428.8         4.49147
428.9         4.51385
429           4.53253
429.1         4.55238
429.2         4.58873
429.3         4.65222
429.4         4.75471
429.5         4.87053
429.6         4.97682
429.7         5.00367
429.8         4.96544
429.9         4.88339
430           4.84852
430.1         4.83418
430.2         4.76648
430.3         4.81054
430.4         4.89626
430.5         5.03446
430.6         5.03533
430.7         5.04233
430.8         5.01036
430.9         5.07006
431            5.0634
431.1          4.9865
431.2         4.97455
431.3         4.93561
431.4         4.89258
431.5         4.85965
431.6         4.84023
431.7         4.82749
431.8          4.7905
431.9         4.86658
432           4.91829
432.1          4.9685
432.2         5.02913
432.3         5.12823
432.4         5.22449
432.5         5.37206
432.6         5.47007
432.7         5.49395
432.8         5.49978
432.9         5.52555
433           5.57461
433.1         5.59066
433.2         5.64224
433.3         5.74301
433.4           5.737
433.5         5.73865
433.6           5.688
433.7         5.59308
433.8         5.44068
433.9         5.28397
434           5.17201
434.1         5.07144
434.2         5.03127
434.3         5.02827
434.4         4.96279
434.5         4.87674
434.6         4.84727
434.7         4.81983
434.8         4.83354
434.9         4.83294
435            4.8052
435.1         4.77439
435.2         4.75565
435.3          4.8006
435.4         4.80774
435.5         4.83361
435.6         4.84794
435.7           4.888
435.8         4.89425
435.9         4.89934
436           4.84383
436.1         4.79359
436.2         4.73837
436.3         4.68034
436.4          4.6312
436.5         4.58517
436.6         4.54878
436.7         4.53526
436.8         4.58154
436.9         4.65323
437            4.6947
437.1         4.76101
437.2         4.83278
437.3         4.86915
437.4         4.90701
437.5          4.9355
437.6         4.92924
437.7         4.84176
437.8         4.79808
437.9         4.76961
438           4.77729
438.1         4.85558
438.2         4.90459
438.3         4.92881
438.4         4.92659
438.5         4.94392
438.6         4.94956
438.7         5.00601
438.8         5.07863
438.9         5.14987
439           5.19524
439.1         5.19435
439.2         5.17775
439.3         5.21609
439.4         5.32033
439.5         5.38087
439.6         5.45383
439.7         5.53746
439.8         5.64028
439.9         5.66863
440           5.70671
440.1         5.73651
440.2          5.7153
440.3         5.74076
440.4         5.85954
440.5         5.90554
440.6         5.91424
440.7         5.92114
440.8         5.89981
440.9          5.8816
441           5.88854
441.1         5.90647
441.2         5.93945
441.3           6.023
441.4         6.01983
441.5         5.92283
441.6         5.79384
441.7         5.70957
441.8         5.72977
441.9         5.76144
442           5.78083
442.1         5.79128
442.2         5.84062
442.3         5.92774
442.4          5.9232
442.5         5.96277
442.6         5.92063
442.7           5.829
442.8          5.8179
442.9         5.78366
443           5.76216
443.1         5.77584
443.2         5.80962
443.3         5.84967
443.4         5.90506
443.5         5.94481
443.6         5.98205
443.7         6.01355
443.8         6.07532
443.9         6.15301
444           6.22169
444.1         6.15103
444.2         6.02879
444.3         5.86477
444.4         5.82245
444.5         5.87391
444.6         5.86445
444.7         5.78621
444.8         5.74313
444.9         5.73051
445           5.76792
445.1         5.83712
445.2         5.85311
445.3         5.85058
445.4         5.86649
445.5         5.89932
445.6         5.98761
445.7         6.10134
445.8         6.16186
445.9         6.23249
446           6.25975
446.1         6.27745
446.2         6.31422
446.3         6.41657
446.4         6.45183
446.5         6.34313
446.6         6.26939
446.7          6.2501
446.8         6.27862
446.9         6.30017
447           6.27087
447.1          6.1995
447.2         6.19343
447.3         6.17841
447.4         6.16937
447.5         6.13453
447.6         6.00385
447.7          5.7769
447.8         5.65325
447.9         5.67603
448           5.75887
448.1          5.7518
448.2         5.70356
448.3          5.6999
448.4         5.80103
448.5         5.93137
448.6         6.04495
448.7         6.09599
448.8         6.10952
448.9         6.14433
449            6.1554
449.1         6.10285
449.2         6.03537
449.3         5.90889
449.4          5.8866
449.5         6.02639
449.6         6.14059
449.7         6.24971
449.8         6.28751
449.9         6.32257
450           6.31028
450.1         6.26395
450.2         6.17883
450.3         6.13169
450.4         6.06886
450.5         5.93984
450.6         5.84616
450.7         5.74281
450.8         5.75996
450.9         5.77982
451           5.78155
451.1         5.84021
451.2         5.80817
451.3         5.83211
451.4         5.85677
451.5         5.71178
451.6         5.62533
451.7         5.54487
451.8          5.4762
451.9         5.44145
452           5.40261
452.1         5.38876
452.2          5.3679
452.3         5.40715
452.4         5.41331
452.5         5.45062
452.6         5.43691
452.7         5.42706
452.8         5.42042
452.9          5.3933
453           5.35562
453.1         5.30228
453.2         5.33764
453.3         5.40132
453.4         5.43417
453.5         5.42912
453.6         5.40587
453.7         5.35806
453.8          5.3842
453.9         5.45895
454            5.6134
454.1          5.7579
454.2         5.78751
454.3         5.73259
454.4         5.70951
454.5         5.76936
454.6         5.84258
454.7         5.90545
454.8         5.96129
454.9         5.96315
455           5.91854
455.1         5.93277
455.2         5.91919
455.3         5.90806
455.4         5.95902
455.5         6.02662
455.6         6.15426
455.7         6.20973
455.8         6.13807
455.9         6.12932
456           6.23311
456.1         6.38583
456.2         6.47738
456.3         6.54407
456.4          6.6623
456.5         6.78284
456.6          6.8533
456.7         6.94277
456.8         7.03278
456.9         7.07638
457           7.04934
457.1         7.09079
457.2         7.08809
457.3         7.08373
457.4         7.07342
457.5         7.00932
457.6         7.02753
457.7         6.97965
457.8         6.98154
457.9         6.96934
458           6.94115
458.1         6.84918
458.2         6.74773
458.3         6.67272
458.4         6.65004
458.5         6.57277
458.6         6.57221
458.7         6.60108
458.8         6.52876
458.9         6.39364
459           6.33008
459.1         6.33108
459.2         6.36044
459.3         6.46629
459.4         6.56751
459.5         6.55053
459.6         6.49172
459.7         6.51649
459.8         6.56804
459.9         6.53874
460           6.51851
460.1         6.38528
460.2         6.20628
460.3         5.98232
460.4         5.85406
460.5         5.71453
460.6          5.6101
460.7         5.64755
460.8         5.69633
460.9         5.77824
461           5.83602
461.1          5.8102
461.2         5.79509
461.3         5.76963
461.4         5.85512
461.5         5.90246
461.6         5.91046
461.7         5.92708
461.8         6.02033
461.9         6.09774
462           6.19377
462.1         6.27888
462.2         6.36927
462.3         6.60366
462.4         6.69258
462.5         6.67896
462.6         6.61978
462.7         6.54713
462.8         6.51855
462.9         6.49247
463           6.49352
463.1         6.50139
463.2         6.44574
463.3         6.37883
463.4          6.3843
463.5         6.44304
463.6         6.50746
463.7         6.67212
463.8         6.79019
463.9         6.74021
464           6.63226
464.1         6.49116
464.2          6.5005
464.3         6.52217
464.4         6.47029
464.5         6.40856
464.6         6.40792
464.7         6.48384
464.8         6.62883
464.9         6.68564
465           6.68752
465.1         6.76237
465.2         6.81543
465.3         6.81097
465.4         6.75355
465.5         6.76275
465.6         6.80467
465.7         6.85927
465.8         6.93117
465.9         6.97032
466           6.93477
466.1         6.96507
466.2         6.80372
466.3         6.60033
466.4         6.50563
466.5         6.49919
466.6         6.55222
466.7         6.54458
466.8         6.52533
466.9          6.4735
467            6.4341
467.1         6.44892
467.2         6.44999
467.3         6.39486
467.4         6.40623
467.5         6.39017
467.6         6.30276
467.7         6.16096
467.8         5.98276
467.9         5.82251
468            5.7814
468.1         5.81046
468.2         5.94481
468.3         6.02258
468.4         5.98942
468.5         5.80504
468.6         5.71061
468.7         5.69673
468.8         5.77652
468.9         5.90918
469           6.04504
469.1         6.24164
469.2         6.36015
469.3         6.44221
469.4         6.44711
469.5         6.54964
469.6         6.63355
469.7         6.80625
469.8         6.88736
469.9         6.79853
470           6.77457
470.1         6.71275
470.2         6.77632
470.3          6.9354
470.4         6.98265
470.5         7.04205
470.6         7.09121
470.7          7.0938
470.8         7.07921
470.9           7.124
471           7.11697
471.1         7.02936
471.2          7.0143
471.3         6.97382
471.4         6.96471
471.5         6.91073
471.6         6.76868
471.7          6.5654
471.8         6.39954
471.9         6.30193
472           6.25331
472.1         6.28265
472.2         6.26164
472.3         6.19069
472.4         6.15972
472.5         6.17809
472.6         6.18533
472.7         6.14678
472.8         6.06288
472.9         5.99262
473           5.98087
473.1         5.99664
473.2         6.03233
473.3         6.04284
473.4         6.04805
473.5         6.04977
473.6         5.96866
473.7          5.8724
473.8         5.88014
473.9         5.85969
474           5.83167
474.1         5.88163
474.2         5.83747
474.3         5.68142
474.4         5.62472
474.5         5.68074
474.6         5.72203
474.7         5.66217
474.8         5.67963
474.9         5.83344
475           5.94742
475.1         6.03691
475.2          6.0467
475.3          6.0005
475.4         5.99711
475.5          6.0561
475.6           6.131
475.7         6.19072
475.8          6.2137
475.9         6.20546
476           6.24237
476.1         6.37237
476.2         6.48848
476.3         6.58086
476.4         6.61718
476.5         6.76865
476.6         6.97211
476.7         7.13182
476.8         7.23002
476.9         7.16453
477           7.14827
477.1         7.19317
477.2         7.22057
477.3         7.27712
477.4         7.27684
477.5         7.30225
477.6         7.30416
477.7         7.21478
477.8         7.08162
477.9         6.96018
478            6.8788
478.1         6.90276
478.2          6.9486
478.3         7.00913
478.4         6.97275
478.5         6.85687
478.6         6.76047
478.7         6.66372
478.8         6.62379
478.9         6.73109
479           6.84813
479.1         6.91629
479.2         6.88366
479.3         6.82866
479.4         6.73448
479.5         6.67875
479.6         6.57926
479.7         6.35138
479.8         6.16125
479.9         5.95845
480           5.89012
480.1         5.90471
480.2           5.842
480.3          5.7407
480.4         5.74426
480.5         5.72074
480.6         5.66422
480.7         5.64176
480.8         5.54237
480.9         5.38518
481           5.25959
481.1         5.20509
481.2          5.2127
481.3         5.27401
481.4         5.21758
481.5         5.23025
481.6         5.18911
481.7         5.17032
481.8         5.15587
481.9         5.12004
482            5.0578
482.1         4.97462
482.2         4.96442
482.3         5.00099
482.4         5.01236
482.5         5.00057
482.6         5.01932
482.7          5.0865
482.8         5.06097
482.9         4.99257
483           4.94371
483.1         4.92706
483.2         4.90667
483.3         4.88714
483.4         4.90621
483.5         4.96702
483.6         5.00782
483.7         5.02945
483.8          5.0253
483.9         5.06257
484           5.07484
484.1         5.12639
484.2         5.17478
484.3         5.19139
484.4          5.2554
484.5         5.35002
484.6         5.46992
484.7         5.58607
484.8         5.67891
484.9         5.87259
485           6.12518
485.1         6.34701
485.2         6.38489
485.3         6.25008
485.4          6.1619
485.5         6.06475
485.6          6.0083
485.7         5.93305
485.8         5.86861
485.9         5.77821
486            5.7663
486.1          5.8432
486.2         5.92895
486.3         5.98048
486.4         5.98764
486.5         5.92497
486.6         5.87026
486.7         5.87371
486.8         5.83886
486.9         5.81429
487           5.86737
487.1         5.98154
487.2         6.05011
487.3          6.0877
487.4           6.129
487.5         6.36176
487.6          6.5215
487.7         6.62987
487.8          6.7422
487.9         6.71572
488           6.66564
488.1         6.72128
488.2         6.76744
488.3         6.87061
488.4         6.93184
488.5          6.9021
488.6         6.82683
488.7         6.72547
488.8         6.62556
488.9         6.56973
489           6.55128
489.1         6.52844
489.2         6.43347
489.3         6.32235
489.4         6.21832
489.5         6.17325
489.6         6.13855
489.7         6.10321
489.8         6.06964
489.9         6.01918
490           5.96309
490.1         5.90004
490.2         5.88913
490.3         5.89016
490.4         5.89022
490.5         5.82671
490.6          5.7366
490.7         5.62957
490.8         5.66034
490.9         5.69427
491            5.7242
491.1         5.75851
491.2         5.83431
491.3         6.02862
491.4         6.18272
491.5         6.14831
491.6         6.04231
491.7         6.00194
491.8         6.03488
491.9         6.02708
492           6.04878
492.1         6.08607
492.2         6.06703
492.3         5.98489
492.4         5.96296
492.5         6.04411
492.6         6.15482
492.7         6.31689
492.8         6.43238
492.9         6.54993
493           6.65131
493.1         6.76158
493.2         6.77931
493.3         6.76804
493.4         6.81693
493.5         6.93144
493.6         7.04908
493.7         7.11149
493.8         7.06548
493.9         6.95431
494           6.90877
494.1         6.90204
494.2         6.94866
494.3         6.99116
494.4         6.96978
494.5         6.88494
494.6           6.792
494.7         6.69431
494.8         6.68986
494.9         6.72157
495           6.73145
495.1         6.72698
495.2         6.69389
495.3         6.62458
495.4         6.54947
495.5         6.56058
495.6         6.52338
495.7         6.39672
495.8          6.2589
495.9         6.17332
496            6.1535
496.1         6.14478
496.2         6.05155
496.3         5.99313
496.4         6.00894
496.5         5.99324
496.6         6.04442
496.7         6.10975
496.8         6.20272
496.9         6.30698
497           6.39099
497.1         6.54897
497.2         6.62374
497.3         6.58006
497.4         6.49855
497.5         6.43729
497.6         6.47995
497.7         6.55461
497.8         6.60127
497.9         6.55632
498            6.5466
498.1         6.55966
498.2         6.54523
498.3         6.41558
498.4         6.30867
498.5         6.37735
498.6         6.53748
498.7         6.57629
498.8         6.49999
498.9         6.42854
499           6.44441
499.1         6.56073
499.2         6.61408
499.3         6.64237
499.4         6.67943
499.5         6.72564
499.6         6.74198
499.7         6.63591
499.8         6.58281
499.9         6.59095
500           6.63986
500.1          6.8323
500.2          7.0118
500.3         7.18524
500.4         7.25471
500.5         7.26071
500.6         7.12108
500.7         6.99097
500.8         7.02991
500.9          7.0816
501           7.05802
501.1         6.97169
501.2         6.95221
501.3         6.99397
501.4         7.06316
501.5         7.19154
501.6         7.28013
501.7         7.44455
501.8         7.61356
501.9         7.75271
502           7.77318
502.1         7.81654
502.2         7.83224
502.3         7.82844
502.4          7.8075
502.5            7.79
502.6          7.7062
502.7         7.59904
502.8         7.49499
502.9         7.56163
503           7.59654
503.1         7.48451
503.2         7.44164
503.3         7.42991
503.4         7.45133
503.5         7.36188
503.6         7.29906
503.7         7.27652
503.8         7.24742
503.9         7.13116
504           7.10358
504.1         7.13288
504.2          7.0882
504.3         6.97132
504.4          6.8517
504.5         6.81138
504.6         6.83372
504.7         6.91652
504.8         6.95757
504.9         6.92834
505           6.90369
505.1         6.88539
505.2         6.92674
505.3         7.00914
505.4           7.127
505.5         7.17081
505.6         7.14493
505.7         7.05694
505.8         7.02724
505.9         6.96779
506           6.90943
506.1         6.81909
506.2          6.7446
506.3         6.68556
506.4          6.6504
506.5         6.59997
506.6         6.54312
506.7         6.57457
506.8         6.58495
506.9         6.51252
507           6.42632
507.1         6.39382
507.2         6.38982
507.3         6.38084
507.4         6.28746
507.5         6.22086
507.6         6.25683
507.7         6.30043
507.8         6.30644
507.9         6.24934
508            6.2253
508.1         6.29034
508.2         6.33425
508.3         6.40575
508.4         6.35253
508.5         6.24841
508.6         6.15974
508.7         6.10767
508.8         5.98348
508.9         5.82774
509           5.64413
509.1         5.48606
509.2         5.47351
509.3          5.4866
509.4         5.37274
509.5         5.21296
509.6         5.16319
509.7         5.14157
509.8         5.15499
509.9         5.21404
510           5.23688
510.1         5.23154
510.2         5.22991
510.3         5.21152
510.4         5.20934
510.5           5.239
510.6         5.24006
510.7         5.24866
510.8         5.25826
510.9         5.24903
511           5.25878
511.1         5.30006
511.2         5.34409
511.3         5.37019
511.4         5.39461
511.5         5.42422
511.6         5.43852
511.7         5.51533
511.8         5.65676
511.9         5.73365
512           5.72399
512.1         5.66896
512.2         5.68149
512.3         5.70092
512.4         5.72875
512.5         5.70201
512.6         5.73311
512.7         5.73015
512.8         5.74426
512.9          5.7812
513           5.82359
513.1         5.83145
513.2         5.88994
513.3         5.92757
513.4          6.0406
513.5         6.18389
513.6         6.27091
513.7         6.30014
513.8         6.33624
513.9         6.38181
514           6.40496
514.1         6.37033
514.2         6.40333
514.3         6.41095
514.4         6.44205
514.5         6.44117
514.6         6.45863
514.7         6.40467
514.8         6.33088
514.9         6.27639
515            6.2587
515.1         6.23069
515.2          6.1816
515.3         6.13625
515.4         6.12077
515.5         6.07156
515.6         6.07112
515.7         6.18185
515.8         6.27098
515.9         6.37679
516           6.44573
516.1         6.50228
516.2         6.50585
516.3         6.51715
516.4         6.55131
516.5         6.53537
516.6         6.49398
516.7         6.44697
516.8         6.41957
516.9         6.43488
517           6.41969
517.1          6.3578
517.2         6.36565
517.3         6.41781
517.4         6.40344
517.5         6.38046
517.6         6.37111
517.7         6.35059
517.8         6.34088
517.9         6.34336
518           6.32529
518.1         6.39953
518.2          6.4159
518.3         6.41846
518.4         6.44588
518.5         6.50011
518.6          6.4846
518.7         6.39542
518.8         6.31039
518.9         6.25736
519           6.25272
519.1         6.26657
519.2         6.31329
519.3         6.30619
519.4         6.25721
519.5          6.1564
519.6         6.02194
519.7         5.91277
519.8         5.84227
519.9          5.7791
520           5.71525
520.1         5.59474
520.2         5.51209
520.3         5.56854
520.4         5.70103
520.5         5.81181
520.6         5.80623
520.7         5.65166
520.8         5.52222
520.9         5.53901
521            5.5451
521.1         5.47924
521.2         5.43931
521.3         5.44024
521.4         5.44683
521.5         5.41214
521.6         5.36161
521.7         5.33746
521.8         5.39816
521.9         5.45531
522           5.41749
522.1         5.31072
522.2         5.22596
522.3          5.1838
522.4         5.19101
522.5         5.19348
522.6         5.22251
522.7         5.30498
522.8         5.34161
522.9         5.31898
523            5.3312
523.1         5.36456
523.2         5.34582
523.3         5.27035
523.4         5.20682
523.5         5.20163
523.6         5.24441
523.7         5.25283
523.8         5.21416
523.9         5.21604
524           5.25829
524.1         5.29275
524.2         5.30877
524.3         5.30643
524.4         5.30056
524.5         5.36273
524.6         5.41283
524.7         5.46449
524.8         5.43717
524.9         5.43745
525           5.45591
525.1         5.43778
525.2         5.46236
525.3         5.48685
525.4         5.52343
525.5         5.57004
525.6         5.59649
525.7         5.65262
525.8         5.70955
525.9         5.77247
526           5.88926
526.1         6.04404
526.2         6.09172
526.3         5.98372
526.4         5.92322
526.5         5.89517
526.6         5.88527
526.7         5.88621
526.8         5.88137
526.9         5.86594
527           5.85503
527.1         5.88513
527.2         5.90449
527.3         5.92737
527.4         5.93476
527.5         6.00153
527.6         6.05781
527.7         6.11178
527.8         6.09895
527.9         6.07185
528            6.1137
528.1         6.15066
528.2         6.12616
528.3         6.07382
528.4         6.05823
528.5         6.06506
528.6         6.06175
528.7         6.08765
528.8         6.07638
528.9         6.03835
529           5.95701
529.1         5.86417
529.2         5.80166
529.3         5.77082
529.4          5.7424
529.5          5.7535
529.6         5.76273
529.7         5.71784
529.8         5.63556
529.9          5.5518
530           5.47407
530.1         5.42235
530.2         5.41331
530.3         5.39514
530.4         5.39088
530.5         5.41033
530.6         5.41219
530.7         5.45398
530.8         5.49266
530.9         5.52613
531           5.53786
531.1          5.5572
531.2         5.55752
531.3         5.53671
531.4         5.51956
531.5         5.48902
531.6         5.48325
531.7         5.50054
531.8         5.54988
531.9         5.56893
532           5.60612
532.1         5.65407
532.2         5.66989
532.3         5.70126
532.4         5.71756
532.5         5.69123
532.6         5.66709
532.7         5.65738
532.8         5.69838
532.9         5.73275
533            5.7388
533.1         5.72518
533.2         5.67829
533.3         5.65377
533.4         5.69187
533.5         5.71562
533.6         5.71052
533.7         5.69495
533.8         5.70777
533.9         5.69624
534           5.64681
534.1         5.59627
534.2         5.58135
534.3         5.55778
534.4         5.53624
534.5         5.52899
534.6         5.51954
534.7         5.54029
534.8         5.62447
534.9         5.70013
535           5.74494
535.1         5.68194
535.2         5.66219
535.3         5.63069
535.4         5.57932
535.5         5.59531
535.6         5.64652
535.7         5.70864
535.8         5.69893
535.9         5.71482
536           5.78026
536.1         5.85192
536.2         5.84383
536.3           5.792
536.4         5.74875
536.5         5.66774
536.6         5.58782
536.7         5.50214
536.8         5.49913
536.9         5.56164
537           5.60585
537.1         5.60646
537.2         5.57814
537.3         5.59745
537.4         5.65449
537.5         5.76785
537.6         5.85249
537.7          5.8568
537.8         5.84868
537.9         5.87811
538           5.88179
538.1         5.89061
538.2         5.83175
538.3         5.74668
538.4         5.73977
538.5          5.8505
538.6         5.96809
538.7         6.04381
538.8         6.02257
538.9         6.02498
539            6.1126
539.1         6.26215
539.2         6.25826
539.3         6.20416
539.4         6.19066
539.5         6.22351
539.6         6.28771
539.7         6.34597
539.8         6.30646
539.9          6.1568
540           6.08452
540.1         6.06749
540.2         6.05146
540.3         6.04449
540.4         6.08408
540.5          6.1348
540.6          6.1722
540.7         6.23855
540.8         6.29426
540.9         6.30329
541           6.28398
541.1         6.21314
541.2         6.17536
541.3         6.07369
541.4         5.95579
541.5         5.83109
541.6         5.77005
541.7         5.71986
541.8         5.64229
541.9         5.56708
542           5.53188
542.1         5.52943
542.2         5.56126
542.3         5.65948
542.4         5.73583
542.5         5.73992
542.6         5.76083
542.7         5.80269
542.8         5.86717
542.9         5.87496
543           5.88767
543.1         5.89314
543.2         5.92477
543.3         5.83094
543.4         5.87477
543.5         5.98707
543.6         6.07723
543.7         6.13772
543.8         6.15395
543.9         6.13905
544           6.13227
544.1         6.09237
544.2         6.09708
544.3         6.13373
544.4         6.19242
544.5         6.22482
544.6         6.29638
544.7         6.33403
544.8         6.33957
544.9         6.38966
545           6.47792
545.1         6.61189
545.2         6.58366
545.3         6.56945
545.4         6.61798
545.5         6.65333
545.6          6.5802
545.7         6.47763
545.8         6.45709
545.9          6.4264
546           6.36429
546.1         6.25944
546.2         6.18847
546.3         6.22842
546.4         6.29327
546.5         6.38809
546.6         6.42523
546.7         6.53904
546.8         6.63546
546.9         6.75307
547           6.85213
547.1         6.82328
547.2           6.792
547.3         6.68749
547.4         6.61291
547.5          6.5298
547.6         6.50752
547.7         6.54255
547.8         6.50141
547.9         6.46767
548           6.37529
548.1         6.26512
548.2         6.18124
548.3         6.21494
548.4         6.21913
548.5         6.13494
548.6         6.12034
548.7         6.09962
548.8         6.11661
548.9           6.179
549           6.23942
549.1          6.2858
549.2         6.33879
549.3         6.34224
549.4         6.30925
549.5         6.27145
549.6         6.24859
549.7         6.22595
549.8         6.13137
549.9         6.02343
550           6.07328
550.1         6.16598
550.2         6.17498
550.3         6.13659
550.4          6.0941
550.5         6.03896
550.6         6.04302
550.7         6.12037
550.8         6.16257
550.9         6.13883
551           6.12024
551.1         6.14603
551.2         6.24227
551.3         6.29286
551.4         6.33275
551.5         6.41081
551.6         6.46315
551.7         6.43036
551.8          6.4137
551.9         6.46027
552           6.54419
552.1         6.61939
552.2         6.62713
552.3          6.5413
552.4         6.43965
552.5         6.40901
552.6         6.38443
552.7         6.38724
552.8         6.43161
552.9         6.47683
553           6.49341
553.1         6.46757
553.2         6.45749
553.3         6.45092
553.4         6.39924
553.5         6.36346
553.6         6.38746
553.7         6.52209
553.8         6.60881
553.9         6.69085
554           6.72389
554.1         6.71374
554.2         6.75603
554.3         6.81837
554.4         6.90473
554.5         6.98556
554.6          7.0454
554.7         7.13813
554.8         7.26733
554.9         7.45457
555           7.56399
555.1         7.55614
555.2         7.50874
555.3           7.562
555.4          7.5449
555.5         7.48521
555.6         7.39234
555.7         7.24591
555.8         7.16315
555.9         7.06088
556           7.02376
556.1         7.02792
556.2         6.99852
556.3         6.92229
556.4         6.86939
556.5         6.81649
556.6         6.74543
556.7         6.64885
556.8         6.60366
556.9           6.597
557            6.6013
557.1         6.58977
557.2         6.50709
557.3         6.43779
557.4         6.40619
557.5         6.39646
557.6         6.47405
557.7          6.5691
557.8         6.60788
557.9         6.65563
558           6.68671
558.1         6.72914
558.2         6.71941
558.3         6.66884
558.4         6.66525
558.5         6.62117
558.6         6.61106
558.7         6.64357
558.8         6.67007
558.9          6.6522
559           6.67994
559.1         6.78411
559.2         6.83725
559.3         6.79724
559.4         6.79587
559.5         6.80258
559.6         6.79672
559.7         6.80561
559.8         6.78959
559.9         6.73951
560           6.73482
560.1         6.70008
560.2         6.62409
560.3         6.61768
560.4         6.63006
560.5         6.65978
560.6         6.64121
560.7         6.61393
560.8         6.55372
560.9         6.44801
561           6.40418
561.1          6.3911
561.2         6.38057
561.3         6.39425
561.4         6.39862
561.5         6.40076
561.6         6.37063
561.7         6.39151
561.8         6.44164
561.9          6.4593
562           6.42479
562.1         6.35055
562.2         6.33812
562.3         6.29283
562.4         6.26955
562.5         6.32709
562.6         6.37263
562.7         6.40164
562.8         6.54215
562.9         6.60814
563           6.59954
563.1         6.56158
563.2         6.53109
563.3           6.508
563.4         6.48019
563.5         6.46742
563.6         6.40705
563.7           6.392
563.8         6.38767
563.9          6.3265
564           6.30504
564.1         6.24884
564.2         6.22689
564.3         6.25587
564.4         6.31663
564.5         6.37442
564.6         6.37405
564.7         6.35965
564.8         6.37703
564.9         6.41613
565           6.43669
565.1         6.41743
565.2         6.44576
565.3         6.45975
565.4          6.4402
565.5         6.42624
565.6         6.36988
565.7         6.26456
565.8         6.14226
565.9         6.05611
566           6.04943
566.1         6.12228
566.2         6.16517
566.3         6.13863
566.4         6.10891
566.5         6.10218
566.6          6.1107
566.7         6.16785
566.8         6.21413
566.9         6.21746
567           6.24305
567.1         6.25351
567.2         6.29709
567.3         6.33723
567.4          6.3812
567.5         6.46265
567.6         6.57439
567.7          6.7123
567.8           6.848
567.9         6.94604
568           6.98661
568.1         6.93272
568.2         6.86013
568.3         6.81959
568.4         6.83989
568.5         6.80051
568.6         6.72774
568.7         6.68854
568.8         6.63726
568.9         6.56864
569            6.5085
569.1         6.46631
569.2         6.44208
569.3          6.4084
569.4         6.40035
569.5         6.41617
569.6         6.45921
569.7         6.54538
569.8         6.53076
569.9         6.56993
570           6.63277
570.1         6.68927
570.2         6.71022
570.3         6.73801
570.4         6.73952
570.5         6.65422
570.6         6.57657
570.7         6.53849
570.8         6.55996
570.9         6.56265
571           6.56128
571.1         6.58662
571.2         6.64881
571.3         6.74136
571.4         6.76866
571.5         6.72175
571.6          6.6577
571.7         6.69936
571.8         6.76928
571.9         6.73929
572           6.67272
572.1         6.60408
572.2         6.60442
572.3         6.61945
572.4         6.64898
572.5         6.65706
572.6         6.68194
572.7         6.71574
572.8          6.7376
572.9         6.60721
573           6.47785
573.1          6.3315
573.2         6.20637
573.3         6.12981
573.4         6.18132
573.5         6.31083
573.6         6.45076
573.7         6.51816
573.8         6.51657
573.9         6.50895
574           6.49528
574.1         6.58655
574.2         6.68754
574.3         6.70276
574.4         6.69219
574.5         6.72994
574.6         6.77426
574.7         6.73265
574.8         6.64942
574.9         6.60417
575           6.58397
575.1          6.5404
575.2         6.55026
575.3         6.58634
575.4         6.64027
575.5          6.5743
575.6         6.51757
575.7         6.58438
575.8         6.72274
575.9         6.90195
576           6.97356
576.1         7.01103
576.2         6.96897
576.3         6.92749
576.4         6.90926
576.5         6.83911
576.6         6.78967
576.7         6.70629
576.8         6.64949
576.9         6.62543
577           6.62997
577.1         6.64076
577.2         6.65517
577.3         6.68203
577.4         6.79914
577.5         7.03208
577.6         7.13567
577.7         7.16565
577.8         7.18078
577.9         7.14148
578           7.05742
578.1         6.93231
578.2         6.86011
578.3          6.7986
578.4         6.77977
578.5         6.76347
578.6         6.74439
578.7         6.78904
578.8         6.81265
578.9         6.83721
579           6.91191
579.1         7.03895
579.2          7.2062
579.3          7.3762
579.4         7.46097
579.5         7.45112
579.6         7.46284
579.7         7.52066
579.8         7.58355
579.9         7.51797
580           7.42859
580.1         7.36468
580.2         7.36401
580.3         7.40624
580.4          7.4812
580.5         7.51193
580.6         7.54772
580.7         7.51113
580.8         7.46668
580.9         7.47207
581           7.49891
581.1         7.50001
581.2         7.45064
581.3          7.4698
581.4         7.51462
581.5          7.4849
581.6         7.40009
581.7         7.44407
581.8          7.4889
581.9         7.53398
582            7.5708
582.1         7.64848
582.2         7.61127
582.3         7.50561
582.4         7.35515
582.5         7.19183
582.6          7.1305
582.7         7.09862
582.8          7.0589
582.9          6.9996
583            6.9432
583.1         6.94869
583.2         7.06021
583.3         7.16088
583.4         7.22512
583.5         7.32929
583.6          7.3946
583.7         7.39477
583.8         7.45235
583.9         7.63405
584            7.7774
584.1         7.88999
584.2         7.90778
584.3         7.91241
584.4         7.78499
584.5         7.66116
584.6         7.61631
584.7          7.7215
584.8         7.85547
584.9         7.89046
585           7.80244
585.1         7.62193
585.2         7.49638
585.3         7.45299
585.4         7.41287
585.5         7.39947
585.6         7.37654
585.7         7.30144
585.8           7.237
585.9          7.2031
586           7.13187
586.1         7.12907
586.2         7.14366
586.3         7.17419
586.4         7.23324
586.5         7.28864
586.6         7.31541
586.7         7.31387
586.8         7.33259
586.9          7.3843
587           7.44053
587.1         7.55667
587.2          7.7003
587.3         7.77525
587.4         7.75237
587.5         7.74619
587.6         7.79028
587.7         7.86998
587.8         7.94311
587.9         7.96449
588           8.00229
588.1         8.02271
588.2         8.03413
588.3         8.15294
588.4          8.2533
588.5          8.2703
588.6         8.26311
588.7         8.20326
588.8         8.19316
588.9         8.27922
589           8.30478
589.1         8.29191
589.2         8.25966
589.3         8.19039
589.4         8.22444
589.5         8.35035
589.6         8.42101
589.7         8.42505
589.8         8.44248
589.9         8.43905
590           8.43053
590.1         8.47637
590.2         8.55271
590.3         8.68596
590.4          8.8088
590.5          8.8056
590.6         8.79227
590.7         8.82652
590.8         8.86869
590.9         8.83846
591           8.81216
591.1         8.83553
591.2         8.79064
591.3         8.74262
591.4         8.78605
591.5         8.91042
591.6         8.94501
591.7         8.92629
591.8         8.88603
591.9         8.85195
592           8.88492
592.1          8.9253
592.2         8.88702
592.3         8.78085
592.4         8.74468
592.5         8.72365
592.6         8.72095
592.7         8.77835
592.8         8.80465
592.9         8.82272
593           8.86311
593.1         8.88844
593.2         8.88228
593.3         8.89736
593.4         8.86004
593.5         8.75405
593.6         8.71481
593.7           8.753
593.8         8.72176
593.9          8.6638
594           8.62312
594.1         8.58139
594.2         8.53513
594.3         8.53059
594.4         8.59278
594.5         8.62266
594.6         8.61708
594.7         8.55844
594.8         8.51294
594.9         8.58084
595           8.65272
595.1         8.65663
595.2         8.59478
595.3         8.51759
595.4         8.47198
595.5         8.43321
595.6         8.44166
595.7         8.43904
595.8         8.38988
595.9          8.3827
596           8.41572
596.1         8.35196
596.2         8.30048
596.3         8.26388
596.4         8.19528
596.5         8.16273
596.6         8.17649
596.7         8.15491
596.8         8.12867
596.9         8.06976
597           8.09174
597.1         8.28945
597.2         8.45914
597.3         8.58844
597.4         8.48018
597.5         8.29311
597.6         8.14413
597.7         8.16279
597.8         8.27784
597.9         8.49214
598           8.56943
598.1          8.5012
598.2         8.43103
598.3         8.37065
598.4         8.30177
598.5         8.30838
598.6         8.32567
598.7         8.27467
598.8         8.20037
598.9         8.09108
599           8.03481
599.1         7.94905
599.2          7.9349
599.3         8.00737
599.4         8.07636
599.5         8.19554
599.6         8.33495
599.7         8.40383
599.8         8.42955
599.9         8.46235
600           8.47759
600.1         8.52074
600.2         8.48791
600.3         8.34435
600.4         8.22644
600.5         8.24538
600.6         8.34575
600.7         8.51624
600.8         8.63651
600.9         8.69617
601           8.79101
601.1         8.85513
601.2         8.90949
601.3         8.95306
601.4         9.05794
601.5         9.27914
601.6         9.44481
601.7         9.50116
601.8         9.57714
601.9         9.64298
602           9.77206
602.1         9.92647
602.2         10.0551
602.3         10.1507
602.4         10.1699
602.5         10.2241
602.6           10.18
602.7         10.0982
602.8         10.0527
602.9         10.0073
603           10.0752
603.1         10.1411
603.2         10.1045
603.3         10.0242
603.4         9.98609
603.5         9.92187
603.6         9.76359
603.7          9.6578
603.8         9.59648
603.9         9.65047
604           9.66163
604.1         9.53514
604.2         9.50196
604.3         9.56254
604.4         9.58833
604.5         9.62471
604.6         9.53401
604.7         9.46864
604.8          9.4817
604.9         9.53453
605           9.56533
605.1         9.39934
605.2         9.29146
605.3         9.34191
605.4         9.49855
605.5         9.67722
605.6         9.76781
605.7         9.88406
605.8         10.0039
605.9         10.0501
606           10.0233
606.1         9.96663
606.2         9.88411
606.3         9.74896
606.4         9.60904
606.5         9.48528
606.6         9.46483
606.7         9.47424
606.8          9.4002
606.9         9.35025
607           9.27563
607.1         9.26013
607.2         9.15799
607.3         8.97975
607.4         8.86317
607.5          8.7862
607.6         8.77111
607.7         8.88981
607.8         8.88053
607.9         8.80601
608           8.74783
608.1         8.75983
608.2         8.85664
608.3         9.04799
608.4         9.19296
608.5         9.13336
608.6         9.00174
608.7         8.96626
608.8          8.9844
608.9         9.23963
609           9.45472
609.1         9.54994
609.2         9.54928
609.3         9.57927
609.4         9.64006
609.5         9.63229
609.6         9.63341
609.7         9.72162
609.8         9.74663
609.9         9.77078
610           9.72675
610.1         9.72073
610.2         9.61018
610.3          9.4688
610.4         9.42047
610.5         9.34724
610.6         9.31862
610.7         9.21787
610.8         9.14288
610.9         9.03441
611           8.95727
611.1         9.03309
611.2            9.16
611.3         9.20287
611.4         9.16892
611.5         9.00442
611.6         8.88556
611.7         8.76578
611.8         8.69827
611.9         8.80077
612           8.85652
612.1         8.72189
612.2         8.58916
612.3         8.44863
612.4           8.319
612.5         8.23555
612.6         8.18485
612.7         8.13626
612.8         8.10885
612.9         8.05698
613           7.96309
613.1         7.90402
613.2         7.83646
613.3         7.79637
613.4         7.76569
613.5         7.73934
613.6         7.71336
613.7         7.62749
613.8         7.60009
613.9         7.54495
614           7.52638
614.1         7.58534
614.2         7.71459
614.3         7.86653
614.4         7.90274
614.5         7.88248
614.6          7.8999
614.7         7.98303
614.8         8.06968
614.9         8.11667
615           8.17391
615.1         8.23093
615.2         8.16298
615.3         8.11403
615.4         8.19565
615.5         8.29532
615.6           8.422
615.7         8.61337
615.8         8.71212
615.9          8.6969
616           8.56409
616.1         8.44637
616.2         8.54121
616.3         8.68628
616.4         8.68471
616.5         8.67272
616.6         8.74752
616.7         8.79561
616.8         8.85304
616.9         8.94785
617           8.97147
617.1         8.94861
617.2         8.95935
617.3         8.98237
617.4         9.03453
617.5         9.09767
617.6         9.16387
617.7         9.25768
617.8         9.31089
617.9         9.26263
618           9.24082
618.1         9.31961
618.2         9.52093
618.3         9.68449
618.4         9.72403
618.5         9.71564
618.6         9.67388
618.7         9.64294
618.8         9.64751
618.9         9.73149
619           9.77845
619.1         9.74914
619.2         9.65232
619.3         9.63319
619.4         9.56778
619.5         9.47397
619.6         9.28867
619.7         9.11081
619.8         9.05997
619.9         9.09609
620           9.02838
620.1         8.85143
620.2         8.71451
620.3         8.61037
620.4          8.5597
620.5         8.49561
620.6         8.39477
620.7         8.38337
620.8         8.42113
620.9         8.47312
621           8.48023
621.1         8.47779
621.2         8.47388
621.3         8.43297
621.4         8.36138
621.5         8.29563
621.6          8.3051
621.7         8.29371
621.8         8.27348
621.9         8.30312
622            8.3196
622.1         8.34138
622.2         8.40791
622.3         8.51819
622.4         8.57857
622.5         8.56352
622.6         8.44028
622.7         8.41866
622.8         8.46877
622.9         8.46173
623           8.45498
623.1         8.53913
623.2         8.65077
623.3         8.72012
623.4         8.76942
623.5         8.81612
623.6         8.88496
623.7         8.93353
623.8         8.91427
623.9         8.76994
624           8.69675
624.1         8.64977
624.2         8.55565
624.3         8.46648
624.4         8.43584
624.5         8.40541
624.6         8.39157
624.7          8.4445
624.8         8.49118
624.9         8.55452
625           8.54527
625.1         8.51441
625.2         8.47163
625.3         8.43825
625.4         8.41116
625.5          8.1915
625.6         8.04962
625.7         8.04304
625.8         8.02392
625.9         7.89613
626           7.75507
626.1         7.62169
626.2         7.51868
626.3         7.51094
626.4          7.5162
626.5         7.47605
626.6         7.46135
626.7         7.52485
626.8         7.60051
626.9         7.63625
627           7.70631
627.1         7.87479
627.2         7.87334
627.3         7.88432
627.4         8.00575
627.5         8.09671
627.6          8.0589
627.7         7.86288
627.8         7.75635
627.9          7.8218
628           7.90474
628.1         7.92916
628.2          7.9827
628.3          8.0711
628.4         8.17276
628.5          8.3524
628.6         8.51043
628.7         8.63421
628.8         8.65027
628.9         8.62308
629           8.55522
629.1         8.48399
629.2         8.56667
629.3         8.72069
629.4         8.77713
629.5         8.89478
629.6         8.95049
629.7         8.79684
629.8         8.62688
629.9         8.43414
630           8.34138
630.1         8.30118
630.2         8.26628
630.3         8.14152
630.4         8.08691
630.5         7.97148
630.6         7.88247
630.7         8.00392
630.8         8.11081
630.9         8.10407
631           8.07856
631.1          8.0856
631.2         7.99582
631.3         7.90876
631.4         7.83914
631.5         7.81654
631.6         7.87222
631.7         8.03768
631.8         8.22525
631.9         8.28586
632           8.39658
632.1         8.56591
632.2         8.63005
632.3         8.71271
632.4         8.71605
632.5         8.63635
632.6         8.50023
632.7         8.43288
632.8         8.40826
632.9         8.26851
633           8.25149
633.1          8.2779
633.2         8.38563
633.3         8.49164
633.4          8.5387
633.5         8.45937
633.6         8.34538
633.7         8.31134
633.8         8.34374
633.9         8.35573
634            8.3293
634.1         8.24834
634.2         8.23109
634.3         8.17128
634.4         8.05871
634.5         7.92709
634.6         7.85619
634.7         7.88868
634.8          7.9632
634.9         8.10623
635           8.19368
635.1         8.15968
635.2         8.09854
635.3         8.07759
635.4         8.09933
635.5         8.07044
635.6         8.05882
635.7         8.05099
635.8          8.1081
635.9         8.12702
636             8.117
636.1          8.1989
636.2         8.35257
636.3         8.56263
636.4         8.67869
636.5         8.80477
636.6         8.91089
636.7         8.93722
636.8          8.9771
636.9         9.06066
637           9.11679
637.1         9.20724
637.2         9.22811
637.3         9.20398
637.4         9.06625
637.5         8.89881
637.6          8.7915
637.7         8.69002
637.8          8.5516
637.9         8.31897
638           8.10477
638.1         7.89746
638.2         7.78386
638.3         7.67456
638.4         7.62368
638.5         7.64894
638.6         7.63017
638.7         7.57274
638.8          7.6003
638.9         7.66187
639            7.6697
639.1         7.64661
639.2         7.71852
639.3         7.81665
639.4          7.8942
639.5         7.88267
639.6         7.89792
639.7         8.04392
639.8         8.06077
639.9         8.03931
640            8.0794
640.1         8.13584
640.2         8.20134
640.3          8.2458
640.4          8.2402
640.5         8.26842
640.6         8.37467
640.7         8.47739
640.8         8.55922
640.9         8.64204
641           8.70064
641.1         8.82561
641.2         8.99344
641.3         9.07619
641.4         9.04782
641.5         9.07824
641.6         9.13658
641.7          9.2193
641.8         9.22858
641.9         9.20058
642           9.19392
642.1         9.14742
642.2         9.05745
642.3         8.91229
642.4         8.89038
642.5         8.93898
642.6         8.96546
642.7         8.95301
642.8         8.97578
642.9          8.9693
643            8.9803
643.1         9.07522
643.2         9.16234
643.3         9.35916
643.4         9.51998
643.5         9.52315
643.6         9.48829
643.7         9.38214
643.8          9.3832
643.9         9.45858
644           9.53703
644.1         9.59434
644.2         9.52588
644.3         9.54322
644.4         9.51257
644.5         9.39753
644.6         9.33785
644.7         9.37685
644.8         9.47938
644.9         9.54494
645           9.69077
645.1         9.77866
645.2         9.78858
645.3         9.75907
645.4         9.75814
645.5         9.75432
645.6          9.7916
645.7         9.79859
645.8           9.785
645.9         9.74477
646           9.68177
646.1         9.61736
646.2         9.55591
646.3         9.39284
646.4          9.2468
646.5         9.18194
646.6         9.20708
646.7         9.21912
646.8         9.18553
646.9         9.11253
647           9.02912
647.1         8.94029
647.2         8.92416
647.3          8.9223
647.4         8.89755
647.5         8.83452
647.6         8.78345
647.7         8.78684
647.8         8.84799
647.9         8.89092
648            8.9556
648.1         9.00543
648.2         9.03774
648.3         9.14454
648.4         9.32549
648.5         9.48654
648.6         9.51915
648.7         9.54604
648.8          9.4971
648.9         9.46598
649           9.53016
649.1         9.74352
649.2         9.89448
649.3          9.9305
649.4         9.81183
649.5          9.6003
649.6         9.45538
649.7         9.34059
649.8         9.17363
649.9         9.04984
650           9.12351
650.1         9.25666
650.2         9.39962
650.3         9.57976
650.4         9.69164
650.5         9.67755
650.6         9.70105
650.7         9.72477
650.8         9.73292
650.9         9.64092
651           9.54106
651.1          9.2903
651.2         9.16169
651.3         9.15582
651.4         9.13662
651.5         9.07041
651.6         9.04801
651.7         9.14414
651.8         9.30825
651.9          9.5603
652            9.6793
652.1         9.79342
652.2         9.86446
652.3          9.9012
652.4         10.0618
652.5         10.1706
652.6         10.2486
652.7         10.2869
652.8         10.3695
652.9          10.503
653           10.5545
653.1         10.5823
653.2         10.6817
653.3         10.7579
653.4         10.7881
653.5         10.8274
653.6         10.7729
653.7         10.6619
653.8         10.6365
653.9         10.6106
654           10.5487
654.1         10.5158
654.2         10.4937
654.3         10.4149
654.4         10.3866
654.5          10.481
654.6         10.6444
654.7         10.6285
654.8         10.5847
654.9         10.5415
655           10.4716
655.1         10.3351
655.2         10.1473
655.3         10.0857
655.4         10.1451
655.5         10.1544
655.6          10.134
655.7         10.1162
655.8         10.1769
655.9          10.247
656           10.1987
656.1         10.2073
656.2         10.3029
656.3         10.4012
656.4         10.3773
656.5         10.2544
656.6         10.1373
656.7         10.2282
656.8         10.3172
656.9         10.2949
657           10.1241
657.1         9.93714
657.2         9.84124
657.3         9.80506
657.4         9.75161
657.5         9.64095
657.6         9.54394
657.7         9.44213
657.8         9.36133
657.9         9.26864
658           9.32261
658.1         9.34042
658.2          9.2814
658.3         9.25812
658.4           9.349
658.5         9.45293
658.6         9.48809
658.7         9.66845
658.8         9.88479
658.9         10.0558
659           10.1231
659.1         10.0563
659.2         9.99318
659.3         9.97725
659.4         10.0607
659.5          10.134
659.6         10.2736
659.7          10.391
659.8         10.5319
659.9         10.6866
660           10.8318
660.1         10.9457
660.2         10.9808
660.3         10.9139
660.4         10.8164
660.5         10.6079
660.6         10.3824
660.7         10.1259
660.8         9.89916
660.9         9.72968
661           9.63641
661.1         9.53883
661.2         9.39152
661.3         9.32994
661.4         9.29346
661.5         9.33123
661.6         9.32086
661.7         9.23537
661.8         9.07109
661.9         8.83521
662           8.64744
662.1         8.52882
662.2         8.40397
662.3         8.21908
662.4         8.10397
662.5         7.97057
662.6         7.92577
662.7         7.90607
662.8         7.92085
662.9         7.94532
663           7.98014
663.1         8.03552
663.2         8.07468
663.3         8.10066
663.4         8.15617
663.5         8.25057
663.6         8.35223
663.7         8.42002
663.8         8.39868
663.9         8.32753
664           8.28424
664.1         8.32507
664.2         8.34495
664.3          8.3714
664.4         8.40701
664.5         8.39998
664.6         8.42749
664.7         8.45946
664.8         8.47834
664.9         8.47883
665           8.51603
665.1         8.73365
665.2         8.98828
665.3         9.02682
665.4          8.9355
665.5         8.84097
665.6         8.86949
665.7         9.01797
665.8         9.11816
665.9         9.12169
666            9.1759
666.1         9.07825
666.2         9.00389
666.3         9.04871
666.4         9.17823
666.5         9.35478
666.6         9.48677
666.7           9.574
666.8         9.57127
666.9         9.50499
667           9.46688
667.1         9.54369
667.2         9.56877
667.3         9.50055
667.4         9.51624
667.5         9.61338
667.6          9.6749
667.7         9.77727
667.8         9.83057
667.9         9.91617
668           9.95334
668.1         9.95009
668.2         9.95966
668.3         10.0266
668.4         10.0286
668.5         9.91607
668.6         9.71345
668.7         9.57604
668.8         9.48962
668.9          9.5042
669            9.4703
669.1         9.42394
669.2         9.37809
669.3         9.32076
669.4         9.38613
669.5          9.4777
669.6         9.50914
669.7          9.4822
669.8          9.3905
669.9         9.22664
670           9.08647
670.1          8.9937
670.2         8.92778
670.3         8.84923
670.4         8.73087
670.5         8.58636
670.6         8.49471
670.7         8.49615
670.8         8.43236
670.9         8.32416
671           8.35278
671.1         8.49071
671.2         8.64096
671.3         8.85662
671.4         8.94656
671.5         9.02233
671.6         9.12418
671.7         9.28355
671.8         9.39657
671.9         9.43573
672            9.3666
672.1         9.28065
672.2         9.28214
672.3         9.39504
672.4         9.48128
672.5         9.55611
672.6         9.42163
672.7          9.3051
672.8         9.16306
672.9         9.03082
673           9.03452
673.1         9.05386
673.2         9.11274
673.3         9.17221
673.4         9.20773
673.5         9.18341
673.6         9.26542
673.7         9.33253
673.8         9.40314
673.9         9.54069
674           9.62856
674.1         9.68316
674.2         9.54664
674.3         9.37487
674.4         9.31411
674.5         9.24014
674.6         9.25337
674.7         9.31815
674.8          9.3602
674.9         9.38031
675           9.42407
675.1         9.52124
675.2         9.53758
675.3         9.52936
675.4         9.46395
675.5         9.43104
675.6         9.37583
675.7         9.38191
675.8         9.45785
675.9         9.60388
676           9.74808
676.1         9.79671
676.2         9.83472
676.3          9.8887
676.4         9.98355
676.5         10.1936
676.6         10.3555
676.7          10.473
676.8         10.5314
676.9         10.6316
677           10.6355
677.1         10.5529
677.2         10.5229
677.3         10.3738
677.4         10.3046
677.5         10.3202
677.6         10.2901
677.7         10.2514
677.8         10.1986
677.9         10.1081
678           10.0747
678.1         10.0309
678.2         9.88766
678.3         9.67613
678.4         9.58292
678.5         9.55513
678.6         9.40768
678.7         9.24101
678.8         9.16905
678.9         9.15899
679           9.21473
679.1          9.2748
679.2         9.36531
679.3         9.54737
679.4         9.68127
679.5         9.68544
679.6         9.67829
679.7          9.6881
679.8          9.6652
679.9          9.6533
680           9.65363
680.1         9.60495
680.2         9.55997
680.3         9.56324
680.4         9.61103
680.5         9.68797
680.6         9.74338
680.7         9.80418
680.8         9.76828
680.9         9.71954
681           9.62116
681.1         9.44245
681.2         9.39876
681.3         9.40401
681.4         9.49085
681.5          9.5193
681.6         9.47584
681.7         9.44644
681.8         9.48427
681.9         9.55678
682           9.57141
682.1         9.47786
682.2          9.3525
682.3         9.35392
682.4         9.30265
682.5         9.27949
682.6         9.16709
682.7         9.15345
682.8         9.14152
682.9         9.09344
683           8.97594
683.1         8.80537
683.2         8.76851
683.3         8.79334
683.4         8.87788
683.5         8.85989
683.6         8.82222
683.7         8.84678
683.8         8.93373
683.9         9.05292
684           9.14599
684.1         9.25753
684.2         9.27382
684.3         9.24523
684.4         9.29571
684.5         9.28514
684.6         9.32715
684.7         9.32662
684.8         9.23619
684.9         9.10456
685             9.026
685.1         8.97272
685.2         8.91641
685.3         8.92157
685.4         8.92047
685.5          8.9275
685.6         8.97949
685.7         9.03794
685.8         9.06679
685.9         9.04284
686           8.96143
686.1          8.8489
686.2         8.78284
686.3         8.81233
686.4         8.83918
686.5         8.89973
686.6         8.97974
686.7         9.03624
686.8         9.10394
686.9         9.13623
687            9.1762
687.1         9.11459
687.2         9.03527
687.3         9.01086
687.4         9.05565
687.5         9.11393
687.6         9.11239
687.7           9.105
687.8         9.06151
687.9         9.06443
688           9.05371
688.1         8.88251
688.2          8.7793
688.3          8.6518
688.4         8.53641
688.5         8.47841
688.6         8.44536
688.7         8.32592
688.8         8.21199
688.9         8.19118
689           8.20505
689.1         8.25739
689.2         8.23754
689.3         8.20199
689.4         8.18921
689.5         8.18257
689.6         8.19193
689.7         8.19649
689.8         8.29068
689.9         8.43291
690           8.55336
690.1         8.72174
690.2         8.80705
690.3         8.81377
690.4         8.79447
690.5         8.79616
690.6         8.87372
690.7         8.99565
690.8         9.08169
690.9          9.0528
691           8.98491
691.1         8.98318
691.2         9.08887
691.3         9.37568
691.4         9.52381
691.5          9.5169
691.6         9.42385
691.7         9.32405
691.8         9.32663
691.9         9.25644
692           9.24909
692.1         9.28733
692.2         9.39066
692.3         9.50554
692.4         9.47328
692.5         9.36277
692.6         9.26075
692.7          9.2029
692.8         9.28052
692.9           9.402
693           9.40335
693.1         9.32236
693.2         9.26561
693.3         9.31088
693.4         9.37561
693.5          9.4137
693.6         9.32781
693.7         9.20997
693.8         9.13029
693.9         9.14433
694           9.08978
694.1         8.97048
694.2         8.90059
694.3         8.92642
694.4         8.98459
694.5         9.01561
694.6         9.09082
694.7         9.28747
694.8         9.41949
694.9         9.40807
695           9.34559
695.1         9.34006
695.2          9.4355
695.3         9.57248
695.4         9.66725
695.5         9.78318
695.6           9.884
695.7         9.91364
695.8         9.89919
695.9         9.90411
696           9.97314
696.1         10.0764
696.2         10.1369
696.3          10.146
696.4         10.2087
696.5         10.2237
696.6         10.2723
696.7         10.3206
696.8         10.3177
696.9         10.3119
697           10.4011
697.1         10.5399
697.2         10.6794
697.3         10.7096
697.4          10.726
697.5         10.8552
697.6         10.8861
697.7         10.8399
697.8         10.8649
697.9         10.9496
698           10.9575
698.1         10.9571
698.2         10.8596
698.3         10.8211
698.4         10.8696
698.5         10.7365
698.6         10.6306
698.7         10.4155
698.8         10.1945
698.9         10.0815
699           9.97531
699.1         9.91386
699.2         9.91254
699.3         9.97917
699.4         9.96656
699.5         9.96911
699.6         10.0209
699.7         10.0471
699.8         10.0762
699.9          10.015
700           10.0177
700.1         10.0074
700.2         9.90664
700.3         9.75775
700.4         9.70826
700.5         9.68401
700.6         9.65243
700.7         9.63369
700.8         9.61967
700.9         9.61188
701           9.53116
701.1         9.46289
701.2           9.437
701.3         9.39803
701.4         9.36661
701.5         9.34027
701.6         9.29155
701.7          9.2967
701.8         9.30315
701.9         9.38575
702           9.40882
702.1         9.34547
702.2         9.31712
702.3         9.27591
702.4         9.22412
702.5         9.10505
702.6         9.11676
702.7         9.11577
702.8         9.11965
702.9         9.12813
703           9.14285
703.1         9.25532
703.2           9.385
703.3         9.49592
703.4         9.48246
703.5         9.47256
703.6         9.59554
703.7         9.68322
703.8         9.70859
703.9         9.68995
704           9.64144
704.1         9.55085
704.2         9.49322
704.3         9.51153
704.4         9.58993
704.5         9.72181
704.6          9.8679
704.7         9.89363
704.8         9.86872
704.9         9.84719
705            9.8887
705.1         9.99087
705.2         10.0835
705.3         10.1881
705.4         10.3158
705.5         10.4178
705.6         10.5203
705.7         10.5518
705.8         10.5559
705.9          10.606
706           10.6748
706.1         10.6604
706.2         10.6167
706.3         10.6011
706.4         10.6081
706.5         10.6281
706.6         10.5113
706.7          10.458
706.8         10.3126
706.9         10.1885
707           10.1314
707.1         10.1444
707.2         10.1195
707.3         10.0298
707.4         10.0462
707.5         10.0009
707.6         9.90261
707.7         9.78058
707.8         9.72736
707.9         9.75427
708           9.76307
708.1         9.78486
708.2         9.86232
708.3         9.96041
708.4         9.98571
708.5          10.034
708.6         10.0595
708.7         10.0163
708.8          9.9925
708.9         9.98573
709           9.99229
709.1         10.0157
709.2         10.0289
709.3         10.1047
709.4         10.1916
709.5         10.1492
709.6         10.0647
709.7         9.98043
709.8         9.91614
709.9         9.93575
710           9.96771
710.1         10.0237
710.2         9.99334
710.3         9.90101
710.4          9.8805
710.5         9.90096
710.6         9.89723
710.7         9.83577
710.8          9.7722
710.9          9.7123
711             9.609
711.1         9.55314
711.2         9.53739
711.3         9.51636
711.4         9.51947
711.5         9.54155
711.6         9.55641
711.7         9.62261
711.8         9.64645
711.9         9.63718
712           9.57335
712.1         9.43888
712.2         9.42424
712.3         9.45354
712.4         9.45198
712.5         9.34167
712.6         9.26359
712.7         9.23018
712.8         9.30473
712.9         9.49033
713           9.69423
713.1         9.79108
713.2         9.85967
713.3         9.93228
713.4         10.0315
713.5         10.0535
713.6         10.0806
713.7         10.1028
713.8         10.1702
713.9         10.2832
714           10.4204
714.1           10.55
714.2         10.6414
714.3         10.6709
714.4          10.778
714.5         10.9611
714.6         11.0621
714.7          11.118
714.8         11.1169
714.9         11.2038
715           11.1811
715.1         10.9492
715.2         10.6466
715.3         10.3663
715.4         10.2894
715.5         10.2445
715.6         10.1465
715.7         9.91633
715.8         9.75248
715.9         9.76733
716            9.8297
716.1         10.0366
716.2         10.1573
716.3          10.294
716.4         10.3934
716.5         10.4506
716.6         10.4564
716.7         10.4106
716.8         10.4267
716.9          10.491
717           10.5339
717.1         10.4631
717.2         10.4059
717.3         10.3852
717.4          10.384
717.5          10.337
717.6         10.3032
717.7         10.3388
717.8          10.465
717.9         10.6898
718           10.7362
718.1         10.5457
718.2         10.4153
718.3         10.3901
718.4         10.4663
718.5         10.5154
718.6         10.6588
718.7         10.7429
718.8          10.765
718.9         10.8166
719           10.7241
719.1         10.5627
719.2         10.4245
719.3         10.2966
719.4         10.3128
719.5         10.2405
719.6         10.2094
719.7         10.1429
719.8         10.2104
719.9         10.3263
720           10.4297
720.1         10.5864
720.2         10.8382
720.3         10.9678
720.4         10.9416
720.5         10.9371
720.6          10.956
720.7         10.9275
720.8         10.7762
720.9         10.5859
721           10.5902
721.1         10.7234
721.2         10.7856
721.3         10.8384
721.4         10.7817
721.5         10.6786
721.6          10.649
721.7         10.6116
721.8         10.6216
721.9         10.5817
722           10.5075
722.1          10.381
722.2         10.3454
722.3         10.2833
722.4          10.321
722.5         10.4388
722.6         10.5066
722.7         10.6008
722.8         10.5666
722.9         10.5229
723           10.3947
723.1         10.2254
723.2         10.0715
723.3          9.9967
723.4         9.94371
723.5         9.86035
723.6         9.87078
723.7          9.9191
723.8         9.90615
723.9         9.86477
724            9.7512
724.1         9.71665
724.2         9.79029
724.3         9.90835
724.4         9.99274
724.5         10.0314
724.6          10.119
724.7          10.256
724.8         10.3859
724.9         10.4831
725           10.5873
725.1         10.5837
725.2         10.7236
725.3         10.9777
725.4         11.1041
725.5          11.235
725.6         11.2989
725.7         11.3758
725.8         11.3609
725.9          11.391
726           11.2306
726.1         11.0502
726.2          10.983
726.3         10.9552
726.4         11.1144
726.5         11.3241
726.6         11.4249
726.7         11.4162
726.8         11.3604
726.9         11.2431
727           11.2176
727.1          11.318
727.2         11.4234
727.3         11.5284
727.4         11.4747
727.5         11.4377
727.6         11.4779
727.7         11.5923
727.8          11.827
727.9         12.0619
728           12.1751
728.1         12.4364
728.2         12.6251
728.3         12.7092
728.4         12.7146
728.5          12.553
728.6         12.5362
728.7         12.5998
728.8          12.643
728.9         12.6963
729            12.613
729.1         12.4498
729.2         12.2768
729.3         12.1243
729.4         12.1412
729.5          12.103
729.6         12.0104
729.7         11.9583
729.8         11.8592
729.9         11.6914
730           11.5934
730.1         11.5041
730.2         11.5456
730.3         11.6317
730.4         11.6871
730.5         11.6719
730.6         11.5947
730.7         11.4383
730.8          11.247
730.9         11.1251
731           11.1026
731.1         11.0428
731.2         11.0341
731.3         11.0902
731.4         11.1863
731.5         11.2544
731.6         11.2184
731.7         11.1634
731.8         11.1235
731.9         11.0651
732           11.0471
732.1         11.0657
732.2         10.9824
732.3          10.893
732.4         10.7749
732.5         10.6672
732.6         10.5684
732.7         10.4522
732.8         10.3509
732.9         10.2766
733            10.257
733.1         10.2055
733.2         10.1338
733.3         10.0731
733.4          10.054
733.5         10.1478
733.6         10.2417
733.7         10.2474
733.8         10.1945
733.9         10.1107
734            10.095
734.1         10.1749
734.2         10.2499
734.3         10.4196
734.4         10.4274
734.5         10.3627
734.6         10.3644
734.7         10.3428
734.8         10.2864
734.9         10.2726
735           10.2233
735.1         10.2188
735.2         10.1334
735.3         9.99143
735.4         9.90553
735.5          9.8259
735.6         9.77305
735.7         9.71817
735.8         9.69383
735.9         9.69691
736           9.69865
736.1         9.70916
736.2         9.69493
736.3         9.68578
736.4         9.76896
736.5         9.88328
736.6         9.97139
736.7         10.0335
736.8         10.0226
736.9         9.98636
737           9.93839
737.1         9.87708
737.2         9.95038
737.3         10.0343
737.4         10.1189
737.5         10.1942
737.6          10.186
737.7         10.1097
737.8         10.0436
737.9         9.97603
738            9.9196
738.1         9.89288
738.2         9.92053
738.3         9.97321
738.4         9.94966
738.5         9.90117
738.6         9.89512
738.7         9.90885
738.8         9.88367
738.9          9.8433
739           9.84925
739.1         9.82824
739.2         9.73983
739.3         9.69932
739.4         9.66826
739.5         9.65639
739.6         9.66939
739.7         9.66317
739.8         9.59268
739.9         9.39198
740           9.25223
740.1         9.13515
740.2         9.11921
740.3         9.07935
740.4         9.00691
740.5          8.9882
740.6         8.96411
740.7           8.894
740.8         8.91811
740.9         9.05478
741           9.15458
741.1         9.24265
741.2         9.17902
741.3         9.08121
741.4         9.08745
741.5         9.18504
741.6         9.26688
741.7         9.39411
741.8         9.43275
741.9         9.42206
742           9.38107
742.1          9.3898
742.2         9.43287
742.3         9.50909
742.4         9.61849
742.5         9.73859
742.6         9.78598
742.7         9.81159
742.8         9.89526
742.9         9.99976
743           9.96546
743.1         9.90358
743.2         9.91005
743.3         9.89603
743.4         9.92367
743.5         9.91543
743.6         9.99306
743.7         10.0775
743.8         10.2138
743.9         10.3622
744           10.4235
744.1         10.5857
744.2         10.6621
744.3         10.6159
744.4         10.5466
744.5         10.5378
744.6         10.5484
744.7         10.5568
744.8         10.5275
744.9         10.4539
745            10.446
745.1          10.631
745.2         10.7364
745.3         10.7313
745.4         10.7087
745.5         10.6425
745.6         10.5912
745.7         10.5916
745.8         10.6341
745.9         10.6412
746           10.7872
746.1         10.9501
746.2          11.036
746.3         10.9516
746.4         10.8879
746.5         10.9108
746.6         10.8444
746.7         10.8253
746.8         10.7527
746.9         10.7162
747           10.8255
747.1         10.9401
747.2         11.0278
747.3         11.1162
747.4          11.091
747.5         11.1656
747.6         11.2317
747.7         11.3896
747.8         11.3178
747.9         11.1736
748           11.1761
748.1         11.3007
748.2         11.4309
748.3         11.6023
748.4         11.7107
748.5         11.7484
748.6         11.8693
748.7         12.0485
748.8         12.1864
748.9         12.3221
749           12.3664
749.1         12.4046
749.2         12.4281
749.3         12.3917
749.4          12.319
749.5         12.1955
749.6          12.228
749.7         12.2287
749.8         12.2079
749.9         12.2631
750           12.2041
750.1         12.0095
750.2         11.7604
750.3         11.4264
750.4         11.2846
750.5         11.3053
750.6         11.2974
750.7         11.2089
750.8         11.2835
750.9         11.4292
751           11.5284
751.1         11.6535
751.2         11.8362
751.3         12.1165
751.4         12.2192
751.5         12.0609
751.6         12.0175
751.7          11.956
751.8         11.7993
751.9         11.6157
752           11.6738
752.1         11.8816
752.2         12.1019
752.3         12.3645
752.4         12.4871
752.5         12.5686
752.6         12.4999
752.7          12.544
752.8         12.5075
752.9         12.5304
753           12.5087
753.1         12.4809
753.2         12.4125
753.3         12.2607
753.4         12.1269
753.5         11.8743
753.6         11.7622
753.7         11.7984
753.8         11.9529
753.9         12.1608
754            12.231
754.1          12.251
754.2          12.326
754.3         12.3971
754.4         12.5025
754.5         12.5769
754.6         12.6899
754.7         12.8015
754.8         12.9497
754.9         13.1015
755           13.0803
755.1         13.0824
755.2           13.11
755.3         13.3036
755.4         13.3908
755.5         13.4104
755.6         13.5133
755.7         13.6055
755.8         13.4923
755.9         13.3404
756           13.2342
756.1         13.1982
756.2         13.1586
756.3         13.0735
756.4         13.1125
756.5         13.1536
756.6         13.1701
756.7         13.2218
756.8         13.1806
756.9         13.1731
757           13.1102
757.1          13.116
757.2         13.1175
757.3         13.0444
757.4          12.886
757.5          12.767
757.6          12.743
757.7           12.67
757.8         12.7675
757.9         12.8415
758           12.8717
758.1         13.0313
758.2         13.0224
758.3         13.0136
758.4         12.9241
758.5         12.8935
758.6         12.8027
758.7         12.8069
758.8         12.7838
758.9         12.6092
759           12.3071
759.1         12.0105
759.2         11.9284
759.3         11.9387
759.4          11.911
759.5         11.9321
759.6         11.8017
759.7         11.5498
759.8          11.421
759.9         11.3086
760           11.2366
760.1         11.2802
760.2         11.4277
760.3         11.5841
760.4         11.7844
760.5         12.0023
760.6         12.1205
760.7         12.2948
760.8         12.4096
760.9         12.5131
761           12.4854
761.1         12.4505
761.2         12.4587
761.3         12.4856
761.4         12.5301
761.5         12.6165
761.6         12.6265
761.7          12.544
761.8         12.4686
761.9         12.5293
762           12.4819
762.1         12.3547
762.2         12.2039
762.3         12.0512
762.4         11.9971
762.5         11.9874
762.6         12.0715
762.7         12.1793
762.8         12.2672
762.9         12.3032
763           12.3123
763.1         12.2752
763.2           12.21
763.3         12.1588
763.4         11.9759
763.5         11.9316
763.6         11.9318
763.7         11.8762
763.8         11.7528
763.9         11.6693
764           11.5065
764.1          11.289
764.2         11.1057
764.3         11.0707
764.4         11.0518
764.5         11.1332
764.6         11.1831
764.7         11.1571
764.8         11.1128
764.9         11.0574
765            11.057
765.1         11.0746
765.2         11.0779
765.3         11.0906
765.4          11.108
765.5          11.145
765.6         11.2171
765.7         11.2667
765.8         11.3237
765.9         11.3468
766           11.2255
766.1         11.1833
766.2         11.1464
766.3         11.0347
766.4         10.9807
766.5         10.9721
766.6          10.997
766.7         10.9553
766.8         10.8246
766.9         10.7772
767            10.707
767.1         10.6259
767.2         10.5973
767.3         10.6232
767.4         10.6036
767.5         10.5166
767.6         10.4188
767.7         10.4109
767.8          10.405
767.9         10.4301
768           10.4486
768.1         10.5214
768.2         10.5999
768.3         10.6934
768.4         10.7939
768.5          10.843
768.6         10.8881
768.7         10.9077
768.8         10.9438
768.9         10.9888
769            11.184
769.1         11.3926
769.2         11.3896
769.3         11.3877
769.4         11.3522
769.5         11.4323
769.6         11.4362
769.7         11.3515
769.8         11.2774
769.9         11.1752
770           11.1057
770.1         10.9596
770.2         10.9388
770.3         11.0966
770.4         11.2247
770.5         11.3956
770.6         11.4432
770.7         11.4629
770.8          11.449
770.9         11.3481
771           11.2266
771.1         11.1407
771.2         11.0838
771.3         10.9399
771.4         10.8309
771.5         10.8158
771.6          10.861
771.7         10.9236
771.8         10.9867
771.9         11.0672
772           11.1727
772.1         11.3053
772.2         11.3731
772.3         11.3879
772.4         11.3191
772.5         11.1969
772.6         11.1952
772.7         11.2993
772.8         11.3712
772.9         11.3974
773           11.3738
773.1          11.381
773.2         11.3794
773.3         11.3346
773.4         11.3483
773.5         11.3205
773.6         11.2594
773.7         11.2064
773.8         11.1843
773.9          11.141
774            11.156
774.1         11.1447
774.2         11.1568
774.3          11.173
774.4         11.1804
774.5         11.2449
774.6         11.2616
774.7         11.2206
774.8         11.1477
774.9         11.1111
775           11.0802
775.1         11.0811
775.2         11.1045
775.3         11.0994
775.4         11.0691
775.5          10.977
775.6         10.9267
775.7         10.9617
775.8         11.0026
775.9         11.0238
776           11.0141
776.1         11.0908
776.2         11.1575
776.3         11.2581
776.4         11.3392
776.5         11.4106
776.6         11.4448
776.7          11.476
776.8         11.4533
776.9         11.4442
777           11.4924
777.1         11.4313
777.2         11.3778
777.3         11.3935
777.4         11.3429
777.5          11.212
777.6         11.0932
777.7         11.0353
777.8         11.0518
777.9         11.0717
778            11.057
778.1         10.9989
778.2         10.9947
778.3         11.0146
778.4         10.9622
778.5          10.955
778.6         10.9181
778.7         10.8662
778.8         10.9205
778.9         11.0283
779           11.1097
779.1          11.183
779.2         11.1993
779.3         11.1771
779.4         11.1955
779.5         11.2167
779.6         11.2611
779.7         11.2647
779.8         11.3097
779.9         11.4248
780           11.5167
780.1         11.6231
780.2         11.7359
780.3         11.7695
780.4         11.7879
780.5         11.8088
780.6         11.7539
780.7         11.7467
780.8         11.8152
780.9         11.8527
781           11.8401
781.1         11.8699
781.2         11.8926
781.3          11.842
781.4         11.7823
781.5         11.7146
781.6         11.6468
781.7         11.6656
781.8         11.7067
781.9         11.7635
782           11.7997
782.1         11.7848
782.2         11.7197
782.3         11.7318
782.4         11.7415
782.5         11.7369
782.6         11.7128
782.7         11.6822
782.8          11.709
782.9         11.6689
783           11.6501
783.1         11.7709
783.2         11.9147
783.3         12.0349
783.4         12.1141
783.5         12.1406
783.6         12.1231
783.7         12.0682
783.8         12.0173
783.9         11.9839
784           11.9628
784.1          11.803
784.2         11.5746
784.3         11.4866
784.4         11.5649
784.5         11.7307
784.6         11.7966
784.7         11.8405
784.8         11.8222
784.9         11.8404
785           11.7362
785.1         11.6251
785.2         11.6568
785.3         11.7598
785.4         11.7864
785.5         11.7576
785.6         11.7188
785.7         11.8123
785.8         11.8467
785.9         11.8656
786            11.768
786.1         11.7679
786.2          11.741
786.3         11.6506
786.4         11.4768
786.5         11.3819
786.6         11.3126
786.7         11.2669
786.8         11.2466
786.9         11.2521
787           11.2731
787.1         11.2706
787.2          11.229
787.3         11.1901
787.4         11.1367
787.5         11.1312
787.6         11.1361
787.7         11.1305
787.8         11.1355
787.9         11.0806
788           11.0165
788.1         11.0305
788.2         11.0242
788.3          11.054
788.4         11.1253
788.5         11.1903
788.6         11.2762
788.7         11.3171
788.8          11.346
788.9         11.4151
789           11.5841
789.1          11.698
789.2         11.7721
789.3         11.8752
789.4         12.0633
789.5         12.1839
789.6         12.1421
789.7         12.1945
789.8         12.1514
789.9         12.0132
790           11.9163
790.1         11.8702
790.2         11.7906
790.3          11.579
790.4         11.5529
790.5         11.6127
790.6         11.6698
790.7          11.782
790.8         11.7509
790.9          11.688
791           11.5776
791.1         11.5833
791.2         11.6472
791.3         11.6442
791.4         11.6665
791.5         11.6286
791.6         11.4709
791.7         11.3067
791.8         11.1712
791.9         11.1936
792           11.2218
792.1         11.2171
792.2         11.2003
792.3         11.2271
792.4         11.1766
792.5         11.1464
792.6         11.0366
792.7         10.8733
792.8         10.8111
792.9         10.8144
793           10.8727
793.1         10.9473
793.2         10.9171
793.3         10.8267
793.4          10.736
793.5         10.7875
793.6         10.8108
793.7         10.6678
793.8         10.5262
793.9         10.4773
794           10.4795
794.1          10.407
794.2         10.3057
794.3         10.3081
794.4          10.331
794.5         10.3919
794.6         10.4111
794.7         10.3578
794.8         10.3106
794.9         10.2948
795            10.305
795.1         10.2577
795.2         10.1496
795.3           10.09
795.4         10.1167
795.5         10.1549
795.6         10.1667
795.7         10.1773
795.8         10.0996
795.9         10.0226
796            10.009
796.1          10.044
796.2         10.0513
796.3         10.1059
796.4         10.1906
796.5         10.2964
796.6         10.3474
796.7         10.4155
796.8         10.4337
796.9         10.3675
797           10.3716
797.1         10.3841
797.2          10.357
797.3         10.2873
797.4         10.2608
797.5         10.2288
797.6         10.1671
797.7         10.1589
797.8         10.1583
797.9         10.2113
798           10.2846
798.1         10.3619
798.2         10.3836
798.3         10.3062
798.4         10.2094
798.5         10.1067
798.6         10.1175
798.7         10.1993
798.8         10.2413
798.9         10.2672
799           10.3449
799.1         10.4485
799.2         10.5348
799.3           10.62
799.4         10.6336
799.5         10.5807
799.6          10.492
799.7         10.4086
799.8         10.3856
799.9         10.4017
800           10.4438
800.1         10.4687
800.2         10.4918
800.3         10.4756
800.4         10.4524
800.5         10.4503
800.6         10.4553
800.7         10.4966
800.8          10.521
800.9         10.5345
801           10.4952
801.1         10.4124
801.2         10.3719
801.3         10.3258
801.4         10.3746
801.5         10.4528
801.6         10.4869
801.7         10.5208
801.8         10.5978
801.9          10.712
802            10.823
802.1         10.8723
802.2         10.8904
802.3         10.8162
802.4         10.7398
802.5         10.7011
802.6         10.7303
802.7         10.7581
802.8         10.7376
802.9         10.6966
803            10.754
803.1         10.9037
803.2         11.0029
803.3         11.0233
803.4         11.0552
803.5         11.1436
803.6         11.1414
803.7         11.0905
803.8         11.0325
803.9         10.9213
804             10.83
804.1         10.8184
804.2          10.794
804.3         10.7927
804.4         10.7843
804.5         10.8012
804.6         10.8588
804.7         10.8612
804.8         10.8038
804.9         10.7315
805           10.7269
805.1         10.7941
805.2         10.8092
805.3         10.7729
805.4         10.7733
805.5          10.802
805.6         10.8563
805.7         10.8697
805.8         10.8678
805.9         10.8297
806           10.8661
806.1         10.9725
806.2         11.1212
806.3         11.2829
806.4         11.2965
806.5         11.2248
806.6         11.1756
806.7          11.161
806.8         11.1734
806.9          11.166
807           11.1526
807.1         11.1633
807.2         11.1891
807.3         11.2033
807.4         11.1909
807.5         11.2278
807.6         11.2536
807.7         11.2184
807.8         11.2428
807.9         11.2913
808           11.3897
808.1         11.5275
808.2         11.6368
808.3         11.7454
808.4          11.831
808.5         11.8955
808.6         11.9451
808.7         12.0013
808.8         11.9188
808.9         11.7902
809           11.7044
809.1         11.6037
809.2         11.5477
809.3         11.5265
809.4         11.5829
809.5         11.6974
809.6         11.7551
809.7          11.736
809.8         11.6795
809.9         11.6689
810           11.5842
810.1         11.5409
810.2         11.5629
810.3         11.6819
810.4         11.8218
810.5         11.9867
810.6         12.0283
810.7         12.0286
810.8         12.0615
810.9         12.2175
811           12.3634
811.1          12.456
811.2         12.4341
811.3         12.5315
811.4         12.5447
811.5          12.607
811.6         12.6723
811.7         12.6558
811.8         12.6729
811.9         12.7895
812           12.9268
812.1         13.0329
812.2         12.9703
812.3         12.7327
812.4         12.4853
812.5         12.2401
812.6         12.0831
812.7         12.0586
812.8         12.0526
812.9          11.996
813           11.9032
813.1         11.7576
813.2         11.6732
813.3          11.646
813.4         11.6313
813.5         11.6436
813.6         11.6485
813.7         11.6492
813.8         11.6626
813.9          11.681
814           11.6524
814.1         11.5904
814.2         11.5034
814.3         11.3779
814.4         11.2577
814.5         11.1119
814.6         11.0543
814.7          11.081
814.8         11.1561
814.9         11.2328
815           11.3137
815.1         11.4433
815.2         11.5309
815.3         11.6174
815.4          11.672
815.5          11.709
815.6         11.7614
815.7         11.7344
815.8         11.6951
815.9         11.6422
816           11.6014
816.1         11.6442
816.2         11.7624
816.3         11.8588
816.4         11.9843
816.5          12.017
816.6         11.9752
816.7         11.8816
816.8         11.8484
816.9          11.842
817           11.8396
817.1         11.8658
817.2         11.9422
817.3         11.9202
817.4         11.8388
817.5         11.8394
817.6         11.8812
817.7          11.892
817.8         11.8811
817.9         11.8672
818           11.9255
818.1         12.0036
818.2         11.9808
818.3         11.9269
818.4         11.9422
818.5         11.9742
818.6         12.1015
818.7         12.2876
818.8         12.3427
818.9         12.3393
819           12.2445
819.1         12.0984
819.2         12.0544
819.3         11.9797
819.4         11.9636
819.5         12.0606
819.6         12.1525
819.7         12.2973
819.8         12.4576
819.9         12.6724
820           12.9255
820.1         13.0992
820.2         13.2417
820.3         13.3086
820.4         13.3542
820.5          13.319
820.6         13.1846
820.7         13.1539
820.8         13.2566
820.9         13.4511
821           13.4771
821.1         13.4139
821.2         13.3105
821.3         13.2788
821.4         13.2737
821.5          13.293
821.6         13.1939
821.7         12.9284
821.8         12.8302
821.9         12.8335
822           12.7976
822.1         12.7896
822.2         12.7768
822.3         12.8689
822.4         12.8734
822.5         12.7734
822.6         12.5967
822.7          12.478
822.8         12.4603
822.9         12.4278
823            12.267
823.1         12.1895
823.2         12.2327
823.3         12.3703
823.4         12.5343
823.5         12.6279
823.6         12.6042
823.7         12.5321
823.8         12.4559
823.9         12.3515
824            12.281
824.1         12.3417
824.2         12.4187
824.3         12.4113
824.4         12.4351
824.5         12.5608
824.6         12.6288
824.7         12.6922
824.8         12.7166
824.9         12.8376
825           12.9051
825.1          12.917
825.2          12.879
825.3         12.7791
825.4         12.7239
825.5         12.5715
825.6         12.4605
825.7         12.3392
825.8          12.328
825.9         12.3578
826           12.3475
826.1         12.2637
826.2         12.1611
826.3         12.0672
826.4         12.0251
826.5         11.9957
826.6         11.9195
826.7         11.9175
826.8          11.908
826.9         11.8455
827           11.7871
827.1         11.7578
827.2         11.8081
827.3         11.8507
827.4         11.8623
827.5         11.8844
827.6         11.8966
827.7         11.9678
827.8         11.9856
827.9          11.992
828           12.0228
828.1          11.946
828.2         11.7774
828.3         11.5572
828.4         11.4463
828.5         11.4173
828.6         11.4214
828.7         11.4357
828.8         11.3711
828.9         11.3372
829           11.2883
829.1         11.2321
829.2         11.1955
829.3         11.1606
829.4         11.0728
829.5         10.9669
829.6         10.9296
829.7         10.9338
829.8         11.0148
829.9          11.128
830           11.3111
830.1         11.4599
830.2         11.5507
830.3         11.5555
830.4         11.5359
830.5         11.5497
830.6         11.5853
830.7          11.571
830.8         11.6348
830.9         11.6801
831           11.6371
831.1         11.6284
831.2         11.6861
831.3         11.7703
831.4         11.8398
831.5         11.9555
831.6         12.0709
831.7         12.1281
831.8         12.1343
831.9         12.0785
832           12.0353
832.1         11.9914
832.2         12.0312
832.3          12.145
832.4         12.1949
832.5         12.2099
832.6         12.2091
832.7         12.2688
832.8         12.3133
832.9         12.3669
833           12.3592
833.1         12.3438
833.2          12.372
833.3         12.4494
833.4         12.5445
833.5         12.5442
833.6         12.4814
833.7         12.4722
833.8         12.5606
833.9          12.608
834            12.619
834.1         12.5793
834.2         12.4872
834.3         12.4313
834.4          12.336
834.5         12.2309
834.6         12.1892
834.7         12.1116
834.8         12.1094
834.9          12.113
835           12.2246
835.1         12.3627
835.2         12.3896
835.3          12.367
835.4         12.3143
835.5         12.2623
835.6         12.2743
835.7         12.3268
835.8         12.3504
835.9         12.3555
836           12.3581
836.1         12.3167
836.2         12.3146
836.3         12.3789
836.4         12.4305
836.5         12.4459
836.6         12.4789
836.7         12.4532
836.8          12.424
836.9         12.3111
837           12.2132
837.1         12.2192
837.2         12.1939
837.3         12.1919
837.4         12.1419
837.5         12.0956
837.6         12.0969
837.7         12.1425
837.8         12.1757
837.9         12.1491
838           12.0928
838.1         11.9721
838.2         11.9059
838.3         11.9389
838.4         11.9508
838.5         11.9054
838.6         11.8488
838.7         11.7999
838.8         11.7943
838.9         11.8581
839           11.9202
839.1         12.0297
839.2         12.1103
839.3         12.0802
839.4         12.0543
839.5         12.1488
839.6          12.244
839.7         12.2539
839.8         12.2373
839.9         12.1619
840            12.159
840.1         12.1928
840.2         12.2358
840.3         12.2797
840.4         12.2841
840.5         12.3123
840.6         12.3121
840.7         12.2365
840.8         12.1704
840.9          12.093
841           12.0658
841.1         12.1266
841.2         12.2685
841.3         12.3294
841.4         12.3056
841.5         12.3433
841.6         12.4715
841.7         12.4628
841.8         12.4342
841.9         12.4254
842            12.381
842.1          12.375
842.2         12.3773
842.3         12.4126
842.4         12.2798
842.5         12.1835
842.6         12.1846
842.7         12.3503
842.8         12.4588
842.9         12.5084
843           12.4641
843.1         12.4391
843.2         12.3463
843.3         12.1239
843.4         12.0022
843.5         11.9023
843.6         11.8613
843.7         11.7895
843.8         11.7162
843.9         11.6434
844           11.6241
844.1         11.6426
844.2         11.7537
844.3         11.7547
844.4         11.6777
844.5           11.56
844.6         11.4655
844.7         11.4392
844.8         11.4599
844.9         11.4017
845            11.445
845.1          11.567
845.2         11.5616
845.3         11.6964
845.4         11.8489
845.5          11.999
845.6         12.0798
845.7         12.1611
845.8         12.2812
845.9         12.2772
846           12.2235
846.1         12.1055
846.2         12.0106
846.3         12.0119
846.4         12.1443
846.5         12.2833
846.6         12.4163
846.7         12.4833
846.8         12.4749
846.9         12.5616
847           12.7796
847.1         12.9565
847.2         12.9818
847.3         12.8817
847.4         12.7236
847.5         12.6776
847.6         12.6476
847.7         12.5598
847.8         12.4269
847.9         12.3364
848           12.3613
848.1         12.3568
848.2         12.4231
848.3         12.4407
848.4         12.4071
848.5         12.1934
848.6          12.096
848.7         12.0447
848.8         12.1038
848.9         12.2173
849           12.2925
849.1         12.3643
849.2         12.3183
849.3         12.2962
849.4         12.3177
849.5         12.3596
849.6         12.1933
849.7         11.8892
849.8         11.7425
849.9         11.7218
850           11.7463
850.1         11.7499
850.2         11.7216
850.3         11.6556
850.4         11.5936
850.5         11.6023
850.6         11.6599
850.7         11.7415
850.8          11.668
850.9         11.6594
851           11.7843
851.1         11.8744
851.2         11.9504
851.3         11.9919
851.4         11.9271
851.5         11.7545
851.6         11.6181
851.7         11.5248
851.8         11.4602
851.9         11.4306
852           11.3961
852.1          11.256
852.2         11.1724
852.3         11.2185
852.4         11.2962
852.5         11.4481
852.6         11.5754
852.7         11.6063
852.8         11.4817
852.9         11.4191
853           11.4122
853.1         11.4654
853.2         11.5147
853.3         11.5251
853.4         11.4989
853.5         11.4555
853.6         11.4226
853.7         11.4092
853.8         11.4522
853.9         11.4958
854            11.481
854.1          11.494
854.2         11.5172
854.3         11.4714
854.4         11.3986
854.5         11.2652
854.6         11.1793
854.7         11.1528
854.8         11.1405
854.9         11.1673
855           11.2175
855.1         11.3157
855.2         11.4137
855.3         11.6318
855.4         11.8297
855.5         12.0269
855.6         12.1167
855.7         12.1123
855.8         12.0501
855.9         12.0338
856           11.9709
856.1         11.8296
856.2         11.7983
856.3         11.8934
856.4         12.0043
856.5         12.1582
856.6         12.2401
856.7         12.3843
856.8         12.4575
856.9           12.37
857           12.2867
857.1         12.2079
857.2         12.2146
857.3         12.2622
857.4         12.2102
857.5         12.1421
857.6         12.1009
857.7         12.0616
857.8          12.036
857.9         12.0208
858           12.0437
858.1         12.1035
858.2         12.1448
858.3         12.2292
858.4         12.2615
858.5         12.1458
858.6          12.014
858.7         11.9398
858.8         11.9707
858.9         12.0422
859           12.0679
859.1         12.0661
859.2         12.0833
859.3         12.0136
859.4         11.8864
859.5         11.8144
859.6         11.7938
859.7         11.7715
859.8         11.6945
859.9          11.625
860           11.6269
860.1         11.6311
860.2         11.6586
860.3         11.6703
860.4         11.6935
860.5          11.749
860.6          11.743
860.7         11.8091
860.8         11.8542
860.9         11.8804
861           11.8244
861.1         11.7247
861.2         11.7335
861.3         11.8099
861.4         11.9001
861.5          11.933
861.6         11.8935
861.7         11.9281
861.8         12.0474
861.9         12.1362
862           12.1942
862.1         12.1724
862.2         12.0865
862.3         12.0592
862.4         12.1169
862.5         12.0571
862.6         11.9802
862.7         11.9549
862.8         12.0485
862.9         12.1189
863            12.148
863.1         12.1841
863.2         12.2901
863.3         12.3578
863.4         12.4237
863.5         12.4532
863.6         12.5125
863.7         12.6511
863.8         12.8258
863.9         12.9079
864           12.9051
864.1         12.9292
864.2         13.1623
864.3         13.5326
864.4         13.7069
864.5         13.4723
864.6         13.1751
864.7         12.8441
864.8         12.7015
864.9         12.6933
865           12.6932
865.1         12.7075
865.2         12.6149
865.3         12.5272
865.4          12.405
865.5         12.3577
865.6         12.3417
865.7         12.4063
865.8         12.4808
865.9         12.4952
866           12.5089
866.1         12.4539
866.2         12.4093
866.3         12.2896
866.4         12.1857
866.5         12.1141
866.6         12.0423
866.7         11.9758
866.8         11.9865
866.9         12.0616
867           12.0889
867.1         12.1147
867.2         12.2199
867.3         12.3526
867.4         12.5139
867.5         12.6229
867.6         12.6638
867.7         12.6903
867.8          12.726
867.9         12.7754
868           12.8077
868.1         12.8542
868.2         12.8219
868.3         12.8186
868.4         12.7921
868.5         12.7791
868.6         12.7993
868.7         12.7332
868.8         12.6049
868.9         12.4472
869           12.3408
869.1          12.309
869.2         12.2215
869.3          12.208
869.4         12.2607
869.5          12.399
869.6         12.5466
869.7         12.6421
869.8         12.6513
869.9          12.604
870           12.6376
870.1         12.7012
870.2         12.7431
870.3         12.6482
870.4         12.5593
870.5         12.4989
870.6         12.5698
870.7         12.5855
870.8         12.6275
870.9         12.6107
871           12.5589
871.1         12.4779
871.2         12.4961
871.3         12.6812
871.4         12.7159
871.5         12.5953
871.6         12.4904
871.7         12.4728
871.8         12.4447
871.9         12.3883
872           12.3752
872.1         12.3674
872.2         12.3785
872.3         12.3751
872.4         12.4007
872.5         12.4993
872.6         12.5959
872.7          12.774
872.8         12.8493
872.9         12.8171
873           12.7493
873.1         12.6076
873.2         12.4563
873.3         12.3119
873.4         12.1625
873.5         11.9823
873.6         11.8974
873.7         11.8989
873.8         11.8834
873.9         11.9245
874            11.972
874.1         12.0885
874.2         12.1993
874.3         12.3154
874.4           12.36
874.5         12.3939
874.6         12.4075
874.7         12.3376
874.8         12.2864
874.9         12.2833
875           12.3478
875.1         12.4779
875.2         12.5829
875.3         12.6347
875.4         12.6348
875.5         12.5788
875.6         12.5743
875.7         12.5728
875.8         12.5185
875.9         12.4685
876           12.3872
876.1         12.3752
876.2         12.3551
876.3         12.3828
876.4         12.3843
876.5         12.3665
876.6         12.3913
876.7         12.4631
876.8         12.4592
876.9         12.4173
877           12.4256
877.1         12.4858
877.2         12.5063
877.3         12.5581
877.4         12.5228
877.5         12.4743
877.6         12.4856
877.7         12.5437
877.8         12.6293
877.9         12.6299
878           12.5379
878.1         12.5529
878.2         12.4743
878.3         12.3238
878.4         12.1812
878.5         12.0077
878.6         11.9708
878.7         11.8962
878.8         11.8549
878.9         11.8714
879           11.9509
879.1         12.1115
879.2         12.1834
879.3         12.1281
879.4         12.0988
879.5         12.0531
879.6         12.1156
879.7         12.2273
879.8         12.2841
879.9          12.332
880            12.394
880.1         12.4557
880.2         12.4436
880.3         12.6423
880.4          12.802
880.5         12.8325
880.6         12.8666
880.7         12.7984
880.8          12.718
880.9         12.7522
881           12.8124
881.1         12.8488
881.2          12.905
881.3         12.9722
881.4          12.978
881.5         12.9831
881.6         13.0524
881.7         13.1523
881.8         13.1455
881.9          13.124
882           13.0427
882.1         12.9779
882.2         13.0036
882.3         13.0215
882.4         13.0818
882.5         13.2531
882.6           13.33
882.7         13.4162
882.8         13.4642
882.9          13.494
883           13.5323
883.1         13.5308
883.2         13.5369
883.3         13.6221
883.4         13.6763
883.5         13.7194
883.6         13.6127
883.7         13.4497
883.8         13.3565
883.9         13.3351
884           13.3385
884.1         13.3728
884.2         13.4545
884.3          13.587
884.4         13.6859
884.5         13.7334
884.6         13.6526
884.7         13.5807
884.8         13.5816
884.9         13.6283
885           13.6452
885.1         13.6424
885.2         13.5763
885.3         13.4819
885.4         13.2812
885.5         13.0376
885.6         12.9675
885.7         13.0456
885.8         13.1194
885.9         13.1002
886           13.0342
886.1         12.9842
886.2         12.9444
886.3         12.9512
886.4         12.9643
886.5         13.1012
886.6         13.2022
886.7         13.2489
886.8         13.2536
886.9         13.2072
887           13.1993
887.1         13.1589
887.2         13.1537
887.3         13.2909
887.4         13.5125
887.5         13.6572
887.6          13.765
887.7         13.8712
887.8         13.8769
887.9         13.8742
888           13.8864
888.1          13.906
888.2         13.8783
888.3          13.816
888.4         13.7819
888.5         13.8064
888.6           13.87
888.7         13.9461
888.8         14.0389
888.9         14.1782
889           14.2829
889.1         14.3053
889.2         14.2347
889.3         14.1977
889.4          14.147
889.5         14.1656
889.6         14.1871
889.7         14.3132
889.8          14.426
889.9         14.5296
890            14.535
890.1          14.608
890.2          14.668
890.3         14.6927
890.4         14.6604
890.5         14.5751
890.6         14.4605
890.7         14.4048
890.8         14.3498
890.9         14.3073
891           14.1171
891.1         13.9797
891.2         13.9483
891.3         13.8959
891.4         13.8425
891.5         13.8258
891.6         13.7538
891.7         13.6508
891.8         13.5186
891.9         13.5114
892           13.5083
892.1         13.4575
892.2         13.4077
892.3         13.3052
892.4         13.2232
892.5         13.2071
892.6         13.1571
892.7         13.0605
892.8         12.8425
892.9         12.6194
893           12.5304
893.1         12.5833
893.2         12.6042
893.3          12.778
893.4         12.9504
893.5         13.0287
893.6         12.9081
893.7         12.8071
893.8         12.8562
893.9         12.9785
894           13.0037
894.1         13.0952
894.2         13.2614
894.3         13.3167
894.4         13.1918
894.5         13.0054
894.6         12.9693
894.7         12.9103
894.8         12.8007
894.9         12.7811
895           12.8522
895.1         12.9758
895.2         12.9094
895.3         12.7588
895.4         12.5833
895.5         12.5127
895.6         12.5029
895.7         12.3687
895.8          12.212
895.9         11.9874
896           11.9088
896.1          11.892
896.2         11.9563
896.3         12.1386
896.4         12.2551
896.5         12.3547
896.6         12.4397
896.7         12.4257
896.8         12.3433
896.9         12.3859
897           12.3891
897.1         12.4324
897.2          12.449
897.3         12.4824
897.4         12.4582
897.5         12.4496
897.6         12.3509
897.7         12.2059
897.8         12.1061
897.9         12.0717
898           12.0973
898.1         12.1388
898.2         12.1821
898.3         12.2183
898.4          12.197
898.5         12.1437
898.6         12.1143
898.7         12.1436
898.8         12.1732
898.9          12.165
899           12.1826
899.1         12.1842
899.2         12.2265
899.3         12.2273
899.4         12.2343
899.5         12.1987
899.6         12.1742
899.7         12.1335
899.8         12.1803
899.9         12.2588
900           12.3152
900.1         12.3876
900.2         12.3723
900.3         12.2109
900.4         12.0783
900.5         12.0281
900.6         12.1126
900.7         12.2901
900.8         12.4064
900.9          12.425
901           12.3926
901.1         12.4261
901.2         12.4264
901.3         12.3686
901.4         12.3689
901.5         12.4352
901.6         12.5358
901.7         12.6701
901.8         12.7537
901.9         12.7736
902           12.8155
902.1         12.8098
902.2          12.903
902.3         13.1666
902.4         13.4387
902.5         13.6164
902.6         13.7193
902.7         13.7352
902.8         13.7497
902.9         13.6827
903           13.5208
903.1         13.4231
903.2         13.4892
903.3           13.64
903.4         13.6586
903.5         13.6577
903.6         13.5577
903.7         13.3975
903.8         13.3739
903.9         13.4049
904           13.4126
904.1         13.4039
904.2         13.2872
904.3         13.0824
904.4         13.0435
904.5         13.0774
904.6         13.1422
904.7         13.2277
904.8         13.2826
904.9         13.2843
905           13.3768
905.1         13.4386
905.2         13.4236
905.3         13.3963
905.4         13.3717
905.5         13.3584
905.6         13.3041
905.7         13.3226
905.8         13.3168
905.9         13.3275
906           13.2735
906.1         13.2438
906.2         13.2774
906.3         13.3086
906.4         13.3443
906.5         13.3955
906.6         13.4823
906.7         13.5865
906.8         13.5418
906.9         13.3486
907           13.2224
907.1          13.213
907.2         13.2008
907.3          12.999
907.4         12.8614
907.5         12.7847
907.6         12.8023
907.7         12.8567
907.8          12.903
907.9         12.8691
908           12.7627
908.1          12.643
908.2         12.5751
908.3         12.6817
908.4         12.7452
908.5         12.6101
908.6          12.492
908.7         12.4462
908.8          12.402
908.9         12.3355
909           12.3074
909.1         12.3613
909.2           12.43
909.3         12.3612
909.4         12.2503
909.5         12.1448
909.6         12.1017
909.7         12.1165
909.8         12.1805
909.9         12.2727
910            12.327
910.1         12.2672
910.2         12.2395
910.3         12.2587
910.4         12.2769
910.5         12.2702
910.6         12.2413
910.7         12.2666
910.8          12.299
910.9          12.289
911           12.2796
911.1         12.3216
911.2         12.3436
911.3         12.3504
911.4         12.4412
911.5         12.5957
911.6         12.6969
911.7         12.6586
911.8          12.637
911.9         12.6838
912           12.7515
912.1         12.8425
912.2         12.8996
912.3         13.0165
912.4         13.1508
912.5         13.2744
912.6          13.299
912.7         13.2593
912.8         13.3526
912.9         13.4333
913           13.5415
913.1         13.6206
913.2         13.6627
913.3         13.6452
913.4         13.6035
913.5          13.565
913.6         13.6171
913.7         13.6405
913.8         13.7103
913.9           13.74
914           13.7496
914.1         13.6881
914.2         13.6449
914.3         13.5582
914.4         13.5826
914.5         13.6703
914.6         13.7708
914.7         13.8458
914.8         13.8463
914.9         13.8221
915           13.7582
915.1         13.7501
915.2         13.7864
915.3         13.8402
915.4         13.9704
915.5         14.1131
915.6         14.1715
915.7         14.1801
915.8         14.2027
915.9         14.3223
916           14.3938
916.1         14.3537
916.2          14.355
916.3          14.323
916.4         14.3078
916.5         14.2274
916.6         14.2174
916.7         14.1701
916.8         14.2087
916.9         14.2891
917            14.384
917.1         14.4029
917.2         14.3932
917.3         14.3564
917.4         14.3778
917.5         14.3591
917.6          14.308
917.7          14.245
917.8         14.2146
917.9         14.2236
918           14.1837
918.1         14.0361
918.2         13.9637
918.3         14.0075
918.4         14.0659
918.5          14.099
918.6          14.174
918.7         14.2402
918.8         14.3046
918.9         14.3779
919           14.3764
919.1         14.3455
919.2         14.4127
919.3         14.3964
919.4         14.3489
919.5         14.3209
919.6         14.2685
919.7         14.3551
919.8         14.4684
919.9         14.5091
920           14.5866
920.1         14.6142
920.2         14.6054
920.3         14.5077
920.4         14.4344
920.5         14.4202
920.6         14.3192
920.7         14.2583
920.8         14.2321
920.9         14.1567
921           14.1033
921.1          14.081
921.2          14.024
921.3         14.0174
921.4         14.0002
921.5         13.9901
921.6         13.8658
921.7          13.781
921.8          13.721
921.9         13.6873
922           13.6239
922.1         13.5869
922.2         13.6344
922.3         13.5668
922.4           13.52
922.5         13.5122
922.6         13.4342
922.7         13.4091
922.8          13.484
922.9         13.6818
923           13.8193
923.1         13.8311
923.2         13.8428
923.3         13.9142
923.4         14.0311
923.5         14.2544
923.6         14.3421
923.7         14.2598
923.8         14.1017
923.9         13.9878
924           14.0053
924.1         13.9948
924.2          13.916
924.3         13.8706
924.4         13.8828
924.5         13.9176
924.6          13.916
924.7         13.8676
924.8         13.8347
924.9          13.766
925           13.6914
925.1         13.6243
925.2         13.5808
925.3         13.5014
925.4         13.4205
925.5          13.443
925.6         13.4478
925.7          13.444
925.8         13.5278
925.9         13.6069
926            13.784
926.1         13.9011
926.2         13.8905
926.3         13.8035
926.4          13.715
926.5         13.7667
926.6         13.8182
926.7         13.8161
926.8         13.8755
926.9         13.9421
927            13.959
927.1         13.9614
927.2         13.8939
927.3          13.878
927.4         13.8412
927.5         13.8235
927.6         13.8243
927.7         13.8201
927.8         13.7682
927.9         13.7411
928           13.7079
928.1         13.6843
928.2         13.7187
928.3         13.7572
928.4         13.7994
928.5         13.8724
928.6         14.0351
928.7         14.1875
928.8         14.0985
928.9         13.8871
929           13.7632
929.1         13.6216
929.2         13.4454
929.3         13.2998
929.4         13.1516
929.5         12.9703
929.6         12.8967
929.7         12.9555
929.8         13.0436
929.9         13.0875
930           13.0267
930.1         13.0377
930.2         13.0593
930.3         13.1333
930.4         13.1563
930.5         13.2112
930.6         13.2353
930.7          13.174
930.8         13.1723
930.9         13.1893
931           13.2036
931.1         13.2101
931.2         13.1528
931.3          13.043
931.4         12.9857
931.5          12.918
931.6         12.9497
931.7         13.0324
931.8         13.0957
931.9         13.1671
932           13.2104
932.1         13.1263
932.2         13.1114
932.3         13.1881
932.4         13.2603
932.5         13.3014
932.6         13.3185
932.7         13.3589
932.8         13.3182
932.9         13.3463
933           13.3736
933.1         13.4293
933.2         13.4892
933.3         13.4556
933.4         13.4539
933.5         13.5009
933.6         13.7225
933.7         14.0222
933.8          14.076
933.9         14.0528
934           14.0402
934.1         14.0006
934.2         14.0445
934.3         14.0545
934.4          14.091
934.5         14.1815
934.6         14.2838
934.7         14.2623
934.8         14.2518
934.9         14.2388
935           14.1646
935.1         14.0822
935.2         14.1534
935.3         14.2841
935.4         14.3793
935.5         14.3366
935.6         14.2519
935.7         14.0882
935.8         14.0111
935.9         14.0075
936           14.1149
936.1          14.371
936.2          14.617
936.3         14.7555
936.4         14.6637
936.5         14.5122
936.6         14.4184
936.7         14.3694
936.8         14.3964
936.9         14.3882
937           14.4293
937.1         14.3908
937.2         14.2808
937.3         14.1481
937.4         14.0095
937.5         13.9039
937.6         13.9479
937.7         13.8295
937.8         13.6426
937.9         13.4948
938           13.4238
938.1         13.4296
938.2         13.4613
938.3         13.5561
938.4         13.5703
938.5         13.6136
938.6         13.6811
938.7         13.6711
938.8         13.5641
938.9         13.4839
939           13.4356
939.1         13.3492
939.2         13.2514
939.3         13.1663
939.4         13.1357
939.5         13.1716
939.6         13.2209
939.7         13.3291
939.8          13.407
939.9         13.4675
940           13.5124
940.1         13.5397
940.2         13.5867
940.3         13.5915
940.4         13.6141
940.5         13.6802
940.6         13.7625
940.7         13.7567
940.8         13.7682
940.9         13.8053
941           13.8487
941.1         13.9195
941.2         13.9648
941.3         14.0251
941.4         14.1282
941.5         14.0993
941.6         14.0616
941.7         14.0274
941.8         13.9855
941.9          13.958
942           14.0183
942.1         14.1065
942.2         14.1595
942.3         14.1968
942.4         14.2809
942.5         14.3756
942.6         14.4996
942.7         14.5567
942.8         14.6002
942.9         14.5861
943           14.5445
943.1         14.4912
943.2         14.4612
943.3         14.3781
943.4         14.3102
943.5         14.3207
943.6         14.3006
943.7         14.2411
943.8         14.1335
943.9         14.0504
944           14.0807
944.1          14.278
944.2         14.4343
944.3         14.5598
944.4         14.6184
944.5         14.7814
944.6         14.8137
944.7         14.6736
944.8         14.5273
944.9         14.5232
945           14.5939
945.1         14.6354
945.2         14.6564
945.3         14.6835
945.4         14.6204
945.5         14.5148
945.6         14.4219
945.7         14.3398
945.8         14.4063
945.9          14.574
946           14.6615
946.1         14.6213
946.2         14.5484
946.3         14.3889
946.4          14.342
946.5         14.4029
946.6         14.3773
946.7         14.3279
946.8          14.364
946.9         14.3577
947           14.3613
947.1         14.3613
947.2          14.308
947.3         14.2779
947.4         14.2237
947.5         14.2494
947.6         14.2709
947.7           14.29
947.8         14.2607
947.9         14.2398
948           14.2716
948.1         14.3088
948.2         14.3376
948.3         14.3604
948.4          14.323
948.5         14.2909
948.6         14.2433
948.7         14.2058
948.8         14.2193
948.9         14.3023
949            14.416
949.1         14.5591
949.2         14.6222
949.3          14.755
949.4         14.9025
949.5          15.017
949.6         14.9991
949.7         14.8846
949.8         14.7979
949.9         14.7338
950           14.6606
950.1         14.5456
950.2         14.4233
950.3         14.3232
950.4         14.2879
950.5          14.297
950.6         14.3293
950.7         14.3239
950.8         14.2846
950.9         14.1344
951           14.1002
951.1         14.1522
951.2         14.1947
951.3         14.1968
951.4         14.2224
951.5         14.3254
951.6         14.3521
951.7          14.374
951.8         14.4692
951.9         14.4675
952           14.4097
952.1          14.365
952.2         14.3759
952.3         14.3486
952.4           14.41
952.5         14.5213
952.6         14.6041
952.7         14.6019
952.8         14.4992
952.9         14.3708
953           14.2372
953.1         14.1629
953.2         14.2101
953.3         14.3896
953.4         14.5438
953.5         14.6439
953.6         14.7355
953.7         14.9098
953.8         14.9409
953.9         14.9387
954           14.9783
954.1         15.0456
954.2         15.1144
954.3         15.1729
954.4         15.2548
954.5         15.3333
954.6         15.3817
954.7         15.3977
954.8         15.4202
954.9         15.4362
955           15.5229
955.1         15.5105
955.2         15.3708
955.3         15.2391
955.4         15.1573
955.5         15.0646
955.6         15.0243
955.7         15.0092
955.8          14.944
955.9         14.9767
956           14.9987
956.1         15.0064
956.2         14.9723
956.3         15.0006
956.4         15.0856
956.5         15.1686
956.6         15.1587
956.7         15.0625
956.8         14.9731
956.9         14.8631
957           14.7183
957.1         14.5568
957.2         14.4744
957.3         14.3784
957.4         14.2715
957.5         14.1272
957.6         14.0552
957.7         14.0589
957.8         14.0633
957.9         14.2446
958           14.3963
958.1         14.4318
958.2         14.3028
958.3         14.2179
958.4         14.1438
958.5         14.0478
958.6         14.0915
958.7         14.1117
958.8         14.0112
958.9         13.8531
959           13.6881
959.1         13.5804
959.2         13.6262
959.3         13.7327
959.4         13.7842
959.5         13.7276
959.6         13.6881
959.7          13.652
959.8         13.5933
959.9         13.7001
960           13.7809
960.1         13.8025
960.2         13.7504
960.3         13.6949
960.4         13.7275
960.5         13.8339
960.6         13.8386
960.7         13.7301
960.8         13.7418
960.9         13.7421
961             13.78
961.1         13.8074
961.2         13.8256
961.3         13.7788
961.4          13.662
961.5         13.5684
961.6         13.5403
961.7         13.6101
961.8         13.6572
961.9         13.6168
962           13.5675
962.1          13.604
962.2          13.645
962.3         13.6989
962.4         13.7547
962.5         13.8665
962.6         13.8983
962.7         13.8675
962.8         13.8853
962.9         13.9883
963           14.1976
963.1         14.3926
963.2         14.6291
963.3         14.9658
963.4         15.2547
963.5         15.3503
963.6         15.2376
963.7         15.2272
963.8         15.2423
963.9         15.2445
964           15.2635
964.1         15.2538
964.2         15.3048
964.3         15.3401
964.4         15.3624
964.5         15.3711
964.6         15.2426
964.7         15.2924
964.8         15.3178
964.9         15.4682
965           15.4974
965.1         15.4293
965.2         15.4023
965.3         15.3968
965.4         15.3947
965.5         15.2343
965.6         15.1579
965.7         15.2024
965.8         15.2532
965.9         15.4413
966           15.5489
966.1         15.4832
966.2         15.3659
966.3          15.242
966.4         15.2062
966.5          15.198
966.6         15.2085
966.7         15.1307
966.8          15.033
966.9         14.9914
967             15.05
967.1         15.1328
967.2         15.1609
967.3         15.1441
967.4         15.0758
967.5         15.0198
967.6         14.9119
967.7         14.7368
967.8         14.6182
967.9         14.6232
968            14.643
968.1         14.6661
968.2         14.7459
968.3         14.8106
968.4         14.7531
968.5          14.726
968.6         14.7461
968.7         14.7976
968.8         14.7589
968.9         14.8202
969           14.7971
969.1         14.7646
969.2         14.7397
969.3         14.5332
969.4         14.3972
969.5         14.3973
969.6         14.4514
969.7         14.4825
969.8         14.4627
969.9          14.341
970           14.3241
970.1         14.3865
970.2         14.4853
970.3         14.5918
970.4         14.6702
970.5          14.782
970.6         14.8409
970.7         14.9191
970.8         14.9483
970.9         14.9692
971           14.9132
971.1         14.7862
971.2         14.7065
971.3         14.7283
971.4         14.7772
971.5         14.7569
971.6         14.7068
971.7         14.6871
971.8         14.6859
971.9         14.6992
972           14.7064
972.1         14.7906
972.2         14.8364
972.3         14.8249
972.4         14.7785
972.5         14.7644
972.6         14.8543
972.7          15.022
972.8         15.2012
972.9          15.436
973           15.6291
973.1         15.8157
973.2         15.8811
973.3         15.8276
973.4         15.7676
973.5         15.6984
973.6         15.6413
973.7          15.527
973.8         15.4321
973.9         15.3922
974            15.402
974.1         15.4864
974.2         15.5139
974.3         15.6114
974.4         15.6925
974.5         15.6824
974.6         15.5127
974.7         15.3925
974.8         15.4495
974.9          15.736
975           15.9893
975.1         16.0816
975.2         15.9369
975.3           15.79
975.4         15.7615
975.5         15.6627
975.6          15.605
975.7         15.6648
975.8          15.821
975.9         16.0338
976           16.0688
976.1         16.0692
976.2         15.9932
976.3         15.9965
976.4         15.8692
976.5         15.6563
976.6         15.5278
976.7         15.4697
976.8         15.3942
976.9         15.3802
977           15.4484
977.1         15.5943
977.2         15.6936
977.3         15.8083
977.4         15.8582
977.5          15.805
977.6         15.7228
977.7          15.492
977.8         15.3661
977.9         15.3136
978           15.3363
978.1         15.4097
978.2         15.4926
978.3         15.5567
978.4         15.5857
978.5          15.586
978.6         15.5155
978.7         15.5495
978.8         15.7258
978.9         15.9281
979           16.1357
979.1         16.3048
979.2         16.4058
979.3         16.4717
979.4         16.2913
979.5         16.0931
979.6         16.0638
979.7         15.9787
979.8         15.9349
979.9         15.7434
980           15.6117
980.1         15.4475
980.2         15.3422
980.3         15.3526
980.4         15.3776
980.5         15.4109
980.6         15.3999
980.7         15.2177
980.8         14.9468
980.9         14.7045
981           14.5277
981.1         14.3015
981.2         14.1956
981.3          14.109
981.4          14.208
981.5         14.4645
981.6         14.5706
981.7         14.6069
981.8         14.6497
981.9         14.7293
982           14.7038
982.1         14.6728
982.2         14.6187
982.3         14.5358
982.4         14.4581
982.5         14.4572
982.6         14.4846
982.7         14.5857
982.8         14.6445
982.9         14.7333
983           14.7773
983.1         14.7729
983.2         14.7004
983.3          14.591
983.4         14.5136
983.5         14.4136
983.6         14.3648
983.7         14.4433
983.8         14.5292
983.9         14.6133
984           14.6465
984.1         14.6062
984.2         14.4838
984.3         14.4448
984.4         14.5475
984.5         14.6307
984.6         14.6577
984.7         14.7208
984.8         14.7349
984.9         14.6625
985           14.6423
985.1         14.6592
985.2         14.6854
985.3         14.6969
985.4         14.7877
985.5         14.8951
985.6         14.9889
985.7         15.0249
985.8         15.0379
985.9         15.0143
986           14.9816
986.1         14.9863
986.2         14.9222
986.3         14.8642
986.4         14.8329
986.5         14.8095
986.6         14.8088
986.7         14.8471
986.8         14.9814
986.9         15.1282
987           15.2216
987.1         15.2503
987.2         15.2416
987.3         15.1724
987.4         15.0996
987.5         15.0494
987.6         14.9896
987.7         15.0373
987.8         15.1398
987.9         15.2032
988            15.198
988.1         15.1848
988.2         15.1384
988.3         15.0081
988.4         14.8792
988.5         14.8599
988.6         14.8531
988.7         14.8357
988.8         14.8128
988.9         14.8415
989           14.9256
989.1         15.1266
989.2         15.2361
989.3         15.2844
989.4         15.3339
989.5         15.3252
989.6         15.3363
989.7         15.3498
989.8         15.3456
989.9          15.262
990           15.2038
990.1          15.369
990.2         15.5863
990.3          15.704
990.4         15.7915
990.5         15.8569
990.6         15.8897
990.7         15.9733
990.8         16.0003
990.9         16.0541
991           16.0714
991.1         16.1499
991.2          16.239
991.3         16.3003
991.4         16.3287
991.5         16.4019
991.6         16.3863
991.7         16.2903
991.8         16.1866
991.9         16.0044
992           15.8901
992.1         15.8425
992.2           15.76
992.3         15.6519
992.4         15.6357
992.5         15.6069
992.6         15.5727
992.7         15.5817
992.8         15.6789
992.9         15.8934
993           16.0716
993.1         16.1136
993.2         15.9412
993.3         15.6902
993.4         15.5044
993.5         15.4456
993.6         15.3863
993.7           15.35
993.8         15.3252
993.9         15.3791
994           15.3648
994.1         15.2873
994.2         15.1552
994.3         14.9931
994.4          14.833
994.5         14.8072
994.6         14.8943
994.7         15.0515
994.8         15.1348
994.9         15.1163
995           15.1621
995.1         15.3291
995.2         15.4799
995.3         15.6225
995.4         15.7178
995.5         15.7739
995.6         15.7314
995.7          15.642
995.8         15.7022
995.9         15.7684
996           15.9062
996.1         15.9333
996.2         15.9127
996.3         16.0245
996.4         16.0508
996.5          16.055
996.6         15.9828
996.7         15.8372
996.8         15.6815
996.9         15.6737
997            15.667
997.1         15.6766
997.2         15.6702
997.3         15.6579
997.4         15.6273
997.5         15.6811
997.6         15.6283
997.7         15.5834
997.8         15.5561
997.9         15.4342
998           15.3979
998.1         15.4738
998.2         15.4768
998.3         15.4579
998.4         15.4071
998.5         15.3077
998.6         15.1866
998.7         15.0292
998.8          14.937
998.9         14.8342
999           14.7706
999.1          14.837
999.2         14.9175
999.3         14.8557
999.4         14.7936
999.5         14.7709
999.6         14.7796
999.7         14.7929
999.8         14.8809
999.9         15.1113
1000          15.2288
1000.1        15.2724
1000.2        15.2778
1000.3        15.2395
1000.4        15.0869
1000.5        14.8407
1000.6        14.8058
1000.7        14.9451
1000.8        15.0064
1000.9        15.0197
1001          14.9329
1001.1        14.8863
1001.2        14.9114
1001.3        14.8957
1001.4        14.9352
1001.5         15.021
1001.6        15.1139
1001.7        15.0929
1001.8        15.1361
1001.9        15.1745
1002          15.2508
1002.1        15.3245
1002.2        15.3921
1002.3        15.4363
1002.4        15.4993
1002.5        15.6753
1002.6        15.7538
1002.7        15.7168
1002.8        15.6654
1002.9        15.6066
1003          15.6268
1003.1        15.7597
1003.2        15.8623
1003.3        15.8499
1003.4        15.8602
1003.5        15.9443
1003.6        16.0284
1003.7        16.1085
1003.8        16.1542
1003.9        16.1864
1004          16.1201
1004.1        16.0161
1004.2        15.9228
1004.3        15.7643
1004.4        15.6612
1004.5        15.5693
1004.6        15.5325
1004.7        15.4496
1004.8        15.3455
1004.9        15.3197
1005          15.3619
1005.1        15.3958
1005.2        15.3884
1005.3        15.3886
1005.4        15.4316
1005.5        15.4797
1005.6        15.5625
1005.7        15.5918
1005.8         15.659
1005.9        15.7989
1006          15.8416
1006.1        15.7406
1006.2        15.6875
1006.3        15.7169
1006.4        15.7961
1006.5        15.8496
1006.6        15.8706
1006.7          15.88
1006.8        15.8252
1006.9        15.7308
1007          15.7091
1007.1        15.7357
1007.2        15.7715
1007.3        15.9005
1007.4        16.0241
1007.5         16.165
1007.6        16.2663
1007.7        16.2687
1007.8        16.3166
1007.9        16.2927
1008           16.183
1008.1        16.1207
1008.2        16.0704
1008.3         16.022
1008.4        16.0138
1008.5         16.118
1008.6        16.2049
1008.7        16.1951
1008.8        16.0706
1008.9        15.8388
1009          15.7086
1009.1        15.6698
1009.2        15.6298
1009.3        15.5411
1009.4        15.3979
1009.5        15.2772
1009.6        15.2659
1009.7         15.315
1009.8        15.3966
1009.9         15.448
1010          15.4278
1010.1        15.4173
1010.2        15.4372
1010.3        15.6464
1010.4        15.7942
1010.5        15.9047
1010.6        15.9406
1010.7        15.9904
1010.8        16.0604
1010.9        16.0946
1011          16.1571
1011.1        16.1855
1011.2        16.2249
1011.3        16.1865
1011.4        16.1699
1011.5        16.2201
1011.6        16.2222
1011.7        16.1982
1011.8        16.1245
1011.9        16.1126
1012          16.0522
1012.1        15.9324
1012.2        15.9266
1012.3        16.1062
1012.4        16.2516
1012.5        16.2249
1012.6        16.2607
1012.7        16.5186
1012.8        16.8065
1012.9        17.1791
1013          17.3686
1013.1        17.3921
1013.2        17.4255
1013.3          17.45
1013.4        17.3683
1013.5        17.2298
1013.6        17.2876
1013.7        17.4007
1013.8        17.4745
1013.9         17.627
1014          17.7745
1014.1        17.7442
1014.2         17.597
1014.3        17.4456
1014.4         17.521
1014.5        17.6181
1014.6        17.6607
1014.7        17.5974
1014.8        17.5155
1014.9          17.44
1015          17.2999
1015.1        17.1647
1015.2        17.0549
1015.3        16.9828
1015.4        16.8339
1015.5        16.7905
1015.6         16.869
1015.7        17.0991
1015.8        17.1646
1015.9        17.1205
1016          17.0715
1016.1        17.0391
1016.2        17.0197
1016.3        17.0118
1016.4        16.9519
1016.5        16.8139
1016.6        16.7328
1016.7        16.7266
1016.8        16.6941
1016.9        16.6615
1017          16.6035
1017.1        16.5487
1017.2        16.5332
1017.3        16.5178
1017.4        16.4099
1017.5        16.3286
1017.6        16.3194
1017.7        16.2901
1017.8        16.3498
1017.9        16.4146
1018          16.4332
1018.1        16.3868
1018.2        16.3966
1018.3        16.4089
1018.4        16.4305
1018.5         16.464
1018.6           16.5
1018.7        16.6271
1018.8         16.675
1018.9        16.6395
1019          16.6156
1019.1        16.6021
1019.2        16.5563
1019.3         16.567
1019.4        16.6125
1019.5         16.769
1019.6        16.9714
1019.7        17.0349
1019.8        17.0048
1019.9        16.8721
1020          16.8797
1020.1        16.9771
1020.2        17.0683
1020.3        17.0661
1020.4        16.9157
1020.5        16.8538
1020.6        16.7887
1020.7        16.8378
1020.8        16.8563
1020.9        17.0087
1021          17.2139
1021.1        17.2502
1021.2        17.1864
1021.3         17.093
1021.4        17.0653
1021.5        17.1365
1021.6        17.3036
1021.7        17.4446
1021.8        17.4836
1021.9        17.4224
1022          17.3126
1022.1         17.169
1022.2        17.0757
1022.3        17.0382
1022.4        17.0672
1022.5        17.1548
1022.6        17.2399
1022.7        17.3045
1022.8        17.2913
1022.9        17.1714
1023          17.0883
1023.1        17.0697
1023.2        17.0708
1023.3        17.0695
1023.4        17.2021
1023.5        17.2683
1023.6        17.3314
1023.7        17.2675
1023.8        17.1812
1023.9        17.2643
1024          17.3365
1024.1        17.4697
1024.2        17.5131
1024.3        17.4492
1024.4        17.3715
1024.5        17.3832
1024.6        17.4795
1024.7        17.6376
1024.8        17.7541
1024.9        17.8647
1025          17.9143
1025.1        17.9291
1025.2        17.8366
1025.3        17.6938
1025.4        17.5453
1025.5        17.3303
1025.6        17.2138
1025.7        17.2829
1025.8        17.3917
1025.9        17.5016
1026          17.4459
1026.1        17.3122
1026.2        17.2263
1026.3        17.1925
1026.4        17.2424
1026.5        17.3795
1026.6        17.4873
1026.7         17.658
1026.8        17.7205
1026.9        17.6325
1027          17.7348
1027.1        18.0034
1027.2         18.256
1027.3        18.4286
1027.4        18.4417
1027.5        18.3799
1027.6        18.2648
1027.7        18.0929
1027.8        17.9117
1027.9        17.7424
1028          17.7638
1028.1        17.8495
1028.2        17.8918
1028.3        17.9492
1028.4        17.9168
1028.5        17.9518
1028.6        17.9419
1028.7        17.9293
1028.8        17.8471
1028.9          17.78
1029          17.6586
1029.1        17.4531
1029.2        17.3331
1029.3        17.1945
1029.4        17.1775
1029.5        17.2154
1029.6        17.1678
1029.7         17.117
1029.8        17.1125
1029.9        17.0644
1030          16.9971
1030.1        17.0282
1030.2        17.0249
1030.3        17.0615
1030.4        17.1176
1030.5        17.0292
1030.6        16.9172
1030.7        16.7701
1030.8        16.6678
1030.9         16.654
1031           16.725
1031.1        16.7476
1031.2        16.7179
1031.3        16.7191
1031.4        16.8742
1031.5        17.1447
1031.6        17.3606
1031.7        17.5266
1031.8        17.5654
1031.9        17.3482
1032          17.1787
1032.1        17.2089
1032.2        17.2671
1032.3        17.3212
1032.4        17.3977
1032.5        17.4454
1032.6        17.4594
1032.7        17.5238
1032.8        17.5561
1032.9          17.69
1033          17.8614
1033.1        17.9377
1033.2        18.0036
1033.3        17.8696
1033.4         17.586
1033.5        17.2448
1033.6        17.1014
1033.7         17.031
1033.8        17.1091
1033.9        17.2526
1034           17.447
1034.1        17.6747
1034.2        17.7524
1034.3        17.8726
1034.4        17.9618
1034.5        18.0009
1034.6        18.0224
1034.7        17.8924
1034.8        17.8408
1034.9        17.8322
1035          17.7307
1035.1        17.5132
1035.2        17.2833
1035.3        17.1294
1035.4        17.1418
1035.5        17.2238
1035.6        17.3074
1035.7        17.2044
1035.8        17.1231
1035.9        16.9179
1036          16.8877
1036.1        16.9335
1036.2        17.0414
1036.3        17.1504
1036.4        17.1945
1036.5        17.1793
1036.6        17.0298
1036.7        17.0358
1036.8        17.0852
1036.9        17.1102
1037          17.1526
1037.1        17.2235
1037.2        17.2093
1037.3        17.1692
1037.4        17.0485
1037.5        16.8648
1037.6        16.7728
1037.7        16.6165
1037.8        16.4008
1037.9        16.1273
1038          15.9257
1038.1        15.7323
1038.2        15.6856
1038.3        15.6482
1038.4        15.6911
1038.5        15.7203
1038.6        15.7853
1038.7        15.9512
1038.8        16.0689
1038.9        16.1159
1039          16.0974
1039.1        16.1052
1039.2        16.1766
1039.3        16.3065
1039.4        16.3968
1039.5        16.3457
1039.6        16.2622
1039.7        16.1923
1039.8        16.2754
1039.9        16.2229
1040          16.2434
1040.1        16.3395
1040.2        16.5286
1040.3        16.7995
1040.4        16.9508
1040.5        17.1181
1040.6        17.1477
1040.7        17.2189
1040.8        17.3042
1040.9        17.3034
1041           17.333
1041.1        17.3459
1041.2        17.4408
1041.3        17.5734
1041.4         17.703
1041.5        17.7603
1041.6        17.8137
1041.7        17.8533
1041.8        17.7671
1041.9        17.6941
1042          17.7301
1042.1         17.765
1042.2         17.753
1042.3        17.8647
1042.4        17.9816
1042.5        17.9381
1042.6        17.7898
1042.7        17.7806
1042.8        17.7541
1042.9        17.7209
1043          17.7226
1043.1        17.7993
1043.2        17.9418
1043.3        18.0649
1043.4        18.0806
1043.5        18.1662
1043.6        18.3084
1043.7        18.4093
1043.8        18.5426
1043.9        18.7442
1044          18.8043
1044.1        18.7104
1044.2        18.5976
1044.3        18.6263
1044.4        18.7016
1044.5        18.6907
1044.6        18.5346
1044.7        18.2499
1044.8        18.0405
1044.9        17.9221
1045          17.8353
1045.1         17.822
1045.2        17.7518
1045.3        17.7869
1045.4        17.7207
1045.5        17.5447
1045.6        17.4567
1045.7        17.4006
1045.8        17.2867
1045.9        17.1982
1046          17.1406
1046.1        17.1597
1046.2        17.2619
1046.3        17.4037
1046.4        17.4884
1046.5        17.5119
1046.6        17.4167
1046.7        17.3163
1046.8        17.3484
1046.9        17.3574
1047          17.3771
1047.1        17.4322
1047.2        17.4654
1047.3        17.3374
1047.4        17.1895
1047.5        17.1053
1047.6        17.1025
1047.7        17.2959
1047.8        17.4453
1047.9        17.5166
1048           17.571
1048.1        17.5633
1048.2        17.5195
1048.3        17.5285
1048.4        17.5604
1048.5        17.5932
1048.6        17.5967
1048.7         17.665
1048.8        17.6097
1048.9        17.5291
1049          17.4813
1049.1        17.4344
1049.2        17.3904
1049.3        17.3899
1049.4        17.3941
1049.5        17.5527
1049.6        17.6583
1049.7         17.766
1049.8        17.8821
1049.9        17.8949
1050          17.7405
1050.1        17.5587
1050.2         17.477
1050.3        17.4819
1050.4        17.5392
1050.5        17.5808
1050.6        17.6134
1050.7        17.6481
1050.8        17.7317
1050.9        17.8796
1051          17.9116
1051.1        17.8565
1051.2        17.7262
1051.3        17.5948
1051.4        17.4902
1051.5        17.3853
1051.6        17.2927
1051.7        17.1953
1051.8        17.1457
1051.9        17.1236
1052          17.1385
1052.1         17.173
1052.2        17.1897
1052.3         17.236
1052.4        17.2344
1052.5        17.3233
1052.6        17.4545
1052.7        17.6378
1052.8        17.6903
1052.9        17.5872
1053           17.504
1053.1        17.5329
1053.2        17.6693
1053.3        17.9715
1053.4        18.1289
1053.5        18.1159
1053.6        18.0708
1053.7        17.9326
1053.8        17.7205
1053.9        17.5746
1054          17.3641
1054.1        17.2131
1054.2        17.2332
1054.3        17.3271
1054.4         17.399
1054.5        17.4695
1054.6          17.59
1054.7        17.7579
1054.8        17.8135
1054.9        17.7958
1055          17.8119
1055.1        17.7752
1055.2         17.815
1055.3        17.8602
1055.4        17.8947
1055.5        17.9823
1055.6        18.1437
1055.7        18.4246
1055.8        18.6333
1055.9        18.7479
1056          18.6567
1056.1        18.5369
1056.2        18.5189
1056.3        18.5753
1056.4         18.589
1056.5        18.6234
1056.6        18.6191
1056.7        18.5999
1056.8        18.5952
1056.9        18.4548
1057          18.2957
1057.1         18.294
1057.2        18.3463
1057.3        18.1506
1057.4         18.029
1057.5        18.0682
1057.6         18.194
1057.7        18.2833
1057.8        18.3645
1057.9        18.4594
1058          18.3205
1058.1        18.0812
1058.2        18.0723
1058.3        18.1862
1058.4        18.2208
1058.5        18.1665
1058.6        18.1344
1058.7        18.2092
1058.8        18.2902
1058.9         18.312
1059           18.427
1059.1        18.5854
1059.2        18.7666
1059.3         18.842
1059.4        18.8692
1059.5        18.9138
1059.6        18.8151
1059.7        18.7074
1059.8        18.6571
1059.9        18.6124
1060          18.5991
1060.1        18.5973
1060.2        18.5699
1060.3        18.5617
1060.4        18.6485
1060.5         18.832
1060.6             19
1060.7        19.1692
1060.8        19.3628
1060.9        19.4747
1061          19.4511
1061.1        19.2875
1061.2        19.3833
1061.3        19.5659
1061.4        19.6813
1061.5        19.6721
1061.6        19.6087
1061.7        19.3661
1061.8        19.2369
1061.9        19.1199
1062            19.12
1062.1        19.1876
1062.2        19.2869
1062.3         19.452
1062.4        19.6264
1062.5        19.7568
1062.6        19.7413
1062.7        19.7127
1062.8        19.7714
1062.9        19.8818
1063          19.9729
1063.1         20.038
1063.2        20.0291
1063.3        20.0027
1063.4        19.8606
1063.5          19.76
1063.6        19.6397
1063.7        19.4461
1063.8        19.3566
1063.9        19.3067
1064          19.2959
1064.1        19.3005
1064.2        19.3228
1064.3        19.3414
1064.4        19.3726
1064.5        19.4207
1064.6        19.4543
1064.7        19.3829
1064.8        19.2197
1064.9        19.2557
1065          19.3039
1065.1        19.4001
1065.2        19.5123
1065.3        19.6245
1065.4        19.6546
1065.5        19.5887
1065.6        19.3887
1065.7         19.308
1065.8        19.3101
1065.9        19.3423
1066          19.2972
1066.1        19.2697
1066.2        19.3008
1066.3        19.3766
1066.4        19.4208
1066.5        19.3843
1066.6        19.3276
1066.7        19.2672
1066.8        19.2704
1066.9        19.4624
1067          19.6253
1067.1        19.6641
1067.2        19.5429
1067.3        19.4543
1067.4        19.5176
1067.5        19.6201
1067.6        19.6525
1067.7        19.5684
1067.8          19.49
1067.9        19.4262
1068          19.4204
1068.1        19.4965
1068.2        19.5326
1068.3         19.606
1068.4        19.7396
1068.5        19.8392
1068.6        19.8182
1068.7        19.8432
1068.8        19.7208
1068.9        19.5427
1069           19.389
1069.1        19.3114
1069.2        19.3423
1069.3        19.3576
1069.4        19.3296
1069.5        19.2984
1069.6         19.346
1069.7         19.385
1069.8        19.4493
1069.9        19.5497
1070          19.7432
1070.1        19.9707
1070.2        20.1256
1070.3        20.2123
1070.4        20.1971
1070.5        20.1453
1070.6        20.0595
1070.7        19.9681
1070.8        19.8664
1070.9        19.7238
1071          19.5597
1071.1        19.5344
1071.2        19.6132
1071.3        19.6398
1071.4        19.6442
1071.5        19.7695
1071.6        19.8019
1071.7        19.7454
1071.8        19.7802
1071.9        19.8831
1072          19.9542
1072.1        19.9071
1072.2        19.9353
1072.3        19.9585
1072.4        20.1161
1072.5        20.3169
1072.6        20.4729
1072.7        20.6845
1072.8        20.9475
1072.9        21.1023
1073          21.2343
1073.1        21.4716
1073.2        21.6958
1073.3        22.0257
1073.4        22.0793
1073.5        21.8863
1073.6        21.6812
1073.7         21.368
1073.8        21.1303
1073.9        21.0532
1074          21.0699
1074.1        21.0342
1074.2        20.9533
1074.3        20.9176
1074.4        20.9905
1074.5        20.9604
1074.6        20.7596
1074.7         20.604
1074.8        20.5666
1074.9        20.4775
1075          20.3018
1075.1         20.186
1075.2        19.9443
1075.3        19.7681
1075.4        19.6208
1075.5        19.5487
1075.6        19.3805
1075.7        19.1116
1075.8        18.8519
1075.9         18.652
1076          18.6295
1076.1         18.768
1076.2        18.8789
1076.3        19.0612
1076.4        19.0749
1076.5        18.9469
1076.6        18.7515
1076.7        18.4729
1076.8        18.3912
1076.9        18.3356
1077          18.3417
1077.1         18.335
1077.2        18.2757
1077.3        18.2137
1077.4        18.1084
1077.5        18.0631
1077.6        18.1262
1077.7        18.2054
1077.8        18.3619
1077.9        18.6295
1078          18.7918
1078.1        18.8925
1078.2        19.0072
1078.3        19.0181
1078.4         18.936
1078.5        18.9115
1078.6        18.9312
1078.7        18.8742
1078.8        18.7672
1078.9        18.7174
1079          18.7339
1079.1        18.6581
1079.2        18.5885
1079.3        18.6303
1079.4        18.7091
1079.5        18.6432
1079.6        18.5975
1079.7        18.4912
1079.8        18.5124
1079.9        18.7879
1080          19.0125
1080.1         19.232
1080.2        19.2779
1080.3          19.16
1080.4        19.0975
1080.5        19.1948
1080.6        19.2703
1080.7        19.2342
1080.8        19.3181
1080.9        19.4574
1081          19.5348
1081.1        19.5358
1081.2        19.4279
1081.3        19.3597
1081.4        19.4862
1081.5        19.7595
1081.6        19.9365
1081.7        20.0761
1081.8        20.1245
1081.9         19.957
1082           19.802
1082.1        19.9004
1082.2        20.2487
1082.3         20.515
1082.4        20.6116
1082.5        20.6158
1082.6         20.644
1082.7         20.785
1082.8        20.8128
1082.9        20.7417
1083          20.6424
1083.1        20.6642
1083.2        20.7803
1083.3        20.8294
1083.4        20.6616
1083.5        20.6213
1083.6        20.4266
1083.7        20.3237
1083.8        20.2619
1083.9        20.0817
1084          19.8624
1084.1        19.5495
1084.2        19.5104
1084.3        19.4732
1084.4        19.2682
1084.5        19.1813
1084.6        19.2365
1084.7        19.4479
1084.8        19.5426
1084.9        19.4789
1085          19.3812
1085.1        19.3626
1085.2         19.304
1085.3          19.25
1085.4        19.1573
1085.5        19.1468
1085.6        19.1237
1085.7        19.0476
1085.8        19.0933
1085.9        19.1251
1086          19.1038
1086.1        19.2137
1086.2        19.3745
1086.3        19.4632
1086.4        19.5415
1086.5        19.7139
1086.6          19.98
1086.7        20.2846
1086.8        20.3337
1086.9        20.2667
1087           20.371
1087.1        20.5064
1087.2        20.5264
1087.3        20.4803
1087.4        20.5019
1087.5        20.5626
1087.6         20.664
1087.7        20.8081
1087.8        20.9871
1087.9        21.0392
1088          21.0716
1088.1        21.2043
1088.2        21.1248
1088.3        21.0527
1088.4        20.8724
1088.5        20.4987
1088.6        20.3502
1088.7        20.3588
1088.8        20.4163
1088.9        20.3262
1089          20.3688
1089.1        20.6914
1089.2        20.8587
1089.3        20.9263
1089.4        20.9498
1089.5        20.8324
1089.6         20.716
1089.7        20.5134
1089.8        20.2999
1089.9        20.1864
1090          20.0693
1090.1        19.7481
1090.2        19.5181
1090.3        19.5148
1090.4        19.4993
1090.5        19.5527
1090.6        19.6458
1090.7        19.7268
1090.8        19.8116
1090.9        19.8427
1091          19.8422
1091.1        19.9805
1091.2        19.9793
1091.3        20.0412
1091.4        20.0724
1091.5         19.962
1091.6        19.7751
1091.7          19.82
1091.8        20.0655
1091.9        20.3486
1092          20.4937
1092.1        20.4158
1092.2        20.4706
1092.3        20.6812
1092.4        20.8416
1092.5        20.8363
1092.6        20.7246
1092.7        20.5826
1092.8        20.6194
1092.9        20.7562
1093          20.9204
1093.1        20.9211
1093.2        20.7914
1093.3        20.6524
1093.4        20.7904
1093.5        21.0545
1093.6        21.2534
1093.7        21.3603
1093.8        21.2968
1093.9        21.1886
1094          21.0436
1094.1        20.9391
1094.2        21.0297
1094.3        21.3157
1094.4        21.4813
1094.5        21.6515
1094.6        21.6695
1094.7        21.7202
1094.8        21.7713
1094.9        21.8993
1095          21.8986
1095.1        21.8986
1095.2         21.885
1095.3        21.8099
1095.4        21.7596
1095.5        21.6605
1095.6        21.5213
1095.7        21.3982
1095.8        21.3881
1095.9        21.3297
1096          21.2801
1096.1        21.3996
1096.2        21.4452
1096.3        21.5198
1096.4        21.5451
1096.5        21.5111
1096.6        21.4814
1096.7        21.6124
1096.8        21.8811
1096.9        22.1335
1097          22.3036
1097.1        22.1807
1097.2        22.1266
1097.3        22.1163
1097.4        22.2466
1097.5        22.2972
1097.6        22.2015
1097.7        22.0717
1097.8        22.0001
1097.9        22.0874
1098          22.1977
1098.1        22.3529
1098.2        22.4072
1098.3        22.5533
1098.4        22.6386
1098.5        22.5071
1098.6        22.3069
1098.7         22.192
1098.8        22.1135
1098.9        22.1662
1099          22.1418
1099.1        21.8549
1099.2        21.7479
1099.3        21.7088
1099.4         21.609
1099.5        21.4631
1099.6        21.3807
1099.7        21.3837
1099.8        21.3526
1099.9        21.3418
1100          21.2923
1100.1        21.4683
1100.2        21.7333
1100.3        22.0623
1100.4        22.1559
1100.5        22.0004
1100.6        21.7883
1100.7        21.5486
1100.8        21.5771
1100.9        21.7067
1101          21.7456
1101.1        21.5715
1101.2        21.6322
1101.3        21.9336
1101.4        22.2302
1101.5        22.5576
1101.6        22.6515
1101.7        22.6093
1101.8        22.6369
1101.9        22.7172
1102          22.6459
1102.1        22.4062
1102.2        22.1654
1102.3        22.1647
1102.4        22.2519
1102.5        22.2507
1102.6        22.2389
1102.7        22.2788
1102.8        22.3548
1102.9        22.4403
1103           22.447
1103.1        22.2699
1103.2         22.155
1103.3        22.0365
1103.4        22.0134
1103.5        22.0057
1103.6        22.1071
1103.7        22.2994
1103.8        22.6054
1103.9        22.9012
1104          22.9665
1104.1        22.9805
1104.2        23.0933
1104.3        23.2397
1104.4        23.2447
1104.5        23.1174
1104.6        22.9548
1104.7        22.7112
1104.8        22.6487
1104.9        22.6397
1105          22.7097
1105.1          22.62
1105.2        22.3962
1105.3        22.3179
1105.4        22.3858
1105.5        22.4285
1105.6        22.3639
1105.7        22.1307
1105.8        22.0464
1105.9        21.9412
1106          21.8952
1106.1        22.0555
1106.2        22.2442
1106.3        22.2713
1106.4        22.3809
1106.5        22.4165
1106.6        22.4232
1106.7        22.4633
1106.8        22.5476
1106.9        22.7526
1107          22.8004
1107.1        22.9061
1107.2        22.9955
1107.3        23.0479
1107.4         23.025
1107.5        22.8962
1107.6        22.8478
1107.7        22.9972
1107.8        22.9792
1107.9        22.6622
1108          22.3805
1108.1        22.1752
1108.2        22.1453
1108.3        22.1111
1108.4          21.99
1108.5        21.7071
1108.6        21.4619
1108.7        21.3298
1108.8        21.1804
1108.9        20.9953
1109          20.7072
1109.1        20.5414
1109.2        20.5013
1109.3        20.5389
1109.4        20.3949
1109.5        20.2369
1109.6        20.1129
1109.7        20.2216
1109.8        20.3799
1109.9        20.6301
1110          20.8771
1110.1        21.1014
1110.2        21.1371
1110.3        21.1712
1110.4        21.1728
1110.5        21.1748
1110.6        21.2774
1110.7        21.4728
1110.8         21.627
1110.9        21.6537
1111          21.4946
1111.1        21.3078
1111.2        21.1108
1111.3        20.8808
1111.4        20.6872
1111.5        20.4714
1111.6        20.3073
1111.7        20.2216
1111.8        20.0044
1111.9         19.796
1112          19.7412
1112.1        19.7332
1112.2        19.8318
1112.3        20.1346
1112.4        20.2831
1112.5        20.1812
1112.6        20.1554
1112.7        20.2653
1112.8        20.4343
1112.9        20.4458
1113          20.3592
1113.1        20.3072
1113.2        20.2782
1113.3        20.2548
1113.4        20.1999
1113.5         20.151
1113.6        20.1841
1113.7        20.2675
1113.8        20.2222
1113.9        20.1145
1114          20.0671
1114.1        20.0595
1114.2        20.0653
1114.3        20.0316
1114.4        20.0042
1114.5        20.1367
1114.6        20.0806
1114.7        20.0072
1114.8        20.1157
1114.9        20.1187
1115           20.107
1115.1        20.1531
1115.2        20.1672
1115.3        20.1339
1115.4        20.1206
1115.5        20.1298
1115.6        20.1093
1115.7        20.0289
1115.8        19.9982
1115.9        20.0853
1116          20.2202
1116.1        20.2994
1116.2        20.2487
1116.3        20.1425
1116.4        19.8899
1116.5        19.6303
1116.6        19.4005
1116.7         19.289
1116.8         19.232
1116.9        19.2099
1117          19.1674
1117.1        19.1687
1117.2        19.0969
1117.3        19.0536
1117.4        18.9345
1117.5        18.8309
1117.6        18.8155
1117.7         18.843
1117.8        18.8801
1117.9        18.8187
1118          18.7753
1118.1        18.7386
1118.2         18.777
1118.3        18.8437
1118.4        18.9368
1118.5        19.0728
1118.6        19.2222
1118.7        19.4336
1118.8        19.4502
1118.9        19.5077
1119          19.6351
1119.1        19.7137
1119.2        19.7812
1119.3        19.8321
1119.4        19.7513
1119.5         19.783
1119.6        19.9227
1119.7        20.2568
1119.8        20.5061
1119.9        20.6288
1120          20.6466
1120.1        20.6384
1120.2        20.6182
1120.3         20.634
1120.4        20.6396
1120.5        20.5714
1120.6        20.5375
1120.7        20.5099
1120.8        20.5798
1120.9        20.6781
1121          20.7096
1121.1        20.6829
1121.2        20.6674
1121.3        20.7386
1121.4        20.7881
1121.5        20.8891
1121.6        21.0074
1121.7        21.1878
1121.8        21.3169
1121.9         21.402
1122          21.4049
1122.1        21.4548
1122.2        21.4575
1122.3        21.4395
1122.4        21.4009
1122.5        21.3563
1122.6        21.2758
1122.7        21.1896
1122.8        21.1966
1122.9        21.1999
1123          21.2786
1123.1        21.3206
1123.2        21.3616
1123.3        21.4118
1123.4        21.5545
1123.5        21.7037
1123.6        21.6186
1123.7         21.478
1123.8         21.319
1123.9        21.2439
1124          21.3201
1124.1        21.3852
1124.2        21.2985
1124.3        21.1347
1124.4        21.0217
1124.5        21.1413
1124.6         21.341
1124.7        21.3638
1124.8         21.277
1124.9        21.1517
1125          21.1123
1125.1        21.0686
1125.2        21.0827
1125.3        21.0204
1125.4        20.8814
1125.5        20.7904
1125.6         20.869
1125.7        21.1428
1125.8        21.3565
1125.9        21.5207
1126          21.5985
1126.1        21.6654
1126.2         21.657
1126.3        21.6349
1126.4        21.6193
1126.5        21.5572
1126.6        21.6548
1126.7        21.7404
1126.8        21.8061
1126.9        21.9133
1127          21.9199
1127.1        21.8942
1127.2        21.8902
1127.3        21.9608
1127.4        21.9364
1127.5        22.0499
1127.6        22.0779
1127.7        21.8647
1127.8         21.568
1127.9        21.4663
1128           21.546
1128.1        21.5281
1128.2        21.5462
1128.3        21.6584
1128.4        21.6966
1128.5        21.9346
1128.6        22.1011
1128.7        22.2018
1128.8        22.2541
1128.9        22.1944
1129          22.1119
1129.1        22.1214
1129.2        22.0249
1129.3        21.7532
1129.4        21.5512
1129.5        21.4507
1129.6        21.3703
1129.7        21.4531
1129.8        21.5553
1129.9        21.5585
1130          21.3497
1130.1        20.9413
1130.2        20.8129
1130.3        20.6117
1130.4        20.3977
1130.5        20.2829
1130.6        20.1933
1130.7        20.1149
1130.8        20.0994
1130.9        20.1125
1131          20.1004
1131.1         20.128
1131.2        20.2326
1131.3        20.4045
1131.4        20.5442
1131.5        20.4851
1131.6        20.3624
1131.7        20.2667
1131.8        20.2941
1131.9        20.2851
1132          20.2533
1132.1        20.1871
1132.2        20.2075
1132.3         20.314
1132.4        20.4891
1132.5        20.6509
1132.6        20.7067
1132.7        20.8304
1132.8        20.9187
1132.9        20.8357
1133          20.8012
1133.1         20.737
1133.2        20.6492
1133.3        20.6026
1133.4        20.5199
1133.5         20.579
1133.6        20.6321
1133.7        20.8381
1133.8        20.9633
1133.9        20.9572
1134          20.8317
1134.1        20.7753
1134.2        20.8084
1134.3        20.8595
1134.4        20.8198
1134.5        20.7303
1134.6        20.5889
1134.7        20.4091
1134.8        20.3275
1134.9        20.3832
1135          20.4908
1135.1        20.4704
1135.2         20.589
1135.3        20.7872
1135.4         20.903
1135.5        20.8478
1135.6        20.7748
1135.7        20.8019
1135.8        20.9317
1135.9          21.09
1136          21.0813
1136.1        21.1045
1136.2        21.1161
1136.3        20.9901
1136.4         21.007
1136.5        20.9483
1136.6        20.9553
1136.7        20.9554
1136.8        20.9685
1136.9        20.8567
1137           20.711
1137.1        20.6228
1137.2        20.6051
1137.3        20.6906
1137.4        20.6469
1137.5        20.5273
1137.6         20.484
1137.7        20.6813
1137.8        20.9021
1137.9        21.0874
1138          21.2395
1138.1        21.2489
1138.2        21.2542
1138.3        21.3031
1138.4        21.3582
1138.5        21.4092
1138.6        21.4589
1138.7        21.4697
1138.8        21.3523
1138.9        21.2144
1139          21.0891
1139.1        21.0937
1139.2        21.0682
1139.3        21.0866
1139.4        21.0739
1139.5        21.2175
1139.6        21.3076
1139.7        21.2488
1139.8        21.1369
1139.9        21.0606
1140          20.9242
1140.1        20.6095
1140.2        20.4929
1140.3        20.5729
1140.4        20.5816
1140.5         20.592
1140.6        20.5733
1140.7        20.6957
1140.8        20.6401
1140.9        20.5734
1141          20.4987
1141.1         20.452
1141.2        20.3701
1141.3        20.2678
1141.4        20.2316
1141.5        20.1655
1141.6        20.1277
1141.7        20.2748
1141.8        20.3759
1141.9        20.3586
1142          20.2492
1142.1        20.0111
1142.2        19.9919
1142.3        19.9826
1142.4        19.8649
1142.5        19.7072
1142.6        19.6449
1142.7        19.7369
1142.8        19.8754
1142.9        20.0576
1143          20.1431
1143.1        20.3363
1143.2        20.4462
1143.3        20.5465
1143.4        20.5674
1143.5        20.4566
1143.6        20.3715
1143.7        20.1631
1143.8        20.1111
1143.9        20.1171
1144          20.1106
1144.1        20.1757
1144.2        20.3423
1144.3        20.6748
1144.4        20.8381
1144.5        20.7803
1144.6        20.6797
1144.7        20.7718
1144.8        20.8442
1144.9        20.8136
1145          20.7638
1145.1        20.7102
1145.2        20.7998
1145.3        20.9386
1145.4        20.9838
1145.5         21.002
1145.6        20.8765
1145.7        20.7877
1145.8         20.648
1145.9        20.6339
1146            20.73
1146.1        20.5556
1146.2        20.3322
1146.3        20.1834
1146.4        20.0648
1146.5         19.858
1146.6        19.6893
1146.7        19.6279
1146.8        19.7698
1146.9        19.9723
1147          19.9108
1147.1        19.7292
1147.2        19.5659
1147.3         19.554
1147.4        19.5461
1147.5        19.5358
1147.6        19.4825
1147.7        19.3912
1147.8        19.3116
1147.9        19.3286
1148          19.4563
1148.1        19.5986
1148.2        19.6129
1148.3        19.7044
1148.4        19.8122
1148.5        19.9603
1148.6        19.9874
1148.7        20.0365
1148.8        20.1369
1148.9        20.2323
1149          20.2165
1149.1        20.2766
1149.2        20.3005
1149.3        20.2935
1149.4        20.3083
1149.5        20.2984
1149.6        20.2452
1149.7        20.1327
1149.8        20.1492
1149.9        20.1374
1150          20.1712
1150.1        20.2001
1150.2        20.1722
1150.3        20.0959
1150.4        19.9892
1150.5        19.7931
1150.6        19.7678
1150.7        19.8156
1150.8        19.9363
1150.9        19.9572
1151          19.9064
1151.1        19.7799
1151.2        19.6236
1151.3        19.4517
1151.4        19.4118
1151.5        19.5083
1151.6        19.7098
1151.7        19.9111
1151.8        20.1395
1151.9        20.3007
1152          20.2942
1152.1        20.1507
1152.2        19.9812
1152.3        19.7731
1152.4        19.5686
1152.5          19.54
1152.6        19.4779
1152.7         19.469
1152.8        19.5223
1152.9        19.5945
1153          19.5434
1153.1         19.353
1153.2        19.4012
1153.3        19.5318
1153.4        19.5487
1153.5        19.5644
1153.6        19.6119
1153.7        19.7585
1153.8        19.8317
1153.9        19.7528
1154          19.6493
1154.1        19.6644
1154.2        19.7577
1154.3         19.948
1154.4        20.0079
1154.5        20.0432
1154.6        19.9645
1154.7        19.9822
1154.8        20.0401
1154.9         19.888
1155           19.784
1155.1        19.7695
1155.2        19.9254
1155.3        20.0258
1155.4        20.1113
1155.5        20.1719
1155.6          20.34
1155.7        20.5177
1155.8        20.5485
1155.9        20.6496
1156           20.729
1156.1        20.8328
1156.2          20.95
1156.3        21.1032
1156.4        21.1917
1156.5        21.1537
1156.6         21.143
1156.7        21.1302
1156.8        21.2348
1156.9         21.242
1157           21.206
1157.1        21.2762
1157.2        21.4883
1157.3        21.6698
1157.4        21.8677
1157.5        22.0322
1157.6        22.0689
1157.7        21.9444
1157.8        21.8325
1157.9        21.5945
1158          21.5295
1158.1        21.3436
1158.2        21.2128
1158.3         21.221
1158.4        21.3918
1158.5        21.6087
1158.6        21.7098
1158.7        21.6953
1158.8        21.5572
1158.9        21.4564
1159           21.335
1159.1        21.0882
1159.2        20.8946
1159.3        20.8305
1159.4        20.7825
1159.5        20.9025
1159.6        20.9037
1159.7        20.9086
1159.8        20.7953
1159.9         20.772
1160          20.6756
1160.1        20.5393
1160.2         20.551
1160.3        20.4426
1160.4        20.2244
1160.5        19.9643
1160.6        19.8602
1160.7        19.9287
1160.8         20.006
1160.9        20.2277
1161          20.3892
1161.1        20.6982
1161.2        20.9917
1161.3        21.3468
1161.4        21.6362
1161.5        21.6291
1161.6        21.6665
1161.7        21.5852
1161.8        21.6388
1161.9        21.5716
1162          21.5831
1162.1        21.8258
1162.2        21.9939
1162.3        22.2003
1162.4        22.3554
1162.5        22.5553
1162.6        22.8144
1162.7        23.0093
1162.8        23.0096
1162.9         22.957
1163          22.9947
1163.1         23.064
1163.2        22.9993
1163.3        22.9231
1163.4        22.8843
1163.5        22.9016
1163.6        23.1893
1163.7        23.5357
1163.8        23.8029
1163.9        24.1225
1164          24.3383
1164.1        24.4594
1164.2        24.5842
1164.3         24.609
1164.4        24.7041
1164.5        24.6647
1164.6        24.5645
1164.7        24.2949
1164.8        24.0269
1164.9        23.7882
1165          23.7422
1165.1         23.838
1165.2        23.7942
1165.3        23.6321
1165.4        23.3729
1165.5        23.3119
1165.6        23.2128
1165.7        23.3142
1165.8        23.4878
1165.9        23.7074
1166          23.6807
1166.1        23.4211
1166.2        23.0803
1166.3        22.7936
1166.4        22.6902
1166.5        22.6221
1166.6        22.4847
1166.7         22.392
1166.8        22.4809
1166.9        22.5967
1167          22.4571
1167.1        22.2325
1167.2        22.1061
1167.3        21.8606
1167.4        21.7276
1167.5        21.6122
1167.6        21.5499
1167.7        21.5314
1167.8        21.5719
1167.9        21.6765
1168          21.6709
1168.1        21.7276
1168.2        21.8429
1168.3        21.9341
1168.4        21.9265
1168.5        21.9989
1168.6        22.0293
1168.7        22.0414
1168.8        22.0902
1168.9        22.1369
1169          22.2298
1169.1        22.3404
1169.2         22.526
1169.3        22.7591
1169.4        22.9763
1169.5        23.0585
1169.6        23.0885
1169.7        23.0867
1169.8        23.2275
1169.9        23.3676
1170          23.2971
1170.1        23.2094
1170.2        23.1674
1170.3        23.1432
1170.4        23.1887
1170.5        23.0842
1170.6        22.8606
1170.7        22.6794
1170.8        22.5445
1170.9        22.3775
1171          22.3327
1171.1        22.3027
1171.2        22.2034
1171.3        22.2106
1171.4        22.1435
1171.5        22.0991
1171.6        22.1487
1171.7        22.2873
1171.8        22.2747
1171.9        22.3374
1172          22.4622
1172.1        22.5746
1172.2        22.5947
1172.3        22.5409
1172.4        22.5674
1172.5        22.6475
1172.6        22.6473
1172.7        22.7608
1172.8        22.8199
1172.9        22.6998
1173          22.5263
1173.1        22.3983
1173.2        22.2797
1173.3        22.1464
1173.4        21.9906
1173.5        21.8327
1173.6        21.7614
1173.7         21.707
1173.8        21.6719
1173.9        21.7384
1174          21.7101
1174.1        21.6716
1174.2        21.5708
1174.3         21.487
1174.4        21.3989
1174.5        21.2979
1174.6        21.2681
1174.7        21.2636
1174.8         21.309
1174.9        21.2666
1175          21.1837
1175.1        21.2779
1175.2         21.315
1175.3        21.5034
1175.4        21.6085
1175.5        21.6093
1175.6        21.6578
1175.7        21.6644
1175.8        21.6112
1175.9         21.545
1176          21.4573
1176.1        21.2748
1176.2        21.1207
1176.3        21.0271
1176.4        21.0109
1176.5        21.0634
1176.6        21.0748
1176.7        20.9609
1176.8         20.831
1176.9         20.928
1177          21.1038
1177.1        21.1824
1177.2        21.1741
1177.3        21.3121
1177.4         21.512
1177.5        21.8174
1177.6         21.949
1177.7        22.0582
1177.8         22.179
1177.9        22.0331
1178          21.9432
1178.1        21.9396
1178.2        21.9896
1178.3        22.0139
1178.4        22.0253
1178.5        22.2175
1178.6        22.3815
1178.7        22.3964
1178.8         22.424
1178.9        22.4286
1179          22.3463
1179.1        22.3017
1179.2        22.3059
1179.3        22.4928
1179.4        22.6265
1179.5        22.6325
1179.6        22.7578
1179.7        22.9642
1179.8        23.2256
1179.9        23.5438
1180          23.7134
1180.1         23.807
1180.2          23.97
1180.3        24.0366
1180.4        24.1016
1180.5         23.907
1180.6        23.8648
1180.7        23.9529
1180.8        24.1365
1180.9        24.3122
1181          24.2988
1181.1        24.2679
1181.2        24.1364
1181.3         23.872
1181.4        23.6127
1181.5        23.3021
1181.6        23.1644
1181.7        23.1542
1181.8        23.0148
1181.9        22.8577
1182          22.6885
1182.1        22.6833
1182.2        22.6746
1182.3        22.6068
1182.4         22.491
1182.5        22.4545
1182.6        22.3771
1182.7        22.1855
1182.8        21.9652
1182.9         21.671
1183          21.5245
1183.1        21.3955
1183.2        21.4077
1183.3        21.4678
1183.4        21.4769
1183.5        21.4909
1183.6        21.4776
1183.7        21.6966
1183.8        21.7839
1183.9        21.5534
1184          21.4572
1184.1        21.3975
1184.2        21.5499
1184.3        21.8381
1184.4         21.973
1184.5        22.0441
1184.6        22.1493
1184.7        22.2434
1184.8        22.2378
1184.9        21.9604
1185          21.8724
1185.1        21.8712
1185.2        21.8536
1185.3        21.7915
1185.4        21.6697
1185.5        21.6862
1185.6        21.8158
1185.7         21.994
1185.8         22.015
1185.9        21.9897
1186          21.9499
1186.1        21.9646
1186.2        22.1419
1186.3        22.3309
1186.4        22.3155
1186.5        22.2346
1186.6        22.3188
1186.7        22.3824
1186.8        22.4004
1186.9        22.4044
1187          22.4057
1187.1        22.3372
1187.2        22.1366
1187.3        21.9622
1187.4        21.8651
1187.5        21.8727
1187.6        21.9546
1187.7         21.943
1187.8        21.7989
1187.9         21.684
1188          21.5136
1188.1        21.3071
1188.2        21.1195
1188.3        20.9254
1188.4        20.8795
1188.5        20.8658
1188.6        20.9034
1188.7        20.8995
1188.8        20.9198
1188.9        21.0278
1189          21.2179
1189.1        21.5176
1189.2        21.5767
1189.3        21.4459
1189.4        21.4953
1189.5        21.6682
1189.6         21.818
1189.7         21.917
1189.8        21.8501
1189.9        21.6958
1190          21.6075
1190.1        21.6364
1190.2        21.7042
1190.3        21.7457
1190.4        21.7054
1190.5        21.6199
1190.6         21.553
1190.7        21.5535
1190.8        21.5318
1190.9        21.5175
1191          21.4295
1191.1        21.2376
1191.2        21.1769
1191.3        21.1916
1191.4        21.2607
1191.5        21.2897
1191.6        21.3406
1191.7        21.5423
1191.8        21.6569
1191.9        21.7256
1192          21.8136
1192.1        21.9961
1192.2        22.0597
1192.3        22.1711
1192.4        22.1945
1192.5        22.1594
1192.6        22.2503
1192.7        22.2304
1192.8        22.0918
1192.9        21.9934
1193          22.0145
1193.1        22.0912
1193.2        22.1021
1193.3        22.1064
1193.4        22.0619
1193.5        22.0324
1193.6        22.0296
1193.7        21.9116
1193.8        21.8491
1193.9        21.9566
1194           22.099
1194.1         22.282
1194.2        22.4258
1194.3        22.5276
1194.4        22.5852
1194.5        22.6577
1194.6        22.7445
1194.7        22.8182
1194.8        22.9976
1194.9        23.4652
1195          23.8089
1195.1        24.0325
1195.2        24.2533
1195.3        24.3327
1195.4        24.3735
1195.5         24.367
1195.6        24.5592
1195.7        24.8315
1195.8        25.0239
1195.9        25.2143
1196          25.4942
1196.1        25.8766
1196.2        26.1544
1196.3        26.5818
1196.4        26.9894
1196.5        27.3838
1196.6        27.4623
1196.7        27.4532
1196.8        27.3937
1196.9        27.2712
1197          27.1006
1197.1         26.884
1197.2        26.6301
1197.3        26.4029
1197.4        26.2863
1197.5        26.2397
1197.6        26.3256
1197.7        26.5233
1197.8        26.4542
1197.9        26.5338
1198          26.4887
1198.1        26.3789
1198.2         26.358
1198.3        26.3765
1198.4        26.4996
1198.5        26.5534
1198.6        26.6356
1198.7        26.5113
1198.8        26.4629
1198.9        26.5658
1199          26.7135
1199.1        26.8892
1199.2        27.0283
1199.3        27.1823
1199.4        27.2585
1199.5        27.3682
1199.6        27.3288
1199.7         27.276
1199.8        27.2995
1199.9         27.058
1200          26.8577
1200.1        26.5336
1200.2         26.411
1200.3        26.4191
1200.4        26.3459
1200.5         26.148
1200.6        26.0391
1200.7        26.0361
1200.8        25.9842
1200.9        25.9341
1201          25.8079
1201.1        25.5691
1201.2        25.2099
1201.3        24.7863
1201.4        24.6135
1201.5        24.5927
1201.6        24.5137
1201.7        24.4359
1201.8        24.3696
1201.9        24.2667
1202           24.261
1202.1        24.4198
1202.2        24.5563
1202.3        24.7758
1202.4        24.6887
1202.5        24.4236
1202.6        24.3338
1202.7        24.3364
1202.8        24.4472
1202.9        24.4972
1203          24.4488
1203.1        24.4402
1203.2        24.4926
1203.3        24.5866
1203.4        24.5866
1203.5         24.502
1203.6        24.5253
1203.7        24.4612
1203.8        24.3986
1203.9        24.2381
1204          24.1544
1204.1        24.2572
1204.2        24.3834
1204.3        24.4901
1204.4        24.6339
1204.5        24.9228
1204.6        24.8884
1204.7        24.7297
1204.8        24.6873
1204.9         24.743
1205          24.8951
1205.1        25.0742
1205.2        25.1082
1205.3        24.9798
1205.4        25.0238
1205.5        25.0252
1205.6        24.9709
1205.7        24.8425
1205.8         24.841
1205.9        24.9032
1206          24.9111
1206.1        25.0141
1206.2        25.1402
1206.3        25.2112
1206.4        25.2096
1206.5        25.2581
1206.6        25.2234
1206.7        25.3047
1206.8        25.4806
1206.9         25.621
1207          25.6904
1207.1        25.7042
1207.2        25.7289
1207.3        25.7608
1207.4        25.8347
1207.5        25.7828
1207.6        25.5267
1207.7        25.0904
1207.8        24.8095
1207.9        24.5094
1208          24.3152
1208.1        24.3412
1208.2        24.4137
1208.3        24.3828
1208.4        24.2476
1208.5        24.0629
1208.6        23.9046
1208.7        23.7493
1208.8        23.6811
1208.9        23.4569
1209          23.3462
1209.1        23.4457
1209.2        23.5538
1209.3        23.5706
1209.4        23.5232
1209.5        23.4605
1209.6        23.4851
1209.7        23.5329
1209.8        23.5836
1209.9        23.6732
1210          23.8458
1210.1        23.8777
1210.2        23.8634
1210.3        23.7389
1210.4         23.724
1210.5        23.9475
1210.6        24.0334
1210.7        24.0726
1210.8        24.1808
1210.9        24.1564
1211          24.1081
1211.1        24.2273
1211.2        24.1493
1211.3        24.0566
1211.4        24.0417
1211.5        23.9425
1211.6        23.8591
1211.7        24.0775
1211.8        24.2258
1211.9        24.2524
1212           24.128
1212.1        24.0936
1212.2        24.0301
1212.3        23.9287
1212.4        23.8101
1212.5        23.5534
1212.6        23.3621
1212.7        23.1795
1212.8        22.9119
1212.9        22.6821
1213          22.5792
1213.1        22.6966
1213.2         22.754
1213.3        22.8123
1213.4        22.8947
1213.5         22.788
1213.6        22.6857
1213.7        22.7202
1213.8        22.6118
1213.9         22.512
1214          22.5183
1214.1        22.6246
1214.2        22.6332
1214.3        22.6627
1214.4        22.4512
1214.5        22.2048
1214.6        22.0325
1214.7        22.1624
1214.8        22.3907
1214.9        22.5126
1215          22.3831
1215.1        22.2111
1215.2        22.1096
1215.3        21.9981
1215.4        21.8314
1215.5        21.8833
1215.6        21.9642
1215.7        21.9931
1215.8        21.8936
1215.9        21.8234
1216          21.9173
1216.1        22.1462
1216.2        22.3213
1216.3        22.4524
1216.4         22.605
1216.5        22.5653
1216.6        22.4731
1216.7        22.3078
1216.8         22.209
1216.9        22.2643
1217          22.4053
1217.1        22.3868
1217.2        22.2413
1217.3        22.0638
1217.4        22.0696
1217.5        22.2619
1217.6        22.3894
1217.7        22.4477
1217.8        22.4314
1217.9        22.3252
1218          22.2466
1218.1        22.1364
1218.2        22.0086
1218.3        21.9359
1218.4        22.0052
1218.5        22.2559
1218.6        22.5573
1218.7        22.7912
1218.8        22.8948
1218.9         22.829
1219          22.9019
1219.1        23.1661
1219.2        23.3488
1219.3        23.4369
1219.4        23.5001
1219.5        23.6778
1219.6        23.8602
1219.7        24.1246
1219.8        24.4769
1219.9        24.8307
1220          24.9939
1220.1        25.0536
1220.2        25.0833
1220.3        25.1523
1220.4        25.3167
1220.5         25.393
1220.6        25.4044
1220.7        25.3842
1220.8        25.3684
1220.9        25.2294
1221           25.143
1221.1        25.2886
1221.2        25.4857
1221.3        25.5962
1221.4        25.6354
1221.5        25.6587
1221.6        25.6343
1221.7        25.6032
1221.8        25.5572
1221.9        25.3693
1222          25.2303
1222.1        25.0956
1222.2        25.0439
1222.3        24.9815
1222.4        24.9779
1222.5        24.9971
1222.6        25.0879
1222.7        25.2585
1222.8        25.5378
1222.9        25.7792
1223          25.7365
1223.1         25.495
1223.2        25.1476
1223.3        24.8499
1223.4        24.7406
1223.5        24.7632
1223.6        24.8092
1223.7        24.7716
1223.8        24.8434
1223.9        24.9975
1224          24.9288
1224.1        24.7106
1224.2        24.6414
1224.3        24.5454
1224.4        24.4742
1224.5        24.3822
1224.6        24.4731
1224.7         24.631
1224.8        24.7924
1224.9         24.857
1225          24.9195
1225.1        25.0776
1225.2        25.2217
1225.3        25.2787
1225.4        25.1799
1225.5        25.0375
1225.6        24.9718
1225.7         25.045
1225.8        24.9312
1225.9        24.7236
1226          24.4916
1226.1        24.2594
1226.2         24.063
1226.3        24.0975
1226.4        24.1995
1226.5        24.2787
1226.6        24.2178
1226.7        24.0428
1226.8        23.9543
1226.9        24.0884
1227          24.2177
1227.1        24.2938
1227.2        24.3265
1227.3         24.442
1227.4         24.638
1227.5        24.7811
1227.6        24.6772
1227.7        24.5329
1227.8        24.3853
1227.9        24.1807
1228          24.1055
1228.1        24.1109
1228.2        24.0607
1228.3        23.9162
1228.4        23.7857
1228.5        23.7584
1228.6        23.7875
1228.7        23.8727
1228.8        23.9085
1228.9        23.9011
1229          23.9305
1229.1        23.9586
1229.2         24.045
1229.3        24.1701
1229.4        24.2755
1229.5        24.5081
1229.6        24.7346
1229.7        24.8888
1229.8        24.9746
1229.9        25.2407
1230          25.4217
1230.1         25.559
1230.2        25.6396
1230.3        25.6776
1230.4        25.6134
1230.5        25.6564
1230.6        25.7733
1230.7        25.7972
1230.8        25.7705
1230.9        25.6616
1231          25.6911
1231.1        25.9031
1231.2        26.0164
1231.3        25.9534
1231.4        25.7455
1231.5        25.5276
1231.6        25.5073
1231.7        25.6567
1231.8        25.6975
1231.9        25.4617
1232           25.339
1232.1        25.2569
1232.2        25.1365
1232.3        25.0739
1232.4        25.0611
1232.5        25.0496
1232.6        24.9665
1232.7        25.0252
1232.8        24.8489
1232.9        24.7041
1233          24.7702
1233.1         24.805
1233.2        24.7878
1233.3        24.7487
1233.4        24.6556
1233.5        24.4566
1233.6        24.2211
1233.7        24.0146
1233.8        23.9776
1233.9        24.0275
1234          24.1593
1234.1        24.4481
1234.2        24.6004
1234.3        24.6576
1234.4        24.4653
1234.5        24.1991
1234.6        23.9771
1234.7        23.6906
1234.8         23.603
1234.9        23.5517
1235          23.6609
1235.1        23.7565
1235.2        23.8199
1235.3        23.8686
1235.4        23.9438
1235.5          24.06
1235.6         24.243
1235.7        24.3884
1235.8        24.5709
1235.9        24.6669
1236          24.6214
1236.1        24.5828
1236.2        24.6154
1236.3        24.6785
1236.4        24.7905
1236.5        24.8305
1236.6        24.7398
1236.7        24.7114
1236.8        24.6942
1236.9        24.5447
1237           24.428
1237.1        24.3529
1237.2        24.3947
1237.3          24.59
1237.4        24.8068
1237.5        24.9986
1237.6        24.9826
1237.7        24.9813
1237.8        24.9209
1237.9        24.9611
1238          24.9889
1238.1        24.9553
1238.2        24.8499
1238.3        24.8627
1238.4        24.8245
1238.5        24.6459
1238.6        24.2348
1238.7        23.9398
1238.8         23.609
1238.9        23.3856
1239          23.2782
1239.1        23.2713
1239.2        23.2474
1239.3        23.4111
1239.4        23.6392
1239.5        23.8432
1239.6        24.0016
1239.7        24.0102
1239.8        24.1144
1239.9        24.2019
1240           24.312
1240.1        24.2327
1240.2         24.102
1240.3        24.0061
1240.4        24.1272
1240.5        24.2548
1240.6        24.2587
1240.7        24.1587
1240.8        24.0132
1240.9        23.9584
1241          24.0194
1241.1        24.1225
1241.2        24.3937
1241.3        24.4331
1241.4        24.3203
1241.5        24.1167
1241.6        23.9474
1241.7        23.9609
1241.8        24.0386
1241.9         24.067
1242          23.9834
1242.1        23.7951
1242.2        23.7493
1242.3        23.7483
1242.4        23.7875
1242.5         23.832
1242.6        23.8293
1242.7        23.9774
1242.8        24.1628
1242.9        24.2747
1243          24.3317
1243.1        24.3663
1243.2        24.4119
1243.3        24.4679
1243.4        24.5492
1243.5        24.5015
1243.6        24.4048
1243.7        24.3055
1243.8        24.4225
1243.9        24.7114
1244          24.8213
1244.1        24.8534
1244.2        24.8788
1244.3        24.9248
1244.4        25.0094
1244.5        24.9736
1244.6        24.8437
1244.7        24.7416
1244.8        24.6092
1244.9         24.541
1245          24.4751
1245.1        24.3372
1245.2        24.1684
1245.3        23.9957
1245.4        24.0202
1245.5        24.1317
1245.6        24.2171
1245.7        24.3506
1245.8        24.4308
1245.9        24.3135
1246          24.1285
1246.1        24.0007
1246.2        24.0006
1246.3        23.9336
1246.4        23.8143
1246.5        23.6125
1246.6        23.6185
1246.7        23.8079
1246.8        23.8547
1246.9        23.8494
1247          23.6423
1247.1          23.44
1247.2        23.3648
1247.3          23.38
1247.4        23.4123
1247.5        23.4881
1247.6        23.5991
1247.7        23.6068
1247.8        23.6454
1247.9        23.7535
1248           23.745
1248.1        23.8864
1248.2        23.9526
1248.3        23.8785
1248.4        23.9342
1248.5        24.0233
1248.6        24.0298
1248.7         23.959
1248.8        23.9711
1248.9        24.1904
1249          24.3135
1249.1        24.3456
1249.2        24.4438
1249.3        24.5511
1249.4        24.6147
1249.5        24.5849
1249.6        24.5189
1249.7        24.6494
1249.8        24.8456
1249.9        24.9005
1250          24.9771
1250.1        25.1044
1250.2        25.3103
1250.3        25.5528
1250.4        25.5503
1250.5        25.4339
1250.6        25.3353
1250.7        25.1986
1250.8        25.1414
1250.9        25.1392
1251           25.096
1251.1        24.9757
1251.2        24.9239
1251.3        24.8623
1251.4        24.8051
1251.5        24.8647
1251.6        24.9173
1251.7        25.1898
1251.8        25.4857
1251.9        25.7296
1252          25.6763
1252.1        25.5383
1252.2         25.543
1252.3        25.6377
1252.4        25.7474
1252.5        25.7896
1252.6        25.8812
1252.7        25.9122
1252.8        25.7741
1252.9         25.657
1253          25.5103
1253.1         25.308
1253.2        25.1329
1253.3        25.1821
1253.4        25.4052
1253.5        25.7179
1253.6        26.0835
1253.7        26.5738
1253.8        26.8261
1253.9        27.0593
1254          27.1998
1254.1        27.4063
1254.2        27.6686
1254.3        27.7951
1254.4        27.8189
1254.5        27.8041
1254.6        27.9805
1254.7        28.0665
1254.8        28.3074
1254.9        28.4429
1255           28.648
1255.1        29.0347
1255.2        29.2509
1255.3        29.5103
1255.4        29.5917
1255.5        29.7162
1255.6        29.7024
1255.7        29.5024
1255.8        29.2756
1255.9        28.9792
1256          28.7573
1256.1        28.6582
1256.2        28.5586
1256.3        28.5897
1256.4         28.628
1256.5        28.5217
1256.6        28.5488
1256.7        28.5716
1256.8        28.4384
1256.9        28.3174
1257          28.3255
1257.1        28.3867
1257.2        28.3719
1257.3        28.2639
1257.4        28.0493
1257.5        27.8847
1257.6        27.9093
1257.7        27.9498
1257.8        27.9067
1257.9        27.7698
1258          27.5742
1258.1        27.7027
1258.2        27.8203
1258.3        27.9132
1258.4        28.0297
1258.5         27.971
1258.6        27.8809
1258.7        27.8463
1258.8        28.0773
1258.9        28.3828
1259          28.6843
1259.1         28.943
1259.2        28.9772
1259.3        28.8411
1259.4        28.5736
1259.5        28.3816
1259.6        28.1199
1259.7        27.7686
1259.8        27.4727
1259.9        27.1543
1260          26.8118
1260.1        26.4479
1260.2        26.1522
1260.3        26.0696
1260.4        25.9259
1260.5        25.9231
1260.6        25.7623
1260.7        25.5758
1260.8        25.4764
1260.9        25.3728
1261          25.2728
1261.1        25.1907
1261.2        25.1875
1261.3        25.0406
1261.4        24.8307
1261.5        24.5871
1261.6        24.3471
1261.7        24.2337
1261.8        24.2155
1261.9        24.2003
1262          24.1636
1262.1        24.3687
1262.2        24.4005
1262.3        24.2149
1262.4        24.0601
1262.5        23.9204
1262.6        23.8793
1262.7        24.0238
1262.8        24.2648
1262.9        24.3921
1263          24.3702
1263.1        24.3466
1263.2        24.4393
1263.3        24.4471
1263.4        24.3818
1263.5        24.4543
1263.6        24.6606
1263.7        24.8075
1263.8        24.9313
1263.9        25.0703
1264          25.0742
1264.1         25.192
1264.2        25.3845
1264.3        25.6642
1264.4        25.8037
1264.5        25.9017
1264.6        25.9766
1264.7        25.9701
1264.8        25.9194
1264.9        25.8068
1265          25.9801
1265.1        26.2026
1265.2         26.302
1265.3        26.1583
1265.4        26.0257
1265.5         25.966
1265.6        26.0657
1265.7        26.3282
1265.8        26.3768
1265.9        26.2847
1266          26.3862
1266.1        26.5537
1266.2        26.5369
1266.3        26.3269
1266.4        26.1469
1266.5        26.0376
1266.6         26.115
1266.7        26.3833
1266.8        26.6789
1266.9        26.8956
1267           27.037
1267.1        27.0666
1267.2        26.9394
1267.3        26.8108
1267.4        26.7118
1267.5        26.5038
1267.6        26.2586
1267.7        26.0004
1267.8         25.803
1267.9        25.7234
1268          25.6492
1268.1        25.6259
1268.2        25.7091
1268.3        25.8402
1268.4        25.9891
1268.5        26.2082
1268.6        26.5908
1268.7        26.9268
1268.8        27.0791
1268.9        27.2317
1269          27.4199
1269.1        27.5618
1269.2        27.6813
1269.3        27.9374
1269.4        28.2423
1269.5        28.2725
1269.6        28.3604
1269.7        28.2606
1269.8        28.1618
1269.9        28.1243
1270          28.1718
1270.1        28.2267
1270.2        28.3109
1270.3        28.4017
1270.4        28.2761
1270.5        27.9939
1270.6        27.8337
1270.7        27.7838
1270.8        27.6758
1270.9        27.6043
1271          27.7339
1271.1        28.1326
1271.2        28.2862
1271.3        28.2038
1271.4        28.0185
1271.5        27.6622
1271.6        27.2525
1271.7        26.8573
1271.8        26.8493
1271.9        27.1106
1272          27.2292
1272.1        27.2599
1272.2         27.234
1272.3        27.2071
1272.4        26.9642
1272.5         26.599
1272.6        26.4225
1272.7        26.0568
1272.8        25.7547
1272.9        25.3305
1273          25.2567
1273.1        25.4037
1273.2        25.6607
1273.3         25.854
1273.4        25.8646
1273.5        25.7452
1273.6        25.8496
1273.7        25.9182
1273.8        25.9237
1273.9        25.7579
1274          25.4725
1274.1        25.2863
1274.2        25.2146
1274.3        25.2445
1274.4        25.2647
1274.5        25.3702
1274.6        25.3785
1274.7        25.3883
1274.8        25.5163
1274.9        25.6008
1275           25.533
1275.1        25.3708
1275.2        25.1983
1275.3        25.0503
1275.4        25.0828
1275.5        25.2793
1275.6        25.4141
1275.7         25.564
1275.8        25.7343
1275.9        25.9328
1276          25.9405
1276.1        25.7851
1276.2        25.5832
1276.3        25.4186
1276.4        25.3837
1276.5         25.176
1276.6         24.949
1276.7        24.7067
1276.8        24.4375
1276.9        24.1322
1277          24.0296
1277.1        24.0984
1277.2        24.1308
1277.3        24.2594
1277.4        24.1656
1277.5        23.9951
1277.6        23.7284
1277.7        23.4758
1277.8        23.3327
1277.9        23.3834
1278          23.4078
1278.1        23.2599
1278.2        23.2599
1278.3        23.2748
1278.4        23.3192
1278.5        23.5872
1278.6        23.9168
1278.7        24.2132
1278.8        24.5741
1278.9        24.8239
1279          24.8914
1279.1        24.9491
1279.2        24.9694
1279.3        24.9442
1279.4        24.9973
1279.5        24.9815
1279.6        24.8798
1279.7        24.8094
1279.8        24.7675
1279.9        24.6793
1280          24.4697
1280.1        24.3519
1280.2        24.2488
1280.3        24.1862
1280.4        23.9898
1280.5        23.8164
1280.6        23.7965
1280.7        23.7398
1280.8        23.7006
1280.9        23.6497
1281          23.3602
1281.1        22.9758
1281.2        22.7349
1281.3        22.6407
1281.4        22.6669
1281.5        22.7361
1281.6        22.6583
1281.7        22.8485
1281.8        23.0936
1281.9        23.3893
1282          23.6358
1282.1        23.8483
1282.2        23.9873
1282.3        24.2226
1282.4        24.5195
1282.5        24.5984
1282.6        24.6263
1282.7        24.5697
1282.8        24.4911
1282.9        24.4662
1283          24.5395
1283.1        24.5629
1283.2        24.5762
1283.3        24.4872
1283.4        24.4087
1283.5        24.6644
1283.6        24.9691
1283.7        25.4475
1283.8        25.7686
1283.9        25.8553
1284          25.9519
1284.1        26.1508
1284.2        26.1367
1284.3        25.8467
1284.4        25.6491
1284.5        25.4645
1284.6        25.4776
1284.7        25.6406
1284.8        25.7358
1284.9        25.7822
1285          25.7725
1285.1        25.8724
1285.2        26.0332
1285.3        26.2536
1285.4        26.1931
1285.5        25.8051
1285.6          25.41
1285.7        24.8433
1285.8         24.723
1285.9        24.8987
1286          25.0038
1286.1         24.982
1286.2        24.9675
1286.3        25.0086
1286.4        25.1865
1286.5        25.5301
1286.6          25.81
1286.7        26.1955
1286.8        26.5377
1286.9        26.8822
1287          27.2986
1287.1        27.6084
1287.2         27.789
1287.3        27.7921
1287.4         27.861
1287.5        27.8624
1287.6        27.9925
1287.7        28.0455
1287.8        28.0799
1287.9        28.0506
1288          28.2478
1288.1        28.6307
1288.2         28.662
1288.3        28.5543
1288.4        28.3641
1288.5        28.2204
1288.6        28.1088
1288.7        28.0951
1288.8        28.0386
1288.9        27.8074
1289          27.7058
1289.1        27.5917
1289.2        27.5926
1289.3        27.4407
1289.4        27.3614
1289.5        27.3163
1289.6        27.3776
1289.7        27.5573
1289.8        27.6795
1289.9        27.7257
1290          27.6523
1290.1        27.5293
1290.2        27.6043
1290.3        27.6532
1290.4         27.685
1290.5        27.6469
1290.6        27.3858
1290.7        27.1458
1290.8        27.0687
1290.9        26.9571
1291           26.886
1291.1        26.9307
1291.2        26.7508
1291.3        26.6283
1291.4        26.4728
1291.5        26.2764
1291.6          26.28
1291.7         26.334
1291.8        26.5614
1291.9        26.6817
1292          26.7209
1292.1        26.7396
1292.2        26.6952
1292.3        26.9732
1292.4        27.3057
1292.5        27.4881
1292.6        27.6625
1292.7        27.8539
1292.8        27.9576
1292.9        28.0514
1293          28.1271
1293.1        28.2103
1293.2        28.1289
1293.3        27.9357
1293.4        27.8402
1293.5        27.7394
1293.6        27.7149
1293.7        27.5429
1293.8        27.3706
1293.9        27.2195
1294          27.1575
1294.1         27.284
1294.2        27.4011
1294.3        27.6559
1294.4        27.8192
1294.5        27.8564
1294.6        27.6441
1294.7        27.4245
1294.8        27.2776
1294.9        27.2398
1295          27.2381
1295.1        27.2336
1295.2        27.2247
1295.3        27.2732
1295.4        27.2022
1295.5        27.2543
1295.6        27.5202
1295.7         27.723
1295.8        27.9402
1295.9        28.0623
1296           28.086
1296.1        28.1985
1296.2        28.1921
1296.3        28.2086
1296.4         28.269
1296.5        28.3277
1296.6        28.1804
1296.7        27.9214
1296.8        27.7179
1296.9        27.7288
1297          27.7615
1297.1        27.7487
1297.2         27.813
1297.3        27.9476
1297.4        28.0196
1297.5        27.9322
1297.6        27.8122
1297.7        27.5369
1297.8        27.5431
1297.9        27.7079
1298          27.6653
1298.1        27.3869
1298.2        27.1783
1298.3        27.1569
1298.4        27.1677
1298.5        27.1663
1298.6        27.1112
1298.7        27.0539
1298.8        27.1603
1298.9        27.3691
1299          27.5421
1299.1        27.5684
1299.2        27.6849
1299.3        27.6504
1299.4        27.7653
1299.5        27.9123
1299.6        28.0306
1299.7        28.0351
1299.8        28.0807
1299.9        28.1583
1300          28.0324
1300.1         28.068
1300.2        28.0169
1300.3        28.1036
1300.4         28.216
1300.5        28.4873
1300.6        28.6676
1300.7        28.5581
1300.8        28.2829
1300.9         28.081
1301          27.8662
1301.1         27.613
1301.2        27.3105
1301.3        27.0286
1301.4         26.863
1301.5        26.8404
1301.6        26.8278
1301.7        26.8907
1301.8        26.8742
1301.9        26.7974
1302          26.8654
1302.1        26.9926
1302.2        26.9331
1302.3        26.8376
1302.4        26.8037
1302.5        26.5917
1302.6        26.4652
1302.7        26.4741
1302.8        26.5532
1302.9        26.5519
1303          26.6098
1303.1        26.6969
1303.2         26.856
1303.3        27.0858
1303.4        27.3389
1303.5        27.6282
1303.6         27.717
1303.7        27.7661
1303.8        27.8968
1303.9        27.9154
1304          27.6725
1304.1        27.4173
1304.2        27.3203
1304.3        27.3334
1304.4        27.1438
1304.5        26.9204
1304.6        26.9333
1304.7        27.0832
1304.8        27.2656
1304.9        27.4013
1305          27.3859
1305.1        27.2333
1305.2        27.1583
1305.3        27.1965
1305.4        27.2092
1305.5        27.0557
1305.6        26.8233
1305.7        26.5191
1305.8        26.2276
1305.9        26.0211
1306          25.8261
1306.1        25.5895
1306.2        25.4757
1306.3        25.4344
1306.4        25.4562
1306.5        25.4975
1306.6        25.5869
1306.7        25.6211
1306.8        25.4492
1306.9        25.3966
1307          25.4797
1307.1        25.5517
1307.2        25.6372
1307.3        25.7794
1307.4        25.8738
1307.5        26.0083
1307.6        26.1178
1307.7        26.2492
1307.8        26.2516
1307.9        26.2128
1308          26.2089
1308.1        26.2016
1308.2        26.2139
1308.3         26.132
1308.4        25.9939
1308.5        25.7504
1308.6        25.6804
1308.7        25.6575
1308.8        25.7491
1308.9        25.9629
1309          26.0388
1309.1        25.9474
1309.2        25.8266
1309.3        25.7829
1309.4        25.8232
1309.5        25.8146
1309.6        25.6601
1309.7        25.2138
1309.8        24.8842
1309.9        24.7299
1310          24.6617
1310.1         24.765
1310.2        24.8853
1310.3        25.0411
1310.4        25.2237
1310.5        25.4777
1310.6        25.5629
1310.7        25.4707
1310.8        25.4723
1310.9        25.5692
1311          25.6855
1311.1        25.8375
1311.2        25.8293
1311.3        25.6447
1311.4        25.6833
1311.5        25.7247
1311.6        25.8246
1311.7        25.9624
1311.8        26.1169
1311.9        26.3812
1312          26.5838
1312.1        26.7465
1312.2        26.8754
1312.3        26.9938
1312.4        27.0853
1312.5        27.1195
1312.6        27.0526
1312.7        26.9498
1312.8        26.9637
1312.9         27.118
1313          27.2669
1313.1        27.3829
1313.2        27.4488
1313.3        27.6595
1313.4         27.875
1313.5        27.9695
1313.6        27.9715
1313.7        27.8006
1313.8        27.6718
1313.9        27.5774
1314          27.6091
1314.1         27.781
1314.2        27.9621
1314.3        28.0274
1314.4        28.0266
1314.5        27.9929
1314.6        27.9967
1314.7         27.991
1314.8        27.8823
1314.9         27.924
1315          28.1186
1315.1        28.3456
1315.2        28.4769
1315.3        28.5186
1315.4        28.4073
1315.5        28.2788
1315.6        28.3006
1315.7        28.4157
1315.8        28.4223
1315.9        28.5218
1316          28.7937
1316.1        29.1035
1316.2        29.2633
1316.3        29.3527
1316.4        29.1619
1316.5        28.6549
1316.6        28.3638
1316.7        28.2996
1316.8        28.2364
1316.9        28.1387
1317          28.1066
1317.1        28.1091
1317.2        28.4211
1317.3        28.7958
1317.4        28.9929
1317.5        29.2996
1317.6        29.5357
1317.7        29.5217
1317.8        29.3052
1317.9        29.0727
1318          28.8292
1318.1        28.5306
1318.2        28.2419
1318.3        27.9576
1318.4        27.8398
1318.5         27.717
1318.6        27.7204
1318.7        27.7361
1318.8        27.7616
1318.9        27.8318
1319          27.8892
1319.1        28.0233
1319.2         28.091
1319.3        28.1927
1319.4        27.9554
1319.5        27.6683
1319.6        27.3798
1319.7        27.2265
1319.8        27.0331
1319.9         26.837
1320          26.5887
1320.1        26.4859
1320.2        26.5021
1320.3         26.509
1320.4        26.6572
1320.5        26.8564
1320.6        26.9712
1320.7        26.9573
1320.8         26.794
1320.9        26.6697
1321          26.4899
1321.1        26.1062
1321.2        25.9789
1321.3        25.8393
1321.4        25.9799
1321.5        26.2973
1321.6        26.5571
1321.7        26.9165
1321.8        27.1577
1321.9        27.2009
1322          27.2911
1322.1        27.5252
1322.2        27.8432
1322.3        28.0467
1322.4        28.1271
1322.5        28.0662
1322.6        27.9941
1322.7        28.0796
1322.8        28.0424
1322.9        27.8644
1323          27.8619
1323.1        27.9256
1323.2        27.8747
1323.3        27.8555
1323.4        27.6926
1323.5        27.4613
1323.6        27.2055
1323.7        26.9845
1323.8        26.7412
1323.9        26.5729
1324          26.3504
1324.1        26.1282
1324.2        26.0208
1324.3        25.7755
1324.4        25.6224
1324.5        25.5922
1324.6        25.6186
1324.7        25.7636
1324.8        25.7673
1324.9        25.7678
1325          25.7913
1325.1        25.8061
1325.2        25.7753
1325.3         25.839
1325.4        26.0452
1325.5        26.2766
1325.6        26.3646
1325.7        26.3524
1325.8        26.3574
1325.9        26.2396
1326          26.1408
1326.1        26.0674
1326.2        26.0881
1326.3         26.273
1326.4        26.5097
1326.5        26.7577
1326.6        26.8684
1326.7        26.9094
1326.8        26.9667
1326.9         26.988
1327          27.1272
1327.1        27.3621
1327.2        27.6716
1327.3        28.0822
1327.4        28.3235
1327.5        28.4271
1327.6        28.3547
1327.7        28.3987
1327.8        28.1929
1327.9        28.0007
1328          27.9934
1328.1        27.8958
1328.2         27.668
1328.3        27.3666
1328.4        27.1068
1328.5        27.0393
1328.6        27.2067
1328.7        27.3475
1328.8         27.414
1328.9         27.494
1329          27.5498
1329.1        27.6345
1329.2         27.653
1329.3        27.4229
1329.4        27.5218
1329.5        27.7616
1329.6         27.884
1329.7        27.9049
1329.8         27.985
1329.9        28.1583
1330          28.2205
1330.1        28.1611
1330.2        28.0553
1330.3        28.0407
1330.4        28.0973
1330.5        28.3387
1330.6        28.4442
1330.7        28.3626
1330.8        28.1686
1330.9        27.8916
1331          27.7553
1331.1         27.746
1331.2        27.7252
1331.3        27.7027
1331.4        27.6152
1331.5        27.4114
1331.6        27.3139
1331.7        27.2312
1331.8        27.2969
1331.9         27.266
1332          27.2529
1332.1        27.2998
1332.2        27.2576
1332.3        27.0616
1332.4        26.8907
1332.5        26.7472
1332.6        26.8371
1332.7        27.0675
1332.8        27.2221
1332.9        27.2847
1333          27.2976
1333.1        27.2544
1333.2        27.2856
1333.3        27.5142
1333.4        27.5454
1333.5        27.5933
1333.6        27.3969
1333.7        27.0011
1333.8        26.7797
1333.9        26.6693
1334          26.5985
1334.1        26.4682
1334.2        26.4179
1334.3        26.3469
1334.4        26.4084
1334.5        26.4255
1334.6        26.3894
1334.7        26.3281
1334.8        26.2356
1334.9         26.193
1335           26.134
1335.1        26.1043
1335.2        26.1524
1335.3        26.0409
1335.4        25.9991
1335.5        25.8716
1335.6        25.6981
1335.7        25.6954
1335.8        25.7383
1335.9        25.7604
1336          25.7421
1336.1        25.7391
1336.2        25.7797
1336.3        25.7947
1336.4         25.708
1336.5        25.7548
1336.6        25.7275
1336.7        25.6109
1336.8        25.4744
1336.9         25.313
1337          25.2487
1337.1        25.2814
1337.2        25.2192
1337.3        25.1538
1337.4         25.194
1337.5        25.2974
1337.6        25.5691
1337.7        25.9181
1337.8        26.0334
1337.9        25.9499
1338           25.827
1338.1        25.8028
1338.2         25.698
1338.3         25.539
1338.4        25.5235
1338.5        25.6266
1338.6        25.8021
1338.7        26.0445
1338.8        26.1496
1338.9        26.1477
1339          26.2238
1339.1        26.1458
1339.2        26.1888
1339.3        26.2137
1339.4        26.2822
1339.5        26.5119
1339.6         26.851
1339.7        27.1004
1339.8         27.149
1339.9        27.0806
1340          26.9263
1340.1        26.9019
1340.2        27.0896
1340.3        27.2644
1340.4        27.5353
1340.5        27.8138
1340.6        28.3055
1340.7        28.8965
1340.8        29.1093
1340.9        29.2905
1341          29.3585
1341.1        29.3516
1341.2        29.5212
1341.3        29.7385
1341.4        29.9309
1341.5        30.0826
1341.6        30.2069
1341.7        30.1663
1341.8        30.1548
1341.9        30.3646
1342          30.6541
1342.1        30.8018
1342.2        30.8782
1342.3        30.9652
1342.4        30.8209
1342.5        30.5827
1342.6        30.4802
1342.7        30.5467
1342.8        30.5002
1342.9        30.3105
1343          30.2461
1343.1         30.299
1343.2        30.3387
1343.3        30.4364
1343.4        30.6036
1343.5        30.7226
1343.6        30.5531
1343.7        30.2686
1343.8        30.0588
1343.9        29.8376
1344          29.8865
1344.1        30.0457
1344.2        30.0117
1344.3        30.1579
1344.4        30.2336
1344.5        29.9589
1344.6        29.8141
1344.7        29.8451
1344.8        29.9203
1344.9        29.9495
1345          29.8263
1345.1        29.8066
1345.2        29.7737
1345.3        29.5694
1345.4        29.4357
1345.5        29.4721
1345.6        29.5712
1345.7        29.5628
1345.8        29.4441
1345.9         29.253
1346          28.9281
1346.1        28.6197
1346.2         28.479
1346.3        28.4772
1346.4          28.47
1346.5        28.4114
1346.6        28.5344
1346.7        28.5335
1346.8        28.4535
1346.9         28.314
1347          28.1585
1347.1        27.9745
1347.2        27.7317
1347.3        27.5414
1347.4        27.2896
1347.5        27.0175
1347.6        26.8573
1347.7        26.8976
1347.8         26.819
1347.9        26.6212
1348          26.6685
1348.1        26.7603
1348.2        27.0503
1348.3        27.3373
1348.4        27.6164
1348.5        28.1088
1348.6          28.39
1348.7        28.5442
1348.8        28.5726
1348.9        28.5405
1349          28.5579
1349.1        28.5772
1349.2        28.4161
1349.3          28.35
1349.4        28.4085
1349.5        28.4933
1349.6        28.6072
1349.7        28.4121
1349.8         28.379
1349.9        28.4929
1350          28.6597
1350.1        28.7935
1350.2        28.9794
1350.3        29.0263
1350.4        28.9689
1350.5        28.9568
1350.6        28.8737
1350.7        28.6449
1350.8        28.5155
1350.9        28.6499
1351          28.8478
1351.1        28.9366
1351.2        28.9371
1351.3        29.0074
1351.4        29.0064
1351.5        29.0294
1351.6        29.0173
1351.7        28.8709
1351.8         28.696
1351.9        28.5466
1352          28.3771
1352.1        28.2267
1352.2        28.1249
1352.3        28.0943
1352.4        28.1302
1352.5        28.1428
1352.6        28.1908
1352.7        28.0968
1352.8        27.9194
1352.9        27.7645
1353          27.7886
1353.1        27.8016
1353.2        27.8164
1353.3        27.9274
1353.4        28.1065
1353.5        28.2839
1353.6        28.4477
1353.7        28.6041
1353.8        28.6495
1353.9        28.6029
1354          28.6724
1354.1         28.766
1354.2         28.748
1354.3        28.6027
1354.4        28.3914
1354.5         28.213
1354.6        28.0311
1354.7        28.0118
1354.8        28.0308
1354.9         28.131
1355          28.0944
1355.1        28.0414
1355.2        27.9729
1355.3        27.9044
1355.4        27.8068
1355.5        27.6376
1355.6        27.3948
1355.7        27.0776
1355.8         26.923
1355.9        26.8866
1356           26.823
1356.1        26.7304
1356.2        26.6789
1356.3        26.5702
1356.4        26.5715
1356.5        26.6283
1356.6        26.6495
1356.7        26.6776
1356.8         26.638
1356.9        26.6409
1357          26.6366
1357.1        26.6104
1357.2        26.7196
1357.3        26.7757
1357.4        26.8351
1357.5         26.986
1357.6        27.0175
1357.7        26.9082
1357.8        26.8687
1357.9        26.9804
1358          27.0043
1358.1        26.9672
1358.2        26.9268
1358.3        26.7463
1358.4        26.5181
1358.5        26.4782
1358.6        26.5624
1358.7        26.6036
1358.8        26.6359
1358.9        26.7371
1359          26.8885
1359.1        27.1263
1359.2        27.2531
1359.3        27.4776
1359.4         27.583
1359.5        27.8015
1359.6        27.8865
1359.7        27.8715
1359.8        27.6971
1359.9        27.4699
1360          27.3426
1360.1        27.2568
1360.2        27.1738
1360.3        27.1486
1360.4        27.2973
1360.5        27.4586
1360.6         27.466
1360.7        27.3666
1360.8        27.3344
1360.9        27.3582
1361          27.3423
1361.1        27.3873
1361.2         27.446
1361.3        27.6107
1361.4        27.7681
1361.5        27.8256
1361.6        27.8829
1361.7        27.7566
1361.8        27.5637
1361.9        27.4524
1362          27.4839
1362.1        27.5421
1362.2        27.6349
1362.3        27.6669
1362.4        27.6703
1362.5        27.7638
1362.6        27.7738
1362.7        27.7826
1362.8        27.6627
1362.9        27.4429
1363          27.2726
1363.1        27.2308
1363.2        27.2313
1363.3        27.5303
1363.4        27.7567
1363.5        28.0065
1363.6        28.0882
1363.7        28.1777
1363.8        28.2852
1363.9        28.3089
1364          28.3892
1364.1        28.3674
1364.2        28.5045
1364.3        28.7712
1364.4        28.8783
1364.5        29.0334
1364.6        29.1649
1364.7        29.3892
1364.8        29.4223
1364.9        29.4692
1365          29.6492
1365.1        29.6904
1365.2        29.6197
1365.3        29.3843
1365.4        29.1076
1365.5        29.0361
1365.6        28.9983
1365.7          28.88
1365.8        28.8951
1365.9         28.802
1366           28.728
1366.1        28.5379
1366.2        28.3038
1366.3        28.0311
1366.4        27.8488
1366.5        27.8917
1366.6        27.9183
1366.7        27.9801
1366.8        28.0141
1366.9        28.0603
1367          28.1753
1367.1        28.4366
1367.2        28.5916
1367.3        28.7571
1367.4        28.9927
1367.5        29.1638
1367.6        29.3494
1367.7        29.6093
1367.8        29.8515
1367.9        29.9039
1368          29.9087
1368.1        29.9004
1368.2        29.9675
1368.3        30.1367
1368.4         30.144
1368.5        30.1455
1368.6        30.0934
1368.7        29.9726
1368.8        29.8841
1368.9        29.8044
1369          29.7315
1369.1        29.5582
1369.2        29.4977
1369.3        29.5598
1369.4        29.6115
1369.5        29.4134
1369.6        29.2053
1369.7        29.2014
1369.8        29.2475
1369.9        29.4059
1370          29.5324
1370.1        29.6028
1370.2        29.4948
1370.3        29.4626
1370.4        29.5839
1370.5        29.6016
1370.6        29.3854
1370.7        29.1736
1370.8        29.0942
1370.9        29.0808
1371          29.0313
1371.1        28.9708
1371.2        28.8929
1371.3        28.8258
1371.4        28.5927
1371.5        28.6108
1371.6        28.6445
1371.7        28.5575
1371.8        28.4654
1371.9        28.4918
1372          28.5186
1372.1        28.1369
1372.2        27.8529
1372.3        27.8805
1372.4        27.8895
1372.5        27.7921
1372.6        27.6522
1372.7        27.5768
1372.8         27.657
1372.9        27.6671
1373          27.7585
1373.1        27.7868
1373.2        27.9259
1373.3        28.1426
1373.4        28.2124
1373.5        28.2769
1373.6        28.4776
1373.7         28.522
1373.8        28.5819
1373.9         28.539
1374          28.5363
1374.1        28.4777
1374.2        28.5191
1374.3        28.6167
1374.4        28.8071
1374.5        29.0963
1374.6        29.2113
1374.7        29.0107
1374.8        28.6838
1374.9        28.5749
1375          28.5854
1375.1        28.5971
1375.2        28.5608
1375.3        28.5076
1375.4        28.6393
1375.5         28.779
1375.6        28.9102
1375.7        29.1749
1375.8        29.5136
1375.9        29.6651
1376          29.6286
1376.1        29.4837
1376.2        29.4822
1376.3        29.6498
1376.4         29.956
1376.5        30.1767
1376.6        30.2762
1376.7        30.3201
1376.8         30.442
1376.9        30.4789
1377           30.563
1377.1        30.4501
1377.2        30.4624
1377.3        30.5768
1377.4        30.6402
1377.5        30.7223
1377.6         30.779
1377.7        30.7774
1377.8        30.8471
1377.9        30.8387
1378          30.7716
1378.1         30.775
1378.2        30.7576
1378.3        30.6272
1378.4        30.4365
1378.5        30.2325
1378.6        30.2029
1378.7        30.0682
1378.8        30.1065
1378.9        30.1188
1379          30.1966
1379.1        30.2491
1379.2        30.1094
1379.3        29.9647
1379.4        29.8693
1379.5        29.9203
1379.6        29.9206
1379.7        29.8231
1379.8        29.7546
1379.9        29.4732
1380          29.2173
1380.1        29.0593
1380.2        29.1071
1380.3        29.2379
1380.4        29.1113
1380.5        29.0616
1380.6        29.0575
1380.7         29.138
1380.8        29.0937
1380.9        29.0311
1381          29.0758
1381.1        29.1334
1381.2        29.2843
1381.3        29.4735
1381.4        29.6157
1381.5          29.76
1381.6        29.8646
1381.7        30.2506
1381.8        30.5517
1381.9         30.832
1382          30.9733
1382.1        30.9828
1382.2        30.9387
1382.3        30.7946
1382.4        30.6071
1382.5        30.4161
1382.6        30.3882
1382.7        30.2968
1382.8        30.1304
1382.9        29.9544
1383           29.786
1383.1        29.6652
1383.2        29.6432
1383.3        29.7424
1383.4        29.6863
1383.5        29.5005
1383.6         29.355
1383.7        29.1678
1383.8        28.8544
1383.9        28.5139
1384          28.3152
1384.1        28.1548
1384.2        27.9795
1384.3        27.7877
1384.4        27.6626
1384.5        27.6004
1384.6        27.6175
1384.7        27.6523
1384.8        27.7356
1384.9        27.8674
1385           27.915
1385.1        27.8656
1385.2        28.0169
1385.3        28.2737
1385.4        28.2767
1385.5        28.0393
1385.6        27.9794
1385.7        27.8944
1385.8         27.754
1385.9        27.6595
1386          27.7218
1386.1         27.947
1386.2        28.1074
1386.3        28.1959
1386.4        28.1446
1386.5        28.0288
1386.6        27.8059
1386.7        27.7556
1386.8        27.8933
1386.9        28.1637
1387          28.4378
1387.1        28.7891
1387.2        28.9729
1387.3        29.1519
1387.4        29.3612
1387.5        29.3912
1387.6        29.4235
1387.7        29.4262
1387.8        29.4207
1387.9        29.2959
1388          29.0423
1388.1        28.6724
1388.2        28.4792
1388.3        28.5687
1388.4        28.6607
1388.5        28.8132
1388.6        28.7958
1388.7        28.7417
1388.8         28.605
1388.9        28.2882
1389          28.0015
1389.1        27.7658
1389.2        27.6305
1389.3         27.643
1389.4        27.8648
1389.5         28.036
1389.6        27.9604
1389.7        27.9168
1389.8        28.0934
1389.9        28.2877
1390          28.2964
1390.1        28.0589
1390.2          27.76
1390.3        27.7448
1390.4        27.7227
1390.5        27.7584
1390.6        27.8443
1390.7        27.8858
1390.8        27.8905
1390.9        27.9459
1391          28.2972
1391.1        28.6752
1391.2        28.9232
1391.3         29.064
1391.4        29.2765
1391.5         29.543
1391.6        29.7839
1391.7        30.0602
1391.8        30.4401
1391.9        30.5481
1392          30.5773
1392.1        30.4414
1392.2        30.7072
1392.3        31.3014
1392.4        31.6108
1392.5        31.7947
1392.6        32.0296
1392.7        32.2742
1392.8         32.365
1392.9        32.2869
1393          32.2801
1393.1        32.0461
1393.2        31.8683
1393.3        31.7152
1393.4         31.519
1393.5        31.4062
1393.6        31.1995
1393.7        30.8625
1393.8        30.6404
1393.9        30.7289
1394          30.8461
1394.1        30.8194
1394.2        30.6338
1394.3        30.1841
1394.4        29.8712
1394.5        29.6256
1394.6        29.5113
1394.7        29.5511
1394.8        29.5998
1394.9        29.8535
1395          30.0737
1395.1        30.2083
1395.2        30.2219
1395.3        29.9906
1395.4        29.9169
1395.5        29.9659
1395.6         30.075
1395.7        30.1863
1395.8        30.3637
1395.9        30.4726
1396          30.3723
1396.1        30.3455
1396.2        30.3757
1396.3        30.4801
1396.4        30.4962
1396.5        30.4875
1396.6        30.4978
1396.7        30.3931
1396.8        30.2326
1396.9        30.1396
1397          30.0613
1397.1        30.0279
1397.2         29.971
1397.3        30.0328
1397.4        30.0882
1397.5        30.1659
1397.6        30.4365
1397.7        31.0067
1397.8        31.3302
1397.9        31.6078
1398           31.757
1398.1        31.7122
1398.2        31.5662
1398.3         31.544
1398.4        31.5152
1398.5        31.3818
1398.6        31.1826
1398.7        31.1765
1398.8        31.1855
1398.9        31.0783
1399          30.9813
1399.1        30.9027
1399.2        30.8456
1399.3        30.7736
1399.4         30.691
1399.5        30.5025
1399.6        30.3652
1399.7        30.2571
1399.8        30.1362
1399.9        29.9503
1400          29.9813
1400.1         30.218
1400.2        30.3842
1400.3        30.5588
1400.4        30.6206
1400.5        30.6265
1400.6        30.6417
1400.7         30.732
1400.8        30.6831
1400.9        30.7029
1401          30.6893
1401.1        30.5644
1401.2        30.3665
1401.3        30.0728
1401.4        29.9077
1401.5        30.1209
1401.6        30.4332
1401.7          30.62
1401.8        30.7317
1401.9        30.6585
1402          30.7484
1402.1        30.9448
1402.2        30.8752
1402.3        30.7469
1402.4        30.5129
1402.5        30.5764
1402.6        30.6837
1402.7        30.7969
1402.8        30.9254
1402.9        30.9849
1403          31.0617
1403.1        30.9888
1403.2        30.9379
1403.3        31.0085
1403.4         30.986
1403.5        30.9656
1403.6        31.0702
1403.7        31.2958
1403.8        31.5743
1403.9        31.8776
1404          31.8687
1404.1         31.766
1404.2        31.9032
1404.3        32.0294
1404.4        31.9555
1404.5         31.861
1404.6        31.7046
1404.7        31.4962
1404.8        31.1934
1404.9        30.9149
1405          30.7491
1405.1        30.5707
1405.2        30.5041
1405.3        30.5537
1405.4        30.4053
1405.5        30.1229
1405.6        29.8772
1405.7        29.7235
1405.8        29.8263
1405.9        30.0401
1406          30.1134
1406.1        30.1057
1406.2        30.0787
1406.3        30.1057
1406.4         30.116
1406.5        30.2899
1406.6        30.4392
1406.7        30.3234
1406.8        30.2717
1406.9        30.3769
1407           30.599
1407.1        30.7654
1407.2        30.7471
1407.3         30.656
1407.4        30.5705
1407.5        30.5037
1407.6        30.4497
1407.7        30.5041
1407.8        30.5347
1407.9        30.5273
1408          30.6339
1408.1        30.6958
1408.2        30.7861
1408.3        31.0137
1408.4        31.1923
1408.5         31.187
1408.6        31.1096
1408.7        30.9595
1408.8        31.0003
1408.9        31.1312
1409          31.3815
1409.1        31.6482
1409.2        31.6323
1409.3        31.4467
1409.4        31.2095
1409.5        30.8052
1409.6        30.3786
1409.7         30.123
1409.8        29.9214
1409.9        29.8903
1410          29.7939
1410.1        29.4404
1410.2        29.2393
1410.3         29.075
1410.4        28.9547
1410.5        28.9829
1410.6        29.0221
1410.7        29.0803
1410.8        29.2105
1410.9        29.2669
1411          29.1843
1411.1        29.1949
1411.2        29.2549
1411.3         29.187
1411.4         29.126
1411.5         29.056
1411.6        29.1876
1411.7        29.4588
1411.8         29.676
1411.9        29.7872
1412          29.6904
1412.1        29.5926
1412.2        29.5743
1412.3        29.6671
1412.4        29.7631
1412.5        29.7457
1412.6        29.7846
1412.7         29.898
1412.8        29.9461
1412.9        29.8663
1413          29.8554
1413.1        29.9297
1413.2        29.8858
1413.3        29.7089
1413.4        29.6285
1413.5        29.6143
1413.6        29.6658
1413.7        29.6492
1413.8        29.6404
1413.9        29.7295
1414          29.7472
1414.1        29.7553
1414.2        29.8899
1414.3        30.0696
1414.4        30.1668
1414.5         30.179
1414.6        30.0494
1414.7        29.9046
1414.8        29.7655
1414.9        29.7682
1415          29.8699
1415.1        30.0938
1415.2        30.2278
1415.3        30.3401
1415.4        30.3816
1415.5        30.4958
1415.6        30.7024
1415.7        30.6808
1415.8        30.5673
1415.9        30.4019
1416          30.1459
1416.1         29.797
1416.2        29.6646
1416.3        29.6729
1416.4        29.6442
1416.5        29.5817
1416.6        29.5661
1416.7        29.5159
1416.8        29.3239
1416.9        29.1283
1417          29.2096
1417.1         29.354
1417.2        29.4798
1417.3        29.6383
1417.4        29.6855
1417.5        29.5696
1417.6        29.4467
1417.7        29.3436
1417.8        29.2365
1417.9        29.0734
1418           28.977
1418.1        28.8563
1418.2        28.6717
1418.3        28.4853
1418.4        28.5243
1418.5         28.806
1418.6        29.1801
1418.7        29.4607
1418.8        29.5587
1418.9        29.7809
1419          30.1197
1419.1        30.5089
1419.2        30.8256
1419.3        31.0952
1419.4        31.3961
1419.5        31.8073
1419.6        32.1581
1419.7        32.3825
1419.8        32.5588
1419.9        32.7148
1420          32.8515
1420.1         32.889
1420.2         32.953
1420.3        33.0251
1420.4        33.0251
1420.5        33.0695
1420.6        33.0577
1420.7        32.8666
1420.8         32.687
1420.9        32.7176
1421          33.0768
1421.1        33.2827
1421.2        33.1295
1421.3        32.8829
1421.4        32.8759
1421.5        32.9486
1421.6        33.0994
1421.7        33.1102
1421.8        32.9296
1421.9        32.7024
1422          32.2749
1422.1        31.7392
1422.2        31.3372
1422.3         31.182
1422.4        31.3067
1422.5        31.4761
1422.6        31.5602
1422.7        31.6275
1422.8        31.6741
1422.9        31.9621
1423          32.1622
1423.1        32.3056
1423.2        32.5922
1423.3        32.8024
1423.4        32.9699
1423.5        33.0163
1423.6         32.908
1423.7        32.6604
1423.8         32.483
1423.9        32.2527
1424          32.0885
1424.1        32.0886
1424.2        32.1527
1424.3        32.3044
1424.4        32.4203
1424.5        32.3811
1424.6          32.34
1424.7        32.4621
1424.8        32.6129
1424.9        32.6395
1425          32.4331
1425.1        32.0276
1425.2        31.6968
1425.3        31.5464
1425.4        31.4768
1425.5        31.3172
1425.6        31.1568
1425.7        31.1512
1425.8        31.2634
1425.9        31.4294
1426          31.5207
1426.1        31.4221
1426.2        31.1538
1426.3        30.6903
1426.4        30.3279
1426.5        30.0969
1426.6        30.0424
1426.7        30.1289
1426.8        30.1338
1426.9        30.0195
1427           29.923
1427.1        29.9861
1427.2        30.0898
1427.3        30.1931
1427.4        30.2039
1427.5        30.1728
1427.6        30.0908
1427.7        29.9402
1427.8        29.7569
1427.9        29.5563
1428          29.4911
1428.1        29.5005
1428.2        29.5036
1428.3        29.5484
1428.4        29.5557
1428.5        29.4311
1428.6        29.3127
1428.7        29.2515
1428.8        29.1651
1428.9        29.1882
1429          29.2883
1429.1          29.48
1429.2        29.6593
1429.3        29.8697
1429.4        29.7412
1429.5        29.4338
1429.6        29.2808
1429.7        29.2853
1429.8        29.4144
1429.9        29.5301
1430          29.3486
1430.1        29.1377
1430.2        29.0447
1430.3        29.0651
1430.4        29.2331
1430.5        29.3174
1430.6        29.2835
1430.7        29.3353
1430.8        29.3315
1430.9        29.1675
1431          29.2028
1431.1         29.364
1431.2        29.5103
1431.3        29.3734
1431.4        29.0943
1431.5        29.0424
1431.6        29.2079
1431.7        29.2696
1431.8        29.1153
1431.9         29.023
1432          28.8614
1432.1        28.8078
1432.2        28.8269
1432.3        28.8242
1432.4        28.8433
1432.5        28.8101
1432.6        28.7595
1432.7        28.6839
1432.8        28.6915
1432.9        28.6931
1433          28.7158
1433.1        28.8815
1433.2        28.9815
1433.3        28.9681
1433.4        28.8098
1433.5        28.6581
1433.6        28.5919
1433.7        28.6474
1433.8        28.6009
1433.9        28.6004
1434          28.6467
1434.1        28.5912
1434.2        28.6137
1434.3        28.4721
1434.4        28.4273
1434.5        28.4606
1434.6        28.5203
1434.7        28.5501
1434.8        28.6331
1434.9         28.891
1435          29.0148
1435.1        29.0155
1435.2        29.0227
1435.3        29.0786
1435.4        29.0208
1435.5        28.8838
1435.6         28.911
1435.7        29.1216
1435.8        29.2595
1435.9        29.2912
1436          29.1354
1436.1        28.9239
1436.2        28.7637
1436.3        28.5146
1436.4        28.2822
1436.5        28.1927
1436.6        28.1429
1436.7        27.9451
1436.8         28.001
1436.9        28.0218
1437          28.1562
1437.1        28.2342
1437.2        28.2037
1437.3        28.1819
1437.4        28.3505
1437.5        28.6048
1437.6        28.7667
1437.7        28.6496
1437.8        28.5281
1437.9        28.5254
1438          28.4976
1438.1        28.3999
1438.2        28.2486
1438.3        28.1408
1438.4        28.1466
1438.5        28.1892
1438.6        28.1727
1438.7        28.0674
1438.8        27.9227
1438.9        27.8758
1439          28.1107
1439.1        28.4065
1439.2        28.6444
1439.3        29.0614
1439.4        29.2435
1439.5        29.2735
1439.6        29.1541
1439.7        29.0109
1439.8        29.0628
1439.9        29.1109
1440          29.1529
1440.1        29.0521
1440.2        29.0246
1440.3        29.1283
1440.4        29.1624
1440.5        29.0774
1440.6        28.9279
1440.7        28.8713
1440.8        28.9548
1440.9        29.0101
1441          28.9249
1441.1        28.9667
1441.2        29.0655
1441.3        29.1228
1441.4        29.1363
1441.5         29.224
1441.6        29.3731
1441.7        29.7124
1441.8        30.1972
1441.9        30.5933
1442           30.828
1442.1        31.0051
1442.2        31.0118
1442.3         31.092
1442.4         31.104
1442.5        31.2574
1442.6        31.2613
1442.7        31.1242
1442.8        31.2701
1442.9        31.4957
1443          31.5807
1443.1        31.6853
1443.2        31.9372
1443.3        32.2715
1443.4        32.6301
1443.5         32.807
1443.6        32.9785
1443.7        33.1356
1443.8        33.2795
1443.9        33.2391
1444          33.1135
1444.1        33.0569
1444.2        33.0109
1444.3        32.9677
1444.4        32.7715
1444.5        32.3278
1444.6        32.1484
1444.7        32.1721
1444.8        32.4035
1444.9        32.7374
1445          32.8222
1445.1        32.8366
1445.2        32.4414
1445.3         32.104
1445.4        31.9532
1445.5        31.9005
1445.6        31.8383
1445.7        31.7814
1445.8        31.7236
1445.9        31.6212
1446          31.5859
1446.1        31.6339
1446.2        31.6825
1446.3        31.9095
1446.4        32.0767
1446.5        32.0281
1446.6        31.8579
1446.7        31.7703
1446.8        31.8979
1446.9        32.0519
1447          32.0294
1447.1        32.0784
1447.2        32.2302
1447.3         32.426
1447.4        32.6173
1447.5        32.5799
1447.6        32.4974
1447.7        32.5425
1447.8        32.4654
1447.9        32.4393
1448          32.6518
1448.1         32.799
1448.2        32.6781
1448.3        32.4938
1448.4        32.4106
1448.5        32.4496
1448.6        32.6355
1448.7        32.8004
1448.8        33.0784
1448.9         33.603
1449          34.0915
1449.1        34.5492
1449.2        34.7938
1449.3        34.9155
1449.4        35.0495
1449.5        35.1675
1449.6        35.3326
1449.7        35.4786
1449.8        35.6844
1449.9        35.9308
1450          35.9998
1450.1        36.1605
1450.2        36.3537
1450.3        36.7323
1450.4        37.2079
1450.5        37.5655
1450.6        37.5287
1450.7        37.2236
1450.8        36.8863
1450.9        36.6793
1451           36.617
1451.1        36.4096
1451.2        36.3124
1451.3         36.332
1451.4        36.4541
1451.5        36.7552
1451.6        36.9634
1451.7        36.9009
1451.8        36.7635
1451.9        36.4666
1452          36.2958
1452.1        36.1801
1452.2        36.1048
1452.3        35.7561
1452.4        35.3754
1452.5        35.1563
1452.6        35.2326
1452.7         35.405
1452.8        35.5553
1452.9        35.4316
1453          35.4704
1453.1        35.5461
1453.2        35.5952
1453.3        35.5625
1453.4        35.5093
1453.5        35.1858
1453.6        34.8121
1453.7        34.7483
1453.8        34.7949
1453.9        34.8658
1454          35.0028
1454.1        35.3979
1454.2        35.7243
1454.3        35.9895
1454.4        36.1471
1454.5        36.2741
1454.6        36.5153
1454.7        36.7177
1454.8        36.7396
1454.9        36.6886
1455          36.5723
1455.1        36.5008
1455.2        36.5848
1455.3        36.6647
1455.4        36.7156
1455.5        36.8353
1455.6        36.8322
1455.7        36.7396
1455.8        36.7645
1455.9         36.829
1456          36.8353
1456.1        36.7312
1456.2        36.5277
1456.3        36.2091
1456.4        36.0008
1456.5        35.6516
1456.6        35.5605
1456.7         35.624
1456.8        35.5156
1456.9        35.5566
1457          35.6036
1457.1        35.7614
1457.2        35.7726
1457.3        35.8394
1457.4        35.8763
1457.5        35.8835
1457.6        35.9524
1457.7        36.0513
1457.8        36.2008
1457.9         36.302
1458          36.2772
1458.1        36.1946
1458.2         36.206
1458.3        36.3248
1458.4        36.1595
1458.5        36.0389
1458.6        36.2018
1458.7          36.45
1458.8        36.6107
1458.9        36.8217
1459          36.8957
1459.1        36.8217
1459.2        36.9322
1459.3        37.1723
1459.4        37.0563
1459.5         37.002
1459.6         36.878
1459.7        36.7177
1459.8        36.3579
1459.9        35.9051
1460          35.5993
1460.1        35.0505
1460.2        34.5664
1460.3        33.9255
1460.4        33.7227
1460.5        33.8204
1460.6        34.0475
1460.7        34.3517
1460.8        34.5402
1460.9        34.7999
1461          34.9794
1461.1        35.1308
1461.2        35.4817
1461.3        35.7921
1461.4        35.9236
1461.5        36.0925
1461.6        36.3548
1461.7          36.42
1461.8        36.5454
1461.9        36.4987
1462          36.5101
1462.1        36.6336
1462.2        36.9707
1462.3        37.2749
1462.4        37.5277
1462.5        37.3534
1462.6        37.2079
1462.7        37.1995
1462.8        37.2654
1462.9        37.3461
1463          37.7191
1463.1        38.1543
1463.2        38.4184
1463.3        38.6515
1463.4        38.7048
1463.5        38.5163
1463.6        38.4301
1463.7        38.6782
1463.8        38.6355
1463.9        38.4269
1464          38.2486
1464.1         38.185
1464.2        38.1373
1464.3        38.0209
1464.4        37.9068
1464.5        37.9755
1464.6        37.7887
1464.7        37.4332
1464.8        37.3985
1464.9         37.211
1465           37.002
1465.1        36.8051
1465.2        36.8353
1465.3        36.9947
1465.4        36.9801
1465.5        36.8915
1465.6        36.7198
1465.7        36.4231
1465.8        36.1998
1465.9        36.2803
1466          36.3175
1466.1        36.2307
1466.2        36.1141
1466.3        35.9195
1466.4         35.788
1466.5        35.8321
1466.6        35.8198
1466.7        35.5932
1466.8        35.2591
1466.9         35.084
1467          34.9469
1467.1        34.6239
1467.2        34.6098
1467.3        34.7129
1467.4         34.809
1467.5        34.6138
1467.6        34.4927
1467.7        34.4363
1467.8        34.5422
1467.9        34.9023
1468          35.0546
1468.1        34.9855
1468.2        34.8901
1468.3        34.9926
1468.4        35.2316
1468.5        35.7274
1468.6        36.1389
1468.7        36.4521
1468.8        36.6035
1468.9        36.7188
1469          36.8488
1469.1        36.9968
1469.2        37.2592
1469.3        37.5876
1469.4        37.6917
1469.5        37.7992
1469.6        37.6559
1469.7        37.4919
1469.8        37.3031
1469.9        37.2895
1470          37.2885
1470.1        37.2634
1470.2        37.2142
1470.3        37.2173
1470.4         37.143
1470.5        37.0605
1470.6        36.8384
1470.7        36.2287
1470.8          36.01
1470.9         35.974
1471          35.7921
1471.1        35.7336
1471.2        35.7377
1471.3        35.6485
1471.4        35.2969
1471.5         35.011
1471.6        34.7193
1471.7        34.5345
1471.8        34.3574
1471.9        34.1938
1472          33.9248
1472.1        33.7039
1472.2        33.4192
1472.3        33.3158
1472.4        33.3901
1472.5        33.4955
1472.6        33.4176
1472.7        33.3693
1472.8        33.4586
1472.9        33.5768
1473          33.6723
1473.1        33.7026
1473.2        33.7122
1473.3        33.4327
1473.4        33.2013
1473.5        33.1184
1473.6        33.0634
1473.7        33.1823
1473.8        33.2993
1473.9        33.2079
1474          33.1328
1474.1        33.1856
1474.2        33.2333
1474.3        32.9382
1474.4        32.6944
1474.5        32.6069
1474.6        32.8116
1474.7        33.0262
1474.8        33.1009
1474.9        33.1003
1475          33.1567
1475.1        33.2152
1475.2        33.1186
1475.3        33.0676
1475.4         33.215
1475.5        33.2086
1475.6        33.0757
1475.7        33.0538
1475.8        33.2129
1475.9        33.1731
1476          33.1891
1476.1        33.3047
1476.2        33.4566
1476.3        33.4421
1476.4        33.3304
1476.5        33.2763
1476.6        33.1771
1476.7        33.0381
1476.8        33.1514
1476.9        33.4641
1477          33.8476
1477.1        34.2719
1477.2        34.5545
1477.3        34.8063
1477.4        34.9784
1477.5        35.1584
1477.6        35.3966
1477.7        35.6982
1477.8        35.8284
1477.9        35.5876
1478          35.4619
1478.1         35.469
1478.2        35.4148
1478.3        35.4066
1478.4        35.5179
1478.5        35.5273
1478.6        35.4745
1478.7        35.8112
1478.8        36.0423
1478.9        36.1597
1479          36.2908
1479.1        36.2401
1479.2        36.2804
1479.3        36.4646
1479.4        36.4749
1479.5        36.4428
1479.6        36.3713
1479.7        36.2586
1479.8        36.1471
1479.9        36.1152
1480          36.1616
1480.1        36.1554
1480.2         36.175
1480.3        36.1244
1480.4        36.2566
1480.5        36.4573
1480.6        36.4521
1480.7        36.3155
1480.8        36.2256
1480.9        36.3568
1481          36.4324
1481.1        36.3817
1481.2          36.24
1481.3        36.0976
1481.4        35.7305
1481.5        35.4367
1481.6        35.2428
1481.7        35.1664
1481.8         35.083
1481.9        34.7766
1482           34.721
1482.1        34.7554
1482.2        34.6462
1482.3        34.4877
1482.4        34.3035
1482.5        34.3236
1482.6        34.5089
1482.7        34.6361
1482.8        34.6129
1482.9        34.5422
1483          34.4232
1483.1         34.205
1483.2        34.0166
1483.3        33.8255
1483.4        33.6788
1483.5        33.5693
1483.6        33.5802
1483.7        33.7974
1483.8        34.0896
1483.9        34.4484
1484          34.6997
1484.1        34.9774
1484.2        35.2489
1484.3        35.2459
1484.4        35.3366
1484.5        35.3652
1484.6        35.4326
1484.7        35.4336
1484.8        35.4561
1484.9        35.5973
1485          35.7377
1485.1        35.8928
1485.2        36.0688
1485.3        36.4759
1485.4        36.6897
1485.5         36.777
1485.6        36.8363
1485.7        36.9979
1485.8        36.9895
1485.9        36.8832
1486          36.7572
1486.1        36.5288
1486.2        36.2741
1486.3        36.0502
1486.4        36.0337
1486.5        35.9483
1486.6        35.9246
1486.7        35.9864
1486.8        36.0214
1486.9        36.1843
1487          36.2762
1487.1        36.3051
1487.2        36.0543
1487.3        35.5512
1487.4        35.1624
1487.5        34.8051
1487.6        34.6898
1487.7        34.5585
1487.8        34.4153
1487.9        34.5867
1488          34.6382
1488.1        34.8385
1488.2        35.2286
1488.3        35.4367
1488.4        35.6362
1488.5        35.8219
1488.6        35.9493
1488.7         36.042
1488.8        36.3434
1488.9        36.6928
1489          36.8041
1489.1        36.8363
1489.2        36.8696
1489.3        36.7375
1489.4        36.7021
1489.5        36.8217
1489.6        36.5713
1489.7        36.4935
1489.8        36.3279
1489.9        36.2153
1490           36.174
1490.1        36.0348
1490.2        35.8733
1490.3        35.8466
1490.4        35.9247
1490.5        35.9772
1490.6        35.9988
1490.7        35.9113
1490.8        35.7152
1490.9        35.6814
1491           35.938
1491.1         36.391
1491.2        36.4884
1491.3        36.3538
1491.4        36.3145
1491.5        36.4614
1491.6        36.5371
1491.7        36.3196
1491.8        36.2297
1491.9        36.1451
1492          36.1142
1492.1        36.1389
1492.2        35.9813
1492.3        35.8147
1492.4        35.6076
1492.5        35.5811
1492.6         35.531
1492.7        35.6897
1492.8        35.7574
1492.9          35.74
1493          35.9207
1493.1        36.0802
1493.2        36.1101
1493.3        36.0915
1493.4        36.1307
1493.5        36.3662
1493.6        36.3207
1493.7        36.5091
1493.8        36.8009
1493.9         37.141
1494          37.2372
1494.1        37.1807
1494.2        37.2728
1494.3        37.0292
1494.4        36.9864
1494.5        37.0031
1494.6        37.0939
1494.7        37.1399
1494.8        37.0856
1494.9        37.0292
1495          36.8749
1495.1        36.7001
1495.2        36.6606
1495.3        36.8874
1495.4        37.1911
1495.5        37.3304
1495.6        37.2979
1495.7        37.0334
1495.8        37.0814
1495.9        37.1608
1496          37.3534
1496.1        37.4877
1496.2        37.4573
1496.3        37.2257
1496.4        37.3943
1496.5        37.7686
1496.6        37.8878
1496.7        37.6191
1496.8        37.3461
1496.9        37.4951
1497          37.6686
1497.1        37.5298
1497.2        37.4646
1497.3        37.4258
1497.4        37.2393
1497.5        37.2089
1497.6        37.1347
1497.7        37.1159
1497.8        37.1075
1497.9        37.0605
1498          36.9781
1498.1        36.5972
1498.2        36.3186
1498.3        35.7798
1498.4         35.305
1498.5        34.9571
1498.6        34.8952
1498.7        35.0862
1498.8        34.9187
1498.9        34.6709
1499          34.3209
1499.1        34.1499
1499.2        34.0768
1499.3        34.2467
1499.4        34.3849
1499.5        34.4826
1499.6        34.4898
1499.7        34.3738
1499.8        34.2196
1499.9        34.2224
1500          34.3421
1500.1        34.5975
1500.2        35.0266
1500.3        35.5207
1500.4        35.7008
1500.5        35.8363
1500.6         35.972
1500.7        36.1172
1500.8        36.2215
1500.9         36.077
1501          35.9648
1501.1        35.5522
1501.2        35.5205
1501.3         35.751
1501.4        35.9421
1501.5        36.0636
1501.6        36.1152
1501.7        36.1523
1501.8        36.1389
1501.9        36.0935
1502          36.0327
1502.1        35.9915
1502.2        36.0904
1502.3        36.1946
1502.4        36.1513
1502.5        36.1193
1502.6        36.0605
1502.7        35.9885
1502.8         36.176
1502.9        36.4511
1503          36.6668
1503.1        36.6731
1503.2        36.7292
1503.3        36.8749
1503.4        36.8666
1503.5        36.9271
1503.6        36.9824
1503.7        37.0201
1503.8        36.9713
1503.9        36.8655
1504          36.8912
1504.1        36.8393
1504.2        36.9434
1504.3        36.9899
1504.4         37.001
1504.5        37.1767
1504.6        37.1881
1504.7        37.0433
1504.8         36.726
1504.9        36.3984
1505          36.0735
1505.1        35.6952
1505.2        35.4528
1505.3        35.1908
1505.4        35.0076
1505.5        35.0959
1505.6        35.1689
1505.7        35.2266
1505.8        35.2703
1505.9        35.2063
1506          35.0386
1506.1        34.7686
1506.2        34.8479
1506.3        35.0185
1506.4         34.912
1506.5        34.6343
1506.6         34.558
1506.7        34.8393
1506.8        34.9003
1506.9        34.8613
1507           34.805
1507.1        34.8785
1507.2        34.7923
1507.3        34.6927
1507.4         34.566
1507.5        34.2767
1507.6        33.9888
1507.7        33.8558
1507.8        33.5549
1507.9        33.1446
1508          33.0103
1508.1        33.2039
1508.2        33.2684
1508.3        33.4085
1508.4        33.5226
1508.5        33.6604
1508.6        33.5727
1508.7        33.4046
1508.8        33.1749
1508.9         32.826
1509          32.4531
1509.1        31.9395
1509.2        31.6201
1509.3        31.4227
1509.4        31.3502
1509.5        31.4915
1509.6        31.5796
1509.7        31.7651
1509.8        31.9579
1509.9        32.1359
1510          32.1376
1510.1        32.1796
1510.2        32.0823
1510.3        31.9203
1510.4        31.7328
1510.5        31.4586
1510.6         31.385
1510.7        31.4301
1510.8        31.5614
1510.9        31.6862
1511          31.9055
1511.1        32.0667
1511.2        32.2451
1511.3        32.5898
1511.4        32.7307
1511.5        32.5766
1511.6         32.278
1511.7        32.0475
1511.8        32.0345
1511.9        31.9526
1512          31.8849
1512.1        31.7594
1512.2        31.6666
1512.3        31.6746
1512.4        31.6818
1512.5        31.7708
1512.6         31.992
1512.7        32.1859
1512.8        32.1035
1512.9        31.8478
1513          31.7666
1513.1        31.7268
1513.2         31.881
1513.3        32.1692
1513.4        32.5372
1513.5        32.7139
1513.6        33.0257
1513.7         33.105
1513.8        32.9409
1513.9        32.7886
1514          32.9623
1514.1        33.2255
1514.2        33.4469
1514.3        33.6375
1514.4        33.6889
1514.5        33.6034
1514.6        33.5248
1514.7          33.74
1514.8        33.9814
1514.9        34.2823
1515          34.5015
1515.1        34.7632
1515.2        34.8685
1515.3        34.9232
1515.4        34.9646
1515.5        35.1158
1515.6        35.1819
1515.7        35.1383
1515.8        35.1333
1515.9         35.117
1516          35.0641
1516.1        34.7559
1516.2        34.6862
1516.3        34.6753
1516.4        34.8684
1516.5         34.922
1516.6         34.995
1516.7        35.2879
1516.8        35.4706
1516.9        35.7224
1517          35.6681
1517.1        35.2423
1517.2        34.9733
1517.3        34.8017
1517.4        34.8349
1517.5        34.8923
1517.6        34.9826
1517.7        34.9639
1517.8        34.8663
1517.9        34.8761
1518          34.9071
1518.1        35.0422
1518.2         35.148
1518.3        35.3221
1518.4        35.6115
1518.5        35.9098
1518.6        35.8964
1518.7        35.8532
1518.8        35.8346
1518.9        35.7688
1519          35.8734
1519.1         36.039
1519.2         36.107
1519.3        35.9978
1519.4        35.8528
1519.5        35.6568
1519.6        35.7491
1519.7        36.0647
1519.8        36.4221
1519.9        36.6689
1520          36.5807
1520.1        36.5838
1520.2        36.5372
1520.3        36.8374
1520.4        37.1713
1520.5        37.3178
1520.6        37.1985
1520.7        37.0668
1520.8        36.7656
1520.9        36.4668
1521          36.2135
1521.1        35.8492
1521.2        35.5664
1521.3         35.299
1521.4        35.0763
1521.5        34.9052
1521.6         34.732
1521.7        34.6626
1521.8        34.5863
1521.9        34.2745
1522          33.8908
1522.1        33.6238
1522.2        33.4233
1522.3        33.0587
1522.4        32.9036
1522.5        32.8862
1522.6         32.995
1522.7        33.0819
1522.8        33.1819
1522.9        33.1177
1523          33.1739
1523.1          33.34
1523.2        33.5892
1523.3        33.8032
1523.4        34.0249
1523.5        34.0978
1523.6        34.0304
1523.7        33.9495
1523.8        33.9152
1523.9        33.8788
1524          33.8789
1524.1        33.8913
1524.2        33.8686
1524.3        34.0667
1524.4        34.2203
1524.5        34.2573
1524.6        34.4762
1524.7         34.767
1524.8        34.9236
1524.9        35.0236
1525          35.1822
1525.1        35.2083
1525.2          35.28
1525.3        35.5559
1525.4        35.6225
1525.5        35.5162
1525.6          35.47
1525.7        35.4657
1525.8        35.4049
1525.9        35.2309
1526          35.1808
1526.1        35.0075
1526.2        34.7567
1526.3        34.7334
1526.4         34.714
1526.5        34.3354
1526.6        34.1067
1526.7        33.9529
1526.8        34.1391
1526.9        34.2589
1527          34.2384
1527.1        34.1019
1527.2        34.2024
1527.3         34.496
1527.4        34.6904
1527.5         34.862
1527.6        34.7963
1527.7        34.5889
1527.8        34.5806
1527.9        34.8094
1528          35.0785
1528.1        35.3092
1528.2        35.6267
1528.3        35.8656
1528.4        35.9632
1528.5        36.1218
1528.6        36.2084
1528.7         36.195
1528.8        36.1557
1528.9        36.0928
1529          35.8037
1529.1        35.3331
1529.2        34.9021
1529.3        34.3906
1529.4        34.0361
1529.5        33.9466
1529.6        33.8349
1529.7        33.6074
1529.8         33.346
1529.9        33.1007
1530          33.0565
1530.1         33.026
1530.2        33.0464
1530.3        33.0379
1530.4        33.0051
1530.5        33.0463
1530.6        33.2145
1530.7        33.4408
1530.8        33.6115
1530.9        33.6056
1531          33.6506
1531.1        33.8458
1531.2        34.0763
1531.3        34.2081
1531.4        34.2504
1531.5        34.2743
1531.6        34.3926
1531.7        34.6316
1531.8        34.7733
1531.9        34.7354
1532          34.4934
1532.1        34.0933
1532.2        34.2102
1532.3        34.5267
1532.4        34.4745
1532.5        34.2469
1532.6        34.0051
1532.7        34.0125
1532.8        34.2559
1532.9        34.2411
1533           34.125
1533.1         34.159
1533.2        34.2031
1533.3        34.1596
1533.4        34.3168
1533.5        34.6607
1533.6         35.117
1533.7        35.3825
1533.8        35.4821
1533.9        35.3687
1534          35.1485
1534.1          35.06
1534.2        34.9146
1534.3        34.8842
1534.4         34.835
1534.5         34.772
1534.6        34.6694
1534.7        34.5925
1534.8        34.4635
1534.9        34.3542
1535          34.3424
1535.1        34.3081
1535.2        34.2609
1535.3        34.0861
1535.4        34.0285
1535.5        34.2796
1535.6        34.6398
1535.7          35.06
1535.8        35.2274
1535.9        35.2713
1536           35.289
1536.1        35.5461
1536.2         35.881
1536.3        35.9962
1536.4        35.9314
1536.5         35.723
1536.6        35.7324
1536.7        35.7355
1536.8        35.6578
1536.9        35.5736
1537          35.5411
1537.1        35.4162
1537.2        35.4671
1537.3        35.7289
1537.4         35.689
1537.5        35.4895
1537.6        35.1832
1537.7         34.989
1537.8        35.0757
1537.9          35.16
1538          35.2369
1538.1        35.2683
1538.2        35.0665
1538.3        34.9596
1538.4        34.9245
1538.5        34.9834
1538.6        35.0796
1538.7        35.0204
1538.8        34.9861
1538.9        34.8102
1539           34.867
1539.1        35.1181
1539.2        35.2799
1539.3        35.3134
1539.4          35.47
1539.5        35.6716
1539.6         35.754
1539.7         35.528
1539.8        35.2663
1539.9        35.1622
1540          35.0326
1540.1        34.6723
1540.2        34.6472
1540.3        34.7806
1540.4        34.8035
1540.5        34.7287
1540.6        34.7567
1540.7        34.8669
1540.8        35.0628
1540.9        35.1178
1541          34.8638
1541.1        34.7114
1541.2        34.8638
1541.3        34.9807
1541.4        35.1201
1541.5        35.5007
1541.6         35.738
1541.7        35.9598
1541.8        36.0246
1541.9        35.9384
1542          35.7445
1542.1        35.4817
1542.2        35.3889
1542.3        35.2902
1542.4        35.3791
1542.5        35.6888
1542.6        36.0172
1542.7        36.1283
1542.8        36.0416
1542.9        35.9293
1543          36.0795
1543.1        36.3676
1543.2        36.4793
1543.3        36.2454
1543.4        36.1008
1543.5         35.972
1543.6        35.8795
1543.7        35.7224
1543.8        35.7008
1543.9        35.9381
1544          36.0111
1544.1        36.0905
1544.2         36.236
1544.3        36.4552
1544.4        36.5288
1544.5        36.3124
1544.6        36.1297
1544.7         36.105
1544.8        36.1865
1544.9        36.2691
1545          36.1948
1545.1        36.1452
1545.2        36.2887
1545.3        36.4573
1545.4         36.419
1545.5        36.3301
1545.6        36.2712
1545.7        36.0618
1545.8        35.7657
1545.9        35.6161
1546          35.6652
1546.1        35.9926
1546.2        36.0802
1546.3        35.8939
1546.4         35.783
1546.5        35.7974
1546.6        35.8735
1546.7        36.2598
1546.8         36.589
1546.9        36.7282
1547          36.8593
1547.1        36.8615
1547.2        36.8063
1547.3        36.8614
1547.4        36.7501
1547.5        36.6088
1547.6        36.2177
1547.7        35.6525
1547.8        35.3624
1547.9        35.3376
1548          35.3335
1548.1        35.1808
1548.2        35.1665
1548.3        35.4642
1548.4        35.8318
1548.5        36.3128
1548.6        36.6992
1548.7        36.7991
1548.8        36.7408
1548.9        36.7283
1549          36.9594
1549.1        37.2665
1549.2        37.5466
1549.3        37.6286
1549.4        37.5256
1549.5        37.4532
1549.6        37.5582
1549.7        37.6076
1549.8        37.5855
1549.9        37.4679
1550          37.5645
1550.1        37.5414
1550.2         37.553
1550.3        37.8098
1550.4        38.2698
1550.5        38.8361
1550.6        39.2109
1550.7          39.47
1550.8        39.5357
1550.9        39.4808
1551          39.4377
1551.1        39.3861
1551.2        39.3409
1551.3        39.2807
1551.4        39.4011
1551.5        39.5325
1551.6        39.3914
1551.7        39.2056
1551.8        39.2603
1551.9         39.498
1552          39.6976
1552.1        39.8575
1552.2         40.097
1552.3        40.3938
1552.4        40.6949
1552.5        40.9795
1552.6        41.3775
1552.7        41.4536
1552.8        41.3907
1552.9        41.3235
1553          41.3004
1553.1        41.1893
1553.2        41.1189
1553.3        41.0585
1553.4        41.1189
1553.5        41.1805
1553.6          41.12
1553.7        41.0651
1553.8        40.8623
1553.9        40.5518
1554          40.2556
1554.1        39.9604
1554.2        40.0525
1554.3        40.1534
1554.4        40.1784
1554.5        40.1491
1554.6        39.9247
1554.7        39.6166
1554.8        39.4356
1554.9        39.3786
1555          39.3442
1555.1        39.2196
1555.2        39.1252
1555.3        38.9752
1555.4        38.8054
1555.5        38.8481
1555.6        38.8737
1555.7        38.8897
1555.8        38.7658
1555.9        38.8822
1556           38.972
1556.1         39.048
1556.2        39.0106
1556.3        38.8044
1556.4        38.4246
1556.5         38.041
1556.6         37.707
1556.7        37.6685
1556.8        37.7105
1556.9        37.8182
1557          37.9777
1557.1        38.3078
1557.2        38.6096
1557.3        38.9347
1557.4        38.7243
1557.5        38.5964
1557.6        38.7009
1557.7        39.0494
1557.8        39.1203
1557.9        38.9016
1558          38.8453
1558.1        39.0596
1558.2        39.2032
1558.3        39.1371
1558.4        39.1804
1558.5        39.1102
1558.6        38.9895
1558.7        38.8812
1558.8        38.9197
1558.9        39.0913
1559          39.2174
1559.1        39.4722
1559.2        39.5711
1559.3        39.5119
1559.4        39.4247
1559.5        39.1939
1559.6        38.9434
1559.7        38.6024
1559.8        38.4063
1559.9        38.1749
1560          38.0195
1560.1        37.9581
1560.2         38.015
1560.3        38.3008
1560.4        38.2933
1560.5        38.1724
1560.6        37.9662
1560.7        37.7805
1560.8        37.7868
1560.9        37.8289
1561          37.7603
1561.1        37.8288
1561.2         37.985
1561.3        38.0041
1561.4        37.9977
1561.5        38.1363
1561.6        38.2221
1561.7        38.2783
1561.8        38.3664
1561.9        38.2571
1562          38.2762
1562.1        38.6164
1562.2        38.8725
1562.3        38.9345
1562.4        38.9933
1562.5        39.1283
1562.6        39.2711
1562.7         39.328
1562.8        39.3001
1562.9        38.9259
1563          38.7347
1563.1        38.7433
1563.2        38.7241
1563.3        38.7956
1563.4        38.8383
1563.5         38.707
1563.6        38.6527
1563.7        38.5792
1563.8        38.6517
1563.9         38.738
1564          38.8608
1564.1        38.8193
1564.2        38.7884
1564.3        38.7638
1564.4        38.5922
1564.5        38.3796
1564.6        38.2597
1564.7        38.2172
1564.8        38.4028
1564.9        38.8812
1565          39.2658
1565.1         39.716
1565.2        39.9777
1565.3        39.9409
1565.4        39.6404
1565.5        39.1145
1565.6        38.7446
1565.7        38.5827
1565.8        38.5147
1565.9        38.4829
1566          38.4703
1566.1        38.6831
1566.2        38.5926
1566.3        38.3559
1566.4        38.2753
1566.5        38.4236
1566.6        38.4395
1566.7        38.3619
1566.8        38.4232
1566.9        38.3105
1567          38.2161
1567.1        38.0489
1567.2        37.9042
1567.3        37.4943
1567.4        37.2853
1567.5        37.1691
1567.6        37.0435
1567.7        37.0325
1567.8        37.1983
1567.9        37.3771
1568           37.524
1568.1         37.744
1568.2        37.9371
1568.3        38.1202
1568.4        38.1724
1568.5        38.1866
1568.6        38.3444
1568.7        38.7365
1568.8        39.1082
1568.9        39.4174
1569          39.5768
1569.1        39.9117
1569.2        40.1763
1569.3        40.3797
1569.4        40.5028
1569.5        40.8689
1569.6        40.9193
1569.7        40.7824
1569.8        40.5748
1569.9        40.2567
1570          39.9279
1570.1        39.5455
1570.2        39.3678
1570.3        39.4388
1570.4        39.7559
1570.5        40.1068
1570.6        40.3208
1570.7        40.3535
1570.8        40.4417
1570.9        40.4373
1571          40.1882
1571.1        39.9658
1571.2        39.7894
1571.3        39.6447
1571.4        39.4711
1571.5        38.9795
1571.6        38.3762
1571.7        38.0965
1571.8          38.07
1571.9        37.9879
1572          37.9148
1572.1        38.1132
1572.2        38.5314
1572.3        39.0688
1572.4        39.3444
1572.5        39.4583
1572.6         39.398
1572.7        39.2723
1572.8         39.355
1572.9        39.2605
1573          39.1072
1573.1         39.087
1573.2        39.0743
1573.3        39.0896
1573.4        39.0533
1573.5        38.9856
1573.6        38.8969
1573.7         38.879
1573.8        38.7223
1573.9        38.7349
1574          38.7019
1574.1        38.3499
1574.2        38.2177
1574.3        38.0303
1574.4         38.003
1574.5         38.032
1574.6        38.1266
1574.7        38.5744
1574.8        39.0364
1574.9        39.5789
1575          39.7955
1575.1        39.8688
1575.2        39.9543
1575.3        39.9403
1575.4        39.8755
1575.5        39.8918
1575.6        39.8887
1575.7        39.9493
1575.8        39.9105
1575.9        39.8501
1576          39.8736
1576.1        40.1203
1576.2        40.3559
1576.3        40.5563
1576.4        40.8251
1576.5        41.1728
1576.6        41.4359
1576.7        41.7596
1576.8        42.1813
1576.9         42.404
1577          42.3639
1577.1        42.0879
1577.2        42.0446
1577.3        42.0201
1577.4         42.139
1577.5        42.3216
1577.6        42.3795
1577.7        42.4721
1577.8        42.3327
1577.9        42.1902
1578          41.7796
1578.1        41.0926
1578.2        40.7441
1578.3        40.4842
1578.4        40.4995
1578.5        40.6741
1578.6        40.9697
1578.7        41.0026
1578.8        40.8524
1578.9        40.7846
1579            41.03
1579.1        41.2476
1579.2        41.4834
1579.3         41.575
1579.4        41.5938
1579.5        41.5485
1579.6        41.4007
1579.7        41.3401
1579.8        41.3798
1579.9        41.2499
1580          41.1378
1580.1        41.0071
1580.2        40.8953
1580.3        40.9117
1580.4        40.8645
1580.5        41.0926
1580.6         41.285
1580.7        41.5971
1580.8        41.6479
1580.9        41.4581
1581          41.2213
1581.1        41.0631
1581.2        40.7837
1581.3        40.5139
1581.4         40.491
1581.5        40.7191
1581.6        40.8941
1581.7         40.789
1581.8        40.5301
1581.9        40.3416
1582          40.1752
1582.1        39.9735
1582.2        39.9279
1582.3        39.6609
1582.4          39.06
1582.5        38.2412
1582.6        37.7085
1582.7        37.4868
1582.8        37.2666
1582.9        37.0841
1583          37.1011
1583.1        37.3985
1583.2        37.3252
1583.3        37.2476
1583.4        37.3255
1583.5         37.678
1583.6         37.907
1583.7        37.8908
1583.8        37.9093
1583.9        38.0286
1584          38.2023
1584.1        38.3685
1584.2        38.5041
1584.3        38.6838
1584.4        39.0963
1584.5        39.4895
1584.6        39.6458
1584.7         39.497
1584.8         39.456
1584.9        39.6544
1585          39.8305
1585.1        40.0775
1585.2        40.2034
1585.3        39.9712
1585.4        39.5745
1585.5        39.4151
1585.6        39.3033
1585.7        39.2206
1585.8        39.1423
1585.9        38.8468
1586          38.7006
1586.1        38.9356
1586.2        39.2797
1586.3        39.4334
1586.4        39.5735
1586.5        39.7029
1586.6        39.7559
1586.7        39.7624
1586.8        39.7559
1586.9        39.6295
1587          39.4237
1587.1        39.2238
1587.2        39.2249
1587.3        39.2872
1587.4        39.5379
1587.5        39.8002
1587.6        39.9896
1587.7        40.1795
1587.8        40.4461
1587.9        40.6315
1588          40.8327
1588.1        41.0355
1588.2        41.3367
1588.3        41.6214
1588.4        41.7087
1588.5        41.5717
1588.6        41.2828
1588.7        40.8995
1588.8        40.5355
1588.9        40.4504
1589          40.4602
1589.1        40.6927
1589.2        40.7835
1589.3        40.5017
1589.4          40.31
1589.5        40.0071
1589.6        39.8685
1589.7        39.8946
1589.8        39.9628
1589.9        39.9097
1590          39.7012
1590.1        39.4775
1590.2        39.5142
1590.3        39.8323
1590.4        40.0876
1590.5        40.2678
1590.6        40.3896
1590.7        40.4408
1590.8        40.3982
1590.9        40.3557
1591          40.4015
1591.1        40.5606
1591.2        40.3274
1591.3        39.8469
1591.4        39.4974
1591.5         39.261
1591.6        39.2769
1591.7        39.3777
1591.8        39.5844
1591.9        39.8425
1592          39.7593
1592.1        39.5888
1592.2        39.5748
1592.3        39.7053
1592.4        39.9919
1592.5         40.284
1592.6        40.4473
1592.7        40.3395
1592.8        39.9889
1592.9         39.669
1593          39.4396
1593.1        39.5868
1593.2        39.7648
1593.3        39.8156
1593.4        39.8956
1593.5        40.3285
1593.6        40.7397
1593.7        40.9905
1593.8        41.2421
1593.9        41.5871
1594          41.7818
1594.1        41.9691
1594.2        42.0523
1594.3         42.079
1594.4        42.1012
1594.5         41.988
1594.6        41.9048
1594.7        41.7375
1594.8        41.6225
1594.9        41.6789
1595          41.8837
1595.1        42.1613
1595.2         42.529
1595.3        42.8008
1595.4        42.8367
1595.5        43.0117
1595.6        43.3966
1595.7        43.7107
1595.8        43.7322
1595.9        43.5716
1596          43.6813
1596.1        44.0157
1596.2        44.1635
1596.3        44.3776
1596.4        44.5911
1596.5        44.8956
1596.6        44.8406
1596.7        44.6494
1596.8        44.5568
1596.9        44.4643
1597          44.3081
1597.1        44.1612
1597.2        44.1203
1597.3        43.8432
1597.4        43.6541
1597.5        43.6078
1597.6        43.4203
1597.7        43.3774
1597.8        43.2895
1597.9        43.3549
1598          43.5513
1598.1        43.7458
1598.2        43.7923
1598.3        43.7594
1598.4        43.5999
1598.5        43.3831
1598.6        43.2479
1598.7        43.0432
1598.8        43.1196
1598.9        43.2557
1599          43.4688
1599.1        43.6881
1599.2        44.0793
1599.3        44.5751
1599.4        44.7913
1599.5        44.5568
1599.6        44.5328
1599.7        44.7902
1599.8        44.9427
1599.9        45.2357
1600          45.1057
1600.1         44.922
1600.2        44.6357
1600.3        44.2636
1600.4        43.9669
1600.5        43.6892
1600.6        43.4767
1600.7        43.1668
1600.8        42.5648
1600.9        42.0068
1601          41.5463
1601.1        41.1684
1601.2        40.7561
1601.3         40.372
1601.4        40.1057
1601.5        39.8338
1601.6        39.5714
1601.7        39.4111
1601.8        39.1108
1601.9        38.7924
1602          38.2384
1602.1        37.9178
1602.2        37.7425
1602.3        37.4358
1602.4        37.3561
1602.5        37.2657
1602.6        37.1534
1602.7        37.0753
1602.8        36.9296
1602.9        36.9862
1603          37.2815
1603.1        37.6801
1603.2        38.0495
1603.3         38.185
1603.4        38.3277
1603.5        38.5411
1603.6        38.9368
1603.7        39.4292
1603.8        39.8554
1603.9        40.2904
1604          40.4559
1604.1        40.4155
1604.2        40.4853
1604.3         40.708
1604.4        40.7627
1604.5        40.6501
1604.6        40.7353
1604.7        40.7966
1604.8        40.7386
1604.9        40.7299
1605           40.847
1605.1        40.9806
1605.2        41.2597
1605.3        41.4249
1605.4        41.4745
1605.5        41.6291
1605.6        41.7187
1605.7        41.7065
1605.8        41.7364
1605.9         41.846
1606           42.039
1606.1        42.4799
1606.2         42.699
1606.3        42.4509
1606.4        42.4386
1606.5        42.6229
1606.6        42.8199
1606.7        43.1657
1606.8        43.5016
1606.9        43.6802
1607          43.7866
1607.1        43.6836
1607.2        43.5151
1607.3         43.653
1607.4        44.0714
1607.5        44.4483
1607.6        44.6574
1607.7        44.6826
1607.8        44.6688
1607.9        44.3787
1608          44.1487
1608.1        44.0714
1608.2        44.0714
1608.3        44.0055
1608.4        43.8761
1608.5         43.618
1608.6          43.54
1608.7        43.7322
1608.8        43.9431
1608.9        44.0157
1609          43.7538
1609.1        43.2941
1609.2        43.0904
1609.3        43.0387
1609.4        43.1174
1609.5        43.1601
1609.6        43.1275
1609.7        43.2636
1609.8          43.32
1609.9         43.222
1610          42.9836
1610.1        42.6218
1610.2        42.1668
1610.3        41.6833
1610.4        41.5242
1610.5        41.4073
1610.6        41.0993
1610.7        40.8975
1610.8        40.7858
1610.9        40.5455
1611          40.3919
1611.1         40.406
1611.2        40.5487
1611.3        40.7682
1611.4        40.8087
1611.5        40.9796
1611.6        41.0004
1611.7        40.7716
1611.8         40.552
1611.9        40.5683
1612          40.6906
1612.1        40.6021
1612.2        40.6622
1612.3        40.7344
1612.4        40.8022
1612.5         41.074
1612.6        41.3941
1612.7        41.6236
1612.8        41.5529
1612.9        41.3611
1613          41.3248
1613.1          41.52
1613.2        41.6594
1613.3        41.7406
1613.4        41.9991
1613.5        42.1286
1613.6        42.2395
1613.7        42.3367
1613.8        42.5562
1613.9        42.8895
1614          43.1782
1614.1        43.3854
1614.2        43.3787
1614.3        43.0804
1614.4        42.9804
1614.5        43.1714
1614.6        43.2682
1614.7        43.2716
1614.8         43.213
1614.9        43.1804
1615           43.123
1615.1        43.1837
1615.2        43.1961
1615.3        43.2794
1615.4        43.0702
1615.5        42.7315
1615.6        42.5784
1615.7        42.6355
1615.8          42.62
1615.9        42.7039
1616          42.8819
1616.1        42.7333
1616.2         42.485
1616.3        42.2726
1616.4        41.9392
1616.5        41.5541
1616.6        41.2116
1616.7        41.0037
1616.8        40.8973
1616.9        40.9088
1617          40.9364
1617.1        41.0023
1617.2        40.8455
1617.3        40.6849
1617.4        40.4206
1617.5        40.1948
1617.6        40.1875
1617.7        40.0845
1617.8        39.9662
1617.9        39.8665
1618          39.8802
1618.1        40.1742
1618.2        40.3158
1618.3        40.3559
1618.4         40.515
1618.5        40.7442
1618.6        40.9069
1618.7        41.1229
1618.8        41.0496
1618.9        40.9905
1619          40.7663
1619.1        40.3478
1619.2        40.0368
1619.3        39.7046
1619.4         39.462
1619.5        39.2206
1619.6        38.9033
1619.7        38.6116
1619.8        38.3835
1619.9           38.2
1620          38.1279
1620.1        38.1661
1620.2        38.2064
1620.3        38.2066
1620.4        38.0655
1620.5        38.0931
1620.6        38.0617
1620.7        38.2034
1620.8        38.3185
1620.9          38.35
1621          38.4298
1621.1        38.6076
1621.2        38.8965
1621.3         39.123
1621.4        39.0997
1621.5        39.0402
1621.6        38.6817
1621.7        38.2713
1621.8        38.0377
1621.9        37.8415
1622          37.7623
1622.1        37.9672
1622.2        38.0561
1622.3          37.82
1622.4        37.5626
1622.5         37.605
1622.6        37.6123
1622.7        37.4242
1622.8        37.2246
1622.9        37.1707
1623          37.2578
1623.1        37.3818
1623.2        37.3979
1623.3        37.2987
1623.4        37.2453
1623.5        37.2956
1623.6        37.4074
1623.7        37.6609
1623.8        37.9408
1623.9        38.2275
1624           38.442
1624.1        38.7104
1624.2        38.7784
1624.3        38.6974
1624.4        38.5944
1624.5        38.4063
1624.6        38.5065
1624.7        38.8204
1624.8        39.0559
1624.9        39.2141
1625          39.1625
1625.1        39.2761
1625.2        39.4255
1625.3         39.411
1625.4        39.4077
1625.5        39.3582
1625.6        39.3911
1625.7        39.2487
1625.8        39.0995
1625.9        39.1604
1626          39.2014
1626.1        39.2732
1626.2        39.3257
1626.3        39.3674
1626.4        39.5031
1626.5        39.6991
1626.6        39.7694
1626.7        39.9038
1626.8        39.9987
1626.9        40.1663
1627          40.2282
1627.1         40.176
1627.2        40.0325
1627.3        39.9638
1627.4        40.0738
1627.5          40.26
1627.6        40.4563
1627.7        40.6962
1627.8        40.9266
1627.9        41.1953
1628          41.4626
1628.1        41.6524
1628.2        41.7543
1628.3         41.724
1628.4        41.8129
1628.5        41.6754
1628.6        41.5962
1628.7        41.4956
1628.8        41.6875
1628.9        41.8794
1629           42.124
1629.1        42.4352
1629.2        42.5661
1629.3        42.5865
1629.4        42.5284
1629.5        42.7002
1629.6        42.8423
1629.7         43.014
1629.8        43.0546
1629.9        42.8659
1630          42.7364
1630.1        42.4946
1630.2        42.1228
1630.3        41.6555
1630.4        41.4136
1630.5        41.3016
1630.6        41.1398
1630.7        40.8279
1630.8        40.6259
1630.9        40.7959
1631          40.9253
1631.1        41.0627
1631.2        41.1557
1631.3        41.1279
1631.4        41.1183
1631.5        41.0663
1631.6        41.0259
1631.7        40.9311
1631.8        40.9525
1631.9        41.0009
1632          40.9692
1632.1        40.8728
1632.2        40.7726
1632.3        40.7718
1632.4        41.0674
1632.5        41.5506
1632.6         41.826
1632.7        42.2115
1632.8        42.4752
1632.9        42.6772
1633          42.9707
1633.1        43.0897
1633.2        43.2093
1633.3        43.2267
1633.4        43.3449
1633.5        43.5188
1633.6        43.5729
1633.7        43.6101
1633.8        43.6931
1633.9        43.9109
1634          43.9663
1634.1        44.0917
1634.2        43.9032
1634.3        43.5535
1634.4        43.2493
1634.5        42.9405
1634.6        42.7478
1634.7         42.628
1634.8        42.5078
1634.9        42.3379
1635          42.0917
1635.1         41.837
1635.2        41.5346
1635.3        41.3377
1635.4        41.4315
1635.5        41.5664
1635.6        41.5774
1635.7        41.5887
1635.8        41.4816
1635.9        41.2556
1636          40.8656
1636.1        40.5682
1636.2        40.5136
1636.3        40.5102
1636.4        40.5349
1636.5        40.5445
1636.6        40.5528
1636.7        40.4222
1636.8        40.2962
1636.9        40.2408
1637           40.218
1637.1        40.1632
1637.2        40.1175
1637.3        39.9518
1637.4        39.7248
1637.5        39.5665
1637.6        39.5244
1637.7        39.3436
1637.8          39.22
1637.9        39.0948
1638          39.0089
1638.1        38.8785
1638.2        38.7747
1638.3        38.8147
1638.4        38.9751
1638.5        39.0941
1638.6        39.1956
1638.7        39.2869
1638.8        39.4561
1638.9        39.7453
1639          39.9302
1639.1        40.1853
1639.2        40.5561
1639.3        40.7587
1639.4        40.8285
1639.5        41.0179
1639.6        41.1344
1639.7        41.3896
1639.8        41.7205
1639.9        42.0672
1640          42.0295
1640.1        41.7804
1640.2        41.8524
1640.3        42.3243
1640.4        42.6033
1640.5         42.537
1640.6        42.3378
1640.7        42.1928
1640.8        42.1411
1640.9        41.9672
1641           41.755
1641.1        41.6082
1641.2        41.4227
1641.3         41.077
1641.4        40.8359
1641.5        40.7683
1641.6        40.7395
1641.7        40.8901
1641.8        40.9878
1641.9        40.8967
1642          40.7609
1642.1        40.5069
1642.2        40.3515
1642.3        40.3164
1642.4        40.3088
1642.5        40.2499
1642.6        40.2967
1642.7        40.1525
1642.8        40.0982
1642.9        40.1883
1643          40.0808
1643.1        39.8621
1643.2        39.7509
1643.3        39.5846
1643.4        39.5353
1643.5        39.5683
1643.6        39.6634
1643.7        39.8542
1643.8        39.9129
1643.9        39.9773
1644          40.0078
1644.1        39.8538
1644.2        39.6001
1644.3        39.5216
1644.4        39.5191
1644.5        39.4558
1644.6        39.4233
1644.7        39.2659
1644.8        39.0133
1644.9         38.707
1645           38.636
1645.1        38.7987
1645.2        38.9413
1645.3        39.1553
1645.4        39.0363
1645.5        38.8951
1645.6        38.9311
1645.7        39.1413
1645.8        39.1034
1645.9         38.975
1646          38.9493
1646.1        38.9109
1646.2        39.1032
1646.3        39.4954
1646.4        39.6546
1646.5         39.886
1646.6         40.169
1646.7        40.4367
1646.8        40.5645
1646.9        40.4865
1647          40.4342
1647.1        40.1881
1647.2        40.0406
1647.3        39.8094
1647.4        39.7869
1647.5        39.9865
1647.6        40.2331
1647.7        40.6824
1647.8        40.9578
1647.9        41.1347
1648          41.1972
1648.1        41.2055
1648.2        41.2882
1648.3        41.4446
1648.4        41.6127
1648.5        41.7246
1648.6        41.6509
1648.7        41.4881
1648.8        41.4195
1648.9        41.6845
1649          41.8793
1649.1         41.843
1649.2        41.6715
1649.3        41.5054
1649.4        41.4199
1649.5        41.5104
1649.6        41.5681
1649.7        41.5026
1649.8        41.5553
1649.9        41.7245
1650          41.7323
1650.1        41.6375
1650.2        41.4535
1650.3        41.2268
1650.4        41.2585
1650.5        41.7776
1650.6        42.1989
1650.7         42.319
1650.8        42.4043
1650.9        42.6158
1651          42.8637
1651.1        42.9089
1651.2        42.8501
1651.3        42.7572
1651.4        42.9313
1651.5        43.3353
1651.6        43.5994
1651.7        43.6999
1651.8        43.6869
1651.9        43.5825
1652          43.5193
1652.1        43.3667
1652.2        43.2654
1652.3        42.7814
1652.4        42.2488
1652.5         42.047
1652.6        42.0302
1652.7        42.1224
1652.8        42.0419
1652.9        41.8978
1653           41.797
1653.1        41.4715
1653.2        41.4174
1653.3        41.6699
1653.4        41.9583
1653.5        42.2361
1653.6        42.2027
1653.7        42.0701
1653.8        41.8552
1653.9        41.5963
1654          41.5139
1654.1         41.538
1654.2        41.5531
1654.3        41.5042
1654.4        41.3842
1654.5        41.3902
1654.6        41.3225
1654.7        41.3699
1654.8        41.4205
1654.9        41.4608
1655          41.5645
1655.1        41.3408
1655.2        41.0564
1655.3         40.824
1655.4        40.7352
1655.5        40.5967
1655.6        40.6319
1655.7         40.788
1655.8        40.8216
1655.9        40.7759
1656          40.7946
1656.1        41.0308
1656.2        41.2623
1656.3        41.5708
1656.4        41.6988
1656.5        41.7721
1656.6        41.6617
1656.7        41.3995
1656.8        41.2778
1656.9        41.1581
1657           41.098
1657.1         41.017
1657.2        41.0116
1657.3        41.1645
1657.4        41.4139
1657.5        41.8537
1657.6        42.1337
1657.7        42.2385
1657.8        42.2966
1657.9        42.4679
1658          42.3734
1658.1        42.2548
1658.2        41.9774
1658.3        41.7096
1658.4        41.6857
1658.5        41.5226
1658.6        41.3455
1658.7        41.0308
1658.8        40.9078
1658.9        41.0369
1659           41.077
1659.1        41.0782
1659.2        41.1456
1659.3         41.305
1659.4        41.4459
1659.5        41.6793
1659.6        41.8541
1659.7        41.9079
1659.8        41.6856
1659.9        41.6159
1660           41.819
1660.1        41.8754
1660.2         41.787
1660.3        41.7035
1660.4        41.8229
1660.5        41.7932
1660.6         41.602
1660.7        41.2774
1660.8        41.1213
1660.9        41.0638
1661          40.9956
1661.1        41.0449
1661.2        41.1832
1661.3        41.4604
1661.4        41.3851
1661.5        41.2957
1661.6        41.1126
1661.7        41.3128
1661.8        41.6647
1661.9        41.8485
1662          41.9124
1662.1        41.8355
1662.2        41.8744
1662.3        41.9666
1662.4         42.202
1662.5        42.4123
1662.6         42.509
1662.7        42.4308
1662.8        42.3238
1662.9         42.251
1663          42.2631
1663.1        42.3619
1663.2         42.331
1663.3        42.3819
1663.4        42.4495
1663.5        42.4476
1663.6        42.4593
1663.7        42.5755
1663.8        42.8963
1663.9        43.1415
1664          43.3685
1664.1        43.3763
1664.2        43.5956
1664.3        43.7835
1664.4        44.0093
1664.5        44.0718
1664.6        44.0014
1664.7        43.8078
1664.8        43.3856
1664.9        43.1022
1665          43.0394
1665.1        43.0992
1665.2         43.274
1665.3        43.2632
1665.4        43.1631
1665.5        42.9209
1665.6        42.8768
1665.7        42.7901
1665.8        42.6458
1665.9        42.5376
1666          42.5939
1666.1        42.8169
1666.2        43.0859
1666.3        43.3639
1666.4        43.1789
1666.5        42.9821
1666.6        42.9926
1666.7        43.0916
1666.8         43.021
1666.9        42.9891
1667          43.1106
1667.1        43.3345
1667.2        43.3208
1667.3        43.0668
1667.4        42.9603
1667.5        42.8837
1667.6         42.717
1667.7        42.6784
1667.8        42.8445
1667.9         42.954
1668          43.0321
1668.1        43.0101
1668.2        43.0146
1668.3        43.2151
1668.4        43.2119
1668.5        42.8081
1668.6        42.3971
1668.7        41.9904
1668.8        41.5998
1668.9        41.2772
1669          41.0929
1669.1          40.95
1669.2        40.8846
1669.3        40.9129
1669.4        40.9127
1669.5        41.1748
1669.6        41.3663
1669.7        41.3919
1669.8        41.6514
1669.9        42.0882
1670          42.4038
1670.1        42.5474
1670.2        42.5663
1670.3        42.4878
1670.4        42.4541
1670.5        42.4116
1670.6        42.3736
1670.7        42.4882
1670.8        42.5764
1670.9        42.9011
1671          43.0352
1671.1        43.1175
1671.2        43.0332
1671.3        42.7288
1671.4        42.5668
1671.5        42.5951
1671.6        42.4777
1671.7        42.2535
1671.8        42.1933
1671.9        42.1538
1672          42.2558
1672.1        42.3974
1672.2        42.5105
1672.3        42.4878
1672.4        42.4805
1672.5        42.4728
1672.6        42.5727
1672.7        42.7703
1672.8        42.8822
1672.9        42.8006
1673          42.5695
1673.1        42.3785
1673.2        42.1673
1673.3        41.9458
1673.4        41.7872
1673.5        41.5562
1673.6        41.4677
1673.7        41.5036
1673.8        41.5412
1673.9        41.5335
1674          41.4541
1674.1        41.4696
1674.2         41.586
1674.3        41.7793
1674.4        41.9275
1674.5         42.074
1674.6        42.2196
1674.7        42.3038
1674.8         42.316
1674.9         42.281
1675          42.0833
1675.1        41.9845
1675.2        42.0335
1675.3        41.9436
1675.4        41.8419
1675.5         41.701
1675.6        41.5216
1675.7        41.5416
1675.8        41.5028
1675.9        41.3697
1676          41.2323
1676.1        41.1414
1676.2        41.1058
1676.3        40.9945
1676.4        40.9483
1676.5        40.9276
1676.6        41.0216
1676.7        41.0762
1676.8         41.154
1676.9        41.3359
1677          41.4291
1677.1        41.2976
1677.2        41.2406
1677.3        41.0155
1677.4        40.7726
1677.5         40.631
1677.6        40.4599
1677.7         40.356
1677.8        40.2367
1677.9        40.0127
1678          40.0261
1678.1        40.3092
1678.2        40.4387
1678.3        40.5764
1678.4         40.899
1678.5        41.1808
1678.6        41.2734
1678.7        41.2571
1678.8        41.2127
1678.9        41.0549
1679          40.8618
1679.1        40.7285
1679.2        40.7012
1679.3        40.8262
1679.4        40.8379
1679.5        40.8268
1679.6        40.8753
1679.7        40.9267
1679.8        40.9326
1679.9        40.9691
1680          41.1527
1680.1        41.3732
1680.2        41.3665
1680.3        41.2069
1680.4        41.1593
1680.5        41.3033
1680.6        41.4139
1680.7        41.6385
1680.8         41.861
1680.9        41.9572
1681          41.9711
1681.1         41.898
1681.2        41.7077
1681.3        41.5809
1681.4        41.6705
1681.5        41.8483
1681.6        41.9291
1681.7        42.1356
1681.8        42.5264
1681.9        42.7806
1682          42.8316
1682.1        42.7252
1682.2        42.4659
1682.3        42.3866
1682.4        42.3124
1682.5        42.3732
1682.6        42.6278
1682.7        42.6865
1682.8        42.7608
1682.9        42.7694
1683          42.7545
1683.1        42.9376
1683.2        42.9426
1683.3        43.1078
1683.4        43.3238
1683.5        43.4485
1683.6        43.3278
1683.7        43.2807
1683.8        43.1552
1683.9        42.8205
1684          42.4534
1684.1        42.4125
1684.2        42.7907
1684.3        43.1421
1684.4        43.1846
1684.5        43.1314
1684.6         43.219
1684.7         43.433
1684.8        43.6204
1684.9        43.6657
1685          43.5065
1685.1        43.2812
1685.2        43.3825
1685.3        43.5775
1685.4        43.6532
1685.5        43.7132
1685.6        43.7642
1685.7        43.9694
1685.8        44.0955
1685.9        44.1002
1686          44.1686
1686.1        44.3133
1686.2        44.5391
1686.3        44.7996
1686.4        44.8581
1686.5        44.5642
1686.6        44.3209
1686.7        44.1433
1686.8         44.136
1686.9        44.2388
1687          44.4423
1687.1        44.8262
1687.2        44.9577
1687.3        44.7658
1687.4        44.4406
1687.5        44.2179
1687.6        44.2073
1687.7        44.2011
1687.8         44.059
1687.9        44.0138
1688          44.0995
1688.1        44.2687
1688.2        44.3188
1688.3        44.2733
1688.4        44.2182
1688.5        44.3015
1688.6        44.2843
1688.7        44.1415
1688.8        43.9215
1688.9        43.7668
1689          43.8337
1689.1         43.828
1689.2         43.834
1689.3        43.9561
1689.4        44.2171
1689.5        44.4304
1689.6        44.4304
1689.7        44.2197
1689.8        43.9897
1689.9        43.7812
1690          43.5697
1690.1         43.205
1690.2        42.9191
1690.3        42.7569
1690.4        42.7374
1690.5        42.6923
1690.6        42.7135
1690.7         42.901
1690.8        43.0791
1690.9        43.2721
1691          43.0945
1691.1        42.8014
1691.2        42.8681
1691.3        42.9544
1691.4         42.755
1691.5        42.3064
1691.6        42.0184
1691.7        41.9285
1691.8        42.1051
1691.9        42.1994
1692           42.172
1692.1        42.0444
1692.2        41.9416
1692.3        42.2111
1692.4         42.505
1692.5         43.166
1692.6        43.5495
1692.7        43.4334
1692.8        43.1661
1692.9        42.7202
1693          42.4406
1693.1        42.3523
1693.2        42.4547
1693.3        42.6367
1693.4        42.8347
1693.5        42.9513
1693.6        43.0066
1693.7        43.0437
1693.8        43.1421
1693.9        43.2815
1694          43.1994
1694.1        43.0414
1694.2        43.0284
1694.3        43.1035
1694.4        43.1657
1694.5        43.1515
1694.6        43.0517
1694.7        43.0377
1694.8        43.1451
1694.9        43.2071
1695          42.9585
1695.1        42.6801
1695.2        42.7034
1695.3        42.6503
1695.4        42.3608
1695.5        42.0923
1695.6        42.0059
1695.7        42.1161
1695.8        42.0307
1695.9        41.8918
1696           41.813
1696.1        41.7924
1696.2        41.8838
1696.3        42.0533
1696.4        42.0597
1696.5        42.2068
1696.6        42.3329
1696.7        42.5926
1696.8        42.6355
1696.9        42.3404
1697          42.0288
1697.1        41.7986
1697.2        41.7974
1697.3        42.0118
1697.4        42.0419
1697.5        41.9318
1697.6        42.0868
1697.7        42.4482
1697.8         42.695
1697.9        43.0196
1698          43.2734
1698.1        43.3929
1698.2        43.5168
1698.3        43.3962
1698.4        43.3219
1698.5        43.5126
1698.6        43.8608
1698.7        44.1138
1698.8        44.3209
1698.9        44.2234
1699          44.2246
1699.1        44.3711
1699.2        44.6622
1699.3        45.0725
1699.4        44.9681
1699.5        44.5942
1699.6        44.0071
1699.7        43.2572
1699.8        42.9565
1699.9        42.8474
1700          42.7324
1700.1        42.4716
1700.2        42.3415
1700.3        42.1252
1700.4        42.0759
1700.5        42.2495
1700.6        42.3159
1700.7        42.4455
1700.8        42.3855
1700.9        42.1664
1701          42.3497
1701.1        42.6867
1701.2        43.0085
1701.3        43.0115
1701.4        42.9837
1701.5        43.0576
1701.6        43.1678
1701.7        43.4574
1701.8        43.6987
1701.9        43.9219
1702          44.1265
1702.1        44.3302
1702.2        44.6148
1702.3        44.9274
1702.4        45.1766
1702.5        45.3194
1702.6        45.4455
1702.7          45.75
1702.8        45.8776
1702.9        46.0676
1703          46.0816
1703.1        46.0957
1703.2          46.09
1703.3        46.1364
1703.4        46.4862
1703.5        46.9144
1703.6         46.933
1703.7        46.7598
1703.8        46.7562
1703.9        47.0525
1704           47.029
1704.1        46.7608
1704.2        46.5904
1704.3        46.6336
1704.4        46.8475
1704.5        47.2333
1704.6        47.2533
1704.7        47.0161
1704.8        46.7094
1704.9        46.4595
1705           46.555
1705.1        46.7032
1705.2        46.6541
1705.3        46.6307
1705.4        46.5723
1705.5        46.7406
1705.6         46.901
1705.7        46.8178
1705.8        46.6354
1705.9        46.5548
1706          46.6436
1706.1        46.8881
1706.2        47.1614
1706.3         47.152
1706.4        47.1226
1706.5        47.0241
1706.6        47.0968
1706.7        47.4049
1706.8        47.9778
1706.9        48.6304
1707          49.1037
1707.1         49.268
1707.2        49.5722
1707.3        49.9533
1707.4        50.1819
1707.5        50.0936
1707.6        49.9593
1707.7        49.8265
1707.8        49.8808
1707.9        49.8603
1708          50.0536
1708.1        50.2837
1708.2        50.4281
1708.3        50.4621
1708.4        50.6164
1708.5        50.9514
1708.6        50.9514
1708.7        50.7832
1708.8        50.6347
1708.9        50.4087
1709           50.314
1709.1        50.1069
1709.2        49.8168
1709.3        49.5192
1709.4        49.1876
1709.5        49.1169
1709.6        49.1745
1709.7        49.1049
1709.8        49.0762
1709.9        48.8417
1710            48.41
1710.1        48.2008
1710.2        48.2958
1710.3        48.4719
1710.4        48.4719
1710.5        48.4338
1710.6        48.5386
1710.7        48.4421
1710.8        48.6053
1710.9         48.807
1711          49.1313
1711.1        49.4326
1711.2        49.4314
1711.3        49.2872
1711.4         49.274
1711.5        49.1888
1711.6        49.2392
1711.7        49.3881
1711.8        49.3845
1711.9        49.3137
1712          49.2332
1712.1        49.3809
1712.2        49.6709
1712.3        49.8989
1712.4        49.8542
1712.5        49.6504
1712.6        49.5806
1712.7        49.3593
1712.8        49.0918
1712.9        48.7545
1713          48.4445
1713.1        48.3695
1713.2         48.454
1713.3        48.4766
1713.4        48.3791
1713.5         48.049
1713.6        48.1249
1713.7        48.3553
1713.8        48.2686
1713.9        48.0005
1714          47.7593
1714.1        47.6818
1714.2        47.7411
1714.3        47.7437
1714.4        47.5926
1714.5        47.3405
1714.6        47.2236
1714.7        47.1538
1714.8        47.2113
1714.9        47.2008
1715          47.1503
1715.1        46.8397
1715.2        46.5066
1715.3        46.4749
1715.4         46.411
1715.5        46.2606
1715.6        45.9163
1715.7        45.6594
1715.8        45.5951
1715.9        45.5529
1716          45.4019
1716.1        45.2393
1716.2        45.4936
1716.3        45.8804
1716.4        46.1469
1716.5         46.346
1716.6        46.5876
1716.7         46.712
1716.8        46.7886
1716.9        46.6097
1717          46.5547
1717.1        46.5838
1717.2        46.4696
1717.3        46.2576
1717.4        46.1769
1717.5         46.281
1717.6        46.4663
1717.7        46.7343
1717.8         46.747
1717.9        46.8241
1718           47.011
1718.1        47.2214
1718.2        47.4397
1718.3        47.5032
1718.4        47.7454
1718.5        47.7532
1718.6         47.777
1718.7        47.9644
1718.8         47.968
1718.9        47.9949
1719          48.3136
1719.1        48.6635
1719.2        48.9588
1719.3        49.4546
1719.4        49.7687
1719.5        49.7735
1719.6        49.9062
1719.7        50.0162
1719.8        49.9702
1719.9        49.7216
1720          49.5325
1720.1         49.476
1720.2        49.1087
1720.3        48.7083
1720.4        48.6631
1720.5        48.8565
1720.6        49.2035
1720.7        49.4989
1720.8        49.3427
1720.9         49.049
1721          48.7646
1721.1        48.4533
1721.2        48.2973
1721.3          48.29
1721.4        48.4173
1721.5        48.5888
1721.6        48.7832
1721.7        49.1925
1721.8        49.5614
1721.9        50.0561
1722          50.3274
1722.1        50.5034
1722.2        50.6736
1722.3        50.7393
1722.4        50.5447
1722.5        50.3953
1722.6        50.3225
1722.7        50.1057
1722.8        50.1989
1722.9         50.245
1723           50.484
1723.1        50.8197
1723.2        50.9978
1723.3        50.5131
1723.4        50.0537
1723.5         50.015
1723.6        50.2062
1723.7        50.3019
1723.8         50.084
1723.9        49.7667
1724          49.3122
1724.1         49.167
1724.2        49.1409
1724.3        49.1054
1724.4        48.9797
1724.5        48.9147
1724.6        48.7191
1724.7        48.7264
1724.8        48.5008
1724.9        48.1623
1725          47.9225
1725.1        47.9653
1725.2        48.1901
1725.3        48.6107
1725.4        48.8289
1725.5        49.0759
1725.6         49.054
1725.7        48.8678
1725.8        48.9673
1725.9        48.8889
1726          48.6897
1726.1        48.3345
1726.2        48.2536
1726.3        48.2706
1726.4        48.2153
1726.5        48.2161
1726.6        48.1485
1726.7        48.0414
1726.8        48.1413
1726.9        48.4832
1727            48.61
1727.1        48.6497
1727.2        48.5501
1727.3        48.3289
1727.4        48.1191
1727.5        48.1642
1727.6        48.4737
1727.7        48.7404
1727.8        49.1986
1727.9         49.759
1728          50.3043
1728.1        50.6736
1728.2        50.7759
1728.3        50.8819
1728.4        50.7698
1728.5        50.4548
1728.6        50.2026
1728.7        49.9413
1728.8        49.6927
1728.9        49.4881
1729          49.2358
1729.1        49.0895
1729.2        48.9663
1729.3        48.9891
1729.4        48.7978
1729.5        48.3855
1729.6        47.9964
1729.7        47.9253
1729.8        47.9594
1729.9         47.918
1730          47.9255
1730.1        47.7937
1730.2        47.5589
1730.3        47.4387
1730.4        47.3032
1730.5        47.2233
1730.6        47.2618
1730.7        47.5013
1730.8        47.6831
1730.9        47.6667
1731          47.8141
1731.1         47.915
1731.2        48.0166
1731.3         47.938
1731.4         47.707
1731.5         47.299
1731.6        46.9966
1731.7        46.6291
1731.8        46.2749
1731.9        46.0207
1732          45.7943
1732.1        45.4943
1732.2        45.1991
1732.3        44.8957
1732.4        44.6484
1732.5        44.6163
1732.6        44.5256
1732.7        44.4125
1732.8        44.2507
1732.9        44.1404
1733          44.3424
1733.1        44.7028
1733.2        44.7487
1733.3        44.5074
1733.4         44.378
1733.5        44.2459
1733.6        44.1705
1733.7         44.348
1733.8         44.479
1733.9         44.564
1734          44.5021
1734.1        44.5009
1734.2        44.6437
1734.3        44.7926
1734.4        44.8406
1734.5        44.8291
1734.6        44.6962
1734.7        44.6997
1734.8        44.8437
1734.9        45.1035
1735           45.226
1735.1         45.155
1735.2          45.01
1735.3         44.818
1735.4         44.675
1735.5        44.4108
1735.6        44.5554
1735.7        45.0683
1735.8        45.6593
1735.9        46.2874
1736          46.6823
1736.1        46.8743
1736.2         47.015
1736.3        47.4491
1736.4        47.5256
1736.5        47.2726
1736.6        47.1763
1736.7        47.2831
1736.8        47.4925
1736.9        47.8396
1737          48.0633
1737.1        48.1345
1737.2        48.1819
1737.3        48.0692
1737.4        48.1368
1737.5         48.265
1737.6        48.3827
1737.7        48.4708
1737.8        48.6961
1737.9        48.9817
1738          49.2537
1738.1        49.5073
1738.2        49.5061
1738.3          49.47
1738.4        49.5602
1738.5        49.7458
1738.6        49.7361
1738.7        49.4736
1738.8        49.0404
1738.9        48.4006
1739          48.0407
1739.1         47.953
1739.2        47.9376
1739.3        47.6456
1739.4        47.4675
1739.5        47.3227
1739.6        47.4359
1739.7         47.483
1739.8         47.469
1739.9        47.1645
1740          46.7792
1740.1        46.3699
1740.2        46.0819
1740.3        45.8478
1740.4        45.7845
1740.5        45.7266
1740.6        45.5509
1740.7        45.3375
1740.8        45.0643
1740.9        45.0164
1741          45.1396
1741.1        45.2699
1741.2        45.1537
1741.3        45.0259
1741.4        45.1036
1741.5         45.199
1741.6        45.3222
1741.7        45.2645
1741.8        45.1569
1741.9        45.1571
1742          45.3308
1742.1        45.3745
1742.2        45.2658
1742.3        45.1877
1742.4        45.2692
1742.5        45.3132
1742.6        45.2659
1742.7        45.0219
1742.8        44.9459
1742.9        45.0023
1743          45.0788
1743.1             45
1743.2        44.7915
1743.3        44.5978
1743.4        44.5389
1743.5         44.464
1743.6        44.5998
1743.7        44.6113
1743.8        44.7235
1743.9         44.822
1744          44.7996
1744.1        44.7345
1744.2        44.8234
1744.3        45.2302
1744.4        45.8226
1744.5        46.2012
1744.6        46.2056
1744.7          46.09
1744.8        46.2486
1744.9        46.4487
1745          46.4593
1745.1        46.2185
1745.2        46.1181
1745.3        46.2652
1745.4        46.4129
1745.5        46.5926
1745.6        46.8755
1745.7        46.9094
1745.8         46.838
1745.9        46.8532
1746          46.7153
1746.1        46.5054
1746.2        46.3498
1746.3        46.1964
1746.4        46.0881
1746.5        45.9515
1746.6        45.7382
1746.7        45.5652
1746.8        45.4162
1746.9        45.3637
1747          45.1645
1747.1        44.9526
1747.2        44.8304
1747.3        44.5806
1747.4        44.3256
1747.5         44.168
1747.6        43.9752
1747.7        44.0028
1747.8        44.0891
1747.9        44.2724
1748          44.4018
1748.1        44.4522
1748.2        44.4585
1748.3        44.4816
1748.4         44.564
1748.5        44.5632
1748.6        44.5686
1748.7        44.4508
1748.8        44.4565
1748.9        44.5111
1749          44.6968
1749.1        44.7306
1749.2        44.6887
1749.3        44.6974
1749.4        44.7244
1749.5        44.8151
1749.6        44.9391
1749.7        44.7511
1749.8        44.7088
1749.9        44.8108
1750          44.8636
1750.1        45.0271
1750.2        44.9463
1750.3        44.7222
1750.4        44.6061
1750.5        44.3909
1750.6        44.1615
1750.7        43.9313
1750.8        43.8059
1750.9        43.8698
1751          43.7209
1751.1         43.587
1751.2        43.5816
1751.3        43.6974
1751.4        43.6268
1751.5        43.4077
1751.6         43.305
1751.7        43.2569
1751.8        43.2293
1751.9        43.1313
1752          42.9354
1752.1        42.8307
1752.2        42.7899
1752.3         42.786
1752.4        42.7632
1752.5        42.6103
1752.6        42.5707
1752.7        42.8416
1752.8        43.1854
1752.9        43.7031
1753               44
1753.1        44.0852
1753.2        44.0167
1753.3        43.7494
1753.4        43.7097
1753.5        43.7304
1753.6        43.7488
1753.7        43.6352
1753.8        43.6876
1753.9        43.8002
1754          43.8842
1754.1        44.0849
1754.2        44.3284
1754.3        44.4315
1754.4        44.3358
1754.5        44.1986
1754.6        44.0876
1754.7        43.8835
1754.8        43.6351
1754.9        43.5297
1755          43.6139
1755.1        43.8197
1755.2        43.8374
1755.3        43.8268
1755.4        43.6417
1755.5        43.5463
1755.6        43.7219
1755.7        44.0992
1755.8        44.5252
1755.9        44.9188
1756          45.1852
1756.1         45.424
1756.2        45.4374
1756.3        45.3283
1756.4        45.4124
1756.5        45.4546
1756.6        45.7047
1756.7        46.0833
1756.8         46.363
1756.9        46.5444
1757          46.7231
1757.1        46.9512
1757.2        46.9125
1757.3        46.8304
1757.4        46.8395
1757.5         46.733
1757.6         46.799
1757.7        47.1291
1757.8        47.1949
1757.9        46.8935
1758          46.7646
1758.1        46.9376
1758.2        47.1205
1758.3        47.2203
1758.4        47.1663
1758.5        47.2133
1758.6        47.3662
1758.7        47.3179
1758.8         47.484
1758.9        47.3944
1759          47.0993
1759.1         46.873
1759.2        46.9585
1759.3        46.9808
1759.4        46.7431
1759.5         46.144
1759.6        45.7031
1759.7        45.3442
1759.8         45.245
1759.9        45.1089
1760          44.9757
1760.1        44.7861
1760.2        44.6432
1760.3        44.3417
1760.4        44.0847
1760.5        44.0307
1760.6        44.0011
1760.7        44.1912
1760.8        44.3837
1760.9        44.6509
1761          44.8296
1761.1        44.7705
1761.2        44.5938
1761.3        44.5238
1761.4        44.5449
1761.5        44.5577
1761.6        44.3752
1761.7        44.1551
1761.8        44.1235
1761.9        44.0855
1762          44.0569
1762.1        43.9325
1762.2        43.6823
1762.3         43.592
1762.4        43.6357
1762.5        43.7073
1762.6        43.6872
1762.7        43.5647
1762.8        43.5848
1762.9        43.9373
1763          44.0331
1763.1        44.0666
1763.2        43.8186
1763.3        43.6678
1763.4        43.9386
1763.5        44.3906
1763.6        44.3703
1763.7        43.8842
1763.8        43.5168
1763.9        43.2979
1764          43.3055
1764.1        43.4393
1764.2        43.5153
1764.3        43.4487
1764.4        43.4454
1764.5        43.5018
1764.6        43.7217
1764.7        44.1663
1764.8        44.2497
1764.9        44.3578
1765          44.6188
1765.1        44.9032
1765.2        45.0533
1765.3        45.0067
1765.4        44.8546
1765.5        44.8419
1765.6        44.8351
1765.7        44.8448
1765.8        44.9334
1765.9        45.0019
1766          45.1881
1766.1        45.4707
1766.2        45.6669
1766.3        45.8216
1766.4         46.227
1766.5         46.646
1766.6        46.9758
1766.7        47.2469
1766.8        47.4248
1766.9        47.6007
1767          47.7228
1767.1        47.8964
1767.2        47.8939
1767.3         48.157
1767.4        48.5804
1767.5        49.1421
1767.6        49.5276
1767.7        49.9787
1767.8        50.2558
1767.9        50.3055
1768          50.3759
1768.1        50.2377
1768.2        50.0113
1768.3         49.841
1768.4        49.9992
1768.5        50.0863
1768.6        50.1408
1768.7        49.9074
1768.8        49.7807
1768.9        49.5279
1769          49.3205
1769.1        49.2705
1769.2        49.4346
1769.3          49.84
1769.4        50.1155
1769.5        50.3869
1769.6        50.3978
1769.7        50.2499
1769.8        50.0489
1769.9        49.8773
1770          49.9316
1770.1        50.0573
1770.2        49.9268
1770.3        49.6891
1770.4        49.6096
1770.5        49.6493
1770.6        49.6047
1770.7        49.5397
1770.8         49.411
1770.9        49.4723
1771           49.577
1771.1        49.5132
1771.2        49.4747
1771.3        49.4771
1771.4        49.5012
1771.5        49.6288
1771.6        49.7445
1771.7         49.765
1771.8        49.7252
1771.9        49.5854
1772          49.5614
1772.1        49.4146
1772.2        49.4183
1772.3        49.5507
1772.4        49.5798
1772.5        49.7763
1772.6        49.9211
1772.7        49.9501
1772.8         49.839
1772.9        49.6923
1773          49.7109
1773.1        49.8074
1773.2        49.9822
1773.3        50.3738
1773.4         50.567
1773.5        50.4423
1773.6        50.3776
1773.7        50.3154
1773.8        50.4463
1773.9        50.6687
1774          50.9055
1774.1        51.0312
1774.2        51.0813
1774.3        51.2841
1774.4        51.4157
1774.5        51.5267
1774.6        51.7067
1774.7        51.8125
1774.8        51.8937
1774.9        52.1529
1775          52.2231
1775.1        52.1178
1775.2        52.0429
1775.3         52.005
1775.4        52.1877
1775.5        52.1911
1775.6        52.2596
1775.7        52.1828
1775.8        51.9943
1775.9        51.6901
1776          51.8086
1776.1        52.0768
1776.2        52.5005
1776.3        53.0977
1776.4        53.2571
1776.5        52.6256
1776.6        52.0606
1776.7        51.7295
1776.8          51.85
1776.9        51.9188
1777           51.989
1777.1        52.0112
1777.2        52.0654
1777.3        52.0259
1777.4        51.6396
1777.5        51.3514
1777.6        51.1093
1777.7        51.3222
1777.8        51.2635
1777.9        50.8699
1778          50.1706
1778.1        49.6509
1778.2        49.4758
1778.3         49.619
1778.4        49.7584
1778.5        49.7666
1778.6        49.5761
1778.7        49.4589
1778.8        49.3165
1778.9        49.2064
1779          49.2919
1779.1        49.4219
1779.2        49.4424
1779.3        49.5029
1779.4        49.6397
1779.5        49.7122
1779.6        49.7925
1779.7        49.9972
1779.8        50.1941
1779.9         50.218
1780          50.3516
1780.1        50.6263
1780.2        50.5783
1780.3        50.2596
1780.4        49.8846
1780.5        49.3959
1780.6        49.0992
1780.7        48.9515
1780.8        49.0468
1780.9        48.8167
1781            48.28
1781.1        47.7012
1781.2        47.5518
1781.3        47.4688
1781.4        47.3126
1781.5        47.1211
1781.6        47.1033
1781.7        47.4245
1781.8        47.6882
1781.9        48.0221
1782          48.2343
1782.1         48.553
1782.2        48.9852
1782.3        49.5012
1782.4        49.6565
1782.5        49.5722
1782.6        49.6806
1782.7        49.7469
1782.8        49.7806
1782.9        49.8072
1783          50.0319
1783.1        50.3225
1783.2         50.569
1783.3        50.6931
1783.4        50.8124
1783.5        50.8149
1783.6        50.9954
1783.7        51.1835
1783.8        51.3071
1783.9        51.4688
1784          51.4897
1784.1        51.5154
1784.2        51.8324
1784.3        51.9913
1784.4        52.3023
1784.5        52.6675
1784.6        52.9432
1784.7        53.3406
1784.8        53.7294
1784.9         54.117
1785          54.2969
1785.1        54.2768
1785.2        54.0894
1785.3        53.8146
1785.4        53.5254
1785.5        53.3655
1785.6        53.2857
1785.7        53.3031
1785.8        53.6054
1785.9        53.9375
1786          53.9739
1786.1        54.0391
1786.2        54.1196
1786.3        54.3183
1786.4        54.4279
1786.5        54.5881
1786.6        54.9864
1786.7        55.2642
1786.8        55.1816
1786.9        54.8851
1787          54.5603
1787.1        54.2327
1787.2        53.8484
1787.3        53.7356
1787.4        53.6718
1787.5        53.4692
1787.6        53.2982
1787.7        53.1088
1787.8        53.1836
1787.9        53.3398
1788          53.5121
1788.1        53.5235
1788.2        53.4653
1788.3        53.5181
1788.4        53.4364
1788.5        53.2519
1788.6        53.1236
1788.7        52.8788
1788.8        52.6571
1788.9        52.1921
1789          51.7254
1789.1        51.4483
1789.2        51.3042
1789.3        51.2022
1789.4        51.0025
1789.5        50.8528
1789.6        50.6287
1789.7        50.5659
1789.8        50.4981
1789.9        50.4472
1790          50.2946
1790.1        49.9922
1790.2        49.7999
1790.3        49.5174
1790.4         49.331
1790.5        49.2089
1790.6        49.0778
1790.7        49.0968
1790.8        49.1803
1790.9        49.2403
1791           49.201
1791.1         49.208
1791.2        49.2097
1791.3        49.0955
1791.4        49.1749
1791.5        49.3361
1791.6        49.2576
1791.7        49.3663
1791.8        49.4297
1791.9        49.4359
1792          49.2634
1792.1        49.2443
1792.2        49.3752
1792.3        49.4497
1792.4        49.4233
1792.5        49.1661
1792.6        49.2061
1792.7        49.3249
1792.8        49.3484
1792.9        49.3197
1793          49.3604
1793.1        49.5093
1793.2        49.7772
1793.3        49.8586
1793.4        49.7682
1793.5        49.8076
1793.6        49.7449
1793.7        49.7841
1793.8        49.8389
1793.9        50.0358
1794           50.164
1794.1        50.1252
1794.2        49.8663
1794.3        49.7405
1794.4        49.7773
1794.5        49.6218
1794.6        49.7037
1794.7        49.8801
1794.8         50.038
1794.9         50.242
1795          50.4011
1795.1        50.3826
1795.2        50.1573
1795.3        49.8923
1795.4        49.7272
1795.5        49.6585
1795.6        49.6803
1795.7        49.6208
1795.8        49.4302
1795.9        49.3412
1796           49.546
1796.1        50.0772
1796.2        50.3615
1796.3        50.5119
1796.4        50.7731
1796.5        50.7882
1796.6        50.7322
1796.7         50.731
1796.8        50.8085
1796.9         51.006
1797          51.3335
1797.1        51.6608
1797.2        51.8931
1797.3        51.9375
1797.4        51.9916
1797.5        51.9597
1797.6        51.8453
1797.7        51.4932
1797.8        51.2202
1797.9        51.0868
1798          51.1286
1798.1        51.1976
1798.2        51.1001
1798.3        51.1499
1798.4        51.3703
1798.5        51.5428
1798.6        51.3896
1798.7        51.2497
1798.8        51.0762
1798.9        50.7582
1799           50.422
1799.1        50.2801
1799.2        50.2195
1799.3         50.137
1799.4        49.9466
1799.5         49.758
1799.6        49.7455
1799.7        49.8764
1799.8        50.1849
1799.9        50.5732
1800           50.779
1800.1         50.731
1800.2        50.5706
1800.3         50.521
1800.4        50.7791
1800.5        50.9492
1800.6        50.9019
1800.7        50.7839
1800.8         50.887
1800.9        51.1978
1801          51.3663
1801.1        51.2447
1801.2        51.2149
1801.3        51.2951
1801.4        51.4513
1801.5        51.4743
1801.6        51.4398
1801.7        51.2964
1801.8        51.3023
1801.9        51.4613
1802          51.7894
1802.1         52.128
1802.2        52.4603
1802.3        52.7426
1802.4        52.8404
1802.5         52.838
1802.6        52.7767
1802.7        52.4314
1802.8        52.2251
1802.9        52.0575
1803          51.8235
1803.1        51.6407
1803.2        51.7791
1803.3        51.8931
1803.4         51.753
1803.5         51.654
1803.6        51.6353
1803.7        51.7061
1803.8        51.7874
1803.9        51.7856
1804           51.754
1804.1        51.5117
1804.2        51.4034
1804.3        51.5192
1804.4        51.5546
1804.5        51.1814
1804.6        50.7493
1804.7        50.4766
1804.8        50.4768
1804.9        50.7817
1805          51.0223
1805.1        51.3752
1805.2        51.4894
1805.3        51.7094
1805.4         51.951
1805.5        52.0106
1805.6         51.847
1805.7        51.3472
1805.8        51.0182
1805.9        50.8133
1806          50.7688
1806.1        50.9127
1806.2        51.0316
1806.3        51.1672
1806.4         51.401
1806.5        51.7591
1806.6        51.9481
1806.7        52.1699
1806.8        52.2922
1806.9        52.4517
1807          52.5825
1807.1        52.3276
1807.2         52.183
1807.3        52.0843
1807.4        51.9511
1807.5        51.5246
1807.6        51.1829
1807.7        51.1255
1807.8        51.1731
1807.9        51.3591
1808          51.3824
1808.1        51.3924
1808.2        51.3265
1808.3        51.1929
1808.4        50.8767
1808.5        50.7087
1808.6        50.8511
1808.7        50.7783
1808.8        50.8513
1808.9        51.0128
1809          51.2306
1809.1         51.471
1809.2        51.6446
1809.3         51.709
1809.4        51.6953
1809.5        51.6395
1809.6        51.5288
1809.7        51.6629
1809.8        51.8188
1809.9        52.1548
1810          52.2576
1810.1        52.2937
1810.2        52.4549
1810.3        52.6836
1810.4        52.9204
1810.5        53.2852
1810.6         53.497
1810.7        53.3857
1810.8        53.3058
1810.9        53.4193
1811          53.7808
1811.1        54.2491
1811.2        54.5048
1811.3        54.5036
1811.4        54.3624
1811.5        54.4216
1811.6        54.4859
1811.7        54.4821
1811.8        54.3964
1811.9        54.4721
1812          54.6715
1812.1        55.0485
1812.2         55.301
1812.3        55.5299
1812.4        55.6177
1812.5        55.7146
1812.6        55.5935
1812.7        55.3976
1812.8        55.2743
1812.9        55.0941
1813           54.975
1813.1        54.8054
1813.2         54.404
1813.3         54.107
1813.4        53.7757
1813.5        53.6292
1813.6        53.5767
1813.7         53.408
1813.8         53.413
1813.9        53.4367
1814          53.4142
1814.1        53.4879
1814.2         53.643
1814.3         54.151
1814.4        54.6171
1814.5        54.8181
1814.6        54.9421
1814.7        55.0916
1814.8        55.2807
1814.9        55.6623
1815          55.9839
1815.1         56.332
1815.2        56.4783
1815.3        56.4629
1815.4        56.4244
1815.5        56.3282
1815.6        56.4937
1815.7        57.0521
1815.8        57.3052
1815.9        57.3647
1816          57.2742
1816.1        57.2019
1816.2        57.2626
1816.3        57.1993
1816.4         56.958
1816.5        56.6491
1816.6        56.6761
1816.7        56.8009
1816.8        56.6812
1816.9         56.468
1817          56.3487
1817.1          56.35
1817.2        56.7198
1817.3        56.9928
1817.4        57.0986
1817.5        56.8073
1817.6        56.4282
1817.7        56.3308
1817.8        56.2014
1817.9        56.2103
[truncated: 700,063 more chars]
