# Supplementary material for: Antibody–nanobody combination increases their neutralizing activity against SARS-CoV-2 and nanobody H11-H4 is effective against Alpha, Kappa and Delta variants
Source: Sci Rep. 2022 Jun 11;12:9701. doi: 10.1038/s41598-022-14263-1 (PMC9188278; doi:10.1038/s41598-022-14263-1)
Supplement: Supplementary file 2 — Supplementary Information 2. [file 41598_2022_14263_MOESM2_ESM.zip › SciRep_data/SMD_data/MUTATION/Binding_affinity/Kappa/nout_ave_work_time.dat]

#Time (ps)      Ave work (kcal/mol)
   0.00000000       0.00000000    
  0.100000001       7.91656971E-03
  0.200000003       1.48170004E-02
  0.300000012       2.30676997E-02
  0.400000006       3.13310996E-02
  0.500000000       7.45986998E-02
  0.600000024       8.33050981E-02
  0.699999988       9.73293036E-02
  0.800000012      0.100468002    
  0.899999976      0.101324998    
   1.00000000      0.117748000    
   1.10000002      0.121972002    
   1.20000005      0.131112993    
   1.29999995      0.135457993    
   1.39999998      0.139473006    
   1.50000000      0.144389004    
   1.60000002      0.147138000    
   1.70000005      0.152113006    
   1.79999995      0.152565002    
   1.89999998      0.155036002    
   2.00000000      0.156170994    
   2.09999990      0.157774001    
   2.20000005      0.163635001    
   2.29999995      0.164754003    
   2.40000010      0.168531999    
   2.50000000      0.175074995    
   2.59999990      0.176617995    
   2.70000005      0.178046003    
   2.79999995      0.179631993    
   2.90000010      0.182179004    
   3.00000000      0.183000997    
   3.09999990      0.187304005    
   3.20000005      0.190256998    
   3.29999995      0.193748996    
   3.40000010      0.195133001    
   3.50000000      0.198724002    
   3.59999990      0.204468995    
   3.70000005      0.207259998    
   3.79999995      0.209252998    
   3.90000010      0.212130994    
   4.00000000      0.215367004    
   4.09999990      0.217654005    
   4.19999981      0.219503000    
   4.30000019      0.220955998    
   4.40000010      0.221708998    
   4.50000000      0.223974004    
   4.59999990      0.225840002    
   4.69999981      0.232241005    
   4.80000019      0.233072996    
   4.90000010      0.236505002    
   5.00000000      0.236884996    
   5.09999990      0.238234997    
   5.19999981      0.238851994    
   5.30000019      0.242553994    
   5.40000010      0.244706005    
   5.50000000      0.246696994    
   5.59999990      0.248086005    
   5.69999981      0.251664013    
   5.80000019      0.252362996    
   5.90000010      0.254978001    
   6.00000000      0.257856011    
   6.09999990      0.259317994    
   6.19999981      0.262154013    
   6.30000019      0.263669014    
   6.40000010      0.265129000    
   6.50000000      0.267980993    
   6.59999990      0.269748002    
   6.69999981      0.272983998    
   6.80000019      0.274179012    
   6.90000010      0.274939001    
   7.00000000      0.278439999    
   7.09999990      0.279639989    
   7.19999981      0.282245010    
   7.30000019      0.282849014    
   7.40000010      0.283612013    
   7.50000000      0.284750015    
   7.59999990      0.285932004    
   7.69999981      0.288502991    
   7.80000019      0.288902014    
   7.90000010      0.288976997    
   8.00000000      0.291750014    
   8.10000038      0.292775005    
   8.19999981      0.292982996    
   8.30000019      0.294281006    
   8.39999962      0.294827014    
   8.50000000      0.296182990    
   8.60000038      0.297248006    
   8.69999981      0.298141986    
   8.80000019      0.298716009    
   8.89999962      0.300298989    
   9.00000000      0.300754994    
   9.10000038      0.303934991    
   9.19999981      0.304302990    
   9.30000019      0.305204004    
   9.39999962      0.305382997    
   9.50000000      0.306648999    
   9.60000038      0.307558000    
   9.69999981      0.308091998    
   9.80000019      0.308809012    
   9.89999962      0.311147988    
   10.0000000      0.311854988    
   10.1000004      0.312610000    
   10.1999998      0.315059006    
   10.3000002      0.317809999    
   10.3999996      0.318453997    
   10.5000000      0.319774985    
   10.6000004      0.320273012    
   10.6999998      0.320760012    
   10.8000002      0.321415007    
   10.8999996      0.321581006    
   11.0000000      0.322582990    
   11.1000004      0.323199987    
   11.1999998      0.323612988    
   11.3000002      0.326079011    
   11.3999996      0.327372015    
   11.5000000      0.330724001    
   11.6000004      0.331499994    
   11.6999998      0.331979990    
   11.8000002      0.332892001    
   11.8999996      0.335148990    
   12.0000000      0.336714000    
   12.1000004      0.337053001    
   12.1999998      0.337754011    
   12.3000002      0.338160992    
   12.3999996      0.338838011    
   12.5000000      0.339055985    
   12.6000004      0.339574993    
   12.6999998      0.342099011    
   12.8000002      0.344790012    
   12.8999996      0.345243990    
   13.0000000      0.347662985    
   13.1000004      0.348908991    
   13.1999998      0.349281996    
   13.3000002      0.350329012    
   13.3999996      0.352019012    
   13.5000000      0.353215009    
   13.6000004      0.357051998    
   13.6999998      0.357488990    
   13.8000002      0.357656986    
   13.8999996      0.358103007    
   14.0000000      0.358633012    
   14.1000004      0.359515995    
   14.1999998      0.361874998    
   14.3000002      0.364194006    
   14.3999996      0.365074009    
   14.5000000      0.367062002    
   14.6000004      0.368755013    
   14.6999998      0.372141004    
   14.8000002      0.373091012    
   14.8999996      0.374006003    
   15.0000000      0.376614988    
   15.1000004      0.377415001    
   15.1999998      0.379072011    
   15.3000002      0.379815996    
   15.3999996      0.380672008    
   15.5000000      0.381392986    
   15.6000004      0.381621003    
   15.6999998      0.382250994    
   15.8000002      0.384144008    
   15.8999996      0.385439008    
   16.0000000      0.385720998    
   16.1000004      0.385971993    
   16.2000008      0.386779994    
   16.2999992      0.386916995    
   16.3999996      0.388092995    
   16.5000000      0.388983011    
   16.6000004      0.389274001    
   16.7000008      0.389826000    
   16.7999992      0.390127987    
   16.8999996      0.390426993    
   17.0000000      0.391063005    
   17.1000004      0.391490012    
   17.2000008      0.391490012    
   17.2999992      0.393245995    
   17.3999996      0.394235998    
   17.5000000      0.396892011    
   17.6000004      0.399159998    
   17.7000008      0.399776012    
   17.7999992      0.401051015    
   17.8999996      0.401295990    
   18.0000000      0.402444988    
   18.1000004      0.405909985    
   18.2000008      0.406165004    
   18.2999992      0.406262994    
   18.3999996      0.406504005    
   18.5000000      0.407546014    
   18.6000004      0.410025001    
   18.7000008      0.410432011    
   18.7999992      0.412187994    
   18.8999996      0.414575994    
   19.0000000      0.415062994    
   19.1000004      0.415591002    
   19.2000008      0.416402012    
   19.2999992      0.417160004    
   19.3999996      0.418330997    
   19.5000000      0.418727010    
   19.6000004      0.418927997    
   19.7000008      0.420076013    
   19.7999992      0.421081990    
   19.8999996      0.421682000    
   20.0000000      0.422251999    
   20.1000004      0.423287004    
   20.2000008      0.424318999    
   20.2999992      0.424753010    
   20.3999996      0.425384015    
   20.5000000      0.425985992    
   20.6000004      0.425985992    
   20.7000008      0.426824003    
   20.7999992      0.427855998    
   20.8999996      0.429127008    
   21.0000000      0.430018991    
   21.1000004      0.430914015    
   21.2000008      0.431356996    
   21.2999992      0.431906015    
   21.3999996      0.433057010    
   21.5000000      0.433254987    
   21.6000004      0.434691012    
   21.7000008      0.438832015    
   21.7999992      0.439927012    
   21.8999996      0.442699999    
   22.0000000      0.443915009    
   22.1000004      0.444339007    
   22.2000008      0.445244998    
   22.2999992      0.445942014    
   22.3999996      0.446471989    
   22.5000000      0.447667003    
   22.6000004      0.447818995    
   22.7000008      0.448462993    
   22.7999992      0.449142992    
   22.8999996      0.449793994    
   23.0000000      0.450158000    
   23.1000004      0.451451987    
   23.2000008      0.451943010    
   23.2999992      0.453523993    
   23.3999996      0.454272985    
   23.5000000      0.455118001    
   23.6000004      0.456259012    
   23.7000008      0.457029998    
   23.7999992      0.457320988    
   23.8999996      0.457610995    
   24.0000000      0.458079010    
   24.1000004      0.458914995    
   24.2000008      0.460231006    
   24.2999992      0.460833997    
   24.3999996      0.461885989    
   24.5000000      0.462543994    
   24.6000004      0.463283986    
   24.7000008      0.464037001    
   24.7999992      0.465108007    
   24.8999996      0.466655999    
   25.0000000      0.469117999    
   25.1000004      0.470198005    
   25.2000008      0.471179008    
   25.2999992      0.471486986    
   25.3999996      0.472084999    
   25.5000000      0.472840995    
   25.6000004      0.474525005    
   25.7000008      0.474954009    
   25.7999992      0.475093991    
   25.8999996      0.475546986    
   26.0000000      0.476612002    
   26.1000004      0.477057993    
   26.2000008      0.477429003    
   26.2999992      0.477867007    
   26.3999996      0.478911996    
   26.5000000      0.480264008    
   26.6000004      0.480479002    
   26.7000008      0.482225001    
   26.7999992      0.482612014    
   26.8999996      0.483332992    
   27.0000000      0.484678000    
   27.1000004      0.485006005    
   27.2000008      0.485754013    
   27.2999992      0.485911012    
   27.3999996      0.487150997    
   27.5000000      0.487697989    
   27.6000004      0.488357008    
   27.7000008      0.489706010    
   27.7999992      0.490197003    
   27.8999996      0.490388989    
   28.0000000      0.492413014    
   28.1000004      0.493126005    
   28.2000008      0.493878990    
   28.2999992      0.494143993    
   28.3999996      0.496205002    
   28.5000000      0.496390015    
   28.6000004      0.496681005    
   28.7000008      0.497007012    
   28.7999992      0.497200996    
   28.8999996      0.497853994    
   29.0000000      0.498677999    
   29.1000004      0.499157012    
   29.2000008      0.499779999    
   29.2999992      0.500144005    
   29.3999996      0.500609994    
   29.5000000      0.502134025    
   29.6000004      0.502255023    
   29.7000008      0.502255023    
   29.7999992      0.502969980    
   29.8999996      0.503400028    
   30.0000000      0.504002988    
   30.1000004      0.505672991    
   30.2000008      0.506331980    
   30.2999992      0.507282019    
   30.3999996      0.510927975    
   30.5000000      0.511352003    
   30.6000004      0.511736989    
   30.7000008      0.512842000    
   30.7999992      0.513409019    
   30.8999996      0.513491988    
   31.0000000      0.513895988    
   31.1000004      0.514199972    
   31.2000008      0.515475988    
   31.2999992      0.516394019    
   31.3999996      0.517300010    
   31.5000000      0.517579019    
   31.6000004      0.518184006    
   31.7000008      0.519535005    
   31.7999992      0.520556986    
   31.8999996      0.521503985    
   32.0000000      0.522449970    
   32.0999985      0.522768021    
   32.2000008      0.523486018    
   32.2999992      0.523810983    
   32.4000015      0.524680018    
   32.5000000      0.526323974    
   32.5999985      0.528679013    
   32.7000008      0.529586017    
   32.7999992      0.531840980    
   32.9000015      0.533181012    
   33.0000000      0.533414006    
   33.0999985      0.534433007    
   33.2000008      0.535245001    
   33.2999992      0.535889983    
   33.4000015      0.537793994    
   33.5000000      0.538038015    
   33.5999985      0.538769007    
   33.7000008      0.539982021    
   33.7999992      0.541037977    
   33.9000015      0.541472971    
   34.0000000      0.542212009    
   34.0999985      0.542702019    
   34.2000008      0.544888973    
   34.2999992      0.545781016    
   34.4000015      0.546189010    
   34.5000000      0.546461999    
   34.5999985      0.546934009    
   34.7000008      0.547464013    
   34.7999992      0.547728002    
   34.9000015      0.548005998    
   35.0000000      0.549611986    
   35.0999985      0.550958991    
   35.2000008      0.551293015    
   35.2999992      0.551878989    
   35.4000015      0.553851008    
   35.5000000      0.554268003    
   35.5999985      0.555355012    
   35.7000008      0.555867016    
   35.7999992      0.557421982    
   35.9000015      0.557702005    
   36.0000000      0.558815002    
   36.0999985      0.558925986    
   36.2000008      0.559513986    
   36.2999992      0.560396016    
   36.4000015      0.560804009    
   36.5000000      0.561182976    
   36.5999985      0.561866999    
   36.7000008      0.562463999    
   36.7999992      0.562981009    
   36.9000015      0.564590991    
   37.0000000      0.565801978    
   37.0999985      0.565954983    
   37.2000008      0.566206992    
   37.2999992      0.566349030    
   37.4000015      0.566986024    
   37.5000000      0.567292988    
   37.5999985      0.567439020    
   37.7000008      0.568247020    
   37.7999992      0.568358004    
   37.9000015      0.568943024    
   38.0000000      0.570336998    
   38.0999985      0.570692003    
   38.2000008      0.571268022    
   38.2999992      0.572215974    
   38.4000015      0.574244022    
   38.5000000      0.575875998    
   38.5999985      0.576981008    
   38.7000008      0.577710986    
   38.7999992      0.578113973    
   38.9000015      0.578113973    
   39.0000000      0.579168022    
   39.0999985      0.581718981    
   39.2000008      0.581887007    
   39.2999992      0.582639992    
   39.4000015      0.583296001    
   39.5000000      0.584226012    
   39.5999985      0.584927022    
   39.7000008      0.585852981    
   39.7999992      0.586459994    
   39.9000015      0.588373005    
   40.0000000      0.588909984    
   40.0999985      0.589847028    
   40.2000008      0.590308011    
   40.2999992      0.590407014    
   40.4000015      0.591331005    
   40.5000000      0.592467010    
   40.5999985      0.592860997    
   40.7000008      0.592954993    
   40.7999992      0.594124973    
   40.9000015      0.594671011    
   41.0000000      0.595973015    
   41.0999985      0.596072972    
   41.2000008      0.596575022    
   41.2999992      0.598079026    
   41.4000015      0.598820984    
   41.5000000      0.600592017    
   41.5999985      0.601359010    
   41.7000008      0.601795971    
   41.7999992      0.603434026    
   41.9000015      0.604008019    
   42.0000000      0.605165005    
   42.0999985      0.606832027    
   42.2000008      0.606832027    
   42.2999992      0.608319998    
   42.4000015      0.610382020    
   42.5000000      0.610509992    
   42.5999985      0.611319005    
   42.7000008      0.613349020    
   42.7999992      0.614010990    
   42.9000015      0.614519000    
   43.0000000      0.614811003    
   43.0999985      0.617448986    
   43.2000008      0.618146002    
   43.2999992      0.618902028    
   43.4000015      0.619319975    
   43.5000000      0.619925976    
   43.5999985      0.620356977    
   43.7000008      0.620917976    
   43.7999992      0.621124029    
   43.9000015      0.621289015    
   44.0000000      0.621878982    
   44.0999985      0.622465014    
   44.2000008      0.623726010    
   44.2999992      0.625469029    
   44.4000015      0.626677990    
   44.5000000      0.626947999    
   44.5999985      0.627816021    
   44.7000008      0.628637016    
   44.7999992      0.629181981    
   44.9000015      0.631730974    
   45.0000000      0.632357001    
   45.0999985      0.633810997    
   45.2000008      0.634378016    
   45.2999992      0.634468019    
   45.4000015      0.635670006    
   45.5000000      0.636229992    
   45.5999985      0.637194991    
   45.7000008      0.637507021    
   45.7999992      0.638319016    
   45.9000015      0.639358997    
   46.0000000      0.640124023    
   46.0999985      0.640881002    
   46.2000008      0.640990973    
   46.2999992      0.641288996    
   46.4000015      0.641969979    
   46.5000000      0.643337011    
   46.5999985      0.643773019    
   46.7000008      0.645138025    
   46.7999992      0.645778000    
   46.9000015      0.646155000    
   47.0000000      0.647204995    
   47.0999985      0.648111999    
   47.2000008      0.649820983    
   47.2999992      0.652100980    
   47.4000015      0.652247012    
   47.5000000      0.653248012    
   47.5999985      0.653618991    
   47.7000008      0.654106975    
   47.7999992      0.654923975    
   47.9000015      0.655052006    
   48.0000000      0.656502008    
   48.0999985      0.657396972    
   48.2000008      0.657732010    
   48.2999992      0.658447027    
   48.4000015      0.659101009    
   48.5000000      0.660152018    
   48.5999985      0.661383986    
   48.7000008      0.661989987    
   48.7999992      0.663096011    
   48.9000015      0.664286017    
   49.0000000      0.664808989    
   49.0999985      0.665120006    
   49.2000008      0.665762007    
   49.2999992      0.666864991    
   49.4000015      0.666864991    
   49.5000000      0.667279005    
   49.5999985      0.668110013    
   49.7000008      0.668483973    
   49.7999992      0.669355989    
   49.9000015      0.669520020    
   50.0000000      0.670498013    
   50.0999985      0.670690000    
   50.2000008      0.670777977    
   50.2999992      0.670843005    
   50.4000015      0.671302974    
   50.5000000      0.671788990    
   50.5999985      0.672582984    
   50.7000008      0.673027992    
   50.7999992      0.673677027    
   50.9000015      0.676070988    
   51.0000000      0.676680028    
   51.0999985      0.678296983    
   51.2000008      0.679364979    
   51.2999992      0.679601014    
   51.4000015      0.679992974    
   51.5000000      0.681241989    
   51.5999985      0.682147026    
   51.7000008      0.682869971    
   51.7999992      0.683607996    
   51.9000015      0.683845997    
   52.0000000      0.684428990    
   52.0999985      0.686357021    
   52.2000008      0.686661005    
   52.2999992      0.687532008    
   52.4000015      0.689769030    
   52.5000000      0.690159023    
   52.5999985      0.690563977    
   52.7000008      0.691253006    
   52.7999992      0.692182004    
   52.9000015      0.692683995    
   53.0000000      0.692683995    
   53.0999985      0.693394005    
   53.2000008      0.694115996    
   53.2999992      0.694548011    
   53.4000015      0.695713997    
   53.5000000      0.696384013    
   53.5999985      0.697628021    
   53.7000008      0.698518991    
   53.7999992      0.699371994    
   53.9000015      0.700105011    
   54.0000000      0.700538993    
   54.0999985      0.700791001    
   54.2000008      0.700882971    
   54.2999992      0.701789021    
   54.4000015      0.701789021    
   54.5000000      0.702587008    
   54.5999985      0.702724993    
   54.7000008      0.703033984    
   54.7999992      0.703275979    
   54.9000015      0.703580976    
   55.0000000      0.703858972    
   55.0999985      0.704182982    
   55.2000008      0.704461992    
   55.2999992      0.704810977    
   55.4000015      0.705399990    
   55.5000000      0.706683993    
   55.5999985      0.707231998    
   55.7000008      0.707576990    
   55.7999992      0.708218992    
   55.9000015      0.708696008    
   56.0000000      0.708801985    
   56.0999985      0.709560990    
   56.2000008      0.710151970    
   56.2999992      0.710856974    
   56.4000015      0.711109996    
   56.5000000      0.711708009    
   56.5999985      0.712010980    
   56.7000008      0.712010980    
   56.7999992      0.712530971    
   56.9000015      0.713087022    
   57.0000000      0.713348985    
   57.0999985      0.714213014    
   57.2000008      0.714327991    
   57.2999992      0.714570999    
   57.4000015      0.715119004    
   57.5000000      0.715261996    
   57.5999985      0.715910017    
   57.7000008      0.716214001    
   57.7999992      0.716803014    
   57.9000015      0.717420995    
   58.0000000      0.717577994    
   58.0999985      0.718477011    
   58.2000008      0.718650997    
   58.2999992      0.719192028    
   58.4000015      0.719281971    
   58.5000000      0.719936013    
   58.5999985      0.721001029    
   58.7000008      0.721358001    
   58.7999992      0.722019017    
   58.9000015      0.722959995    
   59.0000000      0.723636985    
   59.0999985      0.723735988    
   59.2000008      0.724008024    
   59.2999992      0.724322975    
   59.4000015      0.726078987    
   59.5000000      0.726731002    
   59.5999985      0.727123976    
   59.7000008      0.727560997    
   59.7999992      0.728173018    
   59.9000015      0.728173018    
   60.0000000      0.728336990    
   60.0999985      0.728640020    
   60.2000008      0.729058027    
   60.2999992      0.729322016    
   60.4000015      0.730224013    
   60.5000000      0.730495989    
   60.5999985      0.730643988    
   60.7000008      0.731041014    
   60.7999992      0.731365979    
   60.9000015      0.731661022    
   61.0000000      0.732436001    
   61.0999985      0.732814014    
   61.2000008      0.733075023    
   61.2999992      0.733075023    
   61.4000015      0.733147979    
   61.5000000      0.733292997    
   61.5999985      0.733536005    
   61.7000008      0.734147012    
   61.7999992      0.735650003    
   61.9000015      0.736621022    
   62.0000000      0.737244010    
   62.0999985      0.737793982    
   62.2000008      0.738039017    
   62.2999992      0.738336980    
   62.4000015      0.738762975    
   62.5000000      0.739001989    
   62.5999985      0.739175022    
   62.7000008      0.739687026    
   62.7999992      0.740275025    
   62.9000015      0.740756989    
   63.0000000      0.741115987    
   63.0999985      0.741663992    
   63.2000008      0.741775990    
   63.2999992      0.742161989    
   63.4000015      0.742550015    
   63.5000000      0.742784977    
   63.5999985      0.743740976    
   63.7000008      0.743937016    
   63.7999992      0.744086981    
   63.9000015      0.744265020    
   64.0000000      0.745185018    
   64.0999985      0.746249020    
   64.1999969      0.746326029    
   64.3000031      0.746469975    
   64.4000015      0.747349977    
   64.5000000      0.747839987    
   64.5999985      0.748314977    
   64.6999969      0.748531997    
   64.8000031      0.748944998    
   64.9000015      0.749028981    
   65.0000000      0.749109030    
   65.0999985      0.750105977    
   65.1999969      0.750496984    
   65.3000031      0.751236022    
   65.4000015      0.751411021    
   65.5000000      0.751645982    
   65.5999985      0.751928985    
   65.6999969      0.752921999    
   65.8000031      0.753265977    
   65.9000015      0.753556013    
   66.0000000      0.754024982    
   66.0999985      0.754490972    
   66.1999969      0.754655004    
   66.3000031      0.754948974    
   66.4000015      0.755397975    
   66.5000000      0.755635977    
   66.5999985      0.756186008    
   66.6999969      0.757004023    
   66.8000031      0.757386029    
   66.9000015      0.757589996    
   67.0000000      0.757589996    
   67.0999985      0.758345008    
   67.1999969      0.758889019    
   67.3000031      0.759398997    
   67.4000015      0.759836018    
   67.5000000      0.759836018    
   67.5999985      0.760236025    
   67.6999969      0.761039019    
   67.8000031      0.761350989    
   67.9000015      0.762035012    
   68.0000000      0.763056993    
   68.0999985      0.763318002    
   68.1999969      0.763439000    
   68.3000031      0.763602972    
   68.4000015      0.763656974    
   68.5000000      0.763824999    
   68.5999985      0.764298975    
   68.6999969      0.765150011    
   68.8000031      0.765150011    
   68.9000015      0.765465975    
   69.0000000      0.766044021    
   69.0999985      0.766044021    
   69.1999969      0.766233981    
   69.3000031      0.767005980    
   69.4000015      0.768022001    
   69.5000000      0.768022001    
   69.5999985      0.768022001    
   69.6999969      0.768483996    
   69.8000031      0.768577993    
   69.9000015      0.768845022    
   70.0000000      0.769178987    
   70.0999985      0.770033002    
   70.1999969      0.770183980    
   70.3000031      0.770447016    
   70.4000015      0.770847976    
   70.5000000      0.770920992    
   70.5999985      0.771040976    
   70.6999969      0.771614015    
   70.8000031      0.771709025    
   70.9000015      0.771969020    
   71.0000000      0.772931993    
   71.0999985      0.772931993    
   71.1999969      0.773226023    
   71.3000031      0.773418009    
   71.4000015      0.773621023    
   71.5000000      0.774128020    
   71.5999985      0.774734974    
   71.6999969      0.774990976    
   71.8000031      0.775250018    
   71.9000015      0.775511026    
   72.0000000      0.775913000    
   72.0999985      0.776085973    
   72.1999969      0.776789010    
   72.3000031      0.776920021    
   72.4000015      0.777440012    
   72.5000000      0.777440012    
   72.5999985      0.777572989    
   72.6999969      0.777749002    
   72.8000031      0.777893007    
   72.9000015      0.779222012    
   73.0000000      0.779407024    
   73.0999985      0.780058980    
   73.1999969      0.780239999    
   73.3000031      0.780664027    
   73.4000015      0.780809999    
   73.5000000      0.781098008    
   73.5999985      0.781619012    
   73.6999969      0.781835973    
   73.8000031      0.781888008    
   73.9000015      0.782153010    
   74.0000000      0.782334983    
   74.0999985      0.783102989    
   74.1999969      0.784155011    
   74.3000031      0.784529984    
   74.4000015      0.784529984    
   74.5000000      0.784660995    
   74.5999985      0.784753025    
   74.6999969      0.785336971    
   74.8000031      0.785389006    
   74.9000015      0.785647988    
   75.0000000      0.786458015    
   75.0999985      0.786813021    
   75.1999969      0.786813021    
   75.3000031      0.787045002    
   75.4000015      0.787270010    
   75.5000000      0.788285017    
   75.5999985      0.788791001    
   75.6999969      0.789426029    
   75.8000031      0.789728999    
   75.9000015      0.790067971    
   76.0000000      0.790198982    
   76.0999985      0.790419996    
   76.1999969      0.790718973    
   76.3000031      0.791740000    
   76.4000015      0.791912019    
   76.5000000      0.792478025    
   76.5999985      0.792648971    
   76.6999969      0.793011010    
   76.8000031      0.793168008    
   76.9000015      0.793950975    
   77.0000000      0.794484019    
   77.0999985      0.794829011    
   77.1999969      0.795072019    
   77.3000031      0.795072019    
   77.4000015      0.795432985    
   77.5000000      0.795924008    
   77.5999985      0.796505988    
   77.6999969      0.796705008    
   77.8000031      0.796773016    
   77.9000015      0.796869993    
   78.0000000      0.797083020    
   78.0999985      0.797143996    
   78.1999969      0.797315001    
   78.3000031      0.798184991    
   78.4000015      0.798416972    
   78.5000000      0.798694015    
   78.5999985      0.798909009    
   78.6999969      0.799265981    
   78.8000031      0.799422979    
   78.9000015      0.799732983    
   79.0000000      0.800868988    
   79.0999985      0.801113009    
   79.1999969      0.801505983    
   79.3000031      0.801735997    
   79.4000015      0.802052975    
   79.5000000      0.802797973    
   79.5999985      0.802883983    
   79.6999969      0.803126991    
   79.8000031      0.803345978    
   79.9000015      0.803466022    
   80.0000000      0.803562999    
   80.0999985      0.803712010    
   80.1999969      0.804904997    
   80.3000031      0.805140972    
   80.4000015      0.805392981    
   80.5000000      0.805945992    
   80.5999985      0.806133986    
   80.6999969      0.806263030    
   80.8000031      0.806743026    
   80.9000015      0.807332993    
   81.0000000      0.807622015    
   81.0999985      0.807808995    
   81.1999969      0.808118999    
   81.3000031      0.808283985    
   81.4000015      0.808395982    
   81.5000000      0.808422983    
   81.5999985      0.808422983    
   81.6999969      0.808699012    
   81.8000031      0.808827996    
   81.9000015      0.808827996    
   82.0000000      0.808827996    
   82.0999985      0.809167981    
   82.1999969      0.809222996    
   82.3000031      0.809912980    
   82.4000015      0.810036004    
   82.5000000      0.810657978    
   82.5999985      0.811748028    
   82.6999969      0.811834991    
   82.8000031      0.812373996    
   82.9000015      0.812373996    
   83.0000000      0.812556028    
   83.0999985      0.812556028    
   83.1999969      0.812644005    
   83.3000031      0.812910974    
   83.4000015      0.812910974    
   83.5000000      0.813049972    
   83.5999985      0.813489020    
   83.6999969      0.816309988    
   83.8000031      0.816950023    
   83.9000015      0.817041993    
   84.0000000      0.817041993    
   84.0999985      0.817041993    
   84.1999969      0.817686021    
   84.3000031      0.817987978    
   84.4000015      0.818054020    
   84.5000000      0.818257987    
   84.5999985      0.818401992    
   84.6999969      0.818552017    
   84.8000031      0.818552017    
   84.9000015      0.819041014    
   85.0000000      0.819222987    
   85.0999985      0.819494009    
   85.1999969      0.819962025    
   85.3000031      0.820146024    
   85.4000015      0.820378006    
   85.5000000      0.820819020    
   85.5999985      0.821269989    
   85.6999969      0.821740985    
   85.8000031      0.822393000    
   85.9000015      0.822797000    
   86.0000000      0.822797000    
   86.0999985      0.823010027    
   86.1999969      0.823385000    
   86.3000031      0.823385000    
   86.4000015      0.823818028    
   86.5000000      0.825403988    
   86.5999985      0.825999022    
   86.6999969      0.826386988    
   86.8000031      0.826653004    
   86.9000015      0.827187002    
   87.0000000      0.827260017    
   87.0999985      0.827488005    
   87.1999969      0.827624023    
   87.3000031      0.827935994    
   87.4000015      0.828033984    
   87.5000000      0.828073978    
   87.5999985      0.828419983    
   87.6999969      0.828589022    
   87.8000031      0.828589022    
   87.9000015      0.828827024    
   88.0000000      0.828827024    
   88.0999985      0.829558015    
   88.1999969      0.829900980    
   88.3000031      0.829900980    
   88.4000015      0.830510020    
   88.5000000      0.830658972    
   88.5999985      0.830851972    
   88.6999969      0.830995977    
   88.8000031      0.831219018    
   88.9000015      0.831326008    
   89.0000000      0.831907988    
   89.0999985      0.832364976    
   89.1999969      0.832979023    
   89.3000031      0.833443999    
   89.4000015      0.833639979    
   89.5000000      0.833958983    
   89.5999985      0.834176004    
   89.6999969      0.834345996    
   89.8000031      0.834747016    
   89.9000015      0.835119009    
   90.0000000      0.835437000    
   90.0999985      0.835850000    
   90.1999969      0.835850000    
   90.3000031      0.836028993    
   90.4000015      0.836292982    
   90.5000000      0.836292982    
   90.5999985      0.836381972    
   90.6999969      0.836471975    
   90.8000031      0.836628020    
   90.9000015      0.836704016    
   91.0000000      0.836862981    
   91.0999985      0.836872995    
   91.1999969      0.836890996    
   91.3000031      0.836890996    
   91.4000015      0.837215006    
   91.5000000      0.837215006    
   91.5999985      0.837809026    
   91.6999969      0.838285983    
   91.8000031      0.838850975    
   91.9000015      0.838940978    
   92.0000000      0.839066982    
   92.0999985      0.839514017    
   92.1999969      0.839776993    
   92.3000031      0.840021014    
   92.4000015      0.840237975    
   92.5000000      0.840237975    
   92.5999985      0.840543985    
   92.6999969      0.840623021    
   92.8000031      0.841109991    
   92.9000015      0.841410995    
   93.0000000      0.841710985    
   93.0999985      0.842554986    
   93.1999969      0.843290985    
   93.3000031      0.843712986    
   93.4000015      0.844196022    
   93.5000000      0.844699979    
   93.5999985      0.845210016    
   93.6999969      0.845359981    
   93.8000031      0.845404983    
   93.9000015      0.845404983    
   94.0000000      0.845861018    
   94.0999985      0.845977008    
   94.1999969      0.846503019    
   94.3000031      0.846693993    
   94.4000015      0.846693993    
   94.5000000      0.846693993    
   94.5999985      0.847253978    
   94.6999969      0.847344995    
   94.8000031      0.847344995    
   94.9000015      0.847805023    
   95.0000000      0.847894013    
   95.0999985      0.848137975    
   95.1999969      0.848206997    
   95.3000031      0.848450005    
   95.4000015      0.848878026    
   95.5000000      0.849165022    
   95.5999985      0.849461019    
   95.6999969      0.849591970    
   95.8000031      0.850208998    
   95.9000015      0.850302994    
   96.0000000      0.850571990    
   96.0999985      0.850802004    
   96.1999969      0.851073027    
   96.3000031      0.851230979    
   96.4000015      0.851464987    
   96.5000000      0.851741016    
   96.5999985      0.851741016    
   96.6999969      0.851783991    
   96.8000031      0.852096975    
   96.9000015      0.852111995    
   97.0000000      0.852111995    
   97.0999985      0.852244020    
   97.1999969      0.852485001    
   97.3000031      0.852719009    
   97.4000015      0.852975011    
   97.5000000      0.852975011    
   97.5999985      0.853433013    
   97.6999969      0.854115009    
   97.8000031      0.854255021    
   97.9000015      0.854467988    
   98.0000000      0.854542017    
   98.0999985      0.855055988    
   98.1999969      0.855916023    
   98.3000031      0.856323004    
   98.4000015      0.856433988    
   98.5000000      0.856710970    
   98.5999985      0.856971979    
   98.6999969      0.856971979    
   98.8000031      0.857173026    
   98.9000015      0.857663989    
   99.0000000      0.857782006    
   99.0999985      0.857894003    
   99.1999969      0.858101010    
   99.3000031      0.858546972    
   99.4000015      0.858651996    
   99.5000000      0.859162986    
   99.5999985      0.859162986    
   99.6999969      0.859447002    
   99.8000031      0.859489977    
   99.9000015      0.859673977    
   100.000000      0.859964013    
   100.099998      0.859964013    
   100.199997      0.861739993    
   100.300003      0.862465024    
   100.400002      0.862634003    
   100.500000      0.863040984    
   100.599998      0.863457024    
   100.699997      0.863457024    
   100.800003      0.863734007    
   100.900002      0.864086986    
   101.000000      0.864300013    
   101.099998      0.864561975    
   101.199997      0.864684999    
   101.300003      0.864901006    
   101.400002      0.865104020    
   101.500000      0.865216970    
   101.599998      0.865356028    
   101.699997      0.865507007    
   101.800003      0.865948021    
   101.900002      0.866292000    
   102.000000      0.866442025    
   102.099998      0.866644979    
   102.199997      0.866741002    
   102.300003      0.866991997    
   102.400002      0.866991997    
   102.500000      0.866991997    
   102.599998      0.867420971    
   102.699997      0.867811024    
   102.800003      0.868220985    
   102.900002      0.868497014    
   103.000000      0.869207025    
   103.099998      0.869342983    
   103.199997      0.869630992    
   103.300003      0.869630992    
   103.400002      0.870329022    
   103.500000      0.870615005    
   103.599998      0.870836973    
   103.699997      0.871017992    
   103.800003      0.871275008    
   103.900002      0.871275008    
   104.000000      0.871407986    
   104.099998      0.871577978    
   104.199997      0.871650994    
   104.300003      0.872014999    
   104.400002      0.872014999    
   104.500000      0.872344971    
   104.599998      0.872555017    
   104.699997      0.872653008    
   104.800003      0.872786999    
   104.900002      0.872897983    
   105.000000      0.874242008    
   105.099998      0.874888003    
   105.199997      0.875033021    
   105.300003      0.875648022    
   105.400002      0.875797987    
   105.500000      0.876046002    
   105.599998      0.876281977    
   105.699997      0.876411974    
   105.800003      0.876653016    
   105.900002      0.876941979    
   106.000000      0.877779007    
   106.099998      0.878141999    
   106.199997      0.878499985    
   106.300003      0.878773987    
   106.400002      0.879113019    
   106.500000      0.879368007    
   106.599998      0.879426003    
   106.699997      0.879477978    
   106.800003      0.879477978    
   106.900002      0.879758000    
   107.000000      0.879851997    
   107.099998      0.880411983    
   107.199997      0.880747974    
   107.300003      0.880940974    
   107.400002      0.880940974    
   107.500000      0.881076992    
   107.599998      0.881301999    
   107.699997      0.882054985    
   107.800003      0.882166982    
   107.900002      0.882676005    
   108.000000      0.882803023    
   108.099998      0.882907987    
   108.199997      0.883027017    
   108.300003      0.883027017    
   108.400002      0.883351028    
   108.500000      0.883426011    
   108.599998      0.883719981    
   108.699997      0.884589016    
   108.800003      0.884930015    
   108.900002      0.884930015    
   109.000000      0.885110974    
   109.099998      0.885245025    
   109.199997      0.885349989    
   109.300003      0.885693014    
   109.400002      0.886084020    
   109.500000      0.886084020    
   109.599998      0.886186004    
   109.699997      0.886283994    
   109.800003      0.886524975    
   109.900002      0.886609972    
   110.000000      0.886772990    
   110.099998      0.887030005    
   110.199997      0.887639999    
   110.300003      0.887840986    
   110.400002      0.887865007    
   110.500000      0.887983978    
   110.599998      0.888574004    
   110.699997      0.888693988    
   110.800003      0.888839006    
   110.900002      0.888926983    
   111.000000      0.889728010    
   111.099998      0.890168011    
   111.199997      0.890450001    
   111.300003      0.890745997    
   111.400002      0.890806019    
   111.500000      0.890806019    
   111.599998      0.890959978    
   111.699997      0.890959978    
   111.800003      0.891120970    
   111.900002      0.891371012    
   112.000000      0.891749024    
   112.099998      0.891749024    
   112.199997      0.891781986    
   112.300003      0.891857982    
   112.400002      0.892198980    
   112.500000      0.892535985    
   112.599998      0.892926991    
   112.699997      0.893114984    
   112.800003      0.893571973    
   112.900002      0.894190013    
   113.000000      0.894254029    
   113.099998      0.894289970    
   113.199997      0.894352973    
   113.300003      0.894849002    
   113.400002      0.894849002    
   113.500000      0.894922018    
   113.599998      0.895258009    
   113.699997      0.895467997    
   113.800003      0.895943999    
   113.900002      0.896169007    
   114.000000      0.896260977    
   114.099998      0.896483004    
   114.199997      0.896604002    
   114.300003      0.896972001    
   114.400002      0.897363007    
   114.500000      0.897485018    
   114.599998      0.897485018    
   114.699997      0.897687018    
   114.800003      0.898093998    
   114.900002      0.898333013    
   115.000000      0.898419023    
   115.099998      0.898429990    
   115.199997      0.899021983    
   115.300003      0.899369001    
   115.400002      0.899369001    
   115.500000      0.899558008    
   115.599998      0.899783015    
   115.699997      0.900084972    
   115.800003      0.900184989    
   115.900002      0.900309026    
   116.000000      0.900869012    
   116.099998      0.901094019    
   116.199997      0.901482999    
   116.300003      0.901482999    
   116.400002      0.901736975    
   116.500000      0.902100980    
   116.599998      0.902518988    
   116.699997      0.902845025    
   116.800003      0.903357029    
   116.900002      0.903357029    
   117.000000      0.903557003    
   117.099998      0.904105008    
   117.199997      0.904105008    
   117.300003      0.904411018    
   117.400002      0.904489994    
   117.500000      0.904982984    
   117.599998      0.905481994    
   117.699997      0.905858994    
   117.800003      0.906118989    
   117.900002      0.906373024    
   118.000000      0.906630993    
   118.099998      0.906970024    
   118.199997      0.907065988    
   118.300003      0.907432973    
   118.400002      0.907729030    
   118.500000      0.907813013    
   118.599998      0.907912016    
   118.699997      0.908272028    
   118.800003      0.908349991    
   118.900002      0.908523977    
   119.000000      0.909076989    
   119.099998      0.909646988    
   119.199997      0.909841001    
   119.300003      0.910013020    
   119.400002      0.910386026    
   119.500000      0.911005020    
   119.599998      0.911032021    
   119.699997      0.911202013    
   119.800003      0.911651015    
   119.900002      0.911651015    
   120.000000      0.911918998    
   120.099998      0.912222981    
   120.199997      0.912379026    
   120.300003      0.912832022    
   120.400002      0.912832022    
   120.500000      0.913370013    
   120.599998      0.913716972    
   120.699997      0.914137006    
   120.800003      0.914440989    
   120.900002      0.914744020    
   121.000000      0.914821029    
   121.099998      0.914897025    
   121.199997      0.915044010    
   121.300003      0.915152013    
   121.400002      0.915425003    
   121.500000      0.915480971    
   121.599998      0.915877998    
   121.699997      0.916045010    
   121.800003      0.916437984    
   121.900002      0.916437984    
   122.000000      0.916589022    
   122.099998      0.916781008    
   122.199997      0.917234004    
   122.300003      0.917328000    
   122.400002      0.917693973    
   122.500000      0.918008983    
   122.599998      0.918066025    
   122.699997      0.918314993    
   122.800003      0.919367015    
   122.900002      0.919367015    
   123.000000      0.919620991    
   123.099998      0.919781983    
   123.199997      0.919875979    
   123.300003      0.919996977    
   123.400002      0.920394003    
   123.500000      0.920681000    
   123.599998      0.920723021    
   123.699997      0.920894980    
   123.800003      0.920894980    
   123.900002      0.921471000    
   124.000000      0.921622992    
   124.099998      0.922077000    
   124.199997      0.922227979    
   124.300003      0.922378004    
   124.400002      0.922887981    
   124.500000      0.923372984    
   124.599998      0.923671007    
   124.699997      0.923730016    
   124.800003      0.923882008    
   124.900002      0.923974991    
   125.000000      0.924224973    
   125.099998      0.924724996    
   125.199997      0.924820006    
   125.300003      0.925058007    
   125.400002      0.925486982    
   125.500000      0.925660014    
   125.599998      0.925782025    
   125.699997      0.926487982    
   125.800003      0.926714003    
   125.900002      0.927034974    
   126.000000      0.927152991    
   126.099998      0.927323997    
   126.199997      0.927704990    
   126.300003      0.927793026    
   126.400002      0.927999973    
   126.500000      0.928153992    
   126.599998      0.928313971    
   126.699997      0.928551018    
   126.800003      0.928690016    
   126.900002      0.928821027    
   127.000000      0.929081976    
   127.099998      0.929421008    
   127.199997      0.929643989    
   127.300003      0.930006027    
   127.400002      0.930006027    
   127.500000      0.930230975    
   127.599998      0.930480003    
   127.699997      0.930545986    
   127.800003      0.930737019    
   127.900002      0.930836022    
   128.000000      0.931116998    
   128.100006      0.931194007    
   128.199997      0.931286991    
   128.300003      0.931649983    
   128.399994      0.931738019    
   128.500000      0.931856990    
   128.600006      0.931856990    
   128.699997      0.932202995    
   128.800003      0.932635009    
   128.899994      0.932900012    
   129.000000      0.932978988    
   129.100006      0.932978988    
   129.199997      0.933559000    
   129.300003      0.933817029    
   129.399994      0.933817029    
   129.500000      0.934008002    
   129.600006      0.934008002    
   129.699997      0.934008002    
   129.800003      0.934008002    
   129.899994      0.934535980    
   130.000000      0.934638023    
   130.100006      0.935153008    
   130.199997      0.935294986    
   130.300003      0.935589015    
   130.399994      0.935836971    
   130.500000      0.936613023    
   130.600006      0.937268019    
   130.699997      0.937268019    
   130.800003      0.937341988    
   130.899994      0.937573016    
   131.000000      0.937704980    
   131.100006      0.937704980    
   131.199997      0.938058972    
   131.300003      0.938215017    
   131.399994      0.938682020    
   131.500000      0.938856006    
   131.600006      0.938995004    
   131.699997      0.939418972    
   131.800003      0.939586997    
   131.899994      0.939689994    
   132.000000      0.940012991    
   132.100006      0.940012991    
   132.199997      0.940298975    
   132.300003      0.940600991    
   132.399994      0.941183984    
   132.500000      0.941592991    
   132.600006      0.941592991    
   132.699997      0.941902995    
   132.800003      0.942040980    
   132.899994      0.942152977    
   133.000000      0.942399025    
   133.100006      0.942610979    
   133.199997      0.942861974    
   133.300003      0.943190992    
   133.399994      0.943414986    
   133.500000      0.943915009    
   133.600006      0.944576025    
   133.699997      0.944772005    
   133.800003      0.944904983    
   133.899994      0.945631981    
   134.000000      0.945858002    
   134.100006      0.945909023    
   134.199997      0.946147025    
   134.300003      0.946205020    
   134.399994      0.947053015    
   134.500000      0.947655022    
   134.600006      0.947655022    
   134.699997      0.947830975    
   134.800003      0.948028982    
   134.899994      0.948859990    
   135.000000      0.949446976    
   135.100006      0.949526012    
   135.199997      0.949654996    
   135.300003      0.950170994    
   135.399994      0.950170994    
   135.500000      0.950504005    
   135.600006      0.950879991    
   135.699997      0.951173007    
   135.800003      0.951309979    
   135.899994      0.951551020    
   136.000000      0.952015996    
   136.100006      0.952015996    
   136.199997      0.952417016    
   136.300003      0.952741981    
   136.399994      0.952741981    
   136.500000      0.952741981    
   136.600006      0.952858984    
   136.699997      0.953110993    
   136.800003      0.953221977    
   136.899994      0.953616023    
   137.000000      0.953935027    
   137.100006      0.953989983    
   137.199997      0.954194009    
   137.300003      0.954294026    
   137.399994      0.954294026    
   137.500000      0.954505026    
   137.600006      0.954581022    
   137.699997      0.954923987    
   137.800003      0.955134988    
   137.899994      0.955134988    
   138.000000      0.955236971    
   138.100006      0.955236971    
   138.199997      0.955829024    
   138.300003      0.955953002    
   138.399994      0.956324995    
   138.500000      0.956705987    
   138.600006      0.957126021    
   138.699997      0.957494020    
   138.800003      0.957854986    
   138.899994      0.957943022    
   139.000000      0.958122015    
   139.100006      0.958229005    
   139.199997      0.958245993    
   139.300003      0.958374977    
   139.399994      0.958473027    
   139.500000      0.958777010    
   139.600006      0.958841980    
   139.699997      0.959044993    
   139.800003      0.959257007    
   139.899994      0.960023999    
   140.000000      0.960238993    
   140.100006      0.960686982    
   140.199997      0.960916996    
   140.300003      0.960916996    
   140.399994      0.961154997    
   140.500000      0.961385012    
   140.600006      0.961385012    
   140.699997      0.961777985    
   140.800003      0.962234020    
   140.899994      0.962529004    
   141.000000      0.962908983    
   141.100006      0.962987006    
   141.199997      0.963181019    
   141.300003      0.963313997    
   141.399994      0.963476002    
   141.500000      0.963647008    
   141.600006      0.964178026    
   141.699997      0.964267015    
   141.800003      0.964330018    
   141.899994      0.964370012    
   142.000000      0.964563012    
   142.100006      0.964616001    
   142.199997      0.964709997    
   142.300003      0.965067029    
   142.399994      0.965350986    
   142.500000      0.965969980    
   142.600006      0.966156006    
   142.699997      0.966938972    
   142.800003      0.967212021    
   142.899994      0.967262983    
   143.000000      0.967314005    
   143.100006      0.967812002    
   143.199997      0.968147993    
   143.300003      0.968147993    
   143.399994      0.968147993    
   143.500000      0.968289018    
   143.600006      0.968599975    
   143.699997      0.968716979    
   143.800003      0.969208002    
   143.899994      0.970021009    
   144.000000      0.970296025    
   144.100006      0.970296025    
   144.199997      0.970793009    
   144.300003      0.971024990    
   144.399994      0.971201003    
   144.500000      0.971340001    
   144.600006      0.971450984    
   144.699997      0.971534014    
   144.800003      0.971593976    
   144.899994      0.971624970    
   145.000000      0.971624970    
   145.100006      0.972030997    
   145.199997      0.972505987    
   145.300003      0.972917020    
   145.399994      0.972985029    
   145.500000      0.973317027    
   145.600006      0.973607004    
   145.699997      0.973797977    
   145.800003      0.973864973    
   145.899994      0.974071980    
   146.000000      0.974071980    
   146.100006      0.974529982    
   146.199997      0.974617004    
   146.300003      0.974853992    
   146.399994      0.975241005    
   146.500000      0.975241005    
   146.600006      0.975455999    
   146.699997      0.975722015    
   146.800003      0.975727975    
   146.899994      0.976010025    
   147.000000      0.976010025    
   147.100006      0.976419985    
   147.199997      0.976794004    
   147.300003      0.976794004    
   147.399994      0.977046013    
   147.500000      0.977235973    
   147.600006      0.977324009    
   147.699997      0.977324009    
   147.800003      0.977324009    
   147.899994      0.977324009    
   148.000000      0.977376997    
   148.100006      0.977823019    
   148.199997      0.977823019    
   148.300003      0.977949023    
   148.399994      0.978206992    
   148.500000      0.978474975    
   148.600006      0.978563011    
   148.699997      0.978662014    
   148.800003      0.978956997    
   148.899994      0.979098022    
   149.000000      0.979577005    
   149.100006      0.979642987    
   149.199997      0.979775012    
   149.300003      0.979831994    
   149.399994      0.979831994    
   149.500000      0.980199993    
   149.600006      0.980210006    
   149.699997      0.980253994    
   149.800003      0.980329990    
   149.899994      0.980440974    
   150.000000      0.980674982    
   150.100006      0.980760992    
   150.199997      0.980983019    
   150.300003      0.981110990    
   150.399994      0.981491983    
   150.500000      0.981601000    
   150.600006      0.981755018    
   150.699997      0.982080996    
   150.800003      0.982225001    
   150.899994      0.982316017    
   151.000000      0.982580006    
   151.100006      0.982886016    
   151.199997      0.983101010    
   151.300003      0.983529985    
   151.399994      0.983635008    
   151.500000      0.983833015    
   151.600006      0.984112024    
   151.699997      0.984408975    
   151.800003      0.984408975    
   151.899994      0.984408975    
   152.000000      0.984721005    
   152.100006      0.984871984    
   152.199997      0.985022008    
   152.300003      0.985080004    
   152.399994      0.985198021    
   152.500000      0.985504985    
   152.600006      0.986027002    
   152.699997      0.986213028    
   152.800003      0.986213028    
   152.899994      0.987136006    
   153.000000      0.987136006    
   153.100006      0.987200975    
   153.199997      0.987271011    
   153.300003      0.987533987    
   153.399994      0.987909973    
   153.500000      0.988110006    
   153.600006      0.988210976    
   153.699997      0.988542974    
   153.800003      0.989122987    
   153.899994      0.989234984    
   154.000000      0.989358008    
   154.100006      0.989584029    
   154.199997      0.989984989    
   154.300003      0.990137994    
   154.399994      0.990345001    
   154.500000      0.990822971    
   154.600006      0.990925014    
   154.699997      0.991114974    
   154.800003      0.991362989    
   154.899994      0.991569996    
   155.000000      0.992089987    
   155.100006      0.992339015    
   155.199997      0.992339015    
   155.300003      0.992496014    
   155.399994      0.992946982    
   155.500000      0.993156016    
   155.600006      0.993414998    
   155.699997      0.993924022    
   155.800003      0.994105995    
   155.899994      0.994313002    
   156.000000      0.994470000    
   156.100006      0.994661987    
   156.199997      0.994809985    
   156.300003      0.995324016    
   156.399994      0.995513976    
   156.500000      0.995640993    
   156.600006      0.995885015    
   156.699997      0.996281028    
   156.800003      0.996375978    
   156.899994      0.996394992    
   157.000000      0.996549010    
   157.100006      0.996829987    
   157.199997      0.997286975    
   157.300003      0.997505009    
   157.399994      0.998161972    
   157.500000      0.998161972    
   157.600006      0.998574972    
   157.699997      0.999157012    
   157.800003      0.999157012    
   157.899994      0.999327004    
   158.000000      0.999410987    
   158.100006      0.999890029    
   158.199997       1.00019002    
   158.300003       1.00040996    
   158.399994       1.00067997    
   158.500000       1.00081003    
   158.600006       1.00117004    
   158.699997       1.00152004    
   158.800003       1.00152004    
   158.899994       1.00197005    
   159.000000       1.00213003    
   159.100006       1.00247002    
   159.199997       1.00258005    
   159.300003       1.00284004    
   159.399994       1.00284004    
   159.500000       1.00284004    
   159.600006       1.00328004    
   159.699997       1.00328004    
   159.800003       1.00344002    
   159.899994       1.00357997    
   160.000000       1.00372005    
   160.100006       1.00405002    
   160.199997       1.00405002    
   160.300003       1.00434005    
   160.399994       1.00460994    
   160.500000       1.00460994    
   160.600006       1.00460994    
   160.699997       1.00479996    
   160.800003       1.00511003    
   160.899994       1.00551999    
   161.000000       1.00560999    
   161.100006       1.00586998    
   161.199997       1.00629997    
   161.300003       1.00659001    
   161.399994       1.00706005    
   161.500000       1.00723004    
   161.600006       1.00732994    
   161.699997       1.00732994    
   161.800003       1.00755000    
   161.899994       1.00806999    
   162.000000       1.00827003    
   162.100006       1.00860000    
   162.199997       1.00864995    
   162.300003       1.00864995    
   162.399994       1.00880003    
   162.500000       1.00951004    
   162.600006       1.00961995    
   162.699997       1.00992000    
   162.800003       1.01002002    
   162.899994       1.01016998    
   163.000000       1.01062000    
   163.100006       1.01076996    
   163.199997       1.01084995    
   163.300003       1.01107001    
   163.399994       1.01135004    
   163.500000       1.01170003    
   163.600006       1.01198995    
   163.699997       1.01198995    
   163.800003       1.01221001    
   163.899994       1.01225996    
   164.000000       1.01225996    
   164.100006       1.01240003    
   164.199997       1.01251996    
   164.300003       1.01261997    
   164.399994       1.01291001    
   164.500000       1.01291001    
   164.600006       1.01291001    
   164.699997       1.01305997    
   164.800003       1.01315999    
   164.899994       1.01331997    
   165.000000       1.01347995    
   165.100006       1.01355004    
   165.199997       1.01355004    
   165.300003       1.01355004    
   165.399994       1.01398003    
   165.500000       1.01414001    
   165.600006       1.01436996    
   165.699997       1.01461005    
   165.800003       1.01487005    
   165.899994       1.01487005    
   166.000000       1.01566994    
   166.100006       1.01608002    
   166.199997       1.01629996    
   166.300003       1.01642001    
   166.399994       1.01665998    
   166.500000       1.01672006    
   166.600006       1.01691997    
   166.699997       1.01691997    
   166.800003       1.01722002    
   166.899994       1.01730001    
   167.000000       1.01735997    
   167.100006       1.01747000    
   167.199997       1.01757002    
   167.300003       1.01761997    
   167.399994       1.01761997    
   167.500000       1.01794004    
   167.600006       1.01809001    
   167.699997       1.01812994    
   167.800003       1.01831996    
   167.899994       1.01831996    
   168.000000       1.01870000    
   168.100006       1.01903999    
   168.199997       1.01912999    
   168.300003       1.01949000    
   168.399994       1.01999998    
   168.500000       1.02017999    
   168.600006       1.02041996    
   168.699997       1.02045000    
   168.800003       1.02065003    
   168.899994       1.02104998    
   169.000000       1.02111995    
   169.100006       1.02111995    
   169.199997       1.02163005    
   169.300003       1.02198005    
   169.399994       1.02234995    
   169.500000       1.02234995    
   169.600006       1.02242005    
   169.699997       1.02265000    
   169.800003       1.02295995    
   169.899994       1.02322996    
   170.000000       1.02322996    
   170.100006       1.02354002    
   170.199997       1.02372003    
   170.300003       1.02372003    
   170.399994       1.02409995    
   170.500000       1.02449000    
   170.600006       1.02449000    
   170.699997       1.02468002    
   170.800003       1.02495003    
   170.899994       1.02506995    
   171.000000       1.02524996    
   171.100006       1.02570999    
   171.199997       1.02583003    
   171.300003       1.02587998    
   171.399994       1.02596998    
   171.500000       1.02596998    
   171.600006       1.02617002    
   171.699997       1.02651000    
   171.800003       1.02656996    
   171.899994       1.02670002    
   172.000000       1.02691996    
   172.100006       1.02705002    
   172.199997       1.02710998    
   172.300003       1.02741003    
   172.399994       1.02777004    
   172.500000       1.02814996    
   172.600006       1.02814996    
   172.699997       1.02853000    
   172.800003       1.02853000    
   172.899994       1.02927005    
   173.000000       1.02941000    
   173.100006       1.02956998    
   173.199997       1.02963996    
   173.300003       1.02973998    
   173.399994       1.02988005    
   173.500000       1.03000998    
   173.600006       1.03024006    
   173.699997       1.03024006    
   173.800003       1.03032005    
   173.899994       1.03076005    
   174.000000       1.03155994    
   174.100006       1.03161001    
   174.199997       1.03171003    
   174.300003       1.03209996    
   174.399994       1.03209996    
   174.500000       1.03228998    
   174.600006       1.03245997    
   174.699997       1.03274000    
   174.800003       1.03281999    
   174.899994       1.03323996    
   175.000000       1.03382003    
   175.100006       1.03408003    
   175.199997       1.03430998    
   175.300003       1.03473997    
   175.399994       1.03527999    
   175.500000       1.03603005    
   175.600006       1.03636003    
   175.699997       1.03656006    
   175.800003       1.03664005    
   175.899994       1.03664005    
   176.000000       1.03682995    
   176.100006       1.03697002    
   176.199997       1.03698003    
   176.300003       1.03759003    
   176.399994       1.03759003    
   176.500000       1.03775001    
   176.600006       1.03829002    
   176.699997       1.03829002    
   176.800003       1.03857994    
   176.899994       1.03880000    
   177.000000       1.03938997    
   177.100006       1.03954005    
   177.199997       1.03972995    
   177.300003       1.04004002    
   177.399994       1.04017997    
   177.500000       1.04050004    
   177.600006       1.04066002    
   177.699997       1.04066002    
   177.800003       1.04126000    
   177.899994       1.04188001    
   178.000000       1.04214001    
   178.100006       1.04214001    
   178.199997       1.04235995    
   178.300003       1.04252005    
   178.399994       1.04260004    
   178.500000       1.04260004    
   178.600006       1.04286003    
   178.699997       1.04299998    
   178.800003       1.04333997    
   178.899994       1.04333997    
   179.000000       1.04333997    
   179.100006       1.04364002    
   179.199997       1.04377997    
   179.300003       1.04392004    
   179.399994       1.04391003    
   179.500000       1.04391003    
   179.600006       1.04398000    
   179.699997       1.04412997    
   179.800003       1.04412997    
   179.899994       1.04412997    
   180.000000       1.04419994    
   180.100006       1.04427004    
   180.199997       1.04453003    
   180.300003       1.04454005    
   180.399994       1.04486001    
   180.500000       1.04492998    
   180.600006       1.04516995    
   180.699997       1.04544997    
   180.800003       1.04544997    
   180.899994       1.04544997    
   181.000000       1.04566002    
   181.100006       1.04588997    
   181.199997       1.04588997    
   181.300003       1.04639995    
   181.399994       1.04675996    
   181.500000       1.04732001    
   181.600006       1.04732001    
   181.699997       1.04741001    
   181.800003       1.04752004    
   181.899994       1.04764998    
   182.000000       1.04790998    
   182.100006       1.04806006    
   182.199997       1.04806006    
   182.300003       1.04806006    
   182.399994       1.04835999    
   182.500000       1.04865003    
   182.600006       1.04899001    
   182.699997       1.04911005    
   182.800003       1.04930997    
   182.899994       1.04951000    
   183.000000       1.04964006    
   183.100006       1.04977000    
   183.199997       1.04981005    
   183.300003       1.04981005    
   183.399994       1.05008996    
   183.500000       1.05035996    
   183.600006       1.05056000    
   183.699997       1.05093002    
   183.800003       1.05097997    
   183.899994       1.05104995    
   184.000000       1.05104995    
   184.100006       1.05104995    
   184.199997       1.05104995    
   184.300003       1.05115998    
   184.399994       1.05157006    
   184.500000       1.05212998    
   184.600006       1.05225003    
   184.699997       1.05245996    
   184.800003       1.05256999    
   184.899994       1.05288994    
   185.000000       1.05306995    
   185.100006       1.05315995    
   185.199997       1.05333996    
   185.300003       1.05364001    
   185.399994       1.05405998    
   185.500000       1.05427003    
   185.600006       1.05455995    
   185.699997       1.05464995    
   185.800003       1.05479002    
   185.899994       1.05479002    
   186.000000       1.05566001    
   186.100006       1.05589998    
   186.199997       1.05632997    
   186.300003       1.05648005    
   186.399994       1.05667996    
   186.500000       1.05683994    
   186.600006       1.05702996    
   186.699997       1.05718005    
   186.800003       1.05748999    
   186.899994       1.05778003    
   187.000000       1.05778003    
   187.100006       1.05795002    
   187.199997       1.05814004    
   187.300003       1.05894005    
   187.399994       1.05911005    
   187.500000       1.05947006    
   187.600006       1.05947006    
   187.699997       1.06008005    
   187.800003       1.06061006    
   187.899994       1.06078994    
   188.000000       1.06078994    
   188.100006       1.06086004    
   188.199997       1.06093001    
   188.300003       1.06141996    
   188.399994       1.06159997    
   188.500000       1.06198001    
   188.600006       1.06213999    
   188.699997       1.06246996    
   188.800003       1.06265998    
   188.899994       1.06278002    
   189.000000       1.06278002    
   189.100006       1.06278002    
   189.199997       1.06303000    
   189.300003       1.06303000    
   189.399994       1.06340003    
   189.500000       1.06353998    
   189.600006       1.06400001    
   189.699997       1.06400001    
   189.800003       1.06437004    
   189.899994       1.06449997    
   190.000000       1.06456006    
   190.100006       1.06503999    
   190.199997       1.06503999    
   190.300003       1.06536996    
   190.399994       1.06552994    
   190.500000       1.06576002    
   190.600006       1.06576002    
   190.699997       1.06626999    
   190.800003       1.06659997    
   190.899994       1.06681001    
   191.000000       1.06692004    
   191.100006       1.06713998    
   191.199997       1.06726003    
   191.300003       1.06759000    
   191.399994       1.06759000    
   191.500000       1.06807005    
   191.600006       1.06822002    
   191.699997       1.06822002    
   191.800003       1.06834996    
   191.899994       1.06834996    
   192.000000       1.06875002    
   192.100006       1.06903994    
   192.199997       1.06903994    
   192.300003       1.06921995    
   192.399994       1.06948996    
   192.500000       1.06961000    
   192.600006       1.06990004    
   192.699997       1.07051003    
   192.800003       1.07069004    
   192.899994       1.07085001    
   193.000000       1.07096004    
   193.100006       1.07126999    
   193.199997       1.07126999    
   193.300003       1.07147002    
   193.399994       1.07159996    
   193.500000       1.07169998    
   193.600006       1.07202995    
   193.699997       1.07248998    
   193.800003       1.07272005    
   193.899994       1.07281995    
   194.000000       1.07291996    
   194.100006       1.07325995    
   194.199997       1.07342994    
   194.300003       1.07342994    
   194.399994       1.07367003    
   194.500000       1.07367003    
   194.600006       1.07401001    
   194.699997       1.07420003    
   194.800003       1.07420003    
   194.899994       1.07424998    
   195.000000       1.07447004    
   195.100006       1.07460999    
   195.199997       1.07460999    
   195.300003       1.07491004    
   195.399994       1.07491004    
   195.500000       1.07510996    
   195.600006       1.07518005    
   195.699997       1.07519996    
   195.800003       1.07528996    
   195.899994       1.07528996    
   196.000000       1.07595003    
   196.100006       1.07609999    
   196.199997       1.07609999    
   196.300003       1.07647002    
   196.399994       1.07660997    
   196.500000       1.07684004    
   196.600006       1.07742000    
   196.699997       1.07752001    
   196.800003       1.07765996    
   196.899994       1.07778001    
   197.000000       1.07790005    
   197.100006       1.07807004    
   197.199997       1.07815003    
   197.300003       1.07827997    
   197.399994       1.07827997    
   197.500000       1.07881999    
   197.600006       1.07898998    
   197.699997       1.07923996    
   197.800003       1.07951999    
   197.899994       1.07951999    
   198.000000       1.07962000    
   198.100006       1.07992995    
   198.199997       1.07992995    
   198.300003       1.08027005    
   198.399994       1.08027005    
   198.500000       1.08036005    
   198.600006       1.08052003    
   198.699997       1.08071995    
   198.800003       1.08071995    
   198.899994       1.08102000    
   199.000000       1.08126998    
   199.100006       1.08146000    
   199.199997       1.08146000    
   199.300003       1.08146000    
   199.399994       1.08146000    
   199.500000       1.08146000    
   199.600006       1.08157003    
   199.699997       1.08162999    
   199.800003       1.08178997    
   199.899994       1.08205998    
   200.000000       1.08205998    
   200.100006       1.08216000    
   200.199997       1.08216000    
   200.300003       1.08223999    
   200.399994       1.08238006    
   200.500000       1.08247995    
   200.600006       1.08276999    
   200.699997       1.08319998    
   200.800003       1.08334005    
   200.899994       1.08334005    
   201.000000       1.08367002    
   201.100006       1.08414996    
   201.199997       1.08436000    
   201.300003       1.08448994    
   201.399994       1.08448994    
   201.500000       1.08460999    
   201.600006       1.08473003    
   201.699997       1.08512998    
   201.800003       1.08524001    
   201.899994       1.08524001    
   202.000000       1.08548999    
   202.100006       1.08562005    
   202.199997       1.08580005    
   202.300003       1.08580005    
   202.399994       1.08592999    
   202.500000       1.08615005    
   202.600006       1.08622003    
   202.699997       1.08643997    
   202.800003       1.08690000    
   202.899994       1.08710003    
   203.000000       1.08762002    
   203.100006       1.08776999    
   203.199997       1.08776999    
   203.300003       1.08835995    
   203.399994       1.08871996    
   203.500000       1.08878005    
   203.600006       1.08878005    
   203.699997       1.09017003    
   203.800003       1.09029996    
   203.899994       1.09055996    
   204.000000       1.09063005    
   204.100006       1.09071004    
   204.199997       1.09085000    
   204.300003       1.09105003    
   204.399994       1.09116006    
   204.500000       1.09138000    
   204.600006       1.09159005    
   204.699997       1.09159005    
   204.800003       1.09200001    
   204.899994       1.09227002    
   205.000000       1.09227002    
   205.100006       1.09258997    
   205.199997       1.09261000    
   205.300003       1.09300995    
   205.399994       1.09300995    
   205.500000       1.09345996    
   205.600006       1.09373999    
   205.699997       1.09382999    
   205.800003       1.09396005    
   205.899994       1.09416997    
   206.000000       1.09416997    
   206.100006       1.09437001    
   206.199997       1.09455001    
   206.300003       1.09455001    
   206.399994       1.09464002    
   206.500000       1.09482002    
   206.600006       1.09482002    
   206.699997       1.09482002    
   206.800003       1.09490001    
   206.899994       1.09490001    
   207.000000       1.09502006    
   207.100006       1.09524000    
   207.199997       1.09535003    
   207.300003       1.09556997    
   207.399994       1.09563994    
   207.500000       1.09597003    
   207.600006       1.09609997    
   207.699997       1.09617996    
   207.800003       1.09641004    
   207.899994       1.09657001    
   208.000000       1.09674001    
   208.100006       1.09695995    
   208.199997       1.09695995    
   208.300003       1.09704006    
   208.399994       1.09722996    
   208.500000       1.09731996    
   208.600006       1.09765995    
   208.699997       1.09798002    
   208.800003       1.09806001    
   208.899994       1.09812999    
   209.000000       1.09827006    
   209.100006       1.09827006    
   209.199997       1.09827006    
   209.300003       1.09851003    
   209.399994       1.09851003    
   209.500000       1.09868002    
   209.600006       1.09872997    
   209.699997       1.09888995    
   209.800003       1.09906006    
   209.899994       1.09916997    
   210.000000       1.09930003    
   210.100006       1.09946001    
   210.199997       1.09958994    
   210.300003       1.09964001    
   210.399994       1.09969997    
   210.500000       1.10004997    
   210.600006       1.10020995    
   210.699997       1.10020995    
   210.800003       1.10020995    
   210.899994       1.10037994    
   211.000000       1.10062003    
   211.100006       1.10099006    
   211.199997       1.10114002    
   211.300003       1.10122001    
   211.399994       1.10122001    
   211.500000       1.10143995    
   211.600006       1.10143995    
   211.699997       1.10195994    
   211.800003       1.10222995    
   211.899994       1.10222995    
   212.000000       1.10225999    
   212.100006       1.10242999    
   212.199997       1.10250998    
   212.300003       1.10250998    
   212.399994       1.10263002    
   212.500000       1.10275996    
   212.600006       1.10303998    
   212.699997       1.10303998    
   212.800003       1.10317004    
   212.899994       1.10319996    
   213.000000       1.10319996    
   213.100006       1.10369003    
   213.199997       1.10388994    
   213.300003       1.10388994    
   213.399994       1.10417998    
   213.500000       1.10447001    
   213.600006       1.10456002    
   213.699997       1.10461998    
   213.800003       1.10493004    
   213.899994       1.10504997    
   214.000000       1.10523999    
   214.100006       1.10523999    
   214.199997       1.10549998    
   214.300003       1.10564005    
   214.399994       1.10571003    
   214.500000       1.10581005    
   214.600006       1.10602999    
   214.699997       1.10615003    
   214.800003       1.10643995    
   214.899994       1.10663998    
   215.000000       1.10686004    
   215.100006       1.10686004    
   215.199997       1.10703003    
   215.300003       1.10703003    
   215.399994       1.10747004    
   215.500000       1.10775006    
   215.600006       1.10827005    
   215.699997       1.10839999    
   215.800003       1.10864997    
   215.899994       1.10864997    
   216.000000       1.10898995    
   216.100006       1.10914004    
   216.199997       1.10930002    
   216.300003       1.10933006    
   216.399994       1.10984004    
   216.500000       1.11022997    
   216.600006       1.11063004    
   216.699997       1.11063004    
   216.800003       1.11070001    
   216.899994       1.11082995    
   217.000000       1.11136997    
   217.100006       1.11159003    
   217.199997       1.11175001    
   217.300003       1.11215997    
   217.399994       1.11236000    
   217.500000       1.11254001    
   217.600006       1.11282003    
   217.699997       1.11282003    
   217.800003       1.11289001    
   217.899994       1.11298001    
   218.000000       1.11302996    
   218.100006       1.11329997    
   218.199997       1.11350000    
   218.300003       1.11350000    
   218.399994       1.11357999    
   218.500000       1.11373997    
   218.600006       1.11387002    
   218.699997       1.11412001    
   218.800003       1.11444998    
   218.899994       1.11454999    
   219.000000       1.11462998    
   219.100006       1.11469996    
   219.199997       1.11469996    
   219.300003       1.11471999    
   219.399994       1.11477005    
   219.500000       1.11535001    
   219.600006       1.11535001    
   219.699997       1.11573994    
   219.800003       1.11573994    
   219.899994       1.11619997    
   220.000000       1.11638999    
   220.100006       1.11638999    
   220.199997       1.11710000    
   220.300003       1.11734998    
   220.399994       1.11756003    
   220.500000       1.11765003    
   220.600006       1.11787999    
   220.699997       1.11792004    
   220.800003       1.11792004    
   220.899994       1.11812997    
   221.000000       1.11812997    
   221.100006       1.11821997    
   221.199997       1.11877000    
   221.300003       1.11877000    
   221.399994       1.11896002    
   221.500000       1.11915004    
   221.600006       1.11916995    
   221.699997       1.11916995    
   221.800003       1.11916995    
   221.899994       1.11933005    
   222.000000       1.11953998    
   222.100006       1.11968994    
   222.199997       1.11968994    
   222.300003       1.11974001    
   222.399994       1.12015998    
   222.500000       1.12037003    
   222.600006       1.12042999    
   222.699997       1.12055004    
   222.800003       1.12076998    
   222.899994       1.12100005    
   223.000000       1.12100005    
   223.100006       1.12182999    
   223.199997       1.12204003    
   223.300003       1.12221003    
   223.399994       1.12229002    
   223.500000       1.12261999    
   223.600006       1.12276006    
   223.699997       1.12296999    
   223.800003       1.12311995    
   223.899994       1.12374997    
   224.000000       1.12402999    
   224.100006       1.12402999    
   224.199997       1.12416005    
   224.300003       1.12442994    
   224.399994       1.12452996    
   224.500000       1.12480998    
   224.600006       1.12485003    
   224.699997       1.12493002    
   224.800003       1.12493002    
   224.899994       1.12505996    
   225.000000       1.12544000    
   225.100006       1.12570000    
   225.199997       1.12599003    
   225.300003       1.12599003    
   225.399994       1.12599003    
   225.500000       1.12608004    
   225.600006       1.12619996    
   225.699997       1.12627006    
   225.800003       1.12662005    
   225.899994       1.12669003    
   226.000000       1.12669003    
   226.100006       1.12669003    
   226.199997       1.12682998    
   226.300003       1.12699997    
   226.399994       1.12699997    
   226.500000       1.12711000    
   226.600006       1.12723994    
   226.699997       1.12741005    
   226.800003       1.12783003    
   226.899994       1.12793005    
   227.000000       1.12843001    
   227.100006       1.12855995    
   227.199997       1.12901998    
   227.300003       1.12901998    
   227.399994       1.12915003    
   227.500000       1.12953997    
   227.600006       1.12974000    
   227.699997       1.13040996    
   227.800003       1.13053000    
   227.899994       1.13068998    
   228.000000       1.13080001    
   228.100006       1.13090003    
   228.199997       1.13125002    
   228.300003       1.13162005    
   228.399994       1.13179004    
   228.500000       1.13204002    
   228.600006       1.13225996    
   228.699997       1.13239002    
   228.800003       1.13239002    
   228.899994       1.13252997    
   229.000000       1.13261998    
   229.100006       1.13296998    
   229.199997       1.13306999    
   229.300003       1.13306999    
   229.399994       1.13352001    
   229.500000       1.13364005    
   229.600006       1.13410997    
   229.699997       1.13416004    
   229.800003       1.13435996    
   229.899994       1.13443005    
   230.000000       1.13458002    
   230.100006       1.13498998    
   230.199997       1.13529003    
   230.300003       1.13541996    
   230.399994       1.13560998    
   230.500000       1.13560998    
   230.600006       1.13572001    
   230.699997       1.13575995    
   230.800003       1.13580000    
   230.899994       1.13618004    
   231.000000       1.13642001    
   231.100006       1.13642001    
   231.199997       1.13663995    
   231.300003       1.13686001    
   231.399994       1.13782001    
   231.500000       1.13806999    
   231.600006       1.13820004    
   231.699997       1.13838005    
   231.800003       1.13866997    
   231.899994       1.13866997    
   232.000000       1.13866997    
   232.100006       1.13891995    
   232.199997       1.13926005    
   232.300003       1.13945997    
   232.399994       1.13958001    
   232.500000       1.13971996    
   232.600006       1.13990998    
   232.699997       1.14029002    
   232.800003       1.14029002    
   232.899994       1.14039004    
   233.000000       1.14047003    
   233.100006       1.14061999    
   233.199997       1.14073002    
   233.300003       1.14081001    
   233.399994       1.14089000    
   233.500000       1.14135003    
   233.600006       1.14135003    
   233.699997       1.14135003    
   233.800003       1.14152002    
   233.899994       1.14179003    
   234.000000       1.14208996    
   234.100006       1.14224994    
   234.199997       1.14268005    
   234.300003       1.14268005    
   234.399994       1.14279997    
   234.500000       1.14291000    
   234.600006       1.14354002    
   234.699997       1.14374995    
   234.800003       1.14393997    
   234.899994       1.14426005    
   235.000000       1.14436996    
   235.100006       1.14450002    
   235.199997       1.14460003    
   235.300003       1.14460003    
   235.399994       1.14475000    
   235.500000       1.14502001    
   235.600006       1.14529002    
   235.699997       1.14535999    
   235.800003       1.14567995    
   235.899994       1.14635003    
   236.000000       1.14671004    
   236.100006       1.14677000    
   236.199997       1.14698005    
   236.300003       1.14724004    
   236.399994       1.14747000    
   236.500000       1.14753997    
   236.600006       1.14761996    
   236.699997       1.14761996    
   236.800003       1.14771998    
   236.899994       1.14775002    
   237.000000       1.14775002    
   237.100006       1.14795005    
   237.199997       1.14820004    
   237.300003       1.14820004    
   237.399994       1.14850998    
   237.500000       1.14915001    
   237.600006       1.14953005    
   237.699997       1.14988005    
   237.800003       1.15015996    
   237.899994       1.15035999    
   238.000000       1.15067995    
   238.100006       1.15076005    
   238.199997       1.15102994    
   238.300003       1.15117002    
   238.399994       1.15129006    
   238.500000       1.15140998    
   238.600006       1.15140998    
   238.699997       1.15167999    
   238.800003       1.15182996    
   238.899994       1.15182996    
   239.000000       1.15182996    
   239.100006       1.15231001    
   239.199997       1.15258002    
   239.300003       1.15267003    
   239.399994       1.15285003    
   239.500000       1.15318000    
   239.600006       1.15325999    
   239.699997       1.15325999    
   239.800003       1.15338004    
   239.899994       1.15348005    
   240.000000       1.15356004    
   240.100006       1.15383005    
   240.199997       1.15388000    
   240.300003       1.15395999    
   240.399994       1.15429997    
   240.500000       1.15429997    
   240.600006       1.15446997    
   240.699997       1.15480006    
   240.800003       1.15488005    
   240.899994       1.15493000    
   241.000000       1.15541995    
   241.100006       1.15579998    
   241.199997       1.15588999    
   241.300003       1.15630996    
   241.399994       1.15630996    
   241.500000       1.15630996    
   241.600006       1.15643001    
   241.699997       1.15700996    
   241.800003       1.15700996    
   241.899994       1.15775001    
   242.000000       1.15775001    
   242.100006       1.15811002    
   242.199997       1.15811002    
   242.300003       1.15831006    
   242.399994       1.15831006    
   242.500000       1.15864003    
   242.600006       1.15919006    
   242.699997       1.15944004    
   242.800003       1.15944004    
   242.899994       1.15944004    
   243.000000       1.15961003    
   243.100006       1.15981996    
   243.199997       1.15987003    
   243.300003       1.15998006    
   243.399994       1.16012001    
   243.500000       1.16025996    
   243.600006       1.16043997    
   243.699997       1.16071999    
   243.800003       1.16071999    
   243.899994       1.16131997    
   244.000000       1.16158998    
   244.100006       1.16179001    
   244.199997       1.16179001    
   244.300003       1.16201997    
   244.399994       1.16259003    
   244.500000       1.16259003    
   244.600006       1.16305006    
   244.699997       1.16305006    
   244.800003       1.16305006    
   244.899994       1.16327000    
   245.000000       1.16362000    
   245.100006       1.16390002    
   245.199997       1.16402996    
   245.300003       1.16402996    
   245.399994       1.16426003    
   245.500000       1.16426003    
   245.600006       1.16524994    
   245.699997       1.16524994    
   245.800003       1.16568005    
   245.899994       1.16648996    
   246.000000       1.16703999    
   246.100006       1.16703999    
   246.199997       1.16710997    
   246.300003       1.16734004    
   246.399994       1.16743004    
   246.500000       1.16771996    
   246.600006       1.16796994    
   246.699997       1.16796994    
   246.800003       1.16796994    
   246.899994       1.16849005    
   247.000000       1.16849005    
   247.100006       1.16867006    
   247.199997       1.16880000    
   247.300003       1.16946006    
   247.399994       1.16946006    
   247.500000       1.16946006    
   247.600006       1.16948998    
   247.699997       1.16963005    
   247.800003       1.16970003    
   247.899994       1.16981995    
   248.000000       1.17000997    
   248.100006       1.17013001    
   248.199997       1.17013001    
   248.300003       1.17062998    
   248.399994       1.17071998    
   248.500000       1.17072999    
   248.600006       1.17088997    
   248.699997       1.17088997    
   248.800003       1.17127001    
   248.899994       1.17146003    
   249.000000       1.17146003    
   249.100006       1.17218006    
   249.199997       1.17227995    
   249.300003       1.17244995    
   249.399994       1.17276001    
   249.500000       1.17313004    
   249.600006       1.17313004    
   249.699997       1.17349994    
   249.800003       1.17349994    
   249.899994       1.17372000    
   250.000000       1.17372000    
   250.100006       1.17411005    
   250.199997       1.17490005    
   250.300003       1.17525005    
   250.399994       1.17537999    
   250.500000       1.17556000    
   250.600006       1.17596996    
   250.699997       1.17603004    
   250.800003       1.17623997    
   250.899994       1.17670000    
   251.000000       1.17736006    
   251.100006       1.17778003    
   251.199997       1.17797995    
   251.300003       1.17818999    
   251.399994       1.17843997    
   251.500000       1.17843997    
   251.600006       1.17852998    
   251.699997       1.17852998    
   251.800003       1.17861998    
   251.899994       1.17883003    
   252.000000       1.17896998    
   252.100006       1.17909002    
   252.199997       1.17946005    
   252.300003       1.17946005    
   252.399994       1.17993999    
   252.500000       1.17993999    
   252.600006       1.18015003    
   252.699997       1.18071997    
   252.800003       1.18113995    
   252.899994       1.18127000    
   253.000000       1.18127000    
   253.100006       1.18199003    
   253.199997       1.18208003    
   253.300003       1.18221998    
   253.399994       1.18236005    
   253.500000       1.18251002    
   253.600006       1.18282998    
   253.699997       1.18307996    
   253.800003       1.18334997    
   253.899994       1.18356001    
   254.000000       1.18356001    
   254.100006       1.18368995    
   254.199997       1.18400002    
   254.300003       1.18454003    
   254.399994       1.18490005    
   254.500000       1.18490005    
   254.600006       1.18513000    
   254.699997       1.18533003    
   254.800003       1.18554997    
   254.899994       1.18570995    
   255.000000       1.18584001    
   255.100006       1.18615997    
   255.199997       1.18615997    
   255.300003       1.18623996    
   255.399994       1.18637002    
   255.500000       1.18655002    
   255.600006       1.18678999    
   255.699997       1.18706000    
   255.800003       1.18724000    
   255.899994       1.18762004    
   256.000000       1.18778002    
   256.100006       1.18795002    
   256.200012       1.18795002    
   256.299988       1.18795002    
   256.399994       1.18816996    
   256.500000       1.18816996    
   256.600006       1.18841004    
   256.700012       1.18871999    
   256.799988       1.18900001    
   256.899994       1.18940997    
   257.000000       1.18940997    
   257.100006       1.18970001    
   257.200012       1.18970001    
   257.299988       1.19032001    
   257.399994       1.19050002    
   257.500000       1.19076002    
   257.600006       1.19076002    
   257.700012       1.19087005    
   257.799988       1.19087005    
   257.899994       1.19148004    
   258.000000       1.19148004    
   258.100006       1.19166994    
   258.200012       1.19166994    
   258.299988       1.19226003    
   258.399994       1.19250000    
   258.500000       1.19281995    
   258.600006       1.19301999    
   258.700012       1.19310999    
   258.799988       1.19340003    
   258.899994       1.19349003    
   259.000000       1.19389999    
   259.100006       1.19403994    
   259.200012       1.19427001    
   259.299988       1.19461000    
   259.399994       1.19533002    
   259.500000       1.19533002    
   259.600006       1.19553006    
   259.700012       1.19553006    
   259.799988       1.19576001    
   259.899994       1.19590998    
   260.000000       1.19623995    
   260.100006       1.19623995    
   260.200012       1.19632006    
   260.299988       1.19632006    
   260.399994       1.19638002    
   260.500000       1.19647002    
   260.600006       1.19664001    
   260.700012       1.19677997    
   260.799988       1.19705999    
   260.899994       1.19712996    
   261.000000       1.19728005    
   261.100006       1.19735003    
   261.200012       1.19791996    
   261.299988       1.19791996    
   261.399994       1.19791996    
   261.500000       1.19801998    
   261.600006       1.19801998    
   261.700012       1.19862998    
   261.799988       1.19878995    
   261.899994       1.19894004    
   262.000000       1.19918001    
   262.100006       1.19921005    
   262.200012       1.19936001    
   262.299988       1.19936001    
   262.399994       1.19973004    
   262.500000       1.19994998    
   262.600006       1.20027995    
   262.700012       1.20027995    
   262.799988       1.20027995    
   262.899994       1.20041001    
   263.000000       1.20062995    
   263.100006       1.20085001    
   263.200012       1.20094001    
   263.299988       1.20094001    
   263.399994       1.20115995    
   263.500000       1.20123005    
   263.600006       1.20123005    
   263.700012       1.20132005    
   263.799988       1.20141006    
   263.899994       1.20150995    
   264.000000       1.20169997    
   264.100006       1.20183003    
   264.200012       1.20193005    
   264.299988       1.20212996    
   264.399994       1.20223999    
   264.500000       1.20231998    
   264.600006       1.20237994    
   264.700012       1.20252001    
   264.799988       1.20284998    
   264.899994       1.20349002    
   265.000000       1.20349002    
   265.100006       1.20369995    
   265.200012       1.20393002    
   265.299988       1.20400000    
   265.399994       1.20400000    
   265.500000       1.20453000    
   265.600006       1.20510006    
   265.700012       1.20554996    
   265.799988       1.20561004    
   265.899994       1.20571005    
   266.000000       1.20588005    
   266.100006       1.20596004    
   266.200012       1.20648003    
   266.299988       1.20660996    
   266.399994       1.20679998    
   266.500000       1.20690000    
   266.600006       1.20705998    
   266.700012       1.20739996    
   266.799988       1.20753002    
   266.899994       1.20753002    
   267.000000       1.20781004    
   267.100006       1.20781004    
   267.200012       1.20790005    
   267.299988       1.20804000    
   267.399994       1.20861006    
   267.500000       1.20861006    
   267.600006       1.20861006    
   267.700012       1.20923996    
   267.799988       1.20923996    
   267.899994       1.20943999    
   268.000000       1.20984006    
   268.100006       1.21011996    
   268.200012       1.21047997    
   268.299988       1.21047997    
   268.399994       1.21047997    
   268.500000       1.21087003    
   268.600006       1.21159005    
   268.700012       1.21193004    
   268.799988       1.21235001    
   268.899994       1.21235001    
   269.000000       1.21247005    
   269.100006       1.21247005    
   269.200012       1.21253002    
   269.299988       1.21269000    
   269.399994       1.21276999    
   269.500000       1.21310997    
   269.600006       1.21326005    
   269.700012       1.21326005    
   269.799988       1.21336997    
   269.899994       1.21354997    
   270.000000       1.21354997    
   270.100006       1.21433997    
   270.200012       1.21464002    
   270.299988       1.21472001    
   270.399994       1.21475995    
   270.500000       1.21484005    
   270.600006       1.21498001    
   270.700012       1.21510994    
   270.799988       1.21521997    
   270.899994       1.21521997    
   271.000000       1.21521997    
   271.100006       1.21536005    
   271.200012       1.21536005    
   271.299988       1.21536005    
   271.399994       1.21551001    
   271.500000       1.21566999    
   271.600006       1.21599996    
   271.700012       1.21662998    
   271.799988       1.21674001    
   271.899994       1.21674001    
   272.000000       1.21695006    
   272.100006       1.21704996    
   272.200012       1.21710002    
   272.299988       1.21714997    
   272.399994       1.21744001    
   272.500000       1.21762002    
   272.600006       1.21818995    
   272.700012       1.21832001    
   272.799988       1.21832001    
   272.899994       1.21860003    
   273.000000       1.21884000    
   273.100006       1.21901000    
   273.200012       1.21939003    
   273.299988       1.21973002    
   273.399994       1.22026002    
   273.500000       1.22026002    
   273.600006       1.22051001    
   273.700012       1.22057998    
   273.799988       1.22057998    
   273.899994       1.22089005    
   274.000000       1.22121000    
   274.100006       1.22134995    
   274.200012       1.22159004    
   274.299988       1.22175002    
   274.399994       1.22228003    
   274.500000       1.22266996    
   274.600006       1.22279000    
   274.700012       1.22318995    
   274.799988       1.22345996    
   274.899994       1.22373998    
   275.000000       1.22373998    
   275.100006       1.22421002    
   275.200012       1.22421002    
   275.299988       1.22476006    
   275.399994       1.22507000    
   275.500000       1.22529995    
   275.600006       1.22590995    
   275.700012       1.22590995    
   275.799988       1.22658002    
   275.899994       1.22684002    
   276.000000       1.22729003    
   276.100006       1.22729003    
   276.200012       1.22765994    
   276.299988       1.22765994    
   276.399994       1.22775996    
   276.500000       1.22775996    
   276.600006       1.22780001    
   276.700012       1.22832000    
   276.799988       1.22853005    
   276.899994       1.22853005    
   277.000000       1.22869003    
   277.100006       1.22872996    
   277.200012       1.22891998    
   277.299988       1.22891998    
   277.399994       1.22891998    
   277.500000       1.22926998    
   277.600006       1.22938001    
   277.700012       1.22962999    
   277.799988       1.22972000    
   277.899994       1.22972000    
   278.000000       1.22990000    
   278.100006       1.22990000    
   278.200012       1.23014998    
   278.299988       1.23032999    
   278.399994       1.23032999    
   278.500000       1.23039997    
   278.600006       1.23039997    
   278.700012       1.23074996    
   278.799988       1.23074996    
   278.899994       1.23118997    
   279.000000       1.23130000    
   279.100006       1.23153996    
   279.200012       1.23179996    
   279.299988       1.23205996    
   279.399994       1.23205996    
   279.500000       1.23223996    
   279.600006       1.23229003    
   279.700012       1.23231006    
   279.799988       1.23242998    
   279.899994       1.23250997    
   280.000000       1.23250997    
   280.100006       1.23262000    
   280.200012       1.23274004    
   280.299988       1.23280001    
   280.399994       1.23299003    
   280.500000       1.23307002    
   280.600006       1.23321998    
   280.700012       1.23343003    
   280.799988       1.23373997    
   280.899994       1.23387003    
   281.000000       1.23466003    
   281.100006       1.23501003    
   281.200012       1.23501003    
   281.299988       1.23548996    
   281.399994       1.23593998    
   281.500000       1.23593998    
   281.600006       1.23616004    
   281.700012       1.23616004    
   281.799988       1.23616004    
   281.899994       1.23616004    
   282.000000       1.23650002    
   282.100006       1.23650002    
   282.200012       1.23672998    
   282.299988       1.23698997    
   282.399994       1.23716998    
   282.500000       1.23732996    
   282.600006       1.23751998    
   282.700012       1.23751998    
   282.799988       1.23764002    
   282.899994       1.23789001    
   283.000000       1.23834002    
   283.100006       1.23857999    
   283.200012       1.23864996    
   283.299988       1.23909998    
   283.399994       1.23909998    
   283.500000       1.23912001    
   283.600006       1.23924005    
   283.700012       1.23941004    
   283.799988       1.23947001    
   283.899994       1.23966002    
   284.000000       1.23967004    
   284.100006       1.23977995    
   284.200012       1.24048996    
   284.299988       1.24065995    
   284.399994       1.24088001    
   284.500000       1.24101996    
   284.600006       1.24112999    
   284.700012       1.24144995    
   284.799988       1.24166000    
   284.899994       1.24204004    
   285.000000       1.24217999    
   285.100006       1.24231005    
   285.200012       1.24250996    
   285.299988       1.24277997    
   285.399994       1.24293995    
   285.500000       1.24295998    
   285.600006       1.24319994    
   285.700012       1.24321997    
   285.799988       1.24331999    
   285.899994       1.24344003    
   286.000000       1.24354005    
   286.100006       1.24363995    
   286.200012       1.24405003    
   286.299988       1.24444997    
   286.399994       1.24466002    
   286.500000       1.24471998    
   286.600006       1.24486995    
   286.700012       1.24545002    
   286.799988       1.24545002    
   286.899994       1.24545002    
   287.000000       1.24561000    
   287.100006       1.24593997    
   287.200012       1.24593997    
   287.299988       1.24625003    
   287.399994       1.24625003    
   287.500000       1.24642003    
   287.600006       1.24658000    
   287.700012       1.24658000    
   287.799988       1.24658000    
   287.899994       1.24695003    
   288.000000       1.24782002    
   288.100006       1.24807000    
   288.200012       1.24820006    
   288.299988       1.24828994    
   288.399994       1.24836004    
   288.500000       1.24836004    
   288.600006       1.24836004    
   288.700012       1.24844003    
   288.799988       1.24844003    
   288.899994       1.24854004    
   289.000000       1.24884999    
   289.100006       1.24913001    
   289.200012       1.24927998    
   289.299988       1.24937999    
   289.399994       1.24937999    
   289.500000       1.24948001    
   289.600006       1.24971998    
   289.700012       1.25010002    
   289.799988       1.25031996    
   289.899994       1.25055003    
   290.000000       1.25055003    
   290.100006       1.25055003    
   290.200012       1.25090003    
   290.299988       1.25098002    
   290.399994       1.25098002    
   290.500000       1.25117004    
   290.600006       1.25124002    
   290.700012       1.25124002    
   290.799988       1.25143003    
   290.899994       1.25153005    
   291.000000       1.25206995    
   291.100006       1.25206995    
   291.200012       1.25228000    
   291.299988       1.25241005    
   291.399994       1.25258994    
   291.500000       1.25270998    
   291.600006       1.25282001    
   291.700012       1.25302005    
   291.799988       1.25320995    
   291.899994       1.25320995    
   292.000000       1.25329006    
   292.100006       1.25338995    
   292.200012       1.25358999    
   292.299988       1.25415003    
   292.399994       1.25422001    
   292.500000       1.25461996    
   292.600006       1.25492001    
   292.700012       1.25492001    
   292.799988       1.25507998    
   292.899994       1.25507998    
   293.000000       1.25520003    
   293.100006       1.25554001    
   293.200012       1.25588000    
   293.299988       1.25588000    
   293.399994       1.25630999    
   293.500000       1.25645995    
   293.600006       1.25650001    
   293.700012       1.25653994    
   293.799988       1.25663996    
   293.899994       1.25663996    
   294.000000       1.25676000    
   294.100006       1.25676000    
   294.200012       1.25679004    
   294.299988       1.25686002    
   294.399994       1.25702000    
   294.500000       1.25713003    
   294.600006       1.25713003    
   294.700012       1.25726998    
   294.799988       1.25753999    
   294.899994       1.25758004    
   295.000000       1.25758004    
   295.100006       1.25799000    
   295.200012       1.25799000    
   295.299988       1.25844002    
   295.399994       1.25844002    
   295.500000       1.25882995    
   295.600006       1.25882995    
   295.700012       1.25882995    
   295.799988       1.25909996    
   295.899994       1.25928998    
   296.000000       1.25984001    
   296.100006       1.25984001    
   296.200012       1.25984001    
   296.299988       1.25997996    
   296.399994       1.26040006    
   296.500000       1.26059997    
   296.600006       1.26059997    
   296.700012       1.26059997    
   296.799988       1.26101995    
   296.899994       1.26119006    
   297.000000       1.26119006    
   297.100006       1.26144004    
   297.200012       1.26144004    
   297.299988       1.26163995    
   297.399994       1.26170003    
   297.500000       1.26212001    
   297.600006       1.26225996    
   297.700012       1.26238000    
   297.799988       1.26243997    
   297.899994       1.26243997    
   298.000000       1.26294994    
   298.100006       1.26294994    
   298.200012       1.26311004    
   298.299988       1.26334000    
   298.399994       1.26334000    
   298.500000       1.26354003    
   298.600006       1.26378000    
   298.700012       1.26385999    
   298.799988       1.26414001    
   298.899994       1.26426005    
   299.000000       1.26442003    
   299.100006       1.26454997    
   299.200012       1.26463997    
   299.299988       1.26472998    
   299.399994       1.26472998    
   299.500000       1.26479995    
   299.600006       1.26532996    
   299.700012       1.26548004    
   299.799988       1.26555002    
   299.899994       1.26574004    
   300.000000       1.26574004    
   300.100006       1.26574004    
   300.200012       1.26602995    
   300.299988       1.26617002    
   300.399994       1.26617002    
   300.500000       1.26659000    
   300.600006       1.26664996    
   300.700012       1.26664996    
   300.799988       1.26674998    
   300.899994       1.26674998    
   301.000000       1.26713002    
   301.100006       1.26713002    
   301.200012       1.26713002    
   301.299988       1.26719999    
   301.399994       1.26733994    
   301.500000       1.26777995    
   301.600006       1.26777995    
   301.700012       1.26777995    
   301.799988       1.26794004    
   301.899994       1.26810002    
   302.000000       1.26810002    
   302.100006       1.26819003    
   302.200012       1.26819003    
   302.299988       1.26877999    
   302.399994       1.26919997    
   302.500000       1.26926994    
   302.600006       1.26935005    
   302.700012       1.26947999    
   302.799988       1.26961994    
   302.899994       1.26988006    
   303.000000       1.27007997    
   303.100006       1.27032995    
   303.200012       1.27091002    
   303.299988       1.27130997    
   303.399994       1.27130997    
   303.500000       1.27138996    
   303.600006       1.27144003    
   303.700012       1.27160001    
   303.799988       1.27189004    
   303.899994       1.27198005    
   304.000000       1.27200997    
   304.100006       1.27200997    
   304.200012       1.27244997    
   304.299988       1.27244997    
   304.399994       1.27244997    
   304.500000       1.27297997    
   304.600006       1.27309000    
   304.700012       1.27309000    
   304.799988       1.27324998    
   304.899994       1.27348995    
   305.000000       1.27348995    
   305.100006       1.27348995    
   305.200012       1.27374995    
   305.299988       1.27406001    
   305.399994       1.27415001    
   305.500000       1.27442002    
   305.600006       1.27454996    
   305.700012       1.27471995    
   305.799988       1.27471995    
   305.899994       1.27506006    
   306.000000       1.27564001    
   306.100006       1.27593005    
   306.200012       1.27614999    
   306.299988       1.27629006    
   306.399994       1.27629006    
   306.500000       1.27643001    
   306.600006       1.27643001    
   306.700012       1.27643001    
   306.799988       1.27725005    
   306.899994       1.27731001    
   307.000000       1.27731001    
   307.100006       1.27748001    
   307.200012       1.27771997    
   307.299988       1.27783000    
   307.399994       1.27783000    
   307.500000       1.27783000    
   307.600006       1.27824998    
   307.700012       1.27849996    
   307.799988       1.27865005    
   307.899994       1.27885997    
   308.000000       1.27885997    
   308.100006       1.27885997    
   308.200012       1.27885997    
   308.299988       1.27909994    
   308.399994       1.27947998    
   308.500000       1.27969003    
   308.600006       1.27969003    
   308.700012       1.27969003    
   308.799988       1.27980995    
   308.899994       1.27988005    
   309.000000       1.28006005    
   309.100006       1.28023005    
   309.200012       1.28032994    
   309.299988       1.28032994    
   309.399994       1.28076994    
   309.500000       1.28117001    
   309.600006       1.28152001    
   309.700012       1.28184998    
   309.799988       1.28184998    
   309.899994       1.28184998    
   310.000000       1.28204000    
   310.100006       1.28280997    
   310.200012       1.28318000    
   310.299988       1.28337002    
   310.399994       1.28354001    
   310.500000       1.28354001    
   310.600006       1.28364003    
   310.700012       1.28385997    
   310.799988       1.28391004    
   310.899994       1.28398001    
   311.000000       1.28398001    
   311.100006       1.28409004    
   311.200012       1.28424001    
   311.299988       1.28441000    
   311.399994       1.28450000    
   311.500000       1.28486001    
   311.600006       1.28506005    
   311.700012       1.28538001    
   311.799988       1.28577995    
   311.899994       1.28594995    
   312.000000       1.28605998    
   312.100006       1.28626001    
   312.200012       1.28644001    
   312.299988       1.28659999    
   312.399994       1.28669000    
   312.500000       1.28705001    
   312.600006       1.28757000    
   312.700012       1.28776002    
   312.799988       1.28801000    
   312.899994       1.28839004    
   313.000000       1.28839004    
   313.100006       1.28840995    
   313.200012       1.28868997    
   313.299988       1.28868997    
   313.399994       1.28878999    
   313.500000       1.28885996    
   313.600006       1.28918004    
   313.700012       1.28918004    
   313.799988       1.28959000    
   313.899994       1.28972006    
   314.000000       1.28977001    
   314.100006       1.28994000    
   314.200012       1.29014003    
   314.299988       1.29042995    
   314.399994       1.29056001    
   314.500000       1.29056001    
   314.600006       1.29101002    
   314.700012       1.29101002    
   314.799988       1.29131997    
   314.899994       1.29148996    
   315.000000       1.29150999    
   315.100006       1.29150999    
   315.200012       1.29183996    
   315.299988       1.29196000    
   315.399994       1.29222000    
   315.500000       1.29242003    
   315.600006       1.29242003    
   315.700012       1.29242003    
   315.799988       1.29247999    
   315.899994       1.29280996    
   316.000000       1.29297996    
   316.100006       1.29297996    
   316.200012       1.29326999    
   316.299988       1.29343998    
   316.399994       1.29343998    
   316.500000       1.29377997    
   316.600006       1.29377997    
   316.700012       1.29396999    
   316.799988       1.29402006    
   316.899994       1.29414999    
   317.000000       1.29435003    
   317.100006       1.29449999    
   317.200012       1.29463005    
   317.299988       1.29525006    
   317.399994       1.29550004    
   317.500000       1.29550004    
   317.600006       1.29613996    
   317.700012       1.29649997    
   317.799988       1.29650998    
   317.899994       1.29662001    
   318.000000       1.29689002    
   318.100006       1.29701996    
   318.200012       1.29723001    
   318.299988       1.29723001    
   318.399994       1.29732001    
   318.500000       1.29760003    
   318.600006       1.29760003    
   318.700012       1.29761004    
   318.799988       1.29789996    
   318.899994       1.29832006    
   319.000000       1.29892004    
   319.100006       1.29892004    
   319.200012       1.29940999    
   319.299988       1.29955006    
   319.399994       1.29974997    
   319.500000       1.29981005    
   319.600006       1.30024004    
   319.700012       1.30045998    
   319.799988       1.30062997    
   319.899994       1.30110002    
   320.000000       1.30135000    
   320.100006       1.30150998    
   320.200012       1.30182004    
   320.299988       1.30199003    
   320.399994       1.30215001    
   320.500000       1.30238998    
   320.600006       1.30290997    
   320.700012       1.30290997    
   320.799988       1.30302000    
   320.899994       1.30302000    
   321.000000       1.30321002    
   321.100006       1.30321002    
   321.200012       1.30342996    
   321.299988       1.30387998    
   321.399994       1.30473995    
   321.500000       1.30501997    
   321.600006       1.30522001    
   321.700012       1.30563998    
   321.799988       1.30563998    
   321.899994       1.30592000    
   322.000000       1.30596006    
   322.100006       1.30604994    
   322.200012       1.30604994    
   322.299988       1.30604994    
   322.399994       1.30629003    
   322.500000       1.30629003    
   322.600006       1.30654001    
   322.700012       1.30703998    
   322.799988       1.30713999    
   322.899994       1.30734003    
   323.000000       1.30760002    
   323.100006       1.30773997    
   323.200012       1.30806994    
   323.299988       1.30826998    
   323.399994       1.30826998    
   323.500000       1.30826998    
   323.600006       1.30826998    
   323.700012       1.30835998    
   323.799988       1.30838001    
   323.899994       1.30841005    
   324.000000       1.30871999    
   324.100006       1.30929995    
   324.200012       1.30929995    
   324.299988       1.30930996    
   324.399994       1.30931997    
   324.500000       1.30948997    
   324.600006       1.30965996    
   324.700012       1.30992997    
   324.799988       1.30992997    
   324.899994       1.30992997    
   325.000000       1.31044996    
   325.100006       1.31063998    
   325.200012       1.31073999    
   325.299988       1.31096005    
   325.399994       1.31112003    
   325.500000       1.31112003    
   325.600006       1.31114995    
   325.700012       1.31132996    
   325.799988       1.31142998    
   325.899994       1.31163001    
   326.000000       1.31180000    
   326.100006       1.31180000    
   326.200012       1.31199002    
   326.299988       1.31228006    
   326.399994       1.31262004    
   326.500000       1.31299996    
   326.600006       1.31299996    
   326.700012       1.31322002    
   326.799988       1.31351995    
   326.899994       1.31382000    
   327.000000       1.31382000    
   327.100006       1.31402004    
   327.200012       1.31421995    
   327.299988       1.31476998    
   327.399994       1.31511998    
   327.500000       1.31526995    
   327.600006       1.31547999    
   327.700012       1.31560004    
   327.799988       1.31595004    
   327.899994       1.31614995    
   328.000000       1.31631994    
   328.100006       1.31648004    
   328.200012       1.31647003    
   328.299988       1.31675005    
   328.399994       1.31687999    
   328.500000       1.31701005    
   328.600006       1.31750000    
   328.700012       1.31764996    
   328.799988       1.31794000    
   328.899994       1.31794000    
   329.000000       1.31794000    
   329.100006       1.31794000    
   329.200012       1.31823003    
   329.299988       1.31858003    
   329.399994       1.31858003    
   329.500000       1.31858003    
   329.600006       1.31887996    
   329.700012       1.31918001    
   329.799988       1.31918001    
   329.899994       1.31922996    
   330.000000       1.31947005    
   330.100006       1.31947005    
   330.200012       1.31947005    
   330.299988       1.31947005    
   330.399994       1.31968999    
   330.500000       1.31988001    
   330.600006       1.32033002    
   330.700012       1.32062995    
   330.799988       1.32077003    
   330.899994       1.32077003    
   331.000000       1.32089996    
   331.100006       1.32111001    
   331.200012       1.32114005    
   331.299988       1.32121003    
   331.399994       1.32125998    
   331.500000       1.32132995    
   331.600006       1.32135999    
   331.700012       1.32146001    
   331.799988       1.32146001    
   331.899994       1.32165003    
   332.000000       1.32181001    
   332.100006       1.32181001    
   332.200012       1.32181001    
   332.299988       1.32249999    
   332.399994       1.32262003    
   332.500000       1.32270002    
   332.600006       1.32293999    
   332.700012       1.32293999    
   332.799988       1.32293999    
   332.899994       1.32304001    
   333.000000       1.32315004    
   333.100006       1.32315004    
   333.200012       1.32335997    
   333.299988       1.32351995    
   333.399994       1.32351995    
   333.500000       1.32386994    
   333.600006       1.32386994    
   333.700012       1.32386994    
   333.799988       1.32386994    
   333.899994       1.32463002    
   334.000000       1.32463002    
   334.100006       1.32495999    
   334.200012       1.32542002    
   334.299988       1.32542002    
   334.399994       1.32609999    
   334.500000       1.32623994    
   334.600006       1.32746005    
   334.700012       1.32746005    
   334.799988       1.32819998    
   334.899994       1.32849002    
   335.000000       1.32922995    
   335.100006       1.32937002    
   335.200012       1.32937002    
   335.299988       1.32946002    
   335.399994       1.32973003    
   335.500000       1.32994998    
   335.600006       1.32994998    
   335.700012       1.33010006    
   335.799988       1.33068001    
   335.899994       1.33072996    
   336.000000       1.33072996    
   336.100006       1.33072996    
   336.200012       1.33078003    
   336.299988       1.33129001    
   336.399994       1.33158004    
   336.500000       1.33174002    
   336.600006       1.33184004    
   336.700012       1.33203006    
   336.799988       1.33203006    
   336.899994       1.33238995    
   337.000000       1.33238995    
   337.100006       1.33264995    
   337.200012       1.33279002    
   337.299988       1.33279002    
   337.399994       1.33288002    
   337.500000       1.33322001    
   337.600006       1.33363998    
   337.700012       1.33385003    
   337.799988       1.33431005    
   337.899994       1.33448994    
   338.000000       1.33465004    
   338.100006       1.33466995    
   338.200012       1.33466995    
   338.299988       1.33484995    
   338.399994       1.33492005    
   338.500000       1.33516002    
   338.600006       1.33516002    
   338.700012       1.33516002    
   338.799988       1.33556998    
   338.899994       1.33573997    
   339.000000       1.33585000    
   339.100006       1.33586001    
   339.200012       1.33586001    
   339.299988       1.33586001    
   339.399994       1.33600998    
   339.500000       1.33620000    
   339.600006       1.33634996    
   339.700012       1.33656001    
   339.799988       1.33722997    
   339.899994       1.33722997    
   340.000000       1.33749998    
   340.100006       1.33764005    
   340.200012       1.33817005    
   340.299988       1.33817005    
   340.399994       1.33817005    
   340.500000       1.33826995    
   340.600006       1.33867002    
   340.700012       1.33882999    
   340.799988       1.33889997    
   340.899994       1.33889997    
   341.000000       1.33919001    
   341.100006       1.33969998    
   341.200012       1.33984005    
   341.299988       1.33998001    
   341.399994       1.34010005    
   341.500000       1.34019005    
   341.600006       1.34039998    
   341.700012       1.34052002    
   341.799988       1.34066999    
   341.899994       1.34066999    
   342.000000       1.34107995    
   342.100006       1.34115005    
   342.200012       1.34133005    
   342.299988       1.34159994    
   342.399994       1.34214997    
   342.500000       1.34214997    
   342.600006       1.34229004    
   342.700012       1.34302998    
   342.799988       1.34347999    
   342.899994       1.34368002    
   343.000000       1.34373999    
   343.100006       1.34389997    
   343.200012       1.34405005    
   343.299988       1.34422004    
   343.399994       1.34422004    
   343.500000       1.34467006    
   343.600006       1.34467006    
   343.700012       1.34475994    
   343.799988       1.34490001    
   343.899994       1.34508002    
   344.000000       1.34537995    
   344.100006       1.34559000    
   344.200012       1.34559000    
   344.299988       1.34583998    
   344.399994       1.34583998    
   344.500000       1.34604001    
   344.600006       1.34642005    
   344.700012       1.34665000    
   344.799988       1.34686005    
   344.899994       1.34698999    
   345.000000       1.34720004    
   345.100006       1.34720004    
   345.200012       1.34762001    
   345.299988       1.34774995    
   345.399994       1.34774995    
   345.500000       1.34782004    
   345.600006       1.34791994    
   345.700012       1.34796000    
   345.799988       1.34835005    
   345.899994       1.34835005    
   346.000000       1.34835005    
   346.100006       1.34844005    
   346.200012       1.34856999    
   346.299988       1.34898996    
   346.399994       1.34926999    
   346.500000       1.34995997    
   346.600006       1.34995997    
   346.700012       1.35031998    
   346.799988       1.35070002    
   346.899994       1.35124004    
   347.000000       1.35136998    
   347.100006       1.35160995    
   347.200012       1.35196996    
   347.299988       1.35196996    
   347.399994       1.35212004    
   347.500000       1.35253000    
   347.600006       1.35253000    
   347.700012       1.35263002    
   347.799988       1.35300004    
   347.899994       1.35320997    
   348.000000       1.35324001    
   348.100006       1.35337996    
   348.200012       1.35363996    
   348.299988       1.35386002    
   348.399994       1.35386002    
   348.500000       1.35388005    
   348.600006       1.35388005    
   348.700012       1.35423005    
   348.799988       1.35472000    
   348.899994       1.35472000    
   349.000000       1.35472000    
   349.100006       1.35492003    
   349.200012       1.35528004    
   349.299988       1.35528004    
   349.399994       1.35528004    
   349.500000       1.35599995    
   349.600006       1.35661995    
   349.700012       1.35687995    
   349.799988       1.35699999    
   349.899994       1.35723996    
   350.000000       1.35723996    
   350.100006       1.35767996    
   350.200012       1.35781002    
   350.299988       1.35825002    
   350.399994       1.35825002    
   350.500000       1.35841000    
   350.600006       1.35848999    
   350.700012       1.35864997    
   350.799988       1.35865998    
   350.899994       1.35869002    
   351.000000       1.35901999    
   351.100006       1.35914004    
   351.200012       1.35941005    
   351.299988       1.35941994    
   351.399994       1.35953999    
   351.500000       1.35953999    
   351.600006       1.35976005    
   351.700012       1.35976005    
   351.799988       1.35976005    
   351.899994       1.35984004    
   352.000000       1.36013997    
   352.100006       1.36013997    
   352.200012       1.36028004    
   352.299988       1.36072004    
   352.399994       1.36072004    
   352.500000       1.36092997    
   352.600006       1.36092997    
   352.700012       1.36136997    
   352.799988       1.36136997    
   352.899994       1.36151004    
   353.000000       1.36151004    
   353.100006       1.36170006    
   353.200012       1.36185002    
   353.299988       1.36215997    
   353.399994       1.36264002    
   353.500000       1.36280000    
   353.600006       1.36280000    
   353.700012       1.36298001    
   353.799988       1.36311996    
   353.899994       1.36337996    
   354.000000       1.36398005    
   354.100006       1.36459005    
   354.200012       1.36459005    
   354.299988       1.36496997    
   354.399994       1.36512995    
   354.500000       1.36519003    
   354.600006       1.36556005    
   354.700012       1.36561000    
   354.799988       1.36575997    
   354.899994       1.36575997    
   355.000000       1.36575997    
   355.100006       1.36603999    
   355.200012       1.36616004    
   355.299988       1.36628997    
   355.399994       1.36680996    
   355.500000       1.36680996    
   355.600006       1.36697996    
   355.700012       1.36697996    
   355.799988       1.36712003    
   355.899994       1.36719000    
   356.000000       1.36737001    
   356.100006       1.36756003    
   356.200012       1.36810005    
   356.299988       1.36835003    
   356.399994       1.36835003    
   356.500000       1.36864996    
   356.600006       1.36864996    
   356.700012       1.36882997    
   356.799988       1.36909997    
   356.899994       1.36909997    
   357.000000       1.36909997    
   357.100006       1.36909997    
   357.200012       1.36930001    
   357.299988       1.36943996    
   357.399994       1.36943996    
   357.500000       1.36954999    
   357.600006       1.37002003    
   357.700012       1.37026000    
   357.799988       1.37063003    
   357.899994       1.37096000    
   358.000000       1.37101996    
   358.100006       1.37120998    
   358.200012       1.37135005    
   358.299988       1.37143004    
   358.399994       1.37187004    
   358.500000       1.37188005    
   358.600006       1.37188005    
   358.700012       1.37194002    
   358.799988       1.37194002    
   358.899994       1.37194002    
   359.000000       1.37194002    
   359.100006       1.37246001    
   359.200012       1.37285995    
   359.299988       1.37299001    
   359.399994       1.37318003    
   359.500000       1.37345004    
   359.600006       1.37351000    
   359.700012       1.37358999    
   359.799988       1.37378001    
   359.899994       1.37399995    
   360.000000       1.37399995    
   360.100006       1.37414002    
   360.200012       1.37425995    
   360.299988       1.37453997    
   360.399994       1.37460995    
   360.500000       1.37475002    
   360.600006       1.37495995    
   360.700012       1.37514997    
   360.799988       1.37535000    
   360.899994       1.37535000    
   361.000000       1.37539995    
   361.100006       1.37558997    
   361.200012       1.37558997    
   361.299988       1.37601995    
   361.399994       1.37621999    
   361.500000       1.37668002    
   361.600006       1.37668002    
   361.700012       1.37741995    
   361.799988       1.37741995    
   361.899994       1.37747002    
   362.000000       1.37755001    
   362.100006       1.37766004    
   362.200012       1.37766004    
   362.299988       1.37778997    
   362.399994       1.37802005    
   362.500000       1.37818003    
   362.600006       1.37853003    
   362.700012       1.37905002    
   362.799988       1.37916994    
   362.899994       1.37935996    
   363.000000       1.37954998    
   363.100006       1.37968004    
   363.200012       1.37978995    
   363.299988       1.37989998    
   363.399994       1.37996995    
   363.500000       1.38027000    
   363.600006       1.38027000    
   363.700012       1.38068998    
   363.799988       1.38101006    
   363.899994       1.38101006    
   364.000000       1.38101006    
   364.100006       1.38120997    
   364.200012       1.38174999    
   364.299988       1.38194001    
   364.399994       1.38213003    
   364.500000       1.38250005    
   364.600006       1.38250005    
   364.700012       1.38308001    
   364.799988       1.38309002    
   364.899994       1.38309002    
   365.000000       1.38326001    
   365.100006       1.38326001    
   365.200012       1.38350999    
   365.299988       1.38373005    
   365.399994       1.38373005    
   365.500000       1.38387001    
   365.600006       1.38426006    
   365.700012       1.38426006    
   365.799988       1.38472998    
   365.899994       1.38493001    
   366.000000       1.38511002    
   366.100006       1.38511002    
   366.200012       1.38518000    
   366.299988       1.38518000    
   366.399994       1.38518000    
   366.500000       1.38529003    
   366.600006       1.38543999    
   366.700012       1.38577998    
   366.799988       1.38577998    
   366.899994       1.38584006    
   367.000000       1.38615000    
   367.100006       1.38650000    
   367.200012       1.38657999    
   367.299988       1.38677001    
   367.399994       1.38722003    
   367.500000       1.38739002    
   367.600006       1.38785994    
   367.700012       1.38785994    
   367.799988       1.38863003    
   367.899994       1.38863003    
   368.000000       1.38871002    
   368.100006       1.38892996    
   368.200012       1.38892996    
   368.299988       1.38911998    
   368.399994       1.38941002    
   368.500000       1.38941002    
   368.600006       1.38969004    
   368.700012       1.38969004    
   368.799988       1.38979006    
   368.899994       1.38988996    
   369.000000       1.38988996    
   369.100006       1.39004004    
   369.200012       1.39004004    
   369.299988       1.39023995    
   369.399994       1.39023995    
   369.500000       1.39031994    
   369.600006       1.39031994    
   369.700012       1.39038002    
   369.799988       1.39038002    
   369.899994       1.39038002    
   370.000000       1.39057004    
   370.100006       1.39075994    
   370.200012       1.39119005    
   370.299988       1.39119005    
   370.399994       1.39128995    
   370.500000       1.39143002    
   370.600006       1.39172995    
   370.700012       1.39194000    
   370.799988       1.39194000    
   370.899994       1.39201999    
   371.000000       1.39216995    
   371.100006       1.39216995    
   371.200012       1.39251006    
   371.299988       1.39265001    
   371.399994       1.39274001    
   371.500000       1.39295006    
   371.600006       1.39295006    
   371.700012       1.39295006    
   371.799988       1.39315999    
   371.899994       1.39344001    
   372.000000       1.39342999    
   372.100006       1.39365005    
   372.200012       1.39365005    
   372.299988       1.39371002    
   372.399994       1.39371002    
   372.500000       1.39371002    
   372.600006       1.39371002    
   372.700012       1.39391994    
   372.799988       1.39409995    
   372.899994       1.39409995    
   373.000000       1.39431000    
   373.100006       1.39431000    
   373.200012       1.39475000    
   373.299988       1.39500999    
   373.399994       1.39500999    
   373.500000       1.39532995    
   373.600006       1.39548004    
   373.700012       1.39585996    
   373.799988       1.39636004    
   373.899994       1.39742005    
   374.000000       1.39742005    
   374.100006       1.39747000    
   374.200012       1.39758003    
   374.299988       1.39758003    
   374.399994       1.39758003    
   374.500000       1.39775002    
   374.600006       1.39796996    
   374.700012       1.39837003    
   374.799988       1.39870000    
   374.899994       1.39902997    
   375.000000       1.39950001    
   375.100006       1.39973998    
   375.200012       1.39976001    
   375.299988       1.39976001    
   375.399994       1.40000999    
   375.500000       1.40014005    
   375.600006       1.40025997    
   375.700012       1.40052998    
   375.799988       1.40073001    
   375.899994       1.40081000    
   376.000000       1.40086997    
   376.100006       1.40086997    
   376.200012       1.40101004    
   376.299988       1.40111995    
   376.399994       1.40111995    
   376.500000       1.40112996    
   376.600006       1.40128005    
   376.700012       1.40128005    
   376.799988       1.40164006    
   376.899994       1.40207005    
   377.000000       1.40207005    
   377.100006       1.40230000    
   377.200012       1.40230000    
   377.299988       1.40242004    
   377.399994       1.40265000    
   377.500000       1.40283000    
   377.600006       1.40283000    
   377.700012       1.40300000    
   377.799988       1.40300000    
   377.899994       1.40301001    
   378.000000       1.40328002    
   378.100006       1.40359998    
   378.200012       1.40407002    
   378.299988       1.40417004    
   378.399994       1.40417004    
   378.500000       1.40437996    
   378.600006       1.40450001    
   378.700012       1.40476000    
   378.799988       1.40490997    
   378.899994       1.40517998    
   379.000000       1.40517998    
   379.100006       1.40539002    
   379.200012       1.40555000    
   379.299988       1.40562999    
   379.399994       1.40573001    
   379.500000       1.40573001    
   379.600006       1.40582001    
   379.700012       1.40620995    
   379.799988       1.40623999    
   379.899994       1.40634000    
   380.000000       1.40657997    
   380.100006       1.40708005    
   380.200012       1.40734005    
   380.299988       1.40751004    
   380.399994       1.40787995    
   380.500000       1.40787995    
   380.600006       1.40787995    
   380.700012       1.40819001    
   380.799988       1.40848005    
   380.899994       1.40875995    
   381.000000       1.40921998    
   381.100006       1.40921998    
   381.200012       1.40937996    
   381.299988       1.40973997    
   381.399994       1.40973997    
   381.500000       1.40994000    
   381.600006       1.40994000    
   381.700012       1.41021001    
   381.799988       1.41021001    
   381.899994       1.41038001    
   382.000000       1.41052997    
   382.100006       1.41052997    
   382.200012       1.41087997    
   382.299988       1.41087997    
   382.399994       1.41127002    
   382.500000       1.41127002    
   382.600006       1.41134000    
   382.700012       1.41155005    
   382.799988       1.41176999    
   382.899994       1.41224003    
   383.000000       1.41224003    
   383.100006       1.41254997    
   383.200012       1.41271996    
   383.299988       1.41290998    
   383.399994       1.41290998    
   383.500000       1.41311002    
   383.600006       1.41311002    
   383.700012       1.41331995    
   383.799988       1.41391003    
   383.899994       1.41403997    
   384.000000       1.41429996    
   384.100006       1.41465998    
   384.200012       1.41465998    
   384.299988       1.41465998    
   384.399994       1.41492999    
   384.500000       1.41492999    
   384.600006       1.41524994    
   384.700012       1.41545999    
   384.799988       1.41568005    
   384.899994       1.41576004    
   385.000000       1.41594994    
   385.100006       1.41605997    
   385.200012       1.41621995    
   385.299988       1.41621995    
   385.399994       1.41656995    
   385.500000       1.41688001    
   385.600006       1.41688001    
   385.700012       1.41702998    
   385.799988       1.41726995    
   385.899994       1.41767001    
   386.000000       1.41797996    
   386.100006       1.41822004    
   386.200012       1.41841996    
   386.299988       1.41893995    
   386.399994       1.41904998    
   386.500000       1.41914999    
   386.600006       1.41956997    
   386.700012       1.41981995    
   386.799988       1.41998994    
   386.899994       1.41998994    
   387.000000       1.42015004    
   387.100006       1.42039001    
   387.200012       1.42050004    
   387.299988       1.42050004    
   387.399994       1.42058003    
   387.500000       1.42058003    
   387.600006       1.42075002    
   387.700012       1.42086005    
   387.799988       1.42117000    
   387.899994       1.42131996    
   388.000000       1.42140996    
   388.100006       1.42142999    
   388.200012       1.42165005    
   388.299988       1.42180002    
   388.399994       1.42188001    
   388.500000       1.42200994    
   388.600006       1.42218006    
   388.700012       1.42218006    
   388.799988       1.42218006    
   388.899994       1.42279005    
   389.000000       1.42306006    
   389.100006       1.42314994    
   389.200012       1.42321002    
   389.299988       1.42321002    
   389.399994       1.42321002    
   389.500000       1.42369998    
   389.600006       1.42448997    
   389.700012       1.42486000    
   389.799988       1.42499006    
   389.899994       1.42498004    
   390.000000       1.42515004    
   390.100006       1.42530000    
   390.200012       1.42602003    
   390.299988       1.42611003    
   390.399994       1.42621005    
   390.500000       1.42621005    
   390.600006       1.42650998    
   390.700012       1.42684996    
   390.799988       1.42704999    
   390.899994       1.42718005    
   391.000000       1.42729998    
   391.100006       1.42755997    
   391.200012       1.42779005    
   391.299988       1.42791998    
   391.399994       1.42808998    
   391.500000       1.42850006    
   391.600006       1.42850006    
   391.700012       1.42882001    
   391.799988       1.42894995    
   391.899994       1.42894995    
   392.000000       1.42918003    
   392.100006       1.42918003    
   392.200012       1.42943001    
   392.299988       1.42943001    
   392.399994       1.42990994    
   392.500000       1.43006003    
   392.600006       1.43032002    
   392.700012       1.43051004    
   392.799988       1.43085003    
   392.899994       1.43085003    
   393.000000       1.43122995    
   393.100006       1.43122995    
   393.200012       1.43144000    
   393.299988       1.43169999    
   393.399994       1.43183005    
   393.500000       1.43183005    
   393.600006       1.43204999    
   393.700012       1.43219995    
   393.799988       1.43219995    
   393.899994       1.43227005    
   394.000000       1.43242002    
   394.100006       1.43262005    
   394.200012       1.43262005    
   394.299988       1.43295002    
   394.399994       1.43308997    
   394.500000       1.43326998    
   394.600006       1.43326998    
   394.700012       1.43355000    
   394.799988       1.43355000    
   394.899994       1.43483996    
   395.000000       1.43515003    
   395.100006       1.43527997    
   395.200012       1.43546999    
   395.299988       1.43549001    
   395.399994       1.43562996    
   395.500000       1.43598998    
   395.600006       1.43622994    
   395.700012       1.43656003    
   395.799988       1.43669999    
   395.899994       1.43681002    
   396.000000       1.43702996    
   396.100006       1.43730998    
   396.200012       1.43786001    
   396.299988       1.43810999    
   396.399994       1.43818998    
   396.500000       1.43834996    
   396.600006       1.43858004    
   396.700012       1.43874002    
   396.799988       1.43874002    
   396.899994       1.43880999    
   397.000000       1.43880999    
   397.100006       1.43906999    
   397.200012       1.43906999    
   397.299988       1.43935001    
   397.399994       1.43935001    
   397.500000       1.43940997    
   397.600006       1.43948996    
   397.700012       1.43992996    
   397.799988       1.44011998    
   397.899994       1.44025004    
   398.000000       1.44029999    
   398.100006       1.44029999    
   398.200012       1.44045997    
   398.299988       1.44054997    
   398.399994       1.44061005    
   398.500000       1.44061005    
   398.600006       1.44105995    
   398.700012       1.44119000    
   398.799988       1.44145000    
   398.899994       1.44184005    
   399.000000       1.44194996    
   399.100006       1.44194996    
   399.200012       1.44194996    
   399.299988       1.44286001    
   399.399994       1.44300997    
   399.500000       1.44396996    
   399.600006       1.44396996    
   399.700012       1.44396996    
   399.799988       1.44406998    
   399.899994       1.44450998    
   400.000000       1.44475996    
   400.100006       1.44497001    
   400.200012       1.44500005    
   400.299988       1.44500005    
   400.399994       1.44508004    
   400.500000       1.44508004    
   400.600006       1.44509995    
   400.700012       1.44520998    
   400.799988       1.44520998    
   400.899994       1.44546998    
   401.000000       1.44555998    
   401.100006       1.44608998    
   401.200012       1.44700003    
   401.299988       1.44700003    
   401.399994       1.44713998    
   401.500000       1.44713998    
   401.600006       1.44729996    
   401.700012       1.44729996    
   401.799988       1.44763005    
   401.899994       1.44796002    
   402.000000       1.44796002    
   402.100006       1.44804001    
   402.200012       1.44816995    
   402.299988       1.44872999    
   402.399994       1.44874001    
   402.500000       1.44884002    
   402.600006       1.44900000    
   402.700012       1.44900000    
   402.799988       1.44929004    
   402.899994       1.44957995    
   403.000000       1.44999003    
   403.100006       1.45009995    
   403.200012       1.45027995    
   403.299988       1.45061004    
   403.399994       1.45061004    
   403.500000       1.45061004    
   403.600006       1.45094001    
   403.700012       1.45094001    
   403.799988       1.45106995    
   403.899994       1.45177996    
   404.000000       1.45228004    
   404.100006       1.45242000    
   404.200012       1.45260000    
   404.299988       1.45276999    
   404.399994       1.45276999    
   404.500000       1.45276999    
   404.600006       1.45360005    
   404.700012       1.45489001    
   404.799988       1.45510006    
   404.899994       1.45518005    
   405.000000       1.45529997    
   405.100006       1.45544004    
   405.200012       1.45544004    
   405.299988       1.45568001    
   405.399994       1.45568001    
   405.500000       1.45578003    
   405.600006       1.45578003    
   405.700012       1.45597994    
   405.799988       1.45617998    
   405.899994       1.45656002    
   406.000000       1.45656002    
   406.100006       1.45656002    
   406.200012       1.45656002    
   406.299988       1.45677996    
   406.399994       1.45688999    
   406.500000       1.45688999    
   406.600006       1.45723999    
   406.700012       1.45747995    
   406.799988       1.45766997    
   406.899994       1.45766997    
   407.000000       1.45791996    
   407.100006       1.45810997    
   407.200012       1.45810997    
   407.299988       1.45848000    
   407.399994       1.45848000    
   407.500000       1.45848000    
   407.600006       1.45859003    
   407.700012       1.45879996    
   407.799988       1.45896995    
   407.899994       1.45951998    
   408.000000       1.45951998    
   408.100006       1.45965004    
   408.200012       1.46001005    
   408.299988       1.46008003    
   408.399994       1.46032000    
   408.500000       1.46063006    
   408.600006       1.46080995    
   408.700012       1.46099997    
   408.799988       1.46099997    
   408.899994       1.46114004    
   409.000000       1.46159995    
   409.100006       1.46166003    
   409.200012       1.46215999    
   409.299988       1.46250999    
   409.399994       1.46250999    
   409.500000       1.46250999    
   409.600006       1.46307003    
   409.700012       1.46336997    
   409.799988       1.46336997    
   409.899994       1.46368003    
   410.000000       1.46368003    
   410.100006       1.46368003    
   410.200012       1.46420002    
   410.299988       1.46420002    
   410.399994       1.46447003    
   410.500000       1.46466005    
   410.600006       1.46466005    
   410.700012       1.46503997    
   410.799988       1.46513999    
   410.899994       1.46525002    
   411.000000       1.46554005    
   411.100006       1.46554005    
   411.200012       1.46581995    
   411.299988       1.46608996    
   411.399994       1.46623003    
   411.500000       1.46639001    
   411.600006       1.46644998    
   411.700012       1.46686006    
   411.799988       1.46697998    
   411.899994       1.46714997    
   412.000000       1.46738994    
   412.100006       1.46784997    
   412.200012       1.46814001    
   412.299988       1.46814001    
   412.399994       1.46822000    
   412.500000       1.46822000    
   412.600006       1.46877003    
   412.700012       1.46877003    
   412.799988       1.46877003    
   412.899994       1.46887004    
   413.000000       1.46887004    
   413.100006       1.46910000    
   413.200012       1.46911001    
   413.299988       1.46914995    
   413.399994       1.46949995    
   413.500000       1.46949995    
   413.600006       1.46967006    
   413.700012       1.47044003    
   413.799988       1.47044003    
   413.899994       1.47064996    
   414.000000       1.47082996    
   414.100006       1.47132003    
   414.200012       1.47149003    
   414.299988       1.47154999    
   414.399994       1.47240996    
   414.500000       1.47347999    
   414.600006       1.47347999    
   414.700012       1.47347999    
   414.799988       1.47417998    
   414.899994       1.47417998    
   415.000000       1.47428000    
   415.100006       1.47428000    
   415.200012       1.47441006    
   415.299988       1.47441006    
   415.399994       1.47441006    
   415.500000       1.47458005    
   415.600006       1.47460997    
   415.700012       1.47460997    
   415.799988       1.47485006    
   415.899994       1.47485006    
   416.000000       1.47512996    
   416.100006       1.47520006    
   416.200012       1.47589004    
   416.299988       1.47589004    
   416.399994       1.47600996    
   416.500000       1.47600996    
   416.600006       1.47607005    
   416.700012       1.47607005    
   416.799988       1.47657001    
   416.899994       1.47663999    
   417.000000       1.47679996    
   417.100006       1.47679996    
   417.200012       1.47698998    
   417.299988       1.47704005    
   417.399994       1.47724998    
   417.500000       1.47724998    
   417.600006       1.47737002    
   417.700012       1.47794998    
   417.799988       1.47876000    
   417.899994       1.47876000    
   418.000000       1.47904003    
   418.100006       1.47951996    
   418.200012       1.47961998    
   418.299988       1.47966003    
   418.399994       1.48000002    
   418.500000       1.48051000    
   418.600006       1.48051000    
   418.700012       1.48062003    
   418.799988       1.48061001    
   418.899994       1.48084998    
   419.000000       1.48099995    
   419.100006       1.48118997    
   419.200012       1.48125005    
   419.299988       1.48125005    
   419.399994       1.48145998    
   419.500000       1.48149002    
   419.600006       1.48159003    
   419.700012       1.48180997    
   419.799988       1.48210001    
   419.899994       1.48272002    
   420.000000       1.48272002    
   420.100006       1.48292005    
   420.200012       1.48301005    
   420.299988       1.48327994    
   420.399994       1.48380005    
   420.500000       1.48380005    
   420.600006       1.48397005    
   420.700012       1.48408997    
   420.799988       1.48422003    
   420.899994       1.48468006    
   421.000000       1.48468006    
   421.100006       1.48474002    
   421.200012       1.48474002    
   421.299988       1.48497999    
   421.399994       1.48497999    
   421.500000       1.48535001    
   421.600006       1.48575997    
   421.700012       1.48575997    
   421.799988       1.48607004    
   421.899994       1.48626006    
   422.000000       1.48626006    
   422.100006       1.48626006    
   422.200012       1.48626006    
   422.299988       1.48650002    
   422.399994       1.48650002    
   422.500000       1.48684001    
   422.600006       1.48702002    
   422.700012       1.48716998    
   422.799988       1.48716998    
   422.899994       1.48716998    
   423.000000       1.48749006    
   423.100006       1.48772001    
   423.200012       1.48796999    
   423.299988       1.48812997    
   423.399994       1.48861003    
   423.500000       1.48892999    
   423.600006       1.48892999    
   423.700012       1.48903000    
   423.799988       1.48920000    
   423.899994       1.48930001    
   424.000000       1.48930001    
   424.100006       1.48938000    
   424.200012       1.48938000    
   424.299988       1.48938000    
   424.399994       1.48959994    
   424.500000       1.48978996    
   424.600006       1.48978996    
   424.700012       1.49020004    
   424.799988       1.49020004    
   424.899994       1.49022996    
   425.000000       1.49036002    
   425.100006       1.49049997    
   425.200012       1.49049997    
   425.299988       1.49073005    
   425.399994       1.49105000    
   425.500000       1.49105000    
   425.600006       1.49111998    
   425.700012       1.49126995    
   425.799988       1.49151003    
   425.899994       1.49171996    
   426.000000       1.49197996    
   426.100006       1.49223995    
   426.200012       1.49223995    
   426.299988       1.49246001    
   426.399994       1.49246001    
   426.500000       1.49267006    
   426.600006       1.49330997    
   426.700012       1.49330997    
   426.799988       1.49343002    
   426.899994       1.49364996    
   427.000000       1.49417996    
   427.100006       1.49426997    
   427.200012       1.49433994    
   427.299988       1.49433994    
   427.399994       1.49454999    
   427.500000       1.49466002    
   427.600006       1.49466002    
   427.700012       1.49500000    
   427.799988       1.49500000    
   427.899994       1.49500000    
   428.000000       1.49547994    
   428.100006       1.49557996    
   428.200012       1.49557996    
   428.299988       1.49598002    
   428.399994       1.49629998    
   428.500000       1.49662995    
   428.600006       1.49697006    
   428.700012       1.49697006    
   428.799988       1.49703002    
   428.899994       1.49713004    
   429.000000       1.49713004    
   429.100006       1.49726999    
   429.200012       1.49764001    
   429.299988       1.49803996    
   429.399994       1.49831998    
   429.500000       1.49844003    
   429.600006       1.49849999    
   429.700012       1.49868000    
   429.799988       1.49868000    
   429.899994       1.49917996    
   430.000000       1.49934995    
   430.100006       1.49948001    
   430.200012       1.49948001    
   430.299988       1.49969006    
   430.399994       1.49995005    
   430.500000       1.49995005    
   430.600006       1.49995005    
   430.700012       1.50031996    
   430.799988       1.50031996    
   430.899994       1.50046003    
   431.000000       1.50115001    
   431.100006       1.50129998    
   431.200012       1.50129998    
   431.299988       1.50174999    
   431.399994       1.50205004    
   431.500000       1.50205004    
   431.600006       1.50205004    
   431.700012       1.50208998    
   431.799988       1.50255001    
   431.899994       1.50276995    
   432.000000       1.50299001    
   432.100006       1.50302994    
   432.200012       1.50344002    
   432.299988       1.50390995    
   432.399994       1.50425994    
   432.500000       1.50459003    
   432.600006       1.50476003    
   432.700012       1.50496995    
   432.799988       1.50525999    
   432.899994       1.50525999    
   433.000000       1.50549996    
   433.100006       1.50569999    
   433.200012       1.50569999    
   433.299988       1.50589001    
   433.399994       1.50621998    
   433.500000       1.50659001    
   433.600006       1.50659001    
   433.700012       1.50757003    
   433.799988       1.50786996    
   433.899994       1.50786996    
   434.000000       1.50786996    
   434.100006       1.50800002    
   434.200012       1.50800002    
   434.299988       1.50800002    
   434.399994       1.50847006    
   434.500000       1.50848997    
   434.600006       1.50848997    
   434.700012       1.50866997    
   434.799988       1.50882995    
   434.899994       1.50900996    
   435.000000       1.50900996    
   435.100006       1.50909996    
   435.200012       1.50945997    
   435.299988       1.50945997    
   435.399994       1.50945997    
   435.500000       1.50974000    
   435.600006       1.51047003    
   435.700012       1.51074004    
   435.799988       1.51074004    
   435.899994       1.51074004    
   436.000000       1.51101995    
   436.100006       1.51162004    
   436.200012       1.51162004    
   436.299988       1.51176000    
   436.399994       1.51182997    
   436.500000       1.51190996    
   436.600006       1.51242995    
   436.700012       1.51242995    
   436.799988       1.51259005    
   436.899994       1.51283002    
   437.000000       1.51289999    
   437.100006       1.51297998    
   437.200012       1.51319003    
   437.299988       1.51338995    
   437.399994       1.51345003    
   437.500000       1.51355004    
   437.600006       1.51373005    
   437.700012       1.51387000    
   437.799988       1.51387000    
   437.899994       1.51420999    
   438.000000       1.51458001    
   438.100006       1.51499999    
   438.200012       1.51521003    
   438.299988       1.51549006    
   438.399994       1.51583004    
   438.500000       1.51624000    
   438.600006       1.51636004    
   438.700012       1.51636004    
   438.799988       1.51645005    
   438.899994       1.51645994    
   439.000000       1.51645994    
   439.100006       1.51698995    
   439.200012       1.51719999    
   439.299988       1.51745999    
   439.399994       1.51763999    
   439.500000       1.51787996    
   439.600006       1.51844001    
   439.700012       1.51871002    
   439.799988       1.51871002    
   439.899994       1.51906002    
   440.000000       1.51906002    
   440.100006       1.51910996    
   440.200012       1.51921999    
   440.299988       1.51935995    
   440.399994       1.51970994    
   440.500000       1.51970994    
   440.600006       1.51988995    
   440.700012       1.52028000    
   440.799988       1.52028000    
   440.899994       1.52040994    
   441.000000       1.52040994    
   441.100006       1.52040994    
   441.200012       1.52040994    
   441.299988       1.52070999    
   441.399994       1.52070999    
   441.500000       1.52070999    
   441.600006       1.52084005    
   441.700012       1.52102995    
   441.799988       1.52102995    
   441.899994       1.52102995    
   442.000000       1.52102995    
   442.100006       1.52129996    
   442.200012       1.52129996    
   442.299988       1.52152002    
   442.399994       1.52152002    
   442.500000       1.52164996    
   442.600006       1.52172005    
   442.700012       1.52206004    
   442.799988       1.52228999    
   442.899994       1.52252996    
   443.000000       1.52252996    
   443.100006       1.52252996    
   443.200012       1.52269006    
   443.299988       1.52277005    
   443.399994       1.52286994    
   443.500000       1.52304995    
   443.600006       1.52321005    
   443.700012       1.52333999    
   443.799988       1.52333999    
   443.899994       1.52356005    
   444.000000       1.52385998    
   444.100006       1.52402997    
   444.200012       1.52402997    
   444.299988       1.52450001    
   444.399994       1.52480996    
   444.500000       1.52480996    
   444.600006       1.52500999    
   444.700012       1.52506006    
   444.799988       1.52511001    
   444.899994       1.52511001    
   445.000000       1.52531004    
   445.100006       1.52531004    
   445.200012       1.52534997    
   445.299988       1.52540004    
   445.399994       1.52547002    
   445.500000       1.52547002    
   445.600006       1.52547002    
   445.700012       1.52581000    
   445.799988       1.52598000    
   445.899994       1.52604997    
   446.000000       1.52627003    
   446.100006       1.52627003    
   446.200012       1.52649999    
   446.299988       1.52649999    
   446.399994       1.52655995    
   446.500000       1.52691996    
   446.600006       1.52768004    
   446.700012       1.52787006    
   446.799988       1.52837002    
   446.899994       1.52837002    
   447.000000       1.52856004    
   447.100006       1.52875996    
   447.200012       1.52909005    
   447.299988       1.52909005    
   447.399994       1.52923000    
   447.500000       1.52968001    
   447.600006       1.52968001    
   447.700012       1.52968001    
   447.799988       1.52977002    
   447.899994       1.53011000    
   448.000000       1.53011000    
   448.100006       1.53024006    
   448.200012       1.53024006    
   448.299988       1.53043997    
   448.399994       1.53050995    
   448.500000       1.53073001    
   448.600006       1.53073001    
   448.700012       1.53114998    
   448.799988       1.53114998    
   448.899994       1.53141999    
   449.000000       1.53171003    
   449.100006       1.53248000    
   449.200012       1.53248000    
   449.299988       1.53254998    
   449.399994       1.53287995    
   449.500000       1.53319001    
   449.600006       1.53371000    
   449.700012       1.53392005    
   449.799988       1.53410995    
   449.899994       1.53420997    
   450.000000       1.53429997    
   450.100006       1.53434002    
   450.200012       1.53446996    
   450.299988       1.53462994    
   450.399994       1.53485000    
   450.500000       1.53485000    
   450.600006       1.53485000    
   450.700012       1.53513002    
   450.799988       1.53539002    
   450.899994       1.53539002    
   451.000000       1.53541005    
   451.100006       1.53592002    
   451.200012       1.53592002    
   451.299988       1.53592002    
   451.399994       1.53648996    
   451.500000       1.53648996    
   451.600006       1.53648996    
   451.700012       1.53658998    
   451.799988       1.53658998    
   451.899994       1.53689003    
   452.000000       1.53709996    
   452.100006       1.53709996    
   452.200012       1.53709996    
   452.299988       1.53735006    
   452.399994       1.53757000    
   452.500000       1.53785002    
   452.600006       1.53785002    
   452.700012       1.53785002    
   452.799988       1.53846002    
   452.899994       1.53854001    
   453.000000       1.53871000    
   453.100006       1.53871000    
   453.200012       1.53885996    
   453.299988       1.53901005    
   453.399994       1.53901005    
   453.500000       1.53901005    
   453.600006       1.53912997    
   453.700012       1.53943002    
   453.799988       1.53943002    
   453.899994       1.53972006    
   454.000000       1.54106998    
   454.100006       1.54133999    
   454.200012       1.54181004    
   454.299988       1.54181004    
   454.399994       1.54199004    
   454.500000       1.54208004    
   454.600006       1.54223001    
   454.700012       1.54237998    
   454.799988       1.54242003    
   454.899994       1.54258001    
   455.000000       1.54258001    
   455.100006       1.54284000    
   455.200012       1.54402995    
   455.299988       1.54443002    
   455.399994       1.54443002    
   455.500000       1.54471004    
   455.600006       1.54483998    
   455.700012       1.54483998    
   455.799988       1.54483998    
   455.899994       1.54522002    
   456.000000       1.54541004    
   456.100006       1.54541004    
   456.200012       1.54568005    
   456.299988       1.54587996    
   456.399994       1.54623997    
   456.500000       1.54649997    
   456.600006       1.54649997    
   456.700012       1.54665995    
   456.799988       1.54666996    
   456.899994       1.54666996    
   457.000000       1.54693997    
   457.100006       1.54752004    
   457.200012       1.54752004    
   457.299988       1.54752004    
   457.399994       1.54814005    
   457.500000       1.54814005    
   457.600006       1.54877996    
   457.700012       1.54877996    
   457.799988       1.54877996    
   457.899994       1.54911995    
   458.000000       1.54911995    
   458.100006       1.54951000    
   458.200012       1.54951000    
   458.299988       1.54964006    
   458.399994       1.54964006    
   458.500000       1.54964006    
   458.600006       1.54983997    
   458.700012       1.54999006    
   458.799988       1.55016005    
   458.899994       1.55016005    
   459.000000       1.55034006    
   459.100006       1.55034006    
   459.200012       1.55034006    
   459.299988       1.55043995    
   459.399994       1.55072999    
   459.500000       1.55072999    
   459.600006       1.55078006    
   459.700012       1.55086994    
   459.799988       1.55086994    
   459.899994       1.55106997    
   460.000000       1.55130994    
   460.100006       1.55130994    
   460.200012       1.55145001    
   460.299988       1.55166996    
   460.399994       1.55185997    
   460.500000       1.55214000    
   460.600006       1.55214000    
   460.700012       1.55227995    
   460.799988       1.55238998    
   460.899994       1.55272996    
   461.000000       1.55272996    
   461.100006       1.55326998    
   461.200012       1.55347002    
   461.299988       1.55362999    
   461.399994       1.55390000    
   461.500000       1.55390000    
   461.600006       1.55443001    
   461.700012       1.55464995    
   461.799988       1.55464995    
   461.899994       1.55499005    
   462.000000       1.55511999    
   462.100006       1.55554998    
   462.200012       1.55570996    
   462.299988       1.55570996    
   462.399994       1.55570996    
   462.500000       1.55610001    
   462.600006       1.55664003    
   462.700012       1.55664003    
   462.799988       1.55684996    
   462.899994       1.55684996    
   463.000000       1.55684996    
   463.100006       1.55719995    
   463.200012       1.55719995    
   463.299988       1.55728996    
   463.399994       1.55774999    
   463.500000       1.55774999    
   463.600006       1.55789006    
   463.700012       1.55789006    
   463.799988       1.55825996    
   463.899994       1.55847001    
   464.000000       1.55857003    
   464.100006       1.55866003    
   464.200012       1.55888999    
   464.299988       1.55892003    
   464.399994       1.55913997    
   464.500000       1.55993998    
   464.600006       1.56031001    
   464.700012       1.56031001    
   464.799988       1.56055999    
   464.899994       1.56084001    
   465.000000       1.56096995    
   465.100006       1.56096995    
   465.200012       1.56096995    
   465.299988       1.56118000    
   465.399994       1.56118000    
   465.500000       1.56118000    
   465.600006       1.56146002    
   465.700012       1.56163001    
   465.799988       1.56209004    
   465.899994       1.56209004    
   466.000000       1.56243002    
   466.100006       1.56243002    
   466.200012       1.56243002    
   466.299988       1.56245005    
   466.399994       1.56245005    
   466.500000       1.56272995    
   466.600006       1.56290996    
   466.700012       1.56321001    
   466.799988       1.56353998    
   466.899994       1.56384003    
   467.000000       1.56409001    
   467.100006       1.56409001    
   467.200012       1.56414998    
   467.299988       1.56414998    
   467.399994       1.56459999    
   467.500000       1.56459999    
   467.600006       1.56481004    
   467.700012       1.56509995    
   467.799988       1.56526005    
   467.899994       1.56526005    
   468.000000       1.56562996    
   468.100006       1.56584001    
   468.200012       1.56612003    
   468.299988       1.56636000    
   468.399994       1.56646001    
   468.500000       1.56664002    
   468.600006       1.56664002    
   468.700012       1.56684005    
   468.799988       1.56719995    
   468.899994       1.56719995    
   469.000000       1.56742001    
   469.100006       1.56742001    
   469.200012       1.56751001    
   469.299988       1.56751001    
   469.399994       1.56754005    
   469.500000       1.56789005    
   469.600006       1.56841004    
   469.700012       1.56841004    
   469.799988       1.56841004    
   469.899994       1.56841004    
   470.000000       1.56876004    
   470.100006       1.56876004    
   470.200012       1.56911004    
   470.299988       1.56929004    
   470.399994       1.56974995    
   470.500000       1.57012999    
   470.600006       1.57026994    
   470.700012       1.57056999    
   470.799988       1.57079995    
   470.899994       1.57119000    
   471.000000       1.57146001    
   471.100006       1.57185996    
   471.200012       1.57221997    
   471.299988       1.57240999    
   471.399994       1.57272995    
   471.500000       1.57272995    
   471.600006       1.57272995    
   471.700012       1.57308996    
   471.799988       1.57308996    
   471.899994       1.57308996    
   472.000000       1.57321000    
   472.100006       1.57334006    
   472.200012       1.57366002    
   472.299988       1.57388997    
   472.399994       1.57414997    
   472.500000       1.57414997    
   472.600006       1.57414997    
   472.700012       1.57438004    
   472.799988       1.57453001    
   472.899994       1.57472003    
   473.000000       1.57472003    
   473.100006       1.57500994    
   473.200012       1.57518995    
   473.299988       1.57518995    
   473.399994       1.57530999    
   473.500000       1.57530999    
   473.600006       1.57553995    
   473.700012       1.57572997    
   473.799988       1.57585001    
   473.899994       1.57585001    
   474.000000       1.57598996    
   474.100006       1.57612002    
   474.200012       1.57650995    
   474.299988       1.57685995    
   474.399994       1.57685995    
   474.500000       1.57722998    
   474.600006       1.57722998    
   474.700012       1.57758999    
   474.799988       1.57758999    
   474.899994       1.57792997    
   475.000000       1.57792997    
   475.100006       1.57827997    
   475.200012       1.57843006    
   475.299988       1.57904994    
   475.399994       1.57979000    
   475.500000       1.57979000    
   475.600006       1.57979000    
   475.700012       1.57979000    
   475.799988       1.57991004    
   475.899994       1.58020997    
   476.000000       1.58020997    
   476.100006       1.58030999    
   476.200012       1.58041000    
   476.299988       1.58041000    
   476.399994       1.58041000    
   476.500000       1.58041000    
   476.600006       1.58072996    
   476.700012       1.58109999    
   476.799988       1.58146000    
   476.899994       1.58146000    
   477.000000       1.58150995    
   477.100006       1.58166003    
   477.200012       1.58166003    
   477.299988       1.58183002    
   477.399994       1.58203995    
   477.500000       1.58232999    
   477.600006       1.58232999    
   477.700012       1.58273005    
   477.799988       1.58293998    
   477.899994       1.58331001    
   478.000000       1.58343005    
   478.100006       1.58343005    
   478.200012       1.58377004    
   478.299988       1.58388996    
   478.399994       1.58408999    
   478.500000       1.58420002    
   478.600006       1.58443999    
   478.700012       1.58462000    
   478.799988       1.58462000    
   478.899994       1.58463001    
   479.000000       1.58467996    
   479.100006       1.58467996    
   479.200012       1.58492994    
   479.299988       1.58526003    
   479.399994       1.58526003    
   479.500000       1.58550000    
   479.600006       1.58566999    
   479.700012       1.58611000    
   479.799988       1.58624005    
   479.899994       1.58624005    
   480.000000       1.58635998    
   480.100006       1.58697999    
   480.200012       1.58713996    
   480.299988       1.58713996    
   480.399994       1.58729005    
   480.500000       1.58757997    
   480.600006       1.58763003    
   480.700012       1.58763003    
   480.799988       1.58763003    
   480.899994       1.58784997    
   481.000000       1.58784997    
   481.100006       1.58800006    
   481.200012       1.58826995    
   481.299988       1.58843994    
   481.399994       1.58882999    
   481.500000       1.58922994    
   481.600006       1.58942997    
   481.700012       1.58976996    
   481.799988       1.58976996    
   481.899994       1.58992004    
   482.000000       1.59012997    
   482.100006       1.59036005    
   482.200012       1.59061003    
   482.299988       1.59061003    
   482.399994       1.59073997    
   482.500000       1.59108996    
   482.600006       1.59108996    
   482.700012       1.59118998    
   482.799988       1.59151006    
   482.899994       1.59150004    
   483.000000       1.59170997    
   483.100006       1.59201002    
   483.200012       1.59231997    
   483.299988       1.59247005    
   483.399994       1.59247005    
   483.500000       1.59268999    
   483.600006       1.59268999    
   483.700012       1.59309995    
   483.799988       1.59361005    
   483.899994       1.59361005    
   484.000000       1.59375000    
   484.100006       1.59395003    
   484.200012       1.59395003    
   484.299988       1.59417999    
   484.399994       1.59449995    
   484.500000       1.59449995    
   484.600006       1.59449995    
   484.700012       1.59463000    
   484.799988       1.59473002    
   484.899994       1.59511995    
   485.000000       1.59511995    
   485.100006       1.59563005    
   485.200012       1.59572995    
   485.299988       1.59581995    
   485.399994       1.59622002    
   485.500000       1.59634995    
   485.600006       1.59634995    
   485.700012       1.59634995    
   485.799988       1.59712994    
   485.899994       1.59712994    
   486.000000       1.59712994    
   486.100006       1.59731996    
   486.200012       1.59742999    
   486.299988       1.59770000    
   486.399994       1.59824002    
   486.500000       1.59824002    
   486.600006       1.59864998    
   486.700012       1.59884000    
   486.799988       1.59943998    
   486.899994       1.59943998    
   487.000000       1.59960997    
   487.100006       1.59982002    
   487.200012       1.59988999    
   487.299988       1.60000002    
   487.399994       1.60000002    
   487.500000       1.60000002    
   487.600006       1.60000002    
   487.700012       1.60002005    
   487.799988       1.60009003    
   487.899994       1.60018003    
   488.000000       1.60018003    
   488.100006       1.60018003    
   488.200012       1.60049999    
   488.299988       1.60049999    
   488.399994       1.60088003    
   488.500000       1.60114002    
   488.600006       1.60140002    
   488.700012       1.60140002    
   488.799988       1.60151005    
   488.899994       1.60168004    
   489.000000       1.60175002    
   489.100006       1.60175002    
   489.200012       1.60200000    
   489.299988       1.60200000    
   489.399994       1.60209000    
   489.500000       1.60231996    
   489.600006       1.60310996    
   489.700012       1.60332000    
   489.799988       1.60332000    
   489.899994       1.60371006    
   490.000000       1.60371006    
   490.100006       1.60391998    
   490.200012       1.60391998    
   490.299988       1.60393000    
   490.399994       1.60404003    
   490.500000       1.60417998    
   490.600006       1.60418999    
   490.700012       1.60435998    
   490.799988       1.60451996    
   490.899994       1.60451996    
   491.000000       1.60466003    
   491.100006       1.60500002    
   491.200012       1.60505998    
   491.299988       1.60505998    
   491.399994       1.60505998    
   491.500000       1.60539997    
   491.600006       1.60539997    
   491.700012       1.60539997    
   491.799988       1.60539997    
   491.899994       1.60547996    
   492.000000       1.60547996    
   492.100006       1.60547996    
   492.200012       1.60588002    
   492.299988       1.60588002    
   492.399994       1.60588002    
   492.500000       1.60605001    
   492.600006       1.60605001    
   492.700012       1.60605001    
   492.799988       1.60623002    
   492.899994       1.60646999    
   493.000000       1.60684001    
   493.100006       1.60757005    
   493.200012       1.60783994    
   493.299988       1.60801005    
   493.399994       1.60801005    
   493.500000       1.60826004    
   493.600006       1.60826004    
   493.700012       1.60826004    
   493.799988       1.60835004    
   493.899994       1.60878003    
   494.000000       1.60904002    
   494.100006       1.60913002    
   494.200012       1.60952997    
   494.299988       1.60970998    
   494.399994       1.61012995    
   494.500000       1.61012995    
   494.600006       1.61012995    
   494.700012       1.61030996    
   494.799988       1.61046004    
   494.899994       1.61048996    
   495.000000       1.61064994    
   495.100006       1.61064994    
   495.200012       1.61090004    
   495.299988       1.61115003    
   495.399994       1.61115003    
   495.500000       1.61115003    
   495.600006       1.61173999    
   495.700012       1.61193001    
   495.799988       1.61221004    
   495.899994       1.61254001    
   496.000000       1.61254001    
   496.100006       1.61296999    
   496.200012       1.61313999    
   496.299988       1.61337996    
   496.399994       1.61372006    
   496.500000       1.61372006    
   496.600006       1.61388004    
   496.700012       1.61407995    
   496.799988       1.61424005    
   496.899994       1.61451995    
   497.000000       1.61477005    
   497.100006       1.61477005    
   497.200012       1.61514997    
   497.299988       1.61522996    
   497.399994       1.61570001    
   497.500000       1.61591995    
   497.600006       1.61591995    
   497.700012       1.61591995    
   497.799988       1.61638999    
   497.899994       1.61679995    
   498.000000       1.61706996    
   498.100006       1.61729002    
   498.200012       1.61752999    
   498.299988       1.61752999    
   498.399994       1.61792004    
   498.500000       1.61819994    
   498.600006       1.61837006    
   498.700012       1.61894000    
   498.799988       1.61974001    
   498.899994       1.61986005    
   499.000000       1.61986005    
   499.100006       1.61986005    
   499.200012       1.61986005    
   499.299988       1.61986005    
   499.399994       1.62002003    
   499.500000       1.62017000    
   499.600006       1.62017000    
   499.700012       1.62017000    
   499.799988       1.62018001    
   499.899994       1.62031996    
   500.000000       1.62046003    
   500.100006       1.62059999    
   500.200012       1.62100995    
   500.299988       1.62126994    
   500.399994       1.62181997    
   500.500000       1.62181997    
   500.600006       1.62230003    
   500.700012       1.62261999    
   500.799988       1.62295997    
   500.899994       1.62318003    
   501.000000       1.62333000    
   501.100006       1.62343001    
   501.200012       1.62364995    
   501.299988       1.62390995    
   501.399994       1.62418997    
   501.500000       1.62418997    
   501.600006       1.62474000    
   501.700012       1.62489998    
   501.799988       1.62489998    
   501.899994       1.62489998    
   502.000000       1.62489998    
   502.100006       1.62504005    
   502.200012       1.62504005    
   502.299988       1.62513995    
   502.399994       1.62513995    
   502.500000       1.62526000    
   502.600006       1.62526000    
   502.700012       1.62557995    
   502.799988       1.62565005    
   502.899994       1.62577999    
   503.000000       1.62585998    
   503.100006       1.62616003    
   503.200012       1.62645996    
   503.299988       1.62645996    
   503.399994       1.62653995    
   503.500000       1.62711000    
   503.600006       1.62711000    
   503.700012       1.62711000    
   503.799988       1.62720001    
   503.899994       1.62730002    
   504.000000       1.62756002    
   504.100006       1.62799001    
   504.200012       1.62799001    
   504.299988       1.62818003    
   504.399994       1.62818003    
   504.500000       1.62823999    
   504.600006       1.62848997    
   504.700012       1.62873995    
   504.799988       1.62873995    
   504.899994       1.62925005    
   505.000000       1.62941003    
   505.100006       1.62941003    
   505.200012       1.62948000    
   505.299988       1.62951005    
   505.399994       1.62995994    
   505.500000       1.63022006    
   505.600006       1.63053000    
   505.700012       1.63053000    
   505.799988       1.63066006    
   505.899994       1.63084996    
   506.000000       1.63099003    
   506.100006       1.63124001    
   506.200012       1.63142002    
   506.299988       1.63177001    
   506.399994       1.63177001    
   506.500000       1.63177001    
   506.600006       1.63223004    
   506.700012       1.63223004    
   506.799988       1.63300002    
   506.899994       1.63314998    
   507.000000       1.63339996    
   507.100006       1.63339996    
   507.200012       1.63339996    
   507.299988       1.63364005    
   507.399994       1.63389003    
   507.500000       1.63411999    
   507.600006       1.63411999    
   507.700012       1.63437998    
   507.799988       1.63462996    
   507.899994       1.63461006    
   508.000000       1.63548994    
   508.100006       1.63548994    
   508.200012       1.63611996    
   508.299988       1.63611996    
   508.399994       1.63619995    
   508.500000       1.63631999    
   508.600006       1.63650000    
   508.700012       1.63671994    
   508.799988       1.63671994    
   508.899994       1.63671994    
   509.000000       1.63706005    
   509.100006       1.63736999    
   509.200012       1.63750005    
   509.299988       1.63768005    
   509.399994       1.63784003    
   509.500000       1.63784003    
   509.600006       1.63813996    
   509.700012       1.63813996    
   509.799988       1.63855004    
   509.899994       1.63855004    
   510.000000       1.63857996    
   510.100006       1.63874996    
   510.200012       1.63874996    
   510.299988       1.63900006    
   510.399994       1.63926005    
   510.500000       1.63962996    
   510.600006       1.63962996    
   510.700012       1.63993001    
   510.799988       1.64028001    
   510.899994       1.64110005    
   511.000000       1.64124000    
   511.100006       1.64124000    
   511.200012       1.64152002    
   511.299988       1.64152002    
   511.399994       1.64165998    
   511.500000       1.64200997    
   511.600006       1.64200997    
   511.700012       1.64254999    
   511.799988       1.64254999    
   511.899994       1.64256001    
   512.000000       1.64274001    
   512.099976       1.64277005    
   512.200012       1.64335001    
   512.299988       1.64356995    
   512.400024       1.64356995    
   512.500000       1.64389002    
   512.599976       1.64424002    
   512.700012       1.64446998    
   512.799988       1.64506996    
   512.900024       1.64535999    
   513.000000       1.64539003    
   513.099976       1.64565003    
   513.200012       1.64587998    
   513.299988       1.64596999    
   513.400024       1.64596999    
   513.500000       1.64627004    
   513.599976       1.64633000    
   513.700012       1.64649999    
   513.799988       1.64683998    
   513.900024       1.64695001    
   514.000000       1.64721000    
   514.099976       1.64786994    
   514.200012       1.64786994    
   514.299988       1.64794004    
   514.400024       1.64794004    
   514.500000       1.64813995    
   514.599976       1.64830005    
   514.700012       1.64830005    
   514.799988       1.64830005    
   514.900024       1.64836001    
   515.000000       1.64853001    
   515.099976       1.64874995    
   515.200012       1.64886999    
   515.299988       1.64883995    
   515.400024       1.64951003    
   515.500000       1.64961004    
   515.599976       1.64980996    
   515.700012       1.65023005    
   515.799988       1.65033996    
   515.900024       1.65033996    
   516.000000       1.65033996    
   516.099976       1.65057003    
   516.200012       1.65076005    
   516.299988       1.65095997    
   516.400024       1.65095997    
   516.500000       1.65154004    
   516.599976       1.65154004    
   516.700012       1.65195000    
   516.799988       1.65195000    
   516.900024       1.65195000    
   517.000000       1.65210998    
   517.099976       1.65262997    
   517.200012       1.65269005    
   517.299988       1.65288997    
   517.400024       1.65303004    
   517.500000       1.65322006    
   517.599976       1.65331995    
   517.700012       1.65331995    
   517.799988       1.65342999    
   517.900024       1.65357006    
   518.000000       1.65373003    
   518.099976       1.65401006    
   518.200012       1.65444005    
   518.299988       1.65474999    
   518.400024       1.65497005    
   518.500000       1.65549004    
   518.599976       1.65583003    
   518.700012       1.65583003    
   518.799988       1.65675998    
   518.900024       1.65704000    
   519.000000       1.65787995    
   519.099976       1.65787995    
   519.200012       1.65787995    
   519.299988       1.65849996    
   519.400024       1.65849996    
   519.500000       1.65890002    
   519.599976       1.65890002    
   519.700012       1.65943003    
   519.799988       1.65943003    
   519.900024       1.65963995    
   520.000000       1.65963995    
   520.099976       1.66113997    
   520.200012       1.66136003    
   520.299988       1.66146004    
   520.400024       1.66169000    
   520.500000       1.66206002    
   520.599976       1.66206002    
   520.700012       1.66252995    
   520.799988       1.66252995    
   520.900024       1.66252995    
   521.000000       1.66277003    
   521.099976       1.66324997    
   521.200012       1.66324997    
   521.299988       1.66346002    
   521.400024       1.66349995    
   521.500000       1.66358995    
   521.599976       1.66410995    
   521.700012       1.66410995    
   521.799988       1.66425002    
   521.900024       1.66454005    
   522.000000       1.66472995    
   522.099976       1.66498005    
   522.200012       1.66542995    
   522.299988       1.66542995    
   522.400024       1.66569996    
   522.500000       1.66585004    
   522.599976       1.66630006    
   522.700012       1.66630006    
   522.799988       1.66700995    
   522.900024       1.66731000    
   523.000000       1.66731000    
   523.099976       1.66779006    
   523.200012       1.66779006    
   523.299988       1.66802001    
   523.400024       1.66802001    
   523.500000       1.66833997    
   523.599976       1.66883004    
   523.700012       1.66903996    
   523.799988       1.66903996    
   523.900024       1.66903996    
   524.000000       1.66920996    
   524.099976       1.66920996    
   524.200012       1.66940999    
   524.299988       1.66963005    
   524.400024       1.66973996    
   524.500000       1.66973996    
   524.599976       1.66999996    
   524.700012       1.67023003    
   524.799988       1.67036998    
   524.900024       1.67036998    
   525.000000       1.67036998    
   525.099976       1.67060006    
   525.200012       1.67060006    
   525.299988       1.67069995    
   525.400024       1.67069995    
   525.500000       1.67141998    
   525.599976       1.67141998    
   525.700012       1.67189002    
   525.799988       1.67214000    
   525.900024       1.67238998    
   526.000000       1.67247999    
   526.099976       1.67267001    
   526.200012       1.67267001    
   526.299988       1.67288995    
   526.400024       1.67288995    
   526.500000       1.67308998    
   526.599976       1.67308998    
   526.700012       1.67322004    
   526.799988       1.67339003    
   526.900024       1.67339003    
   527.000000       1.67339003    
   527.099976       1.67358005    
   527.200012       1.67385995    
   527.299988       1.67426002    
   527.400024       1.67426002    
   527.500000       1.67431998    
   527.599976       1.67447996    
   527.700012       1.67447996    
   527.799988       1.67455995    
   527.900024       1.67469001    
   528.000000       1.67499006    
   528.099976       1.67499006    
   528.200012       1.67499006    
   528.299988       1.67525995    
   528.400024       1.67567003    
   528.500000       1.67567003    
   528.599976       1.67668998    
   528.700012       1.67683005    
   528.799988       1.67699003    
   528.900024       1.67724001    
   529.000000       1.67724001    
   529.099976       1.67744994    
   529.200012       1.67756999    
   529.299988       1.67756999    
   529.400024       1.67818999    
   529.500000       1.67850006    
   529.599976       1.67874002    
   529.700012       1.67896998    
   529.799988       1.67911005    
   529.900024       1.67911005    
   530.000000       1.67940998    
   530.099976       1.67940998    
   530.200012       1.67955005    
   530.299988       1.67988002    
   530.400024       1.68006003    
   530.500000       1.68006003    
   530.599976       1.68013000    
   530.700012       1.68043995    
   530.799988       1.68060005    
   530.900024       1.68074000    
   531.000000       1.68105996    
   531.099976       1.68119001    
   531.200012       1.68119001    
   531.299988       1.68119001    
   531.400024       1.68153000    
   531.500000       1.68177998    
   531.599976       1.68177998    
   531.700012       1.68204999    
   531.799988       1.68204999    
   531.900024       1.68254995    
   532.000000       1.68254995    
   532.099976       1.68273997    
   532.200012       1.68283999    
   532.299988       1.68315005    
   532.400024       1.68315005    
   532.500000       1.68334997    
   532.599976       1.68334997    
   532.700012       1.68365002    
   532.799988       1.68474996    
   532.900024       1.68490005    
   533.000000       1.68508995    
   533.099976       1.68508995    
   533.200012       1.68516004    
   533.299988       1.68516004    
   533.400024       1.68516004    
   533.500000       1.68516004    
   533.599976       1.68564999    
   533.700012       1.68590999    
   533.799988       1.68598998    
   533.900024       1.68632996    
   534.000000       1.68632996    
   534.099976       1.68632996    
   534.200012       1.68652999    
   534.299988       1.68675995    
   534.400024       1.68695998    
   534.500000       1.68715000    
   534.599976       1.68715000    
   534.700012       1.68715000    
   534.799988       1.68742001    
   534.900024       1.68742001    
   535.000000       1.68742001    
   535.099976       1.68761003    
   535.200012       1.68771005    
   535.299988       1.68794000    
   535.400024       1.68822002    
   535.500000       1.68850005    
   535.599976       1.68859005    
   535.700012       1.68859005    
   535.799988       1.68879998    
   535.900024       1.68879998    
   536.000000       1.68924999    
   536.099976       1.68949997    
   536.200012       1.68949997    
   536.299988       1.68973994    
   536.400024       1.68973994    
   536.500000       1.68973994    
   536.599976       1.68990004    
   536.700012       1.69011998    
   536.799988       1.69042003    
   536.900024       1.69042003    
   537.000000       1.69042003    
   537.099976       1.69077003    
   537.200012       1.69092000    
   537.299988       1.69129002    
   537.400024       1.69149005    
   537.500000       1.69168997    
   537.599976       1.69183004    
   537.700012       1.69198000    
   537.799988       1.69230998    
   537.900024       1.69230998    
   538.000000       1.69303000    
   538.099976       1.69312000    
   538.200012       1.69340003    
   538.299988       1.69340003    
   538.400024       1.69342995    
   538.500000       1.69386005    
   538.599976       1.69402003    
   538.700012       1.69402003    
   538.799988       1.69450998    
   538.900024       1.69520998    
   539.000000       1.69521999    
   539.099976       1.69521999    
   539.200012       1.69599998    
   539.299988       1.69617999    
   539.400024       1.69617999    
   539.500000       1.69617999    
   539.599976       1.69686997    
   539.700012       1.69686997    
   539.799988       1.69686997    
   539.900024       1.69718003    
   540.000000       1.69731998    
   540.099976       1.69731998    
   540.200012       1.69744003    
   540.299988       1.69784999    
   540.400024       1.69806004    
   540.500000       1.69824004    
   540.599976       1.69824004    
   540.700012       1.69896996    
   540.799988       1.69907999    
   540.900024       1.69922996    
   541.000000       1.69946003    
   541.099976       1.69946003    
   541.200012       1.69946003    
   541.299988       1.69964004    
   541.400024       1.69981003    
   541.500000       1.70017004    
   541.599976       1.70017004    
   541.700012       1.70033002    
   541.799988       1.70033002    
   541.900024       1.70055997    
   542.000000       1.70055997    
   542.099976       1.70065999    
   542.200012       1.70099998    
   542.299988       1.70099998    
   542.400024       1.70099998    
   542.500000       1.70158005    
   542.599976       1.70181000    
   542.700012       1.70185995    
   542.799988       1.70229006    
   542.900024       1.70238996    
   543.000000       1.70269001    
   543.099976       1.70290005    
   543.200012       1.70334005    
   543.299988       1.70334005    
   543.400024       1.70396996    
   543.500000       1.70474005    
   543.599976       1.70483994    
   543.700012       1.70485997    
   543.799988       1.70485997    
   543.900024       1.70485997    
   544.000000       1.70489001    
   544.099976       1.70489001    
   544.200012       1.70492005    
   544.299988       1.70492005    
   544.400024       1.70526004    
   544.500000       1.70543003    
   544.599976       1.70543003    
   544.700012       1.70569003    
   544.799988       1.70589006    
   544.900024       1.70589006    
   545.000000       1.70589006    
   545.099976       1.70633996    
   545.200012       1.70633996    
   545.299988       1.70633996    
   545.400024       1.70668995    
   545.500000       1.70703995    
   545.599976       1.70731997    
   545.700012       1.70807004    
   545.799988       1.70808995    
   545.900024       1.70808995    
   546.000000       1.70808995    
   546.099976       1.70808995    
   546.200012       1.70829999    
   546.299988       1.70829999    
   546.400024       1.70862997    
   546.500000       1.70862997    
   546.599976       1.70892000    
   546.700012       1.70903003    
   546.799988       1.70913994    
   546.900024       1.70920002    
   547.000000       1.70955002    
   547.099976       1.70955002    
   547.200012       1.70994997    
   547.299988       1.71030998    
   547.400024       1.71043003    
   547.500000       1.71063995    
   547.599976       1.71088004    
   547.700012       1.71111000    
   547.799988       1.71133995    
   547.900024       1.71133995    
   548.000000       1.71134996    
   548.099976       1.71168995    
   548.200012       1.71168995    
   548.299988       1.71180999    
   548.400024       1.71203995    
   548.500000       1.71208000    
   548.599976       1.71221995    
   548.700012       1.71263003    
   548.799988       1.71284997    
   548.900024       1.71294999    
   549.000000       1.71320999    
   549.099976       1.71348000    
   549.200012       1.71373999    
   549.299988       1.71377003    
   549.400024       1.71382999    
   549.500000       1.71382999    
   549.599976       1.71407998    
   549.700012       1.71407998    
   549.799988       1.71449995    
   549.900024       1.71466994    
   550.000000       1.71495998    
   550.099976       1.71519995    
   550.200012       1.71519995    
   550.299988       1.71540999    
   550.400024       1.71566999    
   550.500000       1.71606004    
   550.599976       1.71651006    
   550.700012       1.71651006    
   550.799988       1.71679997    
   550.900024       1.71710002    
   551.000000       1.71717000    
   551.099976       1.71750998    
   551.200012       1.71780002    
   551.299988       1.71794999    
   551.400024       1.71823001    
   551.500000       1.71824002    
   551.599976       1.71824002    
   551.700012       1.71845996    
   551.799988       1.71872997    
   551.900024       1.71904004    
   552.000000       1.71904004    
   552.099976       1.71949005    
   552.200012       1.71963000    
   552.299988       1.71976995    
   552.400024       1.71976995    
   552.500000       1.72009003    
   552.599976       1.72009003    
   552.700012       1.72009003    
   552.799988       1.72021997    
   552.900024       1.72053003    
   553.000000       1.72064996    
   553.099976       1.72098005    
   553.200012       1.72123003    
   553.299988       1.72135997    
   553.400024       1.72135997    
   553.500000       1.72143996    
   553.599976       1.72143996    
   553.700012       1.72168005    
   553.799988       1.72193003    
   553.900024       1.72241998    
   554.000000       1.72241998    
   554.099976       1.72241998    
   554.200012       1.72256994    
   554.299988       1.72256994    
   554.400024       1.72281003    
   554.500000       1.72281003    
   554.599976       1.72309005    
   554.700012       1.72354996    
   554.799988       1.72354996    
   554.900024       1.72369003    
   555.000000       1.72395003    
   555.099976       1.72412002    
   555.200012       1.72415996    
   555.299988       1.72440004    
   555.400024       1.72440004    
   555.500000       1.72457004    
   555.599976       1.72499001    
   555.700012       1.72499001    
   555.799988       1.72499001    
   555.900024       1.72499001    
   556.000000       1.72542000    
   556.099976       1.72542000    
   556.200012       1.72545004    
   556.299988       1.72545004    
   556.400024       1.72553003    
   556.500000       1.72575998    
   556.599976       1.72593999    
   556.700012       1.72613001    
   556.799988       1.72613001    
   556.900024       1.72646999    
   557.000000       1.72662997    
   557.099976       1.72680998    
   557.200012       1.72680998    
   557.299988       1.72693002    
   557.400024       1.72693002    
   557.500000       1.72714996    
   557.599976       1.72730005    
   557.700012       1.72730005    
   557.799988       1.72748005    
   557.900024       1.72753000    
   558.000000       1.72770000    
   558.099976       1.72782004    
   558.200012       1.72782004    
   558.299988       1.72803998    
   558.400024       1.72803998    
   558.500000       1.72812998    
   558.599976       1.72812998    
   558.700012       1.72812998    
   558.799988       1.72877002    
   558.900024       1.72877002    
   559.000000       1.72914004    
   559.099976       1.72925997    
   559.200012       1.72925997    
   559.299988       1.72925997    
   559.400024       1.72978997    
   559.500000       1.72978997    
   559.599976       1.72978997    
   559.700012       1.72985995    
   559.799988       1.72985995    
   559.900024       1.72985995    
   560.000000       1.73001003    
   560.099976       1.73012996    
   560.200012       1.73023999    
   560.299988       1.73038006    
   560.400024       1.73052001    
   560.500000       1.73052001    
   560.599976       1.73083997    
   560.700012       1.73098004    
   560.799988       1.73113000    
   560.900024       1.73127997    
   561.000000       1.73140001    
   561.099976       1.73141003    
   561.200012       1.73141003    
   561.299988       1.73141003    
   561.400024       1.73145998    
   561.500000       1.73189998    
   561.599976       1.73189998    
   561.700012       1.73204005    
   561.799988       1.73232996    
   561.900024       1.73232996    
   562.000000       1.73232996    
   562.099976       1.73272002    
   562.200012       1.73272002    
   562.299988       1.73327994    
   562.400024       1.73327994    
   562.500000       1.73356998    
   562.599976       1.73379004    
   562.700012       1.73379004    
   562.799988       1.73399997    
   562.900024       1.73409998    
   563.000000       1.73409998    
   563.099976       1.73427999    
   563.200012       1.73453999    
   563.299988       1.73475003    
   563.400024       1.73475003    
   563.500000       1.73478997    
   563.599976       1.73478997    
   563.700012       1.73503006    
   563.799988       1.73521996    
   563.900024       1.73530996    
   564.000000       1.73553002    
   564.099976       1.73579001    
   564.200012       1.73590004    
   564.299988       1.73590004    
   564.400024       1.73604000    
   564.500000       1.73604000    
   564.599976       1.73624003    
   564.700012       1.73641002    
   564.799988       1.73662996    
   564.900024       1.73675001    
   565.000000       1.73699999    
   565.099976       1.73828006    
   565.200012       1.73863995    
   565.299988       1.73881996    
   565.400024       1.73881996    
   565.500000       1.73899996    
   565.599976       1.73921001    
   565.700012       1.73945999    
   565.799988       1.73994005    
   565.900024       1.74026000    
   566.000000       1.74100995    
   566.099976       1.74100995    
   566.200012       1.74120998    
   566.299988       1.74120998    
   566.400024       1.74141002    
   566.500000       1.74195004    
   566.599976       1.74195004    
   566.700012       1.74199998    
   566.799988       1.74220002    
   566.900024       1.74278998    
   567.000000       1.74298000    
   567.099976       1.74355996    
   567.200012       1.74407995    
   567.299988       1.74407995    
   567.400024       1.74451005    
   567.500000       1.74463999    
   567.599976       1.74501002    
   567.700012       1.74501002    
   567.799988       1.74512005    
   567.900024       1.74512005    
   568.000000       1.74538004    
   568.099976       1.74563003    
   568.200012       1.74584997    
   568.299988       1.74615002    
   568.400024       1.74633002    
   568.500000       1.74633002    
   568.599976       1.74633002    
   568.700012       1.74693000    
   568.799988       1.74693000    
   568.900024       1.74693000    
   569.000000       1.74717999    
   569.099976       1.74752998    
   569.200012       1.74802005    
   569.299988       1.74813998    
   569.400024       1.74849999    
   569.500000       1.74849999    
   569.599976       1.74866998    
   569.700012       1.74877000    
   569.799988       1.74919999    
   569.900024       1.74919999    
   570.000000       1.74919999    
   570.099976       1.74919999    
   570.200012       1.74931002    
   570.299988       1.74942994    
   570.400024       1.74942994    
   570.500000       1.74951005    
   570.599976       1.74984002    
   570.700012       1.74991000    
   570.799988       1.75029004    
   570.900024       1.75029004    
   571.000000       1.75042999    
   571.099976       1.75084996    
   571.200012       1.75097001    
   571.299988       1.75103998    
   571.400024       1.75103998    
   571.500000       1.75137997    
   571.599976       1.75137997    
   571.700012       1.75187004    
   571.799988       1.75218999    
   571.900024       1.75307000    
   572.000000       1.75318003    
   572.099976       1.75328004    
   572.200012       1.75328004    
   572.299988       1.75328004    
   572.400024       1.75354004    
   572.500000       1.75371003    
   572.599976       1.75371003    
   572.700012       1.75371003    
   572.799988       1.75382996    
   572.900024       1.75390995    
   573.000000       1.75413001    
   573.099976       1.75441003    
   573.200012       1.75459003    
   573.299988       1.75466001    
   573.400024       1.75488997    
   573.500000       1.75488997    
   573.599976       1.75510001    
   573.700012       1.75549996    
   573.799988       1.75601006    
   573.900024       1.75601006    
   574.000000       1.75642002    
   574.099976       1.75680006    
   574.200012       1.75697994    
   574.299988       1.75717998    
   574.400024       1.75717998    
   574.500000       1.75733995    
   574.599976       1.75733995    
   574.700012       1.75750005    
   574.799988       1.75750005    
   574.900024       1.75766003    
   575.000000       1.75785005    
   575.099976       1.75785005    
   575.200012       1.75809002    
   575.299988       1.75829995    
   575.400024       1.75890005    
   575.500000       1.75890005    
   575.599976       1.75890005    
   575.700012       1.75946999    
   575.799988       1.75946999    
   575.900024       1.75946999    
   576.000000       1.75961995    
   576.099976       1.76003003    
   576.200012       1.76027000    
   576.299988       1.76027000    
   576.400024       1.76027000    
   576.500000       1.76051998    
   576.599976       1.76051998    
   576.700012       1.76054001    
   576.799988       1.76054001    
   576.900024       1.76077998    
   577.000000       1.76077998    
   577.099976       1.76093996    
   577.200012       1.76130998    
   577.299988       1.76130998    
   577.400024       1.76154006    
   577.500000       1.76177001    
   577.599976       1.76177001    
   577.700012       1.76216996    
   577.799988       1.76216996    
   577.900024       1.76216996    
   578.000000       1.76227999    
   578.099976       1.76245999    
   578.200012       1.76310003    
   578.299988       1.76327002    
   578.400024       1.76327002    
   578.500000       1.76332998    
   578.599976       1.76348996    
   578.700012       1.76352000    
   578.799988       1.76355004    
   578.900024       1.76397002    
   579.000000       1.76413000    
   579.099976       1.76443994    
   579.200012       1.76452005    
   579.299988       1.76461995    
   579.400024       1.76461995    
   579.500000       1.76472998    
   579.599976       1.76472998    
   579.700012       1.76472998    
   579.799988       1.76472998    
   579.900024       1.76506996    
   580.000000       1.76548004    
   580.099976       1.76589000    
   580.200012       1.76589000    
   580.299988       1.76589000    
   580.400024       1.76604998    
   580.500000       1.76604998    
   580.599976       1.76664996    
   580.700012       1.76664996    
   580.799988       1.76701999    
   580.900024       1.76748002    
   581.000000       1.76766002    
   581.099976       1.76788998    
   581.200012       1.76819003    
   581.299988       1.76822996    
   581.400024       1.76822996    
   581.500000       1.76899004    
   581.599976       1.76923001    
   581.700012       1.76944005    
   581.799988       1.76944005    
   581.900024       1.76946998    
   582.000000       1.76946998    
   582.099976       1.76946998    
   582.200012       1.77003002    
   582.299988       1.77017999    
   582.400024       1.77017999    
   582.500000       1.77052999    
   582.599976       1.77081001    
   582.700012       1.77081001    
   582.799988       1.77093005    
   582.900024       1.77114999    
   583.000000       1.77138996    
   583.099976       1.77187002    
   583.200012       1.77209997    
   583.299988       1.77241004    
   583.400024       1.77275002    
   583.500000       1.77275002    
   583.599976       1.77275002    
   583.700012       1.77302003    
   583.799988       1.77321994    
   583.900024       1.77321994    
   584.000000       1.77345002    
   584.099976       1.77389002    
   584.200012       1.77389002    
   584.299988       1.77389002    
   584.400024       1.77435994    
   584.500000       1.77482998    
   584.599976       1.77502000    
   584.700012       1.77502000    
   584.799988       1.77517998    
   584.900024       1.77539003    
   585.000000       1.77591002    
   585.099976       1.77591002    
   585.200012       1.77664006    
   585.299988       1.77691996    
   585.400024       1.77716005    
   585.500000       1.77745998    
   585.599976       1.77783000    
   585.700012       1.77798998    
   585.799988       1.77798998    
   585.900024       1.77824998    
   586.000000       1.77829003    
   586.099976       1.77829003    
   586.200012       1.77857006    
   586.299988       1.77876997    
   586.400024       1.77907002    
   586.500000       1.77950001    
   586.599976       1.77964997    
   586.700012       1.78031003    
   586.799988       1.78031003    
   586.900024       1.78034997    
   587.000000       1.78077996    
   587.099976       1.78077996    
   587.200012       1.78077996    
   587.299988       1.78085995    
   587.400024       1.78085995    
   587.500000       1.78119004    
   587.599976       1.78119004    
   587.700012       1.78137004    
   587.799988       1.78137004    
   587.900024       1.78137004    
   588.000000       1.78187001    
   588.099976       1.78294003    
   588.200012       1.78294003    
   588.299988       1.78294003    
   588.400024       1.78314996    
   588.500000       1.78342998    
   588.599976       1.78359997    
   588.700012       1.78372002    
   588.799988       1.78372002    
   588.900024       1.78372002    
   589.000000       1.78401995    
   589.099976       1.78413999    
   589.200012       1.78413999    
   589.299988       1.78428996    
   589.400024       1.78428996    
   589.500000       1.78509998    
   589.599976       1.78524005    
   589.700012       1.78529000    
   589.799988       1.78529000    
   589.900024       1.78542995    
   590.000000       1.78547001    
   590.099976       1.78547001    
   590.200012       1.78547001    
   590.299988       1.78574002    
   590.400024       1.78595996    
   590.500000       1.78595996    
   590.599976       1.78620994    
   590.700012       1.78652000    
   590.799988       1.78652000    
   590.900024       1.78654003    
   591.000000       1.78693998    
   591.099976       1.78693998    
   591.200012       1.78719997    
   591.299988       1.78743005    
   591.400024       1.78748000    
   591.500000       1.78750002    
   591.599976       1.78817999    
   591.700012       1.78817999    
   591.799988       1.78817999    
   591.900024       1.78849006    
   592.000000       1.78849006    
   592.099976       1.78868997    
   592.200012       1.78868997    
   592.299988       1.78884995    
   592.400024       1.78901994    
   592.500000       1.78901994    
   592.599976       1.78936994    
   592.700012       1.78962004    
   592.799988       1.78997004    
   592.900024       1.79003000    
   593.000000       1.79008996    
   593.099976       1.79008996    
   593.200012       1.79008996    
   593.299988       1.79068005    
   593.400024       1.79103994    
   593.500000       1.79103994    
   593.599976       1.79103994    
   593.700012       1.79114997    
   593.799988       1.79114997    
   593.900024       1.79145002    
   594.000000       1.79145002    
   594.099976       1.79155004    
   594.200012       1.79155004    
   594.299988       1.79194999    
   594.400024       1.79194999    
   594.500000       1.79194999    
   594.599976       1.79235995    
   594.700012       1.79235995    
   594.799988       1.79252994    
   594.900024       1.79312003    
   595.000000       1.79312003    
   595.099976       1.79332995    
   595.200012       1.79332995    
   595.299988       1.79361999    
   595.400024       1.79361999    
   595.500000       1.79393995    
   595.599976       1.79445004    
   595.700012       1.79445004    
   595.799988       1.79475999    
   595.900024       1.79516995    
   596.000000       1.79533994    
   596.099976       1.79533994    
   596.200012       1.79550004    
   596.299988       1.79574001    
   596.400024       1.79574001    
   596.500000       1.79593003    
   596.599976       1.79603004    
   596.700012       1.79612994    
   596.799988       1.79612994    
   596.900024       1.79621994    
   597.000000       1.79627001    
   597.099976       1.79627001    
   597.200012       1.79627001    
   597.299988       1.79699004    
   597.400024       1.79730999    
   597.500000       1.79737997    
   597.599976       1.79737997    
   597.700012       1.79764998    
   597.799988       1.79764998    
   597.900024       1.79764998    
   598.000000       1.79775000    
   598.099976       1.79776001    
   598.200012       1.79776001    
   598.299988       1.79776001    
   598.400024       1.79802001    
   598.500000       1.79824996    
   598.599976       1.79868996    
   598.700012       1.79886997    
   598.799988       1.79917002    
   598.900024       1.79940999    
   599.000000       1.79940999    
   599.099976       1.79953003    
   599.200012       1.79953003    
   599.299988       1.79953003    
   599.400024       1.79978001    
   599.500000       1.79992998    
   599.599976       1.80000997    
   599.700012       1.80015004    
   599.799988       1.80036998    
   599.900024       1.80036998    
   600.000000       1.80062997    
   600.099976       1.80062997    
   600.200012       1.80062997    
   600.299988       1.80086994    
   600.400024       1.80086994    
   600.500000       1.80113995    
   600.599976       1.80139995    
   600.700012       1.80173004    
   600.799988       1.80194998    
   600.900024       1.80194998    
   601.000000       1.80194998    
   601.099976       1.80212998    
   601.200012       1.80220997    
   601.299988       1.80247998    
   601.400024       1.80247998    
   601.500000       1.80261004    
   601.599976       1.80280006    
   601.700012       1.80333996    
   601.799988       1.80339003    
   601.900024       1.80346000    
   602.000000       1.80346000    
   602.099976       1.80383003    
   602.200012       1.80448997    
   602.299988       1.80448997    
   602.400024       1.80481994    
   602.500000       1.80481994    
   602.599976       1.80511999    
   602.700012       1.80511999    
   602.799988       1.80551004    
   602.900024       1.80651999    
   603.000000       1.80651999    
   603.099976       1.80651999    
   603.200012       1.80693996    
   603.299988       1.80726004    
   603.400024       1.80759001    
   603.500000       1.80823004    
   603.599976       1.80823004    
   603.700012       1.80823004    
   603.799988       1.80841994    
   603.900024       1.80868995    
   604.000000       1.80887997    
   604.099976       1.80887997    
   604.200012       1.80938005    
   604.299988       1.80938005    
   604.400024       1.80938005    
   604.500000       1.80944002    
   604.599976       1.80944002    
   604.700012       1.81039000    
   604.799988       1.81039000    
   604.900024       1.81039000    
   605.000000       1.81060004    
   605.099976       1.81078994    
   605.200012       1.81095004    
   605.299988       1.81118000    
   605.400024       1.81157994    
   605.500000       1.81175005    
   605.599976       1.81175005    
   605.700012       1.81186998    
   605.799988       1.81201994    
   605.900024       1.81201994    
   606.000000       1.81201994    
   606.099976       1.81228006    
   606.200012       1.81228006    
   606.299988       1.81227005    
   606.400024       1.81227005    
   606.500000       1.81254005    
   606.599976       1.81254005    
   606.700012       1.81287003    
   606.799988       1.81287003    
   606.900024       1.81318998    
   607.000000       1.81350994    
   607.099976       1.81368005    
   607.200012       1.81368005    
   607.299988       1.81392002    
   607.400024       1.81392002    
   607.500000       1.81432998    
   607.599976       1.81449997    
   607.700012       1.81461000    
   607.799988       1.81482005    
   607.900024       1.81482005    
   608.000000       1.81506002    
   608.099976       1.81550002    
   608.200012       1.81567001    
   608.299988       1.81567001    
   608.400024       1.81575000    
   608.500000       1.81594002    
   608.599976       1.81640005    
   608.700012       1.81640005    
   608.799988       1.81658995    
   608.900024       1.81675994    
   609.000000       1.81675994    
   609.099976       1.81740999    
   609.200012       1.81772995    
   609.299988       1.81772995    
   609.400024       1.81772995    
   609.500000       1.81819999    
   609.599976       1.81819999    
   609.700012       1.81842005    
   609.799988       1.81852996    
   609.900024       1.81892002    
   610.000000       1.81892002    
   610.099976       1.81911004    
   610.200012       1.81939995    
   610.299988       1.81958997    
   610.400024       1.81958997    
   610.500000       1.81958997    
   610.599976       1.81982994    
   610.700012       1.81982994    
   610.799988       1.81991005    
   610.900024       1.82009995    
   611.000000       1.82009995    
   611.099976       1.82036996    
   611.200012       1.82079005    
   611.299988       1.82121003    
   611.400024       1.82121003    
   611.500000       1.82152998    
   611.599976       1.82152998    
   611.700012       1.82168996    
   611.799988       1.82173002    
   611.900024       1.82173002    
   612.000000       1.82196999    
   612.099976       1.82196999    
   612.200012       1.82228005    
   612.299988       1.82264996    
   612.400024       1.82351995    
   612.500000       1.82351995    
   612.599976       1.82381999    
   612.700012       1.82413995    
   612.799988       1.82413995    
   612.900024       1.82413995    
   613.000000       1.82438004    
   613.099976       1.82475996    
   613.200012       1.82475996    
   613.299988       1.82475996    
   613.400024       1.82475996    
   613.500000       1.82562006    
   613.599976       1.82587004    
   613.700012       1.82626998    
   613.799988       1.82626998    
   613.900024       1.82640004    
   614.000000       1.82640004    
   614.099976       1.82644999    
   614.200012       1.82676005    
   614.299988       1.82685995    
   614.400024       1.82714999    
   614.500000       1.82720995    
   614.599976       1.82729006    
   614.700012       1.82740998    
   614.799988       1.82756996    
   614.900024       1.82787001    
   615.000000       1.82807004    
   615.099976       1.82807004    
   615.200012       1.82845998    
   615.299988       1.82845998    
   615.400024       1.82845998    
   615.500000       1.82863998    
   615.599976       1.82863998    
   615.700012       1.82925999    
   615.799988       1.82957995    
   615.900024       1.82986999    
   616.000000       1.83012998    
   616.099976       1.83012998    
   616.200012       1.83021998    
   616.299988       1.83045006    
   616.400024       1.83081996    
   616.500000       1.83097005    
   616.599976       1.83122003    
   616.700012       1.83150005    
   616.799988       1.83150005    
   616.900024       1.83188999    
   617.000000       1.83220005    
   617.099976       1.83247006    
   617.200012       1.83247006    
   617.299988       1.83262002    
   617.400024       1.83262002    
   617.500000       1.83274996    
   617.599976       1.83308995    
   617.700012       1.83319998    
   617.799988       1.83319998    
   617.900024       1.83333004    
   618.000000       1.83333004    
   618.099976       1.83333004    
   618.200012       1.83366001    
   618.299988       1.83366001    
   618.400024       1.83366001    
   618.500000       1.83384001    
   618.599976       1.83384001    
   618.700012       1.83413994    
   618.799988       1.83429003    
   618.900024       1.83429003    
   619.000000       1.83464003    
   619.099976       1.83581996    
   619.200012       1.83581996    
   619.299988       1.83592999    
   619.400024       1.83625996    
   619.500000       1.83625996    
   619.599976       1.83625996    
   619.700012       1.83625996    
   619.799988       1.83626997    
   619.900024       1.83626997    
   620.000000       1.83661997    
   620.099976       1.83693004    
   620.200012       1.83734000    
   620.299988       1.83734000    
   620.400024       1.83756995    
   620.500000       1.83764005    
   620.599976       1.83780003    
   620.700012       1.83780003    
   620.799988       1.83867002    
   620.900024       1.83867002    
   621.000000       1.83867002    
   621.099976       1.83903003    
   621.200012       1.83903003    
   621.299988       1.83905995    
   621.400024       1.83910000    
   621.500000       1.83928001    
   621.599976       1.83928001    
   621.700012       1.83940005    
   621.799988       1.83951998    
   621.900024       1.83951998    
   622.000000       1.83978999    
   622.099976       1.83978999    
   622.200012       1.84010005    
   622.299988       1.84039998    
   622.400024       1.84080005    
   622.500000       1.84096003    
   622.599976       1.84117997    
   622.700012       1.84117997    
   622.799988       1.84126997    
   622.900024       1.84194005    
   623.000000       1.84194005    
   623.099976       1.84211004    
   623.200012       1.84238994    
   623.299988       1.84238994    
   623.400024       1.84268999    
   623.500000       1.84288001    
   623.599976       1.84327996    
   623.700012       1.84327996    
   623.799988       1.84327996    
   623.900024       1.84355998    
   624.000000       1.84401000    
   624.099976       1.84433997    
   624.200012       1.84466004    
   624.299988       1.84482002    
   624.400024       1.84499002    
   624.500000       1.84519005    
   624.599976       1.84519005    
   624.700012       1.84553003    
   624.799988       1.84553003    
   624.900024       1.84589005    
   625.000000       1.84607995    
   625.099976       1.84633005    
   625.200012       1.84633005    
   625.299988       1.84659004    
   625.400024       1.84674001    
   625.500000       1.84704995    
   625.599976       1.84723997    
   625.700012       1.84740996    
   625.799988       1.84740996    
   625.900024       1.84761000    
   626.000000       1.84794998    
   626.099976       1.84859002    
   626.200012       1.84859002    
   626.299988       1.84859002    
   626.400024       1.84885001    
   626.500000       1.84885001    
   626.599976       1.84907997    
   626.700012       1.84921002    
   626.799988       1.84943998    
   626.900024       1.84954000    
   627.000000       1.84957004    
   627.099976       1.84957004    
   627.200012       1.84982002    
   627.299988       1.85018003    
   627.400024       1.85018003    
   627.500000       1.85018003    
   627.599976       1.85090005    
   627.700012       1.85090005    
   627.799988       1.85125005    
   627.900024       1.85125005    
   628.000000       1.85125005    
   628.099976       1.85150003    
   628.200012       1.85178995    
   628.299988       1.85178995    
   628.400024       1.85185003    
   628.500000       1.85201001    
   628.599976       1.85220003    
   628.700012       1.85279000    
   628.799988       1.85279000    
   628.900024       1.85279000    
   629.000000       1.85323000    
   629.099976       1.85335004    
   629.200012       1.85342002    
   629.299988       1.85358000    
   629.400024       1.85373998    
   629.500000       1.85405004    
   629.599976       1.85405004    
   629.700012       1.85405004    
   629.799988       1.85427999    
   629.900024       1.85448003    
   630.000000       1.85448003    
   630.099976       1.85502005    
   630.200012       1.85502005    
   630.299988       1.85512996    
   630.400024       1.85545003    
   630.500000       1.85560000    
   630.599976       1.85560000    
   630.700012       1.85611999    
   630.799988       1.85611999    
   630.900024       1.85611999    
   631.000000       1.85655999    
   631.099976       1.85666001    
   631.200012       1.85666001    
   631.299988       1.85692000    
   631.400024       1.85751998    
   631.500000       1.85845006    
   631.599976       1.85856998    
   631.700012       1.85906994    
   631.799988       1.85906994    
   631.900024       1.85985005    
   632.000000       1.86017001    
   632.099976       1.86047006    
   632.200012       1.86063004    
   632.299988       1.86063004    
   632.400024       1.86063004    
   632.500000       1.86063004    
   632.599976       1.86063004    
   632.700012       1.86098003    
   632.799988       1.86111999    
   632.900024       1.86111999    
   633.000000       1.86129999    
   633.099976       1.86158001    
   633.200012       1.86178994    
   633.299988       1.86216998    
   633.400024       1.86232996    
   633.500000       1.86239004    
   633.599976       1.86239004    
   633.700012       1.86239004    
   633.799988       1.86249995    
   633.900024       1.86249995    
   634.000000       1.86287999    
   634.099976       1.86287999    
   634.200012       1.86287999    
   634.299988       1.86287999    
   634.400024       1.86319005    
   634.500000       1.86319005    
   634.599976       1.86352003    
   634.700012       1.86362004    
   634.799988       1.86362004    
   634.900024       1.86362004    
   635.000000       1.86431003    
   635.099976       1.86457002    
   635.200012       1.86482000    
   635.299988       1.86482000    
   635.400024       1.86529005    
   635.500000       1.86553001    
   635.599976       1.86553001    
   635.700012       1.86636996    
   635.799988       1.86636996    
   635.900024       1.86658001    
   636.000000       1.86673999    
   636.099976       1.86703002    
   636.200012       1.86703002    
   636.299988       1.86716998    
   636.400024       1.86716998    
   636.500000       1.86716998    
   636.599976       1.86716998    
   636.700012       1.86769998    
   636.799988       1.86821997    
   636.900024       1.86835003    
   637.000000       1.86835003    
   637.099976       1.86853004    
   637.200012       1.86853004    
   637.299988       1.86853004    
   637.400024       1.86889005    
   637.500000       1.86889005    
   637.599976       1.86923003    
   637.700012       1.86923003    
   637.799988       1.86923003    
   637.900024       1.86953998    
   638.000000       1.86953998    
   638.099976       1.86963999    
   638.200012       1.86963999    
   638.299988       1.87000000    
   638.400024       1.87041998    
   638.500000       1.87041998    
   638.599976       1.87067997    
   638.700012       1.87067997    
   638.799988       1.87067997    
   638.900024       1.87067997    
   639.000000       1.87081003    
   639.099976       1.87100005    
   639.200012       1.87132001    
   639.299988       1.87132001    
   639.400024       1.87170994    
   639.500000       1.87223005    
   639.599976       1.87223005    
   639.700012       1.87237000    
   639.799988       1.87237000    
   639.900024       1.87267005    
   640.000000       1.87296999    
   640.099976       1.87296999    
   640.200012       1.87320006    
   640.299988       1.87331998    
   640.400024       1.87357998    
   640.500000       1.87383997    
   640.599976       1.87442994    
   640.700012       1.87504005    
   640.799988       1.87538004    
   640.900024       1.87538004    
   641.000000       1.87574005    
   641.099976       1.87574005    
   641.200012       1.87574005    
   641.299988       1.87627006    
   641.400024       1.87627006    
   641.500000       1.87644994    
   641.599976       1.87689996    
   641.700012       1.87705004    
   641.799988       1.87722003    
   641.900024       1.87722003    
   642.000000       1.87744999    
   642.099976       1.87744999    
   642.200012       1.87785995    
   642.299988       1.87810004    
   642.400024       1.87831998    
   642.500000       1.87831998    
   642.599976       1.87856996    
   642.700012       1.87886000    
   642.799988       1.87886000    
   642.900024       1.87911999    
   643.000000       1.87911999    
   643.099976       1.87942004    
   643.200012       1.87969005    
   643.299988       1.87969005    
   643.400024       1.88051999    
   643.500000       1.88083994    
   643.599976       1.88083994    
   643.700012       1.88095999    
   643.799988       1.88127995    
   643.900024       1.88127995    
   644.000000       1.88141000    
   644.099976       1.88169003    
   644.200012       1.88180006    
   644.299988       1.88180006    
   644.400024       1.88224006    
   644.500000       1.88250995    
   644.599976       1.88265002    
   644.700012       1.88284004    
   644.799988       1.88312995    
   644.900024       1.88312995    
   645.000000       1.88312995    
   645.099976       1.88362002    
   645.200012       1.88362002    
   645.299988       1.88390994    
   645.400024       1.88390994    
   645.500000       1.88422000    
   645.599976       1.88425004    
   645.700012       1.88425004    
   645.799988       1.88426995    
   645.900024       1.88446999    
   646.000000       1.88476002    
   646.099976       1.88476002    
   646.200012       1.88516998    
   646.299988       1.88516998    
   646.400024       1.88540006    
   646.500000       1.88562000    
   646.599976       1.88562000    
   646.700012       1.88610005    
   646.799988       1.88616002    
   646.900024       1.88633001    
   647.000000       1.88634002    
   647.099976       1.88645005    
   647.200012       1.88653004    
   647.299988       1.88662004    
   647.400024       1.88679004    
   647.500000       1.88679004    
   647.599976       1.88697004    
   647.700012       1.88714004    
   647.799988       1.88743997    
   647.900024       1.88743997    
   648.000000       1.88743997    
   648.099976       1.88764000    
   648.200012       1.88764000    
   648.299988       1.88787997    
   648.400024       1.88815999    
   648.500000       1.88843000    
   648.599976       1.88843000    
   648.700012       1.88850999    
   648.799988       1.88887000    
   648.900024       1.88924003    
   649.000000       1.88924003    
   649.099976       1.88935006    
   649.200012       1.88964999    
   649.299988       1.88973999    
   649.400024       1.89005005    
   649.500000       1.89019001    
   649.599976       1.89019001    
   649.700012       1.89019001    
   649.799988       1.89019001    
   649.900024       1.89066994    
   650.000000       1.89116001    
   650.099976       1.89116001    
   650.200012       1.89116001    
   650.299988       1.89128006    
   650.400024       1.89151001    
   650.500000       1.89235997    
   650.599976       1.89254999    
   650.700012       1.89270997    
   650.799988       1.89270997    
   650.900024       1.89270997    
   651.000000       1.89303005    
   651.099976       1.89327002    
   651.200012       1.89349997    
   651.299988       1.89382994    
   651.400024       1.89428997    
   651.500000       1.89475000    
   651.599976       1.89475000    
   651.700012       1.89475000    
   651.799988       1.89563000    
   651.900024       1.89563000    
   652.000000       1.89579999    
   652.099976       1.89619005    
   652.200012       1.89619005    
   652.299988       1.89637005    
   652.400024       1.89637005    
   652.500000       1.89677000    
   652.599976       1.89677000    
   652.700012       1.89677000    
   652.799988       1.89707994    
   652.900024       1.89707994    
   653.000000       1.89716995    
   653.099976       1.89739001    
   653.200012       1.89739001    
   653.299988       1.89748001    
   653.400024       1.89780998    
   653.500000       1.89788997    
   653.599976       1.89788997    
   653.700012       1.89788997    
   653.799988       1.89811003    
   653.900024       1.89827001    
   654.000000       1.89827001    
   654.099976       1.89867997    
   654.200012       1.89867997    
   654.299988       1.89940000    
   654.400024       1.89990997    
   654.500000       1.90009999    
   654.599976       1.90028000    
   654.700012       1.90028000    
   654.799988       1.90061998    
   654.900024       1.90087998    
   655.000000       1.90120995    
   655.099976       1.90143001    
   655.200012       1.90143001    
   655.299988       1.90146995    
   655.400024       1.90169001    
   655.500000       1.90169001    
   655.599976       1.90216005    
   655.700012       1.90230000    
   655.799988       1.90230000    
   655.900024       1.90286005    
   656.000000       1.90321004    
   656.099976       1.90321004    
   656.200012       1.90348995    
   656.299988       1.90386999    
   656.400024       1.90416002    
   656.500000       1.90438998    
   656.599976       1.90482998    
   656.700012       1.90482998    
   656.799988       1.90482998    
   656.900024       1.90506005    
   657.000000       1.90521002    
   657.099976       1.90541005    
   657.200012       1.90570998    
   657.299988       1.90570998    
   657.400024       1.90570998    
   657.500000       1.90609002    
   657.599976       1.90681005    
   657.700012       1.90692997    
   657.799988       1.90692997    
   657.900024       1.90692997    
   658.000000       1.90719998    
   658.099976       1.90719998    
   658.200012       1.90743995    
   658.299988       1.90767002    
   658.400024       1.90798998    
   658.500000       1.90798998    
   658.599976       1.90809000    
   658.700012       1.90819001    
   658.799988       1.90833998    
   658.900024       1.90836000    
   659.000000       1.90867996    
   659.099976       1.90867996    
   659.200012       1.90890002    
   659.299988       1.90913999    
   659.400024       1.90925002    
   659.500000       1.90935004    
   659.599976       1.90955997    
   659.700012       1.90974998    
   659.799988       1.90974998    
   659.900024       1.91000998    
   660.000000       1.91000998    
   660.099976       1.91038001    
   660.200012       1.91067004    
   660.299988       1.91067004    
   660.400024       1.91144001    
   660.500000       1.91144001    
   660.599976       1.91144001    
   660.700012       1.91144001    
   660.799988       1.91161001    
   660.900024       1.91161001    
   661.000000       1.91204000    
   661.099976       1.91204000    
   661.200012       1.91238999    
   661.299988       1.91255999    
   661.400024       1.91255999    
   661.500000       1.91296995    
   661.599976       1.91320002    
   661.700012       1.91358995    
   661.799988       1.91358995    
   661.900024       1.91358995    
   662.000000       1.91367996    
   662.099976       1.91407001    
   662.200012       1.91426003    
   662.299988       1.91474998    
   662.400024       1.91509998    
   662.500000       1.91509998    
   662.599976       1.91531003    
   662.700012       1.91531003    
   662.799988       1.91558003    
   662.900024       1.91558003    
   663.000000       1.91558003    
   663.099976       1.91558003    
   663.200012       1.91575003    
   663.299988       1.91597998    
   663.400024       1.91597998    
   663.500000       1.91657996    
   663.599976       1.91657996    
   663.700012       1.91657996    
   663.799988       1.91657996    
   663.900024       1.91702998    
   664.000000       1.91728997    
   664.099976       1.91785002    
   664.200012       1.91860998    
   664.299988       1.91912997    
   664.400024       1.91952002    
   664.500000       1.91998005    
   664.599976       1.92024004    
   664.700012       1.92053998    
   664.799988       1.92053998    
   664.900024       1.92053998    
   665.000000       1.92097998    
   665.099976       1.92112005    
   665.200012       1.92132998    
   665.299988       1.92176998    
   665.400024       1.92176998    
   665.500000       1.92190003    
   665.599976       1.92209005    
   665.700012       1.92238998    
   665.799988       1.92252004    
   665.900024       1.92252004    
   666.000000       1.92282999    
   666.099976       1.92282999    
   666.200012       1.92338002    
   666.299988       1.92354000    
   666.400024       1.92376006    
   666.500000       1.92376006    
   666.599976       1.92400002    
   666.700012       1.92399001    
   666.799988       1.92429996    
   666.900024       1.92435002    
   667.000000       1.92455006    
   667.099976       1.92455006    
   667.200012       1.92487001    
   667.299988       1.92487001    
   667.400024       1.92507005    
   667.500000       1.92665994    
   667.599976       1.92665994    
   667.700012       1.92665994    
   667.799988       1.92691004    
   667.900024       1.92691004    
   668.000000       1.92723000    
   668.099976       1.92723000    
   668.200012       1.92752004    
   668.299988       1.92763996    
   668.400024       1.92793000    
   668.500000       1.92793000    
   668.599976       1.92840004    
   668.700012       1.92840004    
   668.799988       1.92857003    
   668.900024       1.92875004    
   669.000000       1.92886996    
   669.099976       1.92961001    
   669.200012       1.92990005    
   669.299988       1.92990005    
   669.400024       1.93006003    
   669.500000       1.93017995    
   669.599976       1.93017995    
   669.700012       1.93050003    
   669.799988       1.93093002    
   669.900024       1.93131006    
   670.000000       1.93131006    
   670.099976       1.93131006    
   670.200012       1.93175995    
   670.299988       1.93175995    
   670.400024       1.93209004    
   670.500000       1.93209004    
   670.599976       1.93230999    
   670.700012       1.93236005    
   670.799988       1.93254995    
   670.900024       1.93291998    
   671.000000       1.93315005    
   671.099976       1.93349004    
   671.200012       1.93349004    
   671.299988       1.93361998    
   671.400024       1.93404996    
   671.500000       1.93404996    
   671.599976       1.93404996    
   671.700012       1.93421996    
   671.799988       1.93428004    
   671.900024       1.93478000    
   672.000000       1.93502998    
   672.099976       1.93515003    
   672.200012       1.93549001    
   672.299988       1.93549001    
   672.400024       1.93549001    
   672.500000       1.93561995    
   672.599976       1.93594003    
   672.700012       1.93652999    
   672.799988       1.93667996    
   672.900024       1.93700004    
   673.000000       1.93700004    
   673.099976       1.93764997    
   673.200012       1.93782997    
   673.299988       1.93801999    
   673.400024       1.93822002    
   673.500000       1.93841004    
   673.599976       1.93869996    
   673.700012       1.93879998    
   673.799988       1.93879998    
   673.900024       1.93896997    
   674.000000       1.93947005    
   674.099976       1.93947005    
   674.200012       1.93961000    
   674.299988       1.94031000    
   674.400024       1.94061005    
   674.500000       1.94061005    
   674.599976       1.94113004    
   674.700012       1.94128001    
   674.799988       1.94128001    
   674.900024       1.94140995    
   675.000000       1.94167995    
   675.099976       1.94190001    
   675.200012       1.94227004    
   675.299988       1.94263005    
   675.400024       1.94370997    
   675.500000       1.94432998    
   675.599976       1.94444001    
   675.700012       1.94444001    
   675.799988       1.94492996    
   675.900024       1.94492996    
   676.000000       1.94492996    
   676.099976       1.94509995    
   676.200012       1.94526005    
   676.299988       1.94553995    
   676.400024       1.94558001    
   676.500000       1.94567001    
   676.599976       1.94629002    
   676.700012       1.94693005    
   676.799988       1.94724000    
   676.900024       1.94766998    
   677.000000       1.94787002    
   677.099976       1.94787002    
   677.200012       1.94787002    
   677.299988       1.94821000    
   677.400024       1.94880998    
   677.500000       1.94880998    
   677.599976       1.94880998    
   677.700012       1.94900000    
   677.799988       1.94949996    
   677.900024       1.94949996    
   678.000000       1.94965994    
   678.099976       1.95005000    
   678.200012       1.95005000    
   678.299988       1.95005000    
   678.400024       1.95011997    
   678.500000       1.95011997    
   678.599976       1.95011997    
   678.700012       1.95011997    
   678.799988       1.95088995    
   678.900024       1.95088995    
   679.000000       1.95088995    
   679.099976       1.95122004    
   679.200012       1.95122004    
   679.299988       1.95141995    
   679.400024       1.95184004    
   679.500000       1.95184004    
   679.599976       1.95237005    
   679.700012       1.95252001    
   679.799988       1.95252001    
   679.900024       1.95270002    
   680.000000       1.95270002    
   680.099976       1.95284998    
   680.200012       1.95284998    
   680.299988       1.95299006    
   680.400024       1.95332003    
   680.500000       1.95332003    
   680.599976       1.95379996    
   680.700012       1.95409000    
   680.799988       1.95466006    
   680.900024       1.95477998    
   681.000000       1.95495999    
   681.099976       1.95521998    
   681.200012       1.95538998    
   681.299988       1.95538998    
   681.400024       1.95583999    
   681.500000       1.95583999    
   681.599976       1.95583999    
   681.700012       1.95637000    
   681.799988       1.95664001    
   681.900024       1.95664001    
   682.000000       1.95688999    
   682.099976       1.95703006    
   682.200012       1.95703006    
   682.299988       1.95752001    
   682.400024       1.95752001    
   682.500000       1.95776999    
   682.599976       1.95799994    
   682.700012       1.95817995    
   682.799988       1.95837998    
   682.900024       1.95849001    
   683.000000       1.95852005    
   683.099976       1.95852005    
   683.200012       1.95878005    
   683.299988       1.95903003    
   683.400024       1.95903003    
   683.500000       1.95939004    
   683.599976       1.96000004    
   683.700012       1.96021998    
   683.799988       1.96021998    
   683.900024       1.96066999    
   684.000000       1.96066999    
   684.099976       1.96136999    
   684.200012       1.96136999    
   684.299988       1.96136999    
   684.400024       1.96151996    
   684.500000       1.96152997    
   684.599976       1.96167004    
   684.700012       1.96167004    
   684.799988       1.96212006    
   684.900024       1.96212006    
   685.000000       1.96212006    
   685.099976       1.96230996    
   685.200012       1.96247005    
   685.299988       1.96298003    
   685.400024       1.96298003    
   685.500000       1.96348000    
   685.599976       1.96379006    
   685.700012       1.96379006    
   685.799988       1.96394002    
   685.900024       1.96394002    
   686.000000       1.96507001    
   686.099976       1.96526003    
   686.200012       1.96526003    
   686.299988       1.96526003    
   686.400024       1.96539998    
   686.500000       1.96563995    
   686.599976       1.96563995    
   686.700012       1.96606004    
   686.799988       1.96606004    
   686.900024       1.96617997    
   687.000000       1.96617997    
   687.099976       1.96644998    
   687.200012       1.96644998    
   687.299988       1.96644998    
   687.400024       1.96679997    
   687.500000       1.96702003    
   687.599976       1.96702003    
   687.700012       1.96721005    
   687.799988       1.96721005    
   687.900024       1.96721005    
   688.000000       1.96721005    
   688.099976       1.96735001    
   688.200012       1.96762002    
   688.299988       1.96819997    
   688.400024       1.96819997    
   688.500000       1.96845996    
   688.599976       1.96870995    
   688.700012       1.96896005    
   688.799988       1.96928000    
   688.900024       1.96952999    
   689.000000       1.96984005    
   689.099976       1.96984005    
   689.200012       1.96984005    
   689.299988       1.97003996    
   689.400024       1.97054994    
   689.500000       1.97054994    
   689.599976       1.97114003    
   689.700012       1.97114003    
   689.799988       1.97150004    
   689.900024       1.97230005    
   690.000000       1.97250998    
   690.099976       1.97328997    
   690.200012       1.97408998    
   690.299988       1.97443998    
   690.400024       1.97487998    
   690.500000       1.97487998    
   690.599976       1.97487998    
   690.700012       1.97511995    
   690.799988       1.97511995    
   690.900024       1.97511995    
   691.000000       1.97561002    
   691.099976       1.97561002    
   691.200012       1.97625005    
   691.299988       1.97648001    
   691.400024       1.97669005    
   691.500000       1.97669005    
   691.599976       1.97669005    
   691.700012       1.97694004    
   691.799988       1.97705996    
   691.900024       1.97705996    
   692.000000       1.97705996    
   692.099976       1.97705996    
   692.200012       1.97740996    
   692.299988       1.97767997    
   692.400024       1.97797000    
   692.500000       1.97797000    
   692.599976       1.97797000    
   692.700012       1.97853005    
   692.799988       1.97853005    
   692.900024       1.97862995    
   693.000000       1.97880006    
   693.099976       1.97913003    
   693.200012       1.97913003    
   693.299988       1.97966003    
   693.400024       1.97966003    
   693.500000       1.97983003    
   693.599976       1.98034000    
   693.700012       1.98087001    
   693.799988       1.98150003    
   693.900024       1.98150003    
   694.000000       1.98150003    
   694.099976       1.98205996    
   694.200012       1.98205996    
   694.299988       1.98248994    
   694.400024       1.98258996    
   694.500000       1.98264003    
   694.599976       1.98277998    
   694.700012       1.98277998    
   694.799988       1.98309004    
   694.900024       1.98309004    
   695.000000       1.98332000    
   695.099976       1.98357999    
   695.200012       1.98357999    
   695.299988       1.98383999    
   695.400024       1.98383999    
   695.500000       1.98395002    
   695.599976       1.98427999    
   695.700012       1.98427999    
   695.799988       1.98503995    
   695.900024       1.98536003    
   696.000000       1.98536003    
   696.099976       1.98564005    
   696.200012       1.98597002    
   696.299988       1.98597002    
   696.400024       1.98597002    
   696.500000       1.98654997    
   696.599976       1.98654997    
   696.700012       1.98678994    
   696.799988       1.98699999    
   696.900024       1.98768997    
   697.000000       1.98768997    
   697.099976       1.98780000    
   697.200012       1.98811996    
   697.299988       1.98811996    
   697.400024       1.98865998    
   697.500000       1.98900998    
   697.599976       1.98924005    
   697.700012       1.98924005    
   697.799988       1.98943996    
   697.900024       1.98961997    
   698.000000       1.98973000    
   698.099976       1.99000001    
   698.200012       1.99023998    
   698.299988       1.99047005    
   698.400024       1.99061000    
   698.500000       1.99152994    
   698.599976       1.99169004    
   698.700012       1.99169004    
   698.799988       1.99169004    
   698.900024       1.99249005    
   699.000000       1.99249005    
   699.099976       1.99265003    
   699.200012       1.99265003    
   699.299988       1.99293995    
   699.400024       1.99293995    
   699.500000       1.99313998    
   699.599976       1.99337995    
   699.700012       1.99354994    
   699.799988       1.99354994    
   699.900024       1.99354994    
   700.000000       1.99378002    
   700.099976       1.99378002    
   700.200012       1.99416995    
   700.299988       1.99439001    
   700.400024       1.99439001    
   700.500000       1.99439001    
   700.599976       1.99451995    
   700.700012       1.99475002    
   700.799988       1.99504995    
   700.900024       1.99552000    
   701.000000       1.99581003    
   701.099976       1.99581003    
   701.200012       1.99581003    
   701.299988       1.99644005    
   701.400024       1.99644005    
   701.500000       1.99653995    
   701.599976       1.99667001    
   701.700012       1.99725997    
   701.799988       1.99787998    
   701.900024       1.99835002    
   702.000000       1.99835002    
   702.099976       1.99871004    
   702.200012       1.99871004    
   702.299988       1.99878001    
   702.400024       1.99878001    
   702.500000       1.99906003    
   702.599976       1.99940002    
   702.700012       1.99940002    
   702.799988       1.99940002    
   702.900024       1.99969006    
   703.000000       1.99995005    
   703.099976       2.00015998    
   703.200012       2.00015998    
   703.299988       2.00026989    
   703.400024       2.00046992    
   703.500000       2.00046992    
   703.599976       2.00086999    
   703.700012       2.00112009    
   703.799988       2.00112009    
   703.900024       2.00128007    
   704.000000       2.00145006    
   704.099976       2.00149989    
   704.200012       2.00166988    
   704.299988       2.00183010    
   704.400024       2.00211000    
   704.500000       2.00211000    
   704.599976       2.00211000    
   704.700012       2.00286007    
   704.799988       2.00321007    
   704.900024       2.00433993    
   705.000000       2.00433993    
   705.099976       2.00448990    
   705.200012       2.00448990    
   705.299988       2.00448990    
   705.400024       2.00448990    
   705.500000       2.00448990    
   705.599976       2.00502992    
   705.700012       2.00519991    
   705.799988       2.00519991    
   705.900024       2.00536990    
   706.000000       2.00567007    
   706.099976       2.00567007    
   706.200012       2.00570011    
   706.299988       2.00640988    
   706.400024       2.00648999    
   706.500000       2.00648999    
   706.599976       2.00675011    
   706.700012       2.00722003    
   706.799988       2.00722003    
   706.900024       2.00749993    
   707.000000       2.00782990    
   707.099976       2.00795007    
   707.200012       2.00825000    
   707.299988       2.00855994    
   707.400024       2.00879002    
   707.500000       2.00879002    
   707.599976       2.00896001    
   707.700012       2.00938010    
   707.799988       2.00938010    
   707.900024       2.00938010    
   708.000000       2.00953007    
   708.099976       2.00957990    
   708.200012       2.00959992    
   708.299988       2.00998998    
   708.400024       2.00998998    
   708.500000       2.01026011    
   708.599976       2.01058006    
   708.700012       2.01091003    
   708.799988       2.01091003    
   708.900024       2.01107001    
   709.000000       2.01118994    
   709.099976       2.01150990    
   709.200012       2.01176000    
   709.299988       2.01176000    
   709.400024       2.01231003    
   709.500000       2.01262999    
   709.599976       2.01289010    
   709.700012       2.01317000    
   709.799988       2.01317000    
   709.900024       2.01373005    
   710.000000       2.01373005    
   710.099976       2.01373005    
   710.200012       2.01401997    
   710.299988       2.01490998    
   710.400024       2.01490998    
   710.500000       2.01532006    
   710.599976       2.01571989    
   710.700012       2.01571989    
   710.799988       2.01610994    
   710.900024       2.01610994    
   711.000000       2.01633000    
   711.099976       2.01644993    
   711.200012       2.01644993    
   711.299988       2.01670003    
   711.400024       2.01717997    
   711.500000       2.01732993    
   711.599976       2.01778007    
   711.700012       2.01778007    
   711.799988       2.01787996    
   711.900024       2.01811004    
   712.000000       2.01811004    
   712.099976       2.01811004    
   712.200012       2.01925993    
   712.299988       2.01962996    
   712.400024       2.02035999    
   712.500000       2.02035999    
   712.599976       2.02048993    
   712.700012       2.02048993    
   712.799988       2.02076006    
   712.900024       2.02140999    
   713.000000       2.02140999    
   713.099976       2.02174997    
   713.200012       2.02214003    
   713.299988       2.02214003    
   713.400024       2.02268004    
   713.500000       2.02268004    
   713.599976       2.02268004    
   713.700012       2.02295995    
   713.799988       2.02311993    
   713.900024       2.02357006    
   714.000000       2.02357006    
   714.099976       2.02357006    
   714.200012       2.02357006    
   714.299988       2.02386999    
   714.400024       2.02412009    
   714.500000       2.02434993    
   714.599976       2.02450991    
   714.700012       2.02450991    
   714.799988       2.02490997    
   714.900024       2.02490997    
   715.000000       2.02578998    
   715.099976       2.02578998    
   715.200012       2.02628994    
   715.299988       2.02628994    
   715.400024       2.02684999    
   715.500000       2.02719998    
   715.599976       2.02776003    
   715.700012       2.02805996    
   715.799988       2.02836990    
   715.900024       2.02854991    
   716.000000       2.02875996    
   716.099976       2.02893996    
   716.200012       2.02919006    
   716.299988       2.02919006    
   716.400024       2.02919006    
   716.500000       2.02922010    
   716.599976       2.02943993    
   716.700012       2.02958989    
   716.799988       2.02958989    
   716.900024       2.03004003    
   717.000000       2.03032994    
   717.099976       2.03032994    
   717.200012       2.03066993    
   717.299988       2.03135991    
   717.400024       2.03251004    
   717.500000       2.03276992    
   717.599976       2.03294992    
   717.700012       2.03294992    
   717.799988       2.03343010    
   717.900024       2.03343010    
   718.000000       2.03408003    
   718.099976       2.03434992    
   718.200012       2.03484988    
   718.299988       2.03522992    
   718.400024       2.03534007    
   718.500000       2.03544998    
   718.599976       2.03582001    
   718.700012       2.03582001    
   718.799988       2.03650999    
   718.900024       2.03675008    
   719.000000       2.03706002    
   719.099976       2.03706002    
   719.200012       2.03752995    
   719.299988       2.03781009    
   719.400024       2.03783011    
   719.500000       2.03783011    
   719.599976       2.03812003    
   719.700012       2.03831005    
   719.799988       2.03851008    
   719.900024       2.03862000    
   720.000000       2.03862000    
   720.099976       2.03877997    
   720.200012       2.03902006    
   720.299988       2.03931999    
   720.400024       2.03953004    
   720.500000       2.03975010    
   720.599976       2.04029012    
   720.700012       2.04029012    
   720.799988       2.04074001    
   720.900024       2.04128003    
   721.000000       2.04156995    
   721.099976       2.04218006    
   721.200012       2.04263997    
   721.299988       2.04272008    
   721.400024       2.04329991    
   721.500000       2.04361010    
   721.599976       2.04361010    
   721.700012       2.04396009    
   721.799988       2.04411006    
   721.900024       2.04426003    
   722.000000       2.04486990    
   722.099976       2.04486990    
   722.200012       2.04486990    
   722.299988       2.04523993    
   722.400024       2.04580998    
   722.500000       2.04611993    
   722.599976       2.04611993    
   722.700012       2.04611993    
   722.799988       2.04661012    
   722.900024       2.04661012    
   723.000000       2.04684997    
   723.099976       2.04700994    
   723.200012       2.04733992    
   723.299988       2.04733992    
   723.400024       2.04765010    
   723.500000       2.04765010    
   723.599976       2.04808998    
   723.700012       2.04854012    
   723.799988       2.04854012    
   723.900024       2.04884005    
   724.000000       2.04884005    
   724.099976       2.04893994    
   724.200012       2.04936004    
   724.299988       2.04936004    
   724.400024       2.04959011    
   724.500000       2.04959011    
   724.599976       2.04982996    
   724.700012       2.04998994    
   724.799988       2.04998994    
   724.900024       2.05012012    
   725.000000       2.05012012    
   725.099976       2.05057001    
   725.200012       2.05057001    
   725.299988       2.05085993    
   725.400024       2.05091000    
   725.500000       2.05123997    
   725.599976       2.05154991    
   725.700012       2.05197001    
   725.799988       2.05197001    
   725.900024       2.05197001    
   726.000000       2.05206990    
   726.099976       2.05275011    
   726.200012       2.05327010    
   726.299988       2.05363989    
   726.400024       2.05377007    
   726.500000       2.05377007    
   726.599976       2.05403996    
   726.700012       2.05403996    
   726.799988       2.05416012    
   726.900024       2.05416012    
   727.000000       2.05515003    
   727.099976       2.05515003    
   727.200012       2.05539989    
   727.299988       2.05539989    
   727.400024       2.05587006    
   727.500000       2.05622005    
   727.599976       2.05651999    
   727.700012       2.05683994    
   727.799988       2.05719995    
   727.900024       2.05719995    
   728.000000       2.05745006    
   728.099976       2.05781007    
   728.200012       2.05781007    
   728.299988       2.05817008    
   728.400024       2.05843997    
   728.500000       2.05843997    
   728.599976       2.05869007    
   728.700012       2.05905008    
   728.799988       2.05923009    
   728.900024       2.05987000    
   729.000000       2.06019998    
   729.099976       2.06041002    
   729.200012       2.06063008    
   729.299988       2.06089997    
   729.400024       2.06113005    
   729.500000       2.06141996    
   729.599976       2.06147003    
   729.700012       2.06162000    
   729.799988       2.06162000    
   729.900024       2.06175995    
   730.000000       2.06189990    
   730.099976       2.06243992    
   730.200012       2.06263995    
   730.299988       2.06291008    
   730.400024       2.06360006    
   730.500000       2.06408000    
   730.599976       2.06434011    
   730.700012       2.06461000    
   730.799988       2.06489992    
   730.900024       2.06513000    
   731.000000       2.06553006    
   731.099976       2.06578994    
   731.200012       2.06578994    
   731.299988       2.06578994    
   731.400024       2.06632996    
   731.500000       2.06632996    
   731.599976       2.06632996    
   731.700012       2.06634998    
   731.799988       2.06667995    
   731.900024       2.06719995    
   732.000000       2.06719995    
   732.099976       2.06782007    
   732.200012       2.06808996    
   732.299988       2.06808996    
   732.400024       2.06871009    
   732.500000       2.06910992    
   732.599976       2.06910992    
   732.700012       2.06933999    
   732.799988       2.06989002    
   732.900024       2.07011008    
   733.000000       2.07019997    
   733.099976       2.07019997    
   733.200012       2.07058001    
   733.299988       2.07058001    
   733.400024       2.07105994    
   733.500000       2.07119012    
   733.599976       2.07119012    
   733.700012       2.07171988    
   733.799988       2.07171988    
   733.900024       2.07189989    
   734.000000       2.07210994    
   734.099976       2.07240009    
   734.200012       2.07263994    
   734.299988       2.07295990    
   734.400024       2.07388997    
   734.500000       2.07388997    
   734.599976       2.07411003    
   734.700012       2.07446003    
   734.799988       2.07462001    
   734.900024       2.07462001    
   735.000000       2.07503009    
   735.099976       2.07503009    
   735.200012       2.07537007    
   735.299988       2.07577991    
   735.400024       2.07598996    
   735.500000       2.07598996    
   735.599976       2.07624006    
   735.700012       2.07662010    
   735.799988       2.07665992    
   735.900024       2.07697010    
   736.000000       2.07727003    
   736.099976       2.07746005    
   736.200012       2.07770991    
   736.299988       2.07770991    
   736.400024       2.07823992    
   736.500000       2.07879996    
   736.599976       2.07915998    
   736.700012       2.07915998    
   736.799988       2.07964993    
   736.900024       2.07964993    
   737.000000       2.07964993    
   737.099976       2.08003998    
   737.200012       2.08003998    
   737.299988       2.08017993    
   737.400024       2.08058000    
   737.500000       2.08058000    
   737.599976       2.08105993    
   737.700012       2.08132005    
   737.799988       2.08170009    
   737.900024       2.08200002    
   738.000000       2.08213997    
   738.099976       2.08213997    
   738.200012       2.08213997    
   738.299988       2.08279991    
   738.400024       2.08309007    
   738.500000       2.08309007    
   738.599976       2.08340001    
   738.700012       2.08359003    
   738.799988       2.08359003    
   738.900024       2.08375001    
   739.000000       2.08410001    
   739.099976       2.08453012    
   739.200012       2.08485007    
   739.299988       2.08485007    
   739.400024       2.08524990    
   739.500000       2.08542991    
   739.599976       2.08542991    
   739.700012       2.08568001    
   739.799988       2.08593011    
   739.900024       2.08603001    
   740.000000       2.08621001    
   740.099976       2.08638000    
   740.200012       2.08638000    
   740.299988       2.08680010    
   740.400024       2.08741999    
   740.500000       2.08765006    
   740.599976       2.08769011    
   740.700012       2.08791995    
   740.799988       2.08791995    
   740.900024       2.08791995    
   741.000000       2.08857012    
   741.099976       2.08857012    
   741.200012       2.08857012    
   741.299988       2.08886003    
   741.400024       2.08966994    
   741.500000       2.08966994    
   741.599976       2.09020996    
   741.700012       2.09020996    
   741.799988       2.09035993    
   741.900024       2.09054995    
   742.000000       2.09054995    
   742.099976       2.09097004    
   742.200012       2.09097004    
   742.299988       2.09191990    
   742.400024       2.09203005    
   742.500000       2.09203005    
   742.599976       2.09204006    
   742.700012       2.09204006    
   742.799988       2.09288001    
   742.900024       2.09303999    
   743.000000       2.09326005    
   743.099976       2.09326005    
   743.200012       2.09337997    
   743.299988       2.09401011    
   743.400024       2.09429002    
   743.500000       2.09429002    
   743.599976       2.09453011    
   743.700012       2.09485006    
   743.799988       2.09485006    
   743.900024       2.09485006    
   744.000000       2.09549999    
   744.099976       2.09549999    
   744.200012       2.09576011    
   744.299988       2.09601998    
   744.400024       2.09616995    
   744.500000       2.09665990    
   744.599976       2.09699988    
   744.700012       2.09750009    
   744.799988       2.09750009    
   744.900024       2.09783006    
   745.000000       2.09798002    
   745.099976       2.09798002    
   745.200012       2.09798002    
   745.299988       2.09840989    
   745.400024       2.09890008    
   745.500000       2.09890008    
   745.599976       2.09914994    
   745.700012       2.09985995    
   745.799988       2.10016990    
   745.900024       2.10138011    
   746.000000       2.10183001    
   746.099976       2.10183001    
   746.200012       2.10183001    
   746.299988       2.10230994    
   746.400024       2.10257006    
   746.500000       2.10257006    
   746.599976       2.10300994    
   746.700012       2.10318995    
   746.799988       2.10320997    
   746.900024       2.10320997    
   747.000000       2.10346007    
   747.099976       2.10360003    
   747.200012       2.10371995    
   747.299988       2.10411000    
   747.400024       2.10436010    
   747.500000       2.10525990    
   747.599976       2.10525990    
   747.700012       2.10548997    
   747.799988       2.10577011    
   747.900024       2.10590005    
   748.000000       2.10666990    
   748.099976       2.10679007    
   748.200012       2.10709000    
   748.299988       2.10753012    
   748.400024       2.10756993    
   748.500000       2.10795999    
   748.599976       2.10795999    
   748.700012       2.10804009    
   748.799988       2.10804009    
   748.900024       2.10825992    
   749.000000       2.10850000    
   749.099976       2.10922003    
   749.200012       2.10922003    
   749.299988       2.11045003    
   749.400024       2.11045003    
   749.500000       2.11065006    
   749.599976       2.11093998    
   749.700012       2.11093998    
   749.799988       2.11138010    
   749.900024       2.11190009    
   750.000000       2.11190009    
   750.099976       2.11206007    
   750.200012       2.11256003    
   750.299988       2.11285996    
   750.400024       2.11313009    
   750.500000       2.11367011    
   750.599976       2.11367011    
   750.700012       2.11367011    
   750.799988       2.11390996    
   750.900024       2.11447001    
   751.000000       2.11525989    
   751.099976       2.11525989    
   751.200012       2.11578012    
   751.299988       2.11578012    
   751.400024       2.11593008    
   751.500000       2.11627007    
   751.599976       2.11627007    
   751.700012       2.11649990    
   751.799988       2.11663008    
   751.900024       2.11663008    
   752.000000       2.11689997    
   752.099976       2.11716008    
   752.200012       2.11746001    
   752.299988       2.11777997    
   752.400024       2.11800003    
   752.500000       2.11800003    
   752.599976       2.11857009    
   752.700012       2.11878991    
   752.799988       2.11897993    
   752.900024       2.11958003    
   753.000000       2.11958003    
   753.099976       2.11985993    
   753.200012       2.12051010    
   753.299988       2.12089992    
   753.400024       2.12089992    
   753.500000       2.12145996    
   753.599976       2.12159991    
   753.700012       2.12181997    
   753.799988       2.12209010    
   753.900024       2.12209010    
   754.000000       2.12209010    
   754.099976       2.12209010    
   754.200012       2.12235999    
   754.299988       2.12285995    
   754.400024       2.12353992    
   754.500000       2.12353992    
   754.599976       2.12382007    
   754.700012       2.12420011    
   754.799988       2.12420011    
   754.900024       2.12462997    
   755.000000       2.12503004    
   755.099976       2.12521005    
   755.200012       2.12541008    
   755.299988       2.12600994    
   755.400024       2.12621999    
   755.500000       2.12621999    
   755.599976       2.12621999    
   755.700012       2.12673998    
   755.799988       2.12701988    
   755.900024       2.12714005    
   756.000000       2.12737012    
   756.099976       2.12787008    
   756.200012       2.12787008    
   756.299988       2.12817001    
   756.400024       2.12851000    
   756.500000       2.12869000    
   756.599976       2.12869000    
   756.700012       2.12909007    
   756.799988       2.12909007    
   756.900024       2.12970996    
   757.000000       2.13015008    
   757.099976       2.13046002    
   757.200012       2.13046002    
   757.299988       2.13074994    
   757.400024       2.13089991    
   757.500000       2.13123989    
   757.599976       2.13135004    
   757.700012       2.13156009    
   757.799988       2.13156009    
   757.900024       2.13182998    
   758.000000       2.13211989    
   758.099976       2.13211989    
   758.200012       2.13221002    
   758.299988       2.13233995    
   758.400024       2.13287997    
   758.500000       2.13345003    
   758.599976       2.13381004    
   758.700012       2.13474011    
   758.799988       2.13567996    
   758.900024       2.13604999    
   759.000000       2.13644004    
   759.099976       2.13644004    
   759.200012       2.13702989    
   759.299988       2.13702989    
   759.400024       2.13741994    
   759.500000       2.13756990    
   759.599976       2.13756990    
   759.700012       2.13852000    
   759.799988       2.13852000    
   759.900024       2.13910007    
   760.000000       2.13910007    
   760.099976       2.13949990    
   760.200012       2.13969994    
   760.299988       2.13988996    
   760.400024       2.14036989    
   760.500000       2.14066005    
   760.599976       2.14086008    
   760.700012       2.14086008    
   760.799988       2.14116001    
   760.900024       2.14140010    
   761.000000       2.14232993    
   761.099976       2.14258003    
   761.200012       2.14258003    
   761.299988       2.14324999    
   761.400024       2.14371991    
   761.500000       2.14420009    
   761.599976       2.14452004    
   761.700012       2.14452004    
   761.799988       2.14509010    
   761.900024       2.14509010    
   762.000000       2.14603996    
   762.099976       2.14603996    
   762.200012       2.14603996    
   762.299988       2.14663005    
   762.400024       2.14663005    
   762.500000       2.14663005    
   762.599976       2.14741993    
   762.700012       2.14831996    
   762.799988       2.14831996    
   762.900024       2.14858007    
   763.000000       2.14886999    
   763.099976       2.14930010    
   763.200012       2.14953995    
   763.299988       2.14989996    
   763.400024       2.14989996    
   763.500000       2.15019011    
   763.599976       2.15019011    
   763.700012       2.15051007    
   763.799988       2.15065002    
   763.900024       2.15065002    
   764.000000       2.15065002    
   764.099976       2.15065002    
   764.200012       2.15124989    
   764.299988       2.15159988    
   764.400024       2.15195990    
   764.500000       2.15232992    
   764.599976       2.15232992    
   764.700012       2.15232992    
   764.799988       2.15296006    
   764.900024       2.15359998    
   765.000000       2.15401006    
   765.099976       2.15401006    
   765.200012       2.15401006    
   765.299988       2.15430999    
   765.400024       2.15430999    
   765.500000       2.15447998    
   765.599976       2.15493989    
   765.700012       2.15531993    
   765.799988       2.15531993    
   765.900024       2.15604997    
   766.000000       2.15604997    
   766.099976       2.15627003    
   766.200012       2.15639997    
   766.299988       2.15666008    
   766.400024       2.15695000    
   766.500000       2.15724993    
   766.599976       2.15752006    
   766.700012       2.15752006    
   766.799988       2.15813994    
   766.900024       2.15834999    
   767.000000       2.15876007    
   767.099976       2.15901995    
   767.200012       2.15901995    
   767.299988       2.15937996    
   767.400024       2.15963006    
   767.500000       2.15963006    
   767.599976       2.15963006    
   767.700012       2.15981007    
   767.799988       2.16000009    
   767.900024       2.16000009    
   768.000000       2.16027999    
   768.099976       2.16027999    
   768.200012       2.16102004    
   768.299988       2.16102004    
   768.400024       2.16102004    
   768.500000       2.16119003    
   768.599976       2.16119003    
   768.700012       2.16175008    
   768.799988       2.16175008    
   768.900024       2.16205001    
   769.000000       2.16229010    
   769.099976       2.16229010    
   769.200012       2.16338992    
   769.299988       2.16356993    
   769.400024       2.16387010    
   769.500000       2.16388011    
   769.599976       2.16388011    
   769.700012       2.16388011    
   769.799988       2.16446996    
   769.900024       2.16509008    
   770.000000       2.16509008    
   770.099976       2.16573000    
   770.200012       2.16573000    
   770.299988       2.16601992    
   770.400024       2.16614008    
   770.500000       2.16649008    
   770.599976       2.16649008    
   770.700012       2.16681004    
   770.799988       2.16681004    
   770.900024       2.16751003    
   771.000000       2.16769004    
   771.099976       2.16795993    
   771.200012       2.16826010    
   771.299988       2.16862011    
   771.400024       2.16862011    
   771.500000       2.16879010    
   771.599976       2.16905999    
   771.700012       2.16905999    
   771.799988       2.16930008    
   771.900024       2.16953993    
   772.000000       2.16985011    
   772.099976       2.17007995    
   772.200012       2.17007995    
   772.299988       2.17045999    
   772.400024       2.17103004    
   772.500000       2.17154002    
   772.599976       2.17154002    
   772.700012       2.17231989    
   772.799988       2.17231989    
   772.900024       2.17231989    
   773.000000       2.17241001    
   773.099976       2.17265010    
   773.200012       2.17313004    
   773.299988       2.17334008    
   773.400024       2.17370009    
   773.500000       2.17370009    
   773.599976       2.17370009    
   773.700012       2.17426991    
   773.799988       2.17461991    
   773.900024       2.17461991    
   774.000000       2.17489004    
   774.099976       2.17489004    
   774.200012       2.17526007    
   774.299988       2.17588997    
   774.400024       2.17616010    
   774.500000       2.17670989    
   774.599976       2.17681003    
   774.700012       2.17741990    
   774.799988       2.17741990    
   774.900024       2.17782998    
   775.000000       2.17799997    
   775.099976       2.17799997    
   775.200012       2.17837000    
   775.299988       2.17925000    
   775.400024       2.17966008    
   775.500000       2.17983007    
   775.599976       2.18018007    
   775.700012       2.18018007    
   775.799988       2.18043995    
   775.900024       2.18104005    
   776.000000       2.18140006    
   776.099976       2.18158007    
   776.200012       2.18193007    
   776.299988       2.18248010    
   776.400024       2.18278003    
   776.500000       2.18299007    
   776.599976       2.18299007    
   776.700012       2.18326998    
   776.799988       2.18382001    
   776.900024       2.18446994    
   777.000000       2.18472004    
   777.099976       2.18472004    
   777.200012       2.18472004    
   777.299988       2.18494010    
   777.400024       2.18494010    
   777.500000       2.18548989    
   777.599976       2.18572998    
   777.700012       2.18619990    
   777.799988       2.18660998    
   777.900024       2.18719006    
   778.000000       2.18740010    
   778.099976       2.18740010    
   778.200012       2.18740010    
   778.299988       2.18751001    
   778.400024       2.18831992    
   778.500000       2.18831992    
   778.599976       2.18889999    
   778.700012       2.18889999    
   778.799988       2.18910003    
   778.900024       2.18950009    
   779.000000       2.18950009    
   779.099976       2.18950009    
   779.200012       2.19001007    
   779.299988       2.19055009    
   779.400024       2.19088006    
   779.500000       2.19130993    
   779.599976       2.19160008    
   779.700012       2.19160008    
   779.799988       2.19195008    
   779.900024       2.19215012    
   780.000000       2.19215012    
   780.099976       2.19245005    
   780.200012       2.19257998    
   780.299988       2.19281006    
   780.400024       2.19281006    
   780.500000       2.19317007    
   780.599976       2.19352007    
   780.700012       2.19352007    
   780.799988       2.19401002    
   780.900024       2.19474006    
   781.000000       2.19520998    
   781.099976       2.19520998    
   781.200012       2.19532990    
   781.299988       2.19565010    
   781.400024       2.19578004    
   781.500000       2.19591999    
   781.599976       2.19591999    
   781.700012       2.19661999    
   781.799988       2.19700003    
   781.900024       2.19727993    
   782.000000       2.19727993    
   782.099976       2.19753003    
   782.200012       2.19771004    
   782.299988       2.19771004    
   782.400024       2.19797993    
   782.500000       2.19807005    
   782.599976       2.19807005    
   782.700012       2.19860005    
   782.799988       2.19945002    
   782.900024       2.19972992    
   783.000000       2.19972992    
   783.099976       2.20032001    
   783.200012       2.20032001    
   783.299988       2.20060992    
   783.400024       2.20060992    
   783.500000       2.20089006    
   783.599976       2.20133996    
   783.700012       2.20133996    
   783.799988       2.20133996    
   783.900024       2.20168996    
   784.000000       2.20168996    
   784.099976       2.20212007    
   784.200012       2.20254993    
   784.299988       2.20284009    
   784.400024       2.20307994    
   784.500000       2.20357990    
   784.599976       2.20357990    
   784.700012       2.20388007    
   784.799988       2.20388007    
   784.900024       2.20443010    
   785.000000       2.20443010    
   785.099976       2.20450997    
   785.200012       2.20500994    
   785.299988       2.20521998    
   785.400024       2.20521998    
   785.500000       2.20583010    
   785.599976       2.20583010    
   785.700012       2.20583010    
   785.799988       2.20613003    
   785.900024       2.20658994    
   786.000000       2.20658994    
   786.099976       2.20691991    
   786.200012       2.20727992    
   786.299988       2.20737004    
   786.400024       2.20749998    
   786.500000       2.20780993    
   786.599976       2.20827007    
   786.700012       2.20847988    
   786.799988       2.20870996    
   786.900024       2.20893002    
   787.000000       2.20902991    
   787.099976       2.20931005    
   787.200012       2.20954990    
   787.299988       2.20983005    
   787.400024       2.20983005    
   787.500000       2.20983005    
   787.599976       2.20983005    
   787.700012       2.20999002    
   787.799988       2.21034002    
   787.900024       2.21034002    
   788.000000       2.21073008    
   788.099976       2.21073008    
   788.200012       2.21106005    
   788.299988       2.21133995    
   788.400024       2.21133995    
   788.500000       2.21159005    
   788.599976       2.21198010    
   788.700012       2.21216011    
   788.799988       2.21216011    
   788.900024       2.21216011    
   789.000000       2.21280003    
   789.099976       2.21304011    
   789.200012       2.21304011    
   789.299988       2.21373010    
   789.400024       2.21399999    
   789.500000       2.21441007    
   789.599976       2.21449995    
   789.700012       2.21449995    
   789.799988       2.21476007    
   789.900024       2.21476007    
   790.000000       2.21495008    
   790.099976       2.21522999    
   790.200012       2.21522999    
   790.299988       2.21522999    
   790.400024       2.21542001    
   790.500000       2.21584010    
   790.599976       2.21610999    
   790.700012       2.21638989    
   790.799988       2.21638989    
   790.900024       2.21686006    
   791.000000       2.21686006    
   791.099976       2.21712995    
   791.200012       2.21792006    
   791.299988       2.21812010    
   791.400024       2.21812010    
   791.500000       2.21844006    
   791.599976       2.21896005    
   791.700012       2.21896005    
   791.799988       2.21896005    
   791.900024       2.21942997    
   792.000000       2.21942997    
   792.099976       2.21942997    
   792.200012       2.21986008    
   792.299988       2.21986008    
   792.400024       2.22011995    
   792.500000       2.22041988    
   792.599976       2.22041988    
   792.700012       2.22061992    
   792.799988       2.22087002    
   792.900024       2.22087002    
   793.000000       2.22112012    
   793.099976       2.22128010    
   793.200012       2.22128010    
   793.299988       2.22128010    
   793.400024       2.22150993    
   793.500000       2.22180009    
   793.599976       2.22180009    
   793.700012       2.22248006    
   793.799988       2.22330999    
   793.900024       2.22370005    
   794.000000       2.22389007    
   794.099976       2.22424006    
   794.200012       2.22424006    
   794.299988       2.22424006    
   794.400024       2.22424006    
   794.500000       2.22538996    
   794.599976       2.22579002    
   794.700012       2.22642994    
   794.799988       2.22667003    
   794.900024       2.22691989    
   795.000000       2.22691989    
   795.099976       2.22742009    
   795.200012       2.22763991    
   795.299988       2.22801995    
   795.400024       2.22815990    
   795.500000       2.22839999    
   795.599976       2.22863007    
   795.700012       2.22900009    
   795.799988       2.22931004    
   795.900024       2.22931004    
   796.000000       2.22990990    
   796.099976       2.23055005    
   796.200012       2.23055005    
   796.299988       2.23055005    
   796.400024       2.23074007    
   796.500000       2.23074007    
   796.599976       2.23125005    
   796.700012       2.23153996    
   796.799988       2.23153996    
   796.900024       2.23178005    
   797.000000       2.23249006    
   797.099976       2.23249006    
   797.200012       2.23270988    
   797.299988       2.23291993    
   797.400024       2.23334002    
   797.500000       2.23348999    
   797.599976       2.23358011    
   797.700012       2.23365998    
   797.799988       2.23365998    
   797.900024       2.23393989    
   798.000000       2.23393989    
   798.099976       2.23438001    
   798.200012       2.23464990    
   798.299988       2.23477006    
   798.400024       2.23531008    
   798.500000       2.23531008    
   798.599976       2.23546004    
   798.700012       2.23625994    
   798.799988       2.23625994    
   798.900024       2.23701000    
   799.000000       2.23727012    
   799.099976       2.23727012    
   799.200012       2.23731995    
   799.299988       2.23778009    
   799.400024       2.23778009    
   799.500000       2.23829007    
   799.599976       2.23856997    
   799.700012       2.23856997    
   799.799988       2.23856997    
   799.900024       2.23914003    
   800.000000       2.23914003    
   800.099976       2.23930001    
   800.200012       2.23930001    
   800.299988       2.23959994    
   800.400024       2.23959994    
   800.500000       2.24002004    
   800.599976       2.24014997    
   800.700012       2.24077010    
   800.799988       2.24077010    
   800.900024       2.24077010    
   801.000000       2.24109006    
   801.099976       2.24109006    
   801.200012       2.24155998    
   801.299988       2.24155998    
   801.400024       2.24187994    
   801.500000       2.24254990    
   801.599976       2.24280000    
   801.700012       2.24291992    
   801.799988       2.24291992    
   801.900024       2.24305010    
   802.000000       2.24363995    
   802.099976       2.24383998    
   802.200012       2.24383998    
   802.299988       2.24383998    
   802.400024       2.24434996    
   802.500000       2.24434996    
   802.599976       2.24482012    
   802.700012       2.24482012    
   802.799988       2.24482012    
   802.900024       2.24515009    
   803.000000       2.24593997    
   803.099976       2.24593997    
   803.200012       2.24633002    
   803.299988       2.24652004    
   803.400024       2.24676991    
   803.500000       2.24690008    
   803.599976       2.24750996    
   803.700012       2.24761009    
   803.799988       2.24761009    
   803.900024       2.24831009    
   804.000000       2.24858999    
   804.099976       2.24893999    
   804.200012       2.24947000    
   804.299988       2.24947000    
   804.400024       2.24963999    
   804.500000       2.24963999    
   804.599976       2.24963999    
   804.700012       2.25028992    
   804.799988       2.25028992    
   804.900024       2.25055003    
   805.000000       2.25076008    
   805.099976       2.25076008    
   805.200012       2.25132990    
   805.299988       2.25132990    
   805.400024       2.25195003    
   805.500000       2.25195003    
   805.599976       2.25195003    
   805.700012       2.25208998    
   805.799988       2.25252008    
   805.900024       2.25252008    
   806.000000       2.25279999    
   806.099976       2.25293994    
   806.200012       2.25308990    
   806.299988       2.25308990    
   806.400024       2.25370002    
   806.500000       2.25397992    
   806.599976       2.25429010    
   806.700012       2.25452995    
   806.799988       2.25452995    
   806.900024       2.25463009    
   807.000000       2.25463009    
   807.099976       2.25484991    
   807.200012       2.25513005    
   807.299988       2.25539994    
   807.400024       2.25570989    
   807.500000       2.25603008    
   807.599976       2.25603008    
   807.700012       2.25636005    
   807.799988       2.25659990    
   807.900024       2.25681996    
   808.000000       2.25750995    
   808.099976       2.25844002    
   808.200012       2.25883007    
   808.299988       2.25939989    
   808.400024       2.25939989    
   808.500000       2.26049995    
   808.599976       2.26081991    
   808.700012       2.26081991    
   808.799988       2.26120996    
   808.900024       2.26120996    
   809.000000       2.26120996    
   809.099976       2.26179004    
   809.200012       2.26210999    
   809.299988       2.26272988    
   809.400024       2.26272988    
   809.500000       2.26293993    
   809.599976       2.26293993    
   809.700012       2.26349998    
   809.799988       2.26349998    
   809.900024       2.26349998    
   810.000000       2.26396990    
   810.099976       2.26396990    
   810.200012       2.26419997    
   810.299988       2.26455998    
   810.400024       2.26455998    
   810.500000       2.26455998    
   810.599976       2.26513004    
   810.700012       2.26513004    
   810.799988       2.26545000    
   810.900024       2.26545000    
   811.000000       2.26661992    
   811.099976       2.26732993    
   811.200012       2.26747990    
   811.299988       2.26775002    
   811.400024       2.26785994    
   811.500000       2.26832008    
   811.599976       2.26832008    
   811.700012       2.26861000    
   811.799988       2.26922989    
   811.900024       2.26949000    
   812.000000       2.27011991    
   812.099976       2.27056003    
   812.200012       2.27160001    
   812.299988       2.27160001    
   812.400024       2.27285004    
   812.500000       2.27302003    
   812.599976       2.27325010    
   812.700012       2.27341008    
   812.799988       2.27341008    
   812.900024       2.27341008    
   813.000000       2.27405000    
   813.099976       2.27405000    
   813.200012       2.27432990    
   813.299988       2.27432990    
   813.400024       2.27432990    
   813.500000       2.27442002    
   813.599976       2.27487993    
   813.700012       2.27499008    
   813.799988       2.27499008    
   813.900024       2.27564001    
   814.000000       2.27645993    
   814.099976       2.27706003    
   814.200012       2.27731991    
   814.299988       2.27758002    
   814.400024       2.27775002    
   814.500000       2.27820992    
   814.599976       2.27887988    
   814.700012       2.27887988    
   814.799988       2.27887988    
   814.900024       2.27925992    
   815.000000       2.27991009    
   815.099976       2.28007007    
   815.200012       2.28030992    
   815.299988       2.28030992    
   815.400024       2.28067994    
   815.500000       2.28067994    
   815.599976       2.28100991    
   815.700012       2.28134990    
   815.799988       2.28190994    
   815.900024       2.28190994    
   816.000000       2.28225994    
   816.099976       2.28233004    
   816.200012       2.28273010    
   816.299988       2.28273010    
   816.400024       2.28291011    
   816.500000       2.28307009    
   816.599976       2.28328991    
   816.700012       2.28328991    
   816.799988       2.28382993    
   816.900024       2.28382993    
   817.000000       2.28445005    
   817.099976       2.28445005    
   817.200012       2.28445005    
   817.299988       2.28543997    
   817.400024       2.28543997    
   817.500000       2.28574991    
   817.599976       2.28574991    
   817.700012       2.28585005    
   817.799988       2.28619003    
   817.900024       2.28646994    
   818.000000       2.28678012    
   818.099976       2.28678012    
   818.200012       2.28713989    
   818.299988       2.28740001    
   818.400024       2.28740001    
   818.500000       2.28779006    
   818.599976       2.28799009    
   818.700012       2.28799009    
   818.799988       2.28827000    
   818.900024       2.28888011    
   819.000000       2.28923011    
   819.099976       2.28955007    
   819.200012       2.29021001    
   819.299988       2.29021001    
   819.400024       2.29021001    
   819.500000       2.29021001    
   819.599976       2.29060006    
   819.700012       2.29108000    
   819.799988       2.29152989    
   819.900024       2.29181004    
   820.000000       2.29181004    
   820.099976       2.29219007    
   820.200012       2.29228997    
   820.299988       2.29228997    
   820.400024       2.29228997    
   820.500000       2.29299998    
   820.599976       2.29330993    
   820.700012       2.29330993    
   820.799988       2.29330993    
   820.900024       2.29385996    
   821.000000       2.29403996    
   821.099976       2.29403996    
   821.200012       2.29403996    
   821.299988       2.29500008    
   821.400024       2.29531002    
   821.500000       2.29573011    
   821.599976       2.29588008    
   821.700012       2.29618001    
   821.799988       2.29650998    
   821.900024       2.29683995    
   822.000000       2.29683995    
   822.099976       2.29743004    
   822.200012       2.29771996    
   822.299988       2.29801989    
   822.400024       2.29801989    
   822.500000       2.29860997    
   822.599976       2.29920006    
   822.700012       2.29920006    
   822.799988       2.29971004    
   822.900024       2.29971004    
   823.000000       2.30004001    
   823.099976       2.30004001    
   823.200012       2.30034995    
   823.299988       2.30034995    
   823.400024       2.30049992    
   823.500000       2.30049992    
   823.599976       2.30049992    
   823.700012       2.30074000    
   823.799988       2.30092001    
   823.900024       2.30153990    
   824.000000       2.30169010    
   824.099976       2.30212998    
   824.200012       2.30232000    
   824.299988       2.30232000    
   824.400024       2.30275011    
   824.500000       2.30275011    
   824.599976       2.30340004    
   824.700012       2.30340004    
   824.799988       2.30367994    
   824.900024       2.30416989    
   825.000000       2.30416989    
   825.099976       2.30444002    
   825.200012       2.30467010    
   825.299988       2.30534005    
   825.400024       2.30558991    
   825.500000       2.30651999    
   825.599976       2.30741000    
   825.700012       2.30741000    
   825.799988       2.30766010    
   825.900024       2.30781007    
   826.000000       2.30781007    
   826.099976       2.30816007    
   826.200012       2.30876994    
   826.299988       2.30876994    
   826.400024       2.30876994    
   826.500000       2.30970001    
   826.599976       2.30998993    
   826.700012       2.31146002    
   826.799988       2.31167006    
   826.900024       2.31212997    
   827.000000       2.31243992    
   827.099976       2.31307006    
   827.200012       2.31331992    
   827.299988       2.31331992    
   827.400024       2.31331992    
   827.500000       2.31385994    
   827.599976       2.31385994    
   827.700012       2.31431007    
   827.799988       2.31431007    
   827.900024       2.31529999    
   828.000000       2.31562996    
   828.099976       2.31627011    
   828.200012       2.31693006    
   828.299988       2.31693006    
   828.400024       2.31719995    
   828.500000       2.31748009    
   828.599976       2.31748009    
   828.700012       2.31796002    
   828.799988       2.31870008    
   828.900024       2.31908011    
   829.000000       2.31908011    
   829.099976       2.31928992    
   829.200012       2.31996012    
   829.299988       2.31996012    
   829.400024       2.31996012    
   829.500000       2.32053995    
   829.599976       2.32053995    
   829.700012       2.32073998    
   829.799988       2.32104993    
   829.900024       2.32104993    
   830.000000       2.32133007    
   830.099976       2.32194996    
   830.200012       2.32241011    
   830.299988       2.32259011    
   830.400024       2.32259011    
   830.500000       2.32278991    
   830.599976       2.32278991    
   830.700012       2.32328010    
   830.799988       2.32328010    
   830.900024       2.32328010    
   831.000000       2.32363009    
   831.099976       2.32397008    
   831.200012       2.32484007    
   831.299988       2.32484007    
   831.400024       2.32525992    
   831.500000       2.32541990    
   831.599976       2.32550001    
   831.700012       2.32597995    
   831.799988       2.32620001    
   831.900024       2.32646990    
   832.000000       2.32653999    
   832.099976       2.32674003    
   832.200012       2.32697010    
   832.299988       2.32697010    
   832.400024       2.32742000    
   832.500000       2.32771993    
   832.599976       2.32771993    
   832.700012       2.32803011    
   832.799988       2.32828999    
   832.900024       2.32828999    
   833.000000       2.32883000    
   833.099976       2.32946992    
   833.200012       2.33065009    
   833.299988       2.33100009    
   833.400024       2.33125997    
   833.500000       2.33125997    
   833.599976       2.33172989    
   833.700012       2.33206010    
   833.799988       2.33228993    
   833.900024       2.33277988    
   834.000000       2.33277988    
   834.099976       2.33301997    
   834.200012       2.33319998    
   834.299988       2.33362007    
   834.400024       2.33386993    
   834.500000       2.33401990    
   834.599976       2.33465004    
   834.700012       2.33518004    
   834.799988       2.33556008    
   834.900024       2.33556008    
   835.000000       2.33646989    
   835.099976       2.33708000    
   835.200012       2.33745003    
   835.299988       2.33772993    
   835.400024       2.33799005    
   835.500000       2.33820009    
   835.599976       2.33820009    
   835.700012       2.33829999    
   835.799988       2.33846998    
   835.900024       2.33862996    
   836.000000       2.33930993    
   836.099976       2.33961010    
   836.200012       2.33961010    
   836.299988       2.33980989    
   836.400024       2.34021997    
   836.500000       2.34060001    
   836.599976       2.34060001    
   836.700012       2.34115005    
   836.799988       2.34186006    
   836.900024       2.34210992    
   837.000000       2.34210992    
   837.099976       2.34231997    
   837.200012       2.34261990    
   837.299988       2.34261990    
   837.400024       2.34287000    
   837.500000       2.34327006    
   837.599976       2.34354997    
   837.700012       2.34354997    
   837.799988       2.34385991    
   837.900024       2.34385991    
   838.000000       2.34417009    
   838.099976       2.34417009    
   838.200012       2.34477997    
   838.299988       2.34547997    
   838.400024       2.34547997    
   838.500000       2.34568000    
   838.599976       2.34568000    
   838.700012       2.34568000    
   838.799988       2.34588003    
   838.900024       2.34598994    
   839.000000       2.34626007    
   839.099976       2.34626007    
   839.200012       2.34687996    
   839.299988       2.34698009    
   839.400024       2.34717011    
   839.500000       2.34745002    
   839.599976       2.34776998    
   839.700012       2.34830999    
   839.799988       2.34851003    
   839.900024       2.34851003    
   840.000000       2.34851003    
   840.099976       2.34851003    
   840.200012       2.34856009    
   840.299988       2.34967995    
   840.400024       2.35003996    
   840.500000       2.35074997    
   840.599976       2.35074997    
   840.700012       2.35112000    
   840.799988       2.35112000    
   840.900024       2.35173988    
   841.000000       2.35208011    
   841.099976       2.35228992    
   841.200012       2.35250998    
   841.299988       2.35288000    
   841.400024       2.35288000    
   841.500000       2.35315990    
   841.599976       2.35331011    
   841.700012       2.35368991    
   841.799988       2.35382009    
   841.900024       2.35382009    
   842.000000       2.35455990    
   842.099976       2.35455990    
   842.200012       2.35486007    
   842.299988       2.35509992    
   842.400024       2.35542989    
   842.500000       2.35599995    
   842.599976       2.35623002    
   842.700012       2.35623002    
   842.799988       2.35647988    
   842.900024       2.35647988    
   843.000000       2.35670996    
   843.099976       2.35670996    
   843.200012       2.35749006    
   843.299988       2.35789990    
   843.400024       2.35789990    
   843.500000       2.35812998    
   843.599976       2.35874009    
   843.700012       2.35901999    
   843.799988       2.35901999    
   843.900024       2.35932994    
   844.000000       2.35952997    
   844.099976       2.35963988    
   844.200012       2.35981989    
   844.299988       2.35981989    
   844.400024       2.36010003    
   844.500000       2.36070991    
   844.599976       2.36104989    
   844.700012       2.36104989    
   844.799988       2.36160994    
   844.900024       2.36195993    
   845.000000       2.36221004    
   845.099976       2.36241007    
   845.200012       2.36256003    
   845.299988       2.36286998    
   845.400024       2.36307001    
   845.500000       2.36307001    
   845.599976       2.36307001    
   845.700012       2.36330009    
   845.799988       2.36357999    
   845.900024       2.36357999    
   846.000000       2.36443996    
   846.099976       2.36476994    
   846.200012       2.36508989    
   846.299988       2.36540008    
   846.400024       2.36565995    
   846.500000       2.36629009    
   846.599976       2.36707997    
   846.700012       2.36707997    
   846.799988       2.36731005    
   846.900024       2.36771989    
   847.000000       2.36771989    
   847.099976       2.36799002    
   847.200012       2.36841989    
   847.299988       2.36841989    
   847.400024       2.36873007    
   847.500000       2.36888003    
   847.599976       2.36888003    
   847.700012       2.36933994    
   847.799988       2.36979008    
   847.900024       2.36979008    
   848.000000       2.37010002    
   848.099976       2.37010002    
   848.200012       2.37035990    
   848.299988       2.37038994    
   848.400024       2.37071991    
   848.500000       2.37071991    
   848.599976       2.37097001    
   848.700012       2.37112999    
   848.799988       2.37140012    
   848.900024       2.37216997    
   849.000000       2.37216997    
   849.099976       2.37216997    
   849.200012       2.37259007    
   849.299988       2.37298012    
   849.400024       2.37298012    
   849.500000       2.37329006    
   849.599976       2.37403011    
   849.700012       2.37403011    
   849.799988       2.37492990    
   849.900024       2.37522006    
   850.000000       2.37533998    
   850.099976       2.37533998    
   850.200012       2.37555003    
   850.299988       2.37555003    
   850.400024       2.37641001    
   850.500000       2.37641001    
   850.599976       2.37694001    
   850.700012       2.37726998    
   850.799988       2.37726998    
   850.900024       2.37758994    
   851.000000       2.37835002    
   851.099976       2.37860990    
   851.200012       2.37883997    
   851.299988       2.37908006    
   851.400024       2.37937999    
   851.500000       2.37972999    
   851.599976       2.37972999    
   851.700012       2.37988997    
   851.799988       2.38011003    
   851.900024       2.38032007    
   852.000000       2.38032007    
   852.099976       2.38109994    
   852.200012       2.38109994    
   852.299988       2.38109994    
   852.400024       2.38137007    
   852.500000       2.38137007    
   852.599976       2.38207006    
   852.700012       2.38207006    
   852.799988       2.38286996    
   852.900024       2.38286996    
   853.000000       2.38311005    
   853.099976       2.38311005    
   853.200012       2.38334990    
   853.299988       2.38334990    
   853.400024       2.38386011    
   853.500000       2.38468003    
   853.599976       2.38468003    
   853.700012       2.38468003    
   853.799988       2.38512993    
   853.900024       2.38537002    
   854.000000       2.38594007    
   854.099976       2.38616991    
   854.200012       2.38680005    
   854.299988       2.38680005    
   854.400024       2.38714004    
   854.500000       2.38744998    
   854.599976       2.38744998    
   854.700012       2.38779998    
   854.799988       2.38797998    
   854.900024       2.38837004    
   855.000000       2.38915992    
   855.099976       2.38915992    
   855.200012       2.39018989    
   855.299988       2.39018989    
   855.400024       2.39018989    
   855.500000       2.39096999    
   855.599976       2.39160991    
   855.700012       2.39160991    
   855.799988       2.39183998    
   855.900024       2.39206004    
   856.000000       2.39245009    
   856.099976       2.39293003    
   856.200012       2.39317989    
   856.299988       2.39373994    
   856.400024       2.39373994    
   856.500000       2.39403009    
   856.599976       2.39403009    
   856.700012       2.39403009    
   856.799988       2.39467001    
   856.900024       2.39485002    
   857.000000       2.39509010    
   857.099976       2.39532995    
   857.200012       2.39532995    
   857.299988       2.39532995    
   857.400024       2.39532995    
   857.500000       2.39602995    
   857.599976       2.39712000    
   857.700012       2.39712000    
   857.799988       2.39713001    
   857.900024       2.39730000    
   858.000000       2.39749002    
   858.099976       2.39780998    
   858.200012       2.39849997    
   858.299988       2.39891005    
   858.400024       2.39927006    
   858.500000       2.39960003    
   858.599976       2.39976001    
   858.700012       2.39976001    
   858.799988       2.40023994    
   858.900024       2.40023994    
   859.000000       2.40023994    
   859.099976       2.40049005    
   859.200012       2.40049005    
   859.299988       2.40074992    
   859.400024       2.40098000    
   859.500000       2.40157008    
   859.599976       2.40166998    
   859.700012       2.40195990    
   859.799988       2.40223002    
   859.900024       2.40223002    
   860.000000       2.40257001    
   860.099976       2.40287995    
   860.200012       2.40347004    
   860.299988       2.40347004    
   860.400024       2.40367007    
   860.500000       2.40446997    
   860.599976       2.40465999    
   860.700012       2.40515995    
   860.799988       2.40535998    
   860.900024       2.40535998    
   861.000000       2.40577006    
   861.099976       2.40640998    
   861.200012       2.40640998    
   861.299988       2.40640998    
   861.400024       2.40667009    
   861.500000       2.40700006    
   861.599976       2.40700006    
   861.700012       2.40709996    
   861.799988       2.40709996    
   861.900024       2.40721011    
   862.000000       2.40746999    
   862.099976       2.40773010    
   862.200012       2.40799999    
   862.299988       2.40799999    
   862.400024       2.40826988    
   862.500000       2.40851998    
   862.599976       2.40908003    
   862.700012       2.40908003    
   862.799988       2.40941000    
   862.900024       2.40941000    
   863.000000       2.40970993    
   863.099976       2.40970993    
   863.200012       2.41003990    
   863.299988       2.41029000    
   863.400024       2.41029000    
   863.500000       2.41032004    
   863.599976       2.41043997    
   863.700012       2.41043997    
   863.799988       2.41066003    
   863.900024       2.41110992    
   864.000000       2.41110992    
   864.099976       2.41136003    
   864.200012       2.41136003    
   864.299988       2.41167998    
   864.400024       2.41197991    
   864.500000       2.41264009    
   864.599976       2.41301990    
   864.700012       2.41351008    
   864.799988       2.41351008    
   864.900024       2.41372991    
   865.000000       2.41372991    
   865.099976       2.41452003    
   865.200012       2.41473007    
   865.299988       2.41511011    
   865.400024       2.41511011    
   865.500000       2.41564989    
   865.599976       2.41602993    
   865.700012       2.41633010    
   865.799988       2.41707993    
   865.900024       2.41727996    
   866.000000       2.41727996    
   866.099976       2.41795993    
   866.200012       2.41842008    
   866.299988       2.41842008    
   866.400024       2.41842008    
   866.500000       2.41891003    
   866.599976       2.41910005    
   866.700012       2.41952991    
   866.799988       2.41952991    
   866.900024       2.41952991    
   867.000000       2.41952991    
   867.099976       2.41973996    
   867.200012       2.41992998    
   867.299988       2.42020011    
   867.400024       2.42053008    
   867.500000       2.42073011    
   867.599976       2.42073011    
   867.700012       2.42109990    
   867.799988       2.42109990    
   867.900024       2.42154002    
   868.000000       2.42181993    
   868.099976       2.42181993    
   868.200012       2.42181993    
   868.299988       2.42263007    
   868.400024       2.42301989    
   868.500000       2.42330003    
   868.599976       2.42359996    
   868.700012       2.42406011    
   868.799988       2.42438006    
   868.900024       2.42438006    
   869.000000       2.42501998    
   869.099976       2.42519999    
   869.200012       2.42549992    
   869.299988       2.42565989    
   869.400024       2.42581010    
   869.500000       2.42633009    
   869.599976       2.42663002    
   869.700012       2.42663002    
   869.799988       2.42710996    
   869.900024       2.42773008    
   870.000000       2.42773008    
   870.099976       2.42773008    
   870.200012       2.42829990    
   870.299988       2.42867994    
   870.400024       2.42934990    
   870.500000       2.42970991    
   870.599976       2.43010998    
   870.700012       2.43010998    
   870.799988       2.43010998    
   870.900024       2.43041992    
   871.000000       2.43096995    
   871.099976       2.43096995    
   871.200012       2.43164992    
   871.299988       2.43198991    
   871.400024       2.43243003    
   871.500000       2.43270993    
   871.599976       2.43302989    
   871.700012       2.43356991    
   871.799988       2.43356991    
   871.900024       2.43392992    
   872.000000       2.43419003    
   872.099976       2.43474007    
   872.200012       2.43474007    
   872.299988       2.43492007    
   872.400024       2.43500996    
   872.500000       2.43544006    
   872.599976       2.43588996    
   872.700012       2.43588996    
   872.799988       2.43624997    
   872.900024       2.43649006    
   873.000000       2.43673992    
   873.099976       2.43703008    
   873.200012       2.43771005    
   873.299988       2.43771005    
   873.400024       2.43771005    
   873.500000       2.43771005    
   873.599976       2.43836999    
   873.700012       2.43861008    
   873.799988       2.43861008    
   873.900024       2.43871999    
   874.000000       2.43885994    
   874.099976       2.43885994    
   874.200012       2.43911004    
   874.299988       2.43926001    
   874.400024       2.43969989    
   874.500000       2.43969989    
   874.599976       2.44166994    
   874.700012       2.44166994    
   874.799988       2.44177008    
   874.900024       2.44200993    
   875.000000       2.44229007    
   875.099976       2.44247007    
   875.200012       2.44271994    
   875.299988       2.44291997    
   875.400024       2.44384003    
   875.500000       2.44419003    
   875.599976       2.44419003    
   875.700012       2.44455004    
   875.799988       2.44455004    
   875.900024       2.44529009    
   876.000000       2.44538999    
   876.099976       2.44588995    
   876.200012       2.44632006    
   876.299988       2.44700003    
   876.400024       2.44700003    
   876.500000       2.44735003    
   876.599976       2.44765997    
   876.700012       2.44805002    
   876.799988       2.44928002    
   876.900024       2.44928002    
   877.000000       2.44942999    
   877.099976       2.44942999    
   877.200012       2.45001006    
   877.299988       2.45001006    
   877.400024       2.45014000    
   877.500000       2.45014000    
   877.599976       2.45063996    
   877.700012       2.45084000    
   877.799988       2.45121002    
   877.900024       2.45145011    
   878.000000       2.45190001    
   878.099976       2.45190001    
   878.200012       2.45290995    
   878.299988       2.45290995    
   878.400024       2.45290995    
   878.500000       2.45300007    
   878.599976       2.45327997    
   878.700012       2.45354009    
   878.799988       2.45384002    
   878.900024       2.45384002    
   879.000000       2.45384002    
   879.099976       2.45419002    
   879.200012       2.45439005    
   879.299988       2.45504999    
   879.400024       2.45541000    
   879.500000       2.45555997    
   879.599976       2.45580006    
   879.700012       2.45672989    
   879.799988       2.45672989    
   879.900024       2.45712996    
   880.000000       2.45752001    
   880.099976       2.45777988    
   880.200012       2.45777988    
   880.299988       2.45777988    
   880.400024       2.45859003    
   880.500000       2.45880008    
   880.599976       2.45894003    
   880.700012       2.45917010    
   880.799988       2.45917010    
   880.900024       2.45917010    
   881.000000       2.45917010    
   881.099976       2.45955992    
   881.200012       2.46009994    
   881.299988       2.46024990    
   881.400024       2.46052003    
   881.500000       2.46115994    
   881.599976       2.46115994    
   881.700012       2.46135998    
   881.799988       2.46192002    
   881.900024       2.46192002    
   882.000000       2.46216989    
   882.099976       2.46216989    
   882.200012       2.46314001    
   882.299988       2.46314001    
   882.400024       2.46387005    
   882.500000       2.46422005    
   882.599976       2.46422005    
   882.700012       2.46476007    
   882.799988       2.46476007    
   882.900024       2.46499991    
   883.000000       2.46542001    
   883.099976       2.46542001    
   883.200012       2.46618009    
   883.299988       2.46618009    
   883.400024       2.46618009    
   883.500000       2.46618009    
   883.599976       2.46618009    
   883.700012       2.46644998    
   883.799988       2.46668005    
   883.900024       2.46689010    
   884.000000       2.46710992    
   884.099976       2.46757007    
   884.200012       2.46778989    
   884.299988       2.46810007    
   884.400024       2.46810007    
   884.500000       2.46845007    
   884.599976       2.46845007    
   884.700012       2.46865010    
   884.799988       2.46943998    
   884.900024       2.46967006    
   885.000000       2.47008991    
   885.099976       2.47039008    
   885.200012       2.47091007    
   885.299988       2.47147989    
   885.400024       2.47170997    
   885.500000       2.47170997    
   885.599976       2.47236991    
   885.700012       2.47303009    
   885.799988       2.47303009    
   885.900024       2.47330999    
   886.000000       2.47373009    
   886.099976       2.47424006    
   886.200012       2.47451997    
   886.299988       2.47490001    
   886.400024       2.47508001    
   886.500000       2.47508001    
   886.599976       2.47554994    
   886.700012       2.47583008    
   886.799988       2.47621012    
   886.900024       2.47621012    
   887.000000       2.47657990    
   887.099976       2.47683001    
   887.200012       2.47737002    
   887.299988       2.47737002    
   887.400024       2.47737002    
   887.500000       2.47807002    
   887.599976       2.47807002    
   887.700012       2.47871995    
   887.799988       2.47915006    
   887.900024       2.47940993    
   888.000000       2.47961998    
   888.099976       2.48000002    
   888.200012       2.48028994    
   888.299988       2.48074007    
   888.400024       2.48124003    
   888.500000       2.48174000    
   888.599976       2.48213005    
   888.700012       2.48295999    
   888.799988       2.48358011    
   888.900024       2.48385000    
   889.000000       2.48412991    
   889.099976       2.48412991    
   889.200012       2.48412991    
   889.299988       2.48436999    
   889.400024       2.48475003    
   889.500000       2.48511004    
   889.599976       2.48534989    
   889.700012       2.48552990    
   889.799988       2.48597002    
   889.900024       2.48656988    
   890.000000       2.48690009    
   890.099976       2.48719001    
   890.200012       2.48719001    
   890.299988       2.48747993    
   890.400024       2.48749995    
   890.500000       2.48749995    
   890.599976       2.48749995    
   890.700012       2.48839998    
   890.799988       2.48839998    
   890.900024       2.48873997    
   891.000000       2.48926997    
   891.099976       2.48926997    
   891.200012       2.48926997    
   891.299988       2.49002004    
   891.400024       2.49002004    
   891.500000       2.49027991    
   891.599976       2.49088001    
   891.700012       2.49088001    
   891.799988       2.49091005    
   891.900024       2.49108005    
   892.000000       2.49108005    
   892.099976       2.49136996    
   892.200012       2.49136996    
   892.299988       2.49136996    
   892.400024       2.49193001    
   892.500000       2.49193001    
   892.599976       2.49214005    
   892.700012       2.49243999    
   892.799988       2.49255991    
   892.900024       2.49255991    
   893.000000       2.49286008    
   893.099976       2.49318004    
   893.200012       2.49342990    
   893.299988       2.49376988    
   893.400024       2.49421000    
   893.500000       2.49456000    
   893.599976       2.49456000    
   893.700012       2.49456000    
   893.799988       2.49456000    
   893.900024       2.49483991    
   894.000000       2.49483991    
   894.099976       2.49556994    
   894.200012       2.49593997    
   894.299988       2.49604011    
   894.400024       2.49604011    
   894.500000       2.49604011    
   894.599976       2.49654007    
   894.700012       2.49679995    
   894.799988       2.49768996    
   894.900024       2.49795008    
   895.000000       2.49854994    
   895.099976       2.49967003    
   895.200012       2.49992990    
   895.299988       2.50020003    
   895.400024       2.50020003    
   895.500000       2.50075006    
   895.599976       2.50166011    
   895.700012       2.50166011    
   895.799988       2.50166011    
   895.900024       2.50166011    
   896.000000       2.50197005    
   896.099976       2.50197005    
   896.200012       2.50228000    
   896.299988       2.50306010    
   896.400024       2.50306010    
   896.500000       2.50377989    
   896.599976       2.50411010    
   896.700012       2.50411010    
   896.799988       2.50466990    
   896.900024       2.50703001    
   897.000000       2.50703001    
   897.099976       2.50737000    
   897.200012       2.50755000    
   897.299988       2.50798011    
   897.400024       2.50866008    
   897.500000       2.50917006    
   897.599976       2.50948000    
   897.700012       2.50973010    
   897.799988       2.50973010    
   897.900024       2.50973010    
   898.000000       2.51004004    
   898.099976       2.51004004    
   898.200012       2.51004004    
   898.299988       2.51055002    
   898.400024       2.51055002    
   898.500000       2.51055002    
   898.599976       2.51119995    
   898.700012       2.51149988    
   898.799988       2.51183009    
   898.900024       2.51183009    
   899.000000       2.51229000    
   899.099976       2.51229000    
   899.200012       2.51229000    
   899.299988       2.51256990    
   899.400024       2.51335001    
   899.500000       2.51335001    
   899.599976       2.51335001    
   899.700012       2.51335001    
   899.799988       2.51335001    
   899.900024       2.51392007    
   900.000000       2.51424003    
   900.099976       2.51518989    
   900.200012       2.51568007    
   900.299988       2.51571012    
   900.400024       2.51652002    
   900.500000       2.51652002    
   900.599976       2.51709008    
   900.700012       2.51709008    
   900.799988       2.51740003    
   900.900024       2.51861000    
   901.000000       2.51861000    
   901.099976       2.51924992    
   901.200012       2.51968002    
   901.299988       2.52108002    
   901.400024       2.52108002    
   901.500000       2.52140999    
   901.599976       2.52158999    
   901.700012       2.52158999    
   901.799988       2.52207994    
   901.900024       2.52227998    
   902.000000       2.52227998    
   902.099976       2.52238011    
   902.200012       2.52273011    
   902.299988       2.52273011    
   902.400024       2.52273011    
   902.500000       2.52293992    
   902.599976       2.52293992    
   902.700012       2.52342010    
   902.799988       2.52381992    
   902.900024       2.52421999    
   903.000000       2.52421999    
   903.099976       2.52421999    
   903.200012       2.52443004    
   903.299988       2.52466989    
   903.400024       2.52493000    
   903.500000       2.52493000    
   903.599976       2.52493000    
   903.700012       2.52526999    
   903.799988       2.52554011    
   903.900024       2.52587008    
   904.000000       2.52617002    
   904.099976       2.52654004    
   904.200012       2.52682996    
   904.299988       2.52715993    
   904.400024       2.52762008    
   904.500000       2.52777004    
   904.599976       2.52777004    
   904.700012       2.52777004    
   904.799988       2.52801991    
   904.900024       2.52832007    
   905.000000       2.52832007    
   905.099976       2.52841997    
   905.200012       2.52870989    
   905.299988       2.52901006    
   905.400024       2.52924991    
   905.500000       2.52967000    
   905.599976       2.53010011    
   905.700012       2.53169990    
   905.799988       2.53245997    
   905.900024       2.53245997    
   906.000000       2.53272009    
   906.099976       2.53294992    
   906.200012       2.53294992    
   906.299988       2.53294992    
   906.400024       2.53294992    
   906.500000       2.53369999    
   906.599976       2.53395009    
   906.700012       2.53424001    
   906.799988       2.53494000    
   906.900024       2.53522992    
   907.000000       2.53537989    
   907.099976       2.53570008    
   907.200012       2.53604007    
   907.299988       2.53604007    
   907.400024       2.53644991    
   907.500000       2.53661990    
   907.599976       2.53688002    
   907.700012       2.53688002    
   907.799988       2.53770995    
   907.900024       2.53770995    
   908.000000       2.53770995    
   908.099976       2.53770995    
   908.200012       2.53822994    
   908.299988       2.53822994    
   908.400024       2.53884006    
   908.500000       2.53884006    
   908.599976       2.53907990    
   908.700012       2.53907990    
   908.799988       2.53934002    
   908.900024       2.54008007    
   909.000000       2.54076004    
   909.099976       2.54115009    
   909.200012       2.54140997    
   909.299988       2.54169989    
   909.400024       2.54203010    
   909.500000       2.54233003    
   909.599976       2.54276991    
   909.700012       2.54276991    
   909.799988       2.54276991    
   909.900024       2.54276991    
   910.000000       2.54304004    
   910.099976       2.54304004    
   910.200012       2.54331994    
   910.299988       2.54368997    
   910.400024       2.54368997    
   910.500000       2.54394007    
   910.599976       2.54394007    
   910.700012       2.54417992    
   910.799988       2.54452991    
   910.900024       2.54466009    
   911.000000       2.54505992    
   911.099976       2.54534006    
   911.200012       2.54534006    
   911.299988       2.54555011    
   911.400024       2.54587007    
   911.500000       2.54677010    
   911.599976       2.54714990    
   911.700012       2.54714990    
   911.799988       2.54779005    
   911.900024       2.54801011    
   912.000000       2.54801011    
   912.099976       2.54839993    
   912.200012       2.54912996    
   912.299988       2.54939008    
   912.400024       2.54939008    
   912.500000       2.54994011    
   912.599976       2.55010009    
   912.700012       2.55010009    
   912.799988       2.55061007    
   912.900024       2.55082011    
   913.000000       2.55082011    
   913.099976       2.55101991    
   913.200012       2.55101991    
   913.299988       2.55159998    
   913.400024       2.55192995    
   913.500000       2.55228996    
   913.599976       2.55261993    
   913.700012       2.55300999    
   913.799988       2.55322003    
   913.900024       2.55322003    
   914.000000       2.55332994    
   914.099976       2.55346990    
   914.200012       2.55374002    
   914.299988       2.55374002    
   914.400024       2.55407000    
   914.500000       2.55407000    
   914.599976       2.55420995    
   914.700012       2.55436993    
   914.799988       2.55507994    
   914.900024       2.55571008    
   915.000000       2.55571008    
   915.099976       2.55603004    
   915.200012       2.55639005    
   915.299988       2.55675006    
   915.400024       2.55708003    
   915.500000       2.55708003    
   915.599976       2.55708003    
   915.700012       2.55738997    
   915.799988       2.55772996    
   915.900024       2.55772996    
   916.000000       2.55802011    
   916.099976       2.55849004    
   916.200012       2.55849004    
   916.299988       2.55886006    
   916.400024       2.55886006    
   916.500000       2.55962992    
   916.599976       2.55990005    
   916.700012       2.55990005    
   916.799988       2.56028008    
   916.900024       2.56064010    
   917.000000       2.56096005    
   917.099976       2.56125998    
   917.200012       2.56125998    
   917.299988       2.56188011    
   917.400024       2.56222010    
   917.500000       2.56272006    
   917.599976       2.56272006    
   917.700012       2.56272006    
   917.799988       2.56297994    
   917.900024       2.56328011    
   918.000000       2.56361008    
   918.099976       2.56361008    
   918.200012       2.56374002    
   918.299988       2.56374002    
   918.400024       2.56374002    
   918.500000       2.56374002    
   918.599976       2.56444001    
   918.700012       2.56444001    
   918.799988       2.56465006    
   918.900024       2.56465006    
   919.000000       2.56509995    
   919.099976       2.56509995    
   919.200012       2.56578994    
   919.299988       2.56578994    
   919.400024       2.56643009    
   919.500000       2.56666994    
   919.599976       2.56666994    
   919.700012       2.56696010    
   919.799988       2.56754994    
   919.900024       2.56788993    
   920.000000       2.56854010    
   920.099976       2.56854010    
   920.200012       2.56873012    
   920.299988       2.56895995    
   920.400024       2.56961012    
   920.500000       2.56961012    
   920.599976       2.56982994    
   920.700012       2.57031012    
   920.799988       2.57031012    
   920.900024       2.57055998    
   921.000000       2.57106996    
   921.099976       2.57129002    
   921.200012       2.57129002    
   921.299988       2.57150006    
   921.400024       2.57150006    
   921.500000       2.57202005    
   921.599976       2.57227993    
   921.700012       2.57227993    
   921.799988       2.57304001    
   921.900024       2.57329988    
   922.000000       2.57342005    
   922.099976       2.57342005    
   922.200012       2.57356000    
   922.299988       2.57386994    
   922.400024       2.57414007    
   922.500000       2.57464004    
   922.599976       2.57502007    
   922.700012       2.57560992    
   922.799988       2.57595992    
   922.900024       2.57595992    
   923.000000       2.57600999    
   923.099976       2.57630992    
   923.200012       2.57668996    
   923.299988       2.57734990    
   923.400024       2.57734990    
   923.500000       2.57791996    
   923.599976       2.57791996    
   923.700012       2.57791996    
   923.799988       2.57887006    
   923.900024       2.57915998    
   924.000000       2.57929993    
   924.099976       2.57929993    
   924.200012       2.57954001    
   924.299988       2.57954001    
   924.400024       2.57962990    
   924.500000       2.57986999    
   924.599976       2.58021998    
   924.700012       2.58021998    
   924.799988       2.58031011    
   924.900024       2.58054996    
   925.000000       2.58066010    
   925.099976       2.58100009    
   925.200012       2.58134007    
   925.299988       2.58156991    
   925.400024       2.58184004    
   925.500000       2.58218002    
   925.599976       2.58245993    
   925.700012       2.58245993    
   925.799988       2.58277011    
   925.900024       2.58349991    
   926.000000       2.58349991    
   926.099976       2.58383989    
   926.200012       2.58525991    
   926.299988       2.58525991    
   926.400024       2.58552003    
   926.500000       2.58552003    
   926.599976       2.58593011    
   926.700012       2.58615994    
   926.799988       2.58635998    
   926.900024       2.58680010    
   927.000000       2.58704996    
   927.099976       2.58737993    
   927.200012       2.58737993    
   927.299988       2.58769989    
   927.400024       2.58769989    
   927.500000       2.58831000    
   927.599976       2.58831000    
   927.700012       2.58888006    
   927.799988       2.58919001    
   927.900024       2.58919001    
   928.000000       2.58958006    
   928.099976       2.58958006    
   928.200012       2.58987999    
   928.299988       2.58987999    
   928.400024       2.59044003    
   928.500000       2.59044003    
   928.599976       2.59044003    
   928.700012       2.59075999    
   928.799988       2.59102011    
   928.900024       2.59102011    
   929.000000       2.59102011    
   929.099976       2.59120011    
   929.200012       2.59120011    
   929.299988       2.59149003    
   929.400024       2.59149003    
   929.500000       2.59225988    
   929.599976       2.59299994    
   929.700012       2.59361005    
   929.799988       2.59361005    
   929.900024       2.59395003    
   930.000000       2.59445000    
   930.099976       2.59445000    
   930.200012       2.59491992    
   930.299988       2.59520006    
   930.400024       2.59520006    
   930.500000       2.59601998    
   930.599976       2.59601998    
   930.700012       2.59639001    
   930.799988       2.59662008    
   930.900024       2.59694004    
   931.000000       2.59694004    
   931.099976       2.59714007    
   931.200012       2.59714007    
   931.299988       2.59737992    
   931.400024       2.59808993    
   931.500000       2.59808993    
   931.599976       2.59838009    
   931.700012       2.59838009    
   931.799988       2.59873009    
   931.900024       2.59873009    
   932.000000       2.59873009    
   932.099976       2.59873009    
   932.200012       2.59908009    
   932.299988       2.59923005    
   932.400024       2.59970999    
   932.500000       2.60013008    
   932.599976       2.60045004    
   932.700012       2.60069990    
   932.799988       2.60069990    
   932.900024       2.60089993    
   933.000000       2.60213995    
   933.099976       2.60233998    
   933.200012       2.60233998    
   933.299988       2.60233998    
   933.400024       2.60268998    
   933.500000       2.60295010    
   933.599976       2.60295010    
   933.700012       2.60326004    
   933.799988       2.60362005    
   933.900024       2.60400009    
   934.000000       2.60434008    
   934.099976       2.60434008    
   934.200012       2.60512996    
   934.299988       2.60539007    
   934.400024       2.60539007    
   934.500000       2.60588002    
   934.599976       2.60588002    
   934.700012       2.60601997    
   934.799988       2.60630012    
   934.900024       2.60630012    
   935.000000       2.60731006    
   935.099976       2.60851002    
   935.200012       2.60851002    
   935.299988       2.60979009    
   935.400024       2.60979009    
   935.500000       2.60979009    
   935.599976       2.61019993    
   935.700012       2.61019993    
   935.799988       2.61034012    
   935.900024       2.61069012    
   936.000000       2.61069012    
   936.099976       2.61104989    
   936.200012       2.61137009    
   936.299988       2.61137009    
   936.400024       2.61164999    
   936.500000       2.61191010    
   936.599976       2.61212993    
   936.700012       2.61212993    
   936.799988       2.61286998    
   936.900024       2.61286998    
   937.000000       2.61318994    
   937.099976       2.61352992    
   937.200012       2.61382008    
   937.299988       2.61416006    
   937.400024       2.61444998    
   937.500000       2.61520004    
   937.599976       2.61545992    
   937.700012       2.61578989    
   937.799988       2.61607003    
   937.900024       2.61607003    
   938.000000       2.61607003    
   938.099976       2.61642003    
   938.200012       2.61669993    
   938.299988       2.61669993    
   938.400024       2.61684990    
   938.500000       2.61697006    
   938.599976       2.61719990    
   938.700012       2.61719990    
   938.799988       2.61769009    
   938.900024       2.61769009    
   939.000000       2.61790991    
   939.099976       2.61808991    
   939.200012       2.61859012    
   939.299988       2.61859012    
   939.400024       2.61859012    
   939.500000       2.61876011    
   939.599976       2.61901999    
   939.700012       2.61901999    
   939.799988       2.61931992    
   939.900024       2.61961007    
   940.000000       2.61994004    
   940.099976       2.62017012    
   940.200012       2.62074995    
   940.299988       2.62074995    
   940.400024       2.62099004    
   940.500000       2.62124991    
   940.599976       2.62140012    
   940.700012       2.62192988    
   940.799988       2.62220001    
   940.900024       2.62220001    
   941.000000       2.62252998    
   941.099976       2.62265992    
   941.200012       2.62298989    
   941.299988       2.62298989    
   941.400024       2.62325001    
   941.500000       2.62325001    
   941.599976       2.62349010    
   941.700012       2.62378001    
   941.799988       2.62412000    
   941.900024       2.62509990    
   942.000000       2.62509990    
   942.099976       2.62542009    
   942.200012       2.62566996    
   942.299988       2.62600994    
   942.400024       2.62600994    
   942.500000       2.62626004    
   942.599976       2.62684989    
   942.700012       2.62684989    
   942.799988       2.62712002    
   942.900024       2.62742996    
   943.000000       2.62742996    
   943.099976       2.62779999    
   943.200012       2.62779999    
   943.299988       2.62821007    
   943.400024       2.62870002    
   943.500000       2.62955999    
   943.599976       2.62955999    
   943.700012       2.62985992    
   943.799988       2.63054991    
   943.900024       2.63054991    
   944.000000       2.63123989    
   944.099976       2.63123989    
   944.200012       2.63142991    
   944.299988       2.63153005    
   944.400024       2.63153005    
   944.500000       2.63153005    
   944.599976       2.63208008    
   944.700012       2.63224006    
   944.799988       2.63281989    
   944.900024       2.63281989    
   945.000000       2.63358998    
   945.099976       2.63413000    
   945.200012       2.63450003    
   945.299988       2.63485003    
   945.400024       2.63522005    
   945.500000       2.63558006    
   945.599976       2.63592005    
   945.700012       2.63632989    
   945.799988       2.63654995    
   945.900024       2.63697004    
   946.000000       2.63771009    
   946.099976       2.63799000    
   946.200012       2.63818002    
   946.299988       2.63896990    
   946.400024       2.63916993    
   946.500000       2.63958001    
   946.599976       2.63978004    
   946.700012       2.63978004    
   946.799988       2.64008999    
   946.900024       2.64008999    
   947.000000       2.64033008    
   947.099976       2.64045000    
   947.200012       2.64069009    
   947.299988       2.64118004    
   947.400024       2.64162993    
   947.500000       2.64162993    
   947.599976       2.64225006    
   947.700012       2.64274001    
   947.799988       2.64316010    
   947.900024       2.64316010    
   948.000000       2.64316010    
   948.099976       2.64330006    
   948.200012       2.64357996    
   948.299988       2.64385009    
   948.400024       2.64414001    
   948.500000       2.64506006    
   948.599976       2.64538002    
   948.700012       2.64538002    
   948.799988       2.64538002    
   948.900024       2.64551997    
   949.000000       2.64568996    
   949.099976       2.64598989    
   949.200012       2.64598989    
   949.299988       2.64675999    
   949.400024       2.64675999    
   949.500000       2.64703989    
   949.599976       2.64703989    
   949.700012       2.64738989    
   949.799988       2.64776993    
   949.900024       2.64776993    
   950.000000       2.64806008    
   950.099976       2.64819002    
   950.200012       2.64848995    
   950.299988       2.64848995    
   950.400024       2.64908004    
   950.500000       2.64908004    
   950.599976       2.64972997    
   950.700012       2.64972997    
   950.799988       2.65002990    
   950.900024       2.65002990    
   951.000000       2.65063000    
   951.099976       2.65063000    
   951.200012       2.65107989    
   951.299988       2.65156007    
   951.400024       2.65156007    
   951.500000       2.65182996    
   951.599976       2.65182996    
   951.700012       2.65215993    
   951.799988       2.65247011    
   951.900024       2.65280008    
   952.000000       2.65306997    
   952.099976       2.65306997    
   952.200012       2.65344000    
   952.299988       2.65415001    
   952.400024       2.65439010    
   952.500000       2.65454006    
   952.599976       2.65492010    
   952.700012       2.65492010    
   952.799988       2.65516996    
   952.900024       2.65548992    
   953.000000       2.65548992    
   953.099976       2.65567994    
   953.200012       2.65693998    
   953.299988       2.65735006    
   953.400024       2.65735006    
   953.500000       2.65819001    
   953.599976       2.65844011    
   953.700012       2.65862989    
   953.799988       2.65916991    
   953.900024       2.65916991    
   954.000000       2.65981007    
   954.099976       2.65981007    
   954.200012       2.66006994    
   954.299988       2.66050005    
   954.400024       2.66068006    
   954.500000       2.66087008    
   954.599976       2.66087008    
   954.700012       2.66128993    
   954.799988       2.66159010    
   954.900024       2.66194010    
   955.000000       2.66224003    
   955.099976       2.66224003    
   955.200012       2.66270995    
   955.299988       2.66270995    
   955.400024       2.66270995    
   955.500000       2.66305995    
   955.599976       2.66331005    
   955.700012       2.66331005    
   955.799988       2.66331005    
   955.900024       2.66331005    
   956.000000       2.66399002    
   956.099976       2.66433001    
   956.200012       2.66473007    
   956.299988       2.66473007    
   956.400024       2.66508007    
   956.500000       2.66546988    
   956.599976       2.66586995    
   956.700012       2.66586995    
   956.799988       2.66606998    
   956.900024       2.66653991    
   957.000000       2.66653991    
   957.099976       2.66687989    
   957.200012       2.66687989    
   957.299988       2.66722989    
   957.400024       2.66742992    
   957.500000       2.66742992    
   957.599976       2.66758990    
   957.700012       2.66832995    
   957.799988       2.66832995    
   957.900024       2.66881990    
   958.000000       2.66889000    
   958.099976       2.66930008    
   958.200012       2.66970992    
   958.299988       2.66993999    
   958.400024       2.67022991    
   958.500000       2.67022991    
   958.599976       2.67072010    
   958.700012       2.67072010    
   958.799988       2.67177010    
   958.900024       2.67214990    
   959.000000       2.67270994    
   959.099976       2.67304993    
   959.200012       2.67304993    
   959.299988       2.67354989    
   959.400024       2.67386007    
   959.500000       2.67386007    
   959.599976       2.67532992    
   959.700012       2.67597008    
   959.799988       2.67597008    
   959.900024       2.67648005    
   960.000000       2.67671990    
   960.099976       2.67690992    
   960.200012       2.67812991    
   960.299988       2.67855000    
   960.400024       2.67855000    
   960.500000       2.67916012    
   960.599976       2.67949009    
   960.700012       2.67984009    
   960.799988       2.68034005    
   960.900024       2.68083000    
   961.000000       2.68104005    
   961.099976       2.68124008    
   961.200012       2.68146992    
   961.299988       2.68189001    
   961.400024       2.68212008    
   961.500000       2.68212008    
   961.599976       2.68246007    
   961.700012       2.68314004    
   961.799988       2.68314004    
   961.900024       2.68333006    
   962.000000       2.68333006    
   962.099976       2.68333006    
   962.200012       2.68514991    
   962.299988       2.68549991    
   962.400024       2.68587995    
   962.500000       2.68650007    
   962.599976       2.68687010    
   962.700012       2.68687010    
   962.799988       2.68687010    
   962.900024       2.68774009    
   963.000000       2.68809009    
   963.099976       2.68809009    
   963.200012       2.68846989    
   963.299988       2.68887997    
   963.400024       2.68921995    
   963.500000       2.68921995    
   963.599976       2.68970990    
   963.700012       2.68970990    
   963.799988       2.68970990    
   963.900024       2.69035006    
   964.000000       2.69068003    
   964.099976       2.69068003    
   964.200012       2.69068003    
   964.299988       2.69103003    
   964.400024       2.69103003    
   964.500000       2.69133997    
   964.599976       2.69203997    
   964.700012       2.69273996    
   964.799988       2.69295001    
   964.900024       2.69319010    
   965.000000       2.69352007    
   965.099976       2.69392991    
   965.200012       2.69412994    
   965.299988       2.69433999    
   965.400024       2.69455004    
   965.500000       2.69455004    
   965.599976       2.69494009    
   965.700012       2.69568992    
   965.799988       2.69681001    
   965.900024       2.69681001    
   966.000000       2.69731998    
   966.099976       2.69731998    
   966.200012       2.69731998    
   966.299988       2.69731998    
   966.400024       2.69774008    
   966.500000       2.69804001    
   966.599976       2.69866991    
   966.700012       2.69932008    
   966.799988       2.69932008    
   966.900024       2.69968009    
   967.000000       2.69968009    
   967.099976       2.70026994    
   967.200012       2.70026994    
   967.299988       2.70073009    
   967.400024       2.70099998    
   967.500000       2.70132995    
   967.599976       2.70161009    
   967.700012       2.70218992    
   967.799988       2.70248008    
   967.900024       2.70279002    
   968.000000       2.70289993    
   968.099976       2.70341992    
   968.200012       2.70341992    
   968.299988       2.70366001    
   968.400024       2.70391989    
   968.500000       2.70413995    
   968.599976       2.70479989    
   968.700012       2.70514989    
   968.799988       2.70555997    
   968.900024       2.70606995    
   969.000000       2.70606995    
   969.099976       2.70658994    
   969.200012       2.70704007    
   969.299988       2.70704007    
   969.400024       2.70739007    
   969.500000       2.70771003    
   969.599976       2.70819998    
   969.700012       2.70819998    
   969.799988       2.70874000    
   969.900024       2.70919991    
   970.000000       2.70919991    
   970.099976       2.71080995    
   970.200012       2.71111012    
   970.299988       2.71111012    
   970.400024       2.71133995    
   970.500000       2.71133995    
   970.599976       2.71152997    
   970.700012       2.71193004    
   970.799988       2.71223998    
   970.900024       2.71227002    
   971.000000       2.71275997    
   971.099976       2.71275997    
   971.200012       2.71304989    
   971.299988       2.71344995    
   971.400024       2.71349001    
   971.500000       2.71375990    
   971.599976       2.71412992    
   971.700012       2.71479988    
   971.799988       2.71479988    
   971.900024       2.71518993    
   972.000000       2.71518993    
   972.099976       2.71580005    
   972.200012       2.71603990    
   972.299988       2.71603990    
   972.400024       2.71620989    
   972.500000       2.71647000    
   972.599976       2.71692991    
   972.700012       2.71692991    
   972.799988       2.71692991    
   972.900024       2.71692991    
   973.000000       2.71764994    
   973.099976       2.71790004    
   973.200012       2.71885991    
   973.299988       2.71885991    
   973.400024       2.71926999    
   973.500000       2.72006011    
   973.599976       2.72075009    
   973.700012       2.72075009    
   973.799988       2.72265005    
   973.900024       2.72350001    
   974.000000       2.72441006    
   974.099976       2.72469997    
   974.200012       2.72469997    
   974.299988       2.72508001    
   974.400024       2.72557998    
   974.500000       2.72557998    
   974.599976       2.72584009    
   974.700012       2.72616005    
   974.799988       2.72648001    
   974.900024       2.72648001    
   975.000000       2.72731996    
   975.099976       2.72755003    
   975.200012       2.72755003    
   975.299988       2.72790003    
   975.400024       2.72816992    
   975.500000       2.72816992    
   975.599976       2.72877002    
   975.700012       2.72877002    
   975.799988       2.72877002    
   975.900024       2.72930002    
   976.000000       2.72959995    
   976.099976       2.73007011    
   976.200012       2.73129010    
   976.299988       2.73210001    
   976.400024       2.73210001    
   976.500000       2.73234010    
   976.599976       2.73236990    
   976.700012       2.73236990    
   976.799988       2.73253012    
   976.900024       2.73253012    
   977.000000       2.73289990    
   977.099976       2.73289990    
   977.200012       2.73341990    
   977.299988       2.73381996    
   977.400024       2.73417997    
   977.500000       2.73455000    
   977.599976       2.73580003    
   977.700012       2.73613000    
   977.799988       2.73643994    
   977.900024       2.73658991    
   978.000000       2.73693991    
   978.099976       2.73693991    
   978.200012       2.73723006    
   978.299988       2.73829007    
   978.400024       2.73874998    
   978.500000       2.74040008    
   978.599976       2.74099994    
   978.700012       2.74216008    
   978.799988       2.74247003    
   978.900024       2.74316001    
   979.000000       2.74380994    
   979.099976       2.74380994    
   979.200012       2.74399996    
   979.299988       2.74399996    
   979.400024       2.74441004    
   979.500000       2.74441004    
   979.599976       2.74474001    
   979.700012       2.74511003    
   979.799988       2.74527001    
   979.900024       2.74590993    
   980.000000       2.74590993    
   980.099976       2.74590993    
   980.200012       2.74657011    
   980.299988       2.74684000    
   980.400024       2.74746990    
   980.500000       2.74777007    
   980.599976       2.74802995    
   980.700012       2.74854994    
   980.799988       2.74919009    
   980.900024       2.74919009    
   981.000000       2.74945998    
   981.099976       2.74945998    
   981.200012       2.75001001    
   981.299988       2.75096989    
   981.400024       2.75155997    
   981.500000       2.75155997    
   981.599976       2.75184011    
   981.700012       2.75213003    
   981.799988       2.75290990    
   981.900024       2.75290990    
   982.000000       2.75309992    
   982.099976       2.75325990    
   982.200012       2.75390005    
   982.299988       2.75418997    
   982.400024       2.75454998    
   982.500000       2.75454998    
   982.599976       2.75462008    
   982.700012       2.75462008    
   982.799988       2.75462008    
   982.900024       2.75521994    
   983.000000       2.75521994    
   983.099976       2.75521994    
   983.200012       2.75575995    
   983.299988       2.75620008    
   983.400024       2.75620008    
   983.500000       2.75656009    
   983.599976       2.75715995    
   983.700012       2.75746012    
   983.799988       2.75785995    
   983.900024       2.75830007    
   984.000000       2.75830007    
   984.099976       2.75903010    
   984.200012       2.75937009    
   984.299988       2.75937009    
   984.400024       2.76051998    
   984.500000       2.76147008    
   984.599976       2.76185989    
   984.700012       2.76230001    
   984.799988       2.76266003    
   984.900024       2.76304007    
   985.000000       2.76367998    
   985.099976       2.76367998    
   985.200012       2.76426005    
   985.299988       2.76496005    
   985.400024       2.76528001    
   985.500000       2.76553988    
   985.599976       2.76571989    
   985.700012       2.76571989    
   985.799988       2.76655006    
   985.900024       2.76655006    
   986.000000       2.76711011    
   986.099976       2.76744008    
   986.200012       2.76784992    
   986.299988       2.76784992    
   986.400024       2.76784992    
   986.500000       2.76834011    
   986.599976       2.76866007    
   986.700012       2.76938009    
   986.799988       2.76938009    
   986.900024       2.77042007    
   987.000000       2.77069998    
   987.099976       2.77118993    
   987.200012       2.77192998    
   987.299988       2.77201009    
   987.400024       2.77201009    
   987.500000       2.77257991    
   987.599976       2.77326989    
   987.700012       2.77362990    
   987.799988       2.77378988    
   987.900024       2.77378988    
   988.000000       2.77429008    
   988.099976       2.77463007    
   988.200012       2.77535009    
   988.299988       2.77535009    
   988.400024       2.77571011    
   988.500000       2.77642012    
   988.599976       2.77729988    
   988.700012       2.77753997    
   988.799988       2.77817011    
   988.900024       2.77850008    
   989.000000       2.77850008    
   989.099976       2.77850008    
   989.200012       2.77940989    
   989.299988       2.77940989    
   989.400024       2.77940989    
   989.500000       2.77991009    
   989.599976       2.77991009    
   989.700012       2.78057003    
   989.799988       2.78057003    
   989.900024       2.78070998    
   990.000000       2.78139997    
   990.099976       2.78183007    
   990.200012       2.78204012    
   990.299988       2.78261995    
   990.400024       2.78324008    
   990.500000       2.78384995    
   990.599976       2.78384995    
   990.700012       2.78452992    
   990.799988       2.78477001    
   990.900024       2.78477001    
   991.000000       2.78505993    
   991.099976       2.78529000    
   991.200012       2.78529000    
   991.299988       2.78548002    
   991.400024       2.78562999    
   991.500000       2.78607011    
   991.599976       2.78607011    
   991.700012       2.78688002    
   991.799988       2.78713989    
   991.900024       2.78746009    
   992.000000       2.78746009    
   992.099976       2.78773999    
   992.200012       2.78819990    
   992.299988       2.78819990    
   992.400024       2.78819990    
   992.500000       2.78887010    
   992.599976       2.78887010    
   992.700012       2.78962994    
   992.799988       2.79010010    
   992.900024       2.79010010    
   993.000000       2.79041004    
   993.099976       2.79079008    
   993.200012       2.79102993    
   993.299988       2.79139996    
   993.400024       2.79139996    
   993.500000       2.79172993    
   993.599976       2.79197001    
   993.700012       2.79240990    
   993.799988       2.79240990    
   993.900024       2.79281998    
   994.000000       2.79390001    
   994.099976       2.79418993    
   994.200012       2.79430008    
   994.299988       2.79430008    
   994.400024       2.79430008    
   994.500000       2.79467010    
   994.599976       2.79558992    
   994.700012       2.79558992    
   994.799988       2.79583001    
   994.900024       2.79613996    
   995.000000       2.79635000    
   995.099976       2.79700994    
   995.200012       2.79730010    
   995.299988       2.79765010    
   995.400024       2.79784989    
   995.500000       2.79814005    
   995.599976       2.79840994    
   995.700012       2.79840994    
   995.799988       2.79876995    
   995.900024       2.79876995    
   996.000000       2.79906988    
   996.099976       2.80009007    
   996.200012       2.80009007    
   996.299988       2.80009007    
   996.400024       2.80029011    
   996.500000       2.80029011    
   996.599976       2.80063009    
   996.700012       2.80131006    
   996.799988       2.80131006    
   996.900024       2.80159998    
   997.000000       2.80226994    
   997.099976       2.80261993    
   997.200012       2.80294991    
   997.299988       2.80355000    
   997.400024       2.80355000    
   997.500000       2.80373001    
   997.599976       2.80416989    
   997.700012       2.80485010    
   997.799988       2.80586004    
   997.900024       2.80640006    
   998.000000       2.80668998    
   998.099976       2.80668998    
   998.200012       2.80701995    
   998.299988       2.80701995    
   998.400024       2.80754995    
   998.500000       2.80820990    
   998.599976       2.80881000    
   998.700012       2.80881000    
   998.799988       2.80948997    
   998.900024       2.81013989    
   999.000000       2.81035995    
   999.099976       2.81035995    
   999.200012       2.81092000    
   999.299988       2.81137991    
   999.400024       2.81170988    
   999.500000       2.81170988    
   999.599976       2.81170988    
   999.700012       2.81170988    
   999.799988       2.81227994    
   999.900024       2.81227994    
   1000.00000       2.81260991    
   1000.09998       2.81292009    
   1000.20001       2.81395006    
   1000.29999       2.81435990    
   1000.40002       2.81471992    
   1000.50000       2.81471992    
   1000.59998       2.81504011    
   1000.70001       2.81535006    
   1000.79999       2.81607008    
   1000.90002       2.81666994    
   1001.00000       2.81666994    
   1001.09998       2.81680012    
   1001.20001       2.81708002    
   1001.29999       2.81735992    
   1001.40002       2.81735992    
   1001.50000       2.81812000    
   1001.59998       2.81877995    
   1001.70001       2.81877995    
   1001.79999       2.81877995    
   1001.90002       2.81944990    
   1002.00000       2.82020998    
   1002.09998       2.82020998    
   1002.20001       2.82060003    
   1002.29999       2.82060003    
   1002.40002       2.82100010    
   1002.50000       2.82171988    
   1002.59998       2.82209992    
   1002.70001       2.82209992    
   1002.79999       2.82287002    
   1002.90002       2.82439995    
   1003.00000       2.82476997    
   1003.09998       2.82476997    
   1003.20001       2.82508993    
   1003.29999       2.82508993    
   1003.40002       2.82542992    
   1003.50000       2.82571006    
   1003.59998       2.82571006    
   1003.70001       2.82592010    
   1003.79999       2.82631993    
   1003.90002       2.82663012    
   1004.00000       2.82729006    
   1004.09998       2.82772994    
   1004.20001       2.82772994    
   1004.29999       2.82772994    
   1004.40002       2.82772994    
   1004.50000       2.82796001    
   1004.59998       2.82818007    
   1004.70001       2.82818007    
   1004.79999       2.82852006    
   1004.90002       2.82922006    
   1005.00000       2.82922006    
   1005.09998       2.82941008    
   1005.20001       2.82941008    
   1005.29999       2.82962990    
   1005.40002       2.83003998    
   1005.50000       2.83043003    
   1005.59998       2.83073997    
   1005.70001       2.83073997    
   1005.79999       2.83137012    
   1005.90002       2.83158994    
   1006.00000       2.83220005    
   1006.09998       2.83220005    
   1006.20001       2.83248997    
   1006.29999       2.83327007    
   1006.40002       2.83381009    
   1006.50000       2.83381009    
   1006.59998       2.83418012    
   1006.70001       2.83453989    
   1006.79999       2.83483005    
   1006.90002       2.83556008    
   1007.00000       2.83556008    
   1007.09998       2.83556008    
   1007.20001       2.83556008    
   1007.29999       2.83622003    
   1007.40002       2.83663988    
   1007.50000       2.83690000    
   1007.59998       2.83690000    
   1007.70001       2.83765006    
   1007.79999       2.83822989    
   1007.90002       2.83822989    
   1008.00000       2.83845997    
   1008.09998       2.83896995    
   1008.20001       2.83936000    
   1008.29999       2.83959007    
   1008.40002       2.83998990    
   1008.50000       2.84044003    
   1008.59998       2.84138989    
   1008.70001       2.84173012    
   1008.79999       2.84173012    
   1008.90002       2.84173012    
   1009.00000       2.84221005    
   1009.09998       2.84221005    
   1009.20001       2.84257007    
   1009.29999       2.84316993    
   1009.40002       2.84316993    
   1009.50000       2.84404993    
   1009.59998       2.84404993    
   1009.70001       2.84424996    
   1009.79999       2.84454012    
   1009.90002       2.84529996    
   1010.00000       2.84529996    
   1010.09998       2.84563994    
   1010.20001       2.84594989    
   1010.29999       2.84621000    
   1010.40002       2.84621000    
   1010.50000       2.84686995    
   1010.59998       2.84721994    
   1010.70001       2.84779000    
   1010.79999       2.84822011    
   1010.90002       2.84840989    
   1011.00000       2.84885001    
   1011.09998       2.84963012    
   1011.20001       2.84963012    
   1011.29999       2.85084009    
   1011.40002       2.85121012    
   1011.50000       2.85168004    
   1011.59998       2.85205007    
   1011.70001       2.85230994    
   1011.79999       2.85398006    
   1011.90002       2.85398006    
   1012.00000       2.85398006    
   1012.09998       2.85497999    
   1012.20001       2.85538006    
   1012.29999       2.85538006    
   1012.40002       2.85538006    
   1012.50000       2.85572004    
   1012.59998       2.85616994    
   1012.70001       2.85657001    
   1012.79999       2.85657001    
   1012.90002       2.85684991    
   1013.00000       2.85734010    
   1013.09998       2.85768008    
   1013.20001       2.85768008    
   1013.29999       2.85782003    
   1013.40002       2.85794997    
   1013.50000       2.85794997    
   1013.59998       2.85810995    
   1013.70001       2.85829997    
   1013.79999       2.85853004    
   1013.90002       2.85853004    
   1014.00000       2.85928988    
   1014.09998       2.85971999    
   1014.20001       2.86046004    
   1014.29999       2.86081004    
   1014.40002       2.86155009    
   1014.50000       2.86155009    
   1014.59998       2.86192989    
   1014.70001       2.86238003    
   1014.79999       2.86344004    
   1014.90002       2.86380005    
   1015.00000       2.86438990    
   1015.09998       2.86472011    
   1015.20001       2.86506009    
   1015.29999       2.86548996    
   1015.40002       2.86622000    
   1015.50000       2.86672997    
   1015.59998       2.86783004    
   1015.70001       2.86812997    
   1015.79999       2.86812997    
   1015.90002       2.86835003    
   1016.00000       2.86876988    
   1016.09998       2.86889005    
   1016.20001       2.86889005    
   1016.29999       2.86962008    
   1016.40002       2.86999011    
   1016.50000       2.87036991    
   1016.59998       2.87114000    
   1016.70001       2.87179995    
   1016.79999       2.87179995    
   1016.90002       2.87179995    
   1017.00000       2.87179995    
   1017.09998       2.87179995    
   1017.20001       2.87262011    
   1017.29999       2.87262011    
   1017.40002       2.87297010    
   1017.50000       2.87337995    
   1017.59998       2.87337995    
   1017.70001       2.87408996    
   1017.79999       2.87531996    
   1017.90002       2.87531996    
   1018.00000       2.87559009    
   1018.09998       2.87618995    
   1018.20001       2.87725997    
   1018.29999       2.87757993    
   1018.40002       2.87775993    
   1018.50000       2.87832999    
   1018.59998       2.87894011    
   1018.70001       2.87909007    
   1018.79999       2.87927008    
   1018.90002       2.87927008    
   1019.00000       2.87965012    
   1019.09998       2.88030005    
   1019.20001       2.88030005    
   1019.29999       2.88084006    
   1019.40002       2.88185000    
   1019.50000       2.88185000    
   1019.59998       2.88209009    
   1019.70001       2.88228011    
   1019.79999       2.88268995    
   1019.90002       2.88294005    
   1020.00000       2.88334990    
   1020.09998       2.88365006    
   1020.20001       2.88365006    
   1020.29999       2.88437009    
   1020.40002       2.88437009    
   1020.50000       2.88461995    
   1020.59998       2.88489008    
   1020.70001       2.88505006    
   1020.79999       2.88528991    
   1020.90002       2.88560009    
   1021.00000       2.88560009    
   1021.09998       2.88560009    
   1021.20001       2.88602996    
   1021.29999       2.88661003    
   1021.40002       2.88705993    
   1021.50000       2.88772011    
   1021.59998       2.88807011    
   1021.70001       2.88838005    
   1021.79999       2.88838005    
   1021.90002       2.88945007    
   1022.00000       2.88999009    
   1022.09998       2.89053011    
   1022.20001       2.89053011    
   1022.29999       2.89053011    
   1022.40002       2.89053011    
   1022.50000       2.89053011    
   1022.59998       2.89101005    
   1022.70001       2.89101005    
   1022.79999       2.89164996    
   1022.90002       2.89190006    
   1023.00000       2.89198995    
   1023.09998       2.89245009    
   1023.20001       2.89245009    
   1023.29999       2.89267993    
   1023.40002       2.89351010    
   1023.50000       2.89351010    
   1023.59998       2.89372993    
   1023.70001       2.89407992    
   1023.79999       2.89407992    
   1023.90002       2.89433002    
   1024.00000       2.89468002    
   1024.09998       2.89500999    
   1024.19995       2.89544010    
   1024.30005       2.89580011    
   1024.40002       2.89580011    
   1024.50000       2.89580011    
   1024.59998       2.89599991    
   1024.69995       2.89666009    
   1024.80005       2.89685988    
   1024.90002       2.89685988    
   1025.00000       2.89767003    
   1025.09998       2.89767003    
   1025.19995       2.89847994    
   1025.30005       2.89863992    
   1025.40002       2.89890003    
   1025.50000       2.89890003    
   1025.59998       2.89948010    
   1025.69995       2.89948010    
   1025.80005       2.89948010    
   1025.90002       2.89993000    
   1026.00000       2.90019011    
   1026.09998       2.90041995    
   1026.19995       2.90132999    
   1026.30005       2.90132999    
   1026.40002       2.90170002    
   1026.50000       2.90196991    
   1026.59998       2.90231991    
   1026.69995       2.90264010    
   1026.80005       2.90294003    
   1026.90002       2.90369010    
   1027.00000       2.90409994    
   1027.09998       2.90472007    
   1027.19995       2.90552998    
   1027.30005       2.90587997    
   1027.40002       2.90667009    
   1027.50000       2.90667009    
   1027.59998       2.90699005    
   1027.69995       2.90699005    
   1027.80005       2.90699005    
   1027.90002       2.90720010    
   1028.00000       2.90781999    
   1028.09998       2.90781999    
   1028.19995       2.90820003    
   1028.30005       2.90838003    
   1028.40002       2.90857005    
   1028.50000       2.90884995    
   1028.59998       2.90922999    
   1028.69995       2.90954995    
   1028.80005       2.91041994    
   1028.90002       2.91041994    
   1029.00000       2.91041994    
   1029.09998       2.91154003    
   1029.19995       2.91154003    
   1029.30005       2.91218996    
   1029.40002       2.91313004    
   1029.50000       2.91322994    
   1029.59998       2.91334009    
   1029.69995       2.91334009    
   1029.80005       2.91528010    
   1029.90002       2.91528010    
   1030.00000       2.91613007    
   1030.09998       2.91634989    
   1030.19995       2.91715002    
   1030.30005       2.91736007    
   1030.40002       2.91760993    
   1030.50000       2.91760993    
   1030.59998       2.91760993    
   1030.69995       2.91803002    
   1030.80005       2.91837001    
   1030.90002       2.91902995    
   1031.00000       2.91928005    
   1031.09998       2.91950011    
   1031.19995       2.92007995    
   1031.30005       2.92007995    
   1031.40002       2.92043996    
   1031.50000       2.92119002    
   1031.59998       2.92126989    
   1031.69995       2.92126989    
   1031.80005       2.92252994    
   1031.90002       2.92252994    
   1032.00000       2.92279005    
   1032.09998       2.92279005    
   1032.19995       2.92379999    
   1032.30005       2.92423010    
   1032.40002       2.92529011    
   1032.50000       2.92562008    
   1032.59998       2.92656994    
   1032.69995       2.92656994    
   1032.80005       2.92777991    
   1032.90002       2.92846990    
   1033.00000       2.92879009    
   1033.09998       2.92917991    
   1033.19995       2.92917991    
   1033.30005       2.92974997    
   1033.40002       2.93044996    
   1033.50000       2.93044996    
   1033.59998       2.93073010    
   1033.69995       2.93097997    
   1033.80005       2.93132997    
   1033.90002       2.93197989    
   1034.00000       2.93232989    
   1034.09998       2.93232989    
   1034.19995       2.93276000    
   1034.30005       2.93306994    
   1034.40002       2.93334007    
   1034.50000       2.93371010    
   1034.59998       2.93371010    
   1034.69995       2.93389010    
   1034.80005       2.93410993    
   1034.90002       2.93479991    
   1035.00000       2.93525004    
   1035.09998       2.93587995    
   1035.19995       2.93655992    
   1035.30005       2.93719006    
   1035.40002       2.93719006    
   1035.50000       2.93747997    
   1035.59998       2.93747997    
   1035.69995       2.93793988    
   1035.80005       2.93793988    
   1035.90002       2.93793988    
   1036.00000       2.93793988    
   1036.09998       2.93841004    
   1036.19995       2.93870997    
   1036.30005       2.93891001    
   1036.40002       2.93920994    
   1036.50000       2.93920994    
   1036.59998       2.93951988    
   1036.69995       2.93987012    
   1036.80005       2.94053006    
   1036.90002       2.94072008    
   1037.00000       2.94097996    
   1037.09998       2.94126010    
   1037.19995       2.94149995    
   1037.30005       2.94149995    
   1037.40002       2.94243002    
   1037.50000       2.94243002    
   1037.59998       2.94275999    
   1037.69995       2.94305992    
   1037.80005       2.94372010    
   1037.90002       2.94372010    
   1038.00000       2.94411993    
   1038.09998       2.94499993    
   1038.19995       2.94521999    
   1038.30005       2.94521999    
   1038.40002       2.94554996    
   1038.50000       2.94593000    
   1038.59998       2.94682002    
   1038.69995       2.94682002    
   1038.80005       2.94708991    
   1038.90002       2.94762993    
   1039.00000       2.94762993    
   1039.09998       2.94781995    
   1039.19995       2.94818997    
   1039.30005       2.94818997    
   1039.40002       2.94985008    
   1039.50000       2.95032001    
   1039.59998       2.95032001    
   1039.69995       2.95111990    
   1039.80005       2.95111990    
   1039.90002       2.95150995    
   1040.00000       2.95205998    
   1040.09998       2.95205998    
   1040.19995       2.95247006    
   1040.30005       2.95264006    
   1040.40002       2.95264006    
   1040.50000       2.95280004    
   1040.59998       2.95322990    
   1040.69995       2.95351005    
   1040.80005       2.95423007    
   1040.90002       2.95473003    
   1041.00000       2.95473003    
   1041.09998       2.95511007    
   1041.19995       2.95556998    
   1041.30005       2.95589995    
   1041.40002       2.95624995    
   1041.50000       2.95660996    
   1041.59998       2.95700002    
   1041.69995       2.95726991    
   1041.80005       2.95777011    
   1041.90002       2.95777011    
   1042.00000       2.95888996    
   1042.09998       2.95918989    
   1042.19995       2.96021008    
   1042.30005       2.96021008    
   1042.40002       2.96021008    
   1042.50000       2.96082997    
   1042.59998       2.96116996    
   1042.69995       2.96116996    
   1042.80005       2.96181989    
   1042.90002       2.96181989    
   1043.00000       2.96215010    
   1043.09998       2.96240997    
   1043.19995       2.96297002    
   1043.30005       2.96329999    
   1043.40002       2.96360993    
   1043.50000       2.96420002    
   1043.59998       2.96449995    
   1043.69995       2.96480989    
   1043.80005       2.96622992    
   1043.90002       2.96622992    
   1044.00000       2.96622992    
   1044.09998       2.96648002    
   1044.19995       2.96684003    
   1044.30005       2.96754003    
   1044.40002       2.96778989    
   1044.50000       2.96875000    
   1044.59998       2.96943998    
   1044.69995       2.96974993    
   1044.80005       2.96974993    
   1044.90002       2.97076988    
   1045.00000       2.97076988    
   1045.09998       2.97125006    
   1045.19995       2.97148991    
   1045.30005       2.97236991    
   1045.40002       2.97236991    
   1045.50000       2.97282004    
   1045.59998       2.97333002    
   1045.69995       2.97417998    
   1045.80005       2.97439003    
   1045.90002       2.97448993    
   1046.00000       2.97536993    
   1046.09998       2.97536993    
   1046.19995       2.97536993    
   1046.30005       2.97536993    
   1046.40002       2.97567010    
   1046.50000       2.97593999    
   1046.59998       2.97650003    
   1046.69995       2.97711992    
   1046.80005       2.97711992    
   1046.90002       2.97791004    
   1047.00000       2.97837996    
   1047.09998       2.97860003    
   1047.19995       2.97899008    
   1047.30005       2.97944999    
   1047.40002       2.97988009    
   1047.50000       2.98040009    
   1047.59998       2.98040009    
   1047.69995       2.98144007    
   1047.80005       2.98144007    
   1047.90002       2.98144007    
   1048.00000       2.98262000    
   1048.09998       2.98336005    
   1048.19995       2.98336005    
   1048.30005       2.98403001    
   1048.40002       2.98478007    
   1048.50000       2.98478007    
   1048.59998       2.98594999    
   1048.69995       2.98594999    
   1048.80005       2.98594999    
   1048.90002       2.98702002    
   1049.00000       2.98702002    
   1049.09998       2.98776007    
   1049.19995       2.98776007    
   1049.30005       2.98832989    
   1049.40002       2.98832989    
   1049.50000       2.98857999    
   1049.59998       2.98918009    
   1049.69995       2.98918009    
   1049.80005       2.98918009    
   1049.90002       2.98977995    
   1050.00000       2.98977995    
   1050.09998       2.99052000    
   1050.19995       2.99052000    
   1050.30005       2.99052000    
   1050.40002       2.99115992    
   1050.50000       2.99115992    
   1050.59998       2.99115992    
   1050.69995       2.99157000    
   1050.80005       2.99221992    
   1050.90002       2.99275994    
   1051.00000       2.99275994    
   1051.09998       2.99312997    
   1051.19995       2.99353004    
   1051.30005       2.99425006    
   1051.40002       2.99446011    
   1051.50000       2.99446011    
   1051.59998       2.99475002    
   1051.69995       2.99485993    
   1051.80005       2.99534988    
   1051.90002       2.99550009    
   1052.00000       2.99577999    
   1052.09998       2.99577999    
   1052.19995       2.99603009    
   1052.30005       2.99640989    
   1052.40002       2.99640989    
   1052.50000       2.99675989    
   1052.59998       2.99710989    
   1052.69995       2.99784994    
   1052.80005       2.99811006    
   1052.90002       2.99895000    
   1053.00000       2.99938989    
   1053.09998       3.00029993    
   1053.19995       3.00050998    
   1053.30005       3.00121999    
   1053.40002       3.00160003    
   1053.50000       3.00160003    
   1053.59998       3.00199008    
   1053.69995       3.00244999    
   1053.80005       3.00294995    
   1053.90002       3.00322008    
   1054.00000       3.00444007    
   1054.09998       3.00475001    
   1054.19995       3.00530005    
   1054.30005       3.00570989    
   1054.40002       3.00610995    
   1054.50000       3.00688004    
   1054.59998       3.00763988    
   1054.69995       3.00763988    
   1054.80005       3.00857997    
   1054.90002       3.00897002    
   1055.00000       3.00931001    
   1055.09998       3.01036000    
   1055.19995       3.01062989    
   1055.30005       3.01082993    
   1055.40002       3.01082993    
   1055.50000       3.01082993    
   1055.59998       3.01137996    
   1055.69995       3.01137996    
   1055.80005       3.01174998    
   1055.90002       3.01209998    
   1056.00000       3.01219010    
   1056.09998       3.01219010    
   1056.19995       3.01309991    
   1056.30005       3.01328993    
   1056.40002       3.01349998    
   1056.50000       3.01397991    
   1056.59998       3.01459002    
   1056.69995       3.01514006    
   1056.80005       3.01514006    
   1056.90002       3.01514006    
   1057.00000       3.01553011    
   1057.09998       3.01574993    
   1057.19995       3.01574993    
   1057.30005       3.01609993    
   1057.40002       3.01641989    
   1057.50000       3.01714993    
   1057.59998       3.01752996    
   1057.69995       3.01752996    
   1057.80005       3.01777005    
   1057.90002       3.01777005    
   1058.00000       3.01805997    
   1058.09998       3.01805997    
   1058.19995       3.01830006    
   1058.30005       3.01830006    
   1058.40002       3.01830006    
   1058.50000       3.01852989    
   1058.59998       3.01886010    
   1058.69995       3.01886010    
   1058.80005       3.01932001    
   1058.90002       3.01932001    
   1059.00000       3.01932001    
   1059.09998       3.01956010    
   1059.19995       3.01995993    
   1059.30005       3.01995993    
   1059.40002       3.02061009    
   1059.50000       3.02098989    
   1059.59998       3.02164006    
   1059.69995       3.02186990    
   1059.80005       3.02233005    
   1059.90002       3.02265000    
   1060.00000       3.02397990    
   1060.09998       3.02431989    
   1060.19995       3.02460003    
   1060.30005       3.02460003    
   1060.40002       3.02536988    
   1060.50000       3.02578998    
   1060.59998       3.02620006    
   1060.69995       3.02764010    
   1060.80005       3.02831006    
   1060.90002       3.02831006    
   1061.00000       3.02904010    
   1061.09998       3.02936006    
   1061.19995       3.02936006    
   1061.30005       3.03031993    
   1061.40002       3.03060007    
   1061.50000       3.03090000    
   1061.59998       3.03100991    
   1061.69995       3.03166008    
   1061.80005       3.03185010    
   1061.90002       3.03208995    
   1062.00000       3.03208995    
   1062.09998       3.03276992    
   1062.19995       3.03276992    
   1062.30005       3.03276992    
   1062.40002       3.03332996    
   1062.50000       3.03372002    
   1062.59998       3.03577995    
   1062.69995       3.03577995    
   1062.80005       3.03628993    
   1062.90002       3.03672004    
   1063.00000       3.03706002    
   1063.09998       3.03775001    
   1063.19995       3.03802991    
   1063.30005       3.03848004    
   1063.40002       3.03881001    
   1063.50000       3.03906989    
   1063.59998       3.03935003    
   1063.69995       3.03973007    
   1063.80005       3.04036999    
   1063.90002       3.04036999    
   1064.00000       3.04081988    
   1064.09998       3.04132009    
   1064.19995       3.04307008    
   1064.30005       3.04307008    
   1064.40002       3.04379010    
   1064.50000       3.04395008    
   1064.59998       3.04395008    
   1064.69995       3.04395008    
   1064.80005       3.04451990    
   1064.90002       3.04488993    
   1065.00000       3.04488993    
   1065.09998       3.04610991    
   1065.19995       3.04647994    
   1065.30005       3.04733992    
   1065.40002       3.04733992    
   1065.50000       3.04733992    
   1065.59998       3.04855990    
   1065.69995       3.04855990    
   1065.80005       3.04947996    
   1065.90002       3.04967999    
   1066.00000       3.05035996    
   1066.09998       3.05075002    
   1066.19995       3.05105996    
   1066.30005       3.05105996    
   1066.40002       3.05148005    
   1066.50000       3.05148005    
   1066.59998       3.05217004    
   1066.69995       3.05253005    
   1066.80005       3.05253005    
   1066.90002       3.05253005    
   1067.00000       3.05286002    
   1067.09998       3.05309010    
   1067.19995       3.05335999    
   1067.30005       3.05335999    
   1067.40002       3.05370998    
   1067.50000       3.05370998    
   1067.59998       3.05454993    
   1067.69995       3.05493999    
   1067.80005       3.05493999    
   1067.90002       3.05574989    
   1068.00000       3.05611992    
   1068.09998       3.05611992    
   1068.19995       3.05648994    
   1068.30005       3.05685997    
   1068.40002       3.05762005    
   1068.50000       3.05794001    
   1068.59998       3.05862999    
   1068.69995       3.05921006    
   1068.80005       3.05921006    
   1068.90002       3.05997992    
   1069.00000       3.06054997    
   1069.09998       3.06095004    
   1069.19995       3.06152010    
   1069.30005       3.06152010    
   1069.40002       3.06152010    
   1069.50000       3.06152010    
   1069.59998       3.06239009    
   1069.69995       3.06321001    
   1069.80005       3.06321001    
   1069.90002       3.06364012    
   1070.00000       3.06435990    
   1070.09998       3.06435990    
   1070.19995       3.06522012    
   1070.30005       3.06522012    
   1070.40002       3.06634998    
   1070.50000       3.06634998    
   1070.59998       3.06634998    
   1070.69995       3.06698990    
   1070.80005       3.06727004    
   1070.90002       3.06727004    
   1071.00000       3.06751990    
   1071.09998       3.06751990    
   1071.19995       3.06788993    
   1071.30005       3.06831002    
   1071.40002       3.06999993    
   1071.50000       3.07031989    
   1071.59998       3.07031989    
   1071.69995       3.07076001    
   1071.80005       3.07105994    
   1071.90002       3.07105994    
   1072.00000       3.07136989    
   1072.09998       3.07204008    
   1072.19995       3.07264996    
   1072.30005       3.07289004    
   1072.40002       3.07321000    
   1072.50000       3.07321000    
   1072.59998       3.07438993    
   1072.69995       3.07522011    
   1072.80005       3.07634997    
   1072.90002       3.07634997    
   1073.00000       3.07691002    
   1073.09998       3.07691002    
   1073.19995       3.07762003    
   1073.30005       3.07781005    
   1073.40002       3.07801008    
   1073.50000       3.07830000    
   1073.59998       3.07878995    
   1073.69995       3.07878995    
   1073.80005       3.07878995    
   1073.90002       3.07933998    
   1074.00000       3.07960010    
   1074.09998       3.07960010    
   1074.19995       3.08031011    
   1074.30005       3.08133006    
   1074.40002       3.08154988    
   1074.50000       3.08197999    
   1074.59998       3.08197999    
   1074.69995       3.08235002    
   1074.80005       3.08279991    
   1074.90002       3.08318996    
   1075.00000       3.08386993    
   1075.09998       3.08447003    
   1075.19995       3.08447003    
   1075.30005       3.08499002    
   1075.40002       3.08530998    
   1075.50000       3.08645010    
   1075.59998       3.08645010    
   1075.69995       3.08681989    
   1075.80005       3.08793998    
   1075.90002       3.08878994    
   1076.00000       3.08878994    
   1076.09998       3.08906007    
   1076.19995       3.08906007    
   1076.30005       3.08978009    
   1076.40002       3.08978009    
   1076.50000       3.08991003    
   1076.59998       3.09029007    
   1076.69995       3.09029007    
   1076.80005       3.09029007    
   1076.90002       3.09095001    
   1077.00000       3.09144998    
   1077.09998       3.09185004    
   1077.19995       3.09215999    
   1077.30005       3.09245992    
   1077.40002       3.09276009    
   1077.50000       3.09313989    
   1077.59998       3.09313989    
   1077.69995       3.09343004    
   1077.80005       3.09375000    
   1077.90002       3.09404993    
   1078.00000       3.09468007    
   1078.09998       3.09529996    
   1078.19995       3.09569001    
   1078.30005       3.09612012    
   1078.40002       3.09689999    
   1078.50000       3.09689999    
   1078.59998       3.09756994    
   1078.69995       3.09872007    
   1078.80005       3.09872007    
   1078.90002       3.09872007    
   1079.00000       3.09986997    
   1079.09998       3.09986997    
   1079.19995       3.10010004    
   1079.30005       3.10064006    
   1079.40002       3.10097003    
   1079.50000       3.10174990    
   1079.59998       3.10277009    
   1079.69995       3.10277009    
   1079.80005       3.10343003    
   1079.90002       3.10370994    
   1080.00000       3.10370994    
   1080.09998       3.10370994    
   1080.19995       3.10398006    
   1080.30005       3.10434008    
   1080.40002       3.10497999    
   1080.50000       3.10497999    
   1080.59998       3.10497999    
   1080.69995       3.10571003    
   1080.80005       3.10571003    
   1080.90002       3.10608006    
   1081.00000       3.10611010    
   1081.09998       3.10654998    
   1081.19995       3.10654998    
   1081.30005       3.10701990    
   1081.40002       3.10736990    
   1081.50000       3.10897994    
   1081.59998       3.11013007    
   1081.69995       3.11168003    
   1081.80005       3.11246991    
   1081.90002       3.11246991    
   1082.00000       3.11314011    
   1082.09998       3.11314011    
   1082.19995       3.11366010    
   1082.30005       3.11366010    
   1082.40002       3.11366010    
   1082.50000       3.11384010    
   1082.59998       3.11415005    
   1082.69995       3.11464000    
   1082.80005       3.11495996    
   1082.90002       3.11495996    
   1083.00000       3.11607003    
   1083.09998       3.11620998    
   1083.19995       3.11620998    
   1083.30005       3.11695004    
   1083.40002       3.11695004    
   1083.50000       3.11808991    
   1083.59998       3.11808991    
   1083.69995       3.11808991    
   1083.80005       3.11865997    
   1083.90002       3.11901999    
   1084.00000       3.11901999    
   1084.09998       3.11926007    
   1084.19995       3.12031007    
   1084.30005       3.12071991    
   1084.40002       3.12122011    
   1084.50000       3.12122011    
   1084.59998       3.12188005    
   1084.69995       3.12223005    
   1084.80005       3.12223005    
   1084.90002       3.12262988    
   1085.00000       3.12312007    
   1085.09998       3.12312007    
   1085.19995       3.12371993    
   1085.30005       3.12410998    
   1085.40002       3.12448001    
   1085.50000       3.12448001    
   1085.59998       3.12448001    
   1085.69995       3.12448001    
   1085.80005       3.12490010    
   1085.90002       3.12490010    
   1086.00000       3.12650990    
   1086.09998       3.12650990    
   1086.19995       3.12650990    
   1086.30005       3.12665009    
   1086.40002       3.12717009    
   1086.50000       3.12717009    
   1086.59998       3.12758994    
   1086.69995       3.12789989    
   1086.80005       3.12811995    
   1086.90002       3.12848997    
   1087.00000       3.12848997    
   1087.09998       3.12915993    
   1087.19995       3.12952995    
   1087.30005       3.12996006    
   1087.40002       3.12996006    
   1087.50000       3.13069010    
   1087.59998       3.13107991    
   1087.69995       3.13122010    
   1087.80005       3.13175988    
   1087.90002       3.13175988    
   1088.00000       3.13229990    
   1088.09998       3.13328004    
   1088.19995       3.13328004    
   1088.30005       3.13369989    
   1088.40002       3.13451004    
   1088.50000       3.13495994    
   1088.59998       3.13537002    
   1088.69995       3.13573003    
   1088.80005       3.13573003    
   1088.90002       3.13616991    
   1089.00000       3.13714004    
   1089.09998       3.13714004    
   1089.19995       3.13764000    
   1089.30005       3.13799000    
   1089.40002       3.13810992    
   1089.50000       3.13829994    
   1089.59998       3.13829994    
   1089.69995       3.13850999    
   1089.80005       3.13862991    
   1089.90002       3.13862991    
   1090.00000       3.13893008    
   1090.09998       3.13923001    
   1090.19995       3.13965011    
   1090.30005       3.13998008    
   1090.40002       3.14024997    
   1090.50000       3.14065003    
   1090.59998       3.14065003    
   1090.69995       3.14104009    
   1090.80005       3.14146996    
   1090.90002       3.14146996    
   1091.00000       3.14227009    
   1091.09998       3.14259005    
   1091.19995       3.14277005    
   1091.30005       3.14277005    
   1091.40002       3.14351010    
   1091.50000       3.14351010    
   1091.59998       3.14497995    
   1091.69995       3.14497995    
   1091.80005       3.14497995    
   1091.90002       3.14530993    
   1092.00000       3.14585996    
   1092.09998       3.14585996    
   1092.19995       3.14664006    
   1092.30005       3.14664006    
   1092.40002       3.14731002    
   1092.50000       3.14731002    
   1092.59998       3.14770007    
   1092.69995       3.14793992    
   1092.80005       3.14793992    
   1092.90002       3.14868999    
   1093.00000       3.14999008    
   1093.09998       3.15072989    
   1093.19995       3.15072989    
   1093.30005       3.15102005    
   1093.40002       3.15245008    
   1093.50000       3.15370989    
   1093.59998       3.15370989    
   1093.69995       3.15482998    
   1093.80005       3.15482998    
   1093.90002       3.15512991    
   1094.00000       3.15549994    
   1094.09998       3.15549994    
   1094.19995       3.15584993    
   1094.30005       3.15645003    
   1094.40002       3.15645003    
   1094.50000       3.15686989    
   1094.59998       3.15721989    
   1094.69995       3.15721989    
   1094.80005       3.15750003    
   1094.90002       3.15783000    
   1095.00000       3.15814996    
   1095.09998       3.15863991    
   1095.19995       3.15863991    
   1095.30005       3.15963006    
   1095.40002       3.15963006    
   1095.50000       3.16003990    
   1095.59998       3.16042995    
   1095.69995       3.16074991    
   1095.80005       3.16105008    
   1095.90002       3.16179991    
   1096.00000       3.16228008    
   1096.09998       3.16228008    
   1096.19995       3.16289997    
   1096.30005       3.16289997    
   1096.40002       3.16321993    
   1096.50000       3.16321993    
   1096.59998       3.16321993    
   1096.69995       3.16429996    
   1096.80005       3.16536999    
   1096.90002       3.16644001    
   1097.00000       3.16679001    
   1097.09998       3.16754007    
   1097.19995       3.16832995    
   1097.30005       3.16955996    
   1097.40002       3.16995001    
   1097.50000       3.17073989    
   1097.59998       3.17073989    
   1097.69995       3.17127991    
   1097.80005       3.17154002    
   1097.90002       3.17154002    
   1098.00000       3.17195010    
   1098.09998       3.17280006    
   1098.19995       3.17319989    
   1098.30005       3.17406988    
   1098.40002       3.17406988    
   1098.50000       3.17512989    
   1098.59998       3.17512989    
   1098.69995       3.17544007    
   1098.80005       3.17663002    
   1098.90002       3.17663002    
   1099.00000       3.17663002    
   1099.09998       3.17663002    
   1099.19995       3.17718005    
   1099.30005       3.17749000    
   1099.40002       3.17824006    
   1099.50000       3.17824006    
   1099.59998       3.17864990    
   1099.69995       3.17929006    
   1099.80005       3.17971992    
   1099.90002       3.17971992    
   1100.00000       3.18002009    
   1100.09998       3.18038988    
   1100.19995       3.18120003    
   1100.30005       3.18120003    
   1100.40002       3.18156004    
   1100.50000       3.18273997    
   1100.59998       3.18302989    
   1100.69995       3.18344998    
   1100.80005       3.18465996    
   1100.90002       3.18465996    
   1101.00000       3.18592000    
   1101.09998       3.18708992    
   1101.19995       3.18708992    
   1101.30005       3.18738008    
   1101.40002       3.18768001    
   1101.50000       3.18894005    
   1101.59998       3.18926001    
   1101.69995       3.18951988    
   1101.80005       3.18990993    
   1101.90002       3.19034004    
   1102.00000       3.19078994    
   1102.09998       3.19107008    
   1102.19995       3.19107008    
   1102.30005       3.19148993    
   1102.40002       3.19211006    
   1102.50000       3.19288993    
   1102.59998       3.19288993    
   1102.69995       3.19331002    
   1102.80005       3.19331002    
   1102.90002       3.19426990    
   1103.00000       3.19426990    
   1103.09998       3.19458008    
   1103.19995       3.19458008    
   1103.30005       3.19496989    
   1103.40002       3.19531012    
   1103.50000       3.19548988    
   1103.59998       3.19548988    
   1103.69995       3.19722009    
   1103.80005       3.19755006    
   1103.90002       3.19823003    
   1104.00000       3.19823003    
   1104.09998       3.19848990    
   1104.19995       3.19905996    
   1104.30005       3.19917989    
   1104.40002       3.19938993    
   1104.50000       3.19970012    
   1104.59998       3.20029998    
   1104.69995       3.20029998    
   1104.80005       3.20072007    
   1104.90002       3.20149994    
   1105.00000       3.20149994    
   1105.09998       3.20149994    
   1105.19995       3.20190001    
   1105.30005       3.20232010    
   1105.40002       3.20232010    
   1105.50000       3.20290995    
   1105.59998       3.20324993    
   1105.69995       3.20462990    
   1105.80005       3.20462990    
   1105.90002       3.20508003    
   1106.00000       3.20539999    
   1106.09998       3.20567989    
   1106.19995       3.20612001    
   1106.30005       3.20653009    
   1106.40002       3.20682001    
   1106.50000       3.20760012    
   1106.59998       3.20801997    
   1106.69995       3.20886993    
   1106.80005       3.20948005    
   1106.90002       3.20948005    
   1107.00000       3.21032000    
   1107.09998       3.21032000    
   1107.19995       3.21123004    
   1107.30005       3.21158004    
   1107.40002       3.21158004    
   1107.50000       3.21198010    
   1107.59998       3.21294999    
   1107.69995       3.21294999    
   1107.80005       3.21327996    
   1107.90002       3.21384001    
   1108.00000       3.21466994    
   1108.09998       3.21524000    
   1108.19995       3.21550989    
   1108.30005       3.21550989    
   1108.40002       3.21583009    
   1108.50000       3.21583009    
   1108.59998       3.21629000    
   1108.69995       3.21629000    
   1108.80005       3.21629000    
   1108.90002       3.21688008    
   1109.00000       3.21799994    
   1109.09998       3.21833992    
   1109.19995       3.21849990    
   1109.30005       3.21883988    
   1109.40002       3.21935010    
   1109.50000       3.22051001    
   1109.59998       3.22177005    
   1109.69995       3.22177005    
   1109.80005       3.22215009    
   1109.90002       3.22257996    
   1110.00000       3.22257996    
   1110.09998       3.22301006    
   1110.19995       3.22333002    
   1110.30005       3.22333002    
   1110.40002       3.22333002    
   1110.50000       3.22373009    
   1110.59998       3.22452998    
   1110.69995       3.22452998    
   1110.80005       3.22500992    
   1110.90002       3.22567010    
   1111.00000       3.22602010    
   1111.09998       3.22639990    
   1111.19995       3.22697997    
   1111.30005       3.22774005    
   1111.40002       3.22817993    
   1111.50000       3.22863007    
   1111.59998       3.22929001    
   1111.69995       3.22989011    
   1111.80005       3.22989011    
   1111.90002       3.23070002    
   1112.00000       3.23177004    
   1112.09998       3.23248005    
   1112.19995       3.23248005    
   1112.30005       3.23313999    
   1112.40002       3.23380995    
   1112.50000       3.23449993    
   1112.59998       3.23449993    
   1112.69995       3.23499990    
   1112.80005       3.23536992    
   1112.90002       3.23714995    
   1113.00000       3.23714995    
   1113.09998       3.23794007    
   1113.19995       3.23833990    
   1113.30005       3.23968005    
   1113.40002       3.24005008    
   1113.50000       3.24005008    
   1113.59998       3.24095988    
   1113.69995       3.24095988    
   1113.80005       3.24151993    
   1113.90002       3.24168992    
   1114.00000       3.24219990    
   1114.09998       3.24219990    
   1114.19995       3.24281001    
   1114.30005       3.24359012    
   1114.40002       3.24359012    
   1114.50000       3.24456000    
   1114.59998       3.24515009    
   1114.69995       3.24515009    
   1114.80005       3.24593997    
   1114.90002       3.24593997    
   1115.00000       3.24631000    
   1115.09998       3.24710011    
   1115.19995       3.24887991    
   1115.30005       3.24927998    
   1115.40002       3.25008011    
   1115.50000       3.25067997    
   1115.59998       3.25067997    
   1115.69995       3.25096989    
   1115.80005       3.25119996    
   1115.90002       3.25141001    
   1116.00000       3.25214005    
   1116.09998       3.25233006    
   1116.19995       3.25269008    
   1116.30005       3.25316000    
   1116.40002       3.25360990    
   1116.50000       3.25435996    
   1116.59998       3.25475001    
   1116.69995       3.25513005    
   1116.80005       3.25557995    
   1116.90002       3.25624990    
   1117.00000       3.25624990    
   1117.09998       3.25624990    
   1117.19995       3.25662994    
   1117.30005       3.25738001    
   1117.40002       3.25798988    
   1117.50000       3.25828004    
   1117.59998       3.25828004    
   1117.69995       3.25886011    
   1117.80005       3.25954008    
   1117.90002       3.26016998    
   1118.00000       3.26016998    
   1118.09998       3.26052999    
   1118.19995       3.26082993    
   1118.30005       3.26148009    
   1118.40002       3.26148009    
   1118.50000       3.26185012    
   1118.59998       3.26310992    
   1118.69995       3.26388001    
   1118.80005       3.26414990    
   1118.90002       3.26504993    
   1119.00000       3.26524997    
   1119.09998       3.26524997    
   1119.19995       3.26565003    
   1119.30005       3.26623988    
   1119.40002       3.26623988    
   1119.50000       3.26659989    
   1119.59998       3.26659989    
   1119.69995       3.26757002    
   1119.80005       3.26800990    
   1119.90002       3.26847005    
   1120.00000       3.26847005    
   1120.09998       3.26933002    
   1120.19995       3.27099991    
   1120.30005       3.27130008    
   1120.40002       3.27174997    
   1120.50000       3.27174997    
   1120.59998       3.27237010    
   1120.69995       3.27321005    
   1120.80005       3.27361012    
   1120.90002       3.27393007    
   1121.00000       3.27393007    
   1121.09998       3.27413988    
   1121.19995       3.27468991    
   1121.30005       3.27524996    
   1121.40002       3.27539992    
   1121.50000       3.27574992    
   1121.59998       3.27574992    
   1121.69995       3.27623010    
   1121.80005       3.27642989    
   1121.90002       3.27723002    
   1122.00000       3.27760005    
   1122.09998       3.27783990    
   1122.19995       3.27815008    
   1122.30005       3.27815008    
   1122.40002       3.27944994    
   1122.50000       3.28130007    
   1122.59998       3.28130007    
   1122.69995       3.28175998    
   1122.80005       3.28209996    
   1122.90002       3.28209996    
   1123.00000       3.28273010    
   1123.09998       3.28308010    
   1123.19995       3.28374004    
   1123.30005       3.28414011    
   1123.40002       3.28414011    
   1123.50000       3.28467989    
   1123.59998       3.28497005    
   1123.69995       3.28497005    
   1123.80005       3.28533006    
   1123.90002       3.28533006    
   1124.00000       3.28602004    
   1124.09998       3.28634000    
   1124.19995       3.28700995    
   1124.30005       3.28700995    
   1124.40002       3.28761005    
   1124.50000       3.28790998    
   1124.59998       3.28884006    
   1124.69995       3.28921008    
   1124.80005       3.28951001    
   1124.90002       3.28981996    
   1125.00000       3.29048991    
   1125.09998       3.29048991    
   1125.19995       3.29088998    
   1125.30005       3.29114008    
   1125.40002       3.29147005    
   1125.50000       3.29202008    
   1125.59998       3.29233003    
   1125.69995       3.29271007    
   1125.80005       3.29271007    
   1125.90002       3.29307008    
   1126.00000       3.29407001    
   1126.09998       3.29444003    
   1126.19995       3.29477000    
   1126.30005       3.29515004    
   1126.40002       3.29545999    
   1126.50000       3.29592991    
   1126.59998       3.29625010    
   1126.69995       3.29625010    
   1126.80005       3.29751992    
   1126.90002       3.29751992    
   1127.00000       3.29751992    
   1127.09998       3.29784012    
   1127.19995       3.29868007    
   1127.30005       3.29891992    
   1127.40002       3.29955006    
   1127.50000       3.29955006    
   1127.59998       3.29984999    
   1127.69995       3.30114007    
   1127.80005       3.30241990    
   1127.90002       3.30279994    
   1128.00000       3.30312991    
   1128.09998       3.30393004    
   1128.19995       3.30393004    
   1128.30005       3.30478001    
   1128.40002       3.30478001    
   1128.50000       3.30596995    
   1128.59998       3.30641007    
   1128.69995       3.30813003    
   1128.80005       3.30813003    
   1128.90002       3.30834007    
   1129.00000       3.30912995    
   1129.09998       3.30983996    
   1129.19995       3.30995011    
   1129.30005       3.30995011    
   1129.40002       3.31037998    
   1129.50000       3.31138992    
   1129.59998       3.31169009    
   1129.69995       3.31169009    
   1129.80005       3.31206012    
   1129.90002       3.31218004    
   1130.00000       3.31218004    
   1130.09998       3.31218004    
   1130.19995       3.31273007    
   1130.30005       3.31273007    
   1130.40002       3.31273007    
   1130.50000       3.31308007    
   1130.59998       3.31345010    
   1130.69995       3.31345010    
   1130.80005       3.31366992    
   1130.90002       3.31402993    
   1131.00000       3.31435990    
   1131.09998       3.31491995    
   1131.19995       3.31532001    
   1131.30005       3.31561995    
   1131.40002       3.31592011    
   1131.50000       3.31620002    
   1131.59998       3.31620002    
   1131.69995       3.31656003    
   1131.80005       3.31656003    
   1131.90002       3.31718993    
   1132.00000       3.31770992    
   1132.09998       3.31799006    
   1132.19995       3.31830001    
   1132.30005       3.31890011    
   1132.40002       3.31937003    
   1132.50000       3.31937003    
   1132.59998       3.31967998    
   1132.69995       3.31967998    
   1132.80005       3.31967998    
   1132.90002       3.32055998    
   1133.00000       3.32086992    
   1133.09998       3.32086992    
   1133.19995       3.32164001    
   1133.30005       3.32201004    
   1133.40002       3.32242990    
   1133.50000       3.32278991    
   1133.59998       3.32359004    
   1133.69995       3.32437992    
   1133.80005       3.32437992    
   1133.90002       3.32463002    
   1134.00000       3.32463002    
   1134.09998       3.32463002    
   1134.19995       3.32503009    
   1134.30005       3.32582998    
   1134.40002       3.32670999    
   1134.50000       3.32710004    
   1134.59998       3.32752991    
   1134.69995       3.32804990    
   1134.80005       3.32804990    
   1134.90002       3.32903004    
   1135.00000       3.32903004    
   1135.09998       3.32903004    
   1135.19995       3.32936001    
   1135.30005       3.32991004    
   1135.40002       3.32991004    
   1135.50000       3.33078003    
   1135.59998       3.33078003    
   1135.69995       3.33092999    
   1135.80005       3.33216000    
   1135.90002       3.33253002    
   1136.00000       3.33253002    
   1136.09998       3.33297992    
   1136.19995       3.33297992    
   1136.30005       3.33364010    
   1136.40002       3.33462000    
   1136.50000       3.33521008    
   1136.59998       3.33552003    
   1136.69995       3.33601999    
   1136.80005       3.33677006    
   1136.90002       3.33677006    
   1137.00000       3.33720994    
   1137.09998       3.33804011    
   1137.19995       3.33842993    
   1137.30005       3.33877993    
   1137.40002       3.33914995    
   1137.50000       3.33954000    
   1137.59998       3.34031010    
   1137.69995       3.34145999    
   1137.80005       3.34180999    
   1137.90002       3.34252000    
   1138.00000       3.34252000    
   1138.09998       3.34252000    
   1138.19995       3.34411001    
   1138.30005       3.34476995    
   1138.40002       3.34489012    
   1138.50000       3.34552002    
   1138.59998       3.34590006    
   1138.69995       3.34664989    
   1138.80005       3.34664989    
   1138.90002       3.34862995    
   1139.00000       3.34905005    
   1139.09998       3.34982991    
   1139.19995       3.35014009    
   1139.30005       3.35056996    
   1139.40002       3.35130000    
   1139.50000       3.35150003    
   1139.59998       3.35216999    
   1139.69995       3.35254002    
   1139.80005       3.35254002    
   1139.90002       3.35284996    
   1140.00000       3.35331011    
   1140.09998       3.35377002    
   1140.19995       3.35377002    
   1140.30005       3.35459995    
   1140.40002       3.35629010    
   1140.50000       3.35629010    
   1140.59998       3.35716009    
   1140.69995       3.35748005    
   1140.80005       3.35776997    
   1140.90002       3.35776997    
   1141.00000       3.35839009    
   1141.09998       3.35880995    
   1141.19995       3.35880995    
   1141.30005       3.35961008    
   1141.40002       3.36070991    
   1141.50000       3.36144996    
   1141.59998       3.36144996    
   1141.69995       3.36350989    
   1141.80005       3.36432004    
   1141.90002       3.36513996    
   1142.00000       3.36513996    
   1142.09998       3.36513996    
   1142.19995       3.36543989    
   1142.30005       3.36585999    
   1142.40002       3.36652994    
   1142.50000       3.36723995    
   1142.59998       3.36804008
[truncated: 1,350,091 more chars]
