# Supplementary material for: Antibody–nanobody combination increases their neutralizing activity against SARS-CoV-2 and nanobody H11-H4 is effective against Alpha, Kappa and Delta variants
Source: Sci Rep. 2022 Jun 11;12:9701. doi: 10.1038/s41598-022-14263-1 (PMC9188278; doi:10.1038/s41598-022-14263-1)
Supplement: Supplementary file 2 — Supplementary Information 2. [file 41598_2022_14263_MOESM2_ESM.zip › SciRep_data/SMD_data/MUTATION/Binding_affinity/Kappa/nout_average_f_t.dat]

# Time     Average force (pN)
   0.00000000       7.55440988E-06
  0.100000001      0.600656986    
  0.200000003      0.903360009    
  0.300000012       2.12140012    
  0.400000006       1.84054995    
  0.500000000      0.355625004    
  0.600000024      -1.43956995    
  0.699999988      -1.85792005    
  0.800000012     -0.241239995    
  0.899999976      0.727796972    
   1.00000000      0.939997017    
   1.10000002      0.411693990    
   1.20000005      0.209077999    
   1.29999995      0.143888995    
   1.39999998     -0.340283006    
   1.50000000      -2.72237992    
   1.60000002      -3.96421003    
   1.70000005      -2.81695008    
   1.79999995      -2.40353990    
   1.89999998      -3.09470010    
   2.00000000      -3.55105996    
   2.09999990      -3.67338991    
   2.20000005      -3.42825007    
   2.29999995      -3.00496006    
   2.40000010      -2.95046997    
   2.50000000      -3.33377004    
   2.59999990      -3.08029008    
   2.70000005      -2.16905999    
   2.79999995      -1.09735000    
   2.90000010      -1.81765997    
   3.00000000      -2.18332005    
   3.09999990      -4.10778999    
   3.20000005      -5.00191021    
   3.29999995      -5.85324001    
   3.40000010      -6.21251011    
   3.50000000      -6.45741987    
   3.59999990      -6.55474997    
   3.70000005      -6.08051014    
   3.79999995      -5.85899019    
   3.90000010      -5.49421978    
   4.00000000      -6.26190996    
   4.09999990      -6.97032022    
   4.19999981      -7.11092997    
   4.30000019      -5.65742016    
   4.40000010      -4.94378996    
   4.50000000      -5.53170013    
   4.59999990      -5.66307020    
   4.69999981      -5.69108009    
   4.80000019      -5.95864010    
   4.90000010      -6.46230984    
   5.00000000      -6.21795988    
   5.09999990      -5.68399000    
   5.19999981      -5.30894995    
   5.30000019      -4.52054024    
   5.40000010      -3.17199993    
   5.50000000      -1.87425995    
   5.59999990     -0.935276985    
   5.69999981     -0.981790006    
   5.80000019     -0.789071977    
   5.90000010     -0.839336991    
   6.00000000      -1.20488000    
   6.09999990      -1.25256002    
   6.19999981      -2.14690995    
   6.30000019      -3.91112995    
   6.40000010      -6.83147001    
   6.50000000      -9.50753021    
   6.59999990      -12.2809000    
   6.69999981      -15.1216002    
   6.80000019      -16.7654991    
   6.90000010      -18.0590992    
   7.00000000      -18.0256004    
   7.09999990      -18.0711994    
   7.19999981      -19.6480007    
   7.30000019      -22.1781998    
   7.40000010      -24.5979996    
   7.50000000      -25.8376007    
   7.59999990      -25.7098999    
   7.69999981      -25.9449997    
   7.80000019      -25.8332005    
   7.90000010      -25.3855000    
   8.00000000      -25.3276997    
   8.10000038      -24.5765991    
   8.19999981      -24.9864998    
   8.30000019      -25.2709007    
   8.39999962      -26.9955006    
   8.50000000      -28.3593998    
   8.60000038      -29.0277996    
   8.69999981      -30.1249008    
   8.80000019      -31.3684006    
   8.89999962      -33.0660019    
   9.00000000      -34.2714005    
   9.10000038      -35.1581001    
   9.19999981      -34.5256996    
   9.30000019      -32.3208008    
   9.39999962      -31.3085003    
   9.50000000      -29.9130993    
   9.60000038      -29.1809998    
   9.69999981      -27.7360992    
   9.80000019      -27.4941998    
   9.89999962      -28.4521999    
   10.0000000      -28.4824009    
   10.1000004      -27.3092003    
   10.1999998      -24.8188992    
   10.3000002      -21.5944004    
   10.3999996      -20.2005997    
   10.5000000      -19.2373009    
   10.6000004      -16.9554005    
   10.6999998      -14.1300001    
   10.8000002      -10.4063997    
   10.8999996      -8.42578030    
   11.0000000      -7.60902977    
   11.1000004      -7.15530014    
   11.1999998      -7.39109993    
   11.3000002      -7.07278013    
   11.3999996      -8.17068958    
   11.5000000      -8.74155045    
   11.6000004      -8.87411022    
   11.6999998      -6.66763020    
   11.8000002      -5.16033983    
   11.8999996      -4.41751003    
   12.0000000      -5.02212000    
   12.1000004      -6.15982008    
   12.1999998      -7.28341007    
   12.3000002      -8.22486019    
   12.3999996      -8.79703999    
   12.5000000      -7.94398022    
   12.6000004      -8.10735035    
   12.6999998      -9.80051041    
   12.8000002      -9.01119995    
   12.8999996      -7.85422993    
   13.0000000      -7.61863995    
   13.1000004      -7.48223019    
   13.1999998      -8.69742012    
   13.3000002      -9.68575001    
   13.3999996      -9.40719986    
   13.5000000      -9.17294979    
   13.6000004      -9.25337029    
   13.6999998      -10.5796003    
   13.8000002      -11.2959003    
   13.8999996      -11.9020004    
   14.0000000      -12.5023003    
   14.1000004      -12.8016996    
   14.1999998      -12.9569998    
   14.3000002      -12.5223999    
   14.3999996      -13.0750999    
   14.5000000      -12.5951004    
   14.6000004      -11.9696999    
   14.6999998      -12.4969997    
   14.8000002      -13.4188004    
   14.8999996      -14.4787998    
   15.0000000      -14.6822996    
   15.1000004      -14.4177999    
   15.1999998      -14.1384001    
   15.3000002      -14.0607996    
   15.3999996      -13.9222002    
   15.5000000      -13.8731003    
   15.6000004      -11.8458996    
   15.6999998      -8.78441048    
   15.8000002      -6.42255020    
   15.8999996      -4.46294022    
   16.0000000      -4.06452990    
   16.1000004      -5.21256018    
   16.2000008      -4.34446001    
   16.2999992      -2.34925008    
   16.3999996     -0.956542015    
   16.5000000      0.549683988    
   16.6000004       1.32150996    
   16.7000008       1.36859000    
   16.7999992       1.88317001    
   16.8999996       3.97195005    
   17.0000000       4.09521008    
   17.1000004       2.67499995    
   17.2000008       1.01306999    
   17.2999992       2.09947992E-02
   17.3999996      0.652661026    
   17.5000000      0.226166993    
   17.6000004     -0.475988001    
   17.7000008      -2.32934999    
   17.7999992      -4.73495007    
   17.8999996      -5.28599024    
   18.0000000      -4.43080997    
   18.1000004      -2.58027005    
   18.2000008      -1.17817998    
   18.2999992      -1.32402003    
   18.3999996     -0.608639002    
   18.5000000      -1.66024995    
   18.6000004      -2.08129001    
   18.7000008      -2.23007011    
   18.7999992      -3.80550003    
   18.8999996      -6.83248997    
   19.0000000      -8.10044956    
   19.1000004      -7.76135015    
   19.2000008      -7.17664003    
   19.2999992      -7.10880995    
   19.3999996      -7.23090982    
   19.5000000      -7.25993013    
   19.6000004      -7.71352005    
   19.7000008      -8.93844032    
   19.7999992      -8.98898029    
   19.8999996      -8.18636990    
   20.0000000      -7.96276999    
   20.1000004      -7.06868982    
   20.2000008      -7.64330006    
   20.2999992      -10.0730000    
   20.3999996      -12.6449003    
   20.5000000      -12.8094997    
   20.6000004      -12.5649004    
   20.7000008      -12.7082996    
   20.7999992      -12.2769003    
   20.8999996      -12.5691996    
   21.0000000      -12.8874998    
   21.1000004      -11.9923000    
   21.2000008      -11.1422005    
   21.2999992      -9.37689018    
   21.3999996      -7.75965023    
   21.5000000      -6.19591999    
   21.6000004      -3.87502003    
   21.7000008      -1.14266002    
   21.7999992      0.840789974    
   21.8999996       2.17211008    
   22.0000000       2.12223005    
   22.1000004       1.58605003    
   22.2000008      0.673379004    
   22.2999992      0.745921016    
   22.3999996       1.52778006    
   22.5000000       1.05625999    
   22.6000004     -0.352086008    
   22.7000008      -2.19066000    
   22.7999992      -3.18112993    
   22.8999996      -4.43224001    
   23.0000000      -3.91693997    
   23.1000004      -1.93408000    
   23.2000008      0.244268999    
   23.2999992       2.01356006    
   23.3999996       2.98318005    
   23.5000000       4.33143997    
   23.6000004       5.71133995    
   23.7000008       6.21166992    
   23.7999992       6.76085997    
   23.8999996       5.45275021    
   24.0000000       4.11589003    
   24.1000004       2.63571000    
   24.2000008       1.92082000    
   24.2999992       2.72344995    
   24.3999996       4.57672977    
   24.5000000       5.64273977    
   24.6000004       5.32742023    
   24.7000008       6.06348991    
   24.7999992       6.12538004    
   24.8999996       6.59910011    
   25.0000000       7.01578999    
   25.1000004       7.16364002    
   25.2000008       6.90286016    
   25.2999992       4.90293980    
   25.3999996       2.67727995    
   25.5000000       1.37344003    
   25.6000004      0.163029999    
   25.7000008     -0.396059006    
   25.7999992      -8.64942968E-02
   25.8999996       1.56923997    
   26.0000000      0.707422972    
   26.1000004      0.502781987    
   26.2000008     -0.337121010    
   26.2999992      -1.63375998    
   26.3999996      -2.09893990    
   26.5000000      -1.89216995    
   26.6000004      -1.94189000    
   26.7000008     -0.972626984    
   26.7999992       1.80278003    
   26.8999996       4.55877018    
   27.0000000       7.60058022    
   27.1000004       8.19233036    
   27.2000008       7.89688015    
   27.2999992       8.61977005    
   27.3999996       8.31344986    
   27.5000000       9.13558960    
   27.6000004       10.6233997    
   27.7000008       10.1952000    
   27.7999992       10.4993000    
   27.8999996       9.36254025    
   28.0000000       7.57468987    
   28.1000004       4.61454010    
   28.2000008       3.52991009    
   28.2999992       5.16322994    
   28.3999996       6.68616009    
   28.5000000       6.56512022    
   28.6000004       5.03550005    
   28.7000008       2.27420998    
   28.7999992       1.10538995    
   28.8999996       8.74985978E-02
   29.0000000     -0.453271002    
   29.1000004     -0.810784996    
   29.2000008     -0.583050013    
   29.2999992       1.24033999    
   29.3999996       2.46244001    
   29.5000000       3.47462010    
   29.6000004       3.75513005    
   29.7000008       4.96690989    
   29.7999992       6.69987011    
   29.8999996       8.82600975    
   30.0000000       10.9059000    
   30.1000004       12.0971003    
   30.2000008       13.2509003    
   30.2999992       12.3345003    
   30.3999996       11.8413000    
   30.5000000       12.2995996    
   30.6000004       13.1669998    
   30.7000008       14.9650002    
   30.7999992       16.2628994    
   30.8999996       18.0569992    
   31.0000000       19.4027996    
   31.1000004       19.6959000    
   31.2000008       18.2276001    
   31.2999992       16.5105991    
   31.3999996       16.0156002    
   31.5000000       14.2156000    
   31.6000004       14.2676001    
   31.7000008       14.0312996    
   31.7999992       13.5395002    
   31.8999996       12.0291996    
   32.0000000       10.8944998    
   32.0999985       9.44956970    
   32.2000008       8.71459007    
   32.2999992       9.61425972    
   32.4000015       9.90824986    
   32.5000000       9.36334991    
   32.5999985       7.93428993    
   32.7000008       6.02914000    
   32.7999992       4.89370012    
   32.9000015       4.88461018    
   33.0000000       5.59421015    
   33.0999985       6.26893997    
   33.2000008       5.64943981    
   33.2999992       4.85781002    
   33.4000015       5.09045982    
   33.5000000       5.88655996    
   33.5999985       8.25619984    
   33.7000008       11.6573000    
   33.7999992       14.0811996    
   33.9000015       16.4682999    
   34.0000000       16.6315994    
   34.0999985       16.4815006    
   34.2000008       16.3794994    
   34.2999992       16.3134003    
   34.4000015       17.4099998    
   34.5000000       19.3113003    
   34.5999985       20.7119999    
   34.7000008       19.8551998    
   34.7999992       19.3386993    
   34.9000015       19.4801006    
   35.0000000       18.5242996    
   35.0999985       16.8390999    
   35.2000008       17.0428009    
   35.2999992       17.4993992    
   35.4000015       17.3847008    
   35.5000000       16.7306004    
   35.5999985       16.1177998    
   35.7000008       15.0475998    
   35.7999992       16.0083008    
   35.9000015       17.4636993    
   36.0000000       17.2957001    
   36.0999985       16.4015999    
   36.2000008       16.7059994    
   36.2999992       17.3136005    
   36.4000015       17.0618992    
   36.5000000       16.4591007    
   36.5999985       17.7191010    
   36.7000008       20.4741001    
   36.7999992       20.8486996    
   36.9000015       21.5694008    
   37.0000000       21.1914005    
   37.0999985       20.4312000    
   37.2000008       21.1930008    
   37.2999992       21.5387001    
   37.4000015       22.5188007    
   37.5000000       23.8362999    
   37.5999985       24.7744007    
   37.7000008       26.0678997    
   37.7999992       26.9048004    
   37.9000015       26.3419991    
   38.0000000       24.7686996    
   38.0999985       23.8376007    
   38.2000008       24.9435997    
   38.2999992       25.5305004    
   38.4000015       24.5566006    
   38.5000000       22.2451000    
   38.5999985       20.4023991    
   38.7000008       18.9326000    
   38.7999992       19.4281998    
   38.9000015       21.7269993    
   39.0000000       23.9622993    
   39.0999985       25.6329994    
   39.2000008       25.9733009    
   39.2999992       25.5422001    
   39.4000015       24.9130001    
   39.5000000       23.4417000    
   39.5999985       22.3423004    
   39.7000008       22.7406006    
   39.7999992       22.5238991    
   39.9000015       21.4834003    
   40.0000000       21.0219002    
   40.0999985       22.6690998    
   40.2000008       24.1464005    
   40.2999992       25.0051994    
   40.4000015       25.3269997    
   40.5000000       26.1387997    
   40.5999985       26.7777004    
   40.7000008       28.7747993    
   40.7999992       29.1121998    
   40.9000015       28.7103004    
   41.0000000       28.5090008    
   41.0999985       28.1040993    
   41.2000008       25.8003998    
   41.2999992       23.1826992    
   41.4000015       22.6573009    
   41.5000000       22.4790001    
   41.5999985       21.9734001    
   41.7000008       22.7584991    
   41.7999992       22.9009991    
   41.9000015       22.6819000    
   42.0000000       23.4587994    
   42.0999985       24.2600002    
   42.2000008       24.8397007    
   42.2999992       24.1103001    
   42.4000015       22.9729004    
   42.5000000       21.4843006    
   42.5999985       20.9617996    
   42.7000008       18.9454002    
   42.7999992       16.4820995    
   42.9000015       14.7784996    
   43.0000000       13.7861004    
   43.0999985       14.2384996    
   43.2000008       14.6485004    
   43.2999992       16.0564995    
   43.4000015       16.7122002    
   43.5000000       17.5466995    
   43.5999985       17.7042007    
   43.7000008       16.7761993    
   43.7999992       15.3882999    
   43.9000015       14.9670000    
   44.0000000       14.9287004    
   44.0999985       16.2472000    
   44.2000008       17.6028004    
   44.2999992       18.9164009    
   44.4000015       19.7378006    
   44.5000000       20.0086994    
   44.5999985       20.6898994    
   44.7000008       20.7808990    
   44.7999992       21.1564999    
   44.9000015       20.7898998    
   45.0000000       21.1765003    
   45.0999985       21.2644997    
   45.2000008       22.0049992    
   45.2999992       24.5522995    
   45.4000015       25.8115005    
   45.5000000       25.6912994    
   45.5999985       25.6102009    
   45.7000008       25.7905006    
   45.7999992       26.2418003    
   45.9000015       26.8661995    
   46.0000000       28.1077003    
   46.0999985       30.4673004    
   46.2000008       31.2879009    
   46.2999992       29.8321991    
   46.4000015       29.1900997    
   46.5000000       28.5673008    
   46.5999985       27.1406002    
   46.7000008       27.4717999    
   46.7999992       28.0268993    
   46.9000015       26.2859001    
   47.0000000       24.0060005    
   47.0999985       22.9769001    
   47.2000008       23.0231991    
   47.2999992       22.2306995    
   47.4000015       20.4524994    
   47.5000000       20.4099007    
   47.5999985       20.9766998    
   47.7000008       22.7306995    
   47.7999992       24.1583996    
   47.9000015       24.6910992    
   48.0000000       25.5554008    
   48.0999985       24.6093998    
   48.2000008       24.2243004    
   48.2999992       24.0013008    
   48.4000015       24.8038006    
   48.5000000       23.9507999    
   48.5999985       23.4361000    
   48.7000008       24.7835999    
   48.7999992       26.9002991    
   48.9000015       30.2616005    
   49.0000000       32.6148987    
   49.0999985       34.1357002    
   49.2000008       34.6230011    
   49.2999992       34.7204018    
   49.4000015       34.7981987    
   49.5000000       34.5071983    
   49.5999985       33.7002983    
   49.7000008       31.8463001    
   49.7999992       31.9587002    
   49.9000015       33.7151985    
   50.0000000       33.8708000    
   50.0999985       35.8031998    
   50.2000008       37.9436989    
   50.2999992       41.1759987    
   50.4000015       43.6450996    
   50.5000000       44.7335014    
   50.5999985       44.8558006    
   50.7000008       42.7457008    
   50.7999992       40.2321014    
   50.9000015       38.6904984    
   51.0000000       38.2449989    
   51.0999985       38.3433990    
   51.2000008       37.5449982    
   51.2999992       36.9198990    
   51.4000015       37.0532990    
   51.5000000       38.7272987    
   51.5999985       39.8103981    
   51.7000008       42.4338989    
   51.7999992       43.1791000    
   51.9000015       43.8714981    
   52.0000000       43.3676987    
   52.0999985       42.2425995    
   52.2000008       41.0401993    
   52.2999992       37.8208008    
   52.4000015       35.6590996    
   52.5000000       34.0987015    
   52.5999985       32.5293999    
   52.7000008       31.3920994    
   52.7999992       30.3976002    
   52.9000015       31.3470993    
   53.0000000       30.9286995    
   53.0999985       30.1825008    
   53.2000008       30.1357994    
   53.2999992       29.2357998    
   53.4000015       27.8994007    
   53.5000000       25.7201996    
   53.5999985       23.6329994    
   53.7000008       22.3689003    
   53.7999992       21.0102997    
   53.9000015       18.7054005    
   54.0000000       17.1354008    
   54.0999985       18.7810001    
   54.2000008       19.3868008    
   54.2999992       19.2432003    
   54.4000015       17.9552994    
   54.5000000       16.8519001    
   54.5999985       14.5282001    
   54.7000008       11.0860004    
   54.7999992       8.25901031    
   54.9000015       6.73885012    
   55.0000000       7.21750021    
   55.0999985       6.72997999    
   55.2000008       6.09421015    
   55.2999992       7.41235018    
   55.4000015       8.54981995    
   55.5000000       9.19766045    
   55.5999985       12.0811996    
   55.7000008       15.6450996    
   55.7999992       16.6837997    
   55.9000015       16.0566998    
   56.0000000       15.4190998    
   56.0999985       14.1232996    
   56.2000008       13.5686998    
   56.2999992       14.7784004    
   56.4000015       16.9799004    
   56.5000000       18.7723999    
   56.5999985       20.1369991    
   56.7000008       20.2220001    
   56.7999992       19.4242992    
   56.9000015       19.8071995    
   57.0000000       19.8353004    
   57.0999985       19.5960007    
   57.2000008       18.6912994    
   57.2999992       17.7138004    
   57.4000015       15.7896996    
   57.5000000       15.7052002    
   57.5999985       16.0702000    
   57.7000008       16.0958004    
   57.7999992       15.9442997    
   57.9000015       14.3690996    
   58.0000000       13.3396997    
   58.0999985       11.1990004    
   58.2000008       10.4363003    
   58.2999992       10.7142000    
   58.4000015       11.4877005    
   58.5000000       11.4285002    
   58.5999985       10.5488005    
   58.7000008       9.43941021    
   58.7999992       6.55916977    
   58.9000015       5.67851019    
   59.0000000       6.92457008    
   59.0999985       7.77666998    
   59.2000008       7.76667976    
   59.2999992       8.05622959    
   59.4000015       7.84653997    
   59.5000000       6.93534994    
   59.5999985       5.98252010    
   59.7000008       6.01897001    
   59.7999992       7.01885986    
   59.9000015       6.61430979    
   60.0000000       6.26400995    
   60.0999985       7.92991018    
   60.2000008       8.84455013    
   60.2999992       10.2976999    
   60.4000015       11.1787996    
   60.5000000       11.6684999    
   60.5999985       10.5395002    
   60.7000008       9.47171021    
   60.7999992       9.69272041    
   60.9000015       9.61341953    
   61.0000000       9.62277985    
   61.0999985       9.78050041    
   61.2000008       8.91753006    
   61.2999992       8.89148045    
   61.4000015       9.35039997    
   61.5000000       10.2958002    
   61.5999985       10.4378004    
   61.7000008       10.8121004    
   61.7999992       11.9735003    
   61.9000015       12.4266005    
   62.0000000       12.3243999    
   62.0999985       13.3929996    
   62.2000008       14.1773005    
   62.2999992       13.1555996    
   62.4000015       12.6920996    
   62.5000000       12.9846001    
   62.5999985       13.1796999    
   62.7000008       14.1046000    
   62.7999992       15.6032000    
   62.9000015       16.4237995    
   63.0000000       17.6228008    
   63.0999985       18.6872005    
   63.2000008       18.9829998    
   63.2999992       17.9023991    
   63.4000015       17.4022007    
   63.5000000       18.5212002    
   63.5999985       19.3383999    
   63.7000008       20.8617001    
   63.7999992       20.7989006    
   63.9000015       20.0184002    
   64.0000000       19.9365005    
   64.0999985       19.8479996    
   64.1999969       19.6592999    
   64.3000031       18.5669003    
   64.4000015       17.7192993    
   64.5000000       16.7458992    
   64.5999985       16.2973003    
   64.6999969       14.7686996    
   64.8000031       12.1316004    
   64.9000015       11.1247997    
   65.0000000       12.7409000    
   65.0999985       15.2560997    
   65.1999969       15.0921001    
   65.3000031       14.1506004    
   65.4000015       13.3428001    
   65.5000000       12.9306002    
   65.5999985       11.6295996    
   65.6999969       10.7219000    
   65.8000031       8.88772011    
   65.9000015       6.42856979    
   66.0000000       5.08486986    
   66.0999985       3.21303010    
   66.1999969       2.89611006    
   66.3000031       3.30479002    
   66.4000015       3.78971004    
   66.5000000       4.70174980    
   66.5999985       4.90793991    
   66.6999969       5.67747021    
   66.8000031       6.36512995    
   66.9000015       4.93127012    
   67.0000000       2.87267995    
   67.0999985      0.696752012    
   67.1999969       1.24992001    
   67.3000031       2.35485005    
   67.4000015       2.43306994    
   67.5000000       1.14858997    
   67.5999985      0.737910986    
   67.6999969       2.20857000    
   67.8000031       3.83396006    
   67.9000015       5.77646017    
   68.0000000       6.80170012    
   68.0999985       6.23706007    
   68.1999969       5.51066017    
   68.3000031       4.84665012    
   68.4000015       4.68004990    
   68.5000000       3.53994012    
   68.5999985       2.33853006    
   68.6999969       1.55219996    
   68.8000031       1.90453005    
   68.9000015       2.95078993    
   69.0000000       2.69879007    
   69.0999985       1.18575001    
   69.1999969      -8.36391002E-02
   69.3000031      -1.19620001    
   69.4000015      -1.45570004    
   69.5000000     -0.157019004    
   69.5999985       1.23269999    
   69.6999969       1.97430003    
   69.8000031       4.26949978    
   69.9000015       7.68697977    
   70.0000000       10.2202997    
   70.0999985       10.7475004    
   70.1999969       11.1448002    
   70.3000031       11.2444000    
   70.4000015       10.9631996    
   70.5000000       11.4733000    
   70.5999985       13.5307999    
   70.6999969       15.4082003    
   70.8000031       16.3682995    
   70.9000015       15.9188004    
   71.0000000       16.1016006    
   71.0999985       17.0151005    
   71.1999969       17.8250999    
   71.3000031       19.8707008    
   71.4000015       21.5046005    
   71.5000000       21.6506996    
   71.5999985       20.8710995    
   71.6999969       21.1497002    
   71.8000031       21.9755993    
   71.9000015       24.1271000    
   72.0000000       24.7539997    
   72.0999985       23.4274998    
   72.1999969       23.0256996    
   72.3000031       21.4804993    
   72.4000015       19.8344994    
   72.5000000       17.1870995    
   72.5999985       16.4188995    
   72.6999969       16.9661007    
   72.8000031       18.5825996    
   72.9000015       19.5042000    
   73.0000000       20.4549007    
   73.0999985       21.9083996    
   73.1999969       22.1103001    
   73.3000031       21.9398994    
   73.4000015       22.0772991    
   73.5000000       22.5102997    
   73.5999985       22.9668007    
   73.6999969       20.6888008    
   73.8000031       18.1737003    
   73.9000015       16.6555996    
   74.0000000       17.0384998    
   74.0999985       17.8847008    
   74.1999969       18.7577000    
   74.3000031       20.0506001    
   74.4000015       20.8286991    
   74.5000000       20.7416992    
   74.5999985       20.8418007    
   74.6999969       21.8237991    
   74.8000031       22.3425007    
   74.9000015       21.3507004    
   75.0000000       19.5508995    
   75.0999985       18.2590008    
   75.1999969       15.6609001    
   75.3000031       13.5433998    
   75.4000015       11.6625996    
   75.5000000       10.6847000    
   75.5999985       9.90970039    
   75.6999969       9.65176964    
   75.8000031       9.19017982    
   75.9000015       10.1276999    
   76.0000000       8.57518959    
   76.0999985       7.44150019    
   76.1999969       6.66155005    
   76.3000031       4.79914999    
   76.4000015       2.44492006    
   76.5000000       1.19430995    
   76.5999985      0.861307979    
   76.6999969      0.164223999    
   76.8000031     -0.820922017    
   76.9000015      -2.33881998    
   77.0000000      -3.70190001    
   77.0999985      -4.96882010    
   77.1999969      -5.27487993    
   77.3000031      -4.73971987    
   77.4000015      -3.08533001    
   77.5000000      -1.02232003    
   77.5999985       2.00234008    
   77.6999969       4.09125996    
   77.8000031       3.95188999    
   77.9000015       4.64670992    
   78.0000000       7.02354002    
   78.0999985       9.48404026    
   78.1999969       10.5258999    
   78.3000031       9.48828983    
   78.4000015       7.90460014    
   78.5000000       6.94345999    
   78.5999985       7.29611015    
   78.6999969       8.67327023    
   78.8000031       10.0046997    
   78.9000015       10.0443001    
   79.0000000       9.95794964    
   79.0999985       10.4724998    
   79.1999969       11.6268997    
   79.3000031       13.8247995    
   79.4000015       15.8596001    
   79.5000000       18.2212009    
   79.5999985       18.6170006    
   79.6999969       18.0284004    
   79.8000031       18.3110008    
   79.9000015       18.9549007    
   80.0000000       19.8451004    
   80.0999985       20.3530006    
   80.1999969       21.7747993    
   80.3000031       23.7600994    
   80.4000015       25.6560001    
   80.5000000       26.2761002    
   80.5999985       26.1594009    
   80.6999969       25.0266991    
   80.8000031       23.3614998    
   80.9000015       21.6942997    
   81.0000000       21.1571999    
   81.0999985       21.3794003    
   81.1999969       21.6732998    
   81.3000031       22.5025997    
   81.4000015       22.7847004    
   81.5000000       22.7528992    
   81.5999985       22.5189991    
   81.6999969       21.8708000    
   81.8000031       21.5555000    
   81.9000015       20.6924992    
   82.0000000       19.4594002    
   82.0999985       19.5734997    
   82.1999969       19.5785007    
   82.3000031       19.5513000    
   82.4000015       18.6340008    
   82.5000000       18.0179996    
   82.5999985       16.8005009    
   82.6999969       15.8299999    
   82.8000031       15.7798004    
   82.9000015       14.9757996    
   83.0000000       14.2439003    
   83.0999985       14.5571003    
   83.1999969       14.5194998    
   83.3000031       14.3508997    
   83.4000015       14.4558001    
   83.5000000       13.9419003    
   83.5999985       13.6935997    
   83.6999969       12.5165005    
   83.8000031       12.5622997    
   83.9000015       13.1810999    
   84.0000000       12.7889996    
   84.0999985       13.6545000    
   84.1999969       13.2637997    
   84.3000031       11.9670000    
   84.4000015       12.2236004    
   84.5000000       11.7537003    
   84.5999985       10.2217999    
   84.6999969       7.52030993    
   84.8000031       6.42685986    
   84.9000015       6.68421984    
   85.0000000       6.89556980    
   85.0999985       7.38653994    
   85.1999969       6.01329994    
   85.3000031       5.11976004    
   85.4000015       4.44572020    
   85.5000000       3.92235994    
   85.5999985       5.06433010    
   85.6999969       6.20727015    
   85.8000031       5.68118000    
   85.9000015       3.80948997    
   86.0000000       3.12310004    
   86.0999985       3.97694993    
   86.1999969       4.35297012    
   86.3000031       3.68314004    
   86.4000015       1.89364004    
   86.5000000      -1.19221997    
   86.5999985      -2.65163994    
   86.6999969      -3.76295996    
   86.8000031      -4.11509991    
   86.9000015      -4.33599997    
   87.0000000      -4.35304022    
   87.0999985      -3.56605005    
   87.1999969      -1.23868001    
   87.3000031       1.25579000    
   87.4000015       2.83182001    
   87.5000000       4.45292997    
   87.5999985       5.79103994    
   87.6999969       7.49260998    
   87.8000031       7.93437004    
   87.9000015       6.36105013    
   88.0000000       4.33678007    
   88.0999985       2.68913007    
   88.1999969       2.01365995    
   88.3000031       1.49963999    
   88.4000015      0.360884011    
   88.5000000     -0.641532004    
   88.5999985     -0.252950996    
   88.6999969       1.60950005    
   88.8000031       2.45829010    
   88.9000015       3.08308005    
   89.0000000       2.81100011    
   89.0999985       2.65914989    
   89.1999969       2.52531004    
   89.3000031       5.52956009    
   89.4000015       8.61931992    
   89.5000000       12.5676003    
   89.5999985       15.9063997    
   89.6999969       16.6756001    
   89.8000031       16.4496994    
   89.9000015       16.0751991    
   90.0000000       16.4155998    
   90.0999985       16.6233006    
   90.1999969       16.1679993    
   90.3000031       15.0351000    
   90.4000015       14.9996996    
   90.5000000       16.7528992    
   90.5999985       18.1989002    
   90.6999969       18.8297005    
   90.8000031       18.5737991    
   90.9000015       19.1100998    
   91.0000000       19.6881008    
   91.0999985       19.5111008    
   91.1999969       19.0730991    
   91.3000031       18.6107998    
   91.4000015       19.3078003    
   91.5000000       19.2525005    
   91.5999985       19.6145000    
   91.6999969       19.2150993    
   91.8000031       19.3735008    
   91.9000015       19.4780006    
   92.0000000       20.9239998    
   92.0999985       22.4057999    
   92.1999969       22.2786999    
   92.3000031       21.6280994    
   92.4000015       21.2528000    
   92.5000000       21.6467991    
   92.5999985       22.7604008    
   92.6999969       24.6674995    
   92.8000031       25.9703007    
   92.9000015       27.2565994    
   93.0000000       28.5053005    
   93.0999985       30.0914993    
   93.1999969       31.6608009    
   93.3000031       31.7544994    
   93.4000015       33.2612000    
   93.5000000       34.3167000    
   93.5999985       35.1943016    
   93.6999969       35.9421997    
   93.8000031       37.3116989    
   93.9000015       39.2352982    
   94.0000000       40.8045998    
   94.0999985       43.6512985    
   94.1999969       46.1557007    
   94.3000031       47.7066994    
   94.4000015       49.0316010    
   94.5000000       49.6839981    
   94.5999985       49.3967018    
   94.6999969       49.6547012    
   94.8000031       50.2228012    
   94.9000015       50.6228981    
   95.0000000       50.6421013    
   95.0999985       50.2164993    
   95.1999969       49.2361984    
   95.3000031       50.4185982    
   95.4000015       50.9057999    
   95.5000000       51.4877014    
   95.5999985       51.6295013    
   95.6999969       52.8721008    
   95.8000031       55.2826004    
   95.9000015       56.7904015    
   96.0000000       56.0405006    
   96.0999985       56.0182991    
   96.1999969       55.8871002    
   96.3000031       55.3227005    
   96.4000015       54.3307991    
   96.5000000       54.1822014    
   96.5999985       55.3987999    
   96.6999969       56.6623993    
   96.8000031       56.2605019    
   96.9000015       54.2454987    
   97.0000000       52.7426987    
   97.0999985       51.7290993    
   97.1999969       52.6623001    
   97.3000031       54.0988998    
   97.4000015       55.0633011    
   97.5000000       54.9297981    
   97.5999985       54.0746994    
   97.6999969       51.8138008    
   97.8000031       49.8117981    
   97.9000015       48.2967987    
   98.0000000       48.4164009    
   98.0999985       50.5189018    
   98.1999969       51.0449982    
   98.3000031       49.9510002    
   98.4000015       46.8367004    
   98.5000000       42.7206001    
   98.5999985       40.3372002    
   98.6999969       37.7257004    
   98.8000031       36.9160004    
   98.9000015       37.8282013    
   99.0000000       39.4850998    
   99.0999985       41.7075005    
   99.1999969       41.0056000    
   99.3000031       42.3428993    
   99.4000015       44.0816994    
   99.5000000       46.1026993    
   99.5999985       47.6062012    
   99.6999969       48.3713989    
   99.8000031       47.3955002    
   99.9000015       44.0503998    
   100.000000       40.2346001    
   100.099998       37.6255989    
   100.199997       37.3203011    
   100.300003       38.6610985    
   100.400002       40.1824989    
   100.500000       42.2108994    
   100.599998       44.1147003    
   100.699997       45.3138008    
   100.800003       44.1846008    
   100.900002       41.8605995    
   101.000000       41.3503990    
   101.099998       42.1184006    
   101.199997       44.3525009    
   101.300003       46.9309998    
   101.400002       48.5014992    
   101.500000       48.7723007    
   101.599998       49.7247009    
   101.699997       51.7692986    
   101.800003       54.2420998    
   101.900002       55.4832001    
   102.000000       56.5784988    
   102.099998       57.0544014    
   102.199997       57.0988998    
   102.300003       55.5465012    
   102.400002       52.5089989    
   102.500000       48.8445015    
   102.599998       47.0728989    
   102.699997       46.9734993    
   102.800003       47.7990990    
   102.900002       49.0523987    
   103.000000       50.6190987    
   103.099998       53.0625992    
   103.199997       54.7713013    
   103.300003       53.9608002    
   103.400002       52.3478012    
   103.500000       50.5337982    
   103.599998       49.0960007    
   103.699997       47.1335983    
   103.800003       44.4051018    
   103.900002       41.9832993    
   104.000000       41.5315018    
   104.099998       41.2288017    
   104.199997       41.8073006    
   104.300003       43.3610992    
   104.400002       42.9746017    
   104.500000       41.4896011    
   104.599998       40.5732994    
   104.699997       41.4310989    
   104.800003       40.1012993    
   104.900002       38.2309990    
   105.000000       36.8238983    
   105.099998       36.8940010    
   105.199997       37.7560005    
   105.300003       36.9528008    
   105.400002       34.8390007    
   105.500000       32.4136009    
   105.599998       31.0955009    
   105.699997       31.2352009    
   105.800003       31.3810997    
   105.900002       31.0184002    
   106.000000       29.0541992    
   106.099998       26.6783009    
   106.199997       24.9659996    
   106.300003       24.5205994    
   106.400002       25.2961998    
   106.500000       26.6553993    
   106.599998       25.6854992    
   106.699997       24.4617004    
   106.800003       23.3073006    
   106.900002       22.1315994    
   107.000000       23.0531006    
   107.099998       26.5091000    
   107.199997       28.1436996    
   107.300003       28.0510998    
   107.400002       28.4037991    
   107.500000       28.9172993    
   107.599998       27.9750996    
   107.699997       26.1105003    
   107.800003       25.8346996    
   107.900002       27.1802006    
   108.000000       28.1294003    
   108.099998       30.3148003    
   108.199997       30.5799007    
   108.300003       30.2413006    
   108.400002       30.3630009    
   108.500000       31.5139008    
   108.599998       32.6987991    
   108.699997       32.5904007    
   108.800003       32.5895004    
   108.900002       33.1176987    
   109.000000       34.2123985    
   109.099998       36.2477989    
   109.199997       35.2015991    
   109.300003       34.4608002    
   109.400002       34.5595016    
   109.500000       34.5569992    
   109.599998       33.8671989    
   109.699997       33.7853012    
   109.800003       33.5225983    
   109.900002       33.2905998    
   110.000000       34.0801010    
   110.099998       35.3978004    
   110.199997       36.9762001    
   110.300003       38.0536003    
   110.400002       37.8049011    
   110.500000       38.3120003    
   110.599998       38.9771004    
   110.699997       39.3274994    
   110.800003       40.3625984    
   110.900002       41.4701004    
   111.000000       40.9505997    
   111.099998       37.7565994    
   111.199997       35.6702003    
   111.300003       35.2270012    
   111.400002       34.8097000    
   111.500000       33.2764015    
   111.599998       32.3241997    
   111.699997       32.0937996    
   111.800003       33.1918983    
   111.900002       34.7176018    
   112.000000       34.2373009    
   112.099998       34.3867989    
   112.199997       34.2919006    
   112.300003       34.5950012    
   112.400002       34.2888985    
   112.500000       32.5891991    
   112.599998       31.9102993    
   112.699997       31.6212997    
   112.800003       33.0839005    
   112.900002       35.7453995    
   113.000000       37.7932014    
   113.099998       39.4833984    
   113.199997       40.2652016    
   113.300003       41.4870987    
   113.400002       42.8073006    
   113.500000       43.5010986    
   113.599998       42.7079010    
   113.699997       41.2083015    
   113.800003       39.9902000    
   113.900002       38.2285995    
   114.000000       36.1450996    
   114.099998       34.1327019    
   114.199997       33.9085999    
   114.300003       35.1945000    
   114.400002       35.9580994    
   114.500000       35.5238991    
   114.599998       34.5074997    
   114.699997       32.5460014    
   114.800003       30.7562008    
   114.900002       27.9965000    
   115.000000       25.9640999    
   115.099998       25.0492001    
   115.199997       25.3061008    
   115.300003       25.8162003    
   115.400002       26.6007996    
   115.500000       29.3174000    
   115.599998       30.9134998    
   115.699997       29.7845001    
   115.800003       28.1287003    
   115.900002       27.0284996    
   116.000000       27.5578995    
   116.099998       29.3115005    
   116.199997       31.9379005    
   116.300003       33.3779984    
   116.400002       34.7090988    
   116.500000       36.3296013    
   116.599998       37.5382996    
   116.699997       37.8123016    
   116.800003       39.1175003    
   116.900002       42.5111008    
   117.000000       47.0999985    
   117.099998       49.8697014    
   117.199997       49.4870987    
   117.300003       50.2924004    
   117.400002       51.0326004    
   117.500000       50.8489990    
   117.599998       50.2742004    
   117.699997       49.2803993    
   117.800003       48.3781013    
   117.900002       47.3501015    
   118.000000       47.1696014    
   118.099998       45.6487999    
   118.199997       43.9243011    
   118.300003       44.3476982    
   118.400002       45.5148010    
   118.500000       46.8625984    
   118.599998       47.3302002    
   118.699997       47.6166992    
   118.800003       46.7933998    
   118.900002       46.9519005    
   119.000000       47.5158997    
   119.099998       45.9691010    
   119.199997       44.2109985    
   119.300003       42.4202003    
   119.400002       40.8503990    
   119.500000       40.0968018    
   119.599998       39.5066986    
   119.699997       38.3991013    
   119.800003       36.5968018    
   119.900002       35.4268990    
   120.000000       34.4084015    
   120.099998       33.1503983    
   120.199997       33.8628006    
   120.300003       35.3778000    
   120.400002       37.2504997    
   120.500000       37.6577988    
   120.599998       35.9645996    
   120.699997       33.9648018    
   120.800003       33.1743011    
   120.900002       33.9570007    
   121.000000       36.2028999    
   121.099998       38.2552986    
   121.199997       40.5941010    
   121.300003       42.1164017    
   121.400002       42.6422005    
   121.500000       42.7888985    
   121.599998       42.5816994    
   121.699997       42.8390007    
   121.800003       42.9501991    
   121.900002       42.2663002    
   122.000000       42.8977013    
   122.099998       43.8703003    
   122.199997       43.6524010    
   122.300003       43.6441994    
   122.400002       43.9399986    
   122.500000       43.8796997    
   122.599998       43.9534988    
   122.699997       44.2680016    
   122.800003       44.9505005    
   122.900002       44.9536018    
   123.000000       43.7090988    
   123.099998       42.5652008    
   123.199997       42.2146988    
   123.300003       42.1647987    
   123.400002       43.1715012    
   123.500000       44.5581017    
   123.599998       45.7117996    
   123.699997       47.1320992    
   123.800003       47.4588013    
   123.900002       46.6618996    
   124.000000       47.1739998    
   124.099998       48.1370010    
   124.199997       49.4738998    
   124.300003       50.1506996    
   124.400002       50.0541000    
   124.500000       49.8680000    
   124.599998       49.4897003    
   124.699997       49.2554016    
   124.800003       48.7386017    
   124.900002       48.1152992    
   125.000000       48.5503998    
   125.099998       49.2244987    
   125.199997       48.2298012    
   125.300003       47.7907982    
   125.400002       48.2240982    
   125.500000       48.6865005    
   125.599998       48.2089996    
   125.699997       48.5792007    
   125.800003       50.5209007    
   125.900002       52.5438995    
   126.000000       53.8208008    
   126.099998       55.2980003    
   126.199997       56.2298012    
   126.300003       57.0084991    
   126.400002       57.5499992    
   126.500000       57.3096008    
   126.599998       57.5903015    
   126.699997       58.3978004    
   126.800003       58.7798996    
   126.900002       56.7239990    
   127.000000       55.2892990    
   127.099998       54.3730011    
   127.199997       53.1453018    
   127.300003       50.7122993    
   127.400002       49.5763016    
   127.500000       48.9282990    
   127.599998       48.9040985    
   127.699997       48.2290993    
   127.800003       47.3102989    
   127.900002       48.7164001    
   128.000000       50.9561996    
   128.100006       51.3036995    
   128.199997       50.1918983    
   128.300003       48.3142014    
   128.399994       46.9443016    
   128.500000       46.8119011    
   128.600006       46.5110016    
   128.699997       46.7196007    
   128.800003       46.7577019    
   128.899994       45.4880981    
   129.000000       45.0139008    
   129.100006       44.1175995    
   129.199997       43.8679008    
   129.300003       43.3394012    
   129.399994       43.0494003    
   129.500000       41.2106018    
   129.600006       40.2439995    
   129.699997       40.0194016    
   129.800003       39.6632996    
   129.899994       39.2127991    
   130.000000       38.3947983    
   130.100006       38.9243011    
   130.199997       39.1101990    
   130.300003       41.3185005    
   130.399994       42.2313995    
   130.500000       41.5377998    
   130.600006       42.2955017    
   130.699997       43.0746994    
   130.800003       43.0691986    
   130.899994       42.1523018    
   131.000000       41.7542000    
   131.100006       42.2022018    
   131.199997       43.3545990    
   131.300003       46.5437012    
   131.399994       48.7476006    
   131.500000       51.3073997    
   131.600006       52.7476997    
   131.699997       55.1428986    
   131.800003       56.6931992    
   131.899994       55.6083984    
   132.000000       54.4283981    
   132.100006       54.3969994    
   132.199997       54.8657990    
   132.300003       55.2265015    
   132.399994       55.8033981    
   132.500000       55.1357002    
   132.600006       54.8261986    
   132.699997       56.1190987    
   132.800003       57.8793983    
   132.899994       59.2831001    
   133.000000       60.4742012    
   133.100006       62.3876991    
   133.199997       63.3448982    
   133.300003       63.2304993    
   133.399994       64.0460968    
   133.500000       64.7459030    
   133.600006       64.9554977    
   133.699997       62.8869019    
   133.800003       61.3759995    
   133.899994       61.1220016    
   134.000000       60.4494019    
   134.100006       60.0615005    
   134.199997       59.5360985    
   134.300003       58.0480003    
   134.399994       56.2005005    
   134.500000       54.5438995    
   134.600006       53.0191994    
   134.699997       51.0108986    
   134.800003       49.8265991    
   134.899994       48.5279999    
   135.000000       48.4821014    
   135.100006       48.1385002    
   135.199997       47.1656990    
   135.300003       46.3429985    
   135.399994       46.1366005    
   135.500000       45.9034996    
   135.600006       44.0257988    
   135.699997       42.4784012    
   135.800003       41.3025017    
   135.899994       40.5676003    
   136.000000       41.7667999    
   136.100006       43.6432991    
   136.199997       44.8338013    
   136.300003       45.4466019    
   136.399994       46.4583015    
   136.500000       48.4746017    
   136.600006       50.2179985    
   136.699997       50.3252983    
   136.800003       51.0583992    
   136.899994       53.3013992    
   137.000000       56.3344994    
   137.100006       59.4311981    
   137.199997       60.2943993    
   137.300003       58.5451012    
   137.399994       56.3278999    
   137.500000       54.7608986    
   137.600006       54.5362015    
   137.699997       54.2855988    
   137.800003       54.4103012    
   137.899994       55.0378990    
   138.000000       54.0698013    
   138.100006       53.0563011    
   138.199997       52.6273003    
   138.300003       52.0178986    
   138.399994       50.3339996    
   138.500000       47.8490982    
   138.600006       45.1823006    
   138.699997       42.4193001    
   138.800003       40.9812012    
   138.899994       39.3338013    
   139.000000       37.5980988    
   139.100006       36.3441010    
   139.199997       35.6571999    
   139.300003       34.6893005    
   139.399994       33.8432999    
   139.500000       33.3493996    
   139.600006       34.0961990    
   139.699997       34.9850998    
   139.800003       34.7047005    
   139.899994       33.8377991    
   140.000000       34.4864998    
   140.100006       35.3172989    
   140.199997       35.2770004    
   140.300003       34.5810013    
   140.399994       34.5335999    
   140.500000       33.4973984    
   140.600006       32.8806000    
   140.699997       34.3749008    
   140.800003       35.4376984    
   140.899994       37.1958008    
   141.000000       37.3092003    
   141.100006       37.2551994    
   141.199997       38.3498993    
   141.300003       39.7034988    
   141.399994       40.0862999    
   141.500000       39.2313004    
   141.600006       40.3189011    
   141.699997       41.1509018    
   141.800003       41.9360008    
   141.899994       44.3562012    
   142.000000       47.3059006    
   142.100006       49.0149002    
   142.199997       49.8496017    
   142.300003       48.7746010    
   142.399994       50.0211983    
   142.500000       52.8534012    
   142.600006       54.6614990    
   142.699997       55.3213997    
   142.800003       54.9725990    
   142.899994       55.6394997    
   143.000000       56.0428009    
   143.100006       57.5164986    
   143.199997       59.7515984    
   143.300003       60.1119995    
   143.399994       59.6948013    
   143.500000       58.0676994    
   143.600006       57.5929985    
   143.699997       56.3993988    
   143.800003       54.9382019    
   143.899994       55.0022011    
   144.000000       55.6800995    
   144.100006       53.9299011    
   144.199997       50.0460014    
   144.300003       46.9436989    
   144.399994       44.9100990    
   144.500000       43.2471008    
   144.600006       40.8594017    
   144.699997       39.9159012    
   144.800003       40.1907997    
   144.899994       40.5569992    
   145.000000       39.9558983    
   145.100006       39.9047012    
   145.199997       38.8665009    
   145.300003       37.0649986    
   145.399994       36.8050003    
   145.500000       36.6982002    
   145.600006       36.6852989    
   145.699997       37.2648010    
   145.800003       37.0014000    
   145.899994       38.0592003    
   146.000000       39.3865013    
   146.100006       39.3674011    
   146.199997       38.3134003    
   146.300003       37.3403015    
   146.399994       37.0626984    
   146.500000       37.9220009    
   146.600006       38.0639992    
   146.699997       36.9933014    
   146.800003       35.2206001    
   146.899994       32.7509003    
   147.000000       31.4766998    
   147.100006       31.1303997    
   147.199997       31.5569000    
   147.300003       32.7182007    
   147.399994       33.7350998    
   147.500000       34.9598999    
   147.600006       36.8432007    
   147.699997       39.6150017    
   147.800003       41.7972984    
   147.899994       42.6217003    
   148.000000       43.1730995    
   148.100006       44.4343987    
   148.199997       46.0665016    
   148.300003       47.6787987    
   148.399994       50.2294006    
   148.500000       54.3203011    
   148.600006       57.1487007    
   148.699997       60.4761009    
   148.800003       62.7154999    
   148.899994       63.4859009    
   149.000000       63.4104996    
   149.100006       63.6328011    
   149.199997       63.5615997    
   149.300003       63.2813988    
   149.399994       62.9271011    
   149.500000       62.2784004    
   149.600006       63.0951996    
   149.699997       64.0950012    
   149.800003       65.1595993    
   149.899994       66.3252029    
   150.000000       66.7690964    
   150.100006       66.6893005    
   150.199997       64.9296036    
   150.300003       65.7138977    
   150.399994       65.8382034    
   150.500000       65.7090988    
   150.600006       64.5381012    
   150.699997       64.2941971    
   150.800003       64.9779968    
   150.899994       66.3059006    
   151.000000       66.0128021    
   151.100006       66.0999985    
   151.199997       65.9456024    
   151.300003       64.5468979    
   151.399994       62.8536987    
   151.500000       60.3055992    
   151.600006       58.5191002    
   151.699997       55.7434006    
   151.800003       54.1020012    
   151.899994       53.8476982    
   152.000000       53.9459000    
   152.100006       53.3027992    
   152.199997       52.1884003    
   152.300003       52.8526993    
   152.399994       53.8429985    
   152.500000       54.0998993    
   152.600006       52.9916992    
   152.699997       50.8465004    
   152.800003       49.8568001    
   152.899994       49.8688011    
   153.000000       49.5891991    
   153.100006       50.0349007    
   153.199997       49.5026016    
   153.300003       49.2666016    
   153.399994       47.3455009    
   153.500000       46.7425995    
   153.600006       46.6296997    
   153.699997       45.4262009    
   153.800003       45.4103012    
   153.899994       46.3591995    
   154.000000       46.0278015    
   154.100006       46.1181984    
   154.199997       45.4744987    
   154.300003       42.9600983    
   154.399994       42.2591019    
   154.500000       43.1646004    
   154.600006       42.5500984    
   154.699997       38.9239006    
   154.800003       36.4291992    
   154.899994       34.1250000    
   155.000000       34.2128983    
   155.100006       35.4357986    
   155.199997       35.9383011    
   155.300003       36.4183006    
   155.399994       36.7453003    
   155.500000       37.4417000    
   155.600006       37.6313019    
   155.699997       40.0494003    
   155.800003       41.8105011    
   155.899994       43.2431984    
   156.000000       44.1208992    
   156.100006       43.4015999    
   156.199997       42.8222008    
   156.300003       40.6221008    
   156.399994       39.7360001    
   156.500000       39.2899017    
   156.600006       39.5167007    
   156.699997       40.5671005    
   156.800003       41.8009987    
   156.899994       41.3853989    
   157.000000       40.1521988    
   157.100006       39.8302994    
   157.199997       39.8039017    
   157.300003       39.4930000    
   157.399994       40.6553001    
   157.500000       39.6383018    
   157.600006       39.3474998    
   157.699997       40.4365997    
   157.800003       41.9856987    
   157.899994       42.9513016    
   158.000000       43.1230011    
   158.100006       42.3683014    
   158.199997       42.0773010    
   158.300003       43.9015999    
   158.399994       45.7543983    
   158.500000       47.2131996    
   158.600006       47.9576988    
   158.699997       48.5810013    
   158.800003       48.6355019    
   158.899994       48.5996017    
   159.000000       48.8432999    
   159.100006       49.1176987    
   159.199997       48.4315987    
   159.300003       48.1910019    
   159.399994       48.7635994    
   159.500000       49.4716988    
   159.600006       49.9938011    
   159.699997       50.4645004    
   159.800003       50.2503014    
   159.899994       49.1983986    
   160.000000       48.1945992    
   160.100006       45.9059982    
   160.199997       43.4197998    
   160.300003       41.6889992    
   160.399994       41.3764000    
   160.500000       40.8606987    
   160.600006       39.2050018    
   160.699997       37.9635010    
   160.800003       38.2095985    
   160.899994       38.2930984    
   161.000000       36.5716019    
   161.100006       34.5497017    
   161.199997       34.9929008    
   161.300003       37.1999016    
   161.399994       37.8844986    
   161.500000       37.5116997    
   161.600006       38.3005981    
   161.699997       38.7510986    
   161.800003       38.0982018    
   161.899994       39.2020988    
   162.000000       40.4807014    
   162.100006       40.9789009    
   162.199997       40.2341995    
   162.300003       41.3816986    
   162.399994       42.7846985    
   162.500000       44.0928001    
   162.600006       45.5354996    
   162.699997       45.6273003    
   162.800003       44.9212990    
   162.899994       45.4655991    
   163.000000       48.4771004    
   163.100006       52.5746002    
   163.199997       54.2103996    
   163.300003       54.5736008    
   163.399994       56.0038986    
   163.500000       58.2430000    
   163.600006       60.0302010    
   163.699997       61.4450989    
   163.800003       60.9748001    
   163.899994       59.5540009    
   164.000000       59.1939011    
   164.100006       60.3359985    
   164.199997       62.3782005    
   164.300003       64.4804001    
   164.399994       65.6796036    
   164.500000       66.9273987    
   164.600006       67.5904007    
   164.699997       69.2136002    
   164.800003       71.0927963    
   164.899994       72.7203979    
   165.000000       72.0633011    
   165.100006       68.9507980    
   165.199997       66.6101990    
   165.300003       65.2851028    
   165.399994       64.6143036    
   165.500000       66.0169983    
   165.600006       67.6177979    
   165.699997       68.8960037    
   165.800003       70.1645966    
   165.899994       70.0633011    
   166.000000       68.3192978    
   166.100006       66.2637024    
   166.199997       64.3078995    
   166.300003       63.1721001    
   166.399994       62.1867981    
   166.500000       60.1431007    
   166.600006       60.3731003    
   166.699997       61.1856003    
   166.800003       63.2164993    
   166.899994       65.6323013    
   167.000000       66.0076981    
   167.100006       66.2242966    
   167.199997       66.5843964    
   167.300003       68.3591003    
   167.399994       68.4927979    
   167.500000       68.8442001    
   167.600006       68.6964035    
   167.699997       65.9366989    
   167.800003       65.3234024    
   167.899994       64.7489014    
   168.000000       65.5364990    
   168.100006       65.5721970    
   168.199997       65.3718033    
   168.300003       66.2146988    
   168.399994       67.3217010    
   168.500000       67.7908020    
   168.600006       67.2726974    
   168.699997       67.4250031    
   168.800003       67.6155014    
   168.899994       68.5923996    
   169.000000       69.9100037    
   169.100006       70.8016968    
   169.199997       69.9199982    
   169.300003       67.8079987    
   169.399994       67.1188965    
   169.500000       66.4296036    
   169.600006       66.4116974    
   169.699997       67.1605988    
   169.800003       67.9387970    
   169.899994       66.7487030    
   170.000000       65.5344009    
   170.100006       65.3211975    
   170.199997       64.0192032    
   170.300003       61.9469986    
   170.399994       60.8126984    
   170.500000       60.5718002    
   170.600006       61.3025017    
   170.699997       63.9314003    
   170.800003       65.7891998    
   170.899994       68.7146988    
   171.000000       70.8398972    
   171.100006       71.0543976    
   171.199997       70.8227005    
   171.300003       70.5865021    
   171.399994       70.1222992    
   171.500000       69.3477020    
   171.600006       68.2229004    
   171.699997       67.3130035    
   171.800003       67.2182007    
   171.899994       68.1183014    
   172.000000       68.2982025    
   172.100006       67.5322037    
   172.199997       66.5659027    
   172.300003       67.3233032    
   172.399994       67.2819977    
   172.500000       66.5196991    
   172.600006       65.5530014    
   172.699997       65.0259018    
   172.800003       65.0134964    
   172.899994       66.0827026    
   173.000000       68.1899033    
   173.100006       70.5895996    
   173.199997       71.3936005    
   173.300003       73.6706009    
   173.399994       76.5883026    
   173.500000       78.5347977    
   173.600006       78.5024033    
   173.699997       77.9198990    
   173.800003       78.1408005    
   173.899994       79.7817993    
   174.000000       80.7882004    
   174.100006       80.6735992    
   174.199997       81.2242966    
   174.300003       82.2125015    
   174.399994       82.3154984    
   174.500000       82.1019974    
   174.600006       81.4828033    
   174.699997       81.4437027    
   174.800003       80.3206024    
   174.899994       80.2637024    
   175.000000       80.2634964    
   175.100006       78.9019012    
   175.199997       77.8059006    
   175.300003       78.5867996    
   175.399994       78.7171021    
   175.500000       77.3934021    
   175.600006       74.9178009    
   175.699997       72.3371964    
   175.800003       71.5347977    
   175.899994       71.2338028    
   176.000000       71.7873001    
   176.100006       72.2839966    
   176.199997       72.5840988    
   176.300003       72.2624969    
   176.399994       72.3294983    
   176.500000       73.6324997    
   176.600006       74.0470963    
   176.699997       74.3796997    
   176.800003       74.8840027    
   176.899994       75.1231995    
   177.000000       76.2177963    
   177.100006       76.0947037    
   177.199997       76.3019028    
   177.300003       76.7226028    
   177.399994       76.6356964    
   177.500000       76.3850021    
   177.600006       76.4104996    
   177.699997       76.3563004    
   177.800003       75.7183990    
   177.899994       75.5773010    
   178.000000       74.6462021    
   178.100006       72.0831985    
   178.199997       70.4502029    
   178.300003       70.9496002    
   178.399994       71.9366989    
   178.500000       73.3404007    
   178.600006       72.6945038    
   178.699997       69.9728012    
   178.800003       67.0289001    
   178.899994       65.5731964    
   179.000000       64.9478989    
   179.100006       64.8765030    
   179.199997       64.5369034    
   179.300003       62.9483986    
   179.399994       61.7295990    
   179.500000       58.9625015    
   179.600006       56.9090004    
   179.699997       54.5312004    
   179.800003       53.0275002    
   179.899994       52.3662987    
   180.000000       52.9173012    
   180.100006       53.7044983    
   180.199997       54.0749016    
   180.300003       53.0214996    
   180.399994       51.7787018    
   180.500000       52.6580009    
   180.600006       53.4210014    
   180.699997       52.6478996    
   180.800003       51.5992012    
   180.899994       50.2680016    
   181.000000       50.5259018    
   181.100006       51.8596001    
   181.199997       53.0037994    
   181.300003       54.6465988    
   181.399994       55.5040016    
   181.500000       56.6442986    
   181.600006       57.9928017    
   181.699997       58.5971985    
   181.800003       59.5723991    
   181.899994       60.0862007    
   182.000000       61.8662987    
   182.100006       65.6046982    
   182.199997       69.2126007    
   182.300003       70.8684998    
   182.399994       70.5581970    
   182.500000       70.5122986    
   182.600006       69.8811035    
   182.699997       69.8324966    
   182.800003       70.1537018    
   182.899994       69.4940033    
   183.000000       69.3725967    
   183.100006       70.0521011    
   183.199997       70.7298965    
   183.300003       72.1884003    
   183.399994       73.9300995    
   183.500000       75.5425034    
   183.600006       77.1110992    
   183.699997       78.5684967    
   183.800003       80.3336029    
   183.899994       83.3584976    
   184.000000       84.5962982    
   184.100006       83.2521973    
   184.199997       84.0407028    
   184.300003       87.1028976    
   184.399994       89.9843979    
   184.500000       91.6031036    
   184.600006       93.0310974    
   184.699997       94.0307007    
   184.800003       95.0581970    
   184.899994       95.4281998    
   185.000000       94.3161011    
   185.100006       93.7473984    
   185.199997       93.0983963    
   185.300003       92.0287018    
   185.399994       92.3335037    
   185.500000       93.1573029    
   185.600006       93.5187988    
   185.699997       91.7304993    
   185.800003       90.2341995    
   185.899994       86.9140015    
   186.000000       85.5894012    
   186.100006       85.4778976    
   186.199997       85.6936035    
   186.300003       83.9320984    
   186.399994       80.6138992    
   186.500000       77.6280975    
   186.600006       75.6141968    
   186.699997       74.1343002    
   186.800003       71.8936005    
   186.899994       69.9642029    
   187.000000       68.1368027    
   187.100006       68.0120010    
   187.199997       67.7808990    
   187.300003       67.1129990    
   187.399994       66.6741028    
   187.500000       67.1362000    
   187.600006       67.4368973    
   187.699997       68.4147034    
   187.800003       69.7004013    
   187.899994       72.2311020    
   188.000000       73.6381989    
   188.100006       73.6378021    
   188.199997       73.5132980    
   188.300003       73.5208969    
   188.399994       75.1274033    
   188.500000       76.6856003    
   188.600006       78.0351028    
   188.699997       79.7876968    
   188.800003       80.8793030    
   188.899994       81.5159988    
   189.000000       83.3832016    
   189.100006       85.4753036    
   189.199997       85.2436981    
   189.300003       85.0121002    
   189.399994       84.9378967    
   189.500000       83.2990036    
   189.600006       81.7547989    
   189.699997       80.9866028    
   189.800003       80.6078033    
   189.899994       80.8856964    
   190.000000       80.7067032    
   190.100006       80.2055969    
   190.199997       79.9341965    
   190.300003       78.9806976    
   190.399994       77.8299026    
   190.500000       75.6949005    
   190.600006       74.3218994    
   190.699997       73.9592972    
   190.800003       72.8488998    
   190.899994       70.9287033    
   191.000000       69.9657974    
   191.100006       68.7423019    
   191.199997       67.8099976    
   191.300003       67.4357986    
   191.399994       67.5379028    
   191.500000       68.7847977    
   191.600006       69.6483002    
   191.699997       71.6128998    
   191.800003       73.5195007    
   191.899994       73.6752014    
   192.000000       73.5216980    
   192.100006       73.0174026    
   192.199997       71.6856995    
   192.300003       70.1690979    
   192.399994       69.0080032    
   192.500000       67.5363007    
   192.600006       66.9046021    
   192.699997       66.9870987    
   192.800003       66.6216965    
   192.899994       67.3645020    
   193.000000       67.5863037    
   193.100006       67.0233994    
   193.199997       66.7761993    
   193.300003       67.6922989    
   193.399994       67.1960983    
   193.500000       65.5764008    
   193.600006       65.9531021    
   193.699997       67.5830002    
   193.800003       69.6714020    
   193.899994       71.1688004    
   194.000000       71.7975998    
   194.100006       71.6819992    
   194.199997       72.5322037    
   194.300003       73.4056015    
   194.399994       73.3965988    
   194.500000       71.9341965    
   194.600006       71.6671982    
   194.699997       72.2005005    
   194.800003       72.4135971    
   194.899994       72.6352005    
   195.000000       73.4623032    
   195.100006       74.7108994    
   195.199997       76.5392990    
   195.300003       77.8720016    
   195.399994       78.2008972    
   195.500000       78.2807999    
   195.600006       77.8066025    
   195.699997       79.2412033    
   195.800003       81.0822983    
   195.899994       81.8181000    
   196.000000       83.3327026    
   196.100006       84.3853989    
   196.199997       85.5737000    
   196.300003       88.8350983    
   196.399994       90.1830978    
   196.500000       89.5544968    
   196.600006       90.1256027    
   196.699997       91.8918991    
   196.800003       92.7423019    
   196.899994       92.5901031    
   197.000000       92.1412964    
   197.100006       91.2385025    
   197.199997       90.5277023    
   197.300003       89.1417007    
   197.399994       87.8703995    
   197.500000       89.3370972    
   197.600006       91.0514984    
   197.699997       93.5194016    
   197.800003       93.2742004    
   197.899994       91.3655014    
   198.000000       90.4070969    
   198.100006       90.6628036    
   198.199997       91.0067978    
   198.300003       91.2409973    
   198.399994       91.5968018    
   198.500000       90.7477036    
   198.600006       88.9606018    
   198.699997       86.2861023    
   198.800003       83.9298019    
   198.899994       82.6835022    
   199.000000       82.9886017    
   199.100006       84.7064972    
   199.199997       87.1922989    
   199.300003       88.2969971    
   199.399994       87.8841019    
   199.500000       87.0707016    
   199.600006       85.9745026    
   199.699997       84.9882965    
   199.800003       84.6961975    
   199.899994       85.4004974    
   200.000000       87.4243011    
   200.100006       88.0644989    
   200.199997       88.8615036    
   200.300003       90.9553986    
   200.399994       92.7117996    
   200.500000       93.8174973    
   200.600006       94.1351013    
   200.699997       93.3089981    
   200.800003       92.7992020    
   200.899994       93.1971970    
   201.000000       94.7814026    
   201.100006       96.3285980    
   201.199997       97.0960007    
   201.300003       97.2835999    
   201.399994       96.9565964    
   201.500000       97.8031006    
   201.600006       98.9679031    
   201.699997       99.0083008    
   201.800003       98.1225967    
   201.899994       96.2171021    
   202.000000       94.7603989    
   202.100006       92.4791031    
   202.199997       90.9665985    
   202.300003       90.3470001    
   202.399994       89.8740005    
   202.500000       88.7039032    
   202.600006       85.9984970    
   202.699997       84.9877014    
   202.800003       84.4309998    
   202.899994       84.3691025    
   203.000000       84.5483017    
   203.100006       85.1692963    
   203.199997       85.4131012    
   203.300003       88.2128983    
   203.399994       89.6606979    
   203.500000       89.2740021    
   203.600006       88.8394012    
   203.699997       89.1867981    
   203.800003       89.9781036    
   203.899994       89.7143021    
   204.000000       88.5978012    
   204.100006       86.7089996    
   204.199997       86.9032974    
   204.300003       86.6479034    
   204.399994       85.5811005    
   204.500000       83.1437988    
   204.600006       82.3016968    
   204.699997       82.2171021    
   204.800003       81.8030014    
   204.899994       79.5438995    
   205.000000       77.1209030    
   205.100006       76.5002975    
   205.199997       75.9572983    
   205.300003       75.5249023    
   205.399994       75.3244019    
   205.500000       73.6272964    
   205.600006       71.4431992    
   205.699997       70.4011993    
   205.800003       69.3858032    
   205.899994       69.2842026    
   206.000000       69.4553986    
   206.100006       68.0837021    
   206.199997       67.7668991    
   206.300003       67.6742020    
   206.399994       67.8485031    
   206.500000       68.0674973    
   206.600006       67.5755997    
   206.699997       65.4210968    
   206.800003       63.9430008    
   206.899994       63.3166008    
   207.000000       62.6338997    
   207.100006       60.9203987    
   207.199997       59.9925995    
   207.300003       61.2088013    
   207.399994       61.5402985    
   207.500000       62.4382019    
   207.600006       63.0746002    
   207.699997       62.7790985    
   207.800003       62.1766014    
   207.899994       63.3250999    
   208.000000       65.0048981    
   208.100006       65.8299026    
   208.199997       66.7059021    
   208.300003       68.6579971    
   208.399994       70.7105026    
   208.500000       72.5240021    
   208.600006       74.2568970    
   208.699997       75.5540009    
   208.800003       77.2875977    
   208.899994       78.2985001    
   209.000000       79.6447983    
   209.100006       80.8679962    
   209.199997       80.9746017    
   209.300003       81.0233002    
   209.399994       80.5954971    
   209.500000       81.1416016    
   209.600006       81.6371002    
   209.699997       80.7973022    
   209.800003       81.3705978    
   209.899994       83.9147034    
   210.000000       85.4524002    
   210.100006       86.1399002    
   210.199997       87.7522964    
   210.300003       90.0289993    
   210.399994       91.3544006    
   210.500000       92.7181015    
   210.600006       93.1910019    
   210.699997       93.6155014    
   210.800003       93.3692017    
   210.899994       91.8466034    
   211.000000       89.9753036    
   211.100006       89.0055008    
   211.199997       88.7873001    
   211.300003       90.9774017    
   211.399994       94.7669983    
   211.500000       97.7499008    
   211.600006       98.9032974    
   211.699997       98.6925964    
   211.800003       97.4037018    
   211.899994       95.4443970    
   212.000000       95.1107025    
   212.100006       94.2453003    
   212.199997       93.9138031    
   212.300003       94.2824020    
   212.399994       95.4405975    
   212.500000       96.9689026    
   212.600006       98.2985001    
   212.699997       99.3806000    
   212.800003       100.694000    
   212.899994       101.974998    
   213.000000       102.420998    
   213.100006       101.664001    
   213.199997       101.209999    
   213.300003       99.7969971    
   213.399994       98.7807007    
   213.500000       97.4503021    
   213.600006       97.8742981    
   213.699997       98.4910965    
   213.800003       98.4925995    
   213.899994       99.4483032    
   214.000000       100.431000    
   214.100006       102.300003    
   214.199997       101.969002    
   214.300003       101.025002    
   214.399994       98.8983994    
   214.500000       97.0930023    
   214.600006       96.1088028    
   214.699997       94.5175018    
   214.800003       94.1887970    
   214.899994       93.7465973    
   215.000000       92.1087036    
   215.100006       89.7574005    
   215.199997       87.6745987    
   215.300003       86.4798965    
   215.399994       83.4841003    
   215.500000       81.0370026    
   215.600006       81.0613022    
   215.699997       81.0421982    
   215.800003       81.0712967    
   215.899994       81.9739990    
   216.000000       82.6162033    
   216.100006       83.2584991    
   216.199997       83.0101013    
   216.300003       83.1852036    
   216.399994       82.6435013    
   216.500000       82.1996994    
   216.600006       81.4544983    
   216.699997       80.8727036    
   216.800003       81.2726974    
   216.899994       81.0374985    
   217.000000       80.8563995    
   217.100006       79.9122009    
   217.199997       79.9089966    
   217.300003       80.4365005    
   217.399994       80.6967010    
   217.500000       81.5394974    
   217.600006       82.8112030    
   217.699997       85.4663010    
   217.800003       87.5473022    
   217.899994       88.1689987    
   218.000000       87.7233963    
   218.100006       87.5243988    
   218.199997       87.6945038    
   218.300003       87.0295029    
   218.399994       87.1713028    
   218.500000       90.1857986    
   218.600006       92.1706009    
   218.699997       93.2375031    
   218.800003       93.4317017    
   218.899994       91.5602036    
   219.000000       90.8854980    
   219.100006       89.5161972    
   219.199997       88.4349976    
   219.300003       88.5670013    
   219.399994       89.7003021    
   219.500000       89.0839996    
   219.600006       87.7142029    
   219.699997       85.4917984    
   219.800003       84.5317993    
   219.899994       84.9411011    
   220.000000       86.0066986    
   220.100006       87.2602005    
   220.199997       86.3132019    
   220.300003       85.4955978    
   220.399994       84.0098038    
   220.500000       82.8059998    
   220.600006       82.5478973    
   220.699997       82.4087982    
   220.800003       81.7184982    
   220.899994       81.5709991    
   221.000000       80.9177017    
   221.100006       80.7293015    
   221.199997       80.6615982    
   221.300003       80.0876007    
   221.399994       80.3294983    
   221.500000       80.9253998    
   221.600006       82.0792999    
   221.699997       81.0753021    
   221.800003       79.0334015    
   221.899994       76.6011963    
   222.000000       75.6112976    
   222.100006       75.2832031    
   222.199997       75.0874023    
   222.300003       74.5703964    
   222.399994       75.4232025    
   222.500000       77.3609009    
   222.600006       78.5618973    
   222.699997       81.1495972    
   222.800003       83.3958969    
   222.899994       86.0919037    
   223.000000       86.3158035    
   223.100006       84.4019012    
   223.199997       82.0793991    
   223.300003       80.4843979    
   223.399994       79.1811981    
   223.500000       78.8835983    
   223.600006       79.0701981    
   223.699997       78.8478012    
   223.800003       78.8451004    
   223.899994       80.4085007    
   224.000000       83.0709000    
   224.100006       85.6010971    
   224.199997       87.7736969    
   224.300003       89.7572021    
   224.399994       90.2992020    
   224.500000       90.5269012    
   224.600006       91.0610962    
   224.699997       90.7975006    
   224.800003       91.6903992    
   224.899994       92.0594025    
   225.000000       92.7782974    
   225.100006       92.6013031    
   225.199997       93.0449982    
   225.300003       93.7213974    
   225.399994       95.0300980    
   225.500000       95.6268005    
   225.600006       96.5623016    
   225.699997       98.8112030    
   225.800003       101.194000    
   225.899994       103.182999    
   226.000000       104.079002    
   226.100006       105.490997    
   226.199997       105.850998    
   226.300003       103.750000    
   226.399994       100.092003    
   226.500000       96.2547989    
   226.600006       95.6856003    
   226.699997       97.6402969    
   226.800003       99.3453979    
   226.899994       100.258003    
   227.000000       100.245003    
   227.100006       100.302002    
   227.199997       100.448997    
   227.300003       101.160004    
   227.399994       99.9568024    
   227.500000       97.6838989    
   227.600006       96.0017014    
   227.699997       93.2273026    
   227.800003       91.8697968    
   227.899994       90.8455963    
   228.000000       90.1809006    
   228.100006       91.5662003    
   228.199997       90.9961014    
   228.300003       89.5661011    
   228.399994       88.8439026    
   228.500000       88.7900009    
   228.600006       89.4324036    
   228.699997       88.6160965    
   228.800003       88.9357986    
   228.899994       88.9217987    
   229.000000       88.5065994    
   229.100006       87.1971970    
   229.199997       86.2083969    
   229.300003       87.6661987    
   229.399994       89.5122986    
   229.500000       89.7284012    
   229.600006       91.1754990    
   229.699997       93.4657974    
   229.800003       94.7316971    
   229.899994       96.0610962    
   230.000000       97.0095978    
   230.100006       97.3270035    
   230.199997       96.9095993    
   230.300003       98.6559982    
   230.399994       99.7526016    
   230.500000       98.3781967    
   230.600006       96.4773026    
   230.699997       94.8130035    
   230.800003       96.0643005    
   230.899994       97.3807983    
   231.000000       97.4539032    
   231.100006       98.3918991    
   231.199997       98.8464966    
   231.300003       99.1686020    
   231.399994       100.920998    
   231.500000       103.459999    
   231.600006       104.305000    
   231.699997       103.648003    
   231.800003       103.636002    
   231.899994       104.096001    
   232.000000       103.875000    
   232.100006       103.016998    
   232.199997       101.764000    
   232.300003       100.209000    
   232.399994       98.4910965    
   232.500000       97.7278976    
   232.600006       97.7167969    
   232.699997       98.8734970    
   232.800003       100.125999    
   232.899994       101.866997    
   233.000000       102.487999    
   233.100006       103.948997    
   233.199997       104.914001    
   233.300003       104.689003    
   233.399994       105.669998    
   233.500000       109.290001    
   233.600006       110.780998    
   233.699997       110.596001    
   233.800003       110.932999    
   233.899994       110.931999    
   234.000000       109.305000    
   234.100006       106.780998    
   234.199997       104.149002    
   234.300003       104.041000    
   234.399994       104.456001    
   234.500000       104.314003    
   234.600006       106.236000    
   234.699997       108.972000    
   234.800003       110.978996    
   234.899994       113.716003    
   235.000000       116.473999    
   235.100006       118.202003    
   235.199997       119.471001    
   235.300003       120.232002    
   235.399994       121.283997    
   235.500000       123.625999    
   235.600006       125.581001    
   235.699997       127.625000    
   235.800003       129.761993    
   235.899994       131.557999    
   236.000000       132.214005    
   236.100006       132.666000    
   236.199997       132.649002    
   236.300003       133.457001    
   236.399994       134.113998    
   236.500000       134.856003    
   236.600006       135.255997    
   236.699997       134.154007    
   236.800003       134.246002    
   236.899994       135.154999    
   237.000000       136.184998    
   237.100006       136.393005    
   237.199997       136.350998    
   237.300003       137.289993    
   237.399994       136.210007    
   237.500000       134.666000    
   237.600006       134.156006    
   237.699997       134.520996    
   237.800003       135.595993    
   237.899994       135.748001    
   238.000000       134.886993    
   238.100006       132.884995    
   238.199997       131.751007    
   238.300003       131.636993    
   238.399994       131.126999    
   238.500000       131.220001    
   238.600006       130.636002    
   238.699997       130.143005    
   238.800003       128.832001    
   238.899994       127.529999    
   239.000000       127.129997    
   239.100006       125.999001    
   239.199997       125.045998    
   239.300003       123.656998    
   239.399994       121.672997    
   239.500000       120.246002    
   239.600006       119.926003    
   239.699997       119.217003    
   239.800003       118.542999    
   239.899994       117.122002    
   240.000000       117.169998    
   240.100006       117.656998    
   240.199997       117.855003    
   240.300003       117.358002    
   240.399994       118.438004    
   240.500000       119.903999    
   240.600006       120.206001    
   240.699997       119.644997    
   240.800003       119.264999    
   240.899994       119.282997    
   241.000000       119.341003    
   241.100006       120.247002    
   241.199997       121.492996    
   241.300003       122.988998    
   241.399994       123.253998    
   241.500000       124.014000    
   241.600006       124.189003    
   241.699997       123.598000    
   241.800003       123.897003    
   241.899994       123.498001    
   242.000000       123.690002    
   242.100006       122.403000    
   242.199997       121.490997    
   242.300003       121.101997    
   242.399994       121.859001    
   242.500000       123.320999    
   242.600006       124.287003    
   242.699997       124.999001    
   242.800003       125.011002    
   242.899994       126.047997    
   243.000000       126.584000    
   243.100006       126.903999    
   243.199997       127.261002    
   243.300003       128.078003    
   243.399994       129.266006    
   243.500000       131.619995    
   243.600006       132.959000    
   243.699997       132.942001    
   243.800003       132.802994    
   243.899994       132.457993    
   244.000000       132.617004    
   244.100006       131.990997    
   244.199997       132.300995    
   244.300003       132.850006    
   244.399994       133.613998    
   244.500000       133.813995    
   244.600006       132.533005    
   244.699997       132.809006    
   244.800003       132.162003    
   244.899994       132.186005    
   245.000000       131.869003    
   245.100006       132.468994    
   245.199997       131.876999    
   245.300003       129.378998    
   245.399994       127.588997    
   245.500000       126.625000    
   245.600006       125.689003    
   245.699997       123.903000    
   245.800003       121.760002    
   245.899994       120.026001    
   246.000000       119.999001    
   246.100006       120.740997    
   246.199997       120.635002    
   246.300003       121.279999    
   246.399994       119.733002    
   246.500000       116.848999    
   246.600006       114.856003    
   246.699997       112.982002    
   246.800003       112.686996    
   246.899994       113.580002    
   247.000000       112.186996    
   247.100006       108.588997    
   247.199997       106.503998    
   247.300003       104.816002    
   247.399994       104.411003    
   247.500000       103.305000    
   247.600006       102.434998    
   247.699997       101.565002    
   247.800003       101.400002    
   247.899994       101.706001    
   248.000000       102.235001    
   248.100006       104.723000    
   248.199997       106.764000    
   248.300003       106.847000    
   248.399994       105.683998    
   248.500000       104.385002    
   248.600006       105.172997    
   248.699997       106.561996    
   248.800003       106.593002    
   248.899994       106.436996    
   249.000000       106.087997    
   249.100006       106.192001    
   249.199997       105.443001    
   249.300003       105.321999    
   249.399994       105.434998    
   249.500000       105.588997    
   249.600006       105.818001    
   249.699997       105.626999    
   249.800003       103.723000    
   249.899994       101.106003    
   250.000000       98.8395004    
   250.100006       96.6429977    
   250.199997       95.2239990    
   250.300003       94.6877975    
   250.399994       94.5178986    
   250.500000       94.8607025    
   250.600006       94.9993973    
   250.699997       95.4000015    
   250.800003       95.0757980    
   250.899994       93.3506012    
   251.000000       91.4110031    
   251.100006       89.6750031    
   251.199997       88.6629028    
   251.300003       86.7325974    
   251.399994       85.6825027    
   251.500000       86.2688980    
   251.600006       88.1681976    
   251.699997       90.0875015    
   251.800003       89.7482986    
   251.899994       89.3985977    
   252.000000       88.6427002    
   252.100006       89.0233002    
   252.199997       89.9404984    
   252.300003       90.6973038    
   252.399994       91.8117981    
   252.500000       93.2462997    
   252.600006       93.6688004    
   252.699997       93.0472031    
   252.800003       92.1150970    
   252.899994       92.6123962    
   253.000000       93.6389008    
   253.100006       94.9473038    
   253.199997       95.8193970    
   253.300003       96.9879990    
   253.399994       97.2797012    
   253.500000       97.9683990    
   253.600006       98.0529022    
   253.699997       99.1146011    
   253.800003       99.2813034    
   253.899994       99.5175018    
   254.000000       99.0262985    
   254.100006       98.7033997    
   254.199997       97.6259003    
   254.300003       97.1589966    
   254.399994       98.4117966    
   254.500000       101.363998    
   254.600006       102.711998    
   254.699997       103.190002    
   254.800003       104.474998    
   254.899994       105.713997    
   255.000000       106.107002    
   255.100006       107.966003    
   255.199997       108.510002    
   255.300003       109.432999    
   255.399994       110.386002    
   255.500000       110.962997    
   255.600006       111.694000    
   255.699997       112.622002    
   255.800003       113.286003    
   255.899994       115.164001    
   256.000000       117.323997    
   256.100006       119.203003    
   256.200012       120.194000    
   256.299988       120.262001    
   256.399994       120.179001    
   256.500000       118.471001    
   256.600006       116.192001    
   256.700012       113.984001    
   256.799988       111.725998    
   256.899994       109.668999    
   257.000000       108.403999    
   257.100006       107.156998    
   257.200012       105.885002    
   257.299988       104.595001    
   257.399994       104.492996    
   257.500000       104.598000    
   257.600006       103.723999    
   257.700012       104.241997    
   257.799988       107.499001    
   257.899994       108.316002    
   258.000000       107.319000    
   258.100006       106.517998    
   258.200012       105.255997    
   258.299988       104.773003    
   258.399994       103.516998    
   258.500000       102.792000    
   258.600006       102.962997    
   258.700012       102.249001    
   258.799988       100.860001    
   258.899994       99.4551010    
   259.000000       98.5170975    
   259.100006       98.9733963    
   259.200012       101.224998    
   259.299988       103.219002    
   259.399994       103.654999    
   259.500000       103.453003    
   259.600006       102.867996    
   259.700012       101.725998    
   259.799988       101.100998    
   259.899994       101.143997    
   260.000000       101.911003    
   260.100006       103.188004    
   260.200012       104.225998    
   260.299988       104.231003    
   260.399994       102.800003    
   260.500000       100.838997    
   260.600006       100.462997    
   260.700012       98.8639984    
   260.799988       96.4802017    
   260.899994       93.6896973    
   261.000000       92.0201035    
   261.100006       90.4701996    
   261.200012       88.2857971    
   261.299988       88.5173035    
   261.399994       89.0594025    
   261.500000       91.1175995    
   261.600006       92.9367981    
   261.700012       94.4979019    
   261.799988       96.0605011    
   261.899994       96.6551971    
   262.000000       97.0056000    
   262.100006       98.4085007    
   262.200012       98.3711014    
   262.299988       98.9293976    
   262.399994       100.750999    
   262.500000       103.557999    
   262.600006       104.920998    
   262.700012       103.542999    
   262.799988       103.348000    
   262.899994       103.174004    
   263.000000       103.390999    
   263.100006       103.875999    
   263.200012       104.525002    
   263.299988       105.139000    
   263.399994       106.390999    
   263.500000       106.530998    
   263.600006       106.171997    
   263.700012       106.139999    
   263.799988       105.374001    
   263.899994       105.389000    
   264.000000       106.943001    
   264.100006       107.281998    
   264.200012       106.519997    
   264.299988       106.666000    
   264.399994       107.417999    
   264.500000       108.132004    
   264.600006       110.013000    
   264.700012       110.070999    
   264.799988       110.557999    
   264.899994       112.592003    
   265.000000       114.780998    
   265.100006       116.112999    
   265.200012       115.920998    
   265.299988       115.566002    
   265.399994       115.156998    
   265.500000       114.175003    
   265.600006       113.472000    
   265.700012       112.793999    
   265.799988       113.600998    
   265.899994       113.786003    
   266.000000       113.364998    
   266.100006       114.236000    
   266.200012       113.880997    
   266.299988       115.012001    
   266.399994       116.462997    
   266.500000       117.441002    
   266.600006       118.028999    
   266.700012       117.792000    
   266.799988       117.169998    
   266.899994       116.955002    
   267.000000       116.858002    
   267.100006       116.695999    
   267.200012       116.903999    
   267.299988       116.891998    
   267.399994       116.983002    
   267.500000       117.038002    
   267.600006       116.888000    
   267.700012       117.507004    
   267.799988       117.685997    
   267.899994       117.432999    
   268.000000       118.129997    
   268.100006       117.468002    
   268.200012       118.273003    
   268.299988       118.557999    
   268.399994       118.661003    
   268.500000       117.966003    
   268.600006       116.297997    
   268.700012       114.754997    
   268.799988       114.550003    
   268.899994       116.627998    
   269.000000       118.692001    
   269.100006       120.679001    
   269.200012       122.120003    
   269.299988       124.438004    
   269.399994       125.892998    
   269.500000       124.107002    
   269.600006       120.851997    
   269.700012       117.973000    
   269.799988       118.244003    
   269.899994       118.998001    
   270.000000       120.324997    
   270.100006       123.559998    
   270.200012       125.727997    
   270.299988       127.281998    
   270.399994       128.537994    
   270.500000       130.832993    
   270.600006       131.570999    
   270.700012       132.154007    
   270.799988       132.018997    
   270.899994       131.220001    
   271.000000       131.552002    
   271.100006       131.141998    
   271.200012       129.660004    
   271.299988       126.958000    
   271.399994       125.591003    
   271.500000       123.940002    
   271.600006       123.234001    
   271.700012       122.468002    
   271.799988       121.822998    
   271.899994       122.466003    
   272.000000       122.616997    
   272.100006       122.205002    
   272.200012       121.265999    
   272.299988       119.625999    
   272.399994       120.591003    
   272.500000       122.875999    
   272.600006       124.658997    
   272.700012       124.930000    
   272.799988       124.161003    
   272.899994       124.335999    
   273.000000       125.795998    
   273.100006       127.735001    
   273.200012       128.182999    
   273.299988       129.697006    
   273.399994       131.266006    
   273.500000       132.263000    
   273.600006       132.656998    
   273.700012       132.860992    
   273.799988       131.893997    
   273.899994       131.139999    
   274.000000       132.348007    
   274.100006       133.531998    
   274.200012       134.162003    
   274.299988       134.472000    
   274.399994       135.251999    
   274.500000       136.210999    
   274.600006       137.751999    
   274.700012       137.651993    
   274.799988       137.225006    
   274.899994       137.248993    
   275.000000       137.376007    
   275.100006       135.240997    
   275.200012       133.509995    
   275.299988       132.509995    
   275.399994       133.132004    
   275.500000       133.763000    
   275.600006       134.110001    
   275.700012       135.964996    
   275.799988       137.095001    
   275.899994       136.944000    
   276.000000       136.738007    
   276.100006       136.382004    
   276.200012       135.039001    
   276.299988       133.985992    
   276.399994       134.089005    
   276.500000       133.813995    
   276.600006       133.761993    
   276.700012       132.513000    
   276.799988       132.059998    
   276.899994       132.682007    
   277.000000       133.440002    
   277.100006       134.056000    
   277.200012       135.125000    
   277.299988       136.681000    
   277.399994       137.572998    
   277.500000       136.906006    
   277.600006       136.106003    
   277.700012       134.822998    
   277.799988       135.154999    
   277.899994       137.143997    
   278.000000       139.436996    
   278.100006       141.544998    
   278.200012       142.806000    
   278.299988       143.209000    
   278.399994       142.539001    
   278.500000       142.100998    
   278.600006       142.936996    
   278.700012       143.085007    
   278.799988       142.039001    
   278.899994       139.688004    
   279.000000       137.641998    
   279.100006       135.546005    
   279.200012       134.084000    
   279.299988       135.296997    
   279.399994       138.201996    
   279.500000       139.462997    
   279.600006       139.106003    
   279.700012       138.820007    
   279.799988       139.072998    
   279.899994       139.639008    
   280.000000       142.139999    
   280.100006       143.931000    
   280.200012       144.481995    
   280.299988       143.548996    
   280.399994       143.432007    
   280.500000       144.936996    
   280.600006       146.651001    
   280.700012       148.962997    
   280.799988       150.947998    
   280.899994       153.589005    
   281.000000       154.300003    
   281.100006       152.761002    
   281.200012       151.389999    
   281.299988       149.929001    
   281.399994       148.367996    
   281.500000       147.302994    
   281.600006       146.384003    
   281.700012       144.363998    
   281.799988       143.281006    
   281.899994       141.901001    
   282.000000       141.729996    
   282.100006       141.507996    
   282.200012       140.914993    
   282.299988       140.317993    
   282.399994       139.585007    
   282.500000       139.869995    
   282.600006       139.725998    
   282.700012       140.044998    
   282.799988       141.205994    
   282.899994       143.421005    
   283.000000       145.617996    
   283.100006       147.518005    
   283.200012       148.104004    
   283.299988       147.677994    
   283.399994       147.207993    
   283.500000       147.639999    
   283.600006       148.031006    
   283.700012       147.899002    
   283.799988       146.815994    
   283.899994       146.016998    
   284.000000       144.908997    
   284.100006       143.348999    
   284.200012       140.929001    
   284.299988       138.783997    
   284.399994       136.811996    
   284.500000       134.192993    
   284.600006       132.341003    
   284.700012       130.830002    
   284.799988       130.932999    
   284.899994       130.561996    
   285.000000       130.945999    
   285.100006       131.783997    
   285.200012       133.556000    
   285.299988       134.559006    
   285.399994       135.455002    
   285.500000       136.722000    
   285.600006       138.237000    
   285.700012       141.464005    
   285.799988       145.354004    
   285.899994       150.110992    
   286.000000       151.031006    
   286.100006       149.270996    
   286.200012       150.227997    
   286.299988       152.242004    
   286.399994       154.772995    
   286.500000       157.552994    
   286.600006       159.343994    
   286.700012       160.365997    
   286.799988       161.850006    
   286.899994       164.554993    
   287.000000       167.541000    
   287.100006       169.561005    
   287.200012       168.550003    
   287.299988       166.494003    
   287.399994       166.194000    
   287.500000       165.845001    
   287.600006       165.912003    
   287.700012       164.800995    
   287.799988       165.268997    
   287.899994       167.343994    
   288.000000       168.649002    
   288.100006       171.050995    
   288.200012       172.294998    
   288.299988       171.505997    
   288.399994       170.990005    
   288.500000       169.714005    
   288.600006       168.975998    
   288.700012       169.362000    
   288.799988       169.199005    
   288.899994       168.940994    
   289.000000       170.382004    
   289.100006       172.397995    
   289.200012       173.423996    
   289.299988       173.350006    
   289.399994       173.110001    
   289.500000       173.419006    
   289.600006       173.188995    
   289.700012       172.580994    
   289.799988       171.966003    
   289.899994       170.858002    
   290.000000       170.802002    
   290.100006       170.044998    
   290.200012       169.186996    
   290.299988       167.705994    
   290.399994       166.470001    
   290.500000       166.029007    
   290.600006       165.406006    
   290.700012       163.820007    
   290.799988       161.246002    
   290.899994       158.669998    
   291.000000       157.095993    
   291.100006       156.466995    
   291.200012       154.636993    
   291.299988       152.742996    
   291.399994       152.296005    
   291.500000       153.182999    
   291.600006       153.783005    
   291.700012       153.662003    
   291.799988       152.501007    
   291.899994       152.710007    
   292.000000       154.074005    
   292.100006       154.714005    
   292.200012       154.466995    
   292.299988       152.666000    
   292.399994       150.921997    
   292.500000       149.367996    
   292.600006       149.572998    
   292.700012       150.529999    
   292.799988       151.750000    
   292.899994       153.257996    
   293.000000       153.610001    
   293.100006       152.074997    
   293.200012       151.496994    
   293.299988       152.675003    
   293.399994       154.311996    
   293.500000       155.692001    
   293.600006       157.365005    
   293.700012       159.119995    
   293.799988       160.162994    
   293.899994       161.572006    
   294.000000       161.802994    
   294.100006       161.240997    
   294.200012       161.171005    
   294.299988       160.154007    
   294.399994       159.406006    
   294.500000       157.264008    
   294.600006       154.514008    
   294.700012       152.550003    
   294.799988       150.931000    
   294.899994       149.738007    
   295.000000       149.992996    
   295.100006       151.503006    
   295.200012       151.638000    
   295.299988       151.953995    
   295.399994       152.994003    
   295.500000       154.059006    
   295.600006       153.639999    
   295.700012       153.998001    
   295.799988       154.429001    
   295.899994       155.253006    
   296.000000       156.705002    
   296.100006       157.225998    
   296.200012       157.408997    
   296.299988       156.227997    
   296.399994       155.117004    
   296.500000       154.089005    
   296.600006       154.173996    
   296.700012       153.919006    
   296.799988       153.307007    
   296.899994       152.188995    
   297.000000       152.371002    
   297.100006       152.160004    
   297.200012       151.561005    
   297.299988       149.776001    
   297.399994       148.865997    
   297.500000       148.251999    
   297.600006       146.434006    
   297.700012       142.852005    
   297.799988       139.401993    
   297.899994       136.432007    
   298.000000       134.960999    
   298.100006       133.669006    
   298.200012       131.968002    
   298.299988       132.248001    
   298.399994       132.444000    
   298.500000       132.891998    
   298.600006       132.490997    
   298.700012       131.962997    
   298.799988       131.625000    
   298.899994       131.589996    
   299.000000       130.731995    
   299.100006       128.507996    
   299.200012       126.799004    
   299.299988       127.500999    
   299.399994       130.001007    
   299.500000       132.809998    
   299.600006       134.893997    
   299.700012       136.977005    
   299.799988       137.524994    
   299.899994       136.748001    
   300.000000       136.421997    
   300.100006       137.317001    
   300.200012       138.518005    
   300.299988       139.067001    
   300.399994       139.667999    
   300.500000       138.860992    
   300.600006       138.871002    
   300.700012       138.686996    
   300.799988       138.457993    
   300.899994       137.171005    
   301.000000       135.587006    
   301.100006       135.572998    
   301.200012       136.876999    
   301.299988       137.565002    
   301.399994       137.322998    
   301.500000       136.886002    
   301.600006       136.699997    
   301.700012       135.462997    
   301.799988       134.291000    
   301.899994       132.809998    
   302.000000       132.830002    
   302.100006       133.246002    
   302.200012       133.628006    
   302.299988       133.253998    
   302.399994       133.787003    
   302.500000       136.393005    
   302.600006       138.692001    
   302.700012       141.725998    
   302.799988       143.968994    
   302.899994       145.871002    
   303.000000       147.020004    
   303.100006       147.266998    
   303.200012       147.776001    
   303.299988       147.772003    
   303.399994       147.171997    
   303.500000       146.134003    
   303.600006       144.442993    
   303.700012       141.850006    
   303.799988       140.406006    
   303.899994       138.738998    
   304.000000       136.296005    
   304.100006       134.589005    
   304.200012       132.848007    
   304.299988       131.623001    
   304.399994       130.824997    
   304.500000       130.065002    
   304.600006       130.432007    
   304.700012       130.673004    
   304.799988       130.350998    
   304.899994       127.950996    
   305.000000       126.596001    
   305.100006       125.727997    
   305.200012       126.665001    
   305.299988       128.899002    
   305.399994       130.889008    
   305.500000       133.996994    
   305.600006       135.227005    
   305.700012       135.828995    
   305.799988       134.817001    
   305.899994       134.585007    
   306.000000       134.363007    
   306.100006       132.716995    
   306.200012       131.358994    
   306.299988       130.813004    
   306.399994       131.647995    
   306.500000       132.895004    
   306.600006       134.095993    
   306.700012       134.526001    
   306.799988       135.016006    
   306.899994       136.595001    
   307.000000       138.095993    
   307.100006       138.559006    
   307.200012       139.171005    
   307.299988       139.557999    
   307.399994       139.397995    
   307.500000       140.302994    
   307.600006       141.972000    
   307.700012       142.669998    
   307.799988       143.362000    
   307.899994       143.662003    
   308.000000       145.492004    
   308.100006       148.589996    
   308.200012       150.477997    
   308.299988       151.022995    
   308.399994       150.123993    
   308.500000       147.320999    
   308.600006       144.893005    
   308.700012       143.149994    
   308.799988       143.593994    
   308.899994       144.953995    
   309.000000       144.990997    
   309.100006       143.968994    
   309.200012       143.755997    
   309.299988       144.171997    
   309.399994       144.533005    
   309.500000       143.619995    
   309.600006       143.535004    
   309.700012       145.854004    
   309.799988       147.641006    
   309.899994       150.654007    
   310.000000       152.778000    
   310.100006       154.235992    
   310.200012       155.313004    
   310.299988       155.858002    
   310.399994       157.570007    
   310.500000       160.916000    
   310.600006       163.447006    
   310.700012       164.901993    
   310.799988       165.925995    
   310.899994       167.139008    
   311.000000       167.085999    
   311.100006       166.326996    
   311.200012       165.341003    
   311.299988       165.393005    
   311.399994       168.009995    
   311.500000       170.210999    
   311.600006       172.322998    
   311.700012       171.294006    
   311.799988       171.371994    
   311.899994       172.382996    
   312.000000       172.875000    
   312.100006       173.240997    
   312.200012       173.158997    
   312.299988       172.960007    
   312.399994       172.447006    
   312.500000       171.399002    
   312.600006       169.871994    
   312.700012       169.490005    
   312.799988       169.559998    
   312.899994       169.723007    
   313.000000       170.524994    
   313.100006       171.117004    
   313.200012       171.350998    
   313.299988       170.365005    
   313.399994       169.253006    
   313.500000       168.175003    
   313.600006       165.376999    
   313.700012       162.358994    
   313.799988       160.514008    
   313.899994       160.779007    
   314.000000       160.621994    
   314.100006       160.561996    
   314.200012       159.128998    
   314.299988       158.492004    
   314.399994       158.302994    
   314.500000       158.029999    
   314.600006       157.225006    
   314.700012       156.910004    
   314.799988       156.031998    
   314.899994       155.919006    
   315.000000       156.001999    
   315.100006       156.473007    
   315.200012       157.268005    
   315.299988       158.985001    
   315.399994       160.104996    
   315.500000       161.199997    
   315.600006       160.307007    
   315.700012       160.503998    
   315.799988       160.807007    
   315.899994       159.602997    
   316.000000       157.634003    
   316.100006       156.947998    
   316.200012       158.020004    
   316.299988       160.210999    
   316.399994       160.714005    
   316.500000       161.682007    
   316.600006       162.854996    
   316.700012       164.619003    
   316.799988       165.285004    
   316.899994       163.518997    
   317.000000       163.292007    
   317.100006       164.139008    
   317.200012       164.375000    
   317.299988       164.550995    
   317.399994       164.313995    
   317.500000       163.688004    
   317.600006       164.184006    
   317.700012       164.591995    
   317.799988       165.917007    
   317.899994       168.498993    
   318.000000       170.141006    
   318.100006       172.067001    
   318.200012       172.729004    
   318.299988       171.563995    
   318.399994       171.436005    
   318.500000       171.742996    
   318.600006       169.949005    
   318.700012       166.684998    
   318.799988       164.763000    
   318.899994       163.537994    
   319.000000       163.205994    
   319.100006       161.957001    
   319.200012       161.397003    
   319.299988       162.298996    
   319.399994       163.791000    
   319.500000       164.796997    
   319.600006       165.820999    
   319.700012       168.819000    
   319.799988       170.358002    
   319.899994       171.399002    
   320.000000       170.947998    
   320.100006       169.800003    
   320.200012       167.085999    
   320.299988       165.167007    
   320.399994       164.281006    
   320.500000       165.731003    
   320.600006       167.701004    
   320.700012       169.154999    
   320.799988       168.781998    
   320.899994       166.686996    
   321.000000       165.369995    
   321.100006       165.518997    
   321.200012       167.192993    
   321.299988       170.065994    
   321.399994       171.164993    
   321.500000       171.916000    
   321.600006       171.231003    
   321.700012       170.438995    
   321.799988       170.222000    
   321.899994       170.119003    
   322.000000       169.638000    
   322.100006       168.578995    
   322.200012       168.634003    
   322.299988       168.901001    
   322.399994       169.932007    
   322.500000       169.285004    
   322.600006       168.067993    
   322.700012       165.800003    
   322.799988       164.151001    
   322.899994       163.740997    
   323.000000       163.423004    
   323.100006       165.117996    
   323.200012       165.595993    
   323.299988       166.214996    
   323.399994       165.880005    
   323.500000       164.018005    
   323.600006       162.274994    
   323.700012       160.031998    
   323.799988       158.337006    
   323.899994       154.481995    
   324.000000       151.804993    
   324.100006       151.740005    
   324.200012       153.022995    
   324.299988       155.119003    
   324.399994       156.291000    
   324.500000       158.580002    
   324.600006       160.914001    
   324.700012       163.516998    
   324.799988       163.959000    
   324.899994       162.389999    
   325.000000       159.932007    
   325.100006       156.692001    
   325.200012       154.977997    
   325.299988       153.582993    
   325.399994       152.029007    
   325.500000       150.623001    
   325.600006       149.294998    
   325.700012       148.384995    
   325.799988       146.705994    
   325.899994       145.453003    
   326.000000       144.544998    
   326.100006       143.035995    
   326.200012       140.953003    
   326.299988       137.813995    
   326.399994       134.087997    
   326.500000       131.313004    
   326.600006       130.367004    
   326.700012       130.319000    
   326.799988       131.173996    
   326.899994       133.203003    
   327.000000       134.106003    
   327.100006       135.393005    
   327.200012       136.011993    
   327.299988       135.496002    
   327.399994       135.468002    
   327.500000       133.591003    
   327.600006       132.582001    
   327.700012       133.059998    
   327.799988       134.602005    
   327.899994       136.587997    
   328.000000       137.779007    
   328.100006       138.042007    
   328.200012       138.160004    
   328.299988       136.927002    
   328.399994       136.188995    
   328.500000       136.380997    
   328.600006       137.102997    
   328.700012       137.899994    
   328.799988       139.014008    
   328.899994       141.554993    
   329.000000       144.158005    
   329.100006       146.660995    
   329.200012       148.184006    
   329.299988       149.576004    
   329.399994       150.334000    
   329.500000       150.031006    
   329.600006       150.722000    
   329.700012       151.431000    
   329.799988       150.796997    
   329.899994       148.397003    
   330.000000       147.350006    
   330.100006       146.675003    
   330.200012       147.475998    
   330.299988       148.669006    
   330.399994       149.772995    
   330.500000       152.069000    
   330.600006       153.264999    
   330.700012       154.201996    
   330.799988       155.059006    
   330.899994       154.382004    
   331.000000       154.621002    
   331.100006       155.384003    
   331.200012       155.537003    
   331.299988       155.186005    
   331.399994       156.089005    
   331.500000       158.121994    
   331.600006       160.526001    
   331.700012       162.496994    
   331.799988       163.656006    
   331.899994       165.240997    
   332.000000       167.298996    
   332.100006       167.889999    
   332.200012       167.516006    
   332.299988       166.264999    
   332.399994       167.533005    
   332.500000       169.061996    
   332.600006       170.403000    
   332.700012       171.445007    
   332.799988       172.718994    
   332.899994       173.998001    
   333.000000       174.326996    
   333.100006       173.716003    
   333.200012       174.212997    
   333.299988       174.466995    
   333.399994       175.380997    
   333.500000       175.589005    
   333.600006       175.449997    
   333.700012       174.511993    
   333.799988       175.240005    
   333.899994       175.100998    
   334.000000       173.483002    
   334.100006       172.751007    
   334.200012       173.468002    
   334.299988       174.414001    
   334.399994       176.807007    
   334.500000       178.147003    
   334.600006       178.195007    
   334.700012       177.561996    
   334.799988       176.798996    
   334.899994       176.770996    
   335.000000       175.729996    
   335.100006       174.384995    
   335.200012       173.835007    
   335.299988       173.261993    
   335.399994       173.227997    
   335.500000       172.824997    
   335.600006       171.565994    
   335.700012       168.459000    
   335.799988       165.309998    
   335.899994       163.425003    
   336.000000       163.843994    
   336.100006       165.134003    
   336.200012       166.634995    
   336.299988       167.565994    
   336.399994       167.117004    
   336.500000       167.029007    
   336.600006       168.744003    
   336.700012       169.869003    
   336.799988       169.615997    
   336.899994       169.197998    
   337.000000       169.600998    
   337.100006       171.276993    
   337.200012       173.834000    
   337.299988       175.776993    
   337.399994       176.802002    
   337.500000       178.481995    
   337.600006       178.705994    
   337.700012       179.850998    
   337.799988       180.886993    
   337.899994       182.279999    
   338.000000       183.210999    
   338.100006       182.149994    
   338.200012       180.835007    
   338.299988       178.781998    
   338.399994       177.514999    
   338.500000       174.981995    
   338.600006       173.425003    
   338.700012       171.858002    
   338.799988       171.451004    
   338.899994       171.878998    
   339.000000       171.345993    
   339.100006       171.511993    
   339.200012       170.906006    
   339.299988       169.026993    
   339.399994       168.673996    
   339.500000       168.382996    
   339.600006       168.839996    
   339.700012       170.705002    
   339.799988       172.755005    
   339.899994       171.658997    
   340.000000       170.059006    
   340.100006       167.078995    
   340.200012       165.781006    
   340.299988       164.923996    
   340.399994       164.203995    
   340.500000       163.365005    
   340.600006       162.182007    
   340.700012       161.875000    
   340.799988       160.604004    
   340.899994       159.175003    
   341.000000       158.785995    
   341.100006       159.529999    
   341.200012       159.115005    
   341.299988       158.748993    
   341.399994       157.925003    
   341.500000       156.257004    
   341.600006       154.695999    
   341.700012       154.593002    
   341.799988       155.091003    
   341.899994       156.136993    
   342.000000       157.070999    
   342.100006       157.363007    
   342.200012       157.903000    
   342.299988       157.397995    
   342.399994       156.695007    
   342.500000       157.106995    
   342.600006       159.897003    
   342.700012       162.673004    
   342.799988       164.587006    
   342.899994       164.156998    
   343.000000       164.755997    
   343.100006       163.582001    
   343.200012       162.380005    
   343.299988       161.791000    
   343.399994       161.863007    
   343.500000       162.744995    
   343.600006       164.369995    
   343.700012       166.360001    
   343.799988       166.759003    
   343.899994       166.494003    
   344.000000       166.725006    
   344.100006       168.354996    
   344.200012       168.804001    
   344.299988       168.328003    
   344.399994       169.143997    
   344.500000       171.388000    
   344.600006       172.996002    
   344.700012       172.917999    
   344.799988       171.158997    
   344.899994       169.145004    
   345.000000       169.274994    
   345.100006       169.294998    
   345.200012       169.723999    
   345.299988       169.970001    
   345.399994       169.410004    
   345.500000       167.688995    
   345.600006       166.923004    
   345.700012       166.914993    
   345.799988       166.639008    
   345.899994       167.287994    
   346.000000       167.917999    
   346.100006       167.822006    
   346.200012       167.671997    
   346.299988       166.917007    
   346.399994       166.876007    
   346.500000       167.416000    
   346.600006       168.169006    
   346.700012       169.218994    
   346.799988       170.358994    
   346.899994       168.914993    
   347.000000       166.490005    
   347.100006       165.100998    
   347.200012       165.339005    
   347.299988       165.576004    
   347.399994       165.561996    
   347.500000       167.016998    
   347.600006       167.160995    
   347.700012       166.600998    
   347.799988       166.065994    
   347.899994       164.882004    
   348.000000       163.774994    
   348.100006       161.938004    
   348.200012       161.016006    
   348.299988       161.477005    
   348.399994       163.701004    
   348.500000       165.960999    
   348.600006       166.606995    
   348.700012       167.453003    
   348.799988       167.664001    
   348.899994       166.572998    
   349.000000       166.634003    
   349.100006       167.824005    
   349.200012       167.376999    
   349.299988       166.065994    
   349.399994       165.518997    
   349.500000       165.085999    
   349.600006       164.110001    
   349.700012       163.723007    
   349.799988       163.255997    
   349.899994       163.688995    
   350.000000       163.817993    
   350.100006       163.546997    
   350.200012       164.654999    
   350.299988       164.880997    
   350.399994       164.645996    
   350.500000       164.501999    
   350.600006       164.171005    
   350.700012       164.561996    
   350.799988       165.809006    
   350.899994       168.834000    
   351.000000       170.115005    
   351.100006       168.457993    
   351.200012       166.815002    
   351.299988       166.229996    
   351.399994       166.371002    
   351.500000       167.151001    
   351.600006       166.867004    
   351.700012       165.692001    
   351.799988       165.112000    
   351.899994       165.496002    
   352.000000       165.298004    
   352.100006       166.675003    
   352.200012       166.945999    
   352.299988       167.014008    
   352.399994       165.949997    
   352.500000       165.289001    
   352.600006       165.608994    
   352.700012       164.748001    
   352.799988       163.628006    
   352.899994       162.462006    
   353.000000       161.343002    
   353.100006       160.636002    
   353.200012       160.914993    
   353.299988       160.990005    
   353.399994       160.819000    
   353.500000       162.447006    
   353.600006       161.714005    
   353.700012       162.356995    
   353.799988       163.544006    
   353.899994       166.498993    
   354.000000       168.171997    
   354.100006       168.263000    
   354.200012       167.339996    
   354.299988       164.796997    
   354.399994       162.567001    
   354.500000       161.895996    
   354.600006       163.505997    
   354.700012       165.296005    
   354.799988       165.783005    
   354.899994       163.335999    
   355.000000       159.912003    
   355.100006       158.175003    
   355.200012       157.160995    
   355.299988       154.912994    
   355.399994       155.576004    
   355.500000       157.981995    
   355.600006       158.298004    
   355.700012       157.373993    
   355.799988       157.438995    
   355.899994       158.016006    
   356.000000       158.897995    
   356.100006       158.830994    
   356.200012       159.798004    
   356.299988       160.871002    
   356.399994       161.533997    
   356.500000       160.250000    
   356.600006       158.154999    
   356.700012       155.389999    
   356.799988       152.645004    
   356.899994       151.554993    
   357.000000       152.242996    
   357.100006       153.408005    
   357.200012       154.074997    
   357.299988       153.903000    
   357.399994       155.141006    
   357.500000       156.893005    
   357.600006       157.666000    
   357.700012       159.459000    
   357.799988       161.740005    
   357.899994       162.386002    
   358.000000       162.912994    
   358.100006       162.910995    
   358.200012       163.576004    
   358.299988       163.682999    
   358.399994       164.375000    
   358.500000       165.457001    
   358.600006       166.197998    
   358.700012       167.979996    
   358.799988       169.636002    
   358.899994       172.608002    
   359.000000       173.514999    
   359.100006       172.798996    
   359.200012       172.432999    
   359.299988       170.712006    
   359.399994       168.845993    
   359.500000       167.940994    
   359.600006       167.912994    
   359.700012       169.451996    
   359.799988       171.735992    
   359.899994       173.257004    
   360.000000       174.819000    
   360.100006       175.143005    
   360.200012       174.867004    
   360.299988       173.345001    
   360.399994       172.466995    
   360.500000       172.598999    
   360.600006       173.660995    
   360.700012       172.757996    
   360.799988       170.936996    
   360.899994       169.649994    
   361.000000       169.964005    
   361.100006       170.098007    
   361.200012       168.832001    
   361.299988       166.807999    
   361.399994       165.455994    
   361.500000       164.602997    
   361.600006       163.436005    
   361.700012       161.867004    
   361.799988       160.089996    
   361.899994       157.621002    
   362.000000       156.819000    
   362.100006       157.653000    
   362.200012       158.574005    
   362.299988       160.173004    
   362.399994       160.638000    
   362.500000       159.828003    
   362.600006       158.699997    
   362.700012       158.567993    
   362.799988       158.733994    
   362.899994       159.656006    
   363.000000       160.285004    
   363.100006       161.057999    
   363.200012       163.244003    
   363.299988       165.382004    
   363.399994       165.638000    
   363.500000       166.860001    
   363.600006       169.067001    
   363.700012       171.352997    
   363.799988       173.770004    
   363.899994       173.423996    
   364.000000       172.591003    
   364.100006       172.278000    
   364.200012       171.985001    
   364.299988       172.485001    
   364.399994       172.057007    
   364.500000       170.854004    
   364.600006       169.755005    
   364.700012       169.996002    
   364.799988       169.604004    
   364.899994       168.856003    
   365.000000       167.602997    
   365.100006       166.371994    
   365.200012       165.440994    
   365.299988       165.302994    
   365.399994       166.031006    
   365.500000       166.516006    
   365.600006       165.399002    
   365.700012       162.738998    
   365.799988       161.283005    
   365.899994       162.546997    
   366.000000       163.345993    
   366.100006       162.466995    
   366.200012       160.740005    
   366.299988       160.742996    
   366.399994       160.281006    
   366.500000       159.729996    
   366.600006       159.132004    
   366.700012       158.914001    
   366.799988       159.679993    
   366.899994       159.841995    
   367.000000       159.304001    
   367.100006       160.576004    
   367.200012       161.738007    
   367.299988       162.100998    
   367.399994       162.854004    
   367.500000       163.302002    
   367.600006       162.751999    
   367.700012       162.501999    
   367.799988       161.529007    
   367.899994       162.041000    
   368.000000       162.705994    
   368.100006       163.417999    
   368.200012       164.009003    
   368.299988       163.847000    
   368.399994       164.606995    
   368.500000       164.069000    
   368.600006       164.416000    
   368.700012       164.824005    
   368.799988       164.992996    
   368.899994       164.367004    
   369.000000       164.141998    
   369.100006       163.404007    
   369.200012       163.360992    
   369.299988       164.417999    
   369.399994       165.022003    
   369.500000       167.440002    
   369.600006       169.138000    
   369.700012       170.529999    
   369.799988       169.785995    
   369.899994       168.167007    
   370.000000       167.311005    
   370.100006       165.998001    
   370.200012       165.257004    
   370.299988       165.608002    
   370.399994       164.751007    
   370.500000       163.977997    
   370.600006       164.487000    
   370.700012       165.951004    
   370.799988       168.498001    
   370.899994       171.951996    
   371.000000       174.438004    
   371.100006       175.395004    
   371.200012       178.403000    
   371.299988       181.487000    
   371.399994       184.044006    
   371.500000       185.190994    
   371.600006       185.350998    
   371.700012       184.692001    
   371.799988       184.938004    
   371.899994       187.537003    
   372.000000       188.858002    
   372.100006       188.979004    
   372.200012       189.985992    
   372.299988       191.410995    
   372.399994       190.962997    
   372.500000       190.636002    
   372.600006       189.628006    
   372.700012       187.647003    
   372.799988       185.483994    
   372.899994       183.677002    
   373.000000       182.404999    
   373.100006       180.563995    
   373.200012       179.582993    
   373.299988       178.445999    
   373.399994       177.317001    
   373.500000       176.643005    
   373.600006       177.522995    
   373.700012       180.001999    
   373.799988       181.847000    
   373.899994       183.113998    
   374.000000       183.751999    
   374.100006       184.391998    
   374.200012       185.531998    
   374.299988       185.841003    
   374.399994       185.884003    
   374.500000       185.315002    
   374.600006       184.768997    
   374.700012       184.037994    
   374.799988       183.632996    
   374.899994       183.494995    
   375.000000       183.406006    
   375.100006       183.529007    
   375.200012       184.089005    
   375.299988       184.565002    
   375.399994       184.630005    
   375.500000       185.479996    
   375.600006       184.449997    
   375.700012       182.246002    
   375.799988       180.057999    
   375.899994       177.654999    
   376.000000       177.108994    
   376.100006       176.445999    
   376.200012       175.492004    
   376.299988       175.084000    
   376.399994       173.802002    
   376.500000       172.529007    
   376.600006       170.304993    
   376.700012       168.238998    
   376.799988       166.492004    
   376.899994       165.537003    
   377.000000       165.630997    
   377.100006       166.445007    
   377.200012       166.328003    
   377.299988       164.192001    
   377.399994       162.582993    
   377.500000       162.404999    
   377.600006       162.432007    
   377.700012       161.591995    
   377.799988       159.921997    
   377.899994       159.151001    
   378.000000       160.153000    
   378.100006       160.375000    
   378.200012       159.488998    
   378.299988       159.802994    
   378.399994       160.518005    
   378.500000       160.528000    
   378.600006       159.238998    
   378.700012       157.139999    
   378.799988       155.574005    
   378.899994       152.876007    
   379.000000       152.337997    
   379.100006       154.503998    
   379.200012       157.591003    
   379.299988       159.429001    
   379.399994       158.576996    
   379.500000       157.373993    
   379.600006       156.748993    
   379.700012       155.296005    
   379.799988       155.695999    
   379.899994       155.914001    
   380.000000       155.248001    
   380.100006       154.386993    
   380.200012       155.257996    
   380.299988       156.737000    
   380.399994       158.802002    
   380.500000       160.742996    
   380.600006       161.339005    
   380.700012       162.291000    
   380.799988       161.824005    
   380.899994       162.662003    
   381.000000       163.641998    
   381.100006       164.606995    
   381.200012       165.703003    
   381.299988       166.876999    
   381.399994       166.927002    
   381.500000       164.960007    
   381.600006       162.570007    
   381.700012       160.449005    
   381.799988       159.399994    
   381.899994       158.141006    
   382.000000       157.173996    
   382.100006       156.884003    
   382.200012       157.022995    
   382.299988       157.186005    
   382.399994       157.341995    
   382.500000       157.966003    
   382.600006       158.837997    
   382.700012       160.412994    
   382.799988       162.470993    
   382.899994       163.481003    
   383.000000       164.940002    
   383.100006       166.401001    
   383.200012       167.988007    
   383.299988       169.985001    
   383.399994       171.179993    
   383.500000       172.287994    
   383.600006       172.328995    
   383.700012       173.089005    
   383.799988       174.438995    
   383.899994       175.576004    
   384.000000       175.347000    
   384.100006       175.307999    
   384.200012       175.962006    
   384.299988       176.923004    
   384.399994       178.725998    
   384.500000       181.300003    
   384.600006       183.783997    
   384.700012       186.983002    
   384.799988       188.542999    
   384.899994       188.276993    
   385.000000       188.500000    
   385.100006       189.412994    
   385.200012       191.123001    
   385.299988       191.024002    
   385.399994       190.789001    
   385.500000       191.151001    
   385.600006       190.774994    
   385.700012       190.875000    
   385.799988       191.190994    
   385.899994       191.705994    
   386.000000       192.332993    
   386.100006       193.584000    
   386.200012       193.733994    
   386.299988       192.927002    
   386.399994       193.128998    
   386.500000       194.197998    
   386.600006       194.039001    
   386.700012       193.309006    
   386.799988       192.229996    
   386.899994       190.951004    
   387.000000       191.505005    
   387.100006       192.626007    
   387.200012       192.848999    
   387.299988       192.274002    
   387.399994       191.065994    
   387.500000       189.863998    
   387.600006       188.479004    
   387.700012       187.139008    
   387.799988       187.496002    
   387.899994       186.897995    
   388.000000       185.477005    
   388.100006       185.255997    
   388.200012       183.757004    
   388.299988       181.552002    
   388.399994       179.113007    
   388.500000       177.397003    
   388.600006       175.660004    
   388.700012       173.906998    
   388.799988       172.251007    
   388.899994       171.608002    
   389.000000       171.296005    
   389.100006       172.628998    
   389.200012       174.250000    
   389.299988       175.667999    
   389.399994       177.496002    
   389.500000       179.126007    
   389.600006       180.834000    
   389.700012       181.259003    
   389.799988       181.003006    
   389.899994       178.705994    
   390.000000       176.658005    
   390.100006       174.785995    
   390.200012       173.447998    
   390.299988       171.570007    
   390.399994       170.882004    
   390.500000       171.035995    
   390.600006       173.302994    
   390.700012       176.343002    
   390.799988       178.436005    
   390.899994       179.514008    
   391.000000       178.645996    
   391.100006       177.410004    
   391.200012       176.895004    
   391.299988       177.376999    
   391.399994       178.376007    
   391.500000       178.817993    
   391.600006       177.300995    
   391.700012       175.557007    
   391.799988       174.639999    
   391.899994       175.639999    
   392.000000       177.880005    
   392.100006       179.686996    
   392.200012       179.298004    
   392.299988       176.783005    
   392.399994       175.863998    
   392.500000       175.399002    
   392.600006       175.541000    
   392.700012       173.804001    
   392.799988       172.358994    
   392.899994       171.516006    
   393.000000       171.167007    
   393.100006       170.957001    
   393.200012       170.841003    
   393.299988       171.375000    
   393.399994       172.600998    
   393.500000       173.345993    
   393.600006       173.761002    
   393.700012       174.389999    
   393.799988       174.705994    
   393.899994       175.186996    
   394.000000       174.742004    
   394.100006       173.660995    
   394.200012       173.981003    
   394.299988       173.440002    
   394.399994       174.695007    
   394.500000       176.651001    
   394.600006       178.432999    
   394.700012       181.488007    
   394.799988       183.970993    
   394.899994       185.677002    
   395.000000       184.839996    
   395.100006       183.845001    
   395.200012       184.097000    
   395.299988       182.656006    
   395.399994       180.742996    
   395.500000       178.850998    
   395.600006       178.311005    
   395.700012       179.093002    
   395.799988       180.710007    
   395.899994       182.466995    
   396.000000       183.645004    
   396.100006       182.884995    
   396.200012       182.682999    
   396.299988       183.429993    
   396.399994       183.679993    
   396.500000       184.042007    
   396.600006       184.363007    
   396.700012       184.119003    
   396.799988       183.160995    
   396.899994       183.692001    
   397.000000       185.085999    
   397.100006       187.087997    
   397.200012       188.026993    
   397.299988       187.666000    
   397.399994       188.531006    
   397.500000       189.082993    
   397.600006       189.738007    
   397.700012       190.485992    
   397.799988       191.029007    
   397.899994       192.645004    
   398.000000       194.850006    
   398.100006       196.559006    
   398.200012       197.528000    
   398.299988       196.343994    
   398.399994       196.317001    
   398.500000       196.947006    
   398.600006       196.666000    
   398.700012       196.584000    
   398.799988       197.839005    
   398.899994       196.988998    
   399.000000       196.082001    
   399.100006       194.501007    
   399.200012       194.315002    
   399.299988       194.697006    
   399.399994       195.220001    
   399.500000       194.932007    
   399.600006       195.587997    
   399.700012       195.688995    
   399.799988       197.070999    
   399.899994       199.164993    
   400.000000       200.013000    
   400.100006       199.639008    
   400.200012       199.738998    
   400.299988       199.690002    
   400.399994       200.645996    
   400.500000       201.936005    
   400.600006       202.766006    
   400.700012       203.904999    
   400.799988       205.449005    
   400.899994       207.557007    
   401.000000       208.307999    
   401.100006       207.712006    
   401.200012       207.104996    
   401.299988       207.529007    
   401.399994       209.602005    
   401.500000       211.184006    
   401.600006       211.358002    
   401.700012       210.878006    
   401.799988       211.891998    
   401.899994       213.154999    
   402.000000       213.292999    
   402.100006       213.141998    
   402.200012       212.151993    
   402.299988       211.427994    
   402.399994       211.848007    
   402.500000       211.703995    
   402.600006       212.095001    
   402.700012       211.654999    
   402.799988       211.645004    
   402.899994       210.393997    
   403.000000       208.912994    
   403.100006       208.179001    
   403.200012       209.074005    
   403.299988       210.278000    
   403.399994       209.440994    
   403.500000       209.410995    
   403.600006       208.709000    
   403.700012       207.906998    
   403.799988       206.276001    
   403.899994       204.556000    
   404.000000       203.328995    
   404.100006       202.815994    
   404.200012       203.895004    
   404.299988       204.927994    
   404.399994       204.556000    
   404.500000       202.761993    
   404.600006       201.839005    
   404.700012       202.404999    
   404.799988       202.764999    
   404.899994       203.794998    
   405.000000       203.621994    
   405.100006       201.832001    
   405.200012       199.684998    
   405.299988       197.505005    
   405.399994       197.343994    
   405.500000       196.313004    
   405.600006       195.929001    
   405.700012       196.546005    
   405.799988       197.589996    
   405.899994       197.563004    
   406.000000       195.794998    
   406.100006       192.085999    
   406.200012       190.022995    
   406.299988       190.052994    
   406.399994       189.610001    
   406.500000       187.835999    
   406.600006       186.751007    
   406.700012       186.113007    
   406.799988       186.123001    
   406.899994       185.996002    
   407.000000       184.975998    
   407.100006       183.987000    
   407.200012       184.223007    
   407.299988       184.613007    
   407.399994       185.550995    
   407.500000       185.813004    
   407.600006       184.723007    
   407.700012       183.483994    
   407.799988       182.962997    
   407.899994       182.654007    
   408.000000       181.854996    
   408.100006       180.992996    
   408.200012       180.578003    
   408.299988       179.285004    
   408.399994       178.347000    
   408.500000       178.917007    
   408.600006       179.263000    
   408.700012       179.481995    
   408.799988       178.164993    
   408.899994       176.498993    
   409.000000       175.811996    
   409.100006       175.419998    
   409.200012       174.244003    
   409.299988       174.037994    
   409.399994       173.056000    
   409.500000       171.634003    
   409.600006       170.481003    
   409.700012       169.449005    
   409.799988       169.725006    
   409.899994       169.552994    
   410.000000       170.516006    
   410.100006       173.873993    
   410.200012       175.539993    
   410.299988       177.451004    
   410.399994       179.195007    
   410.500000       181.781998    
   410.600006       182.126007    
   410.700012       181.781998    
   410.799988       182.541000    
   410.899994       182.106995    
   411.000000       181.399002    
   411.100006       180.242004    
   411.200012       179.576996    
   411.299988       179.494003    
   411.399994       178.531006    
   411.500000       179.641006    
   411.600006       181.001007    
   411.700012       181.862000    
   411.799988       182.397003    
   411.899994       181.837006    
   412.000000       180.546997    
   412.100006       179.369995    
   412.200012       178.447998    
   412.299988       178.389008    
   412.399994       177.626999    
   412.500000       176.389008    
   412.600006       175.513000    
   412.700012       174.550995    
   412.799988       175.858994    
   412.899994       177.445999    
   413.000000       179.085007    
   413.100006       180.977005    
   413.200012       181.815002    
   413.299988       181.869995    
   413.399994       182.320999    
   413.500000       182.475006    
   413.600006       180.899994    
   413.700012       177.750000    
   413.799988       178.298004    
   413.899994       179.979004    
   414.000000       181.987000    
   414.100006       183.653000    
   414.200012       185.686005    
   414.299988       187.550003    
   414.399994       188.091003    
   414.500000       187.934998    
   414.600006       188.417999    
   414.700012       187.796005    
   414.799988       188.395004    
   414.899994       189.477997    
   415.000000       190.550995    
   415.100006       191.306000    
   415.200012       192.690994    
   415.299988       193.281006    
   415.399994       192.981995    
   415.500000       194.031006    
   415.600006       195.110992    
   415.700012       194.916000    
   415.799988       195.065994    
   415.899994       195.057007    
   416.000000       195.378006    
   416.100006       195.925003    
   416.200012       195.794998    
   416.299988       193.934006    
   416.399994       194.035995    
   416.500000       196.001007    
   416.600006       198.130005    
   416.700012       198.636993    
   416.799988       197.664001    
   416.899994       196.940002    
   417.000000       196.955994    
   417.100006       197.792007    
   417.200012       197.912003    
   417.299988       199.354996    
   417.399994       199.944000    
   417.500000       200.320007    
   417.600006       200.395004    
   417.700012       200.091003    
   417.799988       199.852005    
   417.899994       200.828003    
   418.000000       201.089005    
   418.100006       201.768005    
   418.200012       201.216003    
   418.299988       198.977005    
   418.399994       195.865005    
   418.500000       192.479004    
   418.600006       190.425003    
   418.700012       188.046997    
   418.799988       186.654007    
   418.899994       186.912003    
   419.000000       187.022995    
   419.100006       187.552994    
   419.200012       186.753006    
   419.299988       186.324005    
   419.399994       186.914001    
   419.500000       188.996994    
   419.600006       190.380997    
   419.700012       189.789001    
   419.799988       188.457001    
   419.899994       188.195999    
   420.000000       188.917007    
   420.100006       189.423996    
   420.200012       190.716003    
   420.299988       191.597000    
   420.399994       193.205994    
   420.500000       194.384995    
   420.600006       196.026993    
   420.700012       198.044006    
   420.799988       200.610992    
   420.899994       201.375000    
   421.000000       201.550003    
   421.100006       201.651993    
   421.200012       202.264008    
   421.299988       204.080994    
   421.399994       204.910004    
   421.500000       204.322006    
   421.600006       205.125000    
   421.700012       205.324997    
   421.799988       205.856995    
   421.899994       208.022995    
   422.000000       210.238007    
   422.100006       211.451004    
   422.200012       212.830002    
   422.299988       212.815002    
   422.399994       211.912994    
   422.500000       210.996994    
   422.600006       211.007004    
   422.700012       209.591003    
   422.799988       208.475998    
   422.899994       207.190994    
   423.000000       206.242996    
   423.100006       205.108002    
   423.200012       204.367004    
   423.299988       203.817001    
   423.399994       203.914001    
   423.500000       203.679001    
   423.600006       204.162994    
   423.700012       206.598999    
   423.799988       209.593002    
   423.899994       213.156998    
   424.000000       214.848007    
   424.100006       214.953003    
   424.200012       213.048996    
   424.299988       209.494995    
   424.399994       206.386002    
   424.500000       203.151993    
   424.600006       201.369003    
   424.700012       200.968002    
   424.799988       200.403000    
   424.899994       200.710999    
   425.000000       201.557007    
   425.100006       203.311005    
   425.200012       205.490997    
   425.299988       207.371002    
   425.399994       208.462997    
   425.500000       208.856995    
   425.600006       210.914001    
   425.700012       213.658997    
   425.799988       214.125000    
   425.899994       212.960999    
   426.000000       212.389008    
   426.100006       211.300995    
   426.200012       211.565002    
   426.299988       211.826004    
   426.399994       212.576996    
   426.500000       212.953995    
   426.600006       213.046005    
   426.700012       213.796005    
   426.799988       213.681000    
   426.899994       212.977005    
   427.000000       210.699997    
   427.100006       209.500000    
   427.200012       209.964996    
   427.299988       209.464005    
   427.399994       208.718002    
   427.500000       207.738007    
   427.600006       208.093994    
   427.700012       207.688004    
   427.799988       207.063004    
   427.899994       206.369995    
   428.000000       206.233002    
   428.100006       206.352997    
   428.200012       205.945999    
   428.299988       203.768997    
   428.399994       200.632996    
   428.500000       197.389008    
   428.600006       195.421997    
   428.700012       194.794998    
   428.799988       194.988998    
   428.899994       195.003998    
   429.000000       195.932999    
   429.100006       198.167007    
   429.200012       200.417007    
   429.299988       201.957993    
   429.399994       203.673996    
   429.500000       204.839996    
   429.600006       205.251007    
   429.700012       206.470993    
   429.799988       207.130997    
   429.899994       208.671005    
   430.000000       209.740997    
   430.100006       210.410004    
   430.200012       210.675003    
   430.299988       210.598999    
   430.399994       210.022003    
   430.500000       207.882004    
   430.600006       207.628006    
   430.700012       208.343994    
   430.799988       209.085999    
   430.899994       208.908005    
   431.000000       210.201996    
   431.100006       212.263000    
   431.200012       214.404999    
   431.299988       215.789001    
   431.399994       214.968002    
   431.500000       214.397003    
   431.600006       213.289993    
   431.700012       210.802994    
   431.799988       210.843994    
   431.899994       210.656998    
   432.000000       210.074997    
   432.100006       208.457993    
   432.200012       208.309998    
   432.299988       209.468994    
   432.399994       211.472000    
   432.500000       213.350006    
   432.600006       214.664993    
   432.700012       215.298996    
   432.799988       215.339005    
   432.899994       215.839996    
   433.000000       216.182007    
   433.100006       217.080994    
   433.200012       217.106995    
   433.299988       216.865997    
   433.399994       216.255997    
   433.500000       214.832001    
   433.600006       214.865005    
   433.700012       215.253006    
   433.799988       215.848007    
   433.899994       215.429001    
   434.000000       214.901001    
   434.100006       214.406998    
   434.200012       213.649994    
   434.299988       213.567001    
   434.399994       213.742004    
   434.500000       214.500000    
   434.600006       214.477005    
   434.700012       215.667999    
   434.799988       215.748001    
   434.899994       216.832993    
   435.000000       217.914001    
   435.100006       218.210999    
   435.200012       217.059006    
   435.299988       214.906998    
   435.399994       212.496002    
   435.500000       211.106003    
   435.600006       210.843002    
   435.700012       210.820999    
   435.799988       210.712006    
   435.899994       211.141006    
   436.000000       211.850998    
   436.100006       213.056000    
   436.200012       214.343994    
   436.299988       214.143005    
   436.399994       212.498001    
   436.500000       212.518997    
   436.600006       211.828995    
   436.700012       210.052994    
   436.799988       207.746994    
   436.899994       206.052002    
   437.000000       204.742996    
   437.100006       204.363007    
   437.200012       205.328995    
   437.299988       207.516998    
   437.399994       209.572998    
   437.500000       211.604004    
   437.600006       214.110001    
   437.700012       217.391006    
   437.799988       220.505997    
   437.899994       223.985992    
   438.000000       225.177002    
   438.100006       224.492004    
   438.200012       224.029999    
   438.299988       222.852997    
   438.399994       220.240005    
   438.500000       219.522003    
   438.600006       220.416000    
   438.700012       221.417007    
   438.799988       220.600998    
   438.899994       219.205994    
   439.000000       217.761993    
   439.100006       217.451996    
   439.200012       217.253006    
   439.299988       215.917007    
   439.399994       212.940994    
   439.500000       210.910004    
   439.600006       210.242004    
   439.700012       210.651993    
   439.799988       210.343994    
   439.899994       208.156998    
   440.000000       206.876999    
   440.100006       207.688995    
   440.200012       209.630997    
   440.299988       211.647995    
   440.399994       213.227005    
   440.500000       212.848999    
   440.600006       212.235992    
   440.700012       211.175995    
   440.799988       211.261993    
   440.899994       213.188004    
   441.000000       214.233994    
   441.100006       213.548004    
   441.200012       213.563995    
   441.299988       215.223999    
   441.399994       216.466003    
   441.500000       216.475006    
   441.600006       215.869003    
   441.700012       216.576004    
   441.799988       218.307007    
   441.899994       217.992004    
   442.000000       217.869995    
   442.100006       217.313995    
   442.200012       217.011993    
   442.299988       218.710999    
   442.399994       221.470001    
   442.500000       224.054993    
   442.600006       224.266006    
   442.700012       224.363007    
   442.799988       224.106995    
   442.899994       223.483002    
   443.000000       222.098999    
   443.100006       219.578995    
   443.200012       215.994003    
   443.299988       212.126999    
   443.399994       210.705002    
   443.500000       211.501007    
   443.600006       213.343994    
   443.700012       214.005997    
   443.799988       213.947998    
   443.899994       214.085999    
   444.000000       213.082993    
   444.100006       210.906998    
   444.200012       209.033005    
   444.299988       207.292007    
   444.399994       205.539001    
   444.500000       202.597000    
   444.600006       200.190994    
   444.700012       197.664993    
   444.799988       196.604996    
   444.899994       196.445007    
   445.000000       195.468002    
   445.100006       194.794006    
   445.200012       195.130997    
   445.299988       197.266006    
   445.399994       197.822006    
   445.500000       198.845993    
   445.600006       198.863007    
   445.700012       198.289993    
   445.799988       196.690994    
   445.899994       194.095993    
   446.000000       193.684998    
   446.100006       194.727997    
   446.200012       195.352005    
   446.299988       197.041000    
   446.399994       197.917007    
   446.500000       199.817001    
   446.600006       201.889008    
   446.700012       202.289993    
   446.799988       201.520996    
   446.899994       200.731003    
   447.000000       200.147995    
   447.100006       199.425003    
   447.200012       199.462997    
   447.299988       201.003998    
   447.399994       202.412994    
   447.500000       204.057007    
   447.600006       204.238007    
   447.700012       203.699005    
   447.799988       204.927002    
   447.899994       207.408005    
   448.000000       206.701004    
   448.100006       205.582993    
   448.200012       204.106003    
   448.299988       202.617004    
   448.399994       201.291000    
   448.500000       201.080002    
   448.600006       201.404999    
   448.700012       201.869995    
   448.799988       202.634003    
   448.899994       203.130005    
   449.000000       203.328003    
   449.100006       202.867996    
   449.200012       203.901001    
   449.299988       206.520996    
   449.399994       207.884003    
   449.500000       208.761993    
   449.600006       210.516998    
   449.700012       210.778000    
   449.799988       210.740997    
   449.899994       211.056000    
   450.000000       210.968002    
   450.100006       211.270004    
   450.200012       212.412003    
   450.299988       214.218002    
   450.399994       215.274994    
   450.500000       215.455994    
   450.600006       215.613998    
   450.700012       217.296005    
   450.799988       217.181000    
   450.899994       216.391998    
   451.000000       216.222000    
   451.100006       216.033005    
   451.200012       215.671005    
   451.299988       214.477005    
   451.399994       212.716995    
   451.500000       211.710999    
   451.600006       211.136002    
   451.700012       210.225006    
   451.799988       208.815994    
   451.899994       205.552994    
   452.000000       204.225998    
   452.100006       205.740005    
   452.200012       206.423004    
   452.299988       207.445999    
   452.399994       207.811996    
   452.500000       208.082993    
   452.600006       209.798996    
   452.700012       212.304001    
   452.799988       213.513000    
   452.899994       214.606003    
   453.000000       214.445007    
   453.100006       213.817001    
   453.200012       213.203003    
   453.299988       211.684998    
   453.399994       211.919998    
   453.500000       214.220993    
   453.600006       215.820999    
   453.700012       217.820007    
   453.799988       219.949997    
   453.899994       222.557999    
   454.000000       224.832001    
   454.100006       225.947006    
   454.200012       226.804001    
   454.299988       226.246994    
   454.399994       226.593994    
   454.500000       227.955002    
   454.600006       228.335007    
   454.700012       228.192993    
   454.799988       228.044006    
   454.899994       226.970001    
   455.000000       226.382996    
   455.100006       225.638000    
   455.200012       225.835007    
   455.299988       224.567001    
   455.399994       222.932007    
   455.500000       221.852005    
   455.600006       222.089996    
   455.700012       223.630997    
   455.799988       223.839005    
   455.899994       223.682007    
   456.000000       224.658997    
   456.100006       226.229996    
   456.200012       226.029999    
   456.299988       226.552994    
   456.399994       225.919998    
   456.500000       225.056000    
   456.600006       224.792007    
   456.700012       224.897003    
   456.799988       225.251999    
   456.899994       224.091003    
   457.000000       223.654999    
   457.100006       223.078995    
   457.200012       221.182007    
   457.299988       219.854996    
   457.399994       218.822998    
   457.500000       218.009003    
   457.600006       217.919006    
   457.700012       218.281998    
   457.799988       218.248993    
   457.899994       218.410995    
   458.000000       217.970001    
   458.100006       217.350006    
   458.200012       217.266998    
   458.299988       216.990997    
   458.399994       216.727997    
   458.500000       217.276993    
   458.600006       216.977005    
   458.700012       214.222000    
   458.799988       213.436005    
   458.899994       213.173004    
   459.000000       214.785995    
   459.100006       216.660995    
   459.200012       216.376999    
   459.299988       216.181000    
   459.399994       217.061996    
   459.500000       218.112000    
   459.600006       217.891998    
   459.700012       215.809006    
   459.799988       213.621994    
   459.899994       210.412994    
   460.000000       209.324997    
   460.100006       209.128998    
   460.200012       209.570999    
   460.299988       210.429001    
   460.399994       211.591003    
   460.500000       212.229996    
   460.600006       211.335999    
   460.700012       209.554001    
   460.799988       207.897003    
   460.899994       207.854004    
   461.000000       208.337997    
   461.100006       208.386993    
   461.200012       209.356995    
   461.299988       209.162003    
   461.399994       209.623993    
   461.500000       211.695999    
   461.600006       212.705002    
   461.700012       212.729004    
   461.799988       212.552002    
   461.899994       210.889008    
   462.000000       210.289993    
   462.100006       210.847000    
   462.200012       211.453995    
   462.299988       211.100998    
   462.399994       209.688995    
   462.500000       208.042999    
   462.600006       208.126999    
   462.700012       209.757996    
   462.799988       210.057007    
   462.899994       209.412003    
   463.000000       207.619003    
   463.100006       207.181000    
   463.200012       206.554993    
   463.299988       206.147995    
   463.399994       205.968994    
   463.500000       206.447006    
   463.600006       207.585999    
   463.700012       207.408997    
   463.799988       208.901001    
   463.899994       210.292999    
   464.000000       211.251999    
   464.100006       212.813004    
   464.200012       215.612000    
   464.299988       219.382004    
   464.399994       221.572006    
   464.500000       222.841003    
   464.600006       222.792007    
   464.700012       220.787003    
   464.799988       218.626999    
   464.899994       216.438995    
   465.000000       216.662994    
   465.100006       217.970001    
   465.200012       218.692993    
   465.299988       218.209000    
   465.399994       218.490997    
   465.500000       220.266998    
   465.600006       221.261993    
   465.700012       222.651001    
   465.799988       222.962006    
   465.899994       222.255005    
   466.000000       220.358994    
   466.100006       217.417999    
   466.200012       214.544998    
   466.299988       212.225006    
   466.399994       211.514008    
   466.500000       212.061996    
   466.600006       212.108002    
   466.700012       210.587997    
   466.799988       210.477005    
   466.899994       212.854996    
   467.000000       214.498993    
   467.100006       216.789993    
   467.200012       218.304001    
   467.299988       221.031998    
   467.399994       225.085007    
   467.500000       228.000000    
   467.600006       227.412994    
   467.700012       224.479996    
   467.799988       223.078003    
   467.899994       223.108002    
   468.000000       225.839996    
   468.100006       229.947006    
   468.200012       232.498993    
   468.299988       232.632996    
   468.399994       233.177994    
   468.500000       234.287003    
   468.600006       235.729996    
   468.700012       236.723999    
   468.799988       238.371994    
   468.899994       240.072998    
   469.000000       239.421005    
   469.100006       238.949005    
   469.200012       239.248993    
   469.299988       240.343002    
   469.399994       240.207001    
   469.500000       239.798004    
   469.600006       240.194000    
   469.700012       241.507996    
   469.799988       242.171997    
   469.899994       241.488007    
   470.000000       240.570999    
   470.100006       238.423004    
   470.200012       237.929001    
   470.299988       238.865005    
   470.399994       239.748001    
   470.500000       238.748993    
   470.600006       237.354004    
   470.700012       236.074005    
   470.799988       235.643005    
   470.899994       235.498001    
   471.000000       235.203003    
   471.100006       235.645996    
   471.200012       236.307999    
   471.299988       235.970993    
   471.399994       234.406006    
   471.500000       232.649002    
   471.600006       231.628998    
   471.700012       230.813995    
   471.799988       230.451996    
   471.899994       230.755997    
   472.000000       230.061005    
   472.100006       227.063004    
   472.200012       225.679001    
   472.299988       225.854996    
   472.399994       226.147003    
   472.500000       224.791000    
   472.600006       223.365997    
   472.700012       222.720001    
   472.799988       222.535004    
   472.899994       222.669998    
   473.000000       221.817001    
   473.100006       221.160004    
   473.200012       219.886002    
   473.299988       219.656006    
   473.399994       220.207001    
   473.500000       220.647003    
   473.600006       221.274994    
   473.700012       222.014008    
   473.799988       223.703003    
   473.899994       225.554001    
   474.000000       227.016006    
   474.100006       228.315994    
   474.200012       229.087006    
   474.299988       228.373001    
   474.399994       227.535995    
   474.500000       226.917999    
   474.600006       229.604996    
   474.700012       230.744003    
   474.799988       230.738007    
   474.899994       230.141006    
   475.000000       229.770004    
   475.100006       231.464996    
   475.200012       231.973007    
   475.299988       231.332001    
   475.399994       229.903000    
   475.500000       228.501007    
   475.600006       228.977997    
   475.700012       227.233994    
   475.799988       226.102005    
   475.899994       224.001007    
   476.000000       223.912003    
   476.100006       224.854004    
   476.200012       226.466003    
   476.299988       228.621994    
   476.399994       229.576004    
   476.500000       230.632996    
   476.600006       232.063004    
   476.700012       232.869995    
   476.799988       232.925995    
   476.899994       233.408005    
   477.000000       233.401993    
   477.100006       230.501007    
   477.200012       228.664993    
   477.299988       229.561005    
   477.399994       231.246994    
   477.500000       233.490005    
   477.600006       234.102005    
   477.700012       235.272995    
   477.799988       234.962997    
   477.899994       232.429993    
   478.000000       229.783997    
   478.100006       226.173004    
   478.200012       223.348007    
   478.299988       221.796005    
   478.399994       220.899994    
   478.500000       220.272003    
   478.600006       219.912994    
   478.700012       219.606995    
   478.799988       220.479996    
   478.899994       223.037003    
   479.000000       224.938004    
   479.100006       227.061996    
   479.200012       226.654007    
   479.299988       224.544998    
   479.399994       222.949005    
   479.500000       222.281006    
   479.600006       221.886002    
   479.700012       220.651001    
   479.799988       219.389008    
   479.899994       215.733002    
   480.000000       213.429001    
   480.100006       213.608994    
   480.200012       215.347000    
   480.299988       218.427002    
   480.399994       219.535004    
   480.500000       219.298004    
   480.600006       218.574005    
   480.700012       219.175995    
   480.799988       220.944000    
   480.899994       222.231995    
   481.000000       221.565002    
   481.100006       220.210999    
   481.200012       221.246002    
   481.299988       220.457001    
   481.399994       220.503998    
   481.500000       221.878998    
   481.600006       222.559998    
   481.700012       224.195999    
   481.799988       224.162994    
   481.899994       225.042007    
   482.000000       224.712006    
   482.100006       224.617004    
   482.200012       224.429993    
   482.299988       224.046005    
   482.399994       224.076004    
   482.500000       224.166000    
   482.600006       224.561996    
   482.700012       224.832001    
   482.799988       224.248993    
   482.899994       222.957001    
   483.000000       221.985001    
   483.100006       220.686005    
   483.200012       219.932007    
   483.299988       219.210999    
   483.399994       216.897995    
   483.500000       215.436005    
   483.600006       213.988007    
   483.700012       212.194000    
   483.799988       211.567001    
   483.899994       211.261993    
   484.000000       210.707993    
   484.100006       211.311005    
   484.200012       211.307007    
   484.299988       210.307999    
   484.399994       208.024994    
   484.500000       206.294006    
   484.600006       205.932999    
   484.700012       206.233002    
   484.799988       205.988998    
   484.899994       207.373001    
   485.000000       208.626999    
   485.100006       209.813995    
   485.200012       209.735001    
   485.299988       209.309998    
   485.399994       207.807999    
   485.500000       206.610001    
   485.600006       206.242004    
   485.700012       206.401001    
   485.799988       205.330994    
   485.899994       204.718994    
   486.000000       205.401993    
   486.100006       206.598999    
   486.200012       207.250000    
   486.299988       208.005997    
   486.399994       208.731995    
   486.500000       209.822006    
   486.600006       210.546005    
   486.700012       212.472000    
   486.799988       214.774002    
   486.899994       217.906998    
   487.000000       220.391998    
   487.100006       224.292007    
   487.200012       226.639999    
   487.299988       228.576004    
   487.399994       230.192001    
   487.500000       231.873993    
   487.600006       233.695999    
   487.700012       233.973999    
   487.799988       234.406998    
   487.899994       234.016006    
   488.000000       233.509995    
   488.100006       233.884003    
   488.200012       234.070007    
   488.299988       234.761002    
   488.399994       235.404999    
   488.500000       236.746002    
   488.600006       237.669998    
   488.700012       238.533005    
   488.799988       237.358994    
   488.899994       234.289001    
   489.000000       232.473999    
   489.100006       231.929001    
   489.200012       230.119003    
   489.299988       228.934006    
   489.399994       229.306000    
   489.500000       230.880997    
   489.600006       232.065994    
   489.700012       233.373993    
   489.799988       233.891006    
   489.899994       233.281006    
   490.000000       232.169998    
   490.100006       231.444000    
   490.200012       230.826996    
   490.299988       230.666000    
   490.399994       230.697006    
   490.500000       230.789993    
   490.600006       228.541000    
   490.700012       226.669006    
   490.799988       227.882996    
   490.899994       228.046997    
   491.000000       228.811005    
   491.100006       228.763000    
   491.200012       228.994003    
   491.299988       230.184998    
   491.399994       232.664993    
   491.500000       234.276001    
   491.600006       233.475006    
   491.700012       231.903000    
   491.799988       229.727005    
   491.899994       228.548996    
   492.000000       227.498993    
   492.100006       227.451996    
   492.200012       226.218994    
   492.299988       223.401001    
   492.399994       221.610992    
   492.500000       221.656006    
   492.600006       223.160004    
   492.700012       224.181000    
   492.799988       223.779007    
   492.899994       222.695999    
   493.000000       221.520996    
   493.100006       220.046005    
   493.200012       219.664001    
   493.299988       220.112000    
   493.399994       220.908997    
   493.500000       221.048004    
   493.600006       220.658005    
   493.700012       219.863998    
   493.799988       220.177002    
   493.899994       221.632996    
   494.000000       222.494003    
   494.100006       222.923996    
   494.200012       223.832993    
   494.299988       226.662003    
   494.399994       228.755997    
   494.500000       230.100006    
   494.600006       230.848007    
   494.700012       230.100006    
   494.799988       228.740005    
   494.899994       226.475998    
   495.000000       226.445007    
   495.100006       227.192993    
   495.200012       226.886002    
   495.299988       225.794998    
   495.399994       225.151001    
   495.500000       226.313004    
   495.600006       226.612000    
   495.700012       227.164001    
   495.799988       227.151001    
   495.899994       225.751007    
   496.000000       223.699005    
   496.100006       223.177994    
   496.200012       222.664001    
   496.299988       221.403000    
   496.399994       220.190994    
   496.500000       218.371994    
   496.600006       217.718994    
   496.700012       218.100998    
   496.799988       218.742004    
   496.899994       220.253998    
   497.000000       221.300003    
   497.100006       221.740997    
   497.200012       219.908005    
   497.299988       217.535004    
   497.399994       216.048004    
   497.500000       215.729996    
   497.600006       216.240997    
   497.700012       217.570999    
   497.799988       219.811005    
   497.899994       221.738998    
   498.000000       222.559998    
   498.100006       222.615005    
   498.200012       222.891998    
   498.299988       223.326996    
   498.399994       223.177994    
   498.500000       222.526993    
   498.600006       222.085007    
   498.700012       220.884003    
   498.799988       220.513000    
   498.899994       221.141998    
   499.000000       221.438004    
   499.100006       221.695999    
   499.200012       222.041000    
   499.299988       221.505997    
   499.399994       220.908005    
   499.500000       221.056000    
   499.600006       221.901001    
   499.700012       222.598999    
   499.799988       223.636993    
   499.899994       223.658005    
   500.000000       223.794998    
   500.100006       225.093994    
   500.200012       226.143005    
   500.299988       227.384003    
   500.399994       226.274994    
   500.500000       224.110001    
   500.600006       224.320999    
   500.700012       227.130997    
   500.799988       230.417999    
   500.899994       231.210999    
   501.000000       231.143005    
   501.100006       231.179993    
   501.200012       232.582993    
   501.299988       232.996002    
   501.399994       235.272995    
   501.500000       237.705994    
   501.600006       238.912994    
   501.700012       238.860001    
   501.799988       237.513000    
   501.899994       237.085007    
   502.000000       238.102005    
   502.100006       240.733994    
   502.200012       243.529999    
   502.299988       244.589005    
   502.399994       244.401001    
   502.500000       245.216003    
   502.600006       246.759995    
   502.700012       248.591995    
   502.799988       249.565002    
   502.899994       250.179001    
   503.000000       249.266006    
   503.100006       248.604996    
   503.200012       248.300003    
   503.299988       246.552002    
   503.399994       245.238998    
   503.500000       244.289993    
   503.600006       243.337997    
   503.700012       243.505997    
   503.799988       245.391006    
   503.899994       246.216003    
   504.000000       245.830002    
   504.100006       244.524994    
   504.200012       244.363998    
   504.299988       245.160004    
   504.399994       245.266006    
   504.500000       245.253998    
   504.600006       243.453003    
   504.700012       241.710999    
   504.799988       240.044006    
   504.899994       238.945007    
   505.000000       238.317001    
   505.100006       238.009003    
   505.200012       236.809006    
   505.299988       234.899002    
   505.399994       234.391998    
   505.500000       235.485001    
   505.600006       236.623993    
   505.700012       235.636002    
   505.799988       234.832001    
   505.899994       234.406006    
   506.000000       234.304993    
   506.100006       235.080994    
   506.200012       235.985001    
   506.299988       237.192993    
   506.399994       239.076004    
   506.500000       241.569000    
   506.600006       241.537994    
   506.700012       241.753998    
   506.799988       241.283005    
   506.899994       241.098999    
   507.000000       242.294006    
   507.100006       244.042999    
   507.200012       245.281006    
   507.299988       243.783997    
   507.399994       243.207001    
   507.500000       243.720001    
   507.600006       245.835007    
   507.700012       248.959000    
   507.799988       248.822998    
   507.899994       248.466003    
   508.000000       247.826004    
   508.100006       246.940994    
   508.200012       246.785995    
   508.299988       246.003006    
   508.399994       245.294998    
   508.500000       245.080994    
   508.600006       245.552002    
   508.700012       245.723999    
   508.799988       246.154007    
   508.899994       248.199997    
   509.000000       248.695007    
   509.100006       249.807999    
   509.200012       250.776001    
   509.299988       250.639999    
   509.399994       248.947006    
   509.500000       247.130005    
   509.600006       246.244003    
   509.700012       245.878006    
   509.799988       246.005005    
   509.899994       247.037994    
   510.000000       246.692993    
   510.100006       246.108002    
   510.200012       245.737000    
   510.299988       244.345993    
   510.399994       243.942001    
   510.500000       244.104996    
   510.600006       244.445007    
   510.700012       244.462997    
   510.799988       245.009995    
   510.899994       246.960007    
   511.000000       248.792999    
   511.100006       248.360001    
   511.200012       245.660995    
   511.299988       242.860001    
   511.399994       242.856003    
   511.500000       244.292999    
   511.600006       246.110001    
   511.700012       248.871002    
   511.799988       249.520004    
   511.899994       249.921005    
   512.000000       250.942993    
   512.099976       251.917007    
   512.200012       252.182007    
   512.299988       251.953995    
   512.400024       250.707001    
   512.500000       249.595993    
   512.599976       249.257004    
   512.700012       250.205002    
   512.799988       251.360992    
   512.900024       252.302002    
   513.000000       252.112000    
   513.099976       252.712997    
   513.200012       255.423004    
   513.299988       257.962006    
   513.400024       259.274994    
   513.500000       260.334015    
   513.599976       260.924988    
   513.700012       261.755005    
   513.799988       262.446991    
   513.900024       262.880005    
   514.000000       263.322998    
   514.099976       263.806000    
   514.200012       264.561005    
   514.299988       265.098999    
   514.400024       265.122986    
   514.500000       265.457001    
   514.599976       265.089996    
   514.700012       265.446014    
   514.799988       264.052002    
   514.900024       261.980988    
   515.000000       260.980011    
   515.099976       258.778992    
   515.200012       256.779999    
   515.299988       256.523987    
   515.400024       256.175995    
   515.500000       255.845001    
   515.599976       256.751007    
   515.700012       256.540985    
   515.799988       256.489014    
   515.900024       258.842010    
   516.000000       259.967987    
   516.099976       260.329010    
   516.200012       259.764008    
   516.299988       258.839996    
   516.400024       259.609009    
   516.500000       261.029999    
   516.599976       261.442993    
   516.700012       260.045990    
   516.799988       259.484985    
   516.900024       261.139008    
   517.000000       262.713989    
   517.099976       261.755005    
   517.200012       259.648987    
   517.299988       258.226013    
   517.400024       259.382996    
   517.500000       260.477997    
   517.599976       259.953003    
   517.700012       258.850006    
   517.799988       257.214996    
   517.900024       256.269012    
   518.000000       254.328995    
   518.099976       252.335999    
   518.200012       249.466995    
   518.299988       247.220001    
   518.400024       245.945007    
   518.500000       246.315994    
   518.599976       246.552994    
   518.700012       246.992004    
   518.799988       247.378006    
   518.900024       247.981003    
   519.000000       248.889999    
   519.099976       247.669998    
   519.200012       246.128006    
   519.299988       243.908005    
   519.400024       243.033997    
   519.500000       241.975006    
   519.599976       241.449005    
   519.700012       240.531006    
   519.799988       239.938004    
   519.900024       240.082001    
   520.000000       240.988007    
   520.099976       242.880997    
   520.200012       244.244995    
   520.299988       245.186996    
   520.400024       246.951004    
   520.500000       247.908997    
   520.599976       248.757004    
   520.700012       250.248993    
   520.799988       250.427994    
   520.900024       247.768997    
   521.000000       245.546005    
   521.099976       242.953995    
   521.200012       240.287994    
   521.299988       239.500000    
   521.400024       239.873001    
   521.500000       240.106003    
   521.599976       239.692001    
   521.700012       239.294998    
   521.799988       239.796005    
   521.900024       241.218994    
   522.000000       241.647003    
   522.099976       242.251007    
   522.200012       243.117004    
   522.299988       242.826004    
   522.400024       242.854996    
   522.500000       242.975998    
   522.599976       243.938995    
   522.700012       246.626999    
   522.799988       248.041000    
   522.900024       249.710007    
   523.000000       250.436996    
   523.099976       251.029999    
   523.200012       251.313995    
   523.299988       253.089005    
   523.400024       253.270004    
   523.500000       250.802994    
   523.599976       248.962006    
   523.700012       247.569000    
   523.799988       247.516006    
   523.900024       247.457993    
   524.000000       247.229996    
   524.099976       247.850006    
   524.200012       250.647995    
   524.299988       252.863998    
   524.400024       252.860992    
   524.500000       252.332001    
   524.599976       252.707001    
   524.700012       254.041000    
   524.799988       254.313004    
   524.900024       252.470001    
   525.000000       249.529999    
   525.099976       246.016006    
   525.200012       244.136993    
   525.299988       244.044998    
   525.400024       243.046005    
   525.500000       242.296997    
   525.599976       241.188004    
   525.700012       240.987000    
   525.799988       241.722000    
   525.900024       243.300003    
   526.000000       245.182007    
   526.099976       247.906998    
   526.200012       249.207993    
   526.299988       249.337997    
   526.400024       249.636993    
   526.500000       250.380997    
   526.599976       252.164001    
   526.700012       255.123993    
   526.799988       257.320007    
   526.900024       259.384003    
   527.000000       260.058014    
   527.099976       259.471985    
   527.200012       259.549988    
   527.299988       260.244995    
   527.400024       259.463013    
   527.500000       257.113007    
   527.599976       256.201996    
   527.700012       253.630005    
   527.799988       252.688004    
   527.900024       254.031006    
   528.000000       254.179001    
   528.099976       253.912994    
   528.200012       253.347000    
   528.299988       252.244003    
   528.400024       251.296005    
   528.500000       250.113998    
   528.599976       248.757996    
   528.700012       245.807007    
   528.799988       244.046997    
   528.900024       244.160995    
   529.000000       245.160004    
   529.099976       246.037003    
   529.200012       245.421005    
   529.299988       243.606995    
   529.400024       243.121994    
   529.500000       242.516998    
   529.599976       243.113998    
   529.700012       245.363007    
   529.799988       246.862000    
   529.900024       248.087006    
   530.000000       247.304993    
   530.099976       245.970001    
   530.200012       244.854996    
   530.299988       242.067001    
   530.400024       240.718002    
   530.500000       240.123001    
   530.599976       239.931000    
   530.700012       240.675003    
   530.799988       240.158997    
   530.900024       240.365997    
   531.000000       239.813995    
   531.099976       239.654007    
   531.200012       240.141006    
   531.299988       239.567001    
   531.400024       239.143005    
   531.500000       239.080002    
   531.599976       240.292999    
   531.700012       241.944000    
   531.799988       243.432999    
   531.900024       243.876007    
   532.000000       244.121994    
   532.099976       245.406006    
   532.200012       246.576004    
   532.299988       247.468994    
   532.400024       247.748001    
   532.500000       247.940994    
   532.599976       249.582993    
   532.700012       250.658997    
   532.799988       251.565994    
   532.900024       252.567001    
   533.000000       253.960999    
   533.099976       255.729996    
   533.200012       257.164001    
   533.299988       257.050995    
   533.400024       256.846985    
   533.500000       257.748993    
   533.599976       259.787994    
   533.700012       262.569000    
   533.799988       263.748993    
   533.900024       264.403992    
   534.000000       264.432007    
   534.099976       264.595001    
   534.200012       264.265015    
   534.299988       262.681000    
   534.400024       260.123993    
   534.500000       257.938995    
   534.599976       256.829010    
   534.700012       255.315002    
   534.799988       253.776001    
   534.900024       252.783005    
   535.000000       253.468994    
   535.099976       255.203995    
   535.200012       254.615005    
   535.299988       252.862000    
   535.400024       250.934006    
   535.500000       248.748993    
   535.599976       247.367004    
   535.700012       247.317993    
   535.799988       246.774002    
   535.900024       245.570007    
   536.000000       244.050995    
   536.099976       243.098007    
   536.200012       242.634995    
   536.299988       242.985001    
   536.400024       242.929001    
   536.500000       242.410995    
   536.599976       241.591003    
   536.700012       240.871994    
   536.799988       239.921005    
   536.900024       239.347000    
   537.000000       238.373993    
   537.099976       236.011002    
   537.200012       235.212006    
   537.299988       235.830994    
   537.400024       235.651993    
   537.500000       235.639008    
   537.599976       234.917007    
   537.700012       233.615997    
   537.799988       233.845993    
   537.900024       234.673004    
   538.000000       235.557007    
   538.099976       234.957001    
   538.200012       234.438004    
   538.299988       235.585007    
   538.400024       236.406006    
   538.500000       238.276001    
   538.599976       239.294006    
   538.700012       240.082001    
   538.799988       240.459000    
   538.900024       241.817001    
   539.000000       243.037994    
   539.099976       242.901001    
   539.200012       241.253998    
   539.299988       238.654999    
   539.400024       238.121994    
   539.500000       238.203003    
   539.599976       239.354004    
   539.700012       238.729996    
   539.799988       238.654999    
   539.900024       240.035004    
   540.000000       241.074005    
   540.099976       240.932007    
   540.200012       240.511993    
   540.299988       240.031998    
   540.400024       241.970001    
   540.500000       245.240005    
   540.599976       246.699997    
   540.700012       246.371002    
   540.799988       246.177002    
   540.900024       245.796005    
   541.000000       244.807999    
   541.099976       243.647003    
   541.200012       241.772003    
   541.299988       240.404999    
   541.400024       238.914001    
   541.500000       238.326996    
   541.599976       237.408997    
   541.700012       237.787003    
   541.799988       237.608994    
   541.900024       235.966995    
   542.000000       233.270996    
   542.099976       229.983994    
   542.200012       228.684998    
   542.299988       228.459000    
   542.400024       228.248001    
   542.500000       228.556000    
   542.599976       229.477997    
   542.700012       230.136002    
   542.799988       230.878006    
   542.900024       232.322998    
   543.000000       233.481003    
   543.099976       233.501007    
   543.200012       233.625000    
   543.299988       233.160004    
   543.400024       232.865997    
   543.500000       231.492996    
   543.599976       231.440994    
   543.700012       232.755997    
   543.799988       234.332993    
   543.900024       236.033997    
   544.000000       237.201996    
   544.099976       238.257004    
   544.200012       239.725006    
   544.299988       241.220993    
   544.400024       241.834000    
   544.500000       242.306000    
   544.599976       243.007004    
   544.700012       243.063004    
   544.799988       243.360001    
   544.900024       243.854996    
   545.000000       242.669998    
   545.099976       239.477005    
   545.200012       237.686996    
   545.299988       235.542999    
   545.400024       235.205002    
   545.500000       236.720001    
   545.599976       236.962997    
   545.700012       237.729004    
   545.799988       239.531006    
   545.900024       241.397003    
   546.000000       241.757004    
   546.099976       241.925003    
   546.200012       241.970001    
   546.299988       242.322006    
   546.400024       242.778000    
   546.500000       243.720001    
   546.599976       245.492996    
   546.700012       247.671997    
   546.799988       249.802994    
   546.900024       252.095993    
   547.000000       253.904007    
   547.099976       254.612000    
   547.200012       253.781998    
   547.299988       253.753998    
   547.400024       255.604996    
   547.500000       256.651001    
   547.599976       257.062988    
   547.700012       256.390991    
   547.799988       255.339996    
   547.900024       257.237000    
   548.000000       260.165009    
   548.099976       261.303009    
   548.200012       260.696991    
   548.299988       259.678009    
   548.400024       259.192993    
   548.500000       257.734009    
   548.599976       257.062012    
   548.700012       256.722992    
   548.799988       255.358994    
   548.900024       252.697006    
   549.000000       251.005005    
   549.099976       249.860992    
   549.200012       248.817993    
   549.299988       247.522995    
   549.400024       247.649994    
   549.500000       247.238998    
   549.599976       247.509995    
   549.700012       248.755005    
   549.799988       250.335999    
   549.900024       251.897003    
   550.000000       253.087997    
   550.099976       254.641006    
   550.200012       254.817001    
   550.299988       254.802994    
   550.400024       253.957993    
   550.500000       253.156006    
   550.599976       253.306000    
   550.700012       254.104996    
   550.799988       254.205002    
   550.900024       254.806000    
   551.000000       255.078995    
   551.099976       256.485992    
   551.200012       256.697998    
   551.299988       256.911987    
   551.400024       256.095001    
   551.500000       254.481003    
   551.599976       253.511993    
   551.700012       252.669006    
   551.799988       252.395996    
   551.900024       251.610001    
   552.000000       250.832993    
   552.099976       250.242996    
   552.200012       248.270004    
   552.299988       246.647003    
   552.400024       245.188995    
   552.500000       244.382996    
   552.599976       246.167007    
   552.700012       248.248993    
   552.799988       247.485992    
   552.900024       245.651993    
   553.000000       246.529007    
   553.099976       248.451004    
   553.200012       250.147995    
   553.299988       251.447998    
   553.400024       253.942993    
   553.500000       257.359985    
   553.599976       260.045990    
   553.700012       262.630005    
   553.799988       263.174988    
   553.900024       263.515991    
   554.000000       263.494995    
   554.099976       262.088989    
   554.200012       261.346985    
   554.299988       261.842987    
   554.400024       261.182007    
   554.500000       260.109985    
   554.599976       259.075012    
   554.700012       258.752014    
   554.799988       258.463013    
   554.900024       258.507996    
   555.000000       257.177002    
   555.099976       256.114014    
   555.200012       254.371994    
   555.299988       251.302002    
   555.400024       249.143997    
   555.500000       247.634995    
   555.599976       247.733994    
   555.700012       248.533005    
   555.799988       248.292999    
   555.900024       246.927002    
   556.000000       245.817001    
   556.099976       245.274994    
   556.200012       243.787994    
   556.299988       243.764999    
   556.400024       244.757996    
   556.500000       245.580994    
   556.599976       245.115005    
   556.700012       243.972000    
   556.799988       244.613007    
   556.900024       246.664001    
   557.000000       247.882996    
   557.099976       250.020996    
   557.200012       252.309006    
   557.299988       254.889999    
   557.400024       254.539993    
   557.500000       252.348007    
   557.599976       251.020004    
   557.700012       249.647003    
   557.799988       247.908005    
   557.900024       245.457993    
   558.000000       243.893005    
   558.099976       243.753998    
   558.200012       243.438004    
   558.299988       241.862000    
   558.400024       239.832993    
   558.500000       239.337997    
   558.599976       238.397003    
   558.700012       237.143997    
   558.799988       236.882996    
   558.900024       236.615005    
   559.000000       235.507996    
   559.099976       235.815002    
   559.200012       235.983002    
   559.299988       236.205994    
   559.400024       236.414993    
   559.500000       236.727997    
   559.599976       237.671005    
   559.700012       238.024994    
   559.799988       238.981003    
   559.900024       241.751007    
   560.000000       245.044006    
   560.099976       248.488998    
   560.200012       250.285995    
   560.299988       251.339996    
   560.400024       251.009003    
   560.500000       250.585007    
   560.599976       251.210007    
   560.700012       253.253998    
   560.799988       254.337997    
   560.900024       253.766006    
   561.000000       253.509995    
   561.099976       254.483002    
   561.200012       255.709000    
   561.299988       257.253998    
   561.400024       259.341003    
   561.500000       259.588989    
   561.599976       258.522003    
   561.700012       257.709015    
   561.799988       258.445007    
   561.900024       258.933014    
   562.000000       260.062988    
   562.099976       260.862000    
   562.200012       261.048004    
   562.299988       261.130005    
   562.400024       258.971985    
   562.500000       255.938995    
   562.599976       254.134995    
   562.700012       253.417007    
   562.799988       253.697006    
   562.900024       253.757996    
   563.000000       252.151001    
   563.099976       250.098007    
   563.200012       249.731003    
   563.299988       249.320007    
   563.400024       249.494995    
   563.500000       251.751999    
   563.599976       253.365997    
   563.700012       254.100006    
   563.799988       254.171997    
   563.900024       255.261002    
   564.000000       256.710999    
   564.099976       257.731995    
   564.200012       257.033997    
   564.299988       256.601990    
   564.400024       258.181000    
   564.500000       259.237000    
   564.599976       259.390991    
   564.700012       258.247009    
   564.799988       256.600006    
   564.900024       255.462006    
   565.000000       254.919006    
   565.099976       254.839005    
   565.200012       254.587006    
   565.299988       252.906998    
   565.400024       252.410995    
   565.500000       251.783005    
   565.599976       250.955002    
   565.700012       249.973999    
   565.799988       248.320007    
   565.900024       246.656998    
   566.000000       247.190994    
   566.099976       248.350006    
   566.200012       248.819000    
   566.299988       249.035004    
   566.400024       247.899002    
   566.500000       247.425003    
   566.599976       247.141998    
   566.700012       246.660004    
   566.799988       246.048996    
   566.900024       246.076004    
   567.000000       246.164001    
   567.099976       244.692993    
   567.200012       243.306000    
   567.299988       241.425003    
   567.400024       241.156006    
   567.500000       241.296997    
   567.599976       242.733994    
   567.700012       246.496994    
   567.799988       248.347000    
   567.900024       248.231003    
   568.000000       248.348007    
   568.099976       249.585999    
   568.200012       250.645004    
   568.299988       252.117996    
   568.400024       253.014008    
   568.500000       253.449997    
   568.599976       253.876999    
   568.700012       255.388000    
   568.799988       255.524994    
   568.900024       255.380997    
   569.000000       254.483002    
   569.099976       253.826996    
   569.200012       252.283005    
   569.299988       250.584000    
   569.400024       250.610992    
   569.500000       252.483994    
   569.599976       254.850998    
   569.700012       256.260010    
   569.799988       258.108002    
   569.900024       260.475006    
   570.000000       262.489014    
   570.099976       262.973999    
   570.200012       261.359985    
   570.299988       259.230011    
   570.400024       259.617004    
   570.500000       261.144012    
   570.599976       261.240997    
   570.700012       260.213989    
   570.799988       257.968994    
   570.900024       256.257996    
   571.000000       257.221985    
   571.099976       258.356995    
   571.200012       259.919006    
   571.299988       261.954987    
   571.400024       261.610992    
   571.500000       259.566010    
   571.599976       259.069000    
   571.700012       259.968994    
   571.799988       262.050995    
   571.900024       263.776001    
   572.000000       263.625000    
   572.099976       262.471008    
   572.200012       261.457001    
   572.299988       260.451996    
   572.400024       260.291992    
   572.500000       259.727997    
   572.599976       260.184998    
   572.700012       261.028015    
   572.799988       262.056000    
   572.900024       262.688995    
   573.000000       262.795990    
   573.099976       262.311005    
   573.200012       262.864990    
   573.299988       264.131989    
   573.400024       265.886993    
   573.500000       268.035004    
   573.599976       269.561005    
   573.700012       269.466003    
   573.799988       268.627991    
   573.900024       266.524994    
   574.000000       265.553009    
   574.099976       264.770996    
   574.200012       263.367004    
   574.299988       263.096985    
   574.400024       264.877991    
   574.500000       265.834991    
   574.599976       264.738007    
   574.700012       263.195007    
   574.799988       262.477997    
   574.900024       263.813995    
   575.000000       264.526001    
   575.099976       265.535004    
   575.200012       265.208008    
   575.299988       264.024994    
   575.400024       262.526001    
   575.500000       260.247009    
   575.599976       257.904999    
   575.700012       255.408005    
   575.799988       255.237000    
   575.900024       254.850006    
   576.000000       253.694000    
   576.099976       252.817001    
   576.200012       253.908997    
   576.299988       255.662003    
   576.400024       257.173004    
   576.500000       259.088989    
   576.599976       259.919006    
   576.700012       260.419006    
   576.799988       261.365997    
   576.900024       263.506989    
   577.000000       264.692993    
   577.099976       263.248993    
   577.200012       260.635986    
   577.299988       257.821991    
   577.400024       257.585999    
   577.500000       258.238007    
   577.599976       258.255005    
   577.700012       257.135986    
   577.799988       256.153992    
   577.900024       256.403992    
   578.000000       257.924011    
   578.099976       259.177002    
   578.200012       260.329010    
   578.299988       260.777008    
   578.400024       260.806000    
   578.500000       260.393005    
   578.599976       261.339996    
   578.700012       262.222992    
   578.799988       262.429993    
   578.900024       262.319000    
   579.000000       261.938995    
   579.099976       261.520996    
   579.200012       262.725006    
   579.299988       265.462006    
   579.400024       266.518005    
   579.500000       265.268005    
   579.599976       262.979004    
   579.700012       260.161011    
   579.799988       259.989014    
   579.900024       260.872009    
   580.000000       262.950989    
   580.099976       265.020996    
   580.200012       264.152008    
   580.299988       262.053009    
   580.400024       261.535004    
   580.500000       263.872009    
   580.599976       266.330994    
   580.700012       266.700989    
   580.799988       266.042999    
   580.900024       263.557007    
   581.000000       263.743988    
   581.099976       265.196991    
   581.200012       265.519012    
   581.299988       265.567993    
   581.400024       266.536987    
   581.500000       268.687012    
   581.599976       270.565002    
   581.700012       271.378998    
   581.799988       272.417999    
   581.900024       272.845001    
   582.000000       273.144012    
   582.099976       273.433014    
   582.200012       273.921997    
   582.299988       274.322998    
   582.400024       273.984985    
   582.500000       271.717987    
   582.599976       271.036987    
   582.700012       271.450989    
   582.799988       272.260010    
   582.900024       271.769012    
   583.000000       272.329010    
   583.099976       272.721008    
   583.200012       273.769989    
   583.299988       276.045990    
   583.400024       277.195007    
   583.500000       278.912994    
   583.599976       280.481995    
   583.700012       280.709991    
   583.799988       280.487000    
   583.900024       282.049011    
   584.000000       283.144989    
   584.099976       283.174011    
   584.200012       281.266998    
   584.299988       277.931000    
   584.400024       276.488007    
   584.500000       277.354004    
   584.599976       278.117004    
   584.700012       278.687012    
   584.799988       279.798004    
   584.900024       280.417999    
   585.000000       281.424011    
   585.099976       281.695007    
   585.200012       280.751007    
   585.299988       281.216003    
   585.400024       280.933014    
   585.500000       279.648987    
   585.599976       278.657990    
   585.700012       277.794006    
   585.799988       275.858002    
   585.900024       273.421997    
   586.000000       271.842987    
   586.099976       269.691986    
   586.200012       268.848999    
   586.299988       268.453003    
   586.400024       268.291992    
   586.500000       267.016998    
   586.599976       266.061005    
   586.700012       264.834015    
   586.799988       263.028992    
   586.900024       260.304993    
   587.000000       258.786987    
   587.099976       259.859985    
   587.200012       261.091003    
   587.299988       261.686005    
   587.400024       261.511993    
   587.500000       262.863007    
   587.599976       265.082001    
   587.700012       269.015015    
   587.799988       271.838013    
   587.900024       272.885986    
   588.000000       272.423004    
   588.099976       272.063995    
   588.200012       273.466003    
   588.299988       276.829987    
   588.400024       280.914001    
   588.500000       284.238007    
   588.599976       285.759003    
   588.700012       284.653992    
   588.799988       285.016998    
   588.900024       287.618988    
   589.000000       290.197998    
   589.099976       289.625000    
   589.200012       288.196991    
   589.299988       285.791992    
   589.400024       284.824005    
   589.500000       285.656006    
   589.599976       287.575989    
   589.700012       289.789001    
   589.799988       289.308014    
   589.900024       286.243988    
   590.000000       284.683014    
   590.099976       283.696991    
   590.200012       283.725006    
   590.299988       284.843994    
   590.400024       285.786011    
   590.500000       285.914001    
   590.599976       286.153992    
   590.700012       285.687988    
   590.799988       285.841003    
   590.900024       284.950989    
   591.000000       284.139008    
   591.099976       283.455994    
   591.200012       282.644989    
   591.299988       281.554993    
   591.400024       280.139008    
   591.500000       278.763000    
   591.599976       277.149994    
   591.700012       274.833008    
   591.799988       273.097992    
   591.900024       272.352997    
   592.000000       272.282990    
   592.099976       271.395996    
   592.200012       270.268005    
   592.299988       269.240997    
   592.400024       268.832001    
   592.500000       268.738007    
   592.599976       268.941986    
   592.700012       268.122009    
   592.799988       267.901001    
   592.900024       266.511993    
   593.000000       266.760010    
   593.099976       266.247009    
   593.200012       265.817993    
   593.299988       265.140991    
   593.400024       265.352997    
   593.500000       264.078003    
   593.599976       263.398010    
   593.700012       262.819000    
   593.799988       261.363007    
   593.900024       262.061005    
   594.000000       263.355011    
   594.099976       266.221008    
   594.200012       269.700012    
   594.299988       272.914001    
   594.400024       273.585999    
   594.500000       273.681000    
   594.599976       273.500000    
   594.700012       272.622986    
   594.799988       271.695007    
   594.900024       271.580994    
   595.000000       271.890991    
   595.099976       272.527008    
   595.200012       271.907013    
   595.299988       272.119995    
   595.400024       273.450012    
   595.500000       274.037994    
   595.599976       274.332001    
   595.700012       273.786987    
   595.799988       272.773010    
   595.900024       271.020996    
   596.000000       269.654999    
   596.099976       269.395996    
   596.200012       270.032013    
   596.299988       269.989990    
   596.400024       269.739014    
   596.500000       268.912994    
   596.599976       268.803009    
   596.700012       270.438995    
   596.799988       271.605011    
   596.900024       272.946014    
   597.000000       273.062012    
   597.099976       272.559998    
   597.200012       272.330994    
   597.299988       270.350006    
   597.400024       268.790985    
   597.500000       267.658997    
   597.599976       267.565002    
   597.700012       268.510010    
   597.799988       270.686005    
   597.900024       272.881989    
   598.000000       274.009003    
   598.099976       274.473999    
   598.200012       275.472992    
   598.299988       276.153992    
   598.400024       276.390991    
   598.500000       277.334991    
   598.599976       277.536987    
   598.700012       276.897003    
   598.799988       276.230988    
   598.900024       274.804993    
   599.000000       272.199005    
   599.099976       269.306000    
   599.200012       268.673004    
   599.299988       269.980011    
   599.400024       272.819000    
   599.500000       274.990997    
   599.599976       275.334015    
   599.700012       275.747986    
   599.799988       275.423004    
   599.900024       276.289001    
   600.000000       276.006989    
   600.099976       277.304993    
   600.200012       277.282990    
   600.299988       275.558014    
   600.400024       274.928986    
   600.500000       274.639008    
   600.599976       274.067993    
   600.700012       272.735992    
   600.799988       270.618988    
   600.900024       269.619995    
   601.000000       270.558014    
   601.099976       273.112000    
   601.200012       273.687988    
   601.299988       273.143005    
   601.400024       273.058014    
   601.500000       273.602997    
   601.599976       273.666992    
   601.700012       274.078003    
   601.799988       275.079987    
   601.900024       276.407990    
   602.000000       276.687012    
   602.099976       275.278992    
   602.200012       274.389008    
   602.299988       273.381012    
   602.400024       271.872986    
   602.500000       270.744995    
   602.599976       270.510010    
   602.700012       269.842987    
   602.799988       269.114990    
   602.900024       268.770996    
   603.000000       268.278015    
   603.099976       268.644989    
   603.200012       268.809998    
   603.299988       268.316010    
   603.400024       267.436005    
   603.500000       266.843994    
   603.599976       265.510986    
   603.700012       264.114990    
   603.799988       263.475006    
   603.900024       262.592987    
   604.000000       262.751007    
   604.099976       260.868011    
   604.200012       259.290985    
   604.299988       258.454987    
   604.400024       260.772003    
   604.500000       264.669006    
   604.599976       265.335999    
   604.700012       265.968994    
   604.799988       265.769989    
   604.900024       264.431000    
   605.000000       263.376007    
   605.099976       259.800995    
   605.200012       257.763000    
   605.299988       257.746002    
   605.400024       258.669006    
   605.500000       259.328003    
   605.599976       259.407013    
   605.700012       258.889008    
   605.799988       258.009003    
   605.900024       258.066010    
   606.000000       257.488007    
   606.099976       257.621002    
   606.200012       256.889008    
   606.299988       255.690002    
   606.400024       255.457001    
   606.500000       256.959015    
   606.599976       258.838989    
   606.700012       260.806000    
   606.799988       261.632996    
   606.900024       262.932007    
   607.000000       264.240997    
   607.099976       265.967987    
   607.200012       267.803986    
   607.299988       268.070007    
   607.400024       267.609985    
   607.500000       266.723999    
   607.599976       266.222992    
   607.700012       265.843994    
   607.799988       266.196014    
   607.900024       265.735992    
   608.000000       265.816986    
   608.099976       265.661011    
   608.200012       266.527008    
   608.299988       268.464996    
   608.400024       270.114014    
   608.500000       271.608002    
   608.599976       272.423004    
   608.700012       273.778992    
   608.799988       274.059998    
   608.900024       274.712006    
   609.000000       274.984985    
   609.099976       274.807007    
   609.200012       274.763000    
   609.299988       274.295990    
   609.400024       274.459015    
   609.500000       275.710999    
   609.599976       277.279999    
   609.700012       279.151001    
   609.799988       279.869995    
   609.900024       281.272003    
   610.000000       281.164001    
   610.099976       281.630005    
   610.200012       283.950012    
   610.299988       285.932007    
   610.400024       287.471008    
   610.500000       287.093994    
   610.599976       285.769012    
   610.700012       284.983002    
   610.799988       284.088989    
   610.900024       283.355011    
   611.000000       282.186005    
   611.099976       281.276001    
   611.200012       281.136993    
   611.299988       279.205994    
   611.400024       277.230011    
   611.500000       274.825012    
   611.599976       274.260986    
   611.700012       274.181000    
   611.799988       275.808014    
   611.900024       277.778015    
   612.000000       279.912994    
   612.099976       282.622009    
   612.200012       285.157990    
   612.299988       287.390991    
   612.400024       288.636993    
   612.500000       289.507996    
   612.599976       290.002014    
   612.700012       291.739990    
   612.799988       293.903992    
   612.900024       295.385010    
   613.000000       297.231995    
   613.099976       298.130005    
   613.200012       297.811005    
   613.299988       296.957001    
   613.400024       297.222992    
   613.500000       298.046997    
   613.599976       298.226013    
   613.700012       298.957001    
   613.799988       298.575989    
   613.900024       297.272003    
   614.000000       297.003998    
   614.099976       297.303986    
   614.200012       297.709015    
   614.299988       297.971985    
   614.400024       299.015015    
   614.500000       299.259003    
   614.599976       298.386993    
   614.700012       297.481995    
   614.799988       297.519012    
   614.900024       297.614014    
   615.000000       297.808014    
   615.099976       299.437012    
   615.200012       298.942993    
   615.299988       296.449005    
   615.400024       294.178986    
   615.500000       292.170990    
   615.599976       291.230011    
   615.700012       292.065002    
   615.799988       291.531006    
   615.900024       289.963013    
   616.000000       288.237000    
   616.099976       287.088989    
   616.200012       286.733002    
   616.299988       287.153015    
   616.400024       286.753998    
   616.500000       287.535004    
   616.599976       287.059998    
   616.700012       284.437012    
   616.799988       281.651001    
   616.900024       278.617004    
   617.000000       278.059998    
   617.099976       276.242004    
   617.200012       275.006012    
   617.299988       275.367004    
   617.400024       275.467010    
   617.500000       275.308990    
   617.599976       274.292999    
   617.700012       273.302002    
   617.799988       271.016998    
   617.900024       269.808990    
   618.000000       267.979004    
   618.099976       265.149994    
   618.200012       263.480988    
   618.299988       262.326996    
   618.400024       262.536987    
   618.500000       262.752014    
   618.599976       262.450012    
   618.700012       261.911011    
   618.799988       261.932007    
   618.900024       263.787994    
   619.000000       264.153015    
   619.099976       264.596985    
   619.200012       264.813995    
   619.299988       264.710999    
   619.400024       265.380005    
   619.500000       266.226990    
   619.599976       267.614014    
   619.700012       269.580994    
   619.799988       271.277008    
   619.900024       272.743988    
   620.000000       273.309998    
   620.099976       275.065002    
   620.200012       277.072998    
   620.299988       278.834991    
   620.400024       280.263000    
   620.500000       280.467010    
   620.599976       279.621002    
   620.700012       279.434998    
   620.799988       279.135986    
   620.900024       280.136993    
   621.000000       279.751007    
   621.099976       278.024994    
   621.200012       275.983002    
   621.299988       273.402008    
   621.400024       271.989014    
   621.500000       270.041992    
   621.599976       268.489990    
   621.700012       265.436005    
   621.799988       262.069000    
   621.900024       261.270996    
   622.000000       263.358002    
   622.099976       267.053986    
   622.200012       269.838989    
   622.299988       269.855011    
   622.400024       268.690002    
   622.500000       268.213989    
   622.599976       268.997009    
   622.700012       270.208008    
   622.799988       270.481995    
   622.900024       269.777008    
   623.000000       269.813995    
   623.099976       269.518005    
   623.200012       270.045013    
   623.299988       271.079987    
   623.400024       272.984985    
   623.500000       276.191986    
   623.599976       277.178009    
   623.700012       277.263000    
   623.799988       275.714996    
   623.900024       273.641998    
   624.000000       273.487000    
   624.099976       274.766998    
   624.200012       276.032013    
   624.299988       275.782990    
   624.400024       275.252014    
   624.500000       276.148010    
   624.599976       277.085999    
   624.700012       276.833008    
   624.799988       276.252014    
   624.900024       274.757996    
   625.000000       273.671997    
   625.099976       274.447998    
   625.200012       274.993011    
   625.299988       274.558990    
   625.400024       273.376007    
   625.500000       272.032013    
   625.599976       272.188995    
   625.700012       272.329987    
   625.799988       273.763000    
   625.900024       275.472992    
   626.000000       277.368988    
   626.099976       279.101990    
   626.200012       279.776001    
   626.299988       279.252014    
   626.400024       278.772003    
   626.500000       279.296997    
   626.599976       281.036987    
   626.700012       281.976990    
   626.799988       283.537994    
   626.900024       283.778992    
   627.000000       283.319000    
   627.099976       283.880005    
   627.200012       284.877991    
   627.299988       286.389008    
   627.400024       285.880005    
   627.500000       284.033997    
   627.599976       283.898010    
   627.700012       283.919006    
   627.799988       284.317993    
   627.900024       283.713013    
   628.000000       284.196014    
   628.099976       287.130005    
   628.200012       290.170013    
   628.299988       293.910004    
   628.400024       295.174988    
   628.500000       294.670013    
   628.599976       294.230988    
   628.700012       294.407990    
   628.799988       295.445007    
   628.900024       296.963989    
   629.000000       297.338013    
   629.099976       296.243011    
   629.200012       295.966003    
   629.299988       296.821991    
   629.400024       294.983002    
   629.500000       294.149994    
   629.599976       292.342987    
   629.700012       289.976013    
   629.799988       287.097992    
   629.900024       285.045990    
   630.000000       282.928009    
   630.099976       280.045990    
   630.200012       276.885010    
   630.299988       273.506989    
   630.400024       272.403992    
   630.500000       271.415009    
   630.599976       271.723999    
   630.700012       272.782990    
   630.799988       273.263000    
   630.900024       273.492004    
   631.000000       273.054993    
   631.099976       271.856995    
   631.200012       271.602997    
   631.299988       272.109985    
   631.400024       273.799011    
   631.500000       277.140991    
   631.599976       277.798004    
   631.700012       280.145996    
   631.799988       281.838989    
   631.900024       284.049011    
   632.000000       284.085999    
   632.099976       281.394012    
   632.200012       280.330994    
   632.299988       279.071991    
   632.400024       279.410004    
   632.500000       279.480988    
   632.599976       280.272003    
   632.700012       281.269989    
   632.799988       283.239014    
   632.900024       285.230988    
   633.000000       287.912994    
   633.099976       290.898987    
   633.200012       293.739014    
   633.299988       294.691986    
   633.400024       295.371002    
   633.500000       298.036011    
   633.599976       299.773987    
   633.700012       298.391998    
   633.799988       297.608002    
   633.900024       297.329010    
   634.000000       297.311005    
   634.099976       296.785004    
   634.200012       295.897003    
   634.299988       294.769989    
   634.400024       294.960999    
   634.500000       295.179993    
   634.599976       294.334991    
   634.700012       294.739990    
   634.799988       294.432007    
   634.900024       293.453003    
   635.000000       292.243988    
   635.099976       291.843994    
   635.200012       291.459015    
   635.299988       291.033997    
   635.400024       291.712006    
   635.500000       291.597992    
   635.599976       289.865997    
   635.700012       287.837006    
   635.799988       287.240997    
   635.900024       288.325012    
   636.000000       288.134003    
   636.099976       286.811005    
   636.200012       285.654999    
   636.299988       284.015991    
   636.400024       284.526001    
   636.500000       287.389008    
   636.599976       288.569000    
   636.700012       289.355011    
   636.799988       288.614014    
   636.900024       288.252014    
   637.000000       288.346008    
   637.099976       288.401001    
   637.200012       287.593994    
   637.299988       287.941010    
   637.400024       288.023987    
   637.500000       288.705994    
   637.599976       288.360992    
   637.700012       287.822998    
   637.799988       287.721985    
   637.900024       288.233002    
   638.000000       288.908997    
   638.099976       288.760010    
   638.200012       287.983002    
   638.299988       285.071014    
   638.400024       283.806000    
   638.500000       285.355988    
   638.599976       284.980011    
   638.700012       284.686005    
   638.799988       285.259003    
   638.900024       284.898010    
   639.000000       285.032013    
   639.099976       282.237000    
   639.200012       278.960999    
   639.299988       275.506989    
   639.400024       274.497986    
   639.500000       274.816986    
   639.599976       274.148987    
   639.700012       273.516998    
   639.799988       271.891998    
   639.900024       269.601990    
   640.000000       267.959991    
   640.099976       266.528015    
   640.200012       265.082001    
   640.299988       264.009003    
   640.400024       262.822998    
   640.500000       262.026001    
   640.599976       262.251007    
   640.700012       263.789001    
   640.799988       262.739014    
   640.900024       259.825989    
   641.000000       257.300995    
   641.099976       255.084000    
   641.200012       253.660995    
   641.299988       253.151001    
   641.400024       252.992996    
   641.500000       253.703003    
   641.599976       254.598007    
   641.700012       256.309998    
   641.799988       257.834991    
   641.900024       258.592010    
   642.000000       259.813995    
   642.099976       260.321014    
   642.200012       261.923004    
   642.299988       263.828003    
   642.400024       265.338013    
   642.500000       265.621002    
   642.599976       265.549988    
   642.700012       268.083008    
   642.799988       270.536011    
   642.900024       272.510986    
   643.000000       273.820007    
   643.099976       273.221985    
   643.200012       272.739014    
   643.299988       272.549988    
   643.400024       272.385010    
   643.500000       273.617004    
   643.599976       274.692993    
   643.700012       275.694000    
   643.799988       274.830994    
   643.900024       271.804993    
   644.000000       269.411011    
   644.099976       266.742004    
   644.200012       265.696014    
   644.299988       266.667999    
   644.400024       268.714996    
   644.500000       269.290985    
   644.599976       269.217987    
   644.700012       270.416992    
   644.799988       272.618011    
   644.900024       275.475006    
   645.000000       277.734985    
   645.099976       279.731995    
   645.200012       280.214996    
   645.299988       280.385986    
   645.400024       280.424988    
   645.500000       279.795990    
   645.599976       278.653015    
   645.700012       276.667999    
   645.799988       275.487000    
   645.900024       274.045990    
   646.000000       271.157990    
   646.099976       268.013000    
   646.200012       265.613007    
   646.299988       264.635986    
   646.400024       265.571991    
   646.500000       265.631989    
   646.599976       265.791992    
   646.700012       267.505005    
   646.799988       267.153015    
   646.900024       265.769989    
   647.000000       264.730988    
   647.099976       263.971985    
   647.200012       263.941986    
   647.299988       263.979004    
   647.400024       265.035004    
   647.500000       267.187988    
   647.599976       270.033997    
   647.700012       271.929993    
   647.799988       274.640991    
   647.900024       276.713013    
   648.000000       277.979004    
   648.099976       279.865997    
   648.200012       282.606995    
   648.299988       285.507996    
   648.400024       288.221985    
   648.500000       290.360992    
   648.599976       291.196991    
   648.700012       291.316986    
   648.799988       292.001007    
   648.900024       292.631989    
   649.000000       292.954987    
   649.099976       292.502014    
   649.200012       291.627991    
   649.299988       290.334015    
   649.400024       288.394989    
   649.500000       287.768005    
   649.599976       288.398010    
   649.700012       289.154999    
   649.799988       288.445007    
   649.900024       286.082001    
   650.000000       284.088013    
   650.099976       283.489990    
   650.200012       280.871002    
   650.299988       277.076996    
   650.400024       274.989990    
   650.500000       273.927002    
   650.599976       273.227997    
   650.700012       271.351990    
   650.799988       270.226013    
   650.900024       267.813995    
   651.000000       266.627991    
   651.099976       267.622009    
   651.200012       269.316986    
   651.299988       270.397003    
   651.400024       270.959991    
   651.500000       271.720001    
   651.599976       273.451996    
   651.700012       273.644012    
   651.799988       272.196014    
   651.900024       270.718994    
   652.000000       271.513000    
   652.099976       273.782990    
   652.200012       274.351990    
   652.299988       273.360992    
   652.400024       273.342987    
   652.500000       274.398010    
   652.599976       275.964996    
   652.700012       277.351013    
   652.799988       278.503998    
   652.900024       278.458008    
   653.000000       277.432007    
   653.099976       277.130005    
   653.200012       277.559998    
   653.299988       279.726013    
   653.400024       278.954010    
   653.500000       274.608002    
   653.599976       272.031006    
   653.700012       269.763000    
   653.799988       268.144989    
   653.900024       266.186005    
   654.000000       266.248993    
   654.099976       266.035004    
   654.200012       266.300995    
   654.299988       267.769989    
   654.400024       268.304993    
   654.500000       267.977997    
   654.599976       267.334015    
   654.700012       266.522003    
   654.799988       265.865997    
   654.900024       264.498993    
   655.000000       264.411011    
   655.099976       263.690002    
   655.200012       262.625000    
   655.299988       260.167999    
   655.400024       258.717010    
   655.500000       259.342987    
   655.599976       261.029999    
   655.700012       262.071991    
   655.799988       263.091003    
   655.900024       265.118988    
   656.000000       266.843994    
   656.099976       268.385986    
   656.200012       269.867004    
   656.299988       270.523987    
   656.400024       270.865997    
   656.500000       270.152008    
   656.599976       271.178986    
   656.700012       272.759003    
   656.799988       274.080994    
   656.900024       274.092010    
   657.000000       273.622009    
   657.099976       274.404999    
   657.200012       274.053986    
   657.299988       273.647003    
   657.400024       272.843994    
   657.500000       272.941986    
   657.599976       272.950012    
   657.700012       273.542999    
   657.799988       274.432007    
   657.900024       275.493988    
   658.000000       276.089996    
   658.099976       276.020996    
   658.200012       275.445007    
   658.299988       275.898987    
   658.400024       275.255005    
   658.500000       274.394012    
   658.599976       275.170990    
   658.700012       277.701996    
   658.799988       279.625000    
   658.900024       279.869995    
   659.000000       278.907990    
   659.099976       276.330994    
   659.200012       274.480011    
   659.299988       274.091003    
   659.400024       273.673004    
   659.500000       274.662994    
   659.599976       275.855988    
   659.700012       276.515015    
   659.799988       275.825989    
   659.900024       275.311005    
   660.000000       275.730011    
   660.099976       275.933990    
   660.200012       276.015991    
   660.299988       275.571991    
   660.400024       275.545990    
   660.500000       275.609009    
   660.599976       274.920990    
   660.700012       275.519012    
   660.799988       275.778992    
   660.900024       275.588989    
   661.000000       276.501007    
   661.099976       277.575989    
   661.200012       277.395996    
   661.299988       277.567993    
   661.400024       279.971985    
   661.500000       281.579987    
   661.599976       280.864990    
   661.700012       279.519989    
   661.799988       279.615997    
   661.900024       282.188995    
   662.000000       284.408997    
   662.099976       286.312988    
   662.200012       285.609985    
   662.299988       283.858002    
   662.400024       283.546997    
   662.500000       283.927002    
   662.599976       284.322998    
   662.700012       284.819000    
   662.799988       285.179993    
   662.900024       284.505005    
   663.000000       284.515015    
   663.099976       285.319000    
   663.200012       286.070007    
   663.299988       285.592010    
   663.400024       285.766998    
   663.500000       285.316986    
   663.599976       285.381012    
   663.700012       286.173004    
   663.799988       288.045990    
   663.900024       289.247009    
   664.000000       288.808990    
   664.099976       286.737000    
   664.200012       285.737000    
   664.299988       285.821991    
   664.400024       287.635010    
   664.500000       290.075989    
   664.599976       291.317993    
   664.700012       290.753998    
   664.799988       290.433990    
   664.900024       289.001007    
   665.000000       285.837006    
   665.099976       283.031006    
   665.200012       283.337006    
   665.299988       282.382996    
   665.400024       282.489990    
   665.500000       283.552002    
   665.599976       284.473999    
   665.700012       287.028015    
   665.799988       288.714996    
   665.900024       290.302002    
   666.000000       291.502991    
   666.099976       292.395996    
   666.200012       291.878998    
   666.299988       291.170013    
   666.400024       290.506989    
   666.500000       289.388000    
   666.599976       289.588989    
   666.700012       290.154999    
   666.799988       290.345001    
   666.900024       290.446991    
   667.000000       290.263000    
   667.099976       292.614014    
   667.200012       294.683014    
   667.299988       295.005005    
   667.400024       294.523010    
   667.500000       293.670013    
   667.599976       293.821014    
   667.700012       293.619995    
   667.799988       293.882996    
   667.900024       295.082001    
   668.000000       297.015991    
   668.099976       298.829010    
   668.200012       298.561005    
   668.299988       298.096008    
   668.400024       297.153992    
   668.500000       297.118011    
   668.599976       297.548004    
   668.700012       297.539001    
   668.799988       295.528015    
   668.900024       293.579010    
   669.000000       292.165985    
   669.099976       291.648010    
   669.200012       290.161987    
   669.299988       288.054993    
   669.400024       285.257996    
   669.500000       283.187012    
   669.599976       281.854004    
   669.700012       280.257996    
   669.799988       278.131989    
   669.900024       276.419006    
   670.000000       274.822998    
   670.099976       274.028992    
   670.200012       273.375000    
   670.299988       272.832001    
   670.400024       272.713989    
   670.500000       271.748993    
   670.599976       270.406006    
   670.700012       268.514008    
   670.799988       267.558990    
   670.900024       267.408997    
   671.000000       268.708008    
   671.099976       271.497986    
   671.200012       272.473999    
   671.299988       271.921997    
   671.400024       272.372009    
   671.500000       272.106995    
   671.599976       271.420990    
   671.700012       270.813995    
   671.799988       271.339996    
   671.900024       272.080994    
   672.000000       273.545013    
   672.099976       276.329987    
   672.200012       278.739990    
   672.299988       280.971008    
   672.400024       282.148010    
   672.500000       282.416992    
   672.599976       282.477997    
   672.700012       283.804993    
   672.799988       284.707001    
   672.900024       285.783997    
   673.000000       286.079010    
   673.099976       285.962006    
   673.200012       287.868011    
   673.299988       291.045990    
   673.400024       293.484009    
   673.500000       295.221008    
   673.599976       297.145996    
   673.700012       299.471008    
   673.799988       301.760986    
   673.900024       302.282013    
   674.000000       302.407990    
   674.099976       301.737000    
   674.200012       302.273987    
   674.299988       303.334015    
   674.400024       304.233002    
   674.500000       304.178009    
   674.599976       302.343994    
   674.700012       299.079010    
   674.799988       296.089996    
   674.900024       293.890015    
   675.000000       294.096985    
   675.099976       295.231995    
   675.200012       295.151001    
   675.299988       295.154999    
   675.400024       293.924011    
   675.500000       292.213989    
   675.599976       292.307007    
   675.700012       293.010010    
   675.799988       293.510010    
   675.900024       295.105988    
   676.000000       296.545990    
   676.099976       297.733002    
   676.200012       297.161011    
   676.299988       296.802002    
   676.400024       296.837006    
   676.500000       296.575989    
   676.599976       295.042999    
   676.700012       295.368011    
   676.799988       295.372009    
   676.900024       295.907990    
   677.000000       295.559998    
   677.099976       293.863007    
   677.200012       293.048004    
   677.299988       292.596985    
   677.400024       291.886993    
   677.500000       291.292999    
   677.599976       289.931000    
   677.700012       289.052002    
   677.799988       290.239014    
   677.900024       292.727997    
   678.000000       292.695007    
   678.099976       291.433990    
   678.200012       291.424988    
   678.299988       291.096008    
   678.400024       290.748993    
   678.500000       290.449005    
   678.599976       289.492004    
   678.700012       288.350006    
   678.799988       288.683014    
   678.900024       288.846985    
   679.000000       287.079987    
   679.099976       284.660004    
   679.200012       283.576996    
   679.299988       284.295013    
   679.400024       286.135010    
   679.500000       287.644989    
   679.599976       288.381989    
   679.700012       286.912994    
   679.799988       286.835999    
   679.900024       287.606995    
   680.000000       287.625000    
   680.099976       285.915985    
   680.200012       285.230988    
   680.299988       283.028992    
   680.400024       281.309998    
   680.500000       278.860992    
   680.599976       278.747986    
   680.700012       278.484985    
   680.799988       279.705994    
   680.900024       281.885986    
   681.000000       282.856995    
   681.099976       284.496002    
   681.200012       285.364014    
   681.299988       285.184998    
   681.400024       285.385010    
   681.500000       286.135986    
   681.599976       287.320007    
   681.700012       287.350006    
   681.799988       286.875000    
   681.900024       286.533997    
   682.000000       286.699005    
   682.099976       286.364014    
   682.200012       285.811005    
   682.299988       285.308014    
   682.400024       285.737000    
   682.500000       286.342010    
   682.599976       287.024994    
   682.700012       287.425995    
   682.799988       288.312012    
   682.900024       291.553009    
   683.000000       294.559998    
   683.099976       298.182007    
   683.200012       299.247009    
   683.299988       297.445007    
   683.400024       296.825012    
   683.500000       297.697998    
   683.599976       298.364990    
   683.700012       299.817993    
   683.799988       300.140991    
   683.900024       298.221008    
   684.000000       296.622986    
   684.099976       296.635010    
   684.200012       298.484985    
   684.299988       299.649994    
   684.400024       299.744995    
   684.500000       299.807007    
   684.599976       299.226990    
   684.700012       299.750000    
   684.799988       299.910004    
   684.900024       298.136993    
   685.000000       297.347992    
   685.099976       298.002014    
   685.200012       299.057007    
   685.299988       300.535004    
   685.400024       300.821991    
   685.500000       299.339996    
   685.599976       297.721985    
   685.700012       296.763000    
   685.799988       296.717010    
   685.900024       296.287994    
   686.000000       295.665985    
   686.099976       296.195007    
   686.200012       297.130005    
   686.299988       299.626007    
   686.400024       298.205994    
   686.500000       294.839996    
   686.599976       292.928986    
   686.700012       292.792999    
   686.799988       294.041992    
   686.900024       296.153992    
   687.000000       297.359985    
   687.099976       297.279999    
   687.200012       298.114014    
   687.299988       299.515991    
   687.400024       300.894012    
   687.500000       302.053009    
   687.599976       301.753998    
   687.700012       301.066010    
   687.799988       301.365997    
   687.900024       300.830994    
   688.000000       299.709015    
   688.099976       297.941986    
   688.200012       296.583008    
   688.299988       297.376007    
   688.400024       299.119995    
   688.500000       301.488007    
   688.599976       302.524994    
   688.700012       301.859985    
   688.799988       300.895996    
   688.900024       301.074005    
   689.000000       300.511993    
   689.099976       299.766998    
   689.200012       298.888000    
   689.299988       297.631989    
   689.400024       297.268005    
   689.500000       297.105988    
   689.599976       296.875000    
   689.700012       298.054993    
   689.799988       300.398987    
   689.900024       303.641998    
   690.000000       306.597992    
   690.099976       308.029999    
   690.200012       307.640015    
   690.299988       305.721985    
   690.400024       304.325989    
   690.500000       305.431000    
   690.599976       307.010010    
   690.700012       307.750000    
   690.799988       308.367004    
   690.900024       310.062988    
   691.000000       311.350006    
   691.099976       312.243011    
   691.200012       312.376007    
   691.299988       312.545013    
   691.400024       313.141998    
   691.500000       312.795013    
   691.599976       311.187012    
   691.700012       308.380005    
   691.799988       306.834015    
   691.900024       307.104004    
   692.000000       306.742004    
   692.099976       306.842010    
   692.200012       306.589996    
   692.299988       306.247009    
   692.400024       306.080994    
   692.500000       304.837006    
   692.599976       304.962006    
   692.700012       306.049011    
   692.799988       308.125000    
   692.900024       311.057007    
   693.000000       313.141998    
   693.099976       313.557007    
   693.200012       312.985992    
   693.299988       311.869995    
   693.400024       310.265991    
   693.500000       309.578003    
   693.599976       310.075012    
   693.700012       311.143005    
   693.799988       312.976990    
   693.900024       314.679993    
   694.000000       315.136993    
   694.099976       314.355988    
   694.200012       315.080994    
   694.299988       316.329987    
   694.400024       319.135986    
   694.500000       322.290985    
   694.599976       324.186005    
   694.700012       324.643005    
   694.799988       324.223999    
   694.900024       322.639008    
   695.000000       321.665985    
   695.099976       321.123993    
   695.200012       320.231995    
   695.299988       320.118988    
   695.400024       319.049988    
   695.500000       316.723999    
   695.599976       315.688995    
   695.700012       316.282013    
   695.799988       316.434998    
   695.900024       315.578003    
   696.000000       313.957001    
   696.099976       312.932007    
   696.200012       312.772003    
   696.299988       313.631989    
   696.400024       315.115997    
   696.500000       315.996002    
   696.599976       316.822998    
   696.700012       317.015015    
   696.799988       317.286987    
   696.900024       316.286011    
   697.000000       315.263000    
   697.099976       315.438995    
   697.200012       316.354004    
   697.299988       315.921997    
   697.400024       315.894989    
   697.500000       316.269989    
   697.599976       316.527008    
   697.700012       317.158997    
   697.799988       316.906006    
   697.900024       315.897003    
   698.000000       315.084991    
   698.099976       312.796997    
   698.200012       310.895996    
   698.299988       309.997009    
   698.400024       309.059998    
   698.500000       307.441986    
   698.599976       305.917999    
   698.700012       302.955994    
   698.799988       302.510010    
   698.900024       304.075012    
   699.000000       305.816986    
   699.099976       307.742004    
   699.200012       308.181000    
   699.299988       308.252014    
   699.400024       309.441986    
   699.500000       310.878998    
   699.599976       312.479004    
   699.700012       314.466003    
   699.799988       314.670990    
   699.900024       313.259003    
   700.000000       312.250000    
   700.099976       310.911011    
   700.200012       309.618011    
   700.299988       308.822998    
   700.400024       307.854004    
   700.500000       306.277008    
   700.599976       306.165009    
   700.700012       308.346985    
   700.799988       308.794006    
   700.900024       308.394012    
   701.000000       307.181000    
   701.099976       306.665009    
   701.200012       306.411011    
   701.299988       306.066010    
   701.400024       306.121002    
   701.500000       306.256012    
   701.599976       305.962006    
   701.700012       307.162994    
   701.799988       307.592987    
   701.900024       308.454987    
   702.000000       309.082001    
   702.099976       307.515991    
   702.200012       305.894012    
   702.299988       304.785004    
   702.400024       304.450989    
   702.500000       304.934998    
   702.599976       304.480988    
   702.700012       304.635986    
   702.799988       306.326996    
   702.900024       307.375000    
   703.000000       307.600006    
   703.099976       305.937988    
   703.200012       305.638000    
   703.299988       306.382996    
   703.400024       307.942993    
   703.500000       309.983002    
   703.599976       311.216003    
   703.700012       312.145996    
   703.799988       314.221985    
   703.900024       318.252991    
   704.000000       322.842987    
   704.099976       326.576996    
   704.200012       327.648010    
   704.299988       325.313995    
   704.400024       325.013000    
   704.500000       325.817993    
   704.599976       326.149994    
   704.700012       326.234009    
   704.799988       325.885010    
   704.900024       325.101013    
   705.000000       326.178986    
   705.099976       329.139008    
   705.200012       331.341003    
   705.299988       333.367004    
   705.400024       334.712006    
   705.500000       335.990997    
   705.599976       337.450012    
   705.700012       338.600006    
   705.799988       338.783997    
   705.900024       339.848999    
   706.000000       339.462006    
   706.099976       337.231995    
   706.200012       337.118011    
   706.299988       338.480988    
   706.400024       339.126007    
   706.500000       339.825989    
   706.599976       341.234985    
   706.700012       342.181000    
   706.799988       342.005005    
   706.900024       340.809998    
   707.000000       339.447998    
   707.099976       336.678009    
   707.200012       334.510010    
   707.299988       331.972992    
   707.400024       329.488007    
   707.500000       329.003998    
   707.599976       330.067993    
   707.700012       330.179993    
   707.799988       330.638000    
   707.900024       331.356995    
   708.000000       331.593994    
   708.099976       331.093994    
   708.200012       331.807007    
   708.299988       332.207001    
   708.400024       332.760986    
   708.500000       332.812988    
   708.599976       332.731995    
   708.700012       332.799011    
   708.799988       331.938995    
   708.900024       330.096008    
   709.000000       327.687012    
   709.099976       325.972992    
   709.200012       324.341003    
   709.299988       324.122986    
   709.400024       324.446014    
   709.500000       323.390015    
   709.599976       322.407990    
   709.700012       323.084991    
   709.799988       323.662994    
   709.900024       323.427002    
   710.000000       322.071991    
   710.099976       322.002991    
   710.200012       320.803009    
   710.299988       317.558014    
   710.400024       315.826996    
   710.500000       314.178009    
   710.599976       313.816010    
   710.700012       314.178986    
   710.799988       314.312012    
   710.900024       314.789001    
   711.000000       313.990997    
   711.099976       314.023987    
   711.200012       314.959015    
   711.299988       315.949005    
   711.400024       315.960999    
   711.500000       316.040009    
   711.599976       316.358002    
   711.700012       315.774994    
   711.799988       315.941986    
   711.900024       316.018005    
   712.000000       315.121002    
   712.099976       314.502014    
   712.200012       313.385986    
   712.299988       311.945007    
   712.400024       311.717010    
   712.500000       311.696991    
   712.599976       310.389008    
   712.700012       307.694000    
   712.799988       306.437988    
   712.900024       304.944000    
   713.000000       304.871002    
   713.099976       305.901001    
   713.200012       306.721985    
   713.299988       307.976990    
   713.400024       308.981995    
   713.500000       310.010010    
   713.599976       309.988007    
   713.700012       309.782990    
   713.799988       308.756012    
   713.900024       308.057007    
   714.000000       308.802002    
   714.099976       308.678986    
   714.200012       308.332001    
   714.299988       309.049988    
   714.400024       309.446014    
   714.500000       308.045013    
   714.599976       307.019012    
   714.700012       306.989990    
   714.799988       308.304993    
   714.900024       308.731995    
   715.000000       308.968994    
   715.099976       309.765991    
   715.200012       311.451996    
   715.299988       312.401001    
   715.400024       312.444000    
   715.500000       313.459015    
   715.599976       313.355011    
   715.700012       312.625000    
   715.799988       311.753998    
   715.900024       309.510986    
   716.000000       308.195007    
   716.099976       307.507996    
   716.200012       307.015991    
   716.299988       306.567993    
   716.400024       306.855988    
   716.500000       307.674011    
   716.599976       308.255005    
   716.700012       308.890015    
   716.799988       308.368011    
   716.900024       306.812988    
   717.000000       305.661987    
   717.099976       306.489990    
   717.200012       306.983002    
   717.299988       306.615997    
   717.400024       305.295990    
   717.500000       302.195007    
   717.599976       299.687012    
   717.700012       298.880005    
   717.799988       299.675995    
   717.900024       300.622986    
   718.000000       301.058990    
   718.099976       300.404999    
   718.200012       300.208008    
   718.299988       299.653015    
   718.400024       298.785004    
   718.500000       298.485992    
   718.599976       298.959015    
   718.700012       300.102997    
   718.799988       300.087006    
   718.900024       299.024994    
   719.000000       298.036011    
   719.099976       298.977997    
   719.200012       300.730988    
   719.299988       301.945007    
   719.400024       301.669006    
   719.500000       301.440002    
   719.599976       301.898987    
   719.700012       301.871002    
   719.799988       302.967010    
   719.900024       304.248993    
   720.000000       305.813995    
   720.099976       305.873993    
   720.200012       306.774994    
   720.299988       308.868988    
   720.400024       310.408997    
   720.500000       311.660004    
   720.599976       311.537994    
   720.700012       310.884003    
   720.799988       310.795990    
   720.900024       311.760010    
   721.000000       312.569000    
   721.099976       312.307007    
   721.200012       311.989990    
   721.299988       311.285004    
   721.400024       311.358002    
   721.500000       312.259003    
   721.599976       312.834015    
   721.700012       313.295990    
   721.799988       312.325989    
   721.900024       311.403992    
   722.000000       311.046997    
   722.099976       310.783997    
   722.200012       311.054993    
   722.299988       310.726013    
   722.400024       309.902008    
   722.500000       309.347992    
   722.599976       308.747009    
   722.700012       308.329987    
   722.799988       307.579010    
   722.900024       306.639008    
   723.000000       305.593994    
   723.099976       303.812012    
   723.200012       303.285004    
   723.299988       303.302002    
   723.400024       302.804993    
   723.500000       302.282990    
   723.599976       301.838989    
   723.700012       300.854004    
   723.799988       300.042999    
   723.900024       300.186005    
   724.000000       300.158997    
   724.099976       298.005005    
   724.200012       294.677002    
   724.299988       291.886993    
   724.400024       291.123993    
   724.500000       292.684998    
   724.599976       293.390991    
   724.700012       294.945007    
   724.799988       296.958008    
   724.900024       299.290985    
   725.000000       300.890015    
   725.099976       302.317993    
   725.200012       302.661987    
   725.299988       301.605011    
   725.400024       300.437988    
   725.500000       299.832001    
   725.599976       299.691010    
   725.700012       299.415009    
   725.799988       301.294006    
   725.900024       303.420990    
   726.000000       305.915009    
   726.099976       308.898987    
   726.200012       312.540985    
   726.299988       316.265015    
   726.400024       317.542999    
   726.500000       318.609985    
   726.599976       320.541992    
   726.700012       321.535004    
   726.799988       323.074005    
   726.900024       324.459991    
   727.000000       326.260986    
   727.099976       325.899994    
   727.200012       326.147003    
   727.299988       326.037994    
   727.400024       326.528015    
   727.500000       326.540985    
   727.599976       326.872986    
   727.700012       329.216003    
   727.799988       331.376007    
   727.900024       332.635010    
   728.000000       332.946991    
   728.099976       332.299988    
   728.200012       331.161987    
   728.299988       330.391998    
   728.400024       329.237000    
   728.500000       328.061005    
   728.599976       326.299011    
   728.700012       325.996002    
   728.799988       326.097992    
   728.900024       325.959991    
   729.000000       324.039001    
   729.099976       323.028015    
   729.200012       321.901001    
   729.299988       319.699005    
   729.400024       318.044006    
   729.500000       316.796997    
   729.599976       315.050995    
   729.700012       312.940002    
   729.799988       311.580994    
   729.900024       312.278992    
   730.000000       312.056000    
   730.099976       312.657990    
   730.200012       313.855011    
   730.299988       314.242004    
   730.400024       315.363007    
   730.500000       316.053986    
   730.599976       316.528992    
   730.700012       316.322998    
   730.799988       316.988007    
   730.900024       317.613007    
   731.000000       319.545013    
   731.099976       321.316010    
   731.200012       322.955994    
   731.299988       325.519989    
   731.400024       328.257996    
   731.500000       331.019012    
   731.599976       332.529999    
   731.700012       331.841003    
   731.799988       330.837006    
   731.900024       331.462006    
   732.000000       333.174011    
   732.099976       334.873993    
   732.200012       334.890015    
   732.299988       334.566010    
   732.400024       334.807007    
   732.500000       334.490997    
   732.599976       335.390991    
   732.700012       335.812988    
   732.799988       335.852997    
   732.900024       334.691986    
   733.000000       333.227997    
   733.099976       332.389008    
   733.200012       333.701996    
   733.299988       335.440002    
   733.400024       336.432007    
   733.500000       336.109009    
   733.599976       336.084015    
   733.700012       335.372986    
   733.799988       336.352997    
   733.900024       338.549988    
   734.000000       341.782013    
   734.099976       343.921997    
   734.200012       343.141998    
   734.299988       339.720001    
   734.400024       338.040009    
   734.500000       338.493011    
   734.599976       339.489990    
   734.700012       341.660004    
   734.799988       343.743988    
   734.900024       345.519989    
   735.000000       346.321991    
   735.099976       346.802002    
   735.200012       346.169006    
   735.299988       345.779999    
   735.400024       345.216003    
   735.500000       344.641998    
   735.599976       343.917999    
   735.700012       342.489014    
   735.799988       341.063995    
   735.900024       339.891998    
   736.000000       340.311005    
   736.099976       340.170990    
   736.200012       341.091003    
   736.299988       341.557007    
   736.400024       341.541992    
   736.500000       341.753998    
   736.599976       342.627014    
   736.700012       343.665985    
   736.799988       343.290009    
   736.900024       342.252014    
   737.000000       340.257996    
   737.099976       338.164001    
   737.200012       336.575012    
   737.299988       335.526001    
   737.400024       334.139008    
   737.500000       333.428009    
   737.599976       332.576996    
   737.700012       332.394989    
   737.799988       331.873993    
   737.900024       331.321014    
   738.000000       330.701996    
   738.099976       330.981995    
   738.200012       331.533997    
   738.299988       332.194000    
   738.400024       333.088989    
   738.500000       333.756012    
   738.599976       333.178009    
   738.700012       332.079987    
   738.799988       332.460999    
   738.900024       333.471008    
   739.000000       334.213013    
   739.099976       336.385986    
   739.200012       336.992004    
   739.299988       337.434998    
   739.400024       337.196991    
   739.500000       337.178009    
   739.599976       336.760986    
   739.700012       336.398987    
   739.799988       333.843994    
   739.900024       330.565002    
   740.000000       329.729004    
   740.099976       329.160004    
   740.200012       327.858002    
   740.299988       326.933014    
   740.400024       324.993988    
   740.500000       323.880005    
   740.599976       321.950012    
   740.700012       318.971008    
   740.799988       317.467987    
   740.900024       317.001007    
   741.000000       316.459991    
   741.099976       315.200989    
   741.200012       314.316986    
   741.299988       314.135986    
   741.400024       313.723999    
   741.500000       313.006989    
   741.599976       312.746002    
   741.700012       312.759003    
   741.799988       313.500000    
   741.900024       314.562012    
   742.000000       315.748993    
   742.099976       316.821991    
   742.200012       317.276001    
   742.299988       317.675995    
   742.400024       318.911987    
   742.500000       319.722992    
   742.599976       319.289001    
   742.700012       318.830994    
   742.799988       320.483002    
   742.900024       322.669006    
   743.000000       323.223999    
   743.099976       322.751007    
   743.200012       322.178986    
   743.299988       322.833008    
   743.400024       323.829987    
   743.500000       325.903992    
   743.599976       328.100006    
   743.700012       329.128998    
   743.799988       329.493011    
   743.900024       329.471985    
   744.000000       331.218994    
   744.099976       332.509003    
   744.200012       333.019012    
   744.299988       332.825012    
   744.400024       333.653992    
   744.500000       335.148010    
   744.599976       337.032990    
   744.700012       338.454010    
   744.799988       339.454010    
   744.900024       341.665009    
   745.000000       343.083008    
   745.099976       343.015991    
   745.200012       340.970001    
   745.299988       338.850006    
   745.400024       337.588013    
   745.500000       335.316010    
   745.599976       333.627991    
   745.700012       332.567993    
   745.799988       331.157990    
   745.900024       329.980988    
   746.000000       329.915985    
   746.099976       331.126007    
   746.200012       331.915009    
   746.299988       333.252014    
   746.400024       334.348999    
   746.500000       333.873993    
   746.599976       334.648987    
   746.700012       334.670990    
   746.799988       334.804993    
   746.900024       333.925995    
   747.000000       332.821991    
   747.099976       332.144012    
   747.200012       330.799988    
   747.299988       330.593994    
   747.400024       332.838989    
   747.500000       335.881012    
   747.599976       336.665009    
   747.700012       335.704010    
   747.799988       334.837006    
   747.900024       334.571014    
   748.000000       334.165985    
   748.099976       333.766998    
   748.200012       332.506989    
   748.299988       331.558014    
   748.400024       331.731995    
   748.500000       332.859985    
   748.599976       334.527008    
   748.700012       336.967987    
   748.799988       339.156006    
   748.900024       340.675995    
   749.000000       341.795013    
   749.099976       342.523010    
   749.200012       342.894989    
   749.299988       343.161011    
   749.400024       342.653015    
   749.500000       341.462006    
   749.599976       341.612000    
   749.700012       341.779999    
   749.799988       343.989014    
   749.900024       345.990997    
   750.000000       345.244995    
   750.099976       345.093994    
   750.200012       346.174011    
   750.299988       346.304993    
   750.400024       345.572998    
   750.500000       344.397003    
   750.599976       342.925995    
   750.700012       342.498993    
   750.799988       341.529999    
   750.900024       339.700989    
   751.000000       338.041992    
   751.099976       335.174988    
   751.200012       333.414001    
   751.299988       332.812012    
   751.400024       333.165009    
   751.500000       333.665985    
   751.599976       333.161987    
   751.700012       332.490997    
   751.799988       332.203003    
   751.900024       331.545013    
   752.000000       331.691010    
   752.099976       331.862000    
   752.200012       333.733002    
   752.299988       337.565002    
   752.400024       340.104004    
   752.500000       341.166992    
   752.599976       341.690002    
   752.700012       341.096985    
   752.799988       341.596985    
   752.900024       343.931000    
   753.000000       346.326996    
   753.099976       347.592010    
   753.200012       348.514008    
   753.299988       348.989014    
   753.400024       350.506989    
   753.500000       353.592010    
   753.599976       355.265015    
   753.700012       356.032990    
   753.799988       356.549988    
   753.900024       357.044006    
   754.000000       358.196014    
   754.099976       358.773010    
   754.200012       356.800995    
   754.299988       354.463013    
   754.400024       353.541992    
   754.500000       354.526001    
   754.599976       356.596985    
   754.700012       358.766998    
   754.799988       358.593994    
   754.900024       357.760986    
   755.000000       357.558014    
   755.099976       358.446991    
   755.200012       361.169006    
   755.299988       364.304993    
   755.400024       366.061005    
   755.500000       366.010010    
   755.599976       366.167999    
   755.700012       366.199005    
   755.799988       365.993011    
   755.900024       364.333008    
   756.000000       364.494995    
   756.099976       363.292999    
   756.200012       362.539001    
   756.299988       363.523987    
   756.400024       364.981995    
   756.500000       365.204987    
   756.599976       363.492004    
   756.700012       361.131012    
   756.799988       360.325012    
   756.900024       360.683990    
   757.000000       360.375000    
   757.099976       357.712006    
   757.200012       354.247009    
   757.299988       351.221008    
   757.400024       349.571991    
   757.500000       347.670013    
   757.599976       346.856995    
   757.700012       347.997009    
   757.799988       349.311005    
   757.900024       350.291992    
   758.000000       350.123993    
   758.099976       349.571991    
   758.200012       349.437988    
   758.299988       349.826996    
   758.400024       350.140015    
   758.500000       350.226990    
   758.599976       351.497009    
   758.700012       351.809998    
   758.799988       353.692993    
   758.900024       355.580994    
   759.000000       355.434998    
   759.099976       353.770996    
   759.200012       354.039001    
   759.299988       356.437988    
   759.400024       357.471985    
   759.500000       358.019012    
   759.599976       357.483002    
   759.700012       356.399994    
   759.799988       357.362000    
   759.900024       359.390991    
   760.000000       360.069000    
   760.099976       358.997009    
   760.200012       357.575012    
   760.299988       357.158997    
   760.400024       358.045990    
   760.500000       358.890015    
   760.599976       359.162994    
   760.700012       358.329010    
   760.799988       358.519012    
   760.900024       357.480988    
   761.000000       355.233002    
   761.099976       351.662994    
   761.200012       349.183990    
   761.299988       348.079987    
   761.400024       347.716003    
   761.500000       347.316986    
   761.599976       347.237000    
   761.700012       348.388000    
   761.799988       346.923004    
   761.900024       345.174988    
   762.000000       344.759003    
   762.099976       344.694000    
   762.200012       345.412994    
   762.299988       345.240997    
   762.400024       345.304993    
   762.500000       345.358002    
   762.599976       345.216003    
   762.700012       344.563995    
   762.799988       343.076996    
   762.900024       340.790985    
   763.000000       339.682007    
   763.099976       338.648987    
   763.200012       337.815002    
   763.299988       338.923004    
   763.400024       339.212006    
   763.500000       338.789001    
   763.599976       338.144012    
   763.700012       337.864014    
   763.799988       338.595001    
   763.900024       339.345001    
   764.000000       340.791992    
   764.099976       343.476990    
   764.200012       345.829010    
   764.299988       346.069000    
   764.400024       346.868011    
   764.500000       347.514008    
   764.599976       349.542999    
   764.700012       350.378998    
   764.799988       351.092987    
   764.900024       353.583008    
   765.000000       355.894989    
   765.099976       356.806000    
   765.200012       358.024994    
   765.299988       358.562012    
   765.400024       358.885010    
   765.500000       358.667999    
   765.599976       356.937988    
   765.700012       355.299988    
   765.799988       354.924011    
   765.900024       354.325012    
   766.000000       352.165985    
   766.099976       350.515991    
   766.200012       348.690002    
   766.299988       348.114990    
   766.400024       348.118988    
   766.500000       348.214996    
   766.599976       346.201996    
   766.700012       343.307007    
   766.799988       343.127014    
   766.900024       343.681000    
   767.000000       344.446991    
   767.099976       344.950012    
   767.200012       345.863007    
   767.299988       347.910004    
   767.400024       349.080994    
   767.500000       349.746002    
   767.599976       350.454987    
   767.700012       352.493011    
   767.799988       353.790985    
   767.900024       354.057007    
   768.000000       354.578003    
   768.099976       354.433014    
   768.200012       353.571014    
   768.299988       354.437012    
   768.400024       355.717987    
   768.500000       356.967987    
   768.599976       358.087006    
   768.700012       358.864990    
   768.799988       359.500000    
   768.900024       359.441010    
   769.000000       360.006989    
   769.099976       360.476013    
   769.200012       361.087006    
   769.299988       360.102997    
   769.400024       359.821991    
   769.500000       360.009003    
   769.599976       360.075989    
   769.700012       359.842010    
   769.799988       359.126007    
   769.900024       358.475006    
   770.000000       357.513000    
   770.099976       355.835999    
   770.200012       355.319000    
   770.299988       354.610992    
   770.400024       352.759003    
   770.500000       351.230988    
   770.599976       349.859009    
   770.700012       349.545990    
   770.799988       348.743988    
   770.900024       348.268005    
   771.000000       347.981995    
   771.099976       349.080994    
   771.200012       350.359985    
   771.299988       353.230988    
   771.400024       356.243011    
   771.500000       357.825012    
   771.599976       359.544006    
   771.700012       360.912994    
   771.799988       362.296997    
   771.900024       363.931000    
   772.000000       365.703003    
   772.099976       367.061005    
   772.200012       367.897003    
   772.299988       369.386993    
   772.400024       370.235992    
   772.500000       369.671997    
   772.599976       370.786011    
   772.700012       371.959015    
   772.799988       373.476013    
   772.900024       372.960999    
   773.000000       371.929993    
   773.099976       372.213989    
   773.200012       372.145996    
   773.299988       371.867004    
   773.400024       371.634003    
   773.500000       371.036011    
   773.599976       371.322998    
   773.700012       370.023987    
   773.799988       365.895996    
   773.900024       362.579010    
   774.000000       360.579010    
   774.099976       359.066010    
   774.200012       357.941010    
   774.299988       357.362000    
   774.400024       356.592010    
   774.500000       353.795013    
   774.599976       350.247986    
   774.700012       347.571991    
   774.799988       345.838013    
   774.900024       346.414001    
   775.000000       347.773010    
   775.099976       348.281006    
   775.200012       348.007996    
   775.299988       348.277008    
   775.400024       347.444000    
   775.500000       348.127014    
   775.599976       348.058990    
   775.700012       348.427002    
   775.799988       348.895996    
   775.900024       349.824005    
   776.000000       350.734985    
   776.099976       351.740997    
   776.200012       350.437012    
   776.299988       349.500000    
   776.400024       349.733002    
   776.500000       351.787994    
   776.599976       352.920990    
   776.700012       351.595001    
   776.799988       350.351013    
   776.900024       350.135986    
   777.000000       350.233002    
   777.099976       349.406006    
   777.200012       348.165009    
   777.299988       348.195007    
   777.400024       349.615997    
   777.500000       348.082001    
   777.599976       345.184998    
   777.700012       342.503998    
   777.799988       341.205994    
   777.900024       342.057007    
   778.000000       342.136993    
   778.099976       341.502014    
   778.200012       340.253998    
   778.299988       339.453003    
   778.400024       339.213013    
   778.500000       338.221985    
   778.599976       337.270996    
   778.700012       335.704010    
   778.799988       336.213989    
   778.900024       338.407990    
   779.000000       340.307007    
   779.099976       343.940002    
   779.200012       345.287994    
   779.299988       345.110992    
   779.400024       344.096985    
   779.500000       342.023010    
   779.599976       338.705994    
   779.700012       336.063995    
   779.799988       335.158997    
   779.900024       335.351013    
   780.000000       337.069000    
   780.099976       338.437988    
   780.200012       338.583008    
   780.299988       337.700012    
   780.400024       337.631989    
   780.500000       338.153992    
   780.599976       338.237000    
   780.700012       337.178009    
   780.799988       337.066010    
   780.900024       337.484009    
   781.000000       337.808014    
   781.099976       336.712006    
   781.200012       337.015015    
   781.299988       337.700012    
   781.400024       338.700989    
   781.500000       339.872986    
   781.599976       341.730988    
   781.700012       344.743988    
   781.799988       348.154999    
   781.900024       350.774994    
   782.000000       351.723999    
   782.099976       352.264008    
   782.200012       354.519012    
   782.299988       355.976013    
   782.400024       359.240997    
   782.500000       360.645996    
   782.599976       360.660004    
   782.700012       361.632996    
   782.799988       362.502014    
   782.900024       363.493988    
   783.000000       365.904999    
   783.099976       369.035004    
   783.200012       371.123993    
   783.299988       371.970001    
   783.400024       371.940002    
   783.500000       370.828003    
   783.599976       368.248993    
   783.700012       366.197998    
   783.799988       366.164001    
   783.900024       367.687988    
   784.000000       367.778015    
   784.099976       366.096008    
   784.200012       364.807007    
   784.299988       365.518005    
   784.400024       367.173004    
   784.500000       368.977997    
   784.599976       369.786011    
   784.700012       369.152008    
   784.799988       368.483002    
   784.900024       367.584991    
   785.000000       366.213989    
   785.099976       365.895996    
   785.200012       365.324005    
   785.299988       365.114990    
   785.400024       362.636993    
   785.500000       359.377991    
   785.599976       357.708008    
   785.700012       358.125000    
   785.799988       358.592987    
   785.900024       358.906006    
   786.000000       359.588013    
   786.099976       360.691010    
   786.200012       360.802002    
   786.299988       360.170990    
   786.400024       358.279999    
   786.500000       356.522003    
   786.599976       355.313995    
   786.700012       355.141998    
   786.799988       356.923004    
   786.900024       357.487000    
   787.000000       357.251007    
   787.099976       356.128998    
   787.200012       357.088013    
   787.299988       359.446014    
   787.400024       361.875000    
   787.500000       362.766998    
   787.599976       362.835999    
   787.700012       362.308014    
   787.799988       362.819000    
   787.900024       364.446991    
   788.000000       365.471008    
   788.099976       366.243011    
   788.200012       367.735992    
   788.299988       368.923004    
   788.400024       368.319000    
   788.500000       367.451996    
   788.599976       368.203003    
   788.700012       368.971008    
   788.799988       370.248993    
   788.900024       371.553009    
   789.000000       371.787994    
   789.099976       370.304993    
   789.200012       368.605988    
   789.299988       368.717010    
   789.400024       370.182007    
   789.500000       371.636993    
   789.599976       370.871002    
   789.700012       370.240997    
   789.799988       370.385010    
   789.900024       371.095001    
   790.000000       370.989014    
   790.099976       370.958008    
   790.200012       369.820007    
   790.299988       368.890015    
   790.400024       369.450012    
   790.500000       369.687012    
   790.599976       370.925995    
   790.700012       372.813995    
   790.799988       373.316986    
   790.900024       374.550995    
   791.000000       375.362000    
   791.099976       375.003998    
   791.200012       373.118011    
   791.299988       371.615997    
   791.400024       370.674011    
   791.500000       369.578003    
   791.599976       367.411987    
   791.700012       364.460999    
   791.799988       364.040985    
   791.900024       364.764008    
   792.000000       364.431000    
   792.099976       362.423004    
   792.200012       361.712006    
   792.299988       361.497009    
   792.400024       361.209991    
   792.500000       359.882996    
   792.599976       359.338013    
   792.700012       359.622986    
   792.799988       360.256989    
   792.900024       362.005005    
   793.000000       364.454987    
   793.099976       367.657990    
   793.200012       369.196991    
   793.299988       370.609985    
   793.400024       370.446014    
   793.500000       368.998993    
   793.599976       368.707001    
   793.700012       370.709015    
   793.799988       371.945007    
   793.900024       372.872986    
   794.000000       372.868011    
   794.099976       371.829987    
   794.200012       371.266998    
   794.299988       370.384003    
   794.400024       370.489990    
   794.500000       370.704987    
   794.599976       370.460999    
   794.700012       369.927002    
   794.799988       369.536987    
   794.900024       369.670013    
   795.000000       371.911987    
   795.099976       373.545990    
   795.200012       373.317993    
   795.299988       371.563995    
   795.400024       368.910004    
   795.500000       367.363007    
   795.599976       366.412994    
   795.700012       366.484009    
   795.799988       367.993011    
   795.900024       368.756989    
   796.000000       369.726990    
   796.099976       371.016998    
   796.200012       371.802002    
   796.299988       371.842010    
   796.400024       371.367004    
   796.500000       371.828003    
   796.599976       372.877991    
   796.700012       374.273010    
   796.799988       374.704010    
   796.900024       375.028992    
   797.000000       374.694000    
   797.099976       375.075012    
   797.200012       376.753998    
   797.299988       378.375000    
   797.400024       379.558990    
   797.500000       380.355988    
   797.599976       378.949005    
   797.700012       375.674988    
   797.799988       373.789001    
   797.900024       372.447998    
   798.000000       370.588013    
   798.099976       370.011993    
   798.200012       369.027008    
   798.299988       368.326996    
   798.400024       367.328003    
   798.500000       365.347992    
   798.599976       363.419006    
   798.700012       361.085999    
   798.799988       359.615997    
   798.900024       358.716003    
   799.000000       358.475006    
   799.099976       357.282990    
   799.200012       358.562988    
   799.299988       360.348999    
   799.400024       361.101990    
   799.500000       362.510010    
   799.599976       364.213989    
   799.700012       365.079987    
   799.799988       366.493011    
   799.900024       367.769012    
   800.000000       367.647003    
   800.099976       366.925995    
   800.200012       367.286987    
   800.299988       367.911011    
   800.400024       367.339996    
   800.500000       365.972992    
   800.599976       366.207001    
   800.700012       367.562988    
   800.799988       368.933014    
   800.900024       369.584991    
   801.000000       370.889008    
   801.099976       373.369995    
   801.200012       374.237000    
   801.299988       375.002014    
   801.400024       375.299011    
   801.500000       375.639008    
   801.599976       375.747986    
   801.700012       374.963013    
   801.799988       374.244995    
   801.900024       372.683990    
   802.000000       371.083008    
   802.099976       370.010010    
   802.200012       371.199005    
   802.299988       372.998993    
   802.400024       373.822998    
   802.500000       373.174011    
   802.599976       372.394012    
   802.700012       372.468994    
   802.799988       374.574005    
   802.900024       377.964996    
   803.000000       378.471985    
   803.099976       375.924011    
   803.200012       373.062012    
   803.299988       371.174011    
   803.400024       370.492004    
   803.500000       369.933014    
   803.599976       369.549011    
   803.700012       369.385010    
   803.799988       368.355011    
   803.900024       367.908997    
   804.000000       367.100006    
   804.099976       365.683014    
   804.200012       363.316010    
   804.299988       361.015991    
   804.400024       360.239014    
   804.500000       359.863007    
   804.599976       359.152008    
   804.700012       358.299011    
   804.799988       357.796997    
   804.900024       357.286011    
   805.000000       357.619995    
   805.099976       358.279999    
   805.200012       359.811005    
   805.299988       360.890991    
   805.400024       362.048004    
   805.500000       363.126007    
   805.599976       364.640991    
   805.700012       367.225006    
   805.799988       370.609009    
   805.900024       373.385010    
   806.000000       375.899994    
   806.099976       379.178009    
   806.200012       380.535004    
   806.299988       380.846985    
   806.400024       379.763000    
   806.500000       377.765015    
   806.599976       377.359009    
   806.700012       376.091003    
   806.799988       376.080994    
   806.900024       377.192993    
   807.000000       378.373993    
   807.099976       378.203003    
   807.200012       377.500000    
   807.299988       376.837006    
   807.400024       376.299988    
   807.500000       374.131989    
   807.599976       373.213989    
   807.700012       373.449005    
   807.799988       374.886993    
   807.900024       376.161011    
   808.000000       377.334991    
   808.099976       378.384003    
   808.200012       380.713013    
   808.299988       383.317993    
   808.400024       383.998993    
   808.500000       384.781006    
   808.599976       384.157013    
   808.700012       382.800995    
   808.799988       381.903992    
   808.900024       382.050995    
   809.000000       383.691010    
   809.099976       383.347992    
   809.200012       382.066986    
   809.299988       381.118988    
   809.400024       380.585999    
   809.500000       381.880005    
   809.599976       383.433014    
   809.700012       384.914001    
   809.799988       385.235992    
   809.900024       384.747009    
   810.000000       383.032990    
   810.099976       380.614014    
   810.200012       378.882996    
   810.299988       377.666992    
   810.400024       376.941986    
   810.500000       376.545990    
   810.599976       375.799988    
   810.700012       375.026001    
   810.799988       375.240997    
   810.900024       375.645996    
   811.000000       375.949005    
   811.099976       377.492004    
   811.200012       379.015015    
   811.299988       379.476990    
   811.400024       378.893005    
   811.500000       377.199005    
   811.599976       376.050995    
   811.700012       374.911011    
   811.799988       374.739014    
   811.900024       376.045013    
   812.000000       376.578003    
   812.099976       377.917999    
   812.200012       378.584991    
   812.299988       379.742004    
   812.400024       378.889008    
   812.500000       376.714996    
   812.599976       375.313995    
   812.700012       374.451996    
   812.799988       375.347992    
   812.900024       376.273010    
   813.000000       375.498993    
   813.099976       375.074005    
   813.200012       374.790985    
   813.299988       374.700989    
   813.400024       375.492004    
   813.500000       376.718994    
   813.599976       377.557007    
   813.700012       377.868988    
   813.799988       377.217010    
   813.900024       376.934998    
   814.000000       376.149994    
   814.099976       375.026001    
   814.200012       374.394012    
   814.299988       373.825012    
   814.400024       374.177002    
   814.500000       375.351013    
   814.599976       377.101990    
   814.700012       377.481995    
   814.799988       377.092987    
   814.900024       375.917999    
   815.000000       375.313995    
   815.099976       375.069000    
   815.200012       376.131012    
   815.299988       377.479004    
   815.400024       378.678986    
   815.500000       378.835999    
   815.599976       377.688995    
   815.700012       376.154999    
   815.799988       376.432007    
   815.900024       376.691010    
   816.000000       374.878998    
   816.099976       371.613007    
   816.200012       369.279999    
   816.299988       369.165009    
   816.400024       369.660004    
   816.500000       370.006989    
   816.599976       369.216003    
   816.700012       368.539001    
   816.799988       369.113007    
   816.900024       369.636993    
   817.000000       370.011993    
   817.099976       371.627991    
   817.200012       374.700012    
   817.299988       378.675995    
   817.400024       380.683990    
   817.500000       380.588989    
   817.599976       378.980011    
   817.700012       377.950012    
   817.799988       378.695007    
   817.900024       378.671997    
   818.000000       378.877991    
   818.099976       379.256989    
   818.200012       378.763000    
   818.299988       378.778015    
   818.400024       379.502014    
   818.500000       381.320007    
   818.599976       381.885010    
   818.700012       381.063995    
   818.799988       380.666992    
   818.900024       381.346985    
   819.000000       381.919006    
   819.099976       380.897003    
   819.200012       379.743011    
   819.299988       379.010010    
   819.400024       378.662994    
   819.500000       377.740997    
   819.599976       376.157013    
   819.700012       375.983002    
   819.799988       376.300995    
   819.900024       375.858002    
   820.000000       375.941010    
   820.099976       375.304993    
   820.200012       374.404999    
   820.299988       373.033997    
   820.400024       371.631989    
   820.500000       370.070007    
   820.599976       368.971985    
   820.700012       367.523987    
   820.799988       366.807007    
   820.900024       366.854004    
   821.000000       367.303009    
   821.099976       368.493011    
   821.200012       368.703003    
   821.299988       369.131989    
   821.400024       368.799011    
   821.500000       366.817993    
   821.599976       365.406006    
   821.700012       364.802002    
   821.799988       363.140015    
   821.900024       361.407990    
   822.000000       360.696014    
   822.099976       360.821991    
   822.200012       361.398010    
   822.299988       361.863007    
   822.400024       362.014008    
   822.500000       361.696014    
   822.599976       360.924988    
   822.700012       361.626007    
   822.799988       362.645996    
   822.900024       363.238007    
   823.000000       362.480988    
   823.099976       360.859009    
   823.200012       360.200989    
   823.299988       360.312012    
   823.400024       360.979004    
   823.500000       361.006012    
   823.599976       360.449005    
   823.700012       360.229004    
   823.799988       358.858002    
   823.900024       358.342010    
   824.000000       359.484009    
   824.099976       361.605011    
   824.200012       364.718994    
   824.299988       367.511993    
   824.400024       369.763000    
   824.500000       370.709991    
   824.599976       370.334015    
   824.700012       369.648987    
   824.799988       368.529999    
   824.900024       366.377991    
   825.000000       364.737000    
   825.099976       363.860992    
   825.200012       363.149994    
   825.299988       362.535004    
   825.400024       362.281006    
   825.500000       362.494995    
   825.599976       361.895996    
   825.700012       362.243988    
   825.799988       363.756989    
   825.900024       366.437012    
   826.000000       367.432007    
   826.099976       367.046997    
   826.200012       367.269989    
   826.299988       368.135986    
   826.400024       368.151001    
   826.500000       368.248993    
   826.599976       368.514008    
   826.700012       367.673004    
   826.799988       367.346985    
   826.900024       367.346985    
   827.000000       366.618988    
   827.099976       364.825012    
   827.200012       364.167999    
   827.299988       363.303009    
   827.400024       361.792999    
   827.500000       361.065002    
   827.599976       361.812988    
   827.700012       361.246002    
   827.799988       360.953003    
   827.900024       362.282013    
   828.000000       364.514008    
   828.099976       367.678009    
   828.200012       369.756989    
   828.299988       370.907990    
   828.400024       371.134003    
   828.500000       370.748993    
   828.599976       372.450989    
   828.700012       376.266998    
   828.799988       378.557007    
   828.900024       377.441010    
   829.000000       375.794006    
   829.099976       376.320007    
   829.200012       377.221985    
   829.299988       378.709015    
   829.400024       379.483002    
   829.500000       378.506989    
   829.599976       377.045013    
   829.700012       376.984009    
   829.799988       377.610992    
   829.900024       377.742004    
   830.000000       378.902008    
   830.099976       380.542999    
   830.200012       382.196014    
   830.299988       384.024994    
   830.400024       386.595001    
   830.500000       390.174011    
   830.599976       392.167999    
   830.700012       392.166992    
   830.799988       392.358002    
   830.900024       393.319000    
   831.000000       395.011993    
   831.099976       396.575989    
   831.200012       396.183014    
   831.299988       397.470001    
   831.400024       398.856995    
   831.500000       399.178986    
   831.599976       397.105011    
   831.700012       394.277008    
   831.799988       392.993011    
   831.900024       392.404999    
   832.000000       391.947998    
   832.099976       391.660004    
   832.200012       389.980011    
   832.299988       389.506989    
   832.400024       390.666992    
   832.500000       391.944000    
   832.599976       392.381989    
   832.700012       392.338989    
   832.799988       392.135986    
   832.900024       392.161987    
   833.000000       392.907013    
   833.099976       394.951996    
   833.200012       395.416992    
   833.299988       395.032990    
   833.400024       393.769012    
   833.500000       392.657013    
   833.599976       391.651001    
   833.700012       391.696014    
   833.799988       391.838989    
   833.900024       391.843994    
   834.000000       393.286011    
   834.099976       394.130005    
   834.200012       394.757996    
   834.299988       394.464996    
   834.400024       393.747009    
   834.500000       393.598999    
   834.599976       395.651001    
   834.700012       396.868988    
   834.799988       396.078003    
   834.900024       393.920990    
   835.000000       394.023987    
   835.099976       394.691986    
   835.200012       394.863007    
   835.299988       395.101990    
   835.400024       396.502991    
   835.500000       399.453003    
   835.599976       400.476990    
   835.700012       402.147003    
   835.799988       403.455994    
   835.900024       403.273010    
   836.000000       401.500000    
   836.099976       400.550995    
   836.200012       401.428986    
   836.299988       402.937988    
   836.400024       403.710999    
   836.500000       403.540009    
   836.599976       403.156006    
   836.700012       402.121002    
   836.799988       403.070007    
   836.900024       405.209991    
   837.000000       405.437988    
   837.099976       404.860992    
   837.200012       404.169006    
   837.299988       402.618988    
   837.400024       402.640015    
   837.500000       403.011993    
   837.599976       403.386993    
   837.700012       404.385986    
   837.799988       404.415009    
   837.900024       404.846985    
   838.000000       405.471008    
   838.099976       406.684998    
   838.200012       408.312988    
   838.299988       409.704010    
   838.400024       410.397003    
   838.500000       409.290009    
   838.599976       408.600006    
   838.700012       408.479004    
   838.799988       408.192993    
   838.900024       406.891998    
   839.000000       405.610992    
   839.099976       404.425995    
   839.200012       403.441986    
   839.299988       402.292999    
   839.400024       401.648987    
   839.500000       399.725006    
   839.599976       398.875000    
   839.700012       399.062012    
   839.799988       398.678009    
   839.900024       396.945007    
   840.000000       395.903992    
   840.099976       396.514008    
   840.200012       395.658997    
   840.299988       393.550995    
   840.400024       393.239014    
   840.500000       393.334015    
   840.599976       392.742004    
   840.700012       392.342987    
   840.799988       392.178009    
   840.900024       391.321991    
   841.000000       392.359009    
   841.099976       392.809998    
   841.200012       391.640015    
   841.299988       391.579987    
   841.400024       390.790985    
   841.500000       390.644012    
   841.599976       390.303009    
   841.700012       387.975006    
   841.799988       386.997009    
   841.900024       386.441986    
   842.000000       385.937988    
   842.099976       385.992004    
   842.200012       386.697998    
   842.299988       387.016998    
   842.400024       388.088989    
   842.500000       390.010010    
   842.599976       391.468994    
   842.700012       392.773010    
   842.799988       392.286987    
   842.900024       389.744995    
   843.000000       388.050995    
   843.099976       387.126007    
   843.200012       385.634003    
   843.299988       383.907013    
   843.400024       382.536011    
   843.500000       382.144989    
   843.599976       382.657990    
   843.700012       383.891998    
   843.799988       383.734009    
   843.900024       385.113007    
   844.000000       385.605988    
   844.099976       386.695007    
   844.200012       388.384003    
   844.299988       389.283997    
   844.400024       390.424988    
   844.500000       392.411987    
   844.599976       392.709015    
   844.700012       391.471985    
   844.799988       390.618988    
   844.900024       388.968994    
   845.000000       389.221008    
   845.099976       390.468994    
   845.200012       392.890991    
   845.299988       394.579987    
   845.400024       395.070007    
   845.500000       395.661011    
   845.599976       395.169006    
   845.700012       393.856995    
   845.799988       392.979004    
   845.900024       392.498993    
   846.000000       390.140991    
   846.099976       388.681000    
   846.200012       386.102997    
   846.299988       383.447998    
   846.400024       382.260986    
   846.500000       381.587006    
   846.599976       382.139008    
   846.700012       382.299011    
   846.799988       382.398010    
   846.900024       382.885986    
   847.000000       383.651001    
   847.099976       385.898987    
   847.200012       387.625000    
   847.299988       388.632996    
   847.400024       389.252014    
   847.500000       388.875000    
   847.599976       388.364990    
   847.700012       387.671997    
   847.799988       387.472992    
   847.900024       388.002991    
   848.000000       387.549011    
   848.099976       386.601990    
   848.200012       386.078003    
   848.299988       386.299011    
   848.400024       385.186005    
   848.500000       383.950989    
   848.599976       384.446014    
   848.700012       386.157013    
   848.799988       387.134003    
   848.900024       389.306000    
   849.000000       390.851013    
   849.099976       392.774994    
   849.200012       394.062988    
   849.299988       393.812988    
   849.400024       392.526001    
   849.500000       390.803986    
   849.599976       390.459015    
   849.700012       391.011993    
   849.799988       390.901001    
   849.900024       390.520996    
   850.000000       389.813995    
   850.099976       390.062988    
   850.200012       390.920990    
   850.299988       392.109985    
   850.400024       392.372009    
   850.500000       391.674988    
   850.599976       390.756989    
   850.700012       390.737000    
   850.799988       392.260010    
   850.900024       392.343994    
   851.000000       390.795990    
   851.099976       389.148987    
   851.200012       389.240997    
   851.299988       390.627014    
   851.400024       392.147003    
   851.500000       393.885986    
   851.599976       395.195007    
   851.700012       394.936005    
   851.799988       395.003998    
   851.900024       395.196014    
   852.000000       394.592010    
   852.099976       393.584991    
   852.200012       392.113007    
   852.299988       391.493011    
   852.400024       393.393005    
   852.500000       395.904999    
   852.599976       396.846008    
   852.700012       393.863007    
   852.799988       391.593994    
   852.900024       391.187012    
   853.000000       392.010986    
   853.099976       393.548004    
   853.200012       394.746002    
   853.299988       394.811005    
   853.400024       394.877014    
   853.500000       393.727997    
   853.599976       391.649994    
   853.700012       389.807007    
   853.799988       387.023010    
   853.900024       385.600006    
   854.000000       385.074005    
   854.099976       385.024994    
   854.200012       385.528015    
   854.299988       386.713013    
   854.400024       386.846008    
   854.500000       387.576996    
   854.599976       387.195007    
   854.700012       388.476013    
   854.799988       389.785004    
   854.900024       392.170990    
   855.000000       393.167999    
   855.099976       392.739990    
   855.200012       393.441010    
   855.299988       393.558990    
   855.400024       393.558014    
   855.500000       393.548004    
   855.599976       394.196991    
   855.700012       396.355011    
   855.799988       397.658997    
   855.900024       397.562988    
   856.000000       398.151001    
   856.099976       399.006989    
   856.200012       399.408997    
   856.299988       400.645996    
   856.400024       400.988007    
   856.500000       399.080994    
   856.599976       398.165009    
   856.700012       395.825989    
   856.799988       394.096008    
   856.900024       393.696014    
   857.000000       393.822998    
   857.099976       392.628998    
   857.200012       392.697998    
   857.299988       392.817993    
   857.400024       393.359009    
   857.500000       394.451996    
   857.599976       396.058990    
   857.700012       398.045990    
   857.799988       400.557007    
   857.900024       403.748993    
   858.000000       405.562012    
   858.099976       405.772003    
   858.200012       405.427002    
   858.299988       404.735992    
   858.400024       403.782013    
   858.500000       401.179993    
   858.599976       399.622986    
   858.700012       398.174988    
   858.799988       397.076996    
   858.900024       396.263000    
   859.000000       396.542999    
   859.099976       396.401001    
   859.200012       397.841003    
   859.299988       400.076996    
   859.400024       401.045990    
   859.500000       401.039001    
   859.599976       400.580994    
   859.700012       400.585999    
   859.799988       400.204010    
   859.900024       400.079987    
   860.000000       398.539001    
   860.099976       395.122009    
   860.200012       394.139008    
   860.299988       395.104004    
   860.400024       396.063995    
   860.500000       397.240997    
   860.599976       397.733002    
   860.700012       398.575989    
   860.799988       398.613007    
   860.900024       397.812012    
   861.000000       396.378998    
   861.099976       394.902008    
   861.200012       393.281006    
   861.299988       393.666992    
   861.400024       394.036011    
   861.500000       393.714996    
   861.599976       392.938995    
   861.700012       392.092987    
   861.799988       392.575012    
   861.900024       392.871002    
   862.000000       392.582001    
   862.099976       392.696014    
   862.200012       393.309998    
   862.299988       395.279999    
   862.400024       396.528992    
   862.500000       396.953003    
   862.599976       397.032990    
   862.700012       396.783997    
   862.799988       397.049988    
   862.900024       398.959991    
   863.000000       401.552002    
   863.099976       402.636993    
   863.200012       402.773010    
   863.299988       402.619995    
   863.400024       403.031006    
   863.500000       404.226013    
   863.599976       405.510010    
   863.700012       405.779999    
   863.799988       405.708008    
   863.900024       405.898987    
   864.000000       406.554993    
   864.099976       406.291992    
   864.200012       405.819000    
   864.299988       405.395996    
   864.400024       405.614014    
   864.500000       405.627991    
   864.599976       405.975006    
   864.700012       406.519012    
   864.799988       407.850006    
   864.900024       409.237000    
   865.000000       409.105011    
   865.099976       408.201996    
   865.200012       406.234985    
   865.299988       403.444000    
   865.400024       401.345001    
   865.500000       398.885010    
   865.599976       397.721008    
   865.700012       398.441010    
   865.799988       398.385986    
   865.900024       398.463989    
   866.000000       398.122009    
   866.099976       397.040985    
   866.200012       396.635010    
   866.299988       395.458008    
   866.400024       394.959991    
   866.500000       394.033997    
   866.599976       392.523010    
   866.700012       392.268005    
   866.799988       392.006989    
   866.900024       391.433014    
   867.000000       391.363007    
   867.099976       392.244995    
   867.200012       391.066986    
   867.299988       387.964996    
   867.400024       384.937988    
   867.500000       383.335999    
   867.599976       382.785004    
   867.700012       383.096008    
   867.799988       382.962006    
   867.900024       381.908997    
   868.000000       381.454010    
   868.099976       382.648010    
   868.200012       383.523010    
   868.299988       384.609009    
   868.400024       385.739990    
   868.500000       386.154999    
   868.599976       387.231995    
   868.700012       388.467010    
   868.799988       389.000000    
   868.900024       388.289001    
   869.000000       386.851013    
   869.099976       386.898010    
   869.200012       387.540009    
   869.299988       388.341003    
   869.400024       389.170990    
   869.500000       390.692993    
   869.599976       392.036011    
   869.700012       392.634003    
   869.799988       393.954010    
   869.900024       397.587006    
   870.000000       399.789001    
   870.099976       400.218994    
   870.200012       400.653015    
   870.299988       401.825012    
   870.400024       402.240997    
   870.500000       401.984985    
   870.599976       401.264008    
   870.700012       398.694000    
   870.799988       397.401001    
   870.900024       396.463989    
   871.000000       395.084991    
   871.099976       393.119995    
   871.200012       389.667999    
   871.299988       389.110992    
   871.400024       390.639008    
   871.500000       390.385986    
   871.599976       389.789001    
   871.700012       390.653992    
   871.799988       391.282990    
   871.900024       391.085999    
   872.000000       391.079010    
   872.099976       391.809998    
   872.200012       392.213013    
   872.299988       392.485992    
   872.400024       391.066986    
   872.500000       389.526001    
   872.599976       389.496002    
   872.700012       390.579010    
   872.799988       392.269989    
   872.900024       391.971985    
   873.000000       391.276001    
   873.099976       390.748993    
   873.200012       390.795013    
   873.299988       392.114990    
   873.400024       393.002014    
   873.500000       393.239014    
   873.599976       394.326996    
   873.700012       394.041992    
   873.799988       394.128998    
   873.900024       395.178986    
   874.000000       395.955994    
   874.099976       396.738007    
   874.200012       396.945007    
   874.299988       397.962006    
   874.400024       397.621002    
   874.500000       396.868988    
   874.599976       394.911987    
   874.700012       394.447998    
   874.799988       394.300995    
   874.900024       395.229004    
   875.000000       396.110992    
   875.099976       396.821991    
   875.200012       396.277008    
   875.299988       395.714996    
   875.400024       396.677002    
   875.500000       397.069000    
   875.599976       397.007996    
   875.700012       397.239990    
   875.799988       398.123993    
   875.900024       398.720001    
   876.000000       399.940002    
   876.099976       400.713013    
   876.200012       400.084015    
   876.299988       398.037994    
   876.400024       396.915009    
   876.500000       395.457001    
   876.599976       394.213013    
   876.700012       392.954987    
   876.799988       394.109985    
   876.900024       395.570007    
   877.000000       397.390015    
   877.099976       399.042999    
   877.200012       399.700989    
   877.299988       401.031006    
   877.400024       401.559998    
   877.500000       401.718994    
   877.599976       401.220001    
   877.700012       400.878998    
   877.799988       399.183014    
   877.900024       396.445007    
   878.000000       394.002991    
   878.099976       391.234009    
   878.200012       389.384003    
   878.299988       389.054993    
   878.400024       389.579987    
   878.500000       390.128998    
   878.599976       391.565002    
   878.700012       392.410004    
   878.799988       392.200012    
   878.900024       391.997009    
   879.000000       390.454987    
   879.099976       389.042999    
   879.200012       388.209015    
   879.299988       385.962006    
   879.400024       384.410004    
   879.500000       383.572998    
   879.599976       383.115997    
   879.700012       381.654999    
   879.799988       380.545013    
   879.900024       380.023987    
   880.000000       380.858002    
   880.099976       382.089996    
   880.200012       382.315002    
   880.299988       382.773010    
   880.400024       383.479004    
   880.500000       384.252014    
   880.599976       384.608002    
   880.700012       384.341003    
   880.799988       382.053986    
   880.900024       380.958008    
   881.000000       382.691010    
   881.099976       384.705994    
   881.200012       385.813995    
   881.299988       385.337006    
   881.400024       382.174011    
   881.500000       378.177002    
   881.599976       375.960999    
   881.700012       376.240997    
   881.799988       378.425995    
   881.900024       380.058014    
   882.000000       380.997986    
   882.099976       381.423004    
   882.200012       381.989990    
   882.299988       381.889008    
   882.400024       382.083008    
   882.500000       384.097992    
   882.599976       386.928009    
   882.700012       388.457001    
   882.799988       389.885010    
   882.900024       391.648987    
   883.000000       394.721008    
   883.099976       398.019989    
   883.200012       398.996002    
   883.299988       398.489014    
   883.400024       399.096008    
   883.500000       400.018005    
   883.599976       399.843994    
   883.700012       398.148987    
   883.799988       395.248993    
   883.900024       392.337006    
   884.000000       390.872009    
   884.099976       390.085999    
   884.200012       388.231995    
   884.299988       388.058014    
   884.400024       388.451996    
   884.500000       388.061005    
   884.599976       387.656006    
   884.700012       388.528992    
   884.799988       389.634003    
   884.900024       389.433990    
   885.000000       390.089996    
   885.099976       389.487000    
   885.200012       389.675995    
   885.299988       389.858002    
   885.400024       390.492004    
   885.500000       391.807007    
   885.599976       394.222992    
   885.700012       397.493988    
   885.799988       400.334015    
   885.900024       403.265015    
   886.000000       405.153015    
   886.099976       406.789001    
   886.200012       406.302002    
   886.299988       404.786987    
   886.400024       402.746002    
   886.500000       400.604004    
   886.599976       399.652008    
   886.700012       399.489990    
   886.799988       400.863007    
   886.900024       402.144012    
   887.000000       403.454987    
   887.099976       405.217010    
   887.200012       404.569000    
   887.299988       403.760986    
   887.400024       403.377014    
   887.500000       404.128998    
   887.599976       406.428986    
   887.700012       409.285004    
   887.799988       412.026001    
   887.900024       413.250000    
   888.000000       412.122009    
   888.099976       410.584015    
   888.200012       409.407990    
   888.299988       408.390015    
   888.400024       407.553986    
   888.500000       406.666992    
   888.599976       407.221008    
   888.700012       409.298004    
   888.799988       410.809998    
   888.900024       411.428986    
   889.000000       411.602997    
   889.099976       410.665985    
   889.200012       410.789001    
   889.299988       412.078003    
   889.400024       412.769012    
   889.500000       411.501007    
   889.599976       408.773010    
   889.700012       406.480011    
   889.799988       407.579010    
   889.900024       409.670013    
   890.000000       410.337006    
   890.099976       409.045013    
   890.200012       406.449005    
   890.299988       403.570007    
   890.400024       403.105011    
   890.500000       403.671997    
   890.599976       403.351990    
   890.700012       402.778015    
   890.799988       402.717987    
   890.900024       403.759003    
   891.000000       404.131989    
   891.099976       403.641998    
   891.200012       402.635010    
   891.299988       401.804993    
   891.400024       401.717010    
   891.500000       402.127991    
   891.599976       402.181000    
   891.700012       402.726990    
   891.799988       402.942993    
   891.900024       403.182007    
   892.000000       404.046997    
   892.099976       406.151001    
   892.200012       408.233002    
   892.299988       410.768005    
   892.400024       412.635010    
   892.500000       413.484009    
   892.599976       414.127991    
   892.700012       416.817993    
   892.799988       419.936005    
   892.900024       422.114990    
   893.000000       422.164001    
   893.099976       421.151001    
   893.200012       420.670013    
   893.299988       422.529999    
   893.400024       424.188995    
   893.500000       426.212006    
   893.599976       426.265991    
   893.700012       426.316010    
   893.799988       425.209991    
   893.900024       423.259003    
   894.000000       421.306000    
   894.099976       420.338989    
   894.200012       419.420990    
   894.299988       419.255005    
   894.400024       419.477997    
   894.500000       418.321014    
   894.599976       417.069000    
   894.700012       415.442993    
   894.799988       414.893005    
   894.900024       414.570007    
   895.000000       414.807007    
   895.099976       414.546997    
   895.200012       413.587006    
   895.299988       413.613007    
   895.400024       414.877014    
   895.500000       416.072998    
   895.599976       415.753998    
   895.700012       415.462006    
   895.799988       415.329987    
   895.900024       414.423004    
   896.000000       413.487000    
   896.099976       412.562012    
   896.200012       413.606995    
   896.299988       415.496002    
   896.400024       417.062988    
   896.500000       417.487000    
   896.599976       417.847992    
   896.700012       419.386993    
   896.799988       418.962006    
   896.900024       417.298004    
   897.000000       418.087006    
   897.099976       419.980011    
   897.200012       422.330994    
   897.299988       423.545013    
   897.400024       424.789001    
   897.500000       425.781006    
   897.599976       427.282990    
   897.700012       429.101013    
   897.799988       429.976990    
   897.900024       431.128998    
   898.000000       430.947998    
   898.099976       430.575989    
   898.200012       428.792999    
   898.299988       425.755005    
   898.400024       424.654999    
   898.500000       425.533997    
   898.599976       426.251007    
   898.700012       426.662994    
   898.799988       426.584015    
   898.900024       425.467010    
   899.000000       424.213989    
   899.099976       424.851013    
   899.200012       425.756989    
   899.299988       424.576996    
   899.400024       423.929993    
   899.500000       423.556000    
   899.599976       422.472992    
   899.700012       420.588989    
   899.799988       418.489990    
   899.900024       417.601990    
   900.000000       417.687012    
   900.099976       416.993011    
   900.200012       416.256989    
   900.299988       415.932007    
   900.400024       416.618011    
   900.500000       417.595001    
   900.599976       418.407990    
   900.700012       418.406006    
   900.799988       416.813995    
   900.900024       415.095001    
   901.000000       413.665009    
   901.099976       411.509003    
   901.200012       411.058990    
   901.299988       411.839996    
   901.400024       411.335999    
   901.500000       409.981995    
   901.599976       409.359009    
   901.700012       409.631989    
   901.799988       410.549988    
   901.900024       410.964996    
   902.000000       410.862000    
   902.099976       410.420990    
   902.200012       409.821991    
   902.299988       409.395996    
   902.400024       410.199005    
   902.500000       411.239014    
   902.599976       411.158997    
   902.700012       410.191986    
   902.799988       410.812012    
   902.900024       411.424988    
   903.000000       410.152008    
   903.099976       409.606995    
   903.200012       408.644012    
   903.299988       407.322998    
   903.400024       406.257996    
   903.500000       405.743011    
   903.599976       404.315002    
   903.700012       404.054993    
   903.799988       404.619995    
   903.900024       405.061005    
   904.000000       404.441010    
   904.099976       402.699005    
   904.200012       401.152008    
   904.299988       400.013000    
   904.400024       399.558014    
   904.500000       400.247986    
   904.599976       401.326996    
   904.700012       403.093994    
   904.799988       403.725006    
   904.900024       403.977997    
   905.000000       404.127991    
   905.099976       402.808014    
   905.200012       402.510010    
   905.299988       401.790985    
   905.400024       401.459015    
   905.500000       401.800995    
   905.599976       402.291992    
   905.700012       401.846008    
   905.799988       403.048004    
   905.900024       406.364990    
   906.000000       409.842987    
   906.099976       412.477997    
   906.200012       413.973999    
   906.299988       415.893005    
   906.400024       417.406006    
   906.500000       417.942993    
   906.599976       417.558014    
   906.700012       415.670990    
   906.799988       414.638000    
   906.900024       412.911987    
   907.000000       412.678009    
   907.099976       412.527008    
   907.200012       412.410004    
   907.299988       412.398987    
   907.400024       412.195007    
   907.500000       412.428009    
   907.599976       411.774994    
   907.700012       412.136993    
   907.799988       412.734009    
   907.900024       412.601990    
   908.000000       411.174988    
   908.099976       408.733002    
   908.200012       407.317993    
   908.299988       407.037994    
   908.400024       407.308014    
   908.500000       408.052002    
   908.599976       408.748993    
   908.700012       409.929993    
   908.799988       410.609985    
   908.900024       410.934998    
   909.000000       412.106995    
   909.099976       412.170013    
   909.200012       411.066986    
   909.299988       409.921997    
   909.400024       410.871002    
   909.500000       411.394012    
   909.599976       410.992004    
   909.700012       411.779999    
   909.799988       412.368011    
   909.900024       412.382996    
   910.000000       412.656006    
   910.099976       412.535004    
   910.200012       413.149994    
   910.299988       413.571014    
   910.400024       414.118988    
   910.500000       413.325012    
   910.599976       412.776001    
   910.700012       412.342987    
   910.799988       412.558990    
   910.900024       412.471008    
   911.000000       411.751007    
   911.099976       411.794006    
   911.200012       412.467987    
   911.299988       413.621002    
   911.400024       415.368011    
   911.500000       417.859009    
   911.599976       419.329010    
   911.700012       420.200012    
   911.799988       420.221985    
   911.900024       420.670990    
   912.000000       420.778015    
   912.099976       420.309998    
   912.200012       418.829987    
   912.299988       418.248993    
   912.400024       419.118011    
   912.500000       418.756989    
   912.599976       417.263000    
   912.700012       415.428986    
   912.799988       414.996002    
   912.900024       415.750000    
   913.000000       417.281006    
   913.099976       419.604004    
   913.200012       419.385986    
   913.299988       417.158997    
   913.400024       416.376007    
   913.500000       416.511993    
   913.599976       417.662994    
   913.700012       417.829010    
   913.799988       417.221985    
   913.900024       416.467987    
   914.000000       415.432007    
   914.099976       414.557007    
   914.200012       414.606995    
   914.299988       415.562988    
   914.400024       416.417999    
   914.500000       417.067993    
   914.599976       417.398987    
   914.700012       417.184998    
   914.799988       415.601990    
   914.900024       413.562012    
   915.000000       412.781006    
   915.099976       410.450012    
   915.200012       407.187012    
   915.299988       405.274994    
   915.400024       405.162994    
   915.500000       406.356995    
   915.599976       405.683014    
   915.700012       404.472992    
   915.799988       402.928009    
   915.900024       401.967010    
   916.000000       401.582001    
   916.099976       402.509003    
   916.200012       403.031006    
   916.299988       404.269012    
   916.400024       403.753998    
   916.500000       401.648010    
   916.599976       399.699005    
   916.700012       397.925995    
   916.799988       395.835999    
   916.900024       393.766998    
   917.000000       393.958008    
   917.099976       395.990997    
   917.200012       396.946014    
   917.299988       396.959991    
   917.400024       396.022003    
   917.500000       395.296997    
   917.599976       395.727997    
   917.700012       396.308014    
   917.799988       396.320007    
   917.900024       395.292999    
   918.000000       394.571991    
   918.099976       395.196014    
   918.200012       395.928986    
   918.299988       397.449005    
   918.400024       398.681000    
   918.500000       397.737000    
   918.599976       397.519989    
   918.700012       398.802002    
   918.799988       400.282990    
   918.900024       401.342987    
   919.000000       401.570007    
   919.099976       402.141998    
   919.200012       402.243988    
   919.299988       402.199005    
   919.400024       403.003998    
   919.500000       404.386993    
   919.599976       404.850006    
   919.700012       404.438995    
   919.799988       404.264008    
   919.900024       404.709991    
   920.000000       405.082001    
   920.099976       405.045990    
   920.200012       406.459991    
   920.299988       408.523987    
   920.400024       409.467010    
   920.500000       408.319000    
   920.599976       406.356995    
   920.700012       405.354004    
   920.799988       404.403992    
   920.900024       405.311005    
   921.000000       405.790985    
   921.099976       406.479004    
   921.200012       407.708008    
   921.299988       407.967987    
   921.400024       406.751007    
   921.500000       403.595001    
   921.599976       400.773987    
   921.700012       397.734009    
   921.799988       395.790985    
   921.900024       396.477997    
   922.000000       397.084015    
   922.099976       398.119995    
   922.200012       398.558014    
   922.299988       397.671997    
   922.400024       399.237000    
   922.500000       401.921997    
   922.599976       402.618011    
   922.700012       400.963013    
   922.799988       400.058014    
   922.900024       400.704010    
   923.000000       401.792999    
   923.099976       402.139008    
   923.200012       401.992004    
   923.299988       402.556000    
   923.400024       403.539001    
   923.500000       403.625000    
   923.599976       403.989990    
   923.700012       405.311005    
   923.799988       408.110992    
   923.900024       411.225006    
   924.000000       413.217010    
   924.099976       414.880005    
   924.200012       417.460999    
   924.299988       419.898987    
   924.400024       421.894989    
   924.500000       424.816986    
   924.599976       427.384003    
   924.700012       430.333008    
   924.799988       430.816010    
   924.900024       428.872986    
   925.000000       426.372009    
   925.099976       425.088013    
   925.200012       423.678009    
   925.299988       421.622986    
   925.400024       419.765015    
   925.500000       418.375000    
   925.599976       416.570007    
   925.700012       416.032013    
   925.799988       415.792999    
   925.900024       415.821991    
   926.000000       416.424988    
   926.099976       417.122986    
   926.200012       418.231995    
   926.299988       419.591003    
   926.400024       419.738007    
   926.500000       419.781006    
   926.599976       420.377991    
   926.700012       421.751007    
   926.799988       423.214996    
   926.900024       423.141998    
   927.000000       423.571014    
   927.099976       424.795013    
   927.200012       425.657990    
   927.299988       426.556000    
   927.400024       426.682007    
   927.500000       425.446991    
   927.599976       425.441010    
   927.700012       426.136993    
   927.799988       426.342987    
   927.900024       427.787994    
   928.000000       428.203003    
   928.099976       427.826996    
   928.200012       427.696014    
   928.299988       427.063995    
   928.400024       426.799011    
   928.500000       428.588989    
   928.599976       429.302002    
   928.700012       427.501007    
   928.799988       425.636993    
   928.900024       425.548004    
   929.000000       426.436005    
   929.099976       427.674988    
   929.200012       427.949005    
   929.299988       428.389008    
   929.400024       429.234009    
   929.500000       430.162994    
   929.599976       431.131989    
   929.700012       430.968994    
   929.799988       431.583008    
   929.900024       433.056000    
   930.000000       434.029999    
   930.099976       433.839996    
   930.200012       434.546997    
   930.299988       435.390991    
   930.400024       435.851013    
   930.500000       437.455994    
   930.599976       439.579010    
   930.700012       440.763000    
   930.799988       440.497009    
   930.900024       440.174988    
   931.000000       440.230988    
   931.099976       441.157990    
   931.200012       441.109985    
   931.299988       441.152008    
   931.400024       440.700012    
   931.500000       439.605988    
   931.599976       437.579987    
   931.700012       434.106995    
   931.799988       432.877014    
   931.900024       432.523987    
   932.000000       430.733002    
   932.099976       428.201996    
   932.200012       426.714996    
   932.299988       425.596985    
   932.400024       425.114990    
   932.500000       426.042999    
   932.599976       426.403015    
   932.700012       424.928986    
   932.799988       423.157013    
   932.900024       420.954987    
   933.000000       419.798004    
   933.099976       418.377014    
   933.200012       416.734009    
   933.299988       415.643005    
   933.400024       415.516998    
   933.500000       417.266998    
   933.599976       418.459015    
   933.700012       420.441986    
   933.799988       422.244995    
   933.900024       423.653992    
   934.000000       424.131989    
   934.099976       423.458008    
   934.200012       424.990997    
   934.299988       427.278992    
   934.400024       428.907990    
   934.500000       429.122009    
   934.599976       428.766998    
   934.700012       428.893005    
   934.799988       431.095001    
   934.900024       432.923004    
   935.000000       434.454987    
   935.099976       435.971985    
   935.200012       438.118988    
   935.299988       439.733002    
   935.400024       440.850006    
   935.500000       440.326996    
   935.599976       439.933990    
   935.700012       440.028992    
   935.799988       440.536987    
   935.900024       441.588013    
   936.000000       443.121002    
   936.099976       444.497009    
   936.200012       445.079010    
   936.299988       445.019012    
   936.400024       444.950012    
   936.500000       445.466003    
   936.599976       444.740997    
   936.700012       440.989014    
   936.799988       438.975006    
   936.900024       438.615997    
   937.000000       437.748993    
   937.099976       435.928986    
   937.200012       433.285004    
   937.299988       431.485992    
   937.400024       431.497986    
   937.500000       431.606995    
   937.599976       433.040985    
   937.700012       433.648010    
   937.799988       433.920013    
   937.900024       435.437012    
   938.000000       436.476990    
   938.099976       437.842010    
   938.200012       438.667999    
   938.299988       437.959015    
   938.400024       436.148010    
   938.500000       434.071991    
   938.599976       433.183990    
   938.700012       432.536011    
   938.799988       431.790985    
   938.900024       431.477997    
   939.000000       430.128998    
   939.099976       428.291992    
   939.200012       427.169006    
   939.299988       426.520996    
   939.400024       425.436005    
   939.500000       424.197998    
   939.599976       422.898010    
   939.700012       420.924988    
   939.799988       417.050995    
   939.900024       413.018005    
   940.000000       412.694000    
   940.099976       412.917999    
   940.200012       412.645996    
   940.299988       413.824005    
   940.400024       414.170990    
   940.500000       414.377991    
   940.599976       414.871002    
   940.700012       416.808990    
   940.799988       417.967987    
   940.900024       417.421997    
   941.000000       416.434998    
   941.099976       414.104004    
   941.200012       412.881989    
   941.299988       412.631012    
   941.400024       413.571991    
   941.500000       414.885010    
   941.599976       414.572998    
   941.700012       414.088989    
   941.799988       415.670013    
   941.900024       416.928986    
   942.000000       417.626007    
   942.099976       417.071014    
   942.200012       416.408997    
   942.299988       415.618011    
   942.400024       415.979004    
   942.500000       416.494995    
   942.599976       416.523987    
   942.700012       417.877991    
   942.799988       420.324005    
   942.900024       423.101990    
   943.000000       423.833008    
   943.099976       423.187012    
   943.200012       422.087006    
   943.299988       419.617004    
   943.400024       418.709991    
   943.500000       417.447998    
   943.599976       417.183014    
   943.700012       417.260010    
   943.799988       417.542999    
   943.900024       417.386993    
   944.000000       417.191010    
   944.099976       417.115997    
   944.200012       418.134003    
   944.299988       419.285004    
   944.400024       419.967987    
   944.500000       420.507996    
   944.599976       421.005005    
   944.700012       420.933990    
   944.799988       421.510986    
   944.900024       422.403015    
   945.000000       422.742004    
   945.099976       422.799988    
   945.200012       423.010986    
   945.299988       423.260010    
   945.400024       424.181000    
   945.500000       425.613007    
   945.599976       426.411987    
   945.700012       427.194000    
   945.799988       427.412994    
   945.900024       426.919006    
   946.000000       426.759003    
   946.099976       427.187012    
   946.200012       427.535004    
   946.299988       426.252014    
   946.400024       425.403992    
   946.500000       425.571014    
   946.599976       425.207001    
   946.700012       422.743988    
   946.799988       421.959015    
   946.900024       423.153992    
   947.000000       425.381012    
   947.099976       428.122009    
   947.200012       430.096985    
   947.299988       431.045013    
   947.400024       431.578003    
   947.500000       431.167999    
   947.599976       430.591003    
   947.700012       429.684998    
   947.799988       429.885010    
   947.900024       429.162994    
   948.000000       428.092010    
   948.099976       427.355988    
   948.200012       426.927002    
   948.299988       430.016998    
   948.400024       431.256012    
   948.500000       430.774994    
   948.599976       430.084991    
   948.700012       428.063995    
   948.799988       425.203003    
   948.900024       421.960999    
   949.000000       419.972992    
   949.099976       418.703003    
   949.200012       417.156006    
   949.299988       415.856995    
   949.400024       416.723999    
   949.500000       418.450989    
   949.599976       420.351013    
   949.700012       423.270996    
   949.799988       424.423004    
   949.900024       423.626007    
   950.000000       423.695007    
   950.099976       424.389008    
   950.200012       426.074005    
   950.299988       427.359009    
   950.400024       427.436005    
   950.500000       427.817993    
   950.599976       428.437012    
   950.700012       429.674011    
   950.799988       431.859009    
   950.900024       434.321014    
   951.000000       435.709015    
   951.099976       435.735992    
   951.200012       435.131012    
   951.299988       433.648987    
   951.400024       433.425995    
   951.500000       434.726990    
   951.599976       435.431000    
   951.700012       435.354004    
   951.799988       433.859009    
   951.900024       432.867004    
   952.000000       432.769012    
   952.099976       431.553986    
   952.200012       430.296997    
   952.299988       430.308990    
   952.400024       431.265991    
   952.500000       432.070007    
   952.599976       431.877991    
   952.700012       430.458008    
   952.799988       428.335999    
   952.900024       427.906006    
   953.000000       427.613007    
   953.099976       427.122986    
   953.200012       425.890015    
   953.299988       424.157990    
   953.400024       423.798004    
   953.500000       424.760010    
   953.599976       425.622009    
   953.700012       426.973999    
   953.799988       426.026001    
   953.900024       424.183014    
   954.000000       422.829010    
   954.099976       422.196014    
   954.200012       421.894989    
   954.299988       422.411011    
   954.400024       422.917999    
   954.500000       422.089996    
   954.599976       423.108002    
   954.700012       423.670990    
   954.799988       424.303986    
   954.900024       425.764008    
   955.000000       428.153992    
   955.099976       431.459015    
   955.200012       433.381012    
   955.299988       434.391998    
   955.400024       435.851990    
   955.500000       436.540009    
   955.599976       437.539001    
   955.700012       437.523010    
   955.799988       436.972992    
   955.900024       434.438995    
   956.000000       433.119995    
   956.099976       433.526001    
   956.200012       434.334991    
   956.299988       433.980988    
   956.400024       434.152008    
   956.500000       435.673004    
   956.599976       437.005005    
   956.700012       437.001007    
   956.799988       435.807007    
   956.900024       436.729004    
   957.000000       437.218994    
   957.099976       436.873993    
   957.200012       436.585999    
   957.299988       436.803009    
   957.400024       436.266998    
   957.500000       434.864990    
   957.599976       433.054993    
   957.700012       431.997986    
   957.799988       431.046997    
   957.900024       430.510010    
   958.000000       429.223999    
   958.099976       426.657013    
   958.200012       424.523987    
   958.299988       424.147003    
   958.400024       423.556000    
   958.500000       422.901001    
   958.599976       422.286987    
   958.700012       421.286011    
   958.799988       421.019012    
   958.900024       421.088013    
   959.000000       421.729004    
   959.099976       421.722992    
   959.200012       419.845001    
   959.299988       417.407990    
   959.400024       417.688995    
   959.500000       418.093994    
   959.599976       419.816010    
   959.700012       421.862000    
   959.799988       422.803986    
   959.900024       423.378998    
   960.000000       426.377014    
   960.099976       429.515015    
   960.200012       430.992004    
   960.299988       431.578003    
   960.400024       432.519989    
   960.500000       435.937988    
   960.599976       437.333008    
   960.700012       437.326996    
   960.799988       435.414001    
   960.900024       433.924988    
   961.000000       433.696014    
   961.099976       434.098999    
   961.200012       434.683990    
   961.299988       435.605988    
   961.400024       435.654999    
   961.500000       436.201996    
   961.599976       436.963013    
   961.700012       438.862000    
   961.799988       439.001007    
   961.900024       437.455994    
   962.000000       436.162994    
   962.099976       434.976013    
   962.200012       434.889008    
   962.299988       435.092987    
   962.400024       436.121002    
   962.500000       435.768005    
   962.599976       436.417999    
   962.700012       437.937012    
   962.799988       439.339996    
   962.900024       440.821991    
   963.000000       440.208008    
   963.099976       438.278015    
   963.200012       436.464996    
   963.299988       434.820007    
   963.400024       434.268005    
   963.500000       433.147003    
   963.599976       432.480988    
   963.700012       431.563995    
   963.799988       432.023010    
   963.900024       432.653992    
   964.000000       432.272003    
   964.099976       431.808014    
   964.200012       431.454010    
   964.299988       432.233002    
   964.400024       434.226013    
   964.500000       435.666992    
   964.599976       436.571991    
   964.700012       437.135010    
   964.799988       437.425995    
   964.900024       439.419006    
   965.000000       441.005005    
   965.099976       442.343994    
   965.200012       442.937988    
   965.299988       442.437012    
   965.400024       441.502991    
   965.500000       439.696991    
   965.599976       439.428009    
   965.700012       440.804993    
   965.799988       441.532990    
   965.900024       441.917999    
   966.000000       441.444000    
   966.099976       439.102997    
   966.200012       437.174011    
   966.299988       436.670013    
   966.400024       437.174988    
   966.500000       438.382996    
   966.599976       439.739990    
   966.700012       439.354004    
   966.799988       437.354004    
   966.900024       436.033997    
   967.000000       436.979004    
   967.099976       439.000000    
   967.200012       440.263000    
   967.299988       441.394989    
   967.400024       443.056000    
   967.500000       445.704010    
   967.599976       447.833008    
   967.700012       448.054993    
   967.799988       447.513000    
   967.900024       446.466003    
   968.000000       446.451996    
   968.099976       445.161987    
   968.200012       444.901001    
   968.299988       445.763000    
   968.400024       444.959015    
   968.500000       442.717010    
   968.599976       440.209015    
   968.700012       438.869995    
   968.799988       438.230011    
   968.900024       438.162994    
   969.000000       438.552002    
   969.099976       438.804993    
   969.200012       438.653015    
   969.299988       437.649994    
   969.400024       438.002991    
   969.500000       440.549988    
   969.599976       441.259003    
   969.700012       441.989014    
   969.799988       442.776001    
   969.900024       442.595001    
   970.000000       441.317993    
   970.099976       440.630005    
   970.200012       441.303986    
   970.299988       441.509003    
   970.400024       440.725006    
   970.500000       441.326996    
   970.599976       443.744995    
   970.700012       443.231995    
   970.799988       439.878998    
   970.900024       437.385010    
   971.000000       437.423004    
   971.099976       439.414001    
   971.200012       441.351990    
   971.299988       441.630005    
   971.400024       440.755005    
   971.500000       439.959015    
   971.599976       440.316986    
   971.700012       441.554993    
   971.799988       441.470001    
   971.900024       440.490997    
   972.000000       439.453003    
   972.099976       439.244995    
   972.200012       439.851990    
   972.299988       440.292999    
   972.400024       441.031006    
   972.500000       442.247009    
   972.599976       442.533997    
   972.700012       442.458008    
   972.799988       441.351990    
   972.900024       440.371002    
   973.000000       441.406006    
   973.099976       443.485992    
   973.200012       443.904999    
   973.299988       443.613007    
   973.400024       443.005005    
   973.500000       441.470001    
   973.599976       439.933014    
   973.700012       438.071991    
   973.799988       437.061005    
   973.900024       437.178986    
   974.000000       438.523987    
   974.099976       441.177002    
   974.200012       442.118011    
   974.299988       442.884003    
   974.400024       443.983002    
   974.500000       445.550995    
   974.599976       447.350006    
   974.700012       448.431000    
   974.799988       447.411011    
   974.900024       447.181000    
   975.000000       448.187988    
   975.099976       449.485992    
   975.200012       448.226013    
   975.299988       448.007996    
   975.400024       449.200989    
   975.500000       450.128998    
   975.599976       449.410004    
   975.700012       449.653015    
   975.799988       450.303986    
   975.900024       450.681000    
   976.000000       450.838989    
   976.099976       451.433990    
   976.200012       451.625000    
   976.299988       450.697998    
   976.400024       448.385986    
   976.500000       445.726990    
   976.599976       445.016998    
   976.700012       444.669006    
   976.799988       444.398987    
   976.900024       443.783997    
   977.000000       442.924988    
   977.099976       442.256012    
   977.200012       442.855011    
   977.299988       443.203003    
   977.400024       443.067993    
   977.500000       443.139008    
   977.599976       443.054993    
   977.700012       442.455994    
   977.799988       441.394989    
   977.900024       440.703003    
   978.000000       439.438995    
   978.099976       436.842987    
   978.200012       433.859009    
   978.299988       430.532990    
   978.400024       428.104004    
   978.500000       425.967987    
   978.599976       424.595001    
   978.700012       423.556000    
   978.799988       423.886993    
   978.900024       423.901001    
   979.000000       423.190002    
   979.099976       422.936005    
   979.200012       423.496002    
   979.299988       424.457001    
   979.400024       424.973999    
   979.500000       425.289001    
   979.599976       425.575989    
   979.700012       425.795990    
   979.799988       427.010986    
   979.900024       428.717010    
   980.000000       429.045990    
   980.099976       428.770996    
   980.200012       429.122009    
   980.299988       428.860992    
   980.400024       429.364014    
   980.500000       428.734009    
   980.599976       428.326996    
   980.700012       426.273987    
   980.799988       425.346985    
   980.900024       426.286987    
   981.000000       426.920013    
   981.099976       427.394989    
   981.200012       429.265991    
   981.299988       430.425995    
   981.400024       432.449005    
   981.500000       434.325012    
   981.599976       435.373993    
   981.700012       437.886993    
   981.799988       440.216003    
   981.900024       443.140991    
   982.000000       446.962006    
   982.099976       449.252014    
   982.200012       450.299011    
   982.299988       450.833008    
   982.400024       452.929993    
   982.500000       455.970001    
   982.599976       458.958008    
   982.700012       461.157990    
   982.799988       460.950012    
   982.900024       459.238007    
   983.000000       458.747009    
   983.099976       458.938995    
   983.200012       458.739014    
   983.299988       458.812012    
   983.400024       458.644012    
   983.500000       459.144012    
   983.599976       459.929993    
   983.700012       460.528992    
   983.799988       460.441986    
   983.900024       460.144012    
   984.000000       459.903992    
   984.099976       460.571014    
   984.200012       460.558014    
   984.299988       459.247009    
   984.400024       457.402008    
   984.500000       456.862000    
   984.599976       456.424011    
   984.700012       456.153015    
   984.799988       457.157990    
   984.900024       457.411987    
   985.000000       457.339996    
   985.099976       457.850006    
   985.200012       458.769989    
   985.299988       460.015991    
   985.400024       459.214996    
   985.500000       458.177002    
   985.599976       457.976990    
   985.700012       458.075012    
   985.799988       459.404999    
   985.900024       460.281006    
   986.000000       460.321014    
   986.099976       460.463989    
   986.200012       459.809998    
   986.299988       459.678986    
   986.400024       458.096008    
   986.500000       456.528992    
   986.599976       456.290985    
   986.700012       455.553986    
   986.799988       454.480988    
   986.900024       454.851990    
   987.000000       455.294006    
   987.099976       454.553009    
   987.200012       453.335999    
   987.299988       452.609009    
   987.400024       454.040985    
   987.500000       456.269012    
   987.599976       457.204987    
   987.700012       457.092010    
   987.799988       457.287994    
   987.900024       456.835999    
   988.000000       458.473999    
   988.099976       460.200012    
   988.200012       461.242004    
   988.299988       463.244995    
   988.400024       463.763000    
   988.500000       464.871002    
   988.599976       463.989014    
   988.700012       460.875000    
   988.799988       459.644012    
   988.900024       458.612000    
   989.000000       458.058990    
   989.099976       455.701996    
   989.200012       453.376007    
   989.299988       451.846008    
   989.400024       450.765015    
   989.500000       449.613007    
   989.599976       448.846985    
   989.700012       448.720001    
   989.799988       449.385010    
   989.900024       451.247009    
   990.000000       452.221985    
   990.099976       452.924988    
   990.200012       450.976013    
   990.299988       448.691010    
   990.400024       446.362000    
   990.500000       444.066986    
   990.599976       443.947998    
   990.700012       444.307007    
   990.799988       444.375000    
   990.900024       444.446991    
   991.000000       444.114990    
   991.099976       441.061005    
   991.200012       439.091003    
   991.299988       438.816986    
   991.400024       438.700989    
   991.500000       438.519012    
   991.599976       438.747009    
   991.700012       440.778015    
   991.799988       441.562988    
   991.900024       441.210999    
   992.000000       438.970001    
   992.099976       435.670013    
   992.200012       435.278992    
   992.299988       436.739990    
   992.400024       437.476013    
   992.500000       438.526001    
   992.599976       439.950989    
   992.700012       442.029999    
   992.799988       444.554993    
   992.900024       447.445007    
   993.000000       448.613007    
   993.099976       448.411987    
   993.200012       448.178009    
   993.299988       447.355011    
   993.400024       446.359009    
   993.500000       445.138000    
   993.599976       446.040985    
   993.700012       446.934998    
   993.799988       448.095001    
   993.900024       448.309998    
   994.000000       447.574005    
   994.099976       447.401001    
   994.200012       448.044006    
   994.299988       448.139008    
   994.400024       447.691986    
   994.500000       448.226990    
   994.599976       448.167999    
   994.700012       447.377991    
   994.799988       447.406006    
   994.900024       447.408997    
   995.000000       447.381012    
   995.099976       447.377014    
   995.200012       446.878998    
   995.299988       446.058990    
   995.400024       445.019012    
   995.500000       442.779999    
   995.599976       440.394012    
   995.700012       439.266998    
   995.799988       440.592987    
   995.900024       441.572998    
   996.000000       441.417999    
   996.099976       441.834991    
   996.200012       442.109009    
   996.299988       444.149994    
   996.400024       443.846985    
   996.500000       442.675995    
   996.599976       442.915009    
   996.700012       443.678986    
   996.799988       443.808014    
   996.900024       443.191010    
   997.000000       442.125000    
   997.099976       441.747986    
   997.200012       440.062988    
   997.299988       438.071014    
   997.400024       435.756012    
   997.500000       433.925995    
   997.599976       433.362000    
   997.700012       433.221008    
   997.799988       432.191986    
   997.900024       432.493988    
   998.000000       432.566010    
   998.099976       433.316986    
   998.200012       434.088989    
   998.299988       436.316010    
   998.400024       437.381012    
   998.500000       436.976013    
   998.599976       437.528992    
   998.700012       440.002991    
   998.799988       442.595001    
   998.900024       444.295990    
   999.000000       444.678009    
   999.099976       443.916992    
   999.200012       443.191986    
   999.299988       442.782990    
   999.400024       442.460999    
   999.500000       444.147003    
   999.599976       446.506012    
   999.700012       449.329987    
   999.799988       450.294006    
   999.900024       449.213013    
   1000.00000       447.937988    
   1000.09998       446.385986    
   1000.20001       445.528992    
   1000.29999       445.264008    
   1000.40002       445.298004    
   1000.50000       445.779999    
   1000.59998       446.019989    
   1000.70001       445.954987    
   1000.79999       446.480988    
   1000.90002       449.062012    
   1001.00000       450.177002    
   1001.09998       449.338013    
   1001.20001       447.833008    
   1001.29999       445.132996    
   1001.40002       444.217987    
   1001.50000       445.667999    
   1001.59998       445.997986    
   1001.70001       445.447998    
   1001.79999       444.622986    
   1001.90002       443.955994    
   1002.00000       443.920990    
   1002.09998       445.431000    
   1002.20001       446.410004    
   1002.29999       447.710999    
   1002.40002       448.437012    
   1002.50000       448.566986    
   1002.59998       449.475006    
   1002.70001       450.143005    
   1002.79999       450.290985    
   1002.90002       447.816010    
   1003.00000       445.747009    
   1003.09998       443.397003    
   1003.20001       443.015015    
   1003.29999       444.127991    
   1003.40002       445.029999    
   1003.50000       445.776001    
   1003.59998       447.464996    
   1003.70001       450.378998    
   1003.79999       451.760010    
   1003.90002       451.572998    
   1004.00000       450.597992    
   1004.09998       448.278015    
   1004.20001       447.455994    
   1004.29999       448.471008    
   1004.40002       449.933990    
   1004.50000       449.996002    
   1004.59998       449.723999    
   1004.70001       449.994995    
   1004.79999       449.972992    
   1004.90002       451.005005    
   1005.00000       453.079010    
   1005.09998       455.799011    
   1005.20001       457.205994    
   1005.29999       457.226013    
   1005.40002       457.513000    
   1005.50000       459.220001    
   1005.59998       459.795990    
   1005.70001       460.138000    
   1005.79999       458.971985    
   1005.90002       457.092010    
   1006.00000       456.355988    
   1006.09998       456.716003    
   1006.20001       457.019989    
   1006.29999       456.242004    
   1006.40002       455.963989    
   1006.50000       456.493011    
   1006.59998       455.343994    
   1006.70001       454.800995    
   1006.79999       453.397003    
   1006.90002       452.108002    
   1007.00000       451.562988    
   1007.09998       451.855011    
   1007.20001       450.933990    
   1007.29999       448.334991    
   1007.40002       446.541992    
   1007.50000       444.201996    
   1007.59998       443.321991    
   1007.70001       444.916992    
   1007.79999       445.464996    
   1007.90002       445.066986    
   1008.00000       444.778015    
   1008.09998       444.561005    
   1008.20001       444.592987    
   1008.29999       445.239014    
   1008.40002       447.187012    
   1008.50000       447.446991    
   1008.59998       445.143005    
   1008.70001       443.354004    
   1008.79999       444.092987    
   1008.90002       444.450989    
   1009.00000       444.015015    
   1009.09998       444.640991    
   1009.20001       446.548004    
   1009.29999       449.058014    
   1009.40002       449.114990    
   1009.50000       447.992004    
   1009.59998       447.332001    
   1009.70001       448.040009    
   1009.79999       448.200989    
   1009.90002       449.398987    
   1010.00000       451.049988    
   1010.09998       453.118988    
   1010.20001       454.826996    
   1010.29999       456.444000    
   1010.40002       457.746002    
   1010.50000       458.316010    
   1010.59998       458.186005    
   1010.70001       457.325989    
   1010.79999       457.109985    
   1010.90002       457.748993    
   1011.00000       459.114990    
   1011.09998       459.437988    
   1011.20001       458.389008    
   1011.29999       457.459015    
   1011.40002       458.528992    
   1011.50000       460.643005    
   1011.59998       462.507996    
   1011.70001       463.187988    
   1011.79999       463.570007    
   1011.90002       462.417999    
   1012.00000       461.247986    
   1012.09998       460.792999    
   1012.20001       460.718994    
   1012.29999       458.678009    
   1012.40002       457.535004    
   1012.50000       455.687988    
   1012.59998       454.549011    
   1012.70001       455.289001    
   1012.79999       455.201996    
   1012.90002       453.963013    
   1013.00000       451.497986    
   1013.09998       449.928009    
   1013.20001       448.647003    
   1013.29999       446.303009    
   1013.40002       443.816010    
   1013.50000       442.385986    
   1013.59998       440.467010    
   1013.70001       438.178009    
   1013.79999       436.505005    
   1013.90002       435.917999    
   1014.00000       435.010010    
   1014.09998       433.291992    
   1014.20001       432.171997    
   1014.29999       430.889008    
   1014.40002       429.575012    
   1014.50000       429.957001    
   1014.59998       430.889008    
   1014.70001       433.493988    
   1014.79999       435.789001    
   1014.90002       435.308014    
   1015.00000       432.489990    
   1015.09998       429.178986    
   1015.20001       428.003998    
   1015.29999       428.424988    
   1015.40002       428.290985    
   1015.50000       426.783997    
   1015.59998       425.796997    
   1015.70001       427.019989    
   1015.79999       427.678009    
   1015.90002       427.964996    
   1016.00000       427.269012    
   1016.09998       428.289001    
   1016.20001       431.084015    
   1016.29999       433.506989    
   1016.40002       435.479004    
   1016.50000       436.600006    
   1016.59998       438.097992    
   1016.70001       440.053009    
   1016.79999       440.923004    
   1016.90002       440.705994    
   1017.00000       442.097992    
   1017.09998       445.049011    
   1017.20001       447.285004    
   1017.29999       446.730988    
   1017.40002       446.278992    
   1017.50000       446.653015    
   1017.59998       447.595001    
   1017.70001       448.718994    
   1017.79999       449.545013    
   1017.90002       450.472992    
   1018.00000       450.365997    
   1018.09998       450.962006    
   1018.20001       451.166992    
   1018.29999       449.196014    
   1018.40002       447.583008    
   1018.50000       446.181000    
   1018.59998       446.406006    
   1018.70001       447.721985    
   1018.79999       449.704987    
   1018.90002       451.287994    
   1019.00000       450.864014    
   1019.09998       449.415009    
   1019.20001       449.578003    
   1019.29999       449.975006    
   1019.40002       449.908997    
   1019.50000       450.895996    
   1019.59998       451.700012    
   1019.70001       452.696991    
   1019.79999       452.947998    
   1019.90002       452.503998    
   1020.00000       452.026001    
   1020.09998       452.309998    
   1020.20001       453.623993    
   1020.29999       454.540985    
   1020.40002       455.445007    
   1020.50000       454.789001    
   1020.59998       454.472992    
   1020.70001       454.354004    
   1020.79999       455.114990    
   1020.90002       457.408997    
   1021.00000       458.250000    
   1021.09998       457.127991    
   1021.20001       456.390015    
   1021.29999       456.811005    
   1021.40002       458.532013    
   1021.50000       460.833008    
   1021.59998       462.869995    
   1021.70001       463.576996    
   1021.79999       463.436005    
   1021.90002       464.054993    
   1022.00000       465.101013    
   1022.09998       466.368988    
   1022.20001       467.532013    
   1022.29999       467.824005    
   1022.40002       468.997009    
   1022.50000       469.253998    
   1022.59998       468.908997    
   1022.70001       468.549011    
   1022.79999       469.399994    
   1022.90002       471.692993    
   1023.00000       473.985992    
   1023.09998       476.027008    
   1023.20001       477.654999    
   1023.29999       479.243011    
   1023.40002       480.381012    
   1023.50000       481.649994    
   1023.59998       483.846008    
   1023.70001       485.899994    
   1023.79999       487.764008    
   1023.90002       489.121002    
   1024.00000       490.141998    
   1024.09998       490.636993    
   1024.19995       489.096008    
   1024.30005       485.497009    
   1024.40002       483.355988    
   1024.50000       482.067993    
   1024.59998       481.473999    
   1024.69995       480.968994    
   1024.80005       479.989014    
   1024.90002       478.200989    
   1025.00000       476.351013    
   1025.09998       474.479004    
   1025.19995       472.635010    
   1025.30005       473.157990    
   1025.40002       474.493988    
   1025.50000       476.614014    
   1025.59998       477.449005    
   1025.69995       476.278992    
   1025.80005       474.587006    
   1025.90002       471.429993    
   1026.00000       469.393005    
   1026.09998       468.260986    
   1026.19995       468.333008    
   1026.30005       469.417999    
   1026.40002       469.540985    
   1026.50000       469.002991    
   1026.59998       467.868011    
   1026.69995       467.848999    
   1026.80005       467.950012    
   1026.90002       468.144989    
   1027.00000       468.212006    
   1027.09998       468.003998    
   1027.19995       465.459015    
   1027.30005       462.272003    
   1027.40002       460.553009    
   1027.50000       460.121002    
   1027.59998       461.403992    
   1027.69995       462.337006    
   1027.80005       462.644012    
   1027.90002       463.158997    
   1028.00000       463.912994    
   1028.09998       464.084015    
   1028.19995       464.082001    
   1028.30005       464.078003    
   1028.40002       464.815002    
   1028.50000       465.839996    
   1028.59998       466.250000    
   1028.69995       467.386993    
   1028.80005       469.016998    
   1028.90002       469.837006    
   1029.00000       470.291992    
   1029.09998       470.062012    
   1029.19995       471.197998    
   1029.30005       472.997986    
   1029.40002       473.979004    
   1029.50000       473.472992    
   1029.59998       472.605011    
   1029.69995       471.117004    
   1029.80005       470.184998    
   1029.90002       467.450989    
   1030.00000       464.954987    
   1030.09998       464.592010    
   1030.19995       465.014008    
   1030.30005       465.134003    
   1030.40002       465.467987    
   1030.50000       467.450989    
   1030.59998       467.863007    
   1030.69995       468.523010    
   1030.80005       468.509003    
   1030.90002       465.984009    
   1031.00000       464.557007    
   1031.09998       463.329010    
   1031.19995       461.580994    
   1031.30005       459.750000    
   1031.40002       458.645996    
   1031.50000       458.601013    
   1031.59998       457.686005    
   1031.69995       455.779999    
   1031.80005       454.846985    
   1031.90002       453.553986    
   1032.00000       453.053009    
   1032.09998       453.645996    
   1032.19995       455.278015    
   1032.30005       457.237000    
   1032.40002       459.519012    
   1032.50000       461.903992    
   1032.59998       462.010010    
   1032.69995       461.329987    
   1032.80005       460.915985    
   1032.90002       460.061005    
   1033.00000       460.713013    
   1033.09998       463.007996    
   1033.19995       463.958008    
   1033.30005       464.015991    
   1033.40002       462.696991    
   1033.50000       462.670990    
   1033.59998       463.104004    
   1033.69995       463.644989    
   1033.80005       463.252991    
   1033.90002       462.660004    
   1034.00000       462.468994    
   1034.09998       462.225006    
   1034.19995       463.140991    
   1034.30005       464.419006    
   1034.40002       465.545013    
   1034.50000       464.148987    
   1034.59998       462.152008    
   1034.69995       462.626007    
   1034.80005       465.027008    
   1034.90002       468.153015    
   1035.00000       469.140991    
   1035.09998       468.800995    
   1035.19995       468.411011    
   1035.30005       466.687012    
   1035.40002       466.265015    
   1035.50000       466.750000    
   1035.59998       467.309998    
   1035.69995       467.460999    
   1035.80005       467.791992    
   1035.90002       468.428009    
   1036.00000       467.846985    
   1036.09998       466.785004    
   1036.19995       466.520996    
   1036.30005       467.287994    
   1036.40002       467.760010    
   1036.50000       468.039001    
   1036.59998       468.433014    
   1036.69995       469.377991    
   1036.80005       469.423004    
   1036.90002       468.612000    
   1037.00000       468.253998    
   1037.09998       467.997986    
   1037.19995       468.054993    
   1037.30005       466.648987    
   1037.40002       465.320007    
   1037.50000       465.036987    
   1037.59998       464.441010    
   1037.69995       464.230988    
   1037.80005       464.451996    
   1037.90002       464.087006    
   1038.00000       463.302002    
   1038.09998       463.283997    
   1038.19995       462.014008    
   1038.30005       461.475006    
   1038.40002       461.181000    
   1038.50000       461.110992    
   1038.59998       460.688995    
   1038.69995       459.901001    
   1038.80005       460.049988    
   1038.90002       459.238007    
   1039.00000       457.734009    
   1039.09998       456.712006    
   1039.19995       457.825989    
   1039.30005       458.674011    
   1039.40002       459.766998    
   1039.50000       461.832001    
   1039.59998       462.497986    
   1039.69995       462.911011    
   1039.80005       463.772003    
   1039.90002       465.200989    
   1040.00000       464.475006    
   1040.09998       463.247009    
   1040.19995       463.502014    
   1040.30005       462.864014    
   1040.40002       463.446991    
   1040.50000       464.449005    
   1040.59998       464.980988    
   1040.69995       466.779999    
   1040.80005       468.591003    
   1040.90002       468.881012    
   1041.00000       468.390991    
   1041.09998       466.575012    
   1041.19995       466.369995    
   1041.30005       467.204987    
   1041.40002       467.531006    
   1041.50000       467.174988    
   1041.59998       466.487000    
   1041.69995       465.992004    
   1041.80005       465.911987    
   1041.90002       466.121002    
   1042.00000       466.024994    
   1042.09998       468.024994    
   1042.19995       467.673004    
   1042.30005       466.536011    
   1042.40002       466.612000    
   1042.50000       466.335999    
   1042.59998       466.010986    
   1042.69995       465.390991    
   1042.80005       464.904999    
   1042.90002       465.054993    
   1043.00000       465.321991    
   1043.09998       465.832001    
   1043.19995       466.467010    
   1043.30005       466.529999    
   1043.40002       466.071991    
   1043.50000       465.890991    
   1043.59998       465.255005    
   1043.69995       462.729004    
   1043.80005       461.138000    
   1043.90002       460.326996    
   1044.00000       460.569000    
   1044.09998       459.778992    
   1044.19995       459.214996    
   1044.30005       460.321014    
   1044.40002       462.399994    
   1044.50000       463.835999    
   1044.59998       465.187988    
   1044.69995       468.044006    
   1044.80005       470.322998    
   1044.90002       471.457001    
   1045.00000       472.223999    
   1045.09998       472.625000    
   1045.19995       472.132996    
   1045.30005       470.415985    
   1045.40002       468.545990    
   1045.50000       465.618011    
   1045.59998       463.105011    
   1045.69995       460.772003    
   1045.80005       461.528992    
   1045.90002       464.421997    
   1046.00000       464.933990    
   1046.09998       466.572998    
   1046.19995       466.420990    
   1046.30005       465.766998    
   1046.40002       464.684998    
   1046.50000       463.856995    
   1046.59998       462.467987    
   1046.69995       460.113007    
   1046.80005       459.118011    
   1046.90002       460.023010    
   1047.00000       461.165985    
   1047.09998       462.272003    
   1047.19995       463.381989    
   1047.30005       463.700012    
   1047.40002       463.139008    
   1047.50000       464.558990    
   1047.59998       466.312012    
   1047.69995       468.421997    
   1047.80005       469.200989    
   1047.90002       467.046997    
   1048.00000       465.971985    
   1048.09998       465.907013    
   1048.19995       466.195007    
   1048.30005       466.204987    
   1048.40002       468.739014    
   1048.50000       472.191010    
   1048.59998       474.830994    
   1048.69995       476.338013    
   1048.80005       476.976990    
   1048.90002       477.114014    
   1049.00000       478.265015    
   1049.09998       479.682007    
   1049.19995       481.127991    
   1049.30005       481.299988    
   1049.40002       482.363007    
   1049.50000       483.774994    
   1049.59998       484.708008    
   1049.69995       484.337006    
   1049.80005       483.341003    
   1049.90002       483.938995    
   1050.00000       484.777008    
   1050.09998       485.528015    
   1050.19995       485.001007    
   1050.30005       485.588989    
   1050.40002       486.973999    
   1050.50000       487.795013    
   1050.59998       487.016998    
   1050.69995       486.371002    
   1050.80005       484.591003    
   1050.90002       483.533997    
   1051.00000       482.372986    
   1051.09998       479.467987    
   1051.19995       478.472992    
   1051.30005       478.489990    
   1051.40002       477.903015    
   1051.50000       476.608002    
   1051.59998       475.441010    
   1051.69995       474.037994    
   1051.80005       473.011993    
   1051.90002       472.957001    
   1052.00000       472.627991    
   1052.09998       473.343994    
   1052.19995       473.738007    
   1052.30005       473.817993    
   1052.40002       473.399994    
   1052.50000       472.904999    
   1052.59998       472.755005    
   1052.69995       473.203003    
   1052.80005       473.462006    
   1052.90002       473.726990    
   1053.00000       473.653992    
   1053.09998       473.828003    
   1053.19995       472.808014    
   1053.30005       471.298004    
   1053.40002       471.024994    
   1053.50000       470.695007    
   1053.59998       470.734009    
   1053.69995       470.385986    
   1053.80005       472.350006    
   1053.90002       475.459015    
   1054.00000       478.117004    
   1054.09998       480.553009    
   1054.19995       482.057007    
   1054.30005       482.450012    
   1054.40002       483.697998    
   1054.50000       484.923004    
   1054.59998       486.656006    
   1054.69995       489.178009    
   1054.80005       490.304993    
   1054.90002       487.911011    
   1055.00000       485.328003    
   1055.09998       483.565002    
   1055.19995       482.248993    
   1055.30005       480.828003    
   1055.40002       480.440002    
   1055.50000       481.285004    
   1055.59998       483.687012    
   1055.69995       484.100006    
   1055.80005       484.722992    
   1055.90002       486.304993    
   1056.00000       487.966003    
   1056.09998       487.691010    
   1056.19995       487.463989    
   1056.30005       487.289001    
   1056.40002       487.444000    
   1056.50000       484.996002    
   1056.59998       482.412994    
   1056.69995       481.480011    
   1056.80005       482.131989    
   1056.90002       482.894989    
   1057.00000       483.186005    
   1057.09998       484.592987    
   1057.19995       485.132996    
   1057.30005       484.351990    
   1057.40002       483.285004    
   1057.50000       482.950012    
   1057.59998       482.389008    
   1057.69995       482.128998    
   1057.80005       483.851013    
   1057.90002       485.152008    
   1058.00000       484.781006    
   1058.09998       485.934998    
   1058.19995       486.686005    
   1058.30005       486.618011    
   1058.40002       485.966003    
   1058.50000       484.717987    
   1058.59998       484.503998    
   1058.69995       484.076996    
   1058.80005       482.806000    
   1058.90002       480.122986    
   1059.00000       478.223999    
   1059.09998       476.213013    
   1059.19995       476.419006    
   1059.30005       478.929993    
   1059.40002       480.221985    
   1059.50000       478.019012    
   1059.59998       475.751007    
   1059.69995       473.600006    
   1059.80005       472.755005    
   1059.90002       472.916992    
   1060.00000       471.845001    
   1060.09998       469.286011    
   1060.19995       467.945007    
   1060.30005       467.510986    
   1060.40002       466.786011    
   1060.50000       466.910004    
   1060.59998       466.835999    
   1060.69995       467.087006    
   1060.80005       467.329987    
   1060.90002       467.243988    
   1061.00000       467.945007    
   1061.09998       469.312988    
   1061.19995       469.942993    
   1061.30005       469.919006    
   1061.40002       468.748993    
   1061.50000       468.914001    
   1061.59998       470.597992    
   1061.69995       472.335999    
   1061.80005       472.936005    
   1061.90002       474.170990    
   1062.00000       474.093994    
   1062.09998       475.226013    
   1062.19995       476.667999    
   1062.30005       477.539001    
   1062.40002       477.186005    
   1062.50000       476.066010    
   1062.59998       477.222992    
   1062.69995       479.779999    
   1062.80005       481.842010    
   1062.90002       483.959991    
   1063.00000       485.045990    
   1063.09998       485.752991    
   1063.19995       487.381012    
   1063.30005       488.811005    
   1063.40002       489.954987    
   1063.50000       490.954987    
   1063.59998       492.006989    
   1063.69995       491.582001    
   1063.80005       491.216003    
   1063.90002       491.082001    
   1064.00000       491.221985    
   1064.09998       492.260986    
   1064.19995       493.811005    
   1064.30005       495.289001    
   1064.40002       496.549988    
   1064.50000       497.500000    
   1064.59998       499.613007    
   1064.69995       501.246002    
   1064.80005       502.537994    
   1064.90002       503.190002    
   1065.00000       502.938995    
   1065.09998       501.695007    
   1065.19995       500.737000    
   1065.30005       500.779999    
   1065.40002       500.325012    
   1065.50000       498.731995    
   1065.59998       498.483002    
   1065.69995       497.912994    
   1065.80005       496.920013    
   1065.90002       495.598999    
   1066.00000       493.945007    
   1066.09998       494.329010    
   1066.19995       494.716003    
   1066.30005       496.752014    
   1066.40002       497.812012    
   1066.50000       498.996002    
   1066.59998       499.329987    
   1066.69995       495.944000    
   1066.80005       492.487000    
   1066.90002       488.889008    
   1067.00000       487.044006    
   1067.09998       486.545990    
   1067.19995       487.278992    
   1067.30005       487.832001    
   1067.40002       486.122009    
   1067.50000       483.269012    
   1067.59998       481.804993    
   1067.69995       483.946991    
   1067.80005       487.480988    
   1067.90002       492.029999    
   1068.00000       493.787994    
   1068.09998       492.638000    
   1068.19995       491.649994    
   1068.30005       490.937012    
   1068.40002       490.626007    
   1068.50000       489.513000    
   1068.59998       488.451996    
   1068.69995       485.985992    
   1068.80005       483.950012    
   1068.90002       483.127014    
   1069.00000       481.557007    
   1069.09998       480.369995    
   1069.19995       479.618988    
   1069.30005       480.286011    
   1069.40002       481.402008    
   1069.50000       481.994995    
   1069.59998       482.138000    
   1069.69995       481.670013    
   1069.80005       481.309998    
   1069.90002       481.528992    
   1070.00000       481.790009    
   1070.09998       484.282990    
   1070.19995       485.049011    
   1070.30005       485.576996    
   1070.40002       485.483002    
   1070.50000       486.052002    
   1070.59998       485.963013    
   1070.69995       483.898987    
   1070.80005       484.010010    
   1070.90002       484.356995    
   1071.00000       484.878998    
   1071.09998       487.066010    
   1071.19995       489.006012    
   1071.30005       489.237000    
   1071.40002       488.141998    
   1071.50000       488.552002    
   1071.59998       489.529999    
   1071.69995       492.471985    
   1071.80005       493.916992    
   1071.90002       494.842987    
   1072.00000       495.062988    
   1072.09998       493.490997    
   1072.19995       493.261993    
   1072.30005       492.376007    
   1072.40002       490.854004    
   1072.50000       489.359009    
   1072.59998       490.391998    
   1072.69995       493.721008    
   1072.80005       495.558014    
   1072.90002       496.654999    
   1073.00000       495.966003    
   1073.09998       493.981995    
   1073.19995       493.074005    
   1073.30005       492.569000    
   1073.40002       493.028992    
   1073.50000       493.529999    
   1073.59998       494.040985    
   1073.69995       494.420013    
   1073.80005       494.731995    
   1073.90002       494.526001    
   1074.00000       493.731995    
   1074.09998       494.514008    
   1074.19995       495.770996    
   1074.30005       494.221985    
   1074.40002       492.309998    
   1074.50000       490.591003    
   1074.59998       488.951996    
   1074.69995       487.730011    
   1074.80005       486.723999    
   1074.90002       486.035004    
   1075.00000       486.765015    
   1075.09998       487.674011    
   1075.19995       488.684998    
   1075.30005       488.350006    
   1075.40002       488.723999    
   1075.50000       488.994995    
   1075.59998       490.136993    
   1075.69995       489.399994    
   1075.80005       490.261993    
   1075.90002       490.233002    
   1076.00000       489.863007    
   1076.09998       490.273010    
   1076.19995       491.756989    
   1076.30005       493.112000    
   1076.40002       494.773010    
   1076.50000       496.826996    
   1076.59998       497.726990    
   1076.69995       496.471985    
   1076.80005       495.286011    
   1076.90002       494.920990    
   1077.00000       495.628998    
   1077.09998       496.152008    
   1077.19995       496.144012    
   1077.30005       494.549988    
   1077.40002       493.755005    
   1077.50000       495.195007    
   1077.59998       496.001007    
   1077.69995       496.212006    
   1077.80005       496.056000    
   1077.90002       496.417999    
   1078.00000       495.975006    
   1078.09998       495.433990    
   1078.19995       493.220001    
   1078.30005       491.447998    
   1078.40002       490.967010    
   1078.50000       491.230988    
   1078.59998       492.523010    
   1078.69995       494.243988    
   1078.80005       495.752014    
   1078.90002       496.217987    
   1079.00000       497.037994    
   1079.09998       498.515015    
   1079.19995       499.846985    
   1079.30005       501.078003    
   1079.40002       500.541992    
   1079.50000       498.467987    
   1079.59998       496.683990    
   1079.69995       495.197998    
   1079.80005       493.924988    
   1079.90002       493.562012    
   1080.00000       491.875000    
   1080.09998       490.334991    
   1080.19995       491.113007    
   1080.30005       493.078003    
   1080.40002       494.411011    
   1080.50000       495.080994    
   1080.59998       494.415009    
   1080.69995       494.110992    
   1080.80005       494.123993    
   1080.90002       494.432007    
   1081.00000       494.071991    
   1081.09998       492.725006    
   1081.19995       492.364014    
   1081.30005       490.941986    
   1081.40002       489.665009    
   1081.50000       487.035004    
   1081.59998       485.009003    
   1081.69995       483.414001    
   1081.80005       482.562988    
   1081.90002       481.391998    
   1082.00000       481.303009    
   1082.09998       481.951996    
   1082.19995       482.286011    
   1082.30005       482.558990    
   1082.40002       482.315002    
   1082.50000       483.786987    
   1082.59998       485.015991    
   1082.69995       486.476013    
   1082.80005       486.799011    
   1082.90002       488.057007    
   1083.00000       488.138000    
   1083.09998       486.574005    
   1083.19995       484.532990    
   1083.30005       481.834991    
   1083.40002       480.744995    
   1083.50000       481.070007    
   1083.59998       480.752991    
   1083.69995       479.907990    
   1083.80005       479.384003    
   1083.90002       480.845001    
   1084.00000       483.243011    
   1084.09998       484.777008    
   1084.19995       485.744995    
   1084.30005       485.998993    
   1084.40002       486.670013    
   1084.50000       488.037994    
   1084.59998       490.045990    
   1084.69995       491.467010    
   1084.80005       493.061005    
   1084.90002       494.324005    
   1085.00000       493.683014    
   1085.09998       491.274994    
   1085.19995       489.955994    
   1085.30005       489.188995    
   1085.40002       487.867004    
   1085.50000       485.747009    
   1085.59998       485.279999    
   1085.69995       487.371002    
   1085.80005       487.842010    
   1085.90002       486.252014    
   1086.00000       485.468994    
   1086.09998       486.713989    
   1086.19995       487.338989    
   1086.30005       487.505005    
   1086.40002       485.596985    
   1086.50000       484.023987    
   1086.59998       482.020996    
   1086.69995       480.967010    
   1086.80005       480.441010    
   1086.90002       480.651001    
   1087.00000       480.074005    
   1087.09998       479.755005    
   1087.19995       478.341003    
   1087.30005       474.274994    
   1087.40002       471.135010    
   1087.50000       470.088013    
   1087.59998       469.885010    
   1087.69995       469.917999    
   1087.80005       469.717010    
   1087.90002       469.024994    
   1088.00000       467.907990    
   1088.09998       467.692993    
   1088.19995       466.665009    
   1088.30005       465.822998    
   1088.40002       465.458008    
   1088.50000       466.487000    
   1088.59998       467.692993    
   1088.69995       468.226013    
   1088.80005       468.983002    
   1088.90002       470.498993    
   1089.00000       470.575989    
   1089.09998       469.460999    
   1089.19995       469.802002    
   1089.30005       471.041992    
   1089.40002       470.806000    
   1089.50000       470.691986    
   1089.59998       471.628998    
   1089.69995       473.931000    
   1089.80005       476.367004    
   1089.90002       478.795013    
   1090.00000       479.778992    
   1090.09998       480.696991    
   1090.19995       481.759003    
   1090.30005       482.015015    
   1090.40002       483.621002    
   1090.50000       484.819000    
   1090.59998       485.406006    
   1090.69995       483.893005    
   1090.80005       483.260986    
   1090.90002       483.449005    
   1091.00000       483.687012    
   1091.09998       483.760010    
   1091.19995       482.613007    
   1091.30005       481.419006    
   1091.40002       480.730988    
   1091.50000       481.502014    
   1091.59998       483.535004    
   1091.69995       485.356995    
   1091.80005       486.104004    
   1091.90002       484.644989    
   1092.00000       483.446014    
   1092.09998       483.372986    
   1092.19995       483.674988    
   1092.30005       484.290009    
   1092.40002       484.792999    
   1092.50000       484.696991    
   1092.59998       484.484985    
   1092.69995       483.820007    
   1092.80005       483.135986    
   1092.90002       481.908997    
   1093.00000       481.467987    
   1093.09998       480.615997    
   1093.19995       480.234985    
   1093.30005       478.377014    
   1093.40002       477.376007    
   1093.50000       479.097992    
   1093.59998       480.829987    
   1093.69995       481.427002    
   1093.80005       482.628998    
   1093.90002       484.428986    
   1094.00000       485.700012    
   1094.09998       486.615997    
   1094.19995       487.602997    
   1094.30005       488.131989    
   1094.40002       490.308014    
   1094.50000       492.800995    
   1094.59998       494.708008    
   1094.69995       496.931000    
   1094.80005       497.220001    
   1094.90002       496.378998    
   1095.00000       495.566010    
   1095.09998       495.743988    
   1095.19995       495.893005    
   1095.30005       495.717010    
   1095.40002       496.803009    
   1095.50000       497.315002    
   1095.59998       496.953003    
   1095.69995       495.807007    
   1095.80005       495.188995    
   1095.90002       495.772003    
   1096.00000       497.640015    
   1096.09998       500.101013    
   1096.19995       501.639008    
   1096.30005       500.877991    
   1096.40002       499.738007    
   1096.50000       499.931000    
   1096.59998       500.488007    
   1096.69995       499.239014    
   1096.80005       496.811005    
   1096.90002       495.005005    
   1097.00000       493.765991    
   1097.09998       493.505005    
   1097.19995       492.733002    
   1097.30005       491.566986    
   1097.40002       490.975006    
   1097.50000       490.841003    
   1097.59998       490.058990    
   1097.69995       490.286011    
   1097.80005       489.697998    
   1097.90002       488.230011    
   1098.00000       486.748993    
   1098.09998       485.792999    
   1098.19995       483.701996    
   1098.30005       481.362000    
   1098.40002       479.157013    
   1098.50000       477.665985    
   1098.59998       477.532990    
   1098.69995       478.700012    
   1098.80005       480.472992    
   1098.90002       481.437988    
   1099.00000       482.856995    
   1099.09998       484.644989    
   1099.19995       484.529999    
   1099.30005       482.915009    
   1099.40002       482.296997    
   1099.50000       481.510010    
   1099.59998       480.635010    
   1099.69995       479.733002    
   1099.80005       479.136993    
   1099.90002       478.739990    
   1100.00000       478.132996    
   1100.09998       479.010986    
   1100.19995       479.243988    
   1100.30005       479.873993    
   1100.40002       479.384003    
   1100.50000       479.816010    
   1100.59998       481.115997    
   1100.69995       480.479004    
   1100.80005       479.066010    
   1100.90002       478.194000    
   1101.00000       478.523987    
   1101.09998       479.764008    
   1101.19995       480.257996    
   1101.30005       479.496002    
   1101.40002       477.792999    
   1101.50000       478.704987    
   1101.59998       479.652008    
   1101.69995       479.985992    
   1101.80005       478.561005    
   1101.90002       476.157990    
   1102.00000       475.109009    
   1102.09998       473.429993    
   1102.19995       472.200012    
   1102.30005       470.497986    
   1102.40002       471.661011    
   1102.50000       473.532013    
   1102.59998       475.957001    
   1102.69995       478.799011    
   1102.80005       481.447998    
   1102.90002       484.885986    
   1103.00000       485.976990    
   1103.09998       487.221985    
   1103.19995       489.604004    
   1103.30005       490.772003    
   1103.40002       492.173004    
   1103.50000       493.161011    
   1103.59998       494.028015    
   1103.69995       494.561005    
   1103.80005       495.546997    
   1103.90002       496.235992    
   1104.00000       495.446014    
   1104.09998       493.592987    
   1104.19995       492.359009    
   1104.30005       491.554993    
   1104.40002       492.329010    
   1104.50000       492.606995    
   1104.59998       493.049988    
   1104.69995       492.384003    
   1104.80005       490.278992    
   1104.90002       489.622986    
   1105.00000       489.989990    
   1105.09998       490.502991    
   1105.19995       490.165985    
   1105.30005       489.453003    
   1105.40002       489.194000    
   1105.50000       490.580994    
   1105.59998       491.024994    
   1105.69995       490.502014    
   1105.80005       489.731995    
   1105.90002       489.050995    
   1106.00000       488.522003    
   1106.09998       488.968994    
   1106.19995       488.876007    
   1106.30005       487.329987    
   1106.40002       485.701996    
   1106.50000       484.588013    
   1106.59998       484.424988    
   1106.69995       484.048004    
   1106.80005       484.602997    
   1106.90002       485.388000    
   1107.00000       486.368988    
   1107.09998       487.750000    
   1107.19995       489.048004    
   1107.30005       490.773987    
   1107.40002       491.942993    
   1107.50000       492.354004    
   1107.59998       492.653992    
   1107.69995       492.470001    
   1107.80005       491.296997    
   1107.90002       490.528015    
   1108.00000       490.752014    
   1108.09998       490.641998    
   1108.19995       490.528015    
   1108.30005       490.575989    
   1108.40002       491.394989    
   1108.50000       492.743011    
   1108.59998       493.016998    
   1108.69995       492.665009    
   1108.80005       492.286011    
   1108.90002       491.199005    
   1109.00000       490.312988    
   1109.09998       489.579010    
   1109.19995       489.325989    
   1109.30005       490.528992    
   1109.40002       491.181000    
   1109.50000       492.505005    
   1109.59998       494.037994    
   1109.69995       493.740997    
   1109.80005       493.515015    
   1109.90002       494.028015    
   1110.00000       493.878998    
   1110.09998       493.471985    
   1110.19995       492.264008    
   1110.30005       490.183014    
   1110.40002       490.415009    
   1110.50000       492.140015    
   1110.59998       493.018005    
   1110.69995       493.183990    
   1110.80005       492.938995    
   1110.90002       492.248993    
   1111.00000       492.871002    
   1111.09998       494.084015    
   1111.19995       494.817993    
   1111.30005       495.829987    
   1111.40002       496.429993    
   1111.50000       496.493988    
   1111.59998       497.256012    
   1111.69995       498.281006    
   1111.80005       499.394012    
   1111.90002       498.031006    
   1112.00000       497.480011    
   1112.09998       498.371002    
   1112.19995       499.334991    
   1112.30005       499.790009    
   1112.40002       498.480988    
   1112.50000       498.494995    
   1112.59998       497.558014    
   1112.69995       494.248993    
   1112.80005       493.197998    
   1112.90002       492.819000    
   1113.00000       492.048004    
   1113.09998       490.019989    
   1113.19995       487.941010    
   1113.30005       485.644989    
   1113.40002       484.028992    
   1113.50000       483.234985    
   1113.59998       481.929993    
   1113.69995       480.606995    
   1113.80005       480.118988    
   1113.90002       480.484009    
   1114.00000       480.860992    
   1114.09998       481.934998    
   1114.19995       481.118988    
   1114.30005       478.781006    
   1114.40002       477.360992    
   1114.50000       476.463989    
   1114.59998       477.399994    
   1114.69995       478.076996    
   1114.80005       478.859985    
   1114.90002       477.423004    
   1115.00000       474.937988    
   1115.09998       473.062012    
   1115.19995       472.066986    
   1115.30005       470.899994    
   1115.40002       469.070007    
   1115.50000       467.234009    
   1115.59998       467.368988    
   1115.69995       467.963013    
   1115.80005       467.832001    
   1115.90002       468.062988    
   1116.00000       467.217010    
   1116.09998       465.354004    
   1116.19995       464.269012    
   1116.30005       463.601013    
   1116.40002       462.384003    
   1116.50000       462.149994    
   1116.59998       460.869995    
   1116.69995       460.705994    
   1116.80005       459.782013    
   1116.90002       458.755005    
   1117.00000       457.778015    
   1117.09998       457.942993    
   1117.19995       458.768005    
   1117.30005       459.778992    
   1117.40002       459.868988    
   1117.50000       459.661011    
   1117.59998       459.725006    
   1117.69995       460.622986    
   1117.80005       462.312012    
   1117.90002       464.023010    
   1118.00000       466.306000    
   1118.09998       467.972992    
   1118.19995       468.183014    
   1118.30005       468.463013    
   1118.40002       468.717987    
   1118.50000       467.466003    
   1118.59998       467.131989    
   1118.69995       468.613007    
   1118.80005       471.535004    
   1118.90002       474.606995    
   1119.00000       476.204010    
   1119.09998       476.846985    
   1119.19995       477.722992    
   1119.30005       480.614014    
   1119.40002       482.243988    
   1119.50000       484.062988    
   1119.59998       484.613007    
   1119.69995       483.209991    
   1119.80005       482.069000    
   1119.90002       481.329010    
   1120.00000       481.414001    
   1120.09998       481.617004    
   1120.19995       482.302002    
   1120.30005       483.165009    
   1120.40002       483.105011    
   1120.50000       482.949005    
   1120.59998       483.768005    
   1120.69995       486.347992    
   1120.80005       487.828003    
   1120.90002       487.359985    
   1121.00000       486.763000    
   1121.09998       486.540009    
   1121.19995       486.475006    
   1121.30005       486.924988    
   1121.40002       488.459015    
   1121.50000       492.234985    
   1121.59998       494.623993    
   1121.69995       493.980011    
   1121.80005       493.321014    
   1121.90002       493.257996    
   1122.00000       493.731995    
   1122.09998       495.984985    
   1122.19995       497.503998    
   1122.30005       498.023987    
   1122.40002       498.700989    
   1122.50000       498.923004    
   1122.59998       500.315002    
   1122.69995       502.707001    
   1122.80005       504.480988    
   1122.90002       505.397003    
   1123.00000       506.260010    
   1123.09998       508.325012    
   1123.19995       509.053986    
   1123.30005       507.746002    
   1123.40002       506.471008    
   1123.50000       505.540985    
   1123.59998       506.494995    
   1123.69995       508.459991    
   1123.80005       508.643005    
   1123.90002       506.941010    
   1124.00000       504.743011    
   1124.09998       503.480988    
   1124.19995       501.529999    
   1124.30005       499.365997    
   1124.40002       499.398987    
   1124.50000       498.174011    
   1124.59998       496.596008    
   1124.69995       494.825012    
   1124.80005       493.528015    
   1124.90002       492.739014    
   1125.00000       493.127991    
   1125.09998       493.368988    
   1125.19995       491.459015    
   1125.30005       488.062012    
   1125.40002       485.381989    
   1125.50000       482.949005    
   1125.59998       482.239014    
   1125.69995       481.533997    
   1125.80005       482.266998    
   1125.90002       482.509003    
   1126.00000       481.438995    
   1126.09998       480.186005    
   1126.19995       479.220001    
   1126.30005       480.579987    
   1126.40002       481.959015    
   1126.50000       483.945007    
   1126.59998       486.264008    
   1126.69995       489.345001    
   1126.80005       490.947998    
   1126.90002       491.471008    
   1127.00000       492.819000    
   1127.09998       493.877014    
   1127.19995       494.527008    
   1127.30005       494.342987    
   1127.40002       495.292999    
   1127.50000       496.800995    
   1127.59998       497.752991    
   1127.69995       496.532990    
   1127.80005       496.218994    
   1127.90002       498.828003    
   1128.00000       501.566986    
   1128.09998       504.653992    
   1128.19995       506.895996    
   1128.30005       507.033997    
   1128.40002       508.036011    
   1128.50000       510.183990    
   1128.59998       512.119019    
   1128.69995       513.802979    
   1128.80005       515.216003    
   1128.90002       514.776001    
   1129.00000       514.241028    
   1129.09998       514.880981    
   1129.19995       516.096008    
   1129.30005       516.692017    
   1129.40002       516.640015    
   1129.50000       517.549988    
   1129.59998       517.062988    
   1129.69995       517.857971    
   1129.80005       518.961975    
   1129.90002       520.158020    
   1130.00000       519.942017    
   1130.09998       518.637024    
   1130.19995       518.047974    
   1130.30005       517.478027    
   1130.40002       517.078979    
   1130.50000       515.836975    
   1130.59998       514.314026    
   1130.69995       514.068970    
   1130.80005       513.718994    
   1130.90002       513.210999    
   1131.00000       513.697021    
   1131.09998       515.205994    
   1131.19995       515.432007    
   1131.30005       517.734009    
   1131.40002       519.731995    
   1131.50000       520.909973    
   1131.59998       521.161987    
   1131.69995       520.125000    
   1131.80005       517.999023    
   1131.90002       514.062988    
   1132.00000       512.369995    
   1132.09998       512.976990    
   1132.19995       514.784973    
   1132.30005       516.065979    
   1132.40002       517.252014    
   1132.50000       518.721008    
   1132.59998       520.479980    
   1132.69995       522.145996    
   1132.80005       522.770020    
   1132.90002       525.007996    
   1133.00000       527.723022    
   1133.09998       529.781006    
   1133.19995       529.796997    
   1133.30005       529.091003    
   1133.40002       527.633972    
   1133.50000       527.033020    
   1133.59998       527.752991    
   1133.69995       527.966980    
   1133.80005       528.125977    
   1133.90002       528.783020    
   1134.00000       529.098999    
   1134.09998       529.169006    
   1134.19995       528.578003    
   1134.30005       527.810974    
   1134.40002       527.958984    
   1134.50000       527.984985    
   1134.59998       525.622009    
   1134.69995       523.041016    
   1134.80005       521.182007    
   1134.90002       519.804016    
   1135.00000       519.637024    
   1135.09998       519.392029    
   1135.19995       517.645020    
   1135.30005       515.844971    
   1135.40002       515.755005    
   1135.50000       516.942017    
   1135.59998       517.698975    
   1135.69995       518.112976    
   1135.80005       519.406006    
   1135.90002       520.219971    
   1136.00000       520.890991    
   1136.09998       520.943970    
   1136.19995       520.851990    
   1136.30005       521.958008    
   1136.40002       521.002991    
   1136.50000       520.374023    
   1136.59998       521.007996    
   1136.69995       521.752014    
   1136.80005       521.409973    
   1136.90002       519.318970    
   1137.00000       516.593994    
   1137.09998       514.442017    
   1137.19995       512.242981    
   1137.30005       511.260010    
   1137.40002       509.480988    
   1137.50000       507.816010    
   1137.59998       507.528992    
   1137.69995       508.334015    
   1137.80005       509.007996    
   1137.90002       509.329010    
   1138.00000       508.718994    
   1138.09998       507.858002    
   1138.19995       507.834991    
   1138.30005       508.342010    
   1138.40002       508.919006    
   1138.50000       510.688995    
   1138.59998       512.111023    
   1138.69995       514.250977    
   1138.80005       515.218018    
   1138.90002       516.193970    
   1139.00000       516.132019    
   1139.09998       516.039001    
   1139.19995       516.375977    
   1139.30005       517.244019    
   1139.40002       517.255005    
   1139.50000       517.583984    
   1139.59998       517.812012    
   1139.69995       517.317017    
   1139.80005       516.262024    
   1139.90002       515.031982    
   1140.00000       514.064026    
   1140.09998       513.659973    
   1140.19995       515.158997    
   1140.30005       518.406982    
   1140.40002       521.991028    
   1140.50000       524.393005    
   1140.59998       525.593018    
   1140.69995       528.044006    
   1140.80005       529.640015    
   1140.90002       530.882996    
   1141.00000       531.711975    
   1141.09998       531.695984    
   1141.19995       531.862000    
   1141.30005       531.049988    
   1141.40002       531.471008    
   1141.50000       531.851013    
   1141.59998       531.268005    
   1141.69995       531.754028    
   1141.80005       532.765015    
   1141.90002       534.906982    
   1142.00000       535.013977    
   1142.09998       535.067017    
   1142.19995       535.591980    
   1142.30005       537.794006    
   1142.40002       538.833984    
   1142.50000       538.338013    
   1142.59998       538.916992
[truncated: 1,350,091 more chars]
