# Supplementary material for: Antibody–nanobody combination increases their neutralizing activity against SARS-CoV-2 and nanobody H11-H4 is effective against Alpha, Kappa and Delta variants
Source: Sci Rep. 2022 Jun 11;12:9701. doi: 10.1038/s41598-022-14263-1 (PMC9188278; doi:10.1038/s41598-022-14263-1)
Supplement: Supplementary file 2 — Supplementary Information 2. [file 41598_2022_14263_MOESM2_ESM.zip › SciRep_data/SMD_data/MUTATION/Binding_affinity/Kappa/nout_delta_F_time_H.dat]

#Time (ps)     -delta_F (kcal/mol)
0         5.82228e-05
0.1        0.00011911
0.2       0.000152749
0.3       0.000446979
0.4       0.000444309
0.5        0.00010469
0.6       0.000207934
0.7       0.000362583
0.8       0.000305116
0.9       0.000456226
1         0.000340042
1.1       9.18665e-05
1.2       6.82082e-05
1.3       0.000365488
1.4       0.000919949
1.5        0.00144693
1.6        0.00168416
1.7       0.000986009
1.8       0.000742411
1.9       0.000963278
2          0.00107214
2.1        0.00103711
2.2         0.0010138
2.3        0.00117921
2.4        0.00135492
2.5        0.00130816
2.6        0.00112311
2.7       0.000606145
2.8       0.000443494
2.9       0.000712572
3         0.000746464
3.1        0.00128261
3.2        0.00187003
3.3        0.00267588
3.4        0.00324661
3.5        0.00335313
3.6        0.00323091
3.7        0.00273215
3.8        0.00257075
3.9        0.00227399
4          0.00289386
4.1         0.0036977
4.2        0.00401772
4.3        0.00344781
4.4        0.00330882
4.5        0.00401539
4.6        0.00390753
4.7        0.00366542
4.8        0.00351298
4.9        0.00391307
5          0.00352538
5.1        0.00275593
5.2        0.00269619
5.3        0.00336652
5.4        0.00325775
5.5        0.00214164
5.6        0.00133525
5.7       0.000911126
5.8       0.000465991
5.9       0.000235655
6         0.000251489
6.1       0.000213119
6.2       0.000389664
6.3        0.00129117
6.4        0.00389378
6.5        0.00736752
6.6         0.0125065
6.7         0.0187722
6.8         0.0229633
6.9         0.0266891
7            0.027148
7.1         0.0276065
7.2           0.03161
7.3         0.0397011
7.4         0.0471497
7.5         0.0504484
7.6         0.0487403
7.7         0.0489569
7.8         0.0484445
7.9          0.046657
8           0.0464464
8.1         0.0439443
8.2          0.046024
8.3         0.0473588
8.4         0.0535159
8.5          0.058953
8.6         0.0616617
8.7         0.0660535
8.8         0.0721365
8.9          0.081943
9           0.0911917
9.1          0.100838
9.2         0.0993168
9.3         0.0894355
9.4         0.0849579
9.5         0.0748094
9.6         0.0710191
9.7         0.0655789
9.8         0.0642169
9.9         0.0648673
10          0.0625994
10.1        0.0569327
10.2        0.0470225
10.3        0.0360084
10.4        0.0320881
10.5        0.0309414
10.6        0.0243425
10.7        0.0179552
10.8        0.0111583
10.9       0.00811177
11         0.00638509
11.1       0.00456408
11.2       0.00432909
11.3        0.0037033
11.4       0.00493264
11.5       0.00627924
11.6       0.00735151
11.7       0.00448783
11.8       0.00302449
11.9       0.00226922
12         0.00255969
12.1       0.00312806
12.2       0.00447161
12.3       0.00651052
12.4       0.00798127
12.5       0.00714042
12.6       0.00827808
12.7        0.0123146
12.8        0.0133617
12.9        0.0126865
13          0.0119863
13.1        0.0120679
13.2        0.0128696
13.3        0.0138622
13.4        0.0152951
13.5        0.0146125
13.6        0.0134505
13.7         0.014205
13.8        0.0140822
13.9        0.0140901
14          0.0132555
14.1        0.0133088
14.2         0.014106
14.3        0.0142219
14.4        0.0149448
14.5        0.0123029
14.6        0.0104327
14.7        0.0117832
14.8        0.0134231
14.9        0.0157944
15          0.0169986
15.1        0.0201257
15.2        0.0228317
15.3        0.0239273
15.4        0.0239271
15.5        0.0259406
15.6        0.0231108
15.7        0.0233237
15.8        0.0238042
15.9        0.0233095
16          0.0230712
16.1        0.0230732
16.2        0.0217257
16.3        0.0207074
16.4        0.0197551
16.5        0.0166585
16.6        0.0107572
16.7       0.00683359
16.8       0.00503015
16.9       0.00360466
17         0.00227664
17.1      0.000744433
17.2      0.000133852
17.3      0.000186056
17.4       0.00043132
17.5       0.00114701
17.6       0.00317432
17.7       0.00786237
17.8        0.0139541
17.9        0.0202164
18          0.0244175
18.1        0.0260853
18.2        0.0262298
18.3        0.0236716
18.4        0.0220708
18.5        0.0227371
18.6        0.0233444
18.7        0.0236375
18.8        0.0230155
18.9        0.0265386
19          0.0315403
19.1        0.0346569
19.2        0.0388181
19.3        0.0394004
19.4        0.0423621
19.5        0.0461888
19.6         0.054501
19.7        0.0596545
19.8        0.0593466
19.9        0.0623333
20          0.0646057
20.1        0.0655253
20.2        0.0624619
20.3        0.0616226
20.4        0.0633116
20.5        0.0604363
20.6        0.0540144
20.7        0.0468218
20.8        0.0447516
20.9        0.0475798
21          0.0497008
21.1        0.0481205
21.2        0.0463399
21.3        0.0408611
21.4        0.0364326
21.5        0.0329807
21.6        0.0307703
21.7        0.0292309
21.8        0.0270022
21.9        0.0270973
22          0.0259151
22.1        0.0275482
22.2        0.0305657
22.3        0.0324805
22.4         0.034448
22.5        0.0298552
22.6        0.0245547
22.7        0.0195018
22.8        0.0159007
22.9        0.0128802
23          0.0126647
23.1        0.0139561
23.2        0.0148485
23.3        0.0157243
23.4        0.0162939
23.5        0.0181651
23.6        0.0183416
23.7        0.0161565
23.8        0.0185002
23.9        0.0182074
24          0.0157701
24.1        0.0109038
24.2       0.00855687
24.3       0.00603736
24.4       0.00519764
24.5       0.00476019
24.6       0.00386484
24.7       0.00416905
24.8       0.00334124
24.9       0.00367434
25         0.00408295
25.1       0.00405019
25.2       0.00355476
25.3       0.00180976
25.4      0.000594291
25.5      0.000325507
25.6      0.000209887
25.7      0.000430814
25.8      0.000382522
25.9      0.000238539
26        0.000311495
26.1      0.000314405
26.2      0.000405462
26.3       0.00117569
26.4       0.00169374
26.5       0.00139875
26.6       0.00125057
26.7      0.000928794
26.8       0.00106993
26.9       0.00254373
27         0.00559217
27.1       0.00666977
27.2       0.00724084
27.3       0.00883027
27.4       0.00809121
27.5       0.00883717
27.6        0.0106409
27.7        0.0095347
27.8        0.0096686
27.9       0.00747969
28          0.0053055
28.1       0.00252513
28.2       0.00147791
28.3       0.00203746
28.4       0.00350188
28.5       0.00513921
28.6       0.00509468
28.7       0.00618944
28.8        0.0086678
28.9        0.0092144
29         0.00747462
29.1       0.00603088
29.2       0.00523328
29.3       0.00306608
29.4       0.00298416
29.5       0.00382179
29.6       0.00399636
29.7       0.00384653
29.8       0.00474073
29.9       0.00641996
30         0.00973698
30.1        0.0121997
30.2        0.0140223
30.3        0.0126805
30.4        0.0122297
30.5        0.0130085
30.6        0.0146793
30.7        0.0188683
30.8        0.0233104
30.9        0.0276132
31           0.031535
31.1        0.0355358
31.2        0.0350205
31.3        0.0335326
31.4        0.0349403
31.5        0.0330303
31.6        0.0328336
31.7        0.0300635
31.8        0.0281648
31.9        0.0244086
32          0.0218239
32.1        0.0228902
32.2        0.0228415
32.3        0.0217628
32.4        0.0197914
32.5        0.0171487
32.6         0.014903
32.7        0.0134787
32.8        0.0128516
32.9        0.0137313
33          0.0128123
33.1       0.00954891
33.2       0.00775448
33.3        0.0070641
33.4       0.00821061
33.5        0.0101434
33.6        0.0125085
33.7        0.0182736
33.8        0.0239032
33.9         0.029704
34          0.0284443
34.1        0.0264915
34.2        0.0263608
34.3        0.0245273
34.4         0.025911
34.5        0.0300777
34.6        0.0336754
34.7        0.0328554
34.8        0.0337961
34.9        0.0347797
35          0.0336047
35.1        0.0301847
35.2        0.0308506
35.3        0.0333224
35.4        0.0344013
35.5        0.0356878
35.6        0.0395497
35.7        0.0415066
35.8        0.0434355
35.9        0.0454002
36          0.0455091
36.1        0.0443329
36.2        0.0526683
36.3        0.0576566
36.4        0.0575043
36.5        0.0553644
36.6        0.0583412
36.7         0.066566
36.8        0.0712221
36.9        0.0778967
37          0.0772477
37.1        0.0707127
37.2        0.0700943
37.3        0.0719545
37.4        0.0742656
37.5        0.0728632
37.6        0.0740425
37.7        0.0791436
37.8        0.0825266
37.9        0.0851645
38          0.0854938
38.1         0.084741
38.2        0.0919649
38.3        0.0987296
38.4        0.0932091
38.5        0.0815064
38.6        0.0734102
38.7        0.0637145
38.8        0.0643996
38.9        0.0685912
39          0.0756445
39.1        0.0797724
39.2        0.0838329
39.3        0.0901129
39.4        0.0957342
39.5         0.100317
39.6         0.104813
39.7         0.118101
39.8         0.121595
39.9          0.12316
40           0.122282
40.1         0.138345
40.2          0.14487
40.3         0.146496
40.4         0.148451
40.5         0.148667
40.6         0.146536
40.7         0.148544
40.8         0.138647
40.9         0.130536
41           0.130687
41.1          0.12898
41.2         0.121098
41.3          0.11216
41.4         0.112177
41.5         0.108451
41.6         0.109078
41.7         0.119262
41.8         0.121221
41.9         0.124883
42           0.126493
42.1         0.123432
42.2         0.122839
42.3         0.109473
42.4        0.0891103
42.5        0.0760182
42.6        0.0703594
42.7        0.0654092
42.8        0.0582087
42.9        0.0530523
43          0.0511534
43.1        0.0482397
43.2        0.0444619
43.3        0.0448421
43.4        0.0474444
43.5        0.0513435
43.6        0.0529978
43.7        0.0526024
43.8         0.052476
43.9        0.0551699
44          0.0610106
44.1        0.0767234
44.2        0.0876991
44.3        0.0903852
44.4        0.0896854
44.5        0.0898131
44.6         0.100015
44.7         0.119037
44.8         0.132956
44.9         0.136923
45           0.138127
45.1         0.135048
45.2         0.141057
45.3         0.165733
45.4         0.177937
45.5         0.181555
45.6         0.176793
45.7         0.170019
45.8         0.159897
45.9          0.14451
46           0.140325
46.1         0.146559
46.2         0.143963
46.3         0.127052
46.4         0.116803
46.5         0.110001
46.6        0.0968583
46.7        0.0915228
46.8        0.0911619
46.9        0.0825013
47          0.0719755
47.1        0.0664621
47.2        0.0625914
47.3        0.0550176
47.4        0.0483313
47.5        0.0509016
47.6        0.0502356
47.7         0.054407
47.8        0.0589596
47.9        0.0605544
48          0.0659491
48.1        0.0611922
48.2        0.0588893
48.3        0.0566792
48.4        0.0593767
48.5        0.0572988
48.6        0.0512659
48.7        0.0517596
48.8        0.0579353
48.9         0.070019
49          0.0795524
49.1        0.0883003
49.2        0.0915445
49.3        0.0929264
49.4        0.0953692
49.5        0.0946731
49.6        0.0896521
49.7        0.0842515
49.8        0.0890269
49.9         0.101656
50           0.103135
50.1         0.117673
50.2         0.134395
50.3         0.155684
50.4         0.170638
50.5         0.173346
50.6          0.17203
50.7         0.161122
50.8         0.150835
50.9          0.14867
51           0.160915
51.1          0.18075
51.2         0.192169
51.3         0.208973
51.4         0.207986
51.5         0.216988
51.6         0.232224
51.7         0.250273
51.8         0.250372
51.9          0.25135
52           0.243803
52.1         0.225119
52.2         0.213961
52.3         0.195441
52.4         0.176494
52.5         0.157118
52.6         0.141925
52.7         0.131129
52.8         0.125468
52.9         0.128954
53           0.125436
53.1         0.119153
53.2         0.118346
53.3         0.115397
53.4         0.117563
53.5         0.117481
53.6         0.105828
53.7        0.0916886
53.8        0.0856238
53.9        0.0840628
54          0.0759577
54.1        0.0738861
54.2        0.0661727
54.3        0.0577888
54.4        0.0505976
54.5        0.0436505
54.6        0.0337549
54.7        0.0239531
54.8        0.0167188
54.9        0.0113206
55          0.0102965
55.1       0.00799665
55.2       0.00667285
55.3       0.00818997
55.4       0.00871131
55.5       0.00795781
55.6        0.0112364
55.7        0.0178748
55.8         0.020176
55.9        0.0190496
56          0.0181331
56.1        0.0159119
56.2        0.0144371
56.3        0.0165289
56.4        0.0218267
56.5        0.0272414
56.6        0.0304997
56.7        0.0297258
56.8         0.027328
56.9        0.0285466
57          0.0285362
57.1        0.0278146
57.2        0.0253558
57.3        0.0227513
57.4        0.0181247
57.5        0.0179902
57.6        0.0192736
57.7        0.0199174
57.8        0.0208313
57.9        0.0194346
58          0.0185766
58.1        0.0163573
58.2        0.0148422
58.3        0.0128194
58.4        0.0129044
58.5         0.012844
58.6        0.0122293
58.7        0.0105872
58.8       0.00718243
58.9       0.00630164
59         0.00739662
59.1       0.00783484
59.2       0.00793387
59.3       0.00939959
59.4        0.0104303
59.5        0.0121143
59.6        0.0112559
59.7       0.00903487
59.8       0.00853581
59.9        0.0061779
60         0.00464677
60.1        0.0055132
60.2       0.00601305
60.3       0.00808314
60.4       0.00937763
60.5        0.0104482
60.6       0.00843032
60.7       0.00657921
60.8       0.00685563
60.9        0.0067726
61         0.00676872
61.1       0.00759493
61.2       0.00635517
61.3       0.00617309
61.4       0.00651793
61.5        0.0078682
61.6       0.00877355
61.7        0.0107121
61.8        0.0138473
61.9        0.0160091
62          0.0145514
62.1        0.0152916
62.2         0.016577
62.3        0.0137831
62.4        0.0121464
62.5        0.0122468
62.6        0.0129983
62.7        0.0152518
62.8        0.0185344
62.9        0.0207935
63          0.0244186
63.1         0.027012
63.2        0.0271517
63.3        0.0236221
63.4        0.0224301
63.5        0.0258611
63.6        0.0290249
63.7        0.0331349
63.8        0.0328789
63.9        0.0321013
64          0.0349763
64.1          0.03884
64.2          0.03541
64.3        0.0305936
64.4          0.02653
64.5        0.0222433
64.6        0.0202372
64.7        0.0161514
64.8        0.0107594
64.9        0.0101913
65          0.0143943
65.1        0.0196517
65.2          0.01911
65.3        0.0160178
65.4        0.0134304
65.5        0.0121532
65.6       0.00990803
65.7       0.00836835
65.8       0.00582679
65.9       0.00336653
66         0.00227749
66.1       0.00170691
66.2       0.00180906
66.3       0.00166971
66.4       0.00161876
66.5       0.00198133
66.6        0.0022996
66.7       0.00262981
66.8       0.00336509
66.9       0.00251379
67         0.00177866
67.1       0.00247247
67.2       0.00409981
67.3       0.00573835
67.4       0.00565617
67.5       0.00333039
67.6        0.0016347
67.7       0.00108429
67.8       0.00150487
67.9       0.00256912
68         0.00348287
68.1       0.00287293
68.2       0.00256008
68.3       0.00223359
68.4       0.00194413
68.5      0.000964481
68.6      0.000613543
68.7       0.00127407
68.8       0.00251963
68.9       0.00339501
69         0.00388349
69.1       0.00403006
69.2       0.00470515
69.3       0.00688259
69.4       0.00925844
69.5        0.0113263
69.6        0.0107395
69.7       0.00862662
69.8       0.00875717
69.9        0.0118085
70          0.0143102
70.1        0.0133369
70.2        0.0148332
70.3         0.016945
70.4        0.0167601
70.5        0.0176831
70.6        0.0219528
70.7        0.0280984
70.8        0.0308161
70.9        0.0271806
71          0.0266202
71.1        0.0299606
71.2        0.0316252
71.3        0.0346774
71.4        0.0387486
71.5        0.0374229
71.6        0.0347431
71.7         0.035919
71.8        0.0383755
71.9        0.0443091
72          0.0460908
72.1        0.0420679
72.2        0.0418761
72.3        0.0397878
72.4        0.0381609
72.5        0.0339823
72.6        0.0354585
72.7        0.0396365
72.8        0.0466117
72.9        0.0529996
73          0.0547935
73.1        0.0557852
73.2        0.0526736
73.3        0.0507704
73.4        0.0510774
73.5        0.0564684
73.6          0.06001
73.7        0.0467683
73.8         0.036388
73.9        0.0309218
74          0.0317511
74.1        0.0357829
74.2        0.0420674
74.3        0.0486524
74.4        0.0495466
74.5        0.0475153
74.6        0.0454625
74.7        0.0472185
74.8        0.0448972
74.9        0.0385273
75          0.0322706
75.1        0.0277945
75.2        0.0212225
75.3         0.017288
75.4        0.0136788
75.5        0.0130047
75.6        0.0122863
75.7        0.0132819
75.8        0.0117294
75.9         0.012188
76          0.0101609
76.1       0.00876683
76.2       0.00743069
76.3       0.00546134
76.4       0.00429048
76.5       0.00259928
76.6       0.00125639
76.7      0.000313715
76.8      0.000110036
76.9      0.000543343
77         0.00107769
77.1       0.00184544
77.2       0.00244856
77.3       0.00444573
77.4       0.00496707
77.5        0.0053335
77.6       0.00488002
77.7       0.00629246
77.8       0.00894364
77.9        0.0121984
78          0.0158251
78.1        0.0176046
78.2        0.0196123
78.3        0.0210355
78.4        0.0214861
78.5        0.0215771
78.6         0.020875
78.7        0.0198915
78.8        0.0198866
78.9        0.0180615
79          0.0151564
79.1        0.0144155
79.2        0.0151018
79.3        0.0188324
79.4        0.0226554
79.5        0.0272871
79.6        0.0273061
79.7        0.0252007
79.8        0.0255201
79.9        0.0275381
80          0.0301696
80.1         0.031038
80.2        0.0354418
80.3        0.0423658
80.4        0.0498536
80.5        0.0533684
80.6          0.05238
80.7        0.0471588
80.8        0.0409004
80.9        0.0345594
81          0.0328415
81.1         0.033731
81.2        0.0346584
81.3        0.0371583
81.4        0.0381319
81.5        0.0377751
81.6        0.0370074
81.7        0.0349314
81.8        0.0340117
81.9        0.0313337
82          0.0277643
82.1        0.0281483
82.2        0.0282431
82.3        0.0283591
82.4        0.0254606
82.5        0.0235882
82.6        0.0204643
82.7        0.0182045
82.8        0.0180937
82.9         0.016292
83          0.0147269
83.1        0.0154767
83.2        0.0158211
83.3        0.0161447
83.4        0.0164833
83.5        0.0154735
83.6          0.01548
83.7        0.0129005
83.8        0.0124249
83.9        0.0130568
84          0.0120945
84.1        0.0137107
84.2        0.0131185
84.3         0.011121
84.4         0.012316
84.5        0.0124234
84.6        0.0111687
84.7        0.0109396
84.8        0.0119276
84.9        0.0147332
85          0.0179251
85.1        0.0212847
85.2         0.018731
85.3        0.0173892
85.4        0.0166867
85.5        0.0151559
85.6        0.0168822
85.7         0.015066
85.8        0.0113669
85.9       0.00862957
86         0.00934069
86.1        0.0132074
86.2        0.0145091
86.3        0.0130475
86.4        0.0107125
86.5        0.0102413
86.6        0.0130238
86.7        0.0156804
86.8         0.016734
86.9        0.0160011
87          0.0173986
87.1        0.0209406
87.2        0.0217989
87.3        0.0234775
87.4        0.0250531
87.5        0.0252235
87.6        0.0292812
87.7        0.0371671
87.8        0.0393336
87.9        0.0357107
88          0.0304339
88.1        0.0275178
88.2        0.0268237
88.3        0.0227988
88.4        0.0223924
88.5        0.0215247
88.6        0.0176583
88.7        0.0154861
88.8        0.0155718
88.9        0.0191677
89          0.0206869
89.1        0.0204085
89.2        0.0205582
89.3        0.0228149
89.4        0.0233853
89.5        0.0307248
89.6        0.0380182
89.7        0.0398874
89.8        0.0384324
89.9        0.0345987
90          0.0340561
90.1        0.0327594
90.2        0.0305554
90.3        0.0278265
90.4        0.0272426
90.5        0.0307167
90.6        0.0345784
90.7        0.0392582
90.8        0.0397911
90.9        0.0411942
91          0.0426945
91.1        0.0420997
91.2        0.0407208
91.3        0.0369906
91.4        0.0387023
91.5        0.0363939
91.6        0.0368345
91.7        0.0348697
91.8        0.0352617
91.9        0.0346594
92          0.0384047
92.1        0.0457875
92.2         0.049699
92.3         0.055347
92.4        0.0600481
92.5        0.0656844
92.6        0.0714984
92.7         0.081504
92.8        0.0887068
92.9        0.0939563
93           0.102128
93.1         0.112034
93.2         0.119617
93.3         0.118904
93.4         0.122613
93.5         0.122698
93.6         0.119107
93.7         0.117712
93.8          0.12515
93.9         0.138647
94           0.149763
94.1          0.16999
94.2         0.183214
94.3         0.187314
94.4         0.193062
94.5         0.194653
94.6         0.187968
94.7         0.187844
94.8         0.190819
94.9         0.194965
95           0.195029
95.1         0.189358
95.2         0.178693
95.3         0.186223
95.4           0.1893
95.5         0.194006
95.6         0.195189
95.7         0.204575
95.8         0.224559
95.9         0.240168
96           0.235621
96.1         0.235333
96.2         0.233932
96.3          0.22954
96.4         0.222912
96.5         0.225176
96.6         0.237923
96.7          0.24602
96.8         0.240796
96.9         0.226343
97           0.215827
97.1         0.208036
97.2         0.218788
97.3         0.235831
97.4         0.245816
97.5         0.244278
97.6         0.239716
97.7         0.218576
97.8         0.198518
97.9         0.186098
98           0.187993
98.1          0.20403
98.2         0.204982
98.3         0.195582
98.4         0.170561
98.5         0.141087
98.6         0.123627
98.7         0.106107
98.8        0.0999568
98.9         0.104275
99           0.113195
99.1         0.126119
99.2         0.121705
99.3         0.129766
99.4         0.140554
99.5         0.153702
99.6         0.163886
99.7         0.169251
99.8          0.16263
99.9         0.140508
100          0.117123
100.1        0.102446
100.2        0.100817
100.3        0.108206
100.4        0.116914
100.5        0.128932
100.6        0.140734
100.7        0.148466
100.8        0.141271
100.9        0.127602
101           0.12488
101.1        0.129232
101.2        0.142728
101.3        0.159404
101.4        0.170161
101.5        0.172712
101.6        0.180211
101.7        0.196554
101.8        0.215912
101.9         0.22528
102          0.234307
102.1        0.241704
102.2        0.248046
102.3        0.240358
102.4        0.220197
102.5        0.196842
102.6        0.188682
102.7        0.193767
102.8          0.2117
102.9        0.240162
103           0.26319
103.1        0.281163
103.2        0.286021
103.3        0.266651
103.4        0.254599
103.5        0.244051
103.6        0.234641
103.7        0.225452
103.8        0.202312
103.9        0.179889
104          0.173994
104.1        0.169837
104.2        0.171009
104.3        0.177653
104.4        0.169848
104.5        0.154002
104.6        0.147041
104.7        0.150738
104.8        0.142138
104.9        0.130831
105          0.127331
105.1        0.135717
105.2        0.144882
105.3        0.137511
105.4        0.120505
105.5        0.106734
105.6        0.103315
105.7        0.103417
105.8       0.0990713
105.9       0.0903507
106         0.0769634
106.1        0.065832
106.2       0.0587347
106.3        0.053737
106.4       0.0518489
106.5       0.0533092
106.6       0.0481799
106.7       0.0433765
106.8       0.0393533
106.9       0.0356789
107         0.0386559
107.1       0.0509464
107.2       0.0576194
107.3       0.0577378
107.4       0.0598122
107.5       0.0629483
107.6       0.0606815
107.7       0.0548181
107.8       0.0555533
107.9       0.0613594
108         0.0678892
108.1       0.0804532
108.2       0.0837758
108.3       0.0806154
108.4        0.076835
108.5       0.0789919
108.6       0.0827862
108.7       0.0831056
108.8       0.0861566
108.9       0.0930211
109            0.1013
109.1        0.114662
109.2        0.110442
109.3        0.108495
109.4        0.113406
109.5          0.1149
109.6         0.11219
109.7        0.111348
109.8        0.112695
109.9        0.108431
110          0.111151
110.1        0.118703
110.2        0.130935
110.3        0.137319
110.4        0.134515
110.5        0.145115
110.6         0.15968
110.7        0.168142
110.8        0.171584
110.9        0.176416
111          0.172265
111.1        0.149466
111.2        0.140917
111.3        0.140925
111.4        0.135927
111.5         0.12414
111.6        0.127172
111.7        0.130515
111.8        0.138603
111.9        0.147759
112          0.144959
112.1        0.147754
112.2        0.146614
112.3        0.141665
112.4        0.137733
112.5        0.130649
112.6         0.12748
112.7        0.117309
112.8        0.124413
112.9        0.139297
113          0.153937
113.1         0.16988
113.2         0.17195
113.3        0.169121
113.4        0.166972
113.5        0.158761
113.6        0.145791
113.7        0.133964
113.8        0.125644
113.9        0.115751
114          0.104554
114.1       0.0973456
114.2       0.0962825
114.3        0.100419
114.4        0.102667
114.5       0.0956845
114.6       0.0890723
114.7       0.0793993
114.8        0.071812
114.9       0.0604216
115         0.0519328
115.1       0.0478588
115.2       0.0486178
115.3       0.0496721
115.4       0.0520286
115.5       0.0636509
115.6       0.0712686
115.7       0.0661332
115.8        0.060591
115.9       0.0605341
116         0.0665128
116.1       0.0782949
116.2       0.0902614
116.3       0.0979165
116.4        0.106257
116.5        0.117125
116.6        0.124467
116.7        0.126087
116.8        0.126562
116.9        0.138205
117          0.165898
117.1        0.187781
117.2        0.186926
117.3        0.195337
117.4        0.204137
117.5        0.206618
117.6        0.202316
117.7        0.192174
117.8        0.183157
117.9        0.176621
118          0.177885
118.1        0.171528
118.2        0.160456
118.3        0.157851
118.4        0.164109
118.5        0.169563
118.6          0.1732
118.7        0.179905
118.8        0.179121
118.9        0.187623
119          0.197473
119.1        0.196942
119.2        0.186375
119.3        0.169796
119.4        0.151805
119.5        0.138463
119.6        0.133381
119.7        0.121535
119.8        0.107145
119.9        0.100557
120          0.096626
120.1       0.0948202
120.2        0.102867
120.3        0.116406
120.4        0.125053
120.5        0.121619
120.6        0.109238
120.7       0.0989769
120.8       0.0947212
120.9       0.0952518
121           0.10175
121.1        0.108619
121.2        0.120984
121.3         0.12993
121.4        0.132815
121.5        0.133083
121.6        0.131576
121.7         0.13313
121.8        0.133533
121.9        0.129217
122          0.133345
122.1        0.140237
122.2        0.141386
122.3        0.145702
122.4        0.150084
122.5        0.150012
122.6        0.152533
122.7        0.154956
122.8        0.160497
122.9        0.164757
123          0.160341
123.1         0.15461
123.2        0.153076
123.3         0.15784
123.4        0.168466
123.5        0.181875
123.6         0.19047
123.7        0.201287
123.8        0.203773
123.9        0.197626
124          0.202149
124.1        0.207841
124.2        0.218641
124.3        0.226431
124.4        0.228342
124.5        0.233456
124.6        0.241023
124.7        0.253343
124.8         0.26481
124.9        0.263634
125          0.255767
125.1        0.246791
125.2        0.230661
125.3        0.216535
125.4        0.212955
125.5        0.209483
125.6        0.199155
125.7        0.195095
125.8         0.20549
125.9        0.223999
126           0.23884
126.1        0.258343
126.2        0.264981
126.3         0.26431
126.4         0.26459
126.5        0.258434
126.6        0.254604
126.7        0.258436
126.8        0.262738
126.9        0.250099
127          0.240766
127.1        0.232712
127.2        0.224492
127.3         0.20677
127.4        0.196696
127.5        0.190363
127.6        0.186678
127.7        0.178725
127.8        0.168243
127.9        0.174466
128            0.1887
128.1        0.191228
128.2        0.182891
128.3        0.170323
128.4         0.16132
128.5        0.160657
128.6        0.159021
128.7        0.161387
128.8        0.163845
128.9        0.156842
129          0.156209
129.1        0.154186
129.2        0.156323
129.3        0.154003
129.4        0.153378
129.5        0.143682
129.6        0.147125
129.7        0.162987
129.8        0.168512
129.9        0.171394
130          0.164143
130.1        0.165864
130.2        0.171274
130.3        0.185746
130.4        0.190213
130.5        0.177529
130.6        0.175206
130.7        0.178915
130.8        0.181418
130.9        0.183071
131          0.189154
131.1        0.200877
131.2        0.208874
131.3        0.231559
131.4        0.253626
131.5        0.279767
131.6         0.29261
131.7        0.310474
131.8        0.320521
131.9         0.29732
132          0.272424
132.1        0.258976
132.2        0.255851
132.3        0.251867
132.4        0.257219
132.5        0.251861
132.6        0.246092
132.7        0.253136
132.8        0.268912
132.9        0.281881
133          0.293619
133.1        0.313416
133.2        0.324788
133.3        0.323333
133.4        0.331032
133.5        0.336203
133.6        0.341712
133.7        0.322539
133.8        0.308789
133.9        0.309768
134          0.315166
134.1        0.324352
134.2        0.327866
134.3        0.320432
134.4        0.302389
134.5        0.284575
134.6        0.274316
134.7        0.262443
134.8        0.252849
134.9        0.241868
135          0.244207
135.1        0.239693
135.2        0.231418
135.3        0.235086
135.4        0.243551
135.5         0.24446
135.6        0.220238
135.7        0.196544
135.8        0.181923
135.9        0.176917
136          0.184621
136.1        0.198057
136.2        0.208782
136.3        0.212741
136.4        0.216728
136.5        0.231723
136.6        0.246573
136.7        0.242467
136.8        0.246693
136.9        0.269825
137          0.305111
137.1         0.34394
137.2        0.364286
137.3        0.350138
137.4        0.326559
137.5        0.314412
137.6        0.315105
137.7        0.312296
137.8        0.316551
137.9        0.318204
138          0.302712
138.1        0.289194
138.2        0.274073
138.3         0.26264
138.4        0.247001
138.5        0.220171
138.6        0.197037
138.7        0.179245
138.8        0.173828
138.9        0.169576
139          0.157907
139.1        0.156621
139.2         0.15509
139.3        0.141919
139.4        0.130324
139.5        0.123725
139.6        0.123223
139.7        0.119246
139.8        0.113503
139.9        0.109727
140          0.115474
140.1        0.123405
140.2         0.12175
140.3        0.114768
140.4        0.117718
140.5        0.119371
140.6        0.121269
140.7        0.137013
140.8        0.140528
140.9        0.145514
141          0.140952
141.1        0.139711
141.2        0.144919
141.3        0.150918
141.4        0.151227
141.5        0.140735
141.6         0.14509
141.7        0.146838
141.8        0.152586
141.9        0.173157
142          0.195724
142.1        0.205539
142.2         0.21027
142.3        0.206826
142.4        0.215726
142.5        0.234306
142.6        0.247362
142.7        0.248831
142.8        0.243533
142.9        0.245402
143           0.24557
143.1        0.251957
143.2        0.269358
143.3        0.274207
143.4         0.27328
143.5        0.262051
143.6        0.259988
143.7        0.256992
143.8        0.246284
143.9        0.252475
144          0.262461
144.1        0.245598
144.2        0.205521
144.3        0.173006
144.4        0.153669
144.5         0.13896
144.6        0.123358
144.7        0.117673
144.8        0.118464
144.9        0.121152
145          0.120029
145.1        0.123863
145.2        0.121788
145.3        0.113988
145.4        0.113903
145.5        0.112737
145.6        0.112828
145.7        0.114955
145.8        0.116021
145.9        0.125303
146          0.138333
146.1        0.138585
146.2        0.128478
146.3        0.119369
146.4        0.115964
146.5        0.121703
146.6        0.125289
146.7        0.123364
146.8        0.120365
146.9        0.112247
147          0.107628
147.1        0.112819
147.2        0.119591
147.3        0.128994
147.4           0.138
147.5        0.153785
147.6         0.16974
147.7        0.189388
147.8        0.197834
147.9         0.19233
148          0.192982
148.1        0.206831
148.2        0.228249
148.3        0.259346
148.4        0.282866
148.5        0.311692
148.6        0.329824
148.7        0.348046
148.8        0.356692
148.9        0.371496
149          0.386121
149.1        0.393355
149.2        0.392387
149.3        0.380617
149.4        0.369908
149.5        0.344133
149.6        0.347364
149.7        0.370892
149.8        0.391476
149.9        0.410702
150           0.41071
150.1        0.397605
150.2        0.373574
150.3        0.388201
150.4        0.393157
150.5        0.389633
150.6        0.369164
150.7        0.362132
150.8        0.366459
150.9        0.369814
151          0.356263
151.1        0.348742
151.2        0.339668
151.3        0.323895
151.4        0.317758
151.5        0.307753
151.6        0.297956
151.7        0.278041
151.8        0.268715
151.9        0.268441
152          0.270374
152.1        0.262579
152.2        0.257843
152.3        0.276131
152.4        0.296783
152.5        0.305527
152.6        0.283209
152.7        0.246465
152.8        0.228695
152.9          0.2239
153          0.215937
153.1        0.217092
153.2        0.212529
153.3        0.213479
153.4        0.197754
153.5        0.190198
153.6        0.188111
153.7        0.180132
153.8          0.1771
153.9        0.185096
154          0.187181
154.1         0.18813
154.2         0.18162
154.3        0.163816
154.4        0.162593
154.5        0.174434
154.6        0.178099
154.7        0.162588
154.8        0.157164
154.9        0.153972
155          0.157199
155.1        0.159625
155.2        0.159079
155.3        0.151608
155.4        0.145441
155.5        0.150488
155.6        0.154013
155.7         0.16562
155.8        0.174552
155.9        0.192169
156          0.209721
156.1        0.215859
156.2         0.21757
156.3        0.205968
156.4        0.197467
156.5        0.189039
156.6        0.181336
156.7        0.183986
156.8        0.188894
156.9        0.176697
157          0.160423
157.1        0.149978
157.2        0.146384
157.3        0.143393
157.4        0.146903
157.5        0.136697
157.6        0.134641
157.7        0.146736
157.8        0.163253
157.9        0.170612
158          0.169222
158.1        0.158295
158.2        0.151803
158.3        0.160383
158.4        0.171848
158.5         0.18036
158.6        0.181664
158.7        0.181241
158.8        0.181021
158.9        0.182945
159          0.187859
159.1        0.190087
159.2        0.178558
159.3        0.170814
159.4        0.172336
159.5        0.176993
159.6        0.181103
159.7        0.185722
159.8        0.187218
159.9        0.182514
160          0.176755
160.1        0.161725
160.2        0.145812
160.3        0.134478
160.4        0.131524
160.5        0.127554
160.6        0.116104
160.7        0.106992
160.8        0.108518
160.9         0.10823
161         0.0991239
161.1       0.0880238
161.2       0.0903948
161.3        0.102202
161.4        0.105993
161.5        0.104966
161.6        0.110555
161.7         0.11359
161.8        0.110026
161.9        0.115022
162          0.121572
162.1        0.123439
162.2        0.119129
162.3        0.126784
162.4        0.134563
162.5        0.141733
162.6        0.150766
162.7        0.152045
162.8        0.147485
162.9        0.150101
163          0.169961
163.1        0.200285
163.2        0.214406
163.3        0.220417
163.4        0.235365
163.5        0.261628
163.6        0.286819
163.7        0.316151
163.8        0.328428
163.9        0.319415
164          0.313232
164.1        0.316149
164.2        0.345777
164.3        0.377385
164.4        0.400277
164.5        0.414689
164.6         0.42156
164.7        0.447758
164.8        0.475344
164.9        0.498009
165          0.488847
165.1        0.444609
165.2        0.410032
165.3         0.38068
165.4        0.358658
165.5        0.361655
165.6        0.377767
165.7        0.398379
165.8        0.416831
165.9        0.412483
166          0.387362
166.1        0.360036
166.2        0.345791
166.3        0.349605
166.4        0.365418
166.5        0.371041
166.6        0.378763
166.7        0.389074
166.8        0.411441
166.9         0.43601
167          0.423703
167.1        0.413772
167.2        0.413167
167.3        0.437803
167.4        0.435105
167.5        0.428803
167.6        0.411827
167.7        0.373102
167.8        0.357512
167.9         0.34453
168          0.350356
168.1        0.354858
168.2        0.355744
168.3        0.357076
168.4        0.356841
168.5        0.353614
168.6        0.349912
168.7         0.35395
168.8        0.356885
168.9        0.364268
169          0.377637
169.1        0.388663
169.2        0.380745
169.3        0.358845
169.4        0.353109
169.5        0.349009
169.6        0.345907
169.7        0.357377
169.8        0.371913
169.9        0.368967
170          0.360073
170.1        0.359736
170.2        0.350608
170.3        0.326154
170.4        0.311911
170.5        0.306169
170.6        0.318436
170.7        0.358859
170.8        0.391483
170.9        0.433956
171          0.463441
171.1        0.468775
171.2        0.458443
171.3        0.447693
171.4        0.436015
171.5        0.426377
171.6        0.410702
171.7        0.386716
171.8        0.386507
171.9        0.402133
172          0.409995
172.1        0.408257
172.2        0.407091
172.3        0.432693
172.4        0.449323
172.5        0.449189
172.6        0.437547
172.7        0.424345
172.8        0.411439
172.9        0.401779
173          0.415506
173.1        0.436836
173.2        0.447507
173.3        0.474713
173.4        0.502009
173.5        0.513599
173.6        0.506636
173.7        0.501044
173.8        0.495558
173.9        0.513579
174          0.523561
174.1        0.514663
174.2        0.510528
174.3        0.514516
174.4        0.506996
174.5        0.503211
174.6        0.493436
174.7        0.489438
174.8        0.475767
174.9        0.473582
175          0.479622
175.1        0.472228
175.2        0.469345
175.3        0.487016
175.4        0.493261
175.5        0.485717
175.6        0.464061
175.7        0.439496
175.8        0.432498
175.9        0.443577
176          0.456109
176.1        0.455032
176.2        0.452814
176.3        0.445561
176.4        0.445577
176.5        0.464004
176.6        0.469101
176.7         0.47754
176.8         0.48504
176.9        0.489996
177          0.503544
177.1        0.512353
177.2        0.513692
177.3        0.514411
177.4        0.514376
177.5          0.5213
177.6        0.525299
177.7        0.516612
177.8        0.500887
177.9        0.494642
178          0.480937
178.1         0.45011
178.2        0.428187
178.3        0.428646
178.4         0.43678
178.5        0.443651
178.6        0.423877
178.7        0.378419
178.8        0.338905
178.9        0.320048
179          0.312823
179.1        0.314314
179.2        0.308893
179.3         0.29087
179.4        0.282922
179.5        0.262055
179.6        0.247249
179.7        0.229784
179.8        0.217599
179.9        0.213238
180           0.21953
180.1        0.230348
180.2        0.233235
180.3        0.218505
180.4        0.205798
180.5        0.212601
180.6        0.218427
180.7        0.208854
180.8         0.20114
180.9        0.192011
181          0.194059
181.1         0.20516
181.2        0.213438
181.3        0.227184
181.4        0.232241
181.5        0.239116
181.6        0.248895
181.7        0.253392
181.8        0.261856
181.9        0.266361
182          0.279605
182.1        0.311574
182.2        0.346363
182.3        0.363232
182.4        0.360568
182.5        0.360986
182.6        0.355501
182.7        0.356649
182.8        0.360282
182.9        0.353207
183          0.351444
183.1        0.358626
183.2        0.366576
183.3        0.384347
183.4        0.401634
183.5        0.416226
183.6        0.435211
183.7        0.454651
183.8        0.476513
183.9        0.514268
184          0.528922
184.1        0.510746
184.2        0.522876
184.3        0.567334
184.4        0.605733
184.5        0.622109
184.6        0.633598
184.7        0.641323
184.8        0.654165
184.9        0.659426
185          0.643808
185.1        0.636051
185.2        0.628058
185.3         0.61449
185.4        0.619172
185.5        0.630345
185.6        0.635563
185.7        0.611597
185.8        0.592235
185.9         0.55292
186           0.53977
186.1        0.539061
186.2        0.537937
186.3        0.513926
186.4        0.474584
186.5        0.440177
186.6        0.417877
186.7        0.401325
186.8        0.376465
186.9        0.355196
187          0.338108
187.1        0.339956
187.2        0.340838
187.3        0.336736
187.4        0.335879
187.5        0.343837
187.6        0.344473
187.7        0.355536
187.8        0.373099
187.9        0.405402
188           0.41844
188.1        0.414441
188.2        0.412109
188.3         0.40985
188.4        0.426342
188.5         0.44578
188.6         0.46369
188.7        0.479277
188.8        0.494645
188.9        0.507926
189           0.53244
189.1        0.560041
189.2        0.561888
189.3         0.56629
189.4        0.559745
189.5        0.528536
189.6         0.50326
189.7        0.486431
189.8        0.475876
189.9        0.476744
190          0.473767
190.1        0.466101
190.2        0.462221
190.3        0.450978
190.4           0.438
190.5        0.414242
190.6        0.399346
190.7        0.396171
190.8        0.385406
190.9        0.366142
191          0.357791
191.1        0.349915
191.2        0.344343
191.3        0.340663
191.4         0.34004
191.5        0.352968
191.6        0.364115
191.7        0.387304
191.8        0.411995
191.9        0.418431
192          0.420457
192.1        0.420638
192.2        0.414969
192.3        0.417776
192.4        0.418497
192.5        0.406816
192.6        0.401865
192.7        0.412592
192.8        0.416439
192.9         0.43035
193           0.43167
193.1        0.429605
193.2        0.434825
193.3        0.456966
193.4         0.46195
193.5        0.435164
193.6        0.425617
193.7        0.446633
193.8        0.473306
193.9        0.486249
194          0.485174
194.1         0.47173
194.2        0.483751
194.3        0.500987
194.4        0.499636
194.5        0.472047
194.6        0.463069
194.7        0.471893
194.8        0.482097
194.9        0.488361
195          0.510028
195.1        0.538919
195.2        0.580205
195.3        0.638464
195.4        0.664046
195.5        0.659653
195.6        0.641914
195.7        0.648508
195.8        0.658199
195.9        0.646202
196           0.66465
196.1        0.684202
196.2        0.699465
196.3        0.745904
196.4        0.746509
196.5        0.719158
196.6        0.711705
196.7         0.72461
196.8        0.725426
196.9        0.697213
197          0.676374
197.1         0.65573
197.2        0.636087
197.3        0.607535
197.4        0.584522
197.5        0.606008
197.6        0.625003
197.7        0.651951
197.8        0.639351
197.9        0.608584
198            0.5934
198.1        0.595029
198.2        0.598979
198.3         0.60183
198.4        0.607396
198.5        0.597416
198.6        0.573667
198.7        0.538224
198.8        0.509408
198.9        0.495621
199          0.500136
199.1        0.520817
199.2        0.550241
199.3        0.563583
199.4         0.55851
199.5        0.549073
199.6        0.534764
199.7        0.522135
199.8        0.518535
199.9        0.527268
200           0.55354
200.1        0.564692
200.2        0.580796
200.3         0.61492
200.4        0.640266
200.5        0.654739
200.6        0.657954
200.7        0.643611
200.8        0.637604
200.9        0.642792
201           0.66403
201.1        0.683625
201.2        0.693918
201.3        0.701849
201.4        0.697314
201.5        0.705602
201.6        0.713297
201.7        0.709608
201.8        0.696052
201.9        0.669935
202          0.651142
202.1        0.622832
202.2        0.605738
202.3         0.59903
202.4        0.591297
202.5        0.574209
202.6        0.538896
202.7        0.526167
202.8        0.519094
202.9        0.518413
203          0.520578
203.1        0.530073
203.2        0.534155
203.3        0.570846
203.4        0.587549
203.5        0.580544
203.6        0.575418
203.7        0.581324
203.8        0.593987
203.9        0.591399
204          0.578194
204.1         0.55797
204.2        0.566602
204.3        0.565349
204.4        0.552658
204.5        0.523071
204.6         0.51653
204.7        0.519252
204.8        0.517606
204.9        0.479966
205          0.443425
205.1         0.43165
205.2        0.428359
205.3        0.431395
205.4        0.433778
205.5        0.420407
205.6        0.402539
205.7        0.396144
205.8         0.38194
205.9        0.371114
206          0.368331
206.1        0.350237
206.2        0.343155
206.3        0.343666
206.4         0.34649
206.5        0.350934
206.6        0.348557
206.7        0.332601
206.8        0.321228
206.9        0.314685
207          0.307717
207.1        0.294866
207.2        0.285922
207.3        0.295962
207.4        0.298197
207.5        0.307089
207.6        0.316626
207.7        0.321446
207.8        0.317721
207.9        0.332745
208          0.354915
208.1         0.37315
208.2        0.385145
208.3        0.398687
208.4        0.416891
208.5        0.430999
208.6        0.453385
208.7        0.476144
208.8        0.499524
208.9        0.507158
209          0.517847
209.1        0.523678
209.2        0.519444
209.3         0.52153
209.4        0.523084
209.5        0.536401
209.6        0.549194
209.7         0.54812
209.8        0.558574
209.9        0.596056
210          0.622182
210.1        0.618983
210.2        0.631965
210.3        0.661327
210.4        0.679172
210.5        0.706108
210.6        0.707796
210.7        0.698339
210.8        0.685418
210.9        0.662097
211           0.63265
211.1        0.608741
211.2        0.597754
211.3        0.624578
211.4        0.670108
211.5        0.702869
211.6        0.714255
211.7        0.708924
211.8        0.690714
211.9        0.663935
212          0.656664
212.1         0.64317
212.2        0.638532
212.3        0.643191
212.4        0.658773
212.5        0.679859
212.6        0.699972
212.7        0.719518
212.8        0.742808
212.9        0.766314
213          0.772742
213.1        0.758771
213.2         0.74803
213.3        0.725003
213.4        0.713098
213.5        0.698819
213.6        0.705177
213.7         0.71025
213.8        0.707904
213.9        0.722847
214          0.737717
214.1        0.765325
214.2        0.758898
214.3        0.741631
214.4        0.709451
214.5        0.682856
214.6        0.667756
214.7        0.649155
214.8        0.649448
214.9        0.643096
215          0.620484
215.1        0.588937
215.2        0.562624
215.3         0.55016
215.4         0.51345
215.5        0.486547
215.6        0.487915
215.7        0.487863
215.8        0.491507
215.9        0.508761
216          0.519394
216.1        0.523634
216.2        0.522021
216.3        0.524798
216.4        0.523931
216.5        0.524657
216.6        0.520007
216.7        0.521437
216.8        0.536818
216.9        0.536467
217          0.534177
217.1          0.5248
217.2          0.5333
217.3        0.546538
217.4        0.550029
217.5         0.54806
217.6         0.55666
217.7        0.588362
217.8        0.618281
217.9        0.630356
218          0.621472
218.1        0.607725
218.2         0.60146
218.3        0.588741
218.4         0.58468
218.5        0.620964
218.6        0.641198
218.7        0.643504
218.8        0.641103
218.9        0.613329
219           0.60491
219.1         0.58646
219.2        0.572366
219.3        0.573174
219.4         0.58555
219.5        0.576343
219.6        0.558837
219.7        0.530141
219.8        0.517009
219.9        0.522574
220          0.536426
220.1         0.55081
220.2        0.538583
220.3        0.528393
220.4        0.510152
220.5        0.495691
220.6        0.492584
220.7        0.491103
220.8        0.483029
220.9        0.482211
221          0.476665
221.1        0.476728
221.2        0.474958
221.3         0.46831
221.4        0.470456
221.5        0.474653
221.6        0.487418
221.7        0.475551
221.8        0.451705
221.9        0.424215
222          0.413602
222.1        0.411064
222.2        0.409843
222.3        0.406424
222.4        0.419096
222.5        0.444564
222.6         0.46492
222.7        0.507017
222.8         0.53519
222.9        0.563687
223          0.563847
223.1        0.536308
223.2        0.505515
223.3        0.483799
223.4        0.464562
223.5        0.458837
223.6        0.457684
223.7        0.453127
223.8        0.452808
223.9         0.47081
224          0.501628
224.1        0.531883
224.2        0.559234
224.3        0.583211
224.4        0.590011
224.5        0.592434
224.6        0.599621
224.7        0.596766
224.8        0.609569
224.9        0.621479
225          0.637064
225.1         0.63312
225.2        0.640938
225.3        0.648897
225.4        0.669776
225.5        0.684961
225.6          0.7011
225.7        0.728757
225.8        0.762807
225.9        0.790007
226          0.797716
226.1        0.816656
226.2        0.816529
226.3        0.778714
226.4        0.724852
226.5        0.674035
226.6        0.669547
226.7        0.704738
226.8        0.740317
226.9         0.77026
227          0.782328
227.1        0.786255
227.2        0.796904
227.3        0.804571
227.4        0.784612
227.5         0.74779
227.6        0.732573
227.7        0.714675
227.8         0.71136
227.9        0.703094
228          0.678401
228.1        0.680228
228.2        0.666551
228.3        0.640123
228.4        0.614207
228.5        0.599864
228.6        0.598192
228.7        0.582306
228.8        0.585967
228.9        0.594515
229          0.593908
229.1        0.574755
229.2        0.556846
229.3        0.570658
229.4        0.587649
229.5        0.587671
229.6        0.605159
229.7        0.633427
229.8        0.651558
229.9        0.671657
230          0.683648
230.1        0.686805
230.2         0.68077
230.3        0.706166
230.4        0.724477
230.5        0.707958
230.6        0.679735
230.7        0.653566
230.8        0.668589
230.9        0.686799
231          0.687522
231.1        0.700748
231.2        0.706518
231.3        0.710924
231.4        0.737157
231.5        0.776927
231.6        0.793769
231.7        0.784781
231.8        0.785959
231.9        0.792742
232          0.788359
232.1        0.776684
232.2        0.755526
232.3        0.729073
232.4        0.702963
232.5        0.690371
232.6        0.690641
232.7        0.706697
232.8        0.725989
232.9        0.754221
233          0.761082
233.1        0.781178
233.2         0.79584
233.3        0.793337
233.4        0.812501
233.5        0.873183
233.6        0.906254
233.7        0.909744
233.8        0.915768
233.9        0.924924
234          0.911208
234.1        0.879177
234.2        0.840528
234.3        0.843019
234.4        0.860841
234.5         0.87042
234.6         0.90314
234.7        0.953816
234.8         0.98804
234.9         1.03715
235            1.0844
235.1         1.11006
235.2         1.14091
235.3         1.17033
235.4          1.2045
235.5         1.26867
235.6         1.32046
235.7         1.37378
235.8         1.42447
235.9         1.45633
236           1.46421
236.1         1.43311
236.2          1.4217
236.3         1.45638
236.4         1.47439
236.5         1.45587
236.6         1.43915
236.7         1.40573
236.8         1.43046
236.9         1.46231
237           1.46727
237.1         1.46049
237.2          1.4464
237.3          1.4491
237.4         1.40902
237.5         1.37187
237.6         1.35913
237.7         1.34568
237.8         1.34793
237.9          1.3385
238           1.31662
238.1         1.27648
238.2         1.25471
238.3         1.25294
238.4         1.24414
238.5         1.24676
238.6         1.23887
238.7         1.23794
238.8         1.22333
238.9         1.19387
239           1.18182
239.1         1.15795
239.2         1.14226
239.3          1.1219
239.4          1.0959
239.5         1.07636
239.6         1.06814
239.7         1.05041
239.8         1.04581
239.9         1.04836
240           1.07001
240.1         1.08537
240.2          1.0839
240.3         1.06708
240.4         1.08662
240.5         1.10361
240.6         1.09913
240.7         1.08524
240.8         1.07242
240.9         1.07366
241           1.07188
241.1          1.0782
241.2         1.09522
241.3         1.12811
241.4         1.14155
241.5         1.14992
241.6         1.14923
241.7         1.13914
241.8         1.13518
241.9         1.11495
242           1.11264
242.1         1.09341
242.2         1.08166
242.3         1.08091
242.4          1.0977
242.5         1.12253
242.6         1.13325
242.7         1.13863
242.8         1.13582
242.9         1.15492
243           1.17096
243.1         1.18596
243.2         1.20351
243.3         1.23112
243.4         1.26783
243.5         1.31516
243.6         1.34241
243.7          1.3436
243.8         1.36359
243.9          1.4133
244           1.47654
244.1         1.45904
244.2         1.42484
244.3         1.39806
244.4         1.40906
244.5         1.42985
244.6         1.40465
244.7         1.39268
244.8          1.3549
244.9         1.33668
245           1.33347
245.1          1.3629
245.2         1.36416
245.3         1.33111
245.4         1.32016
245.5         1.30268
245.6         1.29874
245.7         1.27794
245.8         1.25565
245.9         1.22302
246           1.22628
246.1         1.25025
246.2          1.2641
246.3          1.2814
246.4         1.25274
246.5         1.20233
246.6         1.13455
246.7         1.06004
246.8         1.02675
246.9         1.02618
247          0.968682
247.1        0.881394
247.2        0.840407
247.3        0.808085
247.4        0.796953
247.5        0.777776
247.6        0.765835
247.7        0.756068
247.8        0.755179
247.9        0.760301
248          0.771304
248.1        0.811401
248.2        0.845557
248.3        0.853636
248.4        0.843254
248.5        0.830578
248.6        0.838996
248.7        0.860894
248.8        0.863083
248.9        0.859932
249          0.851953
249.1        0.851649
249.2        0.836812
249.3        0.826455
249.4         0.82278
249.5        0.820535
249.6        0.821248
249.7        0.818823
249.8        0.787584
249.9        0.745025
250          0.710308
250.1        0.680167
250.2        0.661178
250.3        0.658152
250.4        0.662042
250.5        0.666628
250.6        0.668333
250.7        0.676411
250.8        0.674942
250.9        0.654244
251          0.636022
251.1        0.620922
251.2        0.613349
251.3        0.598525
251.4        0.593144
251.5        0.604226
251.6        0.625974
251.7           0.644
251.8        0.640829
251.9        0.624669
252          0.609416
252.1        0.615088
252.2        0.634694
252.3        0.653062
252.4        0.680036
252.5        0.709196
252.6        0.701983
252.7        0.682662
252.8        0.667646
252.9        0.685798
253          0.710184
253.1        0.738357
253.2        0.757757
253.3        0.783427
253.4        0.797565
253.5        0.800647
253.6        0.790122
253.7        0.797207
253.8        0.791662
253.9        0.787219
254          0.771104
254.1        0.759448
254.2        0.752648
254.3        0.757379
254.4         0.79175
254.5        0.844733
254.6        0.864187
254.7        0.875813
254.8         0.89998
254.9        0.940308
255           0.97413
255.1         1.02364
255.2         1.02358
255.3         1.01049
255.4         1.00852
255.5        0.999996
255.6         0.99967
255.7         1.01462
255.8         1.02718
255.9         1.06318
256           1.10619
256.1         1.14513
256.2          1.1653
256.3         1.16646
256.4         1.15532
256.5         1.12565
256.6         1.09573
256.7         1.05583
256.8         1.00785
256.9        0.946066
257          0.905938
257.1        0.882325
257.2        0.865189
257.3        0.847709
257.4        0.854772
257.5        0.864014
257.6        0.854422
257.7        0.865014
257.8        0.913535
257.9        0.920791
258           0.90334
258.1        0.902806
258.2        0.898237
258.3        0.896221
258.4        0.868702
258.5        0.849798
258.6        0.841959
258.7        0.823337
258.8        0.798124
258.9         0.78493
259          0.777367
259.1        0.793161
259.2        0.833344
259.3        0.872829
259.4        0.885662
259.5         0.88209
259.6        0.871185
259.7         0.85554
259.8        0.835211
259.9        0.822388
260          0.813535
260.1        0.830607
260.2        0.847778
260.3        0.848252
260.4        0.818693
260.5        0.777144
260.6        0.764611
260.7        0.728495
260.8        0.691047
260.9        0.648749
261          0.624062
261.1        0.596933
261.2        0.564642
261.3        0.566683
261.4        0.574416
261.5        0.600536
261.6        0.624432
261.7        0.646163
261.8        0.667764
261.9        0.676191
262          0.682052
262.1        0.705456
262.2        0.708301
262.3        0.719761
262.4        0.747412
262.5        0.791832
262.6        0.814957
262.7        0.795715
262.8        0.790207
262.9        0.782661
263          0.785036
263.1        0.793615
263.2        0.803301
263.3        0.817535
263.4        0.835599
263.5        0.826564
263.6        0.816763
263.7         0.81516
263.8        0.802875
263.9        0.803112
264          0.829894
264.1        0.839823
264.2        0.827953
264.3        0.834804
264.4        0.848371
264.5        0.855022
264.6        0.881283
264.7          0.8785
264.8        0.886354
264.9        0.924403
265           0.96856
265.1        0.993552
265.2        0.985712
265.3        0.974989
265.4        0.969278
265.5        0.952063
265.6        0.939198
265.7        0.924645
265.8        0.936821
265.9        0.938259
266          0.932551
266.1        0.947325
266.2        0.941293
266.3        0.959541
266.4        0.985527
266.5          1.0079
266.6         1.01825
266.7         1.01663
266.8         1.00489
266.9         1.00459
267           1.00265
267.1        0.999516
267.2         1.00414
267.3         1.01174
267.4          1.0146
267.5         1.01641
267.6         1.01937
267.7         1.03179
267.8         1.02474
267.9         1.01049
268           1.01657
268.1         1.00328
268.2         1.01829
268.3         1.02334
268.4         1.02199
268.5         1.00727
268.6        0.977908
268.7        0.951869
268.8         0.94937
268.9        0.984566
269           1.01927
269.1         1.05323
269.2         1.07857
269.3         1.12042
269.4         1.14682
269.5         1.11567
269.6         1.05809
269.7         1.00746
269.8         1.01147
269.9         1.02493
270           1.04774
270.1         1.10442
270.2         1.14383
270.3          1.1737
270.4         1.19567
270.5         1.23731
270.6         1.25197
270.7         1.26727
270.8         1.26921
270.9         1.26203
271            1.2708
271.1         1.25748
271.2          1.2226
271.3          1.1703
271.4          1.1452
271.5          1.1161
271.6         1.10358
271.7          1.0859
271.8         1.07311
271.9         1.08406
272           1.08686
272.1         1.07967
272.2         1.06327
272.3         1.03516
272.4         1.05183
272.5         1.09276
272.6         1.12482
272.7         1.12963
272.8         1.11537
272.9         1.11895
273           1.14701
273.1         1.18565
273.2         1.19345
273.3         1.21735
273.4         1.24601
273.5         1.26473
273.6         1.27251
273.7         1.27685
273.8         1.25789
273.9         1.24376
274           1.26728
274.1          1.2897
274.2         1.30119
274.3         1.30725
274.4         1.32249
274.5          1.3412
274.6         1.37247
274.7         1.37064
274.8         1.36163
274.9          1.3627
275           1.36471
275.1         1.32242
275.2         1.28861
275.3         1.26977
275.4         1.28341
275.5          1.2975
275.6         1.30793
275.7         1.35899
275.8         1.39974
275.9          1.4167
276            1.4232
276.1         1.41354
276.2         1.38595
276.3         1.37154
276.4         1.38627
276.5         1.38666
276.6          1.3986
276.7         1.37559
276.8         1.36583
276.9          1.3693
277           1.37702
277.1         1.39445
277.2         1.43546
277.3         1.50489
277.4          1.5381
277.5           1.537
277.6         1.51148
277.7         1.47059
277.8          1.4664
277.9         1.48129
278            1.5074
278.1         1.52618
278.2         1.54821
278.3         1.56368
278.4         1.56083
278.5         1.56767
278.6         1.57886
278.7         1.59425
278.8         1.57518
278.9         1.53021
279            1.4703
279.1         1.40006
279.2         1.34586
279.3         1.35316
279.4          1.4058
279.5         1.41888
279.6         1.40614
279.7         1.40285
279.8         1.41138
279.9         1.41967
280           1.46853
280.1         1.50698
280.2         1.51559
280.3         1.49379
280.4         1.48931
280.5         1.51933
280.6         1.55453
280.7         1.60567
280.8         1.65077
280.9          1.7074
281           1.72285
281.1         1.68778
281.2          1.6573
281.3         1.62492
281.4         1.59131
281.5         1.56924
281.6          1.5498
281.7          1.5078
281.8         1.48755
281.9         1.46167
282           1.45685
282.1         1.45252
282.2         1.43807
282.3         1.42423
282.4         1.40848
282.5          1.4162
282.6         1.41301
282.7         1.41772
282.8         1.44166
282.9         1.49078
283           1.54955
283.1         1.60659
283.2         1.63111
283.3         1.63572
283.4         1.62815
283.5         1.63062
283.6         1.63488
283.7         1.63925
283.8         1.60413
283.9         1.56399
284           1.52678
284.1         1.48943
284.2         1.43943
284.3         1.39781
284.4         1.35797
284.5         1.30703
284.6          1.2734
284.7         1.24558
284.8         1.24158
284.9         1.23214
285           1.23977
285.1         1.25624
285.2          1.2949
285.3         1.32031
285.4          1.3381
285.5         1.35991
285.6         1.38836
285.7         1.45424
285.8         1.53951
285.9         1.64514
286           1.66479
286.1         1.62039
286.2         1.63438
286.3         1.67587
286.4         1.73174
286.5         1.79549
286.6          1.8371
286.7         1.86117
286.8         1.89833
286.9         1.96621
287           2.03542
287.1         2.08509
287.2           2.065
287.3         2.01868
287.4          2.0112
287.5         2.00517
287.6         2.01606
287.7         2.00106
287.8         2.01073
287.9         2.04949
288           2.06669
288.1         2.12412
288.2         2.15619
288.3         2.13909
288.4         2.13318
288.5         2.10415
288.6         2.08167
288.7         2.08415
288.8         2.08008
288.9         2.07747
289           2.12161
289.1         2.18972
289.2          2.2328
289.3         2.24428
289.4         2.24256
289.5          2.2541
289.6         2.24162
289.7         2.20176
289.8         2.17112
289.9          2.1319
290           2.13069
290.1         2.10719
290.2         2.08126
290.3         2.04983
290.4         2.02711
290.5          2.0169
290.6         2.00064
290.7         1.96405
290.8         1.90045
290.9         1.83023
291           1.78698
291.1         1.77117
291.2         1.72896
291.3         1.68644
291.4         1.67898
291.5         1.70097
291.6         1.72193
291.7         1.73062
291.8         1.70887
291.9         1.70967
292           1.74016
292.1         1.75579
292.2         1.75066
292.3          1.7016
292.4         1.65655
292.5         1.62322
292.6         1.63116
292.7         1.65231
292.8         1.68462
292.9         1.72752
293           1.74128
293.1         1.70475
293.2         1.69534
293.3         1.74196
293.4         1.79423
293.5         1.81145
293.6          1.8306
293.7         1.85352
293.8         1.86494
293.9         1.89771
294           1.90563
294.1         1.89809
294.2           1.912
294.3         1.89385
294.4         1.86812
294.5          1.8119
294.6         1.75532
294.7         1.71939
294.8         1.68777
294.9         1.65778
295           1.65742
295.1         1.69477
295.2         1.70433
295.3         1.71095
295.4         1.72719
295.5         1.75638
295.6         1.75552
295.7         1.77184
295.8         1.79132
295.9         1.82326
296           1.88324
296.1         1.90695
296.2         1.91255
296.3         1.87052
296.4         1.83331
296.5         1.78765
296.6         1.76825
296.7         1.73843
296.8         1.71767
296.9         1.70191
297           1.71846
297.1         1.72061
297.2         1.69684
297.3         1.64079
297.4         1.61946
297.5         1.60672
297.6         1.56644
297.7          1.4871
297.8         1.41045
297.9         1.34987
298           1.32133
298.1         1.29855
298.2         1.26859
298.3         1.27234
298.4         1.27116
298.5         1.27714
298.6         1.26891
298.7         1.26073
298.8         1.25788
298.9         1.26388
299            1.2471
299.1         1.20426
299.2         1.17645
299.3         1.18982
299.4         1.23265
299.5         1.28368
299.6         1.32091
299.7         1.36007
299.8         1.37254
299.9          1.3608
300           1.35948
300.1         1.38115
300.2         1.41192
300.3         1.43215
300.4         1.44554
300.5           1.418
300.6         1.41777
300.7         1.42267
300.8         1.42322
300.9         1.39618
301           1.37672
301.1         1.39238
301.2         1.42162
301.3         1.42087
301.4         1.40373
301.5         1.40786
301.6         1.42045
301.7         1.41623
301.8         1.41738
301.9         1.38697
302           1.37941
302.1         1.38029
302.2         1.40775
302.3         1.41228
302.4         1.42276
302.5         1.48675
302.6         1.55528
302.7         1.64599
302.8         1.71573
302.9         1.77398
303           1.81015
303.1         1.79516
303.2          1.7654
303.3         1.74861
303.4         1.74733
303.5         1.74103
303.6         1.71427
303.7         1.65117
303.8         1.60977
303.9         1.56195
304           1.49981
304.1         1.45685
304.2         1.40188
304.3         1.36819
304.4          1.3384
304.5         1.31231
304.6         1.31148
304.7          1.3038
304.8         1.27932
304.9         1.22157
305           1.18614
305.1         1.15836
305.2         1.16385
305.3         1.20109
305.4         1.23911
305.5         1.29981
305.6         1.32314
305.7          1.3341
305.8         1.31483
305.9         1.31288
306           1.31693
306.1         1.29368
306.2         1.27022
306.3          1.2638
306.4         1.27756
306.5         1.29799
306.6         1.32271
306.7         1.33276
306.8         1.34061
306.9         1.36188
307           1.38775
307.1         1.39556
307.2         1.40885
307.3         1.41509
307.4         1.40847
307.5         1.42794
307.6         1.46752
307.7         1.49101
307.8         1.50597
307.9         1.51277
308           1.56161
308.1         1.65438
308.2         1.71805
308.3         1.72044
308.4         1.68499
308.5         1.61028
308.6         1.55298
308.7          1.5051
308.8         1.50237
308.9           1.529
309            1.5255
309.1         1.49938
309.2         1.49379
309.3         1.50251
309.4         1.51011
309.5         1.49094
309.6         1.48995
309.7         1.54033
309.8         1.57798
309.9         1.64138
310           1.68773
310.1         1.72164
310.2         1.74675
310.3          1.7575
310.4         1.79682
310.5         1.88167
310.6         1.95407
310.7         1.99852
310.8         2.03035
310.9         2.04296
311           2.03677
311.1         2.01481
311.2         1.99458
311.3         2.00091
311.4         2.06255
311.5         2.10718
311.6         2.15725
311.7         2.14627
311.8         2.16326
311.9          2.2227
312           2.27432
312.1         2.29173
312.2         2.27633
312.3         2.24403
312.4         2.21248
312.5         2.17091
312.6         2.12434
312.7         2.11696
312.8         2.12544
312.9         2.14156
313           2.17272
313.1         2.19642
313.2         2.21924
313.3         2.21188
313.4          2.1667
313.5          2.1184
313.6         2.04292
313.7          1.9552
313.8         1.90838
313.9         1.90135
314           1.88008
314.1         1.87174
314.2         1.84235
314.3         1.84312
314.4         1.84322
314.5         1.81666
314.6         1.78735
314.7         1.78134
314.8         1.76894
314.9         1.77593
315           1.78953
315.1          1.8087
315.2         1.81859
315.3          1.8554
315.4         1.89326
315.5         1.94714
315.6         1.94689
315.7         1.95215
315.8         1.94396
315.9         1.91013
316           1.86881
316.1          1.8687
316.2         1.92399
316.3         2.01868
316.4         2.06221
316.5         2.12515
316.6         2.17857
316.7         2.25129
316.8         2.28132
316.9         2.24339
317           2.26038
317.1         2.29989
317.2         2.32838
317.3         2.34234
317.4         2.29675
317.5         2.26923
317.6         2.28049
317.7          2.2602
317.8         2.25646
317.9         2.30278
318           2.32806
318.1         2.40155
318.2         2.44184
318.3         2.41384
318.4          2.4125
318.5         2.43246
318.6         2.36583
318.7         2.27073
318.8         2.20054
318.9         2.13593
319           2.11306
319.1          2.0582
319.2         2.03286
319.3         2.05488
319.4         2.09986
319.5         2.12329
319.6         2.15384
319.7         2.23493
319.8          2.2715
319.9         2.27296
320           2.23524
320.1         2.20408
320.2         2.15459
320.3         2.12606
320.4          2.0953
320.5         2.10021
320.6         2.14343
320.7         2.17081
320.8         2.15485
320.9         2.09285
321           2.06547
321.1         2.06525
321.2         2.11226
321.3         2.19926
321.4         2.25222
321.5         2.29573
321.6         2.29951
321.7         2.30694
321.8         2.29997
321.9         2.26797
322           2.21177
322.1         2.16001
322.2         2.15754
322.3         2.15177
322.4         2.15312
322.5         2.11049
322.6          2.0618
322.7         2.00019
322.8         1.96225
322.9         1.96054
323           1.96187
323.1         2.01051
323.2         2.03727
323.3         2.06332
323.4         2.04914
323.5         1.97516
323.6         1.92629
323.7         1.87717
323.8         1.85143
323.9         1.76787
324           1.71085
324.1         1.71172
324.2         1.74333
324.3         1.80246
324.4          1.8297
324.5         1.87212
324.6         1.92666
324.7         1.99982
324.8         2.01431
324.9         1.95244
325           1.87981
325.1         1.80193
325.2         1.75713
325.3         1.71841
325.4         1.68818
325.5         1.67064
325.6           1.655
325.7         1.65152
325.8         1.61993
325.9         1.60092
326           1.58875
326.1          1.5747
326.2         1.55322
326.3         1.49593
326.4         1.43021
326.5         1.37064
326.6         1.35742
326.7          1.3773
326.8         1.40069
326.9         1.44819
327           1.48678
327.1         1.52567
327.2         1.54142
327.3         1.52869
327.4         1.52435
327.5         1.49003
327.6         1.46829
327.7         1.46627
327.8         1.47384
327.9         1.50751
328           1.52423
328.1         1.50948
328.2         1.50826
328.3         1.48264
328.4          1.4713
328.5         1.48401
328.6         1.49179
328.7         1.49996
328.8         1.53545
328.9         1.61563
329             1.686
329.1         1.75399
329.2         1.80016
329.3         1.83338
329.4         1.83979
329.5         1.83056
329.6         1.85736
329.7         1.91362
329.8         1.94011
329.9          1.9233
330           1.92818
330.1         1.89108
330.2         1.86992
330.3         1.86382
330.4         1.85853
330.5         1.87619
330.6         1.89695
330.7         1.95048
330.8         1.98197
330.9         1.94031
331           1.92365
331.1         1.92062
331.2         1.92176
331.3         1.92516
331.4         1.95678
331.5         2.03598
331.6          2.0691
331.7         2.06414
331.8         2.06735
331.9         2.09698
332           2.14983
332.1         2.14941
332.2         2.10714
332.3         2.05297
332.4         2.07139
332.5         2.10683
332.6         2.14078
332.7         2.17505
332.8          2.2227
332.9         2.29104
333           2.32357
333.1         2.32501
333.2         2.32897
333.3         2.31725
333.4         2.31598
333.5          2.3105
333.6          2.3258
333.7         2.33588
333.8         2.37087
333.9         2.35415
334           2.31109
334.1         2.30447
334.2         2.34949
334.3         2.40495
334.4            2.46
334.5         2.43542
334.6         2.39726
334.7          2.3908
334.8         2.37639
334.9         2.38554
335           2.33095
335.1         2.26847
335.2         2.25493
335.3         2.27564
335.4         2.28356
335.5         2.26438
335.6         2.23675
335.7         2.19003
335.8         2.14818
335.9         2.12643
336           2.14641
336.1         2.17952
336.2         2.19624
336.3         2.20119
336.4         2.15761
336.5         2.11737
336.6         2.13642
336.7         2.15726
336.8         2.13378
336.9         2.10909
337           2.10738
337.1         2.13835
337.2          2.1968
337.3         2.24574
337.4         2.27706
337.5         2.32808
337.6         2.34776
337.7         2.40276
337.8         2.44896
337.9          2.5069
338           2.56005
338.1          2.5516
338.2         2.53586
338.3         2.46514
338.4         2.42498
338.5         2.36256
338.6          2.3366
338.7         2.33419
338.8         2.32946
338.9         2.36226
339           2.35129
339.1         2.36518
339.2         2.33927
339.3         2.26706
339.4          2.2378
339.5         2.21771
339.6         2.21229
339.7         2.23918
339.8         2.29208
339.9         2.28301
340           2.26623
340.1         2.19943
340.2         2.16285
340.3         2.14461
340.4         2.12333
340.5         2.09351
340.6         2.04275
340.7         2.02345
340.8         1.97156
340.9         1.90646
341           1.88347
341.1         1.88764
341.2         1.87171
341.3         1.86166
341.4         1.83632
341.5         1.78936
341.6         1.75361
341.7         1.74854
341.8         1.75399
341.9         1.78071
342           1.80024
342.1         1.80302
342.2         1.80727
342.3         1.79293
342.4         1.77513
342.5         1.78454
342.6         1.84831
342.7         1.91284
342.8         1.95813
342.9         1.94835
343           1.96416
343.1         1.93697
343.2         1.91291
343.3         1.90253
343.4         1.90018
343.5         1.91681
343.6         1.95297
343.7          2.0047
343.8         2.02119
343.9         2.01344
344           2.01597
344.1         2.05396
344.2         2.06599
344.3         2.05706
344.4         2.07916
344.5         2.14621
344.6         2.19854
344.7             2.2
344.8         2.16027
344.9         2.09588
345             2.094
345.1         2.12224
345.2         2.14616
345.3         2.14249
345.4         2.11245
345.5         2.05991
345.6         2.02986
345.7         2.01895
345.8         2.00755
345.9          2.0228
346           2.03814
346.1         2.03636
346.2         2.03259
346.3         2.01391
346.4         2.01325
346.5         2.03289
346.6         2.05749
346.7         2.09875
346.8         2.13888
346.9         2.09939
347           2.04928
347.1          2.0334
347.2         2.05227
347.3         2.07125
347.4         2.06187
347.5         2.06959
347.6         2.06004
347.7         2.04181
347.8         2.03505
347.9          2.0223
348           1.99919
348.1          1.9579
348.2         1.93986
348.3         1.94272
348.4         1.98863
348.5         2.03626
348.6         2.04608
348.7         2.06595
348.8         2.06638
348.9         2.02658
349           2.01862
349.1         2.05049
349.2          2.0362
349.3         2.00068
349.4         1.98477
349.5         1.97086
349.6         1.94698
349.7         1.93797
349.8          1.9266
349.9         1.93742
350            1.9439
350.1         1.94071
350.2         1.96749
350.3         1.96906
350.4           1.964
350.5         1.95952
350.6         1.95346
350.7         1.96891
350.8         2.01059
350.9         2.09938
351           2.14308
351.1         2.11645
351.2         2.09146
351.3         2.10414
351.4         2.13908
351.5         2.17921
351.6         2.18175
351.7         2.15861
351.8         2.13735
351.9         2.17037
352           2.22259
352.1         2.31248
352.2         2.36763
352.3         2.40014
352.4         2.41032
352.5         2.44232
352.6         2.49664
352.7           2.472
352.8         2.44662
352.9         2.41796
353           2.38857
353.1         2.41365
353.2         2.48929
353.3          2.5752
353.4         2.61451
353.5         2.67966
353.6         2.66816
353.7         2.64975
353.8         2.63671
353.9         2.66302
354           2.63499
354.1         2.54849
354.2         2.49674
354.3         2.44625
354.4          2.3822
354.5           2.345
354.6         2.37064
354.7         2.37879
354.8         2.40664
354.9         2.40385
355            2.3161
355.1         2.25772
355.2         2.24344
355.3         2.20306
355.4         2.22416
355.5         2.26246
355.6         2.24833
355.7         2.22975
355.8         2.24276
355.9         2.28384
356           2.31916
356.1         2.29789
356.2         2.28462
356.3         2.26146
356.4         2.23412
356.5         2.19403
356.6         2.16091
356.7         2.11534
356.8         2.05487
356.9         2.02204
357           2.05701
357.1         2.11916
357.2         2.16557
357.3         2.18213
357.4         2.22863
357.5         2.25864
357.6         2.26789
357.7         2.31174
357.8         2.36738
357.9         2.38742
358           2.38758
358.1         2.34849
358.2         2.32314
358.3         2.27074
358.4         2.25441
358.5         2.27586
358.6         2.28284
358.7         2.29435
358.8         2.31191
358.9         2.36096
359           2.38186
359.1         2.36491
359.2         2.34066
359.3         2.27428
359.4         2.19307
359.5         2.16451
359.6         2.17782
359.7         2.23547
359.8         2.29839
359.9         2.32179
360           2.36018
360.1         2.34944
360.2          2.3204
360.3         2.24834
360.4          2.2115
360.5         2.19542
360.6         2.21114
360.7         2.18357
360.8          2.1424
360.9         2.12554
361           2.15195
361.1         2.16753
361.2          2.1281
361.3          2.0804
361.4         2.04781
361.5         2.02667
361.6         1.99284
361.7         1.93361
361.8          1.8904
361.9         1.83757
362           1.82953
362.1         1.87197
362.2          1.9303
362.3         2.03246
362.4         2.08062
362.5         2.09271
362.6         2.08409
362.7         2.11345
362.8         2.13188
362.9         2.14124
363           2.11471
363.1         2.08878
363.2         2.10571
363.3         2.14355
363.4         2.15518
363.5         2.19724
363.6         2.26659
363.7         2.35109
363.8         2.45919
363.9         2.53066
364           2.56069
364.1          2.6017
364.2         2.61112
364.3         2.63011
364.4         2.63835
364.5         2.63828
364.6         2.63125
364.7         2.58141
364.8         2.54136
364.9         2.54106
365           2.53859
365.1         2.54014
365.2         2.57852
365.3         2.61342
365.4         2.61544
365.5         2.61629
365.6         2.59271
365.7         2.50018
365.8         2.43376
365.9         2.42958
366           2.41888
366.1         2.39585
366.2         2.34526
366.3         2.33568
366.4          2.2973
366.5          2.2647
366.6         2.22707
366.7          2.2107
366.8         2.21366
366.9         2.24357
367           2.27052
367.1         2.33525
367.2         2.33749
367.3         2.30632
367.4         2.31099
367.5          2.3392
367.6         2.37652
367.7          2.4042
367.8         2.41379
367.9         2.44977
368           2.47082
368.1         2.52286
368.2         2.56554
368.3          2.5948
368.4         2.61754
368.5         2.57832
368.6         2.55365
368.7         2.51404
368.8         2.49131
368.9         2.46777
369           2.43047
369.1         2.38942
369.2         2.34775
369.3         2.36532
369.4          2.3805
369.5         2.42624
369.6         2.45781
369.7         2.48246
369.8         2.45359
369.9         2.38976
370           2.35662
370.1         2.32805
370.2         2.29657
370.3         2.29841
370.4         2.29925
370.5         2.28882
370.6         2.27036
370.7         2.28051
370.8         2.32622
370.9         2.42031
371           2.51652
371.1         2.55731
371.2         2.62287
371.3         2.66242
371.4         2.70547
371.5         2.71771
371.6         2.74114
371.7          2.7343
371.8         2.73788
371.9         2.78073
372           2.82751
372.1         2.86827
372.2         2.89939
372.3         2.94084
372.4         2.90627
372.5         2.86204
372.6           2.825
372.7         2.73785
372.8         2.69515
372.9         2.69889
373           2.70146
373.1         2.63441
373.2          2.6209
373.3         2.65997
373.4         2.65382
373.5         2.59637
373.6         2.55344
373.7         2.55106
373.8         2.59964
373.9          2.6661
374           2.72088
374.1         2.77134
374.2         2.81294
374.3         2.79228
374.4         2.78358
374.5          2.7832
374.6         2.73185
374.7         2.69043
374.8         2.67569
374.9         2.66016
375           2.63106
375.1         2.57195
375.2         2.55287
375.3         2.56023
375.4         2.58118
375.5          2.6277
375.6         2.61553
375.7         2.56386
375.8         2.50498
375.9         2.43705
376           2.39592
376.1         2.36078
376.2         2.33325
376.3         2.33229
376.4         2.30289
376.5         2.27575
376.6         2.22153
376.7         2.18441
376.8         2.13944
376.9         2.08025
377           2.05794
377.1         2.06621
377.2         2.06383
377.3         2.01726
377.4         1.98111
377.5         1.97889
377.6         1.99365
377.7         1.98644
377.8         1.95788
377.9          1.9676
378           2.01234
378.1         2.03318
378.2         2.01611
378.3         2.01492
378.4         2.04411
378.5         2.05857
378.6         2.04955
378.7         2.03355
378.8         1.99713
378.9          1.9322
379           1.89839
379.1         1.91004
379.2         1.96674
379.3         2.00056
379.4         1.98368
379.5         1.96849
379.6         1.96575
379.7         1.91527
379.8         1.90825
379.9         1.87969
380           1.85861
380.1         1.86579
380.2         1.89043
380.3         1.91779
380.4         1.98297
380.5         2.02544
380.6         2.03727
380.7         2.05386
380.8         1.99829
380.9         1.99414
381            2.0131
381.1         2.03923
381.2         2.05567
381.3         2.06402
381.4         2.06967
381.5         2.04902
381.6         2.03275
381.7         1.99402
381.8         1.98067
381.9         1.97647
382           1.99242
382.1         2.00701
382.2         1.99582
382.3         1.99053
382.4         1.98709
382.5         1.98642
382.6         1.99358
382.7         2.03054
382.8          2.1027
382.9         2.12704
383           2.12466
383.1         2.13425
383.2         2.14718
383.3         2.19658
383.4           2.254
383.5          2.3037
383.6         2.28024
383.7         2.26422
383.8         2.26314
383.9         2.27644
384           2.26414
384.1         2.24025
384.2         2.24465
384.3         2.26559
384.4         2.30992
384.5         2.37604
384.6         2.44262
384.7         2.53301
384.8         2.58566
384.9         2.58291
385            2.5888
385.1         2.61597
385.2          2.6717
385.3         2.68329
385.4         2.67682
385.5         2.66913
385.6         2.64409
385.7         2.64324
385.8          2.6551
385.9         2.67628
386           2.70193
386.1         2.75432
386.2         2.77655
386.3         2.75621
386.4         2.73396
386.5         2.74515
386.6          2.7338
386.7          2.7126
386.8         2.68005
386.9         2.64062
387           2.65657
387.1          2.6895
387.2         2.70332
387.3          2.6874
387.4         2.65593
387.5         2.63128
387.6         2.59318
387.7         2.56289
387.8         2.56664
387.9         2.53254
388             2.489
388.1         2.48196
388.2         2.44664
388.3         2.40341
388.4         2.35916
388.5         2.32151
388.6         2.27629
388.7         2.24423
388.8         2.21241
388.9         2.20684
389           2.18389
389.1         2.20323
389.2         2.23878
389.3         2.27555
389.4         2.32719
389.5          2.3699
389.6         2.42117
389.7         2.41985
389.8         2.41006
389.9         2.36298
390           2.32303
390.1         2.27529
390.2          2.2249
390.3         2.15128
390.4         2.12357
390.5         2.11929
390.6         2.17214
390.7         2.25035
390.8         2.30544
390.9         2.33813
391            2.3187
391.1         2.27895
391.2         2.26301
391.3         2.27585
391.4         2.30074
391.5         2.31122
391.6         2.27361
391.7          2.2328
391.8          2.2096
391.9         2.23191
392           2.29132
392.1         2.34476
392.2         2.33342
392.3         2.26038
392.4         2.23629
392.5         2.22995
392.6         2.24245
392.7          2.2102
392.8         2.16481
392.9         2.13431
393           2.13017
393.1         2.12991
393.2          2.1311
393.3         2.15264
393.4         2.18192
393.5         2.19308
393.6         2.19768
393.7         2.21646
393.8         2.22637
393.9         2.24677
394           2.24462
394.1         2.21443
394.2         2.23584
394.3         2.25194
394.4         2.31297
394.5         2.35093
394.6          2.3876
394.7         2.46938
394.8         2.56258
394.9         2.62957
395           2.60877
395.1         2.60206
395.2         2.64712
395.3         2.65026
395.4         2.63591
395.5         2.59845
395.6         2.58593
395.7         2.61779
395.8         2.64727
395.9         2.65636
396           2.67425
396.1           2.642
396.2         2.61748
396.3         2.61471
396.4         2.60447
396.5         2.62839
396.6          2.6817
396.7          2.7064
396.8         2.69008
396.9         2.69319
397           2.71133
397.1         2.74292
397.2         2.72623
397.3         2.68454
397.4         2.71128
397.5         2.72169
397.6         2.76218
397.7         2.81275
397.8          2.8489
397.9         2.87218
398           2.90572
398.1         2.92127
398.2         2.94596
398.3             2.9
398.4         2.90678
398.5         2.93839
398.6         2.93981
398.7         2.94386
398.8         2.99687
398.9         2.96255
399            2.9277
399.1         2.87824
399.2         2.87399
399.3         2.90777
399.4         2.95503
399.5         2.94254
399.6         2.94648
399.7          2.9387
399.8         2.99757
399.9         3.06623
400           3.09752
400.1         3.09374
400.2         3.13659
400.3          3.1947
400.4          3.2629
400.5         3.29044
400.6         3.26351
400.7         3.25805
400.8         3.34764
400.9         3.48057
401           3.54065
401.1         3.52153
401.2         3.50666
401.3         3.50594
401.4         3.54627
401.5         3.56193
401.6         3.51827
401.7         3.50365
401.8          3.5517
401.9           3.534
402           3.47809
402.1         3.41896
402.2         3.37026
402.3         3.32506
402.4         3.34449
402.5         3.37808
402.6         3.42694
402.7         3.43561
402.8         3.45543
402.9          3.4577
403            3.4683
403.1         3.48618
403.2         3.49445
403.3         3.49093
403.4         3.42933
403.5         3.43386
403.6          3.3955
403.7         3.35083
403.8         3.30044
403.9         3.26741
404           3.22232
404.1          3.1928
404.2         3.20313
404.3         3.24211
404.4         3.22164
404.5         3.13398
404.6         3.09237
404.7         3.15409
404.8         3.20464
404.9         3.24122
405           3.22369
405.1         3.19989
405.2         3.16504
405.3         3.13665
405.4         3.14268
405.5         3.11491
405.6         3.11115
405.7         3.15724
405.8         3.22701
405.9         3.26444
406           3.17981
406.1         3.00843
406.2         2.91477
406.3         2.90699
406.4         2.86929
406.5          2.8156
406.6         2.77364
406.7         2.74048
406.8         2.73468
406.9         2.72496
407           2.69658
407.1         2.65561
407.2         2.65176
407.3         2.67785
407.4         2.71146
407.5          2.7325
407.6         2.71124
407.7         2.65438
407.8         2.61724
407.9          2.5579
408           2.49398
408.1         2.45922
408.2         2.44246
408.3         2.40009
408.4         2.37023
408.5         2.39395
408.6         2.41641
408.7         2.43086
408.8         2.39577
408.9          2.3328
409           2.30184
409.1         2.30468
409.2         2.29632
409.3         2.29489
409.4         2.26454
409.5         2.23984
409.6         2.22439
409.7         2.17574
409.8         2.16144
409.9         2.13515
410           2.13601
410.1         2.19909
410.2         2.23467
410.3         2.28099
410.4         2.32469
410.5         2.39093
410.6         2.39839
410.7         2.38869
410.8         2.41071
410.9         2.40145
411           2.38393
411.1         2.36061
411.2          2.3495
411.3         2.34044
411.4         2.30655
411.5         2.33266
411.6         2.37281
411.7         2.40015
411.8         2.41803
411.9         2.40659
412            2.3736
412.1          2.3429
412.2         2.31846
412.3         2.31116
412.4         2.28363
412.5         2.25009
412.6         2.22828
412.7         2.20332
412.8         2.23573
412.9         2.27782
413           2.31955
413.1         2.36769
413.2         2.39179
413.3         2.39817
413.4         2.40543
413.5         2.40705
413.6         2.36547
413.7         2.28376
413.8         2.29819
413.9         2.34524
414           2.39974
414.1         2.44687
414.2          2.5039
414.3         2.54799
414.4          2.5573
414.5         2.55426
414.6         2.56754
414.7         2.54986
414.8         2.56605
414.9         2.59504
415           2.62462
415.1         2.64551
415.2          2.6839
415.3         2.70039
415.4         2.69199
415.5         2.72188
415.6         2.75455
415.7         2.75423
415.8         2.76927
415.9         2.78775
416           2.82211
416.1         2.87295
416.2         2.89613
416.3          2.8254
416.4         2.79909
416.5         2.84652
416.6          2.9014
416.7         2.89105
416.8         2.84904
416.9         2.81446
417           2.80482
417.1         2.82789
417.2          2.8319
417.3           2.873
417.4         2.89167
417.5         2.90259
417.6         2.90495
417.7         2.89542
417.8         2.88814
417.9         2.91532
418           2.92293
418.1          2.9426
418.2         2.92651
418.3         2.86269
418.4         2.77555
418.5         2.68519
418.6         2.63654
418.7         2.57525
418.8         2.54101
418.9         2.55475
419           2.58416
419.1         2.61384
419.2          2.6204
419.3         2.63089
419.4         2.63025
419.5          2.6551
419.6         2.68668
419.7         2.66744
419.8         2.61992
419.9         2.60351
420           2.60666
420.1         2.60199
420.2         2.63023
420.3         2.65379
420.4         2.69885
420.5         2.73209
420.6         2.78322
420.7         2.84931
420.8         2.92425
420.9         2.94583
421           2.95984
421.1         2.96715
421.2         2.98368
421.3         3.03115
421.4         3.05405
421.5         3.04786
421.6         3.09253
421.7         3.11204
421.8         3.11038
421.9         3.18011
422            3.2717
422.1         3.33826
422.2         3.38312
422.3         3.36506
422.4         3.32853
422.5         3.31158
422.6         3.31696
422.7         3.25103
422.8         3.19685
422.9         3.16373
423           3.14462
423.1         3.10487
423.2         3.06279
423.3         3.04438
423.4         3.05148
423.5         3.04397
423.6         3.06385
423.7         3.15085
423.8          3.2537
423.9         3.36892
424           3.42711
424.1         3.42009
424.2         3.34597
424.3         3.23266
424.4         3.14131
424.5         3.06856
424.6         3.04251
424.7         3.00773
424.8         2.96177
424.9         2.95721
425           3.00005
425.1           3.068
425.2         3.11813
425.3         3.14449
425.4         3.16372
425.5         3.16301
425.6         3.21705
425.7         3.30066
425.8         3.31403
425.9         3.27976
426           3.26457
426.1         3.22721
426.2         3.24428
426.3         3.29483
426.4         3.35472
426.5          3.3883
426.6         3.39829
426.7         3.43354
426.8         3.45952
426.9         3.41864
427           3.32396
427.1         3.26778
427.2         3.28402
427.3         3.29779
427.4         3.30374
427.5          3.2901
427.6         3.31908
427.7         3.33846
427.8          3.3789
427.9         3.38615
428           3.36254
428.1         3.32506
428.2         3.26719
428.3         3.17694
428.4         3.08907
428.5         2.96883
428.6         2.89361
428.7         2.85327
428.8          2.8458
428.9         2.83131
429              2.84
429.1         2.90092
429.2         2.96877
429.3         3.01628
429.4         3.05711
429.5         3.07712
429.6         3.06936
429.7          3.0925
429.8          3.1079
429.9         3.15185
430            3.1823
430.1         3.20017
430.2         3.20975
430.3         3.20859
430.4         3.19014
430.5          3.1252
430.6          3.1217
430.7         3.15524
430.8         3.18552
430.9         3.16938
431           3.20145
431.1         3.26043
431.2         3.32503
431.3          3.3686
431.4         3.34233
431.5          3.3233
431.6         3.29008
431.7         3.21769
431.8         3.22837
431.9         3.23528
432           3.23571
432.1         3.20367
432.2         3.21357
432.3         3.26741
432.4         3.34821
432.5          3.4366
432.6         3.49586
432.7         3.51171
432.8          3.5067
432.9         3.54294
433           3.55137
433.1         3.55524
433.2         3.52096
433.3         3.52022
433.4         3.52392
433.5         3.52048
433.6         3.55513
433.7         3.55409
433.8         3.56409
433.9          3.5585
434           3.52568
434.1         3.47295
434.2          3.4365
434.3         3.40946
434.4         3.37727
434.5         3.37747
434.6         3.37406
434.7         3.41645
434.8         3.42153
434.9         3.44485
435           3.46929
435.1          3.4856
435.2          3.4621
435.3         3.41604
435.4         3.34773
435.5         3.31641
435.6         3.31444
435.7         3.30345
435.8         3.29087
435.9         3.28296
436           3.29869
436.1         3.32709
436.2         3.37385
436.3          3.3653
436.4         3.31268
436.5         3.33209
436.6         3.31825
436.7         3.23746
436.8          3.1387
436.9         3.07335
437           3.03044
437.1         3.01956
437.2         3.04776
437.3         3.11623
437.4         3.18561
437.5         3.26015
437.6         3.34976
437.7         3.45387
437.8         3.54568
437.9          3.6574
438           3.69824
438.1         3.67149
438.2         3.64133
438.3         3.58978
438.4           3.507
438.5          3.4849
438.6         3.51352
438.7         3.54378
438.8          3.5177
438.9         3.47328
439            3.4284
439.1         3.42031
439.2         3.41367
439.3         3.36974
439.4         3.27806
439.5         3.21676
439.6         3.19609
439.7         3.21075
439.8         3.20486
439.9         3.14469
440           3.11463
440.1         3.14239
440.2         3.19471
440.3          3.2534
440.4         3.29785
440.5         3.28298
440.6         3.26044
440.7         3.22396
440.8         3.22875
440.9         3.29769
441            3.3372
441.1         3.31916
441.2         3.31244
441.3         3.35903
441.4         3.39684
441.5         3.39334
441.6          3.3695
441.7         3.39053
441.8         3.44562
441.9         3.43501
442           3.43239
442.1         3.41798
442.2         3.41387
442.3         3.47751
442.4         3.57102
442.5         3.66082
442.6         3.66985
442.7         3.67412
442.8          3.6643
442.9         3.63251
443           3.59505
443.1         3.54077
443.2         3.46755
443.3         3.37422
443.4         3.33727
443.5         3.35721
443.6         3.41796
443.7         3.45898
443.8         3.50045
443.9           3.528
444           3.52724
444.1         3.49401
444.2         3.48637
444.3         3.42336
444.4          3.3327
444.5         3.18535
444.6          3.0672
444.7         2.99599
444.8         2.99613
444.9         3.05249
445           3.04505
445.1         3.00864
445.2         2.99073
445.3         3.02556
445.4         3.03499
445.5          3.0752
445.6         3.04874
445.7         2.98796
445.8         2.91927
445.9          2.8484
446           2.85007
446.1         2.88199
446.2         2.88759
446.3         2.90155
446.4         2.89287
446.5         2.93542
446.6         3.00144
446.7         3.01947
446.8         3.00208
446.9         2.98038
447           2.96482
447.1         2.94346
447.2         2.94749
447.3         3.01761
447.4         3.06971
447.5             3.1
447.6         3.09024
447.7          3.0829
447.8         3.13001
447.9         3.21241
448           3.16326
448.1         3.10683
448.2         3.05972
448.3         3.01769
448.4         2.98038
448.5         2.96792
448.6         2.96114
448.7         2.97189
448.8         2.98904
448.9          2.9922
449            2.9912
449.1         2.97697
449.2         3.00839
449.3         3.09233
449.4         3.14536
449.5         3.18592
449.6         3.25321
449.7         3.26133
449.8         3.27573
449.9         3.31682
450           3.32998
450.1         3.32158
450.2         3.35731
450.3         3.42247
450.4         3.45597
450.5          3.4333
450.6         3.41039
450.7         3.45459
450.8         3.43906
450.9         3.40654
451           3.39204
451.1         3.38172
451.2         3.36856
451.3         3.33083
451.4         3.28284
451.5         3.25518
451.6         3.24299
451.7         3.22602
451.8         3.18775
451.9         3.07585
452           3.02353
452.1         3.06074
452.2         3.07983
452.3         3.11056
452.4         3.12158
452.5         3.13033
452.6         3.18414
452.7           3.265
452.8         3.29983
452.9         3.33218
453           3.32682
453.1         3.30495
453.2         3.28634
453.3         3.24446
453.4         3.25795
453.5         3.32885
453.6         3.37408
453.7         3.43544
453.8         3.50334
453.9         3.58709
454           3.65991
454.1         3.69182
454.2         3.71838
454.3         3.71002
454.4         3.73281
454.5         3.77858
454.6         3.78997
454.7         3.79408
454.8          3.7888
454.9         3.74436
455            3.7261
455.1         3.70028
455.2         3.70953
455.3         3.68063
455.4         3.63873
455.5         3.61274
455.6         3.62135
455.7         3.67085
455.8         3.67264
455.9          3.6723
456           3.70958
456.1         3.77627
456.2         3.77746
456.3         3.77978
456.4         3.77689
456.5         3.76067
456.6          3.7599
456.7         3.79843
456.8         3.83652
456.9          3.7781
457           3.71876
457.1         3.66319
457.2         3.57652
457.3         3.52592
457.4         3.49537
457.5         3.46881
457.6         3.46334
457.7         3.47212
457.8         3.46255
457.9         3.46209
458           3.44625
458.1         3.42723
458.2         3.42256
458.3         3.41872
458.4         3.41648
458.5         3.43726
458.6         3.45008
458.7         3.38956
458.8         3.37771
458.9         3.38628
459           3.44526
459.1         3.48046
459.2         3.43353
459.3         3.39161
459.4         3.40908
459.5         3.43879
459.6         3.43383
459.7         3.37056
459.8         3.30178
459.9         3.20292
460           3.17537
460.1         3.17119
460.2         3.18808
460.3         3.21784
460.4           3.255
460.5         3.28085
460.6         3.25923
460.7         3.20287
460.8          3.1475
460.9         3.14424
461           3.15114
461.1         3.14217
461.2          3.1704
461.3         3.16263
461.4         3.17651
461.5         3.23995
461.6         3.27024
461.7         3.27107
461.8         3.26565
461.9         3.21647
462           3.19914
462.1          3.2209
462.2         3.25205
462.3         3.24577
462.4         3.20925
462.5         3.17186
462.6         3.21029
462.7          3.3252
462.8         3.38202
462.9         3.37046
463           3.30625
463.1         3.27856
463.2         3.24964
463.3         3.26234
463.4         3.25805
463.5         3.25553
463.6         3.28136
463.7         3.26745
463.8          3.3049
463.9         3.34701
464           3.36546
464.1         3.39226
464.2         3.45435
464.3         3.55899
464.4         3.60437
464.5         3.61874
464.6         3.60193
464.7         3.53017
464.8         3.45609
464.9         3.38735
465           3.40207
465.1         3.44434
465.2         3.46616
465.3         3.44695
465.4         3.45714
465.5         3.52467
465.6         3.56308
465.7         3.61832
465.8         3.63985
465.9         3.62488
466           3.57325
466.1         3.49865
466.2         3.42141
466.3         3.33209
466.4         3.30929
466.5         3.35197
466.6         3.37517
466.7         3.33799
466.8         3.32778
466.9         3.38958
467           3.46649
467.1         3.56966
467.2         3.61441
467.3         3.70484
467.4         3.87199
467.5         3.98939
467.6         3.96497
467.7         3.89264
467.8         3.89608
467.9         3.96098
468           4.08938
468.1         4.22148
468.2         4.29693
468.3         4.27827
468.4         4.25979
468.5         4.22986
468.6          4.2326
468.7         4.22579
468.8         4.27976
468.9          4.3269
469           4.27697
469.1         4.23568
469.2         4.24021
469.3         4.28032
469.4         4.28551
469.5         4.26294
469.6         4.24436
469.7         4.25682
469.8          4.2691
469.9         4.24125
470           4.20711
470.1         4.13063
470.2         4.09784
470.3         4.12543
470.4         4.15633
470.5         4.12137
470.6         4.07483
470.7         4.04104
470.8         4.04426
470.9         4.05858
471           4.05036
471.1         4.04572
471.2         4.06674
471.3         4.07357
471.4         4.06137
471.5         4.06352
471.6          4.0695
471.7         4.07818
471.8         4.10686
471.9         4.19863
472           4.25294
472.1         4.20045
472.2         4.16815
472.3         4.18586
472.4         4.17657
472.5         4.03704
472.6         3.91269
472.7         3.87554
472.8         3.87844
472.9         3.86217
473           3.83565
473.1         3.83276
473.2         3.77781
473.3         3.74271
473.4         3.73521
473.5          3.6999
473.6         3.71398
473.7         3.76352
473.8         3.86737
473.9         3.91059
474           3.92972
474.1         3.97359
474.2          4.0468
474.3          4.0673
474.4          4.0618
474.5          4.0881
474.6         4.20992
474.7         4.26543
474.8         4.25071
474.9         4.20461
475            4.1388
475.1          4.1328
475.2         4.11253
475.3         4.05589
475.4         3.96769
475.5         3.85234
475.6         3.81343
475.7         3.73359
475.8         3.69532
475.9         3.62795
476           3.62612
476.1         3.65485
476.2         3.70767
476.3         3.78587
476.4         3.82247
476.5         3.85721
476.6         3.90334
476.7         3.92764
476.8         3.92711
476.9         3.94505
477           3.94923
477.1         3.85874
477.2         3.81342
477.3         3.84543
477.4          3.8929
477.5         3.95578
477.6         3.97088
477.7         4.01954
477.8         4.03286
477.9         3.97338
478           3.89335
478.1         3.76477
478.2         3.66607
478.3         3.61335
478.4         3.60569
478.5         3.60432
478.6          3.6027
478.7         3.59008
478.8         3.61898
478.9          3.6974
479           3.75012
479.1         3.79882
479.2         3.76733
479.3         3.66956
479.4         3.62151
479.5         3.63843
479.6         3.65939
479.7         3.61899
479.8         3.56789
479.9         3.44468
480           3.38679
480.1         3.42123
480.2         3.47694
480.3         3.55692
480.4         3.58557
480.5          3.5984
480.6           3.621
480.7         3.66112
480.8         3.71094
480.9         3.72309
481           3.70138
481.1         3.70041
481.2         3.76308
481.3         3.74236
481.4         3.70559
481.5         3.69669
481.6          3.6859
481.7         3.72541
481.8         3.70173
481.9         3.71655
482           3.70619
482.1         3.68769
482.2         3.66762
482.3         3.64613
482.4         3.64253
482.5         3.64421
482.6          3.6653
482.7         3.69052
482.8         3.68595
482.9         3.65378
483           3.62832
483.1         3.59079
483.2         3.56949
483.3         3.54009
483.4          3.4798
483.5         3.43248
483.6         3.37609
483.7         3.34469
483.8         3.36118
483.9         3.40374
484           3.38686
484.1         3.36638
484.2         3.36049
484.3         3.32233
484.4         3.26646
484.5         3.20463
484.6         3.17696
484.7         3.15918
484.8         3.13078
484.9         3.13234
485           3.15138
485.1         3.18283
485.2         3.18022
485.3         3.16838
485.4         3.12451
485.5         3.08904
485.6         3.07748
485.7         3.08004
485.8         3.04915
485.9         3.03362
486           3.05576
486.1         3.09407
486.2         3.12041
486.3         3.15486
486.4         3.18305
486.5         3.22811
486.6         3.23665
486.7         3.27498
486.8         3.33688
486.9          3.4322
487           3.51264
487.1         3.64305
487.2         3.72411
487.3         3.79545
487.4         3.84595
487.5         3.90719
487.6         3.96224
487.7         3.96421
487.8          3.9716
487.9         3.96869
488           3.96424
488.1         3.98316
488.2         3.99068
488.3         4.02167
488.4         4.06768
488.5         4.14656
488.6         4.20578
488.7         4.24434
488.8         4.21219
488.9         4.09571
489           4.00712
489.1         3.97346
489.2         3.92908
489.3         3.91931
489.4         3.94835
489.5         3.97612
489.6          3.9691
489.7         3.99903
489.8         4.01069
489.9          3.9974
490           3.96367
490.1         3.94154
490.2         3.93567
490.3         3.95713
490.4         3.99268
490.5         4.01669
490.6         3.96368
490.7         3.94458
490.8          4.0009
490.9          4.0279
491            4.0918
491.1         4.11864
491.2         4.14986
491.3         4.20575
491.4         4.29964
491.5         4.32914
491.6         4.29391
491.7         4.23395
491.8          4.1653
491.9          4.1654
492           4.16516
492.1         4.17154
492.2         4.10923
492.3         3.99331
492.4         3.94972
492.5         3.95775
492.6         4.01243
492.7         4.01393
492.8          3.9372
492.9         3.83278
493           3.77293
493.1         3.75709
493.2         3.73275
493.3         3.73145
493.4         3.74479
493.5         3.74075
493.6         3.71413
493.7         3.66683
493.8          3.6354
493.9         3.66397
494           3.68627
494.1         3.70005
494.2         3.71734
494.3         3.81618
494.4          3.9059
494.5          3.9661
494.6         3.96799
494.7         3.89867
494.8         3.81642
494.9         3.72884
495           3.72247
495.1         3.74046
495.2         3.72704
495.3         3.69072
495.4         3.67295
495.5         3.70859
495.6         3.71517
495.7         3.73079
495.8         3.73061
495.9         3.68393
496           3.61898
496.1         3.60981
496.2         3.58936
496.3         3.54353
496.4           3.506
496.5          3.4519
496.6         3.43091
496.7          3.4421
496.8         3.46445
496.9         3.51882
497           3.55673
497.1         3.56657
497.2         3.50393
497.3         3.42611
497.4         3.37772
497.5         3.36971
497.6         3.38614
497.7         3.42765
497.8         3.50195
497.9         3.57114
498           3.60032
498.1         3.60183
498.2          3.6049
498.3         3.61916
498.4         3.61815
498.5         3.59748
498.6         3.58383
498.7         3.53696
498.8         3.51971
498.9         3.53494
499           3.54436
499.1         3.55334
499.2         3.56408
499.3         3.54655
499.4         3.53049
499.5          3.5419
499.6         3.57212
499.7         3.59285
499.8         3.62164
499.9         3.62124
500            3.6366
500.1         3.71529
500.2         3.76672
500.3         3.80393
500.4         3.74714
500.5         3.65671
500.6         3.66266
500.7         3.77514
500.8         3.91905
500.9         3.97444
501           3.96382
501.1         3.95343
501.2         4.01365
501.3         4.04262
501.4         4.11031
501.5         4.17974
501.6          4.2061
501.7          4.1918
501.8         4.12881
501.9         4.08921
502           4.11097
502.1         4.19318
502.2          4.2955
502.3         4.35135
502.4          4.3539
502.5         4.38977
502.6         4.45184
502.7         4.52547
502.8         4.59146
502.9         4.68012
503           4.70389
503.1         4.72277
503.2         4.73569
503.3         4.70733
503.4         4.74309
503.5         4.80783
503.6         4.90491
503.7         5.00807
503.8         5.12701
503.9         5.17486
504           5.19166
504.1         5.12808
504.2          5.0587
504.3         4.98691
504.4         4.96924
504.5         4.92434
504.6         4.77376
504.7         4.64786
504.8         4.55259
504.9           4.504
505           4.49406
505.1         4.48711
505.2         4.44584
505.3         4.35901
505.4         4.29614
505.5         4.27096
505.6         4.23843
505.7         4.20833
505.8         4.21565
505.9         4.20386
506           4.19501
506.1         4.23808
506.2         4.27812
506.3         4.34131
506.4         4.42819
506.5         4.53106
506.6           4.539
506.7         4.57102
506.8         4.58369
506.9         4.55499
507             4.568
507.1         4.64353
507.2         4.71875
507.3         4.71652
507.4         4.75093
507.5         4.81135
507.6         4.93315
507.7         5.02226
507.8         4.98198
507.9         4.90295
508           4.84883
508.1         4.84358
508.2         4.84832
508.3         4.81847
508.4         4.80223
508.5         4.82595
508.6         4.78823
508.7         4.74662
508.8         4.72174
508.9         4.74537
509           4.71102
509.1         4.69171
509.2         4.69999
509.3         4.71937
509.4         4.66149
509.5         4.60438
509.6         4.55947
509.7         4.54473
509.8         4.58793
509.9         4.65193
510           4.61529
510.1          4.5554
510.2          4.4935
510.3         4.40404
510.4         4.40265
510.5         4.43418
510.6          4.4338
510.7         4.41097
510.8         4.42826
510.9         4.51439
511           4.59238
511.1         4.58568
511.2         4.48516
511.3         4.38872
511.4         4.39349
511.5         4.43879
511.6         4.49088
511.7         4.56185
511.8         4.61597
511.9         4.71216
512           4.78878
512.1         4.86918
512.2         4.92777
512.3         4.95465
512.4         4.90463
512.5         4.86082
512.6         4.82148
512.7         4.82201
512.8         4.83895
512.9         4.87499
513            4.8672
513.1         4.83778
513.2         4.92181
513.3          5.0576
513.4         5.11901
513.5         5.17573
513.6         5.23456
513.7         5.37912
513.8         5.44916
513.9         5.42285
514            5.3983
514.1          5.3808
514.2         5.36378
514.3         5.39513
514.4         5.43151
514.5          5.4805
514.6         5.53727
514.7         5.62871
514.8         5.59907
514.9         5.45123
515           5.37009
515.1          5.3367
515.2         5.28168
515.3         5.18427
515.4         5.04126
515.5         4.92084
515.6         4.92883
515.7         4.92565
515.8         4.93482
515.9         5.00383
516           5.01772
516.1         5.00527
516.2         4.96893
516.3         4.90294
516.4         4.91183
516.5         4.97397
516.6         5.00097
516.7         4.96437
516.8         4.94313
516.9         5.00091
517           5.02342
517.1         4.96141
517.2         4.87413
517.3         4.82036
517.4         4.86584
517.5         4.91233
517.6         4.89653
517.7         4.87642
517.8         4.83553
517.9         4.81053
518           4.74304
518.1         4.68466
518.2         4.59824
518.3         4.51741
518.4         4.48109
518.5          4.4985
518.6         4.52925
518.7         4.54373
518.8         4.57386
518.9         4.63506
519           4.73105
519.1         4.72695
519.2         4.66211
519.3         4.57522
519.4         4.53304
519.5         4.51509
519.6         4.50351
519.7         4.41573
519.8         4.37595
519.9         4.39031
520           4.40688
520.1         4.49351
520.2         4.53928
520.3         4.57944
520.4         4.64971
520.5         4.68829
520.6          4.7105
520.7         4.79069
520.8         4.86638
520.9         4.85756
521           4.82266
521.1         4.77366
521.2         4.66031
521.3         4.59388
521.4         4.58011
521.5         4.57538
521.6         4.56949
521.7         4.61204
521.8         4.65004
521.9          4.6801
522           4.72324
522.1         4.85276
522.2         4.98128
522.3         5.00468
522.4         5.02201
522.5         5.02671
522.6         5.10244
522.7         5.23172
522.8          5.2957
522.9         5.40021
523           5.42039
523.1         5.47591
523.2         5.47859
523.3         5.50719
523.4         5.50779
523.5         5.45176
523.6         5.37017
523.7         5.28538
523.8         5.24332
523.9         5.25566
524           5.29556
524.1         5.35997
524.2         5.48596
524.3         5.58171
524.4         5.51933
524.5         5.39751
524.6         5.36924
524.7         5.39208
524.8         5.35179
524.9         5.11474
525           4.91004
525.1         4.78182
525.2         4.67045
525.3         4.59118
525.4         4.47514
525.5         4.38621
525.6         4.30224
525.7         4.26235
525.8         4.25134
525.9         4.28207
526           4.34572
526.1         4.44293
526.2         4.49654
526.3         4.50734
526.4         4.51279
526.5         4.54034
526.6         4.60288
526.7         4.71164
526.8         4.79514
526.9         4.87196
527           4.88849
527.1         4.87837
527.2          4.9042
527.3         4.93618
527.4         4.89481
527.5         4.79771
527.6         4.75508
527.7         4.65428
527.8         4.61524
527.9         4.67076
528           4.69353
528.1         4.69132
528.2         4.66198
528.3         4.61464
528.4         4.57316
528.5         4.52762
528.6         4.47476
528.7         4.36815
528.8         4.30768
528.9         4.30906
529           4.34618
529.1          4.3789
529.2         4.35664
529.3         4.29539
529.4         4.28004
529.5         4.26585
529.6         4.29792
529.7          4.3875
529.8         4.46418
529.9         4.55573
530           4.55806
530.1         4.48895
530.2          4.4516
530.3         4.38826
530.4         4.37613
530.5         4.38702
530.6         4.39218
530.7         4.39071
530.8         4.36634
530.9         4.38445
531           4.37981
531.1         4.37751
531.2         4.38563
531.3         4.35431
531.4          4.3379
531.5         4.31019
531.6         4.34261
531.7         4.41422
531.8          4.4479
531.9         4.42387
532           4.42809
532.1         4.47084
532.2         4.49923
532.3         4.52749
532.4         4.53847
532.5         4.55823
532.6         4.59741
532.7         4.61242
532.8         4.63823
532.9         4.65679
533           4.67504
533.1         4.72935
533.2         4.78205
533.3         4.78096
533.4          4.7838
533.5         4.83488
533.6         4.91111
533.7         5.02333
533.8         5.06534
533.9         5.08452
534            5.0817
534.1         5.07489
534.2         5.05419
534.3         4.99246
534.4         4.89713
534.5          4.8165
534.6         4.76996
534.7         4.71558
534.8         4.66097
534.9         4.62466
535           4.64673
535.1         4.70793
535.2         4.68702
535.3         4.62679
535.4         4.56362
535.5          4.4924
535.6         4.44436
535.7         4.44006
535.8         4.41607
535.9         4.37295
536           4.30942
536.1         4.27167
536.2         4.26735
536.3         4.29023
536.4         4.28401
536.5         4.27392
536.6         4.25496
536.7         4.23236
536.8         4.22495
536.9         4.23902
537           4.24086
537.1         4.15635
537.2         4.11887
537.3          4.1135
537.4         4.07597
537.5         4.04895
537.6         4.01575
537.7         3.96011
537.8         3.96051
537.9         3.98468
538            4.0166
538.1         4.00608
538.2         3.99206
538.3         4.03235
538.4          4.0585
538.5         4.12116
538.6         4.16817
538.7         4.20064
538.8         4.20962
538.9         4.24887
539           4.28194
539.1           4.267
539.2         4.20986
539.3         4.14531
539.4         4.17697
539.5         4.23966
539.6         4.35683
539.7         4.39834
539.8         4.44819
539.9          4.5445
540           4.59815
540.1         4.58972
540.2         4.54776
540.3         4.48427
540.4         4.50311
540.5         4.58231
540.6         4.61315
540.7         4.53677
540.8         4.46763
540.9         4.43015
541           4.37842
541.1         4.31938
541.2         4.25135
541.3          4.2051
541.4         4.14699
541.5         4.11406
541.6         4.07473
541.7         4.08822
541.8         4.08401
541.9         4.03015
542           3.94157
542.1         3.85668
542.2         3.87565
542.3         3.89527
542.4         3.88597
542.5          3.8872
542.6         3.93318
542.7         3.96091
542.8         3.97974
542.9         4.03136
543           4.08547
543.1         4.11401
543.2         4.14398
543.3         4.14038
543.4         4.09508
543.5         4.05429
543.6         4.07224
543.7          4.1253
543.8         4.20985
543.9         4.28426
544           4.33916
544.1         4.38911
544.2         4.44141
544.3         4.49041
544.4         4.51868
544.5         4.58216
544.6         4.64212
544.7         4.65653
544.8         4.69441
544.9         4.76914
545           4.74718
545.1         4.58884
545.2         4.49093
545.3         4.39101
545.4          4.3322
545.5         4.31989
545.6         4.25946
545.7         4.23917
545.8         4.27526
545.9         4.32082
546           4.31286
546.1         4.30469
546.2          4.3045
546.3         4.33153
546.4         4.37696
546.5         4.40535
546.6         4.45909
546.7          4.5405
546.8         4.63339
546.9         4.73333
547           4.80296
547.1         4.83902
547.2          4.8374
547.3         4.87142
547.4          4.9409
547.5         4.94176
547.6         4.90766
547.7         4.83572
547.8         4.79352
547.9         4.87637
548           4.97764
548.1         4.99698
548.2         4.94542
548.3         4.88342
548.4         4.85688
548.5         4.80322
548.6         4.78972
548.7         4.78596
548.8         4.74612
548.9         4.65802
549           4.62579
549.1         4.59831
549.2          4.5849
549.3         4.55313
549.4          4.5589
549.5         4.55362
549.6         4.56364
549.7         4.60609
549.8          4.6738
549.9         4.75626
550           4.79121
550.1         4.82065
550.2         4.80453
550.3         4.77305
550.4         4.72308
550.5         4.68192
550.6         4.66923
550.7         4.69172
550.8         4.70782
550.9         4.75117
551           4.78441
551.1         4.86323
551.2         4.87067
551.3         4.86457
551.4          4.8076
551.5         4.74493
551.6         4.68902
551.7         4.64264
551.8          4.6195
551.9         4.59442
552           4.57136
552.1         4.53927
552.2          4.4662
552.3          4.4026
552.4         4.34861
552.5         4.32216
552.6         4.38714
552.7         4.45958
552.8         4.43795
552.9         4.38995
553             4.423
553.1         4.49314
553.2         4.54071
553.3         4.57081
553.4         4.66162
553.5         4.79245
553.6         4.91238
553.7         5.03723
553.8         5.07523
553.9         5.11243
554           5.13752
554.1         5.09591
554.2         5.06816
554.3         5.04582
554.4         5.00153
554.5         4.94204
554.6         4.91361
554.7          4.9179
554.8         4.92876
554.9         4.97874
555           4.96569
555.1          4.9529
555.2         4.89222
555.3         4.83663
555.4         4.79741
555.5         4.76411
555.6         4.75206
555.7         4.76575
555.8         4.73803
555.9         4.64472
556           4.57111
556.1         4.55781
556.2         4.50877
556.3         4.50402
556.4         4.53587
556.5         4.57858
556.6         4.55299
556.7         4.48212
556.8         4.47645
556.9         4.53969
557           4.57793
557.1         4.65591
557.2         4.72334
557.3         4.79758
557.4         4.77117
557.5         4.69866
557.6         4.65567
557.7          4.5893
557.8         4.48858
557.9          4.3849
558           4.33558
558.1          4.3389
558.2         4.31644
558.3         4.23395
558.4          4.1576
558.5         4.14049
558.6         4.10799
558.7         4.06496
558.8         4.05949
558.9         4.06659
559           4.02759
559.1         4.02071
559.2          4.0285
559.3         4.03881
559.4         4.04567
559.5          4.0535
559.6         4.08537
559.7         4.10254
559.8         4.13795
559.9         4.23398
560           4.35003
560.1         4.48084
560.2         4.54827
560.3         4.59034
560.4          4.5709
560.5         4.54033
560.6          4.5623
560.7         4.64643
560.8         4.70227
560.9         4.69278
561           4.68242
561.1         4.70766
561.2         4.73607
561.3          4.7838
561.4         4.86139
561.5         4.87117
561.6         4.83153
561.7         4.80063
561.8         4.82838
561.9         4.84644
562           4.88857
562.1         4.92116
562.2          4.9324
562.3         4.93635
562.4         4.84957
562.5         4.73498
562.6         4.67063
562.7         4.64744
562.8         4.66709
562.9         4.66926
563           4.60333
563.1         4.52559
563.2         4.51522
563.3         4.49827
563.4         4.50562
563.5           4.592
563.6         4.65698
563.7         4.69665
563.8         4.70308
563.9         4.72954
564           4.78152
564.1          4.8435
564.2         4.84351
564.3         4.82932
564.4         4.90222
564.5         4.96384
564.6         4.98928
564.7         4.97167
564.8         4.88872
564.9         4.80599
565           4.78208
565.1         4.79285
565.2         4.79399
565.3         4.73591
565.4         4.72248
565.5          4.6834
565.6         4.64957
565.7         4.61228
565.8         4.55613
565.9         4.50262
566           4.50056
566.1         4.52273
566.2         4.50722
566.3         4.50547
566.4         4.45566
566.5         4.42972
566.6         4.41537
566.7         4.39774
566.8         4.37593
566.9         4.37769
567            4.3802
567.1         4.33281
567.2         4.29698
567.3         4.25296
567.4         4.27633
567.5         4.34979
567.6         4.42703
567.7         4.58723
567.8          4.6518
567.9         4.60178
568            4.5413
568.1          4.5373
568.2         4.56348
568.3         4.61162
568.4         4.64569
568.5         4.68611
568.6         4.70251
568.7         4.74457
568.8         4.74529
568.9         4.72924
569           4.68696
569.1         4.65801
569.2         4.60232
569.3         4.53953
569.4         4.54097
569.5         4.61629
569.6           4.714
569.7         4.77757
569.8         4.84673
569.9         4.93125
570           4.99549
570.1         4.99872
570.2         4.95025
570.3         4.88308
570.4         4.90211
570.5         4.95813
570.6         4.95924
570.7         4.93644
570.8         4.86585
570.9         4.81981
571           4.88029
571.1          4.9372
571.2         4.97347
571.3         5.02697
571.4         4.99899
571.5         4.91538
571.6          4.8995
571.7          4.9204
571.8         5.00146
571.9          5.1138
572           5.15737
572.1         5.12224
572.2         5.02894
572.3         4.91926
572.4         4.90289
572.5         4.87918
572.6         4.89594
572.7         4.92496
572.8         4.96576
572.9          4.9897
573           5.02096
573.1         5.03544
573.2         5.03812
573.3         5.06625
573.4         5.11352
573.5         5.19526
573.6         5.26074
573.7         5.26046
573.8         5.23439
573.9         5.16202
574           5.12903
574.1         5.11203
574.2         5.08068
574.3         5.07936
574.4         5.14123
574.5         5.17892
574.6          5.1359
574.7          5.0534
574.8         5.00776
574.9         5.03964
575           5.05968
575.1         5.09768
575.2         5.08485
575.3         5.04489
575.4         4.99936
575.5         4.93417
575.6         4.83805
575.7         4.72907
575.8         4.71071
575.9         4.69454
576           4.65551
576.1         4.64278
576.2         4.69425
576.3         4.76821
576.4         4.81226
576.5         4.85595
576.6         4.88421
576.7         4.91162
576.8         4.97359
576.9         5.07061
577           5.12278
577.1          5.1004
577.2         5.04793
577.3         4.96573
577.4         4.96801
577.5          4.9945
577.6         5.00101
577.7         4.98679
577.8         4.98304
577.9         4.98919
578           4.99896
578.1         4.98509
578.2         4.99977
578.3          5.0197
578.4         4.99097
578.5         4.92621
578.6         4.93729
578.7         4.97323
578.8          4.9798
578.9         4.97483
579           4.95968
579.1         4.94398
579.2         4.99548
579.3         5.12358
579.4         5.19294
579.5         5.17767
579.6          5.1147
579.7         5.03259
579.8         5.02131
579.9         5.03165
580           5.08083
580.1          5.1322
580.2         5.09696
580.3         5.02238
580.4         5.01525
580.5         5.12892
580.6         5.23668
580.7         5.23724
580.8         5.18659
580.9         5.07221
581           5.06726
581.1         5.10731
581.2          5.1121
581.3         5.10832
581.4         5.14585
581.5         5.22013
581.6         5.29176
581.7         5.32334
581.8          5.3645
581.9         5.38708
582           5.40281
582.1         5.42582
582.2         5.46886
582.3         5.51998
582.4         5.54452
582.5         5.50291
582.6         5.48686
582.7         5.44993
582.8         5.43577
582.9         5.42405
583           5.44549
583.1         5.44916
583.2         5.46557
583.3         5.53281
583.4         5.56382
583.5         5.62799
583.6         5.68808
583.7         5.70011
583.8         5.68935
583.9         5.74992
584           5.79612
584.1         5.80272
584.2         5.72953
584.3         5.59689
584.4         5.53683
584.5         5.56037
584.6         5.59124
584.7         5.61524
584.8         5.67187
584.9         5.69763
585           5.73461
585.1         5.73548
585.2         5.70168
585.3         5.72517
585.4         5.71292
585.5         5.65287
585.6         5.61739
585.7         5.58729
585.8         5.50425
585.9         5.40396
586           5.34747
586.1         5.26584
586.2         5.23764
586.3          5.2489
586.4         5.26727
586.5         5.26348
586.6         5.26173
586.7         5.25877
586.8         5.20626
586.9         5.08591
587           5.00001
587.1          5.0191
587.2           5.021
587.3          4.9849
587.4         4.94566
587.5         5.01038
587.6         5.13643
587.7         5.34672
587.8         5.50561
587.9         5.54145
588           5.49584
588.1          5.4497
588.2         5.52285
588.3         5.68154
588.4         5.87636
588.5         6.08233
588.6         6.19569
588.7         6.18888
588.8         6.19941
588.9         6.27569
589            6.3892
589.1          6.3571
589.2         6.28532
589.3         6.15116
589.4         6.07356
589.5         6.08346
589.6          6.1311
589.7         6.22168
589.8         6.22385
589.9         6.09623
590           5.98835
590.1         5.91995
590.2         5.89375
590.3         5.87688
590.4         5.90791
590.5         5.97238
590.6         6.04167
590.7         6.04011
590.8         6.04825
590.9         6.03411
591           6.03749
591.1         6.05908
591.2          6.0769
591.3         6.08368
591.4         6.04632
591.5         5.98038
591.6         5.88078
591.7         5.81481
591.8         5.77816
591.9         5.81532
592           5.85666
592.1         5.85327
592.2         5.78919
592.3          5.6927
592.4         5.59225
592.5         5.54904
592.6         5.56424
592.7         5.52653
592.8         5.53684
592.9         5.51853
593           5.52799
593.1         5.50617
593.2         5.46538
593.3          5.3986
593.4         5.40936
593.5         5.30145
593.6         5.23558
593.7         5.22562
593.8         5.20994
593.9         5.28186
594           5.34469
594.1         5.44867
594.2         5.61267
594.3         5.81656
594.4         5.91402
594.5         5.93972
594.6         5.92478
594.7         5.86562
594.8         5.80899
594.9         5.77361
595           5.77734
595.1          5.7738
595.2         5.76247
595.3         5.76869
595.4         5.85613
595.5         5.94875
595.6         5.92468
595.7         5.84854
595.8          5.7563
595.9           5.685
596           5.61341
596.1          5.5682
596.2         5.53488
596.3          5.4266
596.4         5.36873
596.5         5.32231
596.6         5.34157
596.7         5.47338
596.8         5.58493
596.9         5.69524
597           5.68786
597.1         5.63594
597.2         5.62754
597.3         5.56275
597.4         5.47017
597.5         5.36867
597.6         5.31893
597.7         5.31287
597.8         5.37469
597.9         5.45699
598           5.53886
598.1         5.61872
598.2         5.69712
598.3         5.74163
598.4          5.7802
598.5         5.83077
598.6         5.81984
598.7         5.73794
598.8         5.66676
598.9         5.56326
599           5.45288
599.1         5.34374
599.2         5.31007
599.3         5.34961
599.4         5.46353
599.5         5.59498
599.6         5.65321
599.7         5.75114
599.8         5.78237
599.9         5.83121
600           5.79647
600.1         5.82338
600.2         5.80129
600.3         5.73115
600.4         5.71142
600.5         5.69671
600.6         5.68108
600.7         5.58245
600.8         5.43492
600.9          5.3675
601           5.41269
601.1         5.52838
601.2         5.57117
601.3         5.58923
601.4         5.58879
601.5         5.59217
601.6          5.5375
601.7         5.51782
601.8         5.52638
601.9         5.54931
602           5.54512
602.1         5.48649
602.2         5.45638
602.3         5.44925
602.4         5.40935
602.5         5.36352
602.6         5.38932
602.7         5.40893
602.8         5.38624
602.9         5.35984
603           5.36287
603.1         5.43401
603.2          5.4987
603.3         5.55696
603.4         5.61777
603.5         5.71353
603.6         5.71784
603.7         5.65164
603.8         5.59529
603.9         5.53646
604           5.53021
604.1          5.4044
604.2         5.31787
604.3         5.25826
604.4         5.32498
604.5         5.47995
604.6         5.54155
604.7         5.62112
604.8         5.59211
604.9         5.46813
605           5.36684
605.1         5.17979
605.2         5.09427
605.3         5.11012
605.4         5.18076
605.5         5.19235
605.6         5.18517
605.7         5.16025
605.8         5.12444
605.9         5.12266
606           5.10986
606.1         5.15795
606.2         5.15937
606.3         5.15661
606.4          5.1538
606.5         5.17912
606.6         5.23438
606.7         5.29764
606.8         5.33968
606.9         5.39253
607           5.43838
607.1         5.46401
607.2         5.51489
607.3         5.56293
607.4         5.58627
607.5         5.53829
607.6           5.532
607.7         5.50074
607.8         5.53858
607.9          5.5619
608           5.57575
608.1         5.57288
608.2         5.59938
608.3         5.63294
608.4          5.6858
608.5         5.76896
608.6         5.81639
608.7         5.90112
608.8         5.88659
608.9         5.88717
609           5.91074
609.1          5.9396
609.2         5.92995
609.3         5.87839
609.4         5.93853
609.5         6.01573
609.6         6.09872
609.7         6.23792
609.8         6.35967
609.9         6.50965
610           6.53908
610.1         6.62329
610.2         6.76589
610.3          6.9004
610.4         7.03697
610.5         7.06496
610.6         6.96511
610.7         6.84324
610.8         6.75233
610.9          6.6104
611           6.41737
611.1         6.23944
611.2         6.17011
611.3          6.1122
611.4         6.06343
611.5         6.00318
611.6          5.9954
611.7         5.99161
611.8         6.09874
611.9         6.20574
612            6.2523
612.1          6.3655
612.2         6.49112
612.3         6.56137
612.4         6.57047
612.5         6.51452
612.6         6.42362
612.7         6.45176
612.8         6.54266
612.9         6.66601
613           6.79934
613.1          6.8169
613.2         6.78329
613.3         6.70079
613.4         6.71829
613.5         6.82297
613.6         6.88738
613.7         6.88725
613.8         6.81254
613.9         6.67934
614           6.61305
614.1         6.59375
614.2         6.63841
614.3         6.66424
614.4         6.71964
614.5         6.73004
614.6         6.66619
614.7         6.56942
614.8         6.52531
614.9         6.50942
615           6.53099
615.1         6.61326
615.2         6.59894
615.3         6.45863
615.4         6.31655
615.5         6.22734
615.6          6.1971
615.7         6.24009
615.8         6.23162
615.9         6.16031
616           6.06881
616.1         5.99964
616.2         5.96217
616.3         5.96755
616.4         5.95444
616.5         5.98939
616.6         5.97102
616.7         5.85588
616.8         5.75573
616.9         5.68242
617           5.69876
617.1         5.61426
617.2          5.5722
617.3         5.58037
617.4         5.57123
617.5         5.56958
617.6         5.53435
617.7         5.48479
617.8         5.40322
617.9         5.37692
618           5.31263
618.1         5.17915
618.2         5.11692
618.3         5.07664
618.4         5.07885
618.5          5.0932
618.6         5.08766
618.7         5.07516
618.8         5.06952
618.9         5.14674
619           5.18432
619.1         5.20987
619.2         5.20306
619.3         5.16167
619.4         5.16353
619.5         5.18273
619.6         5.23598
619.7         5.34268
619.8         5.43469
619.9         5.52973
620           5.57042
620.1         5.66835
620.2          5.7038
620.3         5.70162
620.4         5.73307
620.5         5.77038
620.6         5.73835
620.7         5.70798
620.8          5.6785
620.9         5.68595
621            5.6656
621.1         5.60705
621.2         5.52757
621.3         5.42358
621.4         5.37348
621.5         5.32668
621.6         5.25923
621.7         5.12314
621.8         4.96908
621.9         4.93571
622           5.02256
622.1         5.18501
622.2         5.32894
622.3         5.40127
622.4         5.42768
622.5         5.49897
622.6          5.6066
622.7         5.69288
622.8         5.62287
622.9         5.49405
623           5.43221
623.1         5.36918
623.2         5.37808
623.3         5.38153
623.4          5.4416
623.5         5.57234
623.6         5.60877
623.7         5.60376
623.8         5.54346
623.9         5.47365
624           5.49772
624.1         5.61312
624.2          5.6731
624.3           5.639
624.4         5.62157
624.5         5.61568
624.6         5.62177
624.7         5.59278
624.8         5.55523
624.9         5.49721
625            5.4625
625.1          5.5156
625.2         5.55333
625.3         5.54611
625.4         5.51233
625.5         5.43939
625.6         5.40913
625.7         5.38294
625.8         5.42141
625.9         5.48561
626           5.56249
626.1         5.63069
626.2         5.65897
626.3         5.63986
626.4         5.61921
626.5          5.6385
626.6         5.71335
626.7         5.77049
626.8         5.88735
626.9         5.97506
627           6.06033
627.1         6.22317
627.2          6.3095
627.3          6.3614
627.4         6.32664
627.5         6.20243
627.6         6.14853
627.7         6.09857
627.8          6.0891
627.9         6.07008
628           6.14531
628.1         6.34639
628.2         6.51098
628.3         6.71325
628.4         6.76659
628.5         6.77969
628.6         6.78115
628.7         6.78022
628.8         6.86107
628.9         6.97624
629           6.94995
629.1         6.76702
629.2         6.63478
629.3         6.58589
629.4         6.48306
629.5         6.49627
629.6         6.42446
629.7         6.25271
629.8         6.08943
629.9         5.98123
630           5.91162
630.1         5.80355
630.2          5.6602
630.3         5.48974
630.4         5.43848
630.5         5.38758
630.6         5.37178
630.7         5.38767
630.8         5.39889
630.9         5.40644
631           5.38904
631.1         5.34321
631.2         5.34151
631.3         5.38274
631.4         5.48767
631.5          5.6952
631.6         5.80951
631.7         5.94536
631.8         5.99851
631.9         6.09889
632           6.16801
632.1         6.13531
632.2         6.10864
632.3         6.06013
632.4          6.0746
632.5         6.13777
632.6         6.21841
632.7         6.32167
632.8         6.41815
632.9         6.46142
633           6.55413
633.1          6.6688
633.2         6.74407
633.3         6.74555
633.4         6.71524
633.5         6.73813
633.6          6.7529
633.7         6.68093
633.8         6.63441
633.9         6.61325
634           6.59957
634.1         6.52754
634.2          6.4445
634.3         6.38048
634.4         6.39135
634.5         6.38986
634.6         6.35095
634.7         6.37732
634.8         6.41147
634.9         6.41015
635           6.34986
635.1         6.34383
635.2         6.37589
635.3         6.38895
635.4         6.45059
635.5         6.46302
635.6         6.33356
635.7         6.17826
635.8         6.14753
635.9         6.18488
636           6.16319
636.1         6.10236
636.2         6.07732
636.3         6.01251
636.4           6.038
636.5         6.10793
636.6         6.14726
636.7         6.18032
636.8         6.17283
636.9         6.17419
637           6.14827
637.1          6.1018
637.2         6.03581
637.3         6.06202
637.4         6.09291
637.5         6.18186
637.6         6.21927
637.7         6.24917
637.8         6.28592
637.9         6.38363
638           6.48546
638.1         6.51427
638.2         6.46176
638.3         6.27768
638.4         6.14299
638.5         6.12949
638.6         6.06318
638.7         6.07961
638.8         6.18252
638.9         6.27067
639           6.31305
639.1         6.19318
639.2         6.04687
639.3         5.91606
639.4         5.82089
639.5         5.70507
639.6         5.57411
639.7         5.49262
639.8         5.42022
639.9         5.32123
640           5.25475
640.1         5.24011
640.2          5.2531
640.3         5.27556
640.4         5.27264
640.5         5.25165
640.6         5.23775
640.7         5.24847
640.8         5.16293
640.9         5.01652
641           4.89702
641.1         4.79829
641.2         4.76767
641.3         4.75206
641.4         4.72107
641.5         4.74146
641.6         4.75368
641.7         4.82436
641.8         4.89721
641.9         4.95158
642            4.9944
642.1         4.98925
642.2         5.03369
642.3         5.09016
642.4         5.12837
642.5         5.10967
642.6         5.09893
642.7         5.20052
642.8         5.30053
642.9         5.38618
643           5.46755
643.1         5.47397
643.2         5.45721
643.3         5.43764
643.4         5.43622
643.5         5.48875
643.6         5.53701
643.7         5.54398
643.8         5.50219
643.9         5.38881
644           5.32353
644.1         5.23651
644.2         5.18364
644.3         5.20708
644.4         5.27486
644.5         5.27973
644.6         5.28793
644.7         5.34838
644.8         5.45948
644.9         5.57967
645           5.65813
645.1         5.72337
645.2          5.7438
645.3         5.76811
645.4          5.7918
645.5         5.78866
645.6          5.7719
645.7         5.74024
645.8         5.73079
645.9         5.66543
646           5.54959
646.1         5.42959
646.2         5.32985
646.3           5.305
646.4         5.40068
646.5          5.4895
646.6         5.53737
646.7         5.58935
646.8         5.58467
646.9         5.52511
647            5.5114
647.1         5.50037
647.2         5.51043
647.3         5.51825
647.4         5.61032
647.5         5.74707
647.6         5.85311
647.7          5.9486
647.8         6.09611
647.9          6.2192
648           6.31005
648.1         6.39829
648.2         6.51546
648.3         6.65155
648.4         6.78304
648.5         6.93616
648.6         6.91711
648.7         6.88838
648.8         6.91414
648.9         6.98696
649           6.96458
649.1         6.84506
649.2         6.77504
649.3         6.73893
649.4         6.66159
649.5         6.65073
649.6         6.69423
649.7          6.7614
649.8         6.72726
649.9         6.60701
650           6.49545
650.1         6.47938
650.2         6.34473
650.3         6.10087
650.4         5.97599
650.5         5.91436
650.6         5.81791
650.7         5.66607
650.8         5.59778
650.9         5.48602
651           5.42459
651.1         5.42873
651.2         5.42717
651.3         5.37572
651.4         5.35407
651.5         5.35874
651.6         5.41518
651.7         5.42596
651.8         5.35542
651.9         5.29928
652           5.33113
652.1         5.42487
652.2         5.45309
652.3         5.41873
652.4         5.43413
652.5         5.47152
652.6         5.51732
652.7         5.56901
652.8         5.61761
652.9         5.62797
653           5.57057
653.1         5.55282
653.2         5.58362
653.3         5.69454
653.4         5.67284
653.5         5.51957
653.6         5.42035
653.7         5.29836
653.8         5.22363
653.9         5.15392
654           5.17084
654.1         5.22211
654.2         5.28909
654.3         5.38945
654.4         5.44787
654.5         5.49709
654.6         5.48001
654.7         5.43046
654.8         5.36606
654.9          5.2522
655           5.22727
655.1          5.2217
655.2         5.22639
655.3          5.2065
655.4          5.2134
655.5         5.28645
655.6         5.33409
655.7         5.40294
655.8         5.44843
655.9          5.5327
656           5.60347
656.1         5.66353
656.2         5.68678
656.3         5.65683
656.4         5.62766
656.5         5.58728
656.6         5.69026
656.7         5.81847
656.8         5.96875
656.9         6.08223
657           6.10595
657.1         6.08664
657.2         6.07245
657.3         6.11869
657.4         6.11588
657.5         6.10867
657.6         6.06011
657.7         6.01821
657.8         6.06659
657.9         6.23624
658           6.33935
658.1         6.41747
658.2         6.44669
658.3         6.41476
658.4         6.34422
658.5         6.32401
658.6         6.36761
658.7          6.5352
658.8         6.65081
658.9         6.65542
659           6.59002
659.1         6.42383
659.2         6.27533
659.3         6.23605
659.4         6.20149
659.5          6.1458
659.6         6.10139
659.7         6.06866
659.8         6.01977
659.9         5.93931
660           5.88628
660.1         5.80963
660.2           5.748
660.3         5.73133
660.4         5.76341
660.5         5.82485
660.6         5.85342
660.7         5.95008
660.8         5.98303
660.9          5.9515
661           5.95265
661.1         5.89194
661.2         5.84347
661.3         5.81674
661.4         5.90861
661.5         5.91497
661.6         5.83498
661.7         5.75495
661.8         5.76531
661.9         5.87345
662            6.0086
662.1         6.15858
662.2         6.15582
662.3         6.06715
662.4         6.06626
662.5         6.06028
662.6         6.03861
662.7         5.99691
662.8         5.97897
662.9         5.92416
663           5.91278
663.1         5.93299
663.2         5.96536
663.3         5.97579
663.4         6.00959
663.5         6.03329
663.6         6.04066
663.7         6.02595
663.8         6.07106
663.9         6.12714
664           6.14921
664.1         6.06198
664.2         6.02043
664.3         6.05762
664.4         6.11529
664.5          6.2318
664.6         6.30606
664.7         6.33397
664.8         6.30888
664.9         6.22432
665           6.07298
665.1         5.97821
665.2          6.0325
665.3         6.01748
665.4          6.0058
665.5         6.06431
665.6         6.07068
665.7         6.18993
665.8         6.28916
665.9          6.4245
666           6.51869
666.1          6.6101
666.2          6.6042
666.3         6.56336
666.4         6.55133
666.5         6.48751
666.6         6.53627
666.7         6.61653
666.8         6.65409
666.9          6.6959
667           6.69953
667.1         6.79774
667.2         6.89026
667.3          6.9266
667.4         6.97254
667.5         7.02233
667.6         7.15663
667.7         7.26155
667.8         7.24981
667.9         7.34069
668           7.55332
668.1         7.76656
668.2         7.85282
668.3         7.85853
668.4         7.74011
668.5         7.67639
668.6         7.60943
668.7          7.5051
668.8         7.32624
668.9         7.18137
669           7.11544
669.1         7.12266
669.2         7.03388
669.3          6.8986
669.4         6.68873
669.5          6.5293
669.6         6.43508
669.7          6.3428
669.8         6.23283
669.9         6.12423
670           6.00522
670.1          5.9163
670.2         5.84067
670.3         5.75712
670.4         5.72006
670.5         5.67667
670.6         5.66484
670.7         5.62255
670.8         5.58786
670.9         5.56931
671            5.5449
671.1         5.58867
671.2          5.5582
671.3         5.50803
671.4         5.55699
671.5         5.57101
671.6         5.58829
671.7         5.62729
671.8         5.70108
671.9         5.77876
672           5.88699
672.1         6.06486
672.2         6.21743
672.3         6.31918
672.4          6.3839
672.5         6.40645
672.6         6.38193
672.7         6.42554
672.8         6.44424
672.9         6.47875
673           6.48992
673.1         6.50266
673.2         6.61148
673.3         6.73373
673.4         6.79256
673.5         6.88896
673.6         7.00985
673.7          7.1832
673.8         7.40042
673.9         7.52126
674           7.57873
674.1         7.57952
674.2         7.58094
674.3         7.55081
674.4         7.52657
674.5         7.42333
674.6          7.3135
674.7           7.185
674.8         7.03321
674.9         6.90091
675           6.79269
675.1         6.74464
675.2         6.71787
675.3         6.72926
675.4         6.66217
675.5         6.55039
675.6         6.51075
675.7         6.46344
675.8         6.43536
675.9         6.48661
676           6.56389
676.1         6.58976
676.2         6.51777
676.3         6.48172
676.4         6.47143
676.5         6.45686
676.6         6.36916
676.7         6.34865
676.8          6.3268
676.9         6.34322
677           6.32057
677.1          6.2425
677.2         6.20762
677.3         6.19042
677.4         6.16382
677.5         6.14204
677.6         6.09395
677.7          6.0874
677.8         6.17285
677.9         6.29391
678           6.29068
678.1          6.2071
678.2         6.18912
678.3         6.16843
678.4         6.15686
678.5         6.17145
678.6         6.17392
678.7         6.18436
678.8         6.22721
678.9         6.23747
679           6.14454
679.1         6.03518
679.2         5.94889
679.3         5.90497
679.4          5.9497
679.5         6.00897
679.6         6.05143
679.7         6.04067
679.8         6.07189
679.9         6.11101
680           6.07654
680.1         5.97187
680.2         5.95593
680.3         5.91125
680.4          5.8805
680.5         5.76959
680.6         5.75859
680.7         5.72722
680.8         5.77897
680.9         5.85952
681           5.88619
681.1         5.90485
681.2         5.90819
681.3         5.88589
681.4         5.88799
681.5         5.91803
681.6         5.96751
681.7         5.96816
681.8         5.95167
681.9         5.96068
682           6.02038
682.1         6.02535
682.2         5.99045
682.3         5.97996
682.4         6.01385
682.5         6.02542
682.6          6.0278
682.7         6.03394
682.8         6.07212
682.9         6.21194
683           6.34027
683.1         6.50825
683.2         6.57337
683.3         6.50106
683.4         6.47931
683.5         6.53543
683.6         6.58037
683.7         6.64172
683.8         6.64047
683.9         6.54156
684           6.45514
684.1         6.47165
684.2         6.56324
684.3         6.63424
684.4         6.65581
684.5         6.66399
684.6         6.60165
684.7         6.61931
684.8         6.62065
684.9         6.52392
685           6.43685
685.1         6.42929
685.2         6.46444
685.3         6.52852
685.4         6.54103
685.5          6.4767
685.6         6.40835
685.7         6.37662
685.8         6.38166
685.9         6.35544
686           6.31976
686.1         6.34692
686.2         6.40012
686.3          6.5191
686.4         6.47214
686.5         6.34193
686.6          6.2592
686.7         6.22132
686.8         6.25465
686.9         6.33954
687           6.39124
687.1         6.39063
687.2         6.43668
687.3         6.50947
687.4          6.5675
687.5         6.64066
687.6         6.64411
687.7          6.6137
687.8         6.63614
687.9         6.60725
688            6.5775
688.1         6.51228
688.2         6.44373
688.3         6.42883
688.4         6.49841
688.5         6.60512
688.6         6.65208
688.7         6.63171
688.8         6.60315
688.9         6.63926
689           6.62005
689.1         6.55564
689.2         6.49503
689.3         6.42996
689.4         6.41642
689.5         6.39987
689.6         6.37926
689.7          6.4215
689.8         6.54049
689.9         6.70629
690           6.83924
690.1         6.87347
690.2         6.84987
690.3           6.761
690.4         6.69717
690.5         6.74478
690.6         6.81642
690.7         6.85553
690.8         6.88801
690.9         6.96666
691           7.02457
691.1         7.05317
691.2         7.05315
691.3          7.0634
691.4         7.10248
691.5         7.10706
691.6         7.07971
691.7         7.03763
691.8         7.01282
691.9         7.01164
692           6.93819
692.1         6.85919
692.2         6.83544
692.3         6.81014
692.4         6.78831
692.5         6.75481
692.6         6.78441
692.7         6.83688
692.8         6.90544
692.9         7.02468
693           7.13751
693.1         7.16468
693.2         7.14707
693.3         7.07772
693.4          7.0199
693.5         6.99553
693.6         6.98956
693.7         7.01004
693.8         7.08476
693.9         7.16431
694           7.19182
694.1         7.17161
694.2         7.21326
694.3         7.26522
694.4          7.3788
694.5         7.50915
694.6         7.59952
694.7         7.62691
694.8         7.60449
694.9         7.52898
695           7.47924
695.1         7.46527
695.2          7.4416
695.3         7.43915
695.4         7.38251
695.5         7.29606
695.6         7.25715
695.7         7.26999
695.8         7.28315
695.9          7.3117
696           7.24722
696.1           7.151
696.2         7.10539
696.3          7.1223
696.4         7.17841
696.5         7.21846
696.6         7.26133
696.7         7.27475
696.8         7.30572
696.9         7.28118
697           7.23654
697.1         7.24296
697.2         7.27573
697.3         7.23503
697.4         7.21983
697.5         7.23529
697.6         7.24531
697.7         7.28259
697.8         7.27604
697.9         7.24015
698            7.1875
698.1         7.07278
698.2         6.99269
698.3         6.97309
698.4         6.93873
698.5         6.84979
698.6         6.76842
698.7         6.63634
698.8         6.61628
698.9         6.68513
699              6.76
699.1         6.84902
699.2         6.88991
699.3         6.94009
699.4         7.00757
699.5          7.0718
699.6         7.15633
699.7         7.21821
699.8         7.19175
699.9         7.09973
700           7.05182
700.1         6.99509
700.2         6.93691
700.3         6.89419
700.4         6.87452
700.5         6.80437
700.6         6.79332
700.7         6.88952
700.8         6.92215
700.9         6.91203
701           6.85331
701.1         6.82572
701.2         6.81313
701.3         6.79846
701.4         6.79786
701.5         6.79897
701.6         6.78828
701.7         6.82143
701.8         6.84199
701.9         6.89081
702           6.92904
702.1         6.88875
702.2         6.85917
702.3         6.89684
702.4         6.97102
702.5         7.01724
702.6         7.02547
702.7         7.09057
702.8         7.20227
702.9         7.28903
703           7.37015
703.1         7.35413
703.2         7.39141
703.3         7.41874
703.4         7.46052
703.5         7.55451
703.6         7.59616
703.7         7.55253
703.8         7.56982
703.9         7.75324
704           7.91432
704.1         8.01124
704.2         7.98015
704.3         7.83591
704.4         7.82745
704.5         7.84297
704.6         7.85916
704.7         7.89271
704.8         7.82609
704.9         7.73037
705           7.77799
705.1         7.92995
705.2         8.04626
705.3         8.16166
705.4         8.21893
705.5         8.25581
705.6         8.31673
705.7         8.39356
705.8          8.4257
705.9         8.47662
706           8.40583
706.1         8.24869
706.2         8.23521
706.3         8.31891
706.4         8.36491
706.5         8.40634
706.6          8.4791
706.7         8.57346
706.8         8.61722
706.9         8.56913
707           8.51992
707.1         8.42742
707.2          8.3628
707.3           8.242
707.4         8.11385
707.5         8.06545
707.6         8.11976
707.7         8.10266
707.8         8.12016
707.9         8.15416
708           8.23409
708.1         8.30875
708.2         8.41301
708.3          8.5199
708.4         8.64537
708.5          8.7265
708.6         8.81429
708.7         8.87767
708.8         8.80804
708.9         8.64318
709           8.48359
709.1         8.43806
709.2         8.37418
709.3         8.39937
709.4         8.46357
709.5          8.4754
709.6         8.40263
709.7         8.41379
709.8          8.4434
709.9         8.35709
710           8.24864
710.1         8.25994
710.2         8.23861
710.3         8.05724
710.4         7.91702
710.5         7.70749
710.6         7.63066
710.7          7.6854
710.8         7.72085
710.9         7.73099
711           7.63576
711.1         7.60033
711.2         7.56532
711.3          7.6651
711.4         7.68596
711.5         7.66391
711.6         7.58577
711.7         7.47838
711.8         7.43446
711.9         7.42567
712           7.36517
712.1         7.28344
712.2          7.1936
712.3         7.09041
712.4         7.05048
712.5         7.03797
712.6         6.97241
712.7          6.8489
712.8         6.79154
712.9          6.7244
713           6.71982
713.1         6.76397
713.2         6.80001
713.3         6.85622
713.4         6.90232
713.5         6.94807
713.6         6.94792
713.7         6.96458
713.8         6.96801
713.9         6.94622
714           7.00042
714.1         7.00493
714.2         6.99923
714.3         7.00808
714.4         7.05953
714.5         7.06297
714.6          7.0845
714.7         7.17179
714.8          7.2207
714.9         7.18871
715           7.24355
715.1          7.3672
715.2         7.52584
715.3         7.69372
715.4         7.77588
715.5         7.79569
715.6         7.68061
715.7         7.50453
715.8         7.42216
715.9         7.30145
716           7.21138
716.1         7.18416
716.2         7.23748
716.3         7.33992
716.4         7.41881
716.5         7.55558
716.6         7.62752
716.7         7.70855
716.8         7.75406
716.9         7.66218
717            7.4946
717.1         7.37993
717.2         7.29544
717.3         7.23847
717.4         7.18305
717.5         7.06395
717.6         6.91917
717.7         6.83298
717.8         6.85676
717.9         6.87807
718           6.88218
718.1         6.86248
718.2         6.88493
718.3         6.89295
718.4         6.89431
718.5         6.83234
718.6         6.79246
718.7         6.83855
718.8         6.85481
718.9         6.78675
719           6.69884
719.1         6.67109
719.2         6.70451
719.3         6.73062
719.4         6.67959
719.5         6.64562
719.6         6.63146
719.7          6.6103
719.8         6.64332
719.9         6.69307
720           6.77501
720.1         6.78002
720.2         6.80951
720.3         6.89581
720.4         6.97274
720.5         7.02877
720.6         7.01973
720.7         6.98621
720.8         6.98187
720.9         7.02841
721           7.08251
721.1         7.09586
721.2         7.12458
721.3         7.13881
721.4          7.1687
721.5         7.21606
721.6         7.28017
721.7         7.37077
721.8          7.4098
721.9         7.45325
722           7.51203
722.1         7.50448
722.2         7.47832
722.3         7.41055
722.4         7.32755
722.5         7.24701
722.6         7.18448
722.7         7.10677
722.8         6.98567
722.9         6.89472
723           6.83972
723.1         6.74096
723.2         6.71515
723.3          6.7204
723.4         6.70202
723.5         6.65278
723.6         6.60516
723.7         6.55485
723.8         6.51262
723.9         6.51485
724           6.51224
724.1         6.41909
724.2         6.27655
724.3          6.1589
724.4         6.12636
724.5         6.19556
724.6         6.22484
724.7         6.28819
724.8         6.37392
724.9         6.47501
725           6.54609
725.1         6.61259
725.2         6.63689
725.3         6.58683
725.4          6.5277
725.5         6.49999
725.6         6.50287
725.7         6.49216
725.8         6.57641
725.9          6.6696
726            6.7877
726.1         6.95224
726.2         7.19283
726.3          7.4205
726.4         7.48358
726.5         7.49671
726.6         7.56032
726.7         7.62134
726.8         7.71579
726.9         7.82347
727           7.91938
727.1         7.89713
727.2         7.90218
727.3         7.89447
727.4         7.89405
727.5         7.83208
727.6         7.79079
727.7         7.88564
727.8         7.97083
727.9         8.01097
728           8.01513
728.1         7.98137
728.2          7.9269
728.3         7.89023
728.4         7.83694
728.5         7.79573
728.6         7.71692
728.7         7.69665
728.8         7.70021
728.9         7.68487
729           7.59014
729.1         7.54248
729.2         7.49183
729.3         7.38931
729.4         7.31138
729.5         7.25703
729.6         7.18249
729.7         7.09793
729.8         7.04626
729.9          7.0674
730           7.05508
730.1         7.09305
730.2         7.17342
730.3         7.20239
730.4         7.24765
730.5         7.26508
730.6         7.28602
730.7         7.25665
730.8         7.28661
730.9         7.30669
731           7.38602
731.1         7.46295
731.2          7.5389
731.3          7.6638
731.4          7.8008
731.5         7.95738
731.6         8.04068
731.7         8.01759
731.8         7.97941
731.9         8.03272
732           8.14602
732.1         8.26624
732.2         8.25184
732.3         8.19965
732.4         8.20143
732.5         8.16405
732.6         8.23935
732.7          8.3121
732.8         8.36892
732.9         8.39026
733           8.37849
733.1         8.36741
733.2         8.39405
733.3         8.35686
733.4         8.33823
733.5         8.31859
733.6         8.34555
733.7         8.32725
733.8         8.39295
733.9         8.46656
734           8.57997
734.1         8.62021
734.2         8.55083
734.3         8.41079
734.4         8.41114
734.5         8.48476
734.6         8.55627
734.7          8.6279
734.8         8.69044
734.9         8.75269
735           8.85405
735.1         8.99142
735.2         9.02711
735.3         9.02892
735.4         8.93431
735.5         8.84872
735.6         8.70487
735.7         8.52569
735.8         8.41166
735.9         8.35045
736           8.37094
736.1         8.36443
736.2         8.41056
736.3         8.43356
736.4         8.43553
736.5         8.44501
736.6         8.48685
736.7         8.53659
736.8         8.52673
736.9         8.49469
737           8.41608
737.1         8.33002
737.2         8.28693
737.3         8.29402
737.4         8.26469
737.5         8.22883
737.6         8.15968
737.7         8.10731
737.8         8.06207
737.9         8.01092
738           7.96653
738.1         7.95264
738.2         7.96251
738.3         7.97744
738.4         8.01953
738.5         8.05173
738.6         8.02603
738.7         7.97195
738.8         7.98957
738.9         8.04878
739           8.10075
739.1         8.22599
739.2         8.26612
739.3         8.30157
739.4         8.33139
739.5          8.3972
739.6         8.38729
739.7         8.30551
739.8         8.11265
739.9         7.93259
740           7.88262
740.1         7.85262
740.2         7.79444
740.3         7.75386
740.4         7.65712
740.5         7.59767
740.6         7.50277
740.7           7.362
740.8         7.29424
740.9         7.28401
741           7.26505
741.1         7.21733
741.2         7.16721
741.3         7.15345
741.4         7.13494
741.5         7.09958
741.6         7.08664
741.7         7.09665
741.8         7.16026
741.9         7.25183
742           7.35627
742.1         7.43009
742.2         7.47504
742.3         7.53477
742.4         7.66707
742.5         7.75078
742.6         7.75534
742.7         7.71708
742.8         7.77231
742.9         7.85442
743           7.80914
743.1         7.75821
743.2         7.77332
743.3         7.87371
743.4         7.93489
743.5         8.05031
743.6         8.14467
743.7         8.18948
743.8         8.18547
743.9         8.14889
744           8.20283
744.1         8.22908
744.2         8.24363
744.3         8.21186
744.4         8.28674
744.5         8.39546
744.6         8.49497
744.7         8.56297
744.8         8.60062
744.9         8.70148
745           8.81753
745.1         8.86449
745.2         8.75069
745.3         8.57751
745.4         8.43289
745.5         8.23364
745.6          8.1018
745.7         8.02129
745.8         7.94941
745.9         7.91477
746           7.91809
746.1         7.98279
746.2         8.01946
746.3         8.10309
746.4         8.16839
746.5         8.11437
746.6         8.11532
746.7         8.09677
746.8         8.10273
746.9         8.06165
747           8.00969
747.1         7.97448
747.2          7.9096
747.3         7.89981
747.4         8.01145
747.5         8.15907
747.6         8.19766
747.7         8.15269
747.8         8.13338
747.9         8.20672
748           8.31445
748.1         8.41743
748.2         8.45866
748.3         8.52012
748.4         8.56573
748.5         8.61058
748.6         8.73872
748.7         8.91086
748.8         9.08115
748.9         9.23419
749           9.30172
749.1         9.33711
749.2         9.33157
749.3         9.32589
749.4         9.27215
749.5         9.13714
749.6         9.09016
749.7          9.0037
749.8         9.01759
749.9          9.0552
750           9.01693
750.1         9.03883
750.2         9.11531
750.3         9.09378
750.4         9.02068
750.5         9.00407
750.6         9.02475
750.7         9.06397
750.8         9.02093
750.9         8.90551
751            8.8303
751.1         8.77816
751.2         8.68844
751.3         8.52805
751.4         8.40995
751.5         8.32622
751.6         8.26691
751.7         8.22552
751.8         8.17583
751.9         8.12906
752           8.08738
752.1         8.04982
752.2         8.12363
752.3         8.30448
752.4         8.42771
752.5         8.45999
752.6         8.44462
752.7         8.42329
752.8         8.45878
752.9         8.55979
753           8.67231
753.1         8.73825
753.2         8.79918
753.3         8.83908
753.4         8.90289
753.5         9.05382
753.6         9.15455
753.7         9.23408
753.8          9.2975
753.9         9.30895
754           9.36829
754.1         9.38161
754.2         9.29017
754.3         9.17681
754.4         9.14392
754.5         9.23834
754.6         9.38637
754.7          9.5175
754.8         9.52151
754.9         9.43238
755           9.36742
755.1         9.33679
755.2         9.44003
755.3         9.59351
755.4         9.68581
755.5          9.6831
755.6         9.70288
755.7         9.76267
755.8         9.79623
755.9         9.75984
756           9.76348
756.1         9.67669
756.2         9.64575
756.3         9.71041
756.4         9.82913
756.5         9.85043
756.6         9.81338
756.7         9.76217
756.8          9.8063
756.9          9.8318
757           9.80949
757.1          9.6894
757.2         9.47575
757.3         9.23056
757.4         9.14436
757.5         9.05027
757.6         9.01983
757.7         9.08889
757.8         9.20575
757.9         9.27803
758           9.25113
758.1         9.21443
758.2         9.21118
758.3         9.28683
758.4         9.30775
758.5         9.27441
758.6         9.31746
758.7         9.30312
758.8          9.4031
758.9         9.61838
759           9.69152
759.1         9.60427
759.2         9.64978
759.3         9.84373
759.4         9.94267
759.5         9.95446
759.6         9.86943
759.7          9.8253
759.8         9.95796
759.9         10.1721
760           10.2116
760.1         10.1815
760.2         10.1383
760.3         10.1823
760.4         10.2622
760.5         10.2756
760.6         10.2564
760.7         10.1554
760.8         10.0698
760.9         9.94116
761           9.81575
761.1         9.62555
761.2         9.51817
761.3         9.46581
761.4         9.43161
761.5         9.32111
761.6         9.23717
761.7         9.37943
761.8         9.39836
761.9         9.36245
762           9.30255
762.1         9.24709
762.2         9.25571
762.3         9.16715
762.4         9.07673
762.5         9.01833
762.6         8.98644
762.7         8.85022
762.8         8.68309
762.9         8.54251
763           8.51418
763.1         8.49869
763.2         8.43501
763.3         8.45928
763.4         8.46323
763.5         8.48258
763.6         8.47909
763.7         8.45732
763.8         8.45067
763.9         8.43678
764           8.48155
764.1         8.56771
764.2         8.67498
764.3         8.68989
764.4         8.75596
764.5         8.80412
764.6         8.90274
764.7         8.96291
764.8         9.00374
764.9         9.09187
765           9.18211
765.1         9.21874
765.2         9.27404
765.3         9.29543
765.4         9.31053
765.5         9.31435
765.6         9.24367
765.7         9.15348
765.8          9.1206
765.9         9.08068
766            8.9676
766.1         8.88052
766.2         8.79196
766.3         8.77755
766.4         8.77537
766.5         8.77593
766.6         8.67994
766.7         8.53243
766.8         8.51706
766.9         8.54479
767            8.5847
767.1         8.60519
767.2         8.64692
767.3          8.7758
767.4         8.87435
767.5         8.94996
767.6         8.99704
767.7         9.15367
767.8         9.26072
767.9         9.32532
768            9.4183
768.1         9.52361
768.2         9.49022
768.3         9.52178
768.4         9.58176
768.5         9.58441
768.6         9.61531
768.7          9.6564
768.8         9.77341
768.9         9.90682
769            10.004
769.1         10.0194
769.2         9.99684
769.3         9.91367
769.4         9.86213
769.5         9.84613
769.6         9.86347
769.7         9.87741
769.8          9.8079
769.9         9.60801
770           9.44738
770.1         9.34826
770.2         9.39294
770.3         9.42948
770.4         9.36649
770.5         9.24458
770.6         9.12188
770.7         9.13571
770.8         9.03483
770.9         8.91371
771           8.83532
771.1         8.83939
771.2         8.87849
771.3          9.0186
771.4         9.17595
771.5         9.25869
771.6         9.34432
771.7         9.41517
771.8         9.48811
771.9         9.57296
772           9.66671
772.1         9.73897
772.2         9.78402
772.3         9.86333
772.4         9.90857
772.5         9.87766
772.6         9.93719
772.7         10.0002
772.8          10.082
772.9         10.0556
773           10.0078
773.1         10.0334
773.2         10.0376
773.3         10.0275
773.4         10.0147
773.5         9.97896
773.6          9.9792
773.7         9.90548
773.8         9.67775
773.9         9.50404
774           9.39843
774.1         9.33375
774.2         9.31296
774.3          9.3319
774.4         9.32122
774.5         9.15494
774.6         8.94075
774.7         8.76964
774.8         8.66641
774.9         8.69336
775           8.76773
775.1         8.80292
775.2         8.81157
775.3          8.8594
775.4         8.85165
775.5         8.89731
775.6         8.85442
775.7         8.82525
775.8         8.82531
775.9         8.84907
776           8.89638
776.1         8.97061
776.2         8.91201
776.3         8.86925
776.4         8.88067
776.5         8.97948
776.6         9.02736
776.7         8.95005
776.8          8.8896
776.9         8.86733
777           8.87111
777.1         8.82484
777.2         8.76399
777.3         8.77493
777.4         8.87317
777.5         8.83955
777.6         8.68437
777.7         8.51342
777.8         8.41641
777.9         8.46409
778           8.48863
778.1         8.48215
778.2         8.46336
778.3          8.4956
778.4         8.52632
778.5         8.51205
778.6         8.42322
778.7         8.27876
778.8         8.26384
778.9         8.31328
779           8.38578
779.1         8.56866
779.2          8.6458
779.3         8.67503
779.4         8.65999
779.5         8.61333
779.6         8.46569
779.7         8.31709
779.8         8.26307
779.9         8.32094
780           8.42491
780.1         8.50405
780.2         8.54179
780.3         8.50382
780.4         8.46913
780.5         8.50294
780.6         8.55501
780.7         8.49766
780.8         8.49021
780.9         8.59071
781           8.65986
781.1         8.63299
781.2         8.61949
781.3         8.59033
781.4         8.57023
781.5          8.5749
781.6         8.65117
781.7         8.75616
781.8         8.90641
781.9         8.98206
782           9.02256
782.1         9.09073
782.2         9.27012
782.3         9.42514
782.4          9.6152
782.5         9.58914
782.6         9.53057
782.7          9.5232
782.8         9.54252
782.9         9.58247
783           9.73262
783.1         9.92108
783.2          10.045
783.3         10.1331
783.4         10.1633
783.5         10.1641
783.6         10.0878
783.7         10.0292
783.8          10.057
783.9         10.2044
784           10.3312
784.1         10.2993
784.2         10.1617
784.3         10.1686
784.4         10.2854
784.5         10.3955
784.6         10.4155
784.7         10.4014
784.8         10.4787
784.9         10.4996
785           10.4858
785.1          10.446
785.2         10.3691
785.3         10.4192
785.4          10.309
785.5         10.1772
785.6         10.0687
785.7         10.0552
785.8         9.99727
785.9         9.91074
786           9.91092
786.1         10.0145
786.2         10.0287
786.3         9.93338
786.4         9.78062
786.5         9.63896
786.6          9.5438
786.7         9.53153
786.8          9.6373
786.9         9.69928
787           9.76834
787.1         9.72594
787.2         9.74597
787.3         9.84215
787.4         10.0262
787.5         10.1817
787.6         10.2064
787.7         10.2013
787.8         10.2038
787.9         10.2513
788           10.2482
788.1         10.2508
788.2          10.244
788.3         10.1287
788.4          10.058
788.5         10.1085
788.6         10.2581
788.7          10.417
788.8         10.5093
788.9         10.5684
789           10.5953
789.1         10.4966
789.2         10.4078
789.3         10.4149
789.4         10.5916
789.5         10.7272
789.6           10.72
789.7         10.6737
789.8         10.7082
789.9          10.821
790           10.8557
790.1         10.9089
790.2         10.9033
790.3          10.812
790.4         10.8226
790.5         10.7265
790.6         10.6272
790.7         10.6264
790.8         10.6132
790.9         10.6438
791           10.6771
791.1         10.7084
791.2         10.6978
791.3         10.6938
791.4         10.6292
791.5         10.5237
791.6         10.3588
791.7         10.1957
791.8         10.1772
791.9         10.1375
792           10.0379
792.1         9.81109
792.2         9.72093
792.3         9.74234
792.4         9.78691
792.5         9.76395
792.6         9.75167
792.7         9.80358
792.8         9.85093
792.9         10.0113
793           10.2311
793.1         10.5222
793.2         10.7082
793.3         10.8302
793.4         10.7848
793.5         10.6898
793.6         10.6262
793.7         10.6512
793.8         10.7155
793.9         10.7761
794           10.7315
794.1         10.6201
794.2           10.53
794.3         10.4201
794.4         10.4191
794.5         10.4363
794.6         10.4593
794.7          10.505
794.8         10.5632
794.9         10.5636
795           10.6855
795.1         10.7167
795.2         10.7233
795.3         10.7644
795.4         10.6848
795.5         10.6457
795.6         10.6318
795.7         10.6776
795.8         10.7844
795.9         10.8158
796           10.8374
796.1         10.8734
796.2          10.935
796.3         11.0022
796.4         11.0248
796.5         11.1463
796.6         11.2949
796.7         11.4073
796.8         11.4069
796.9         11.4122
797           11.2959
797.1         11.2579
797.2         11.2255
797.3         11.2103
797.4         11.2152
797.5         11.0834
797.6         10.8454
797.7         10.6108
797.8         10.5225
797.9         10.4447
798           10.2936
798.1         10.2186
798.2          10.149
798.3          10.141
798.4         10.0763
798.5         9.90407
798.6         9.74635
798.7         9.56009
798.8         9.42496
798.9         9.33517
799           9.30695
799.1         9.23857
799.2         9.30331
799.3         9.38799
799.4         9.42474
799.5         9.50039
799.6         9.60185
799.7         9.66948
799.8         9.75394
799.9         9.82391
800            9.8139
800.1         9.78512
800.2         9.81537
800.3         9.83157
800.4         9.78621
800.5          9.6967
800.6         9.70786
800.7         9.79519
800.8         9.88734
800.9         9.93425
801           10.0019
801.1         10.1329
801.2         10.1939
801.3         10.2427
801.4         10.2343
801.5         10.2141
801.6         10.2081
801.7          10.165
801.8         10.1311
801.9         10.0584
802           10.0062
802.1         9.95846
802.2         9.99497
802.3         10.0742
802.4         10.1409
802.5         10.1399
802.6         10.1356
802.7         10.1712
802.8         10.3238
802.9         10.5675
803           10.6339
803.1         10.5284
803.2         10.4127
803.3         10.3787
803.4         10.3868
803.5         10.3505
803.6         10.3408
803.7         10.4009
803.8         10.3944
803.9         10.4538
804           10.4051
804.1         10.2721
804.2         10.1256
804.3         10.0254
804.4         9.97079
804.5         9.98108
804.6          9.9329
804.7         9.88229
804.8         9.86331
804.9         9.78775
805           9.74519
805.1         9.75022
805.2         9.80285
805.3         9.75593
805.4         9.71315
805.5         9.72337
805.6         9.79018
805.7         9.90535
805.8         10.0604
805.9         10.2222
806           10.3455
806.1          10.554
806.2         10.6288
806.3         10.5898
806.4         10.5111
806.5          10.376
806.6         10.3595
806.7         10.3123
806.8         10.3271
806.9          10.394
807           10.4304
807.1          10.392
807.2         10.3573
807.3         10.3393
807.4         10.3134
807.5          10.162
807.6         10.0993
807.7         10.1249
807.8         10.2548
807.9         10.4546
808           10.5984
808.1         10.7294
808.2         10.8839
808.3         10.9843
808.4         10.9424
808.5         10.9065
808.6         10.8541
808.7         10.7484
808.8         10.6662
808.9         10.6055
809           10.6529
809.1         10.6217
809.2         10.5529
809.3         10.5004
809.4         10.4713
809.5         10.5446
809.6         10.6278
809.7         10.7092
809.8         10.7345
809.9         10.7422
810           10.7063
810.1         10.6025
810.2          10.503
810.3         10.4154
810.4         10.3855
810.5         10.4467
810.6         10.4666
810.7         10.4127
810.8         10.3823
810.9         10.3542
811           10.3244
811.1         10.3447
811.2         10.3833
811.3         10.4682
811.4         10.4569
811.5         10.3486
811.6         10.2566
811.7         10.1779
811.8         10.1771
811.9         10.2298
812           10.2506
812.1         10.3323
812.2         10.3652
812.3         10.4302
812.4         10.3967
812.5          10.288
812.6         10.2225
812.7         10.1828
812.8         10.2389
812.9         10.2987
813           10.2538
813.1         10.2077
813.2         10.1774
813.3         10.1528
813.4         10.1946
813.5          10.271
813.6         10.3135
813.7         10.3207
813.8         10.2865
813.9         10.2695
814           10.2283
814.1         10.1744
814.2         10.1651
814.3         10.1645
814.4         10.1971
814.5         10.2975
814.6         10.4101
814.7         10.4075
814.8         10.3484
814.9         10.2645
815           10.2243
815.1         10.2073
815.2         10.2573
815.3         10.3148
815.4         10.3693
815.5         10.3801
815.6         10.3185
815.7           10.23
815.8         10.2458
815.9         10.3049
816           10.2828
816.1          10.268
816.2         10.2405
816.3         10.2771
816.4         10.3357
816.5         10.3841
816.6         10.4217
816.7         10.4874
816.8         10.6007
816.9         10.6138
817           10.5631
817.1         10.5672
817.2         10.7113
817.3         10.9457
817.4         11.1358
817.5         11.1989
817.6          11.157
817.7         11.1361
817.8         11.1348
817.9         11.0316
818            10.935
818.1         10.9207
818.2         10.8571
818.3         10.7538
818.4         10.6938
818.5         10.6528
818.6         10.6338
818.7         10.5727
818.8         10.5563
818.9         10.6336
819           10.6733
819.1         10.6389
819.2         10.6038
819.3         10.5986
819.4         10.5689
819.5         10.4505
819.6          10.329
819.7         10.2904
819.8         10.3188
819.9         10.3388
820           10.3475
820.1         10.2746
820.2         10.2006
820.3         10.1502
820.4         10.0935
820.5         10.0108
820.6         9.90191
820.7         9.78165
820.8         9.73842
820.9         9.72849
821           9.75215
821.1         9.81639
821.2         9.83667
821.3         9.86663
821.4         9.85199
821.5          9.7424
821.6          9.6832
821.7         9.70766
821.8         9.67655
821.9         9.63015
822           9.65242
822.1          9.7211
822.2           9.737
822.3         9.69089
822.4         9.64766
822.5         9.60819
822.6         9.56279
822.7         9.58069
822.8         9.67301
822.9         9.70865
823           9.70491
823.1          9.6993
823.2          9.6491
823.3         9.58939
823.4         9.57289
823.5         9.58121
823.6           9.558
823.7          9.5464
823.8         9.47453
823.9         9.41202
824           9.45788
824.1         9.62809
824.2         9.89687
824.3         10.1063
824.4         10.2569
824.5         10.3185
824.6         10.3687
824.7         10.3228
824.8         10.3018
824.9          10.258
825           10.2424
825.1         10.3509
825.2         10.4109
825.3         10.4138
825.4         10.3799
825.5         10.3737
825.6         10.3356
825.7         10.4113
825.8         10.5584
825.9         10.7757
826           10.8783
826.1         10.8444
826.2         10.8552
826.3         10.9277
826.4         10.9853
826.5         10.9859
826.6          10.933
826.7         10.9184
826.8         10.9735
826.9         11.0047
827            10.884
827.1         10.6267
827.2         10.4813
827.3         10.3718
827.4         10.2328
827.5         10.1275
827.6          10.094
827.7          9.9409
827.8         9.90224
827.9         10.0156
828           10.2236
828.1         10.4584
828.2         10.5169
828.3         10.5425
828.4         10.4667
828.5         10.2426
828.6         10.2275
828.7         10.3944
828.8         10.4869
828.9         10.4259
829           10.3204
829.1         10.2833
829.2         10.3032
829.3         10.4059
829.4         10.4872
829.5         10.4867
829.6         10.4298
829.7         10.4718
829.8         10.5506
829.9         10.5616
830           10.6303
830.1         10.7018
830.2         10.8141
830.3         10.9356
830.4          11.115
830.5         11.3664
830.6         11.5465
830.7         11.5349
830.8          11.603
830.9         11.7213
831           11.8219
831.1         11.8413
831.2         11.7745
831.3         11.8061
831.4         11.9341
831.5         12.0419
831.6         11.9712
831.7         11.8081
831.8         11.6457
831.9         11.6201
832           11.6695
832.1         11.6423
832.2         11.4464
832.3         11.3243
832.4         11.3447
832.5         11.3808
832.6         11.4217
832.7         11.4285
832.8         11.4114
832.9         11.3488
833           11.2891
833.1         11.3383
833.2         11.3853
833.3         11.3867
833.4         11.2822
833.5         11.1767
833.6         11.1008
833.7           11.11
833.8          11.119
833.9          11.137
834           11.2501
834.1         11.3263
834.2         11.3504
834.3         11.3039
834.4         11.2586
834.5         11.2266
834.6         11.3397
834.7          11.445
834.8          11.508
834.9         11.5136
835           11.5639
835.1         11.6367
835.2         11.6737
835.3         11.6918
835.4         11.7831
835.5         11.9717
835.6         12.0757
835.7         12.2007
835.8         12.3028
835.9         12.2744
836           12.1365
836.1         12.1127
836.2         12.1361
836.3         12.2183
836.4         12.2661
836.5         12.2565
836.6         12.2021
836.7          12.131
836.8         12.1793
836.9         12.2855
837           12.3056
837.1         12.2908
837.2         12.2845
837.3         12.2584
837.4         12.2978
837.5         12.3934
837.6         12.5202
837.7         12.7758
837.8         12.9425
837.9         12.9033
838            12.754
838.1         12.6392
838.2         12.7018
838.3         12.8008
838.4           12.87
838.5         12.8041
838.6         12.7899
838.7         12.8089
838.8         12.7764
838.9         12.6758
839           12.5936
839.1         12.4736
839.2         12.3893
839.3         12.2102
839.4         12.0883
839.5         11.8862
839.6         11.7313
839.7         11.6109
839.8          11.538
839.9         11.4335
840           11.3657
840.1         11.3907
840.2         11.3195
840.3         11.1951
840.4         11.1953
840.5         11.2338
840.6         11.2297
840.7         11.2424
840.8         11.3071
840.9         11.3335
841           11.3841
841.1         11.4048
841.2         11.3928
841.3         11.3954
841.4         11.3379
841.5         11.3083
841.6         11.2714
841.7         11.1513
841.8         11.1138
841.9         11.0359
842           11.0445
842.1         11.1717
842.2         11.2837
842.3         11.3579
842.4         11.3582
842.5         11.3719
842.6         11.3853
842.7         11.4008
842.8         11.3251
842.9         11.1025
843           10.9357
843.1         10.8331
843.2         10.7655
843.3         10.7183
843.4         10.6989
843.5         10.7515
843.6         10.8172
843.7         10.8689
843.8         10.8064
843.9         10.8343
844           10.8243
844.1         10.8761
844.2         10.9734
844.3         11.0253
844.4         11.1008
844.5         11.2034
844.6         11.2147
844.7         11.1531
844.8         11.1103
844.9         10.9801
845           10.9684
845.1         11.0286
845.2         11.1603
845.3         11.2561
845.4         11.2888
845.5         11.3151
845.6         11.2927
845.7         11.2263
845.8         11.1815
845.9         11.1716
846           11.0445
846.1         10.9601
846.2         10.8275
846.3          10.718
846.4         10.7128
846.5         10.8171
846.6          10.915
846.7         10.9389
846.8         10.9649
846.9         11.0124
847           11.0657
847.1         11.1561
847.2         11.2716
847.3         11.3677
847.4         11.4824
847.5         11.5766
847.6          11.544
847.7         11.3488
847.8         11.1868
847.9         11.0379
848           10.9389
848.1         10.8436
848.2         10.7906
848.3         10.7902
848.4         10.7276
848.5          10.685
848.6         10.7486
848.7         10.8454
848.8         10.9163
848.9         11.0469
849           11.1965
849.1          11.336
849.2         11.4311
849.3         11.4707
849.4         11.4574
849.5         11.3334
849.6         11.2173
849.7         11.1209
849.8         11.0543
849.9         11.0361
850           10.9953
850.1         11.0027
850.2         11.0476
850.3         11.1821
850.4         11.2941
850.5         11.3331
850.6         11.3259
850.7         11.3256
850.8         11.4272
850.9         11.3686
851           11.2159
851.1         11.0726
851.2         11.0514
851.3         11.1382
851.4         11.2297
851.5         11.3509
851.6         11.3972
851.7         11.3451
851.8         11.3335
851.9         11.3519
852           11.3357
852.1         11.2783
852.2         11.1863
852.3         11.1557
852.4         11.3165
852.5         11.4861
852.6         11.5484
852.7         11.3543
852.8          11.264
852.9         11.3709
853            11.546
853.1          11.815
853.2         11.8826
853.3         11.8361
853.4          11.737
853.5         11.5965
853.6         11.4986
853.7         11.4055
853.8         11.2486
853.9         11.0498
854           10.9801
854.1         11.0174
854.2         11.1203
854.3         11.1844
854.4         11.2198
854.5         11.4083
854.6          11.454
854.7         11.5041
854.8         11.5756
854.9         11.7624
855           11.8774
855.1         11.9205
855.2         12.0375
855.3         12.0707
855.4         11.9824
855.5         11.9078
855.6         11.9136
855.7         12.0863
855.8         12.1406
855.9         12.0567
856           11.9693
856.1         11.9363
856.2         11.9231
856.3         11.9908
856.4         12.0121
856.5         11.8785
856.6         11.7776
856.7         11.5854
856.8         11.4776
856.9          11.492
857            11.512
857.1          11.405
857.2         11.4517
857.3         11.5676
857.4         11.7626
857.5         11.9493
857.6         12.1471
857.7         12.3574
857.8         12.5255
857.9         12.7035
858           12.8997
858.1         13.0029
858.2         13.0419
858.3         13.0371
858.4         12.9537
858.5         12.7836
858.6         12.6251
858.7         12.4941
858.8         12.4303
858.9         12.3783
859           12.4394
859.1         12.5179
859.2         12.5604
859.3          12.587
859.4         12.5774
859.5         12.5239
859.6         12.3983
859.7         12.3063
859.8         12.2622
859.9         12.2436
860           12.1023
860.1         11.8896
860.2         11.8185
860.3         11.9172
860.4          12.014
860.5         12.1412
860.6         12.1976
860.7         12.2279
860.8          12.189
860.9         12.0913
861           11.9549
861.1         11.8278
861.2         11.7174
861.3         11.7727
861.4         11.8539
861.5         11.8953
861.6         11.8903
861.7         11.9329
861.8         12.0663
861.9         12.2297
862           12.3229
862.1         12.3254
862.2          12.271
862.3         12.2558
862.4         12.2026
862.5         12.1463
862.6         12.1654
862.7         12.1562
862.8         12.1695
862.9         12.2796
863           12.4793
863.1         12.6506
863.2         12.7372
863.3         12.7177
863.4         12.7573
863.5         12.8553
863.6         13.0241
863.7         13.0495
863.8         13.0808
863.9         13.1234
864           13.1022
864.1         13.0597
864.2         13.0599
864.3          13.056
864.4         13.1251
864.5         13.1183
864.6         13.1087
864.7         13.0985
864.8         13.2129
864.9         13.3272
865           13.3134
865.1         13.2403
865.2         13.1261
865.3          12.975
865.4          12.904
865.5         12.8466
865.6         12.9181
865.7         13.0827
865.8         13.1056
865.9         13.1498
866           13.0696
866.1         12.8749
866.2         12.7644
866.3         12.5276
866.4         12.3545
866.5         12.1069
866.6         11.8898
866.7         11.7766
866.8         11.6849
866.9         11.5698
867           11.5015
867.1         11.5158
867.2         11.3909
867.3          11.179
867.4         11.0499
867.5         11.0549
867.6         11.0589
867.7         11.0568
867.8         11.0473
867.9         10.9274
868           10.8004
868.1         10.8238
868.2           10.85
868.3         10.9057
868.4         10.9902
868.5         11.1317
868.6         11.3343
868.7          11.516
868.8         11.5677
868.9         11.5197
869           11.4862
869.1         11.5418
869.2         11.6196
869.3         11.6428
869.4         11.6423
869.5         11.6821
869.6         11.6244
869.7         11.5375
869.8         11.5861
869.9         11.8096
870           11.8743
870.1         11.8189
870.2         11.8891
870.3         12.1642
870.4          12.281
870.5         12.3103
870.6         12.3095
870.7         12.1927
870.8         12.1451
870.9         12.1758
871           12.2893
871.1         12.3789
871.2         12.3673
871.3         12.5329
871.4         12.7142
871.5         12.7663
871.6         12.7393
871.7         12.7326
871.8         12.6764
871.9         12.6428
872           12.6465
872.1         12.6881
872.2         12.6699
872.3         12.6205
872.4         12.5734
872.5         12.6841
872.6         12.8025
872.7         12.9598
872.8         13.1119
872.9         13.0423
873           12.9024
873.1         12.7977
873.2         12.7192
873.3         12.6863
873.4         12.6164
873.5          12.491
873.6         12.4595
873.7         12.4347
873.8         12.4576
873.9         12.5983
874           12.5484
874.1         12.3955
874.2         12.2916
874.3         12.2985
874.4         12.2839
874.5          12.275
874.6         12.1218
874.7         12.0498
874.8          11.975
874.9         11.8593
875           11.7358
875.1         11.6207
875.2         11.5109
875.3          11.438
875.4         11.4634
875.5         11.4504
875.6         11.4463
875.7         11.5205
875.8         11.5683
875.9         11.5868
876           11.6104
876.1         11.6152
876.2         11.5707
876.3         11.4514
876.4         11.3874
876.5         11.3172
876.6         11.2962
876.7         11.2381
876.8         11.2777
876.9         11.3583
877           11.4492
877.1         11.5307
877.2         11.5603
877.3         11.6529
877.4         11.7034
877.5         11.7011
877.6         11.6591
877.7          11.632
877.8         11.5489
877.9         11.4391
878           11.3323
878.1         11.1884
878.2         11.0888
878.3         11.0951
878.4         11.1541
878.5         11.2185
878.6         11.3004
878.7         11.3611
878.8         11.3644
878.9         11.3678
879            11.288
879.1         11.2005
879.2          11.197
879.3         11.1138
879.4         10.9837
879.5         10.8694
879.6         10.8031
879.7         10.6883
879.8         10.6028
879.9         10.5588
880           10.5871
880.1         10.6634
880.2         10.6319
880.3         10.6339
880.4         10.7176
880.5         10.8431
880.6         10.8757
880.7         10.7947
880.8         10.6303
880.9         10.5592
881           10.6534
881.1          10.722
881.2         10.7593
881.3         10.7769
881.4         10.6679
881.5         10.5204
881.6         10.4595
881.7          10.422
881.8         10.4935
881.9          10.577
882            10.653
882.1         10.6701
882.2          10.688
882.3          10.665
882.4         10.6786
882.5         10.8315
882.6         11.0188
882.7         11.1334
882.8         11.2013
882.9         11.2611
883           11.3894
883.1         11.5519
883.2         11.5903
883.3         11.5707
883.4         11.5925
883.5         11.6167
883.6         11.6128
883.7         11.5077
883.8         11.3204
883.9         11.1399
884            11.047
884.1              11
884.2         10.8981
884.3         10.8949
884.4         10.9123
884.5         10.8847
884.6         10.8625
884.7         10.9119
884.8         10.9747
884.9         10.9647
885           11.0087
885.1         11.0045
885.2         11.0088
885.3         10.9951
885.4         11.0217
885.5         11.0994
885.6         11.2419
885.7         11.4226
885.8         11.5867
885.9         11.7557
886           11.8679
886.1         11.9835
886.2         12.0109
886.3         11.9333
886.4         11.7767
886.5         11.6373
886.6         11.5911
886.7         11.6416
886.8         11.7176
886.9         11.7629
887           11.8489
887.1          11.973
887.2         11.9354
887.3         11.8825
887.4         11.9092
887.5         12.0017
887.6          12.133
887.7         12.2562
887.8         12.3779
887.9          12.477
888           12.3935
888.1          12.306
888.2         12.2717
888.3         12.2527
888.4           12.22
888.5         12.1857
888.6         12.2763
888.7          12.463
888.8          12.581
888.9          12.615
889           12.6176
889.1         12.4996
889.2         12.4958
889.3         12.5943
889.4         12.6729
889.5         12.6214
889.6         12.4027
889.7         12.1269
889.8         12.0825
889.9         12.1631
890           12.1873
890.1         12.0943
890.2         11.9406
890.3         11.7724
890.4         11.7464
890.5         11.7782
890.6         11.7627
890.7         11.7405
890.8         11.7389
890.9         11.7983
891           11.8207
891.1         11.8282
891.2         11.8106
891.3         11.7728
891.4         11.7527
891.5         11.7037
891.6         11.6911
891.7         11.7242
891.8         11.7369
891.9          11.753
892           11.8179
892.1         11.9535
892.2         12.0702
892.3         12.1961
892.4         12.3091
892.5         12.3624
892.6         12.3966
892.7         12.5645
892.8          12.774
892.9         12.9021
893            12.907
893.1         12.8485
893.2         12.8249
893.3         12.9715
893.4         13.1073
893.5         13.2188
893.6         13.1738
893.7          13.138
893.8         13.0701
893.9         12.9641
894           12.8909
894.1         13.0349
894.2         13.1639
894.3         13.1512
894.4         13.0629
894.5         12.8637
894.6         12.8234
894.7         12.7955
894.8         12.8668
894.9         12.9742
895           13.0742
895.1         13.0978
895.2         13.1475
895.3         13.3414
895.4         13.5609
895.5         13.7824
895.6         13.9189
895.7          14.002
895.8          14.018
895.9         13.9819
896           13.8686
896.1         13.7089
896.2         13.7415
896.3         13.7733
896.4         13.8348
896.5         13.9157
896.6         13.9828
896.7         14.0813
896.8         14.0216
896.9         13.8737
897           13.8152
897.1         13.7339
897.2         13.8038
897.3         13.8158
897.4         13.8381
897.5         13.7386
897.6         13.7564
897.7         13.8343
897.8         13.8863
897.9         13.9592
898           13.9291
898.1         13.9882
898.2         13.9118
898.3         13.7564
898.4          13.655
898.5         13.6033
898.6         13.5456
898.7         13.5177
898.8         13.5281
898.9          13.463
899           13.4196
899.1         13.5016
899.2         13.6519
899.3         13.7611
899.4         13.8493
899.5         13.8886
899.6         13.8177
899.7         13.6013
899.8         13.3926
899.9          13.246
900           13.2375
900.1         13.2735
900.2         13.2261
900.3         13.1385
900.4         13.1148
900.5         13.1694
900.6         13.2749
900.7         13.3237
900.8         13.2138
900.9         13.1497
901           13.1429
901.1         13.0446
901.2         12.9964
901.3         13.0304
901.4         12.9947
901.5         12.7781
901.6         12.5944
901.7         12.5084
901.8         12.5264
901.9         12.5558
902           12.5716
902.1         12.6671
902.2         12.6804
902.3         12.7231
902.4          12.688
902.5         12.7188
902.6         12.6817
902.7         12.5836
902.8         12.5846
902.9         12.6258
903           12.6321
903.1         12.7331
903.2         12.7007
903.3         12.5018
903.4         12.3539
903.5         12.3184
903.6         12.2243
903.7         12.1979
903.8         12.3132
903.9          12.497
904           12.5905
904.1         12.5775
904.2         12.5365
904.3         12.5052
904.4         12.4589
904.5         12.5484
904.6         12.7134
904.7         12.9227
904.8         13.0323
904.9         13.0589
905           13.1164
905.1          13.106
905.2         13.1332
905.3         13.1678
905.4         13.1976
905.5         13.2238
905.6         13.1741
905.7          12.984
905.8          12.968
905.9         13.1187
906            13.353
906.1         13.4668
906.2         13.3899
906.3         13.3327
906.4         13.2795
906.5         13.1467
906.6         13.0103
906.7         12.8971
906.8         12.8779
906.9         12.8111
907           12.7432
907.1         12.6541
907.2         12.6217
907.3         12.5936
907.4         12.5645
907.5         12.6046
907.6         12.5974
907.7         12.7081
907.8         12.8351
907.9         12.9052
908           12.8019
908.1         12.5868
908.2         12.4793
908.3         12.4859
908.4         12.5438
908.5         12.6208
908.6         12.6494
908.7         12.6482
908.8         12.6412
908.9          12.678
909           12.7517
909.1         12.8018
909.2         12.8514
909.3         12.8382
909.4         12.8873
909.5         12.8595
909.6         12.8755
909.7         13.0196
909.8         13.1034
909.9         13.1197
910           13.1401
910.1         13.0948
910.2         13.1183
910.3          12.998
910.4         12.8949
910.5         12.8696
910.6         12.8815
910.7         12.9105
910.8         13.0644
910.9         13.2553
911           13.3401
911.1         13.3476
911.2         13.3044
911.3         13.3482
911.4         13.5221
911.5         13.7142
911.6         13.7695
911.7          13.731
911.8          13.718
911.9         13.7685
912           13.7717
912.1         13.6592
912.2         13.4743
912.3          13.439
912.4         13.5298
912.5         13.5555
912.6         13.4953
912.7          13.338
912.8         13.3275
912.9         13.4951
913           13.6567
913.1         13.7999
913.2         13.8287
913.3         13.6817
913.4         13.6767
913.5         13.7057
913.6         13.8643
913.7         13.9305
913.8         13.9386
913.9          13.937
914           13.8641
914.1         13.7368
914.2         13.6102
914.3         13.4869
914.4          13.427
914.5         13.3873
914.6         13.3796
914.7          13.338
914.8         13.1602
914.9         12.9794
915           12.9591
915.1          12.792
915.2         12.4867
915.3         12.2907
915.4         12.2639
915.5         12.3911
915.6         12.4218
915.7         12.4003
915.8         12.3253
915.9         12.3855
916           12.4729
916.1         12.6498
916.2           12.69
916.3         12.7774
916.4         12.7281
916.5         12.5414
916.6         12.3714
916.7         12.3055
916.8         12.3476
916.9         12.4153
917           12.5675
917.1         12.8323
917.2         13.0595
917.3         13.1415
917.4         13.0718
917.5         12.8899
917.6         12.8076
917.7         12.7808
917.8         12.8532
917.9         12.9868
918           12.9731
918.1         12.8684
918.2         12.7068
918.3         12.6563
918.4         12.6619
918.5         12.5748
918.6         12.4332
918.7         12.4323
918.8         12.6149
918.9         12.7801
919           12.7942
919.1         12.7371
919.2           12.65
919.3         12.6147
919.4          12.678
919.5         12.7607
919.6         12.7148
919.7         12.6128
919.8          12.613
919.9         12.6765
920           12.7331
920.1         12.7935
920.2         12.9852
920.3          13.243
920.4         13.4227
920.5          13.524
920.6         13.5312
920.7         13.5885
920.8         13.6638
920.9         13.8715
921           14.0223
921.1         14.1022
921.2         14.2004
921.3         14.1545
921.4         13.9209
921.5         13.5801
921.6         13.3217
921.7         12.9977
921.8         12.7281
921.9         12.6237
922           12.5473
922.1         12.5829
922.2         12.5274
922.3         12.3746
922.4         12.4412
922.5          12.646
922.6         12.5952
922.7         12.4084
922.8         12.3326
922.9         12.3584
923           12.2875
923.1         12.1422
923.2         12.0328
923.3         11.9843
923.4         12.0165
923.5         11.9642
923.6         11.9731
923.7         12.0752
923.8          12.272
923.9         12.4816
924           12.5908
924.1         12.6726
924.2          12.891
924.3         12.9998
924.4         13.1175
924.5          13.293
924.6         13.5598
924.7         13.8661
924.8          13.944
924.9         13.8482
925           13.7016
925.1         13.5544
925.2         13.3723
925.3          13.172
925.4         13.0429
925.5         12.9612
925.6         12.8797
925.7         12.9219
925.8         12.9286
925.9         12.8612
926           12.7787
926.1          12.714
926.2         12.7584
926.3         12.8269
926.4         12.8067
926.5         12.7948
926.6         12.8259
926.7          12.923
926.8         12.9934
926.9         12.9747
927           12.9971
927.1         13.0861
927.2          13.136
927.3           13.21
927.4         13.2436
927.5         13.1574
927.6         13.1507
927.7         13.2735
927.8         13.3652
927.9         13.5523
928           13.6885
928.1         13.7506
928.2         13.7412
928.3         13.6909
928.4         13.6172
928.5         13.6595
928.6         13.6474
928.7         13.5193
928.8         13.4198
928.9         13.4793
929           13.5379
929.1          13.644
929.2         13.6671
929.3         13.6856
929.4         13.6882
929.5         13.7552
929.6         13.8211
929.7         13.7274
929.8         13.7152
929.9         13.8467
930           13.9576
930.1         14.0569
930.2         14.1794
930.3         14.3173
930.4         14.3296
930.5         14.4744
930.6         14.6389
930.7         14.7363
930.8         14.6781
930.9         14.6782
931           14.6487
931.1         14.6557
931.2         14.6837
931.3         14.7308
931.4         14.7775
931.5         14.8361
931.6         14.8577
931.7         14.7536
931.8         14.6525
931.9         14.5417
932           14.3884
932.1         14.2128
932.2         14.1254
932.3          14.071
932.4         14.0489
932.5         14.1113
932.6         14.0846
932.7         13.8557
932.8         13.7325
932.9         13.5923
933           13.5495
933.1         13.4886
933.2         13.4025
933.3         13.2591
933.4         13.1252
933.5         13.0966
933.6         13.0902
933.7         13.1451
933.8         13.2151
933.9         13.2917
934           13.2788
934.1         13.2236
934.2          13.307
934.3         13.4939
934.4         13.5483
934.5         13.4289
934.6         13.3267
934.7         13.2988
934.8         13.4329
934.9         13.5491
935           13.6773
935.1         13.8591
935.2         14.0957
935.3         14.2687
935.4         14.3445
935.5         14.2394
935.6         14.1957
935.7         14.2839
935.8         14.5207
935.9         14.8173
936           15.0371
936.1         15.1141
936.2         15.1206
936.3         15.0146
936.4         14.9804
936.5         15.0736
936.6         15.0576
936.7         14.8422
936.8         14.7206
936.9         14.5989
937           14.4295
937.1         14.2791
937.2         14.0432
937.3         13.7943
937.4         13.6934
937.5         13.6285
937.6         13.6728
937.7         13.6899
937.8         13.6602
937.9         13.7197
938           13.8095
938.1         13.9996
938.2          14.164
938.3         14.3052
938.4         14.3172
938.5         14.3137
938.6         14.3372
938.7         14.3659
938.8         14.3867
938.9         14.2883
939           14.0551
939.1         13.7973
939.2         13.6671
939.3         13.5952
939.4         13.4542
939.5         13.3479
939.6         13.2479
939.7         13.1526
939.8         12.9635
939.9          12.859
940           12.9791
940.1         13.0398
940.2         13.0089
940.3         12.9938
940.4         12.9866
940.5         13.0738
940.6         13.1787
940.7         13.3203
940.8         13.3402
940.9          13.298
941           13.2755
941.1         13.1368
941.2         12.9874
941.3         13.0042
941.4         13.1672
941.5         13.3084
941.6         13.4004
941.7         13.3857
941.8         13.3579
941.9         13.3218
942           13.4025
942.1         13.3546
942.2         13.2284
942.3         13.1198
942.4         13.1305
942.5         13.1686
942.6          13.211
942.7         13.3904
942.8         13.7312
942.9         14.0991
943           14.2984
943.1         14.4212
943.2         14.4704
943.3         14.4017
943.4         14.3554
943.5         14.2379
943.6         14.2198
943.7         14.2334
943.8         14.2554
943.9         14.1927
944           14.1585
944.1         14.0453
944.2         14.0398
944.3         14.1255
944.4         14.2578
944.5         14.3914
944.6         14.4155
944.7         14.3635
944.8         14.3293
944.9         14.3516
945           14.3348
945.1         14.2251
945.2         14.1841
945.3          14.282
945.4         14.4474
945.5         14.6114
945.6         14.6613
945.7         14.6399
945.8         14.5103
945.9         14.3091
946           14.2507
946.1         14.2997
946.2         14.2981
946.3          14.154
946.4         14.0128
946.5         13.9723
946.6         13.8989
946.7         13.6352
946.8         13.5397
946.9         13.6119
947           13.7877
947.1         14.0713
947.2         14.2146
947.3         14.2048
947.4          14.192
947.5         14.1526
947.6         14.1122
947.7         13.9646
947.8         13.9744
947.9         14.0099
948           14.0669
948.1         14.0918
948.2          14.016
948.3         14.1328
948.4         14.2634
948.5         14.3592
948.6         14.4737
948.7         14.4957
948.8         14.4205
948.9         14.2751
949           14.1881
949.1         14.1897
949.2         14.1475
949.3         14.1299
949.4         14.1442
949.5         14.1214
949.6         14.2172
949.7         14.3777
949.8         14.3936
949.9         14.3461
950           14.2867
950.1         14.1849
950.2         14.1984
950.3         14.2487
950.4         14.2214
950.5         14.2269
950.6         14.1658
950.7         14.1662
950.8         14.3293
950.9         14.5256
951            14.657
951.1         14.6212
951.2         14.5012
951.3          14.435
951.4         14.4276
951.5          14.489
951.6          14.433
951.7         14.4036
951.8         14.3266
951.9          14.281
952           14.2584
952.1         14.1105
952.2          13.972
952.3         14.0007
952.4         14.0877
952.5         14.1855
952.6         14.2486
952.7         14.1742
952.8         14.1117
952.9         14.2162
953           14.2771
953.1         14.3331
953.2         14.3239
953.3         14.1733
953.4         14.0469
953.5         13.9987
953.6         14.0062
953.7         14.0962
953.8         13.9607
953.9         13.7613
954           13.6688
954.1         13.6868
954.2         13.7472
954.3         13.9116
954.4         14.0011
954.5         13.9144
954.6          14.012
954.7         14.1116
954.8          14.224
954.9         14.3077
955             14.42
955.1         14.6073
955.2         14.7244
955.3         14.8499
955.4         15.0085
955.5         15.0167
955.6         14.9864
955.7         14.9229
955.8         14.8851
955.9          14.724
956           14.6262
956.1         14.6479
956.2          14.696
956.3         14.6181
956.4         14.6099
956.5         14.6846
956.6         14.7864
956.7         14.7689
956.8         14.7041
956.9          14.799
957            14.784
957.1         14.6385
957.2         14.6138
957.3         14.5255
957.4         14.4018
957.5         14.2752
957.6         14.1355
957.7         14.0496
957.8         13.9669
957.9         13.8306
958           13.7299
958.1          13.584
958.2         13.4815
958.3         13.5168
958.4         13.5222
958.5         13.4617
958.6         13.3312
958.7         13.2254
958.8         13.2172
958.9         13.2612
959            13.386
959.1         13.5222
959.2         13.5071
959.3          13.493
959.4         13.5003
959.5         13.5243
959.6         13.6473
959.7         13.8281
959.8         13.8881
959.9         13.8814
960           14.0821
960.1           14.24
960.2         14.2603
960.3          14.261
960.4         14.3382
960.5         14.5491
960.6         14.6376
960.7         14.5376
960.8         14.3785
960.9         14.3697
961           14.4243
961.1         14.4051
961.2         14.4079
961.3         14.5351
961.4         14.6588
961.5         14.8714
961.6         14.9598
961.7         15.0518
961.8         14.9681
961.9         14.7342
962           14.5939
962.1         14.5275
962.2         14.5273
962.3         14.6484
962.4         14.7918
962.5         14.8273
962.6         14.7883
962.7         14.7209
962.8         14.7095
962.9         14.7634
963           14.7743
963.1         14.7025
963.2         14.6123
963.3         14.4621
963.4         14.3377
963.5         14.0852
963.6         13.8463
963.7         13.6023
963.8         13.5807
963.9         13.6038
964           13.5503
964.1         13.5078
964.2         13.4953
964.3           13.57
964.4         13.7292
964.5         13.9135
964.6         14.0769
964.7         14.1488
964.8         14.1433
964.9          14.189
965           14.2439
965.1         14.3374
965.2         14.4589
965.3         14.5895
965.4         14.6142
965.5         14.5487
965.6         14.5208
965.7         14.5342
965.8          14.435
965.9         14.3142
966           14.2105
966.1         14.0048
966.2         13.8451
966.3            13.8
966.4          13.831
966.5         13.9333
966.6         14.0571
966.7         14.0698
966.8         13.9581
966.9         13.9463
967           14.0464
967.1           14.21
967.2         14.2901
967.3         14.3372
967.4         14.4728
967.5         14.7151
967.6         14.9361
967.7          14.977
967.8         14.9955
967.9         14.9574
968           14.9799
968.1         14.8004
968.2          14.753
968.3         14.8834
968.4         14.8832
968.5         14.6526
968.6         14.3897
968.7         14.2031
968.8         14.1495
968.9         14.1882
969           14.2274
969.1         14.1699
969.2         14.0876
969.3         13.9302
969.4         13.9006
969.5         14.0592
969.6         14.0938
969.7         14.1298
969.8         14.1883
969.9         14.2052
970             14.15
970.1         14.1523
970.2         14.1677
970.3         14.1122
970.4          14.044
970.5         14.0909
970.6         14.2731
970.7         14.3113
970.8         14.1763
970.9         14.0702
971           14.1684
971.1         14.3935
971.2         14.6091
971.3         14.7685
971.4         14.8048
971.5         14.8908
971.6         15.0061
971.7         15.1384
971.8         15.0963
971.9         14.8379
972           14.6765
972.1         14.6427
972.2         14.7191
972.3         14.8126
972.4          14.912
972.5         14.9575
972.6         14.9422
972.7         14.9554
972.8          14.948
972.9         14.8376
973           14.7578
973.1         14.8242
973.2         14.8006
973.3          14.773
973.4         14.7377
973.5         14.6536
973.6         14.5313
973.7         14.5829
973.8         14.6364
973.9           14.61
974           14.6311
974.1         14.7965
974.2         14.9023
974.3         15.0787
974.4         15.1664
974.5         15.2329
974.6         15.2787
974.7         15.2252
974.8         15.0713
974.9         14.9277
975           14.8737
975.1         14.8851
975.2          14.789
975.3         14.7987
975.4         14.8928
975.5         14.9837
975.6         14.9383
975.7          14.904
975.8         14.9344
975.9         14.9411
976           14.9622
976.1         15.0142
976.2         15.1241
976.3         15.2467
976.4         15.2225
976.5         15.1427
976.6         15.2176
976.7         15.2734
976.8         15.2685
976.9         15.2276
977           15.1237
977.1         15.0271
977.2          15.007
977.3           14.97
977.4         14.9308
977.5         15.0249
977.6         15.0518
977.7         15.0346
977.8         14.9134
977.9         14.7889
978           14.7066
978.1         14.5796
978.2         14.4291
978.3         14.2468
978.4         14.1319
978.5         14.0658
978.6         13.9872
978.7         13.8586
978.8         13.7936
978.9         13.8326
979           13.8912
979.1         14.0404
979.2         14.1857
979.3         14.3529
979.4         14.4646
979.5         14.4497
979.6         14.4206
979.7         14.2769
979.8         14.2644
979.9         14.2923
980           14.2128
980.1         14.1884
980.2          14.261
980.3         14.3589
980.4         14.4525
980.5         14.4734
980.6         14.4479
980.7         14.3467
980.8         14.2734
980.9         14.2766
981           14.3619
981.1         14.4882
981.2         14.6361
981.3         14.6295
981.4         14.6782
981.5         14.7226
981.6         14.7736
981.7          15.009
981.8         15.2398
981.9         15.4573
982           15.6285
982.1         15.6371
982.2         15.6011
982.3         15.6033
982.4         15.6836
982.5         15.9291
982.6         16.1409
982.7         16.2468
982.8         16.0509
982.9          15.685
983           15.5554
983.1         15.5902
983.2          15.525
983.3         15.4819
983.4         15.4461
983.5         15.4516
983.6         15.4917
983.7         15.4918
983.8         15.4614
983.9          15.414
984            15.407
984.1           15.53
984.2         15.6238
984.3         15.5447
984.4         15.3484
984.5         15.2288
984.6         15.2028
984.7         15.2767
984.8           15.48
984.9         15.6634
985           15.8198
985.1         15.9422
985.2         16.0237
985.3         16.2247
985.4          16.181
985.5         16.0772
985.6         16.0354
985.7         16.0182
985.8         16.1336
985.9         16.2521
986           16.2454
986.1         16.2665
986.2         16.1886
986.3         16.0636
986.4         15.9725
986.5         15.9307
986.6         16.0038
986.7         16.0717
986.8         16.0335
986.9         16.1282
987           16.1981
987.1         16.1369
987.2         16.0966
987.3         16.1564
987.4         16.3226
987.5         16.4206
987.6         16.3082
987.7         16.0634
987.8         15.9595
987.9          16.002
988           16.1813
988.1          16.258
988.2         16.1318
988.3          16.028
988.4         15.9449
988.5         15.9389
988.6         15.8389
988.7          15.661
988.8         15.5802
988.9         15.5017
989           15.3817
989.1         15.1551
989.2         14.9287
989.3         14.7925
989.4         14.7037
989.5         14.6166
989.6         14.5616
989.7         14.5536
989.8         14.5968
989.9         14.7247
990           14.8025
990.1         14.8762
990.2         14.7683
990.3         14.6041
990.4         14.4602
990.5         14.3551
990.6         14.3963
990.7         14.4457
990.8         14.4402
990.9          14.399
991           14.3256
991.1         14.0876
991.2         13.9489
991.3         13.9206
991.4         13.9131
991.5         13.9112
991.6         13.9378
991.7          14.074
991.8         14.1314
991.9         14.1319
992           14.0359
992.1         13.9144
992.2         14.0735
992.3         14.4177
992.4         14.6582
992.5         14.9134
992.6         15.0777
992.7         15.1514
992.8         15.2215
992.9         15.2453
993           15.1993
993.1         15.1063
993.2         15.1606
993.3         15.2117
993.4         15.1879
993.5         15.1678
993.6         15.2344
993.7          15.246
993.8         15.2644
993.9         15.2324
994           15.2072
994.1         15.2781
994.2         15.3555
994.3         15.2735
994.4         15.2152
994.5         15.2417
994.6         15.2281
994.7         15.1564
994.8         15.1933
994.9         15.2048
995           15.0786
995.1          14.842
995.2         14.6396
995.3         14.4764
995.4         14.3516
995.5          14.174
995.6         14.0206
995.7          13.951
995.8         14.0345
995.9         14.0944
996            14.084
996.1         14.1129
996.2          14.136
996.3         14.2678
996.4         14.2483
996.5         14.1803
996.6         14.2006
996.7          14.262
996.8         14.2742
996.9         14.2363
997           14.1844
997.1         14.1795
997.2         14.0767
997.3         13.9685
997.4         13.8626
997.5         13.7446
997.6         13.6529
997.7         13.6193
997.8         13.5819
997.9         13.7125
998           13.8145
998.1         13.9324
998.2         13.9741
998.3         14.0315
998.4         14.1059
998.5          14.226
998.6         14.3362
998.7         14.4547
998.8          14.577
998.9         14.6229
999           14.5943
999.1         14.5364
999.2         14.5725
999.3         14.6624
999.4         14.6914
999.5         14.7886
999.6         14.9024
999.7         15.0535
999.8         15.0787
999.9         14.9763
1000          14.8666
1000.1        14.7864
1000.2        14.7138
1000.3        14.7145
1000.4        14.7143
1000.5        14.7626
1000.6        14.8307
1000.7        14.8619
1000.8        14.8992
1000.9        15.0134
1001          15.0174
1001.1        14.9067
1001.2        14.7678
1001.3        14.5434
1001.4        14.4477
1001.5        14.5137
1001.6         14.481
1001.7        14.4519
1001.8        14.3976
1001.9        14.3017
1002          14.2664
1002.1        14.3724
1002.2         14.435
1002.3         14.512
1002.4        14.5474
1002.5        14.5436
1002.6        14.6079
1002.7         14.695
1002.8        14.7408
1002.9         14.602
1003          14.5266
1003.1        14.4406
1003.2        14.4203
1003.3        14.4293
1003.4        14.4244
1003.5        14.4082
1003.6         14.485
1003.7        14.6687
1003.8         14.809
1003.9        14.8241
1004          14.8002
1004.1        14.7292
1004.2        14.6867
1004.3        14.6991
1004.4        14.7715
1004.5        14.7317
1004.6        14.6873
1004.7        14.6687
1004.8        14.6479
1004.9        14.7026
1005          14.8694
1005.1        15.1286
1005.2        15.2382
1005.3        15.1483
1005.4        15.1296
1005.5        15.2623
1005.6        15.2981
1005.7        15.3038
1005.8        15.2407
1005.9        15.1196
1006          15.0674
1006.1        15.0844
1006.2         15.098
1006.3         15.067
1006.4        15.0805
1006.5        15.1775
1006.6        15.0597
1006.7        14.9544
1006.8        14.8743
1006.9        14.8562
1007          14.8839
1007.1        14.9384
1007.2        14.9188
1007.3        14.8246
1007.4         14.671
1007.5        14.4262
1007.6        14.2599
1007.7        14.3166
1007.8        14.3439
1007.9        14.3228
1008          14.3092
1008.1        14.3051
1008.2        14.3149
1008.3        14.3807
1008.4        14.5071
1008.5        14.5338
1008.6        14.3784
1008.7        14.2366
1008.8        14.2624
1008.9        14.2777
1009          14.2504
1009.1        14.2956
1009.2        14.4161
1009.3        14.5757
1009.4         14.582
1009.5        14.5159
1009.6        14.4811
1009.7         14.551
1009.8         14.575
1009.9        14.6283
1010          14.7193
1010.1         14.847
1010.2        14.9625
1010.3        15.1017
1010.4        15.2098
1010.5        15.2702
1010.6        15.2033
1010.7        15.1255
1010.8        15.1451
1010.9        15.1994
1011          15.2875
1011.1         15.292
1011.2        15.1974
1011.3        15.1261
1011.4        15.2094
1011.5        15.3551
1011.6        15.4807
1011.7        15.5151
1011.8        15.5405
1011.9        15.4911
1012          15.4329
1012.1        15.4065
1012.2        15.3869
1012.3        15.2645
1012.4        15.1974
1012.5        15.0492
1012.6        14.9461
1012.7        14.9925
1012.8        14.9864
1012.9        14.8982
1013          14.7398
1013.1        14.6501
1013.2        14.5799
1013.3        14.4562
1013.4        14.2657
1013.5        14.1474
1013.6        14.0631
1013.7        13.9207
1013.8        13.8321
1013.9        13.8292
1014          13.8433
1014.1        13.8248
1014.2        13.7877
1014.3        13.7458
1014.4        13.6849
1014.5         13.701
1014.6        13.7234
1014.7        13.9333
1014.8        14.1371
1014.9        14.0897
1015          13.8171
1015.1        13.5377
1015.2        13.4423
1015.3        13.4779
1015.4        13.5276
1015.5        13.5247
1015.6        13.5096
1015.7         13.475
1015.8        13.3973
1015.9        13.3109
1016          13.2417
1016.1        13.2874
1016.2        13.4586
1016.3        13.6473
1016.4        13.8111
1016.5        13.8798
1016.6        13.9662
1016.7        14.1627
1016.8         14.237
1016.9        14.2003
1017          14.2793
1017.1        14.4963
1017.2        14.6747
1017.3        14.6892
1017.4        14.7083
1017.5        14.6579
1017.6        14.5946
1017.7        14.5913
1017.8        14.6237
1017.9        14.6986
1018           14.708
1018.1        14.7579
1018.2        14.7857
1018.3        14.6845
1018.4        14.6148
1018.5        14.5863
1018.6         14.643
1018.7        14.7683
1018.8        14.8996
1018.9        15.0069
1019          15.0353
1019.1        14.9833
1019.2        15.0172
1019.3        15.1252
1019.4        15.1676
1019.5        15.2003
1019.6        15.2314
1019.7         15.393
1019.8        15.4568
1019.9        15.3678
1020          15.3019
1020.1        15.2902
1020.2        15.3908
1020.3        15.4826
1020.4        15.5882
1020.5        15.5701
1020.6         15.457
1020.7        15.4185
1020.8        15.4346
1020.9        15.5449
1021          15.5672
1021.1        15.4622
1021.2        15.4681
1021.3        15.4975
1021.4        15.5971
1021.5        15.7474
1021.6        15.8877
1021.7        15.9567
1021.8        15.9948
1021.9        16.0928
1022          16.1492
1022.1        16.1804
1022.2        16.1988
1022.3        16.2802
1022.4        16.4139
1022.5        16.5239
1022.6        16.5061
1022.7        16.4168
1022.8        16.4599
1022.9        16.6874
1023          16.9621
1023.1         17.168
1023.2        17.3707
1023.3        17.5627
1023.4        17.7259
1023.5        17.9814
1023.6        18.3544
1023.7        18.6426
1023.8         18.827
1023.9        19.0651
1024           19.277
1024.1        19.3921
1024.2        19.3206
1024.3        18.9515
1024.4        18.7464
1024.5        18.5036
1024.6        18.2757
1024.7        18.1387
1024.8        18.0586
1024.9        17.9178
1025          17.7294
1025.1        17.5841
1025.2        17.4522
1025.3        17.4276
1025.4        17.4228
1025.5        17.5166
1025.6        17.5924
1025.7        17.5411
1025.8        17.4498
1025.9        17.3218
1026          17.2176
1026.1        17.1564
1026.2        17.1395
1026.3         17.188
1026.4        17.2268
1026.5        17.2386
1026.6        17.2304
1026.7        17.3041
1026.8        17.3831
1026.9        17.5452
1027          17.6004
1027.1        17.5474
1027.2        17.3798
1027.3        17.2577
1027.4        17.1929
1027.5        17.1957
1027.6        17.3895
1027.7        17.5426
1027.8        17.5893
1027.9        17.6735
1028           17.799
1028.1        17.7737
1028.2        17.7073
1028.3        17.6152
1028.4        17.4898
1028.5        17.4534
1028.6        17.4113
1028.7        17.4493
1028.8        17.5539
1028.9        17.6401
1029          17.6926
1029.1        17.6315
1029.2        17.6317
1029.3        17.6458
1029.4         17.611
1029.5        17.6123
1029.6        17.6686
1029.7        17.5765
1029.8        17.5527
1029.9        17.5502
1030          17.4383
1030.1         17.384
1030.2        17.3748
1030.3        17.3862
1030.4        17.4891
1030.5        17.5946
1030.6        17.4337
1030.7        17.3263
1030.8        17.1685
1030.9        16.8308
1031          16.6298
1031.1        16.5439
1031.2        16.4311
1031.3         16.275
1031.4        16.1964
1031.5         16.147
1031.6        15.9749
1031.7        15.7048
1031.8         15.611
1031.9        15.5168
1032          15.5195
1032.1        15.6661
1032.2        15.7985
1032.3         15.826
1032.4        15.9232
1032.5        16.0022
1032.6        16.0021
1032.7        15.9198
1032.8        15.8627
1032.9        15.7151
1033          15.7787
1033.1        16.0227
1033.2        16.1205
1033.3        16.1931
1033.4        16.0978
1033.5        16.1508
1033.6        16.2007
1033.7          16.14
1033.8        15.9916
1033.9         15.867
1034          15.7885
1034.1        15.6971
1034.2        15.6945
1034.3        15.7596
1034.4        15.8336
1034.5        15.7915
1034.6        15.6564
1034.7        15.6986
1034.8        15.7503
1034.9        15.8782
1035          15.9286
1035.1         15.925
1035.2        15.8863
1035.3        15.7454
1035.4        15.7146
1035.5        15.7475
1035.6        15.7841
1035.7        15.8003
1035.8        15.8288
1035.9        15.8706
1036          15.8264
1036.1          15.75
1036.2        15.7335
1036.3        15.7876
1036.4        15.8206
1036.5        15.8394
1036.6        15.8622
1036.7        15.9274
1036.8         15.941
1036.9        15.8913
1037           15.883
1037.1        15.8725
1037.2         15.883
1037.3        15.8029
1037.4         15.696
1037.5        15.6678
1037.6         15.609
1037.7        15.5793
1037.8        15.5916
1037.9        15.5739
1038          15.5416
1038.1         15.555
1038.2        15.4493
1038.3        15.3968
1038.4         15.374
1038.5        15.3684
1038.6        15.3418
1038.7        15.3207
1038.8        15.3599
1038.9        15.3053
1039          15.2041
1039.1         15.171
1039.2        15.3023
1039.3        15.3838
1039.4        15.4555
1039.5        15.5766
1039.6        15.6007
1039.7        15.6356
1039.8        15.6842
1039.9        15.8627
1040          15.9805
1040.1         15.991
1040.2        16.0619
1040.3        16.0401
1040.4        16.0448
1040.5        16.0402
1040.6        16.1335
1040.7        16.2913
1040.8        16.4916
1040.9        16.5405
1041          16.4895
1041.1        16.3226
1041.2        16.4122
1041.3        16.6007
1041.4        16.6575
1041.5        16.6937
1041.6        16.6892
1041.7        16.7064
1041.8         16.776
1041.9        16.8046
1042          16.7554
1042.1        16.9557
1042.2        17.0449
1042.3        17.0697
1042.4        17.1106
1042.5        17.1507
1042.6        17.1874
1042.7        17.1462
1042.8         17.005
1042.9          16.97
1043          16.9575
1043.1        16.8997
1043.2        16.8257
1043.3        16.6906
1043.4        16.5118
1043.5        16.4159
1043.6        16.4495
1043.7        16.5028
1043.8        16.4821
1043.9        16.3369
1044          16.2048
1044.1        15.9955
1044.2        15.9742
1044.3        16.1896
1044.4        16.5121
1044.5        16.7897
1044.6        16.9469
1044.7        17.1986
1044.8        17.3773
1044.9        17.4382
1045           17.509
1045.1        17.4635
1045.2        17.4093
1045.3        17.3433
1045.4        17.3206
1045.5        17.1675
1045.6        16.8718
1045.7        16.5735
1045.8        16.5629
1045.9        16.7595
1046          16.7648
1046.1        16.9058
1046.2        16.8757
1046.3        16.6621
1046.4        16.4725
1046.5        16.4189
1046.6        16.4738
1046.7        16.4304
1046.8        16.2893
1046.9        16.1843
1047             16.2
1047.1        16.2239
1047.2        16.2456
1047.3        16.1879
1047.4        16.1487
1047.5        16.3609
1047.6        16.6151
1047.7        16.8922
1047.8         16.961
1047.9        16.7621
1048          16.6727
1048.1         16.637
1048.2        16.6388
1048.3        16.6847
1048.4        16.9849
1048.5        17.2968
1048.6        17.4422
1048.7        17.4845
1048.8        17.4986
1048.9        17.4959
1049          17.4833
1049.1        17.5158
1049.2        17.6142
1049.3         17.586
1049.4        17.5105
1049.5        17.5405
1049.6        17.5984
1049.7        17.5525
1049.8        17.4877
1049.9         17.585
1050          17.6731
1050.1        17.8334
1050.2        17.9137
1050.3        18.0553
1050.4        18.1179
1050.5        18.0865
1050.6        17.9587
1050.7        17.7359
1050.8        17.4268
1050.9        17.1653
1051          16.9457
1051.1        16.6743
1051.2        16.5692
1051.3        16.5487
1051.4        16.5117
1051.5        16.4261
1051.6        16.3517
1051.7        16.2669
1051.8        16.1852
1051.9        16.1679
1052          16.1464
1052.1        16.2024
1052.2        16.2487
1052.3        16.2496
1052.4        16.2204
1052.5         16.196
1052.6         16.213
1052.7        16.3007
1052.8        16.4583
1052.9        16.7002
1053          16.8227
1053.1        16.8267
1053.2        16.7036
1053.3        16.5716
1053.4        16.5277
1053.5        16.5192
1053.6        16.6113
1053.7        16.6622
1053.8        16.7868
1053.9        16.9197
1054           17.036
1054.1        17.0871
1054.2        17.1359
1054.3        17.2015
1054.4        17.2111
1054.5        17.2124
1054.6        17.2286
1054.7        17.3341
1054.8        17.3848
1054.9         17.215
1055          17.0273
1055.1        16.9019
1055.2        16.8295
1055.3        16.7854
1055.4        16.7872
1055.5        16.8977
1055.6        17.0341
1055.7        16.9735
1055.8        16.9838
1055.9        17.1686
1056          17.3079
1056.1        17.2887
1056.2        17.2437
1056.3        17.1864
1056.4        17.1948
1056.5        17.0445
1056.6        16.8545
1056.7        16.7722
1056.8        16.8165
1056.9         16.905
1057          16.9731
1057.1        17.0807
1057.2        17.0844
1057.3        16.9911
1057.4        16.9135
1057.5         16.913
1057.6        16.9213
1057.7        16.9228
1057.8         17.047
1057.9         17.089
1058          17.0428
1058.1        17.1492
1058.2        17.2327
1058.3        17.2493
1058.4        17.1791
1058.5        17.0649
1058.6        17.0344
1058.7        16.9942
1058.8        16.8977
1058.9        16.6717
1059          16.5304
1059.1        16.4231
1059.2         16.482
1059.3        16.6839
1059.4        16.7877
1059.5        16.6099
1059.6        16.4853
1059.7        16.3648
1059.8        16.3016
1059.9        16.2905
1060          16.2404
1060.1        16.0892
1060.2        15.9598
1060.3          15.85
1060.4        15.7639
1060.5        15.7961
1060.6        15.8427
1060.7        15.8794
1060.8        15.8849
1060.9        15.8944
1061           15.928
1061.1        16.0123
1061.2         16.018
1061.3        15.9694
1061.4        15.8818
1061.5        15.9036
1061.6        16.0332
1061.7        16.1991
1061.8        16.2762
1061.9         16.392
1062          16.5479
1062.1        16.8132
1062.2        17.0233
1062.3        17.0182
1062.4        16.9654
1062.5        16.9186
1062.6        17.0183
1062.7        17.2078
1062.8        17.5012
1062.9        17.9406
1063          18.0726
1063.1          17.99
1063.2        17.9568
1063.3        17.9209
1063.4        17.8937
1063.5        17.8558
1063.6        17.9507
1063.7        17.9918
1063.8        18.0412
1063.9        18.0745
1064          18.0711
1064.1        18.1645
1064.2        18.2949
1064.3        18.4999
1064.4         18.669
1064.5        18.7738
1064.6        18.9581
1064.7        18.8766
1064.8        18.7784
1064.9        18.7069
1065          18.7006
1065.1        18.7081
1065.2        18.7798
1065.3        18.8531
1065.4        18.8631
1065.5        18.8462
1065.6        18.8914
1065.7        18.8056
1065.8        18.7323
1065.9        18.7489
1066          18.6175
1066.1        18.5439
1066.2         18.519
1066.3        18.6423
1066.4        18.7313
1066.5        18.8591
1066.6        18.9809
1066.7        18.7712
1066.8        18.4422
1066.9        18.0861
1067          18.0122
1067.1        18.0895
1067.2        18.2237
1067.3        18.3674
1067.4        18.2515
1067.5        18.0725
1067.6        17.9851
1067.7        18.2474
1067.8        18.5621
1067.9        19.0209
1068          19.2729
1068.1        19.3584
1068.2        19.4977
1068.3        19.5211
1068.4        19.5408
1068.5        19.4184
1068.6        19.3649
1068.7         19.106
1068.8        18.8889
1068.9        18.8205
1069          18.6864
1069.1        18.5527
1069.2        18.4159
1069.3        18.3449
1069.4        18.2538
1069.5        18.2459
1069.6        18.1029
1069.7        17.8546
1069.8        17.6187
1069.9        17.5456
1070          17.5532
1070.1         17.719
1070.2        17.7426
1070.3        17.8148
1070.4        17.8514
1070.5        17.8891
1070.6        17.7945
1070.7        17.5204
1070.8        17.3868
1070.9        17.1541
1071          17.0469
1071.1        17.1501
1071.2        17.2847
1071.3        17.3012
1071.4        17.2227
1071.5        17.2619
1071.6        17.3411
1071.7        17.5544
1071.8        17.6375
1071.9        17.7011
1072          17.7419
1072.1        17.6419
1072.2        17.6252
1072.3        17.5465
1072.4        17.4343
1072.5        17.3204
1072.6        17.4038
1072.7         17.665
1072.8        17.8222
1072.9        17.9089
1073          17.8847
1073.1        17.8442
1073.2        17.8429
1073.3        17.8654
1073.4        17.8333
1073.5        17.7447
1073.6        17.7253
1073.7        17.7552
1073.8        17.8109
1073.9        17.8168
1074           17.739
1074.1         17.809
1074.2        17.9356
1074.3        17.8131
1074.4        17.6813
1074.5        17.5847
1074.6        17.4412
1074.7        17.3423
1074.8        17.2591
1074.9        17.1685
1075          17.2125
1075.1        17.2392
1075.2        17.2779
1075.3        17.2384
1075.4         17.264
1075.5        17.2855
1075.6        17.3646
1075.7        17.3125
1075.8        17.3738
1075.9         17.377
1076          17.3472
1076.1        17.3747
1076.2        17.4873
1076.3        17.5855
1076.4        17.7068
1076.5        17.8466
1076.6        17.9082
1076.7        17.8157
1076.8        17.7347
1076.9        17.7443
1077          17.8351
1077.1        17.9095
1077.2        17.9173
1077.3        17.8215
1077.4        17.7385
1077.5        17.7664
1077.6        17.7934
1077.7        17.7982
1077.8        17.8199
1077.9        17.9136
1078          17.9582
1078.1        17.9723
1078.2        17.8247
1078.3        17.6627
1078.4        17.5927
1078.5        17.5604
1078.6        17.6437
1078.7        17.8026
1078.8        17.8833
1078.9        17.9399
1079          17.9667
1079.1        18.0495
1079.2        18.1362
1079.3        18.1945
1079.4         18.152
1079.5        18.0053
1079.6         17.873
1079.7        17.7522
1079.8        17.6342
1079.9        17.6076
1080          17.4897
1080.1        17.3852
1080.2        17.4994
1080.3        17.7668
1080.4         17.905
1080.5        17.9194
1080.6        17.8987
1080.7        17.9139
1080.8        18.0025
1080.9        18.0672
1081           18.115
1081.1        18.1232
1081.2        18.2167
1081.3        18.2087
1081.4        18.2599
1081.5        18.2986
1081.6        18.3068
1081.7        18.2202
1081.8        18.0231
1081.9         17.754
1082          17.6833
1082.1        17.6816
1082.2        17.7025
1082.3         17.673
1082.4        17.6112
1082.5        17.8276
1082.6        17.9003
1082.7         17.973
1082.8        17.9462
1082.9        18.0384
1083          18.0372
1083.1        17.9121
1083.2        17.7301
1083.3        17.6108
1083.4        17.5382
1083.5        17.5251
1083.6        17.5153
1083.7        17.5204
1083.8        17.3967
1083.9        17.2962
1084          17.2787
1084.1        17.3158
1084.2        17.3535
1084.3        17.3068
1084.4        17.2495
1084.5         17.249
1084.6         17.358
1084.7        17.4925
1084.8        17.6272
1084.9        17.6883
1085          17.6168
1085.1          17.46
1085.2        17.3712
1085.3        17.3134
1085.4         17.214
1085.5        17.0625
1085.6        17.0366
1085.7        17.2079
1085.8        17.2407
1085.9        17.0976
1086          17.0349
1086.1        17.1226
1086.2        17.1668
1086.3        17.1781
1086.4        17.0515
1086.5        16.9584
1086.6        16.8017
1086.7        16.7206
1086.8         16.685
1086.9        16.7076
1087          16.6713
1087.1        16.6661
1087.2        16.5726
1087.3        16.2826
1087.4        16.0653
1087.5         16.008
1087.6        16.0011
1087.7        15.9785
1087.8        15.9511
1087.9        15.9012
1088          15.8342
1088.1        15.8145
1088.2        15.7411
1088.3        15.7167
1088.4        15.7136
1088.5        15.7903
1088.6         15.896
1088.7        15.9651
1088.8        15.9979
1088.9        16.0586
1089           16.079
1089.1        15.9671
1089.2        15.9735
1089.3        16.1167
1089.4        16.2523
1089.5        16.4054
1089.6        16.4975
1089.7         16.721
1089.8        17.0232
1089.9        17.2769
1090          17.4549
1090.1        17.6464
1090.2        17.8233
1090.3        17.9114
1090.4        17.9952
1090.5         17.988
1090.6         17.861
1090.7        17.5767
1090.8         17.383
1090.9        17.3281
1091          17.3234
1091.1        17.2516
1091.2        17.0026
1091.3        16.7761
1091.4        16.7041
1091.5        16.7763
1091.6        16.9528
1091.7        17.0913
1091.8         17.181
1091.9        17.0947
1092          17.0514
1092.1        17.0798
1092.2        17.1613
1092.3        17.2718
1092.4        17.3171
1092.5        17.2843
1092.6        17.3565
1092.7         17.485
1092.8        17.6157
1092.9        17.5371
1093           17.449
1093.1        17.2879
1093.2        17.1827
1093.3        16.9356
1093.4        16.8106
1093.5        16.9116
1093.6        17.0257
1093.7         17.091
1093.8        17.2005
1093.9         17.298
1094          17.2889
1094.1        17.2674
1094.2        17.2842
1094.3        17.2902
1094.4        17.4253
1094.5        17.6205
1094.6        17.7998
1094.7        18.0576
1094.8         18.029
1094.9        17.9396
1095          17.9541
1095.1        18.1408
1095.2        18.2923
1095.3        18.3415
1095.4         18.437
1095.5        18.4263
1095.6        18.2797
1095.7        18.1111
1095.8        18.0191
1095.9        18.0687
1096          18.1928
1096.1        18.3951
1096.2        18.4813
1096.3        18.3778
1096.4        18.2907
1096.5        18.2687
1096.6        18.2409
1096.7        18.1449
1096.8         17.969
1096.9        17.8254
1097           17.702
1097.1         17.628
1097.2        17.5585
1097.3        17.4827
1097.4         17.447
1097.5        17.4493
1097.6        17.3773
1097.7        17.3881
1097.8        17.3475
1097.9        17.2458
1098          17.1269
1098.1        17.0804
1098.2        16.9807
1098.3        16.8609
1098.4        16.7353
1098.5        16.6884
1098.6        16.6773
1098.7        16.7401
1098.8        16.9192
1098.9        17.0239
1099          17.1196
1099.1        17.2885
1099.2        17.2693
1099.3         17.086
1099.4        16.9508
1099.5        16.7787
1099.6        16.7048
1099.7        16.7135
1099.8        16.6673
1099.9        16.6021
1100          16.5533
1100.1        16.5956
1100.2        16.6008
1100.3        16.6599
1100.4        16.6344
1100.5        16.6544
1100.6        16.7314
1100.7        16.6867
1100.8        16.5916
1100.9        16.5374
1101          16.5628
1101.1        16.6386
1101.2        16.6918
1101.3        16.6932
1101.4        16.6423
1101.5        16.7329
1101.6        16.8141
1101.7        16.8793
1101.8        16.8428
1101.9        16.7638
1102          16.7587
1102.1         16.703
1102.2        16.5712
1102.3        16.3439
1102.4        16.3847
1102.5        16.5281
1102.6        16.7623
1102.7        17.0738
1102.8        17.3688
1102.9        17.6729
1103          17.7986
1103.1        17.9936
1103.2        18.2448
1103.3        18.4883
1103.4        18.7715
1103.5        18.8634
1103.6        18.8389
1103.7        18.8363
1103.8        18.8402
1103.9         18.827
1104          18.7233
1104.1        18.5145
1104.2        18.4191
1104.3        18.3248
1104.4        18.3343
1104.5        18.3982
1104.6        18.3545
1104.7        18.2292
1104.8        18.0397
1104.9        17.9543
1105          18.0482
1105.1        18.2515
1105.2        18.3488
1105.3        18.2232
1105.4        18.0289
1105.5        18.0382
1105.6        18.0389
1105.7        18.0372
1105.8        18.0183
1105.9        18.0396
1106          17.9513
1106.1        17.9243
1106.2        17.8818
1106.3        17.7393
1106.4        17.4966
1106.5        17.2451
1106.6        17.1725
1106.7        17.1364
1106.8        17.1862
1106.9        17.2844
1107          17.3452
1107.1        17.4455
1107.2        17.5696
1107.3        17.6877
1107.4        17.7572
1107.5        17.8543
1107.6        17.9515
1107.7        17.9428
1107.8        17.9155
1107.9        17.9257
1108          17.9416
1108.1        17.9509
1108.2        17.9858
1108.3        18.0718
1108.4        18.1647
1108.5        18.1926
1108.6        18.0824
1108.7        18.0223
1108.8         18.036
1108.9        18.0041
1109          17.9257
1109.1        17.9284
1109.2        17.9592
1109.3        18.1055
1109.4        18.1737
1109.5        18.3213
1109.6        18.4088
1109.7        18.3077
1109.8        18.2427
1109.9        18.2641
1110          18.2621
1110.1        18.1443
1110.2         18.063
1110.3         17.997
1110.4        18.0912
1110.5        18.4051
1110.6        18.6127
1110.7        18.8804
1110.8        19.0501
1110.9         19.047
1111          19.1486
1111.1        19.2176
1111.2        19.2162
1111.3        19.1665
1111.4        19.1325
1111.5        19.1221
1111.6        19.2581
1111.7         19.373
1111.8        19.4664
1111.9        19.3646
1112          19.3615
1112.1         19.482
1112.2        19.6444
1112.3        19.6914
1112.4        19.4978
1112.5        19.4459
1112.6        19.2896
1112.7        18.9675
1112.8        18.8856
1112.9        18.8418
1113          18.8068
1113.1        18.7293
1113.2        18.5814
1113.3        18.3814
1113.4        18.2685
1113.5        18.1911
1113.6        18.0212
1113.7        17.8673
1113.8        17.7854
1113.9        17.8214
1114          17.9011
1114.1         18.009
1114.2        17.9545
1114.3        17.7865
1114.4        17.6627
1114.5        17.5568
1114.6        17.5938
1114.7        17.7153
1114.8        17.8117
1114.9        17.7851
1115          17.5259
1115.1        17.2568
1115.2        17.1319
1115.3        17.0414
1115.4        16.9991
1115.5        17.0131
1115.6        17.0736
1115.7        17.1534
1115.8        17.1245
1115.9        17.1295
1116          17.0925
1116.1        16.9764
1116.2        16.8758
1116.3        16.9091
1116.4        16.9473
1116.5        17.1109
1116.6        17.1625
1116.7        17.1653
1116.8        17.1007
1116.9        16.9221
1117          16.6564
1117.1        16.4828
1117.2        16.4805
1117.3        16.5079
1117.4        16.5246
1117.5        16.4225
1117.6        16.4033
1117.7         16.472
1117.8        16.5525
1117.9        16.7905
1118          17.1358
1118.1        17.3134
1118.2        17.3049
1118.3        17.3092
1118.4        17.2767
1118.5         17.049
1118.6        16.8749
1118.7        16.8785
1118.8        17.0735
1118.9        17.3855
1119          17.6456
1119.1        17.7267
1119.2        17.6609
1119.3        17.7346
1119.4        17.7764
1119.5        17.9471
1119.6        18.1031
1119.7        18.0559
1119.8        18.0263
1119.9          18.07
1120          18.1461
1120.1        18.0998
1120.2         18.051
1120.3        18.1672
1120.4        18.1686
1120.5        18.0709
1120.6        18.1183
1120.7        18.2901
1120.8        18.4328
1120.9        18.4734
1121          18.4827
1121.1         18.586
1121.2        18.7505
1121.3        18.8409
1121.4        18.9496
1121.5        19.1866
1121.6        19.3661
1121.7        19.3037
1121.8        19.1494
1121.9        19.0703
1122          18.9561
1122.1        18.9449
1122.2        19.0693
1122.3        19.1423
1122.4        19.1517
1122.5        19.0684
1122.6        19.0789
1122.7        19.1662
1122.8        19.2093
1122.9        19.2054
1123          19.2219
1123.1        19.2909
1123.2        19.2672
1123.3        19.0768
1123.4        18.8275
1123.5        18.6423
1123.6        18.6457
1123.7        18.7728
1123.8        18.8314
1123.9        18.7376
1124          18.5583
1124.1        18.4316
1124.2        18.2543
1124.3        18.1197
1124.4        18.1162
1124.5        18.0314
1124.6        17.9401
1124.7        17.8485
1124.8        17.7469
1124.9        17.7705
1125          17.8748
1125.1         17.916
1125.2        17.7188
1125.3        17.3983
1125.4        17.2258
1125.5        17.0021
1125.6        16.8971
1125.7        16.7861
1125.8         16.819
1125.9        16.8351
1126          16.7688
1126.1        16.6958
1126.2        16.6612
1126.3        16.8843
1126.4        17.0557
1126.5        17.2586
1126.6        17.4619
1126.7        17.7354
1126.8         17.962
1126.9        18.1173
1127          18.2899
1127.1        18.3949
1127.2        18.4674
1127.3        18.4605
1127.4        18.5932
1127.5        18.7198
1127.6        18.8888
1127.7        18.8895
1127.8        18.7891
1127.9        18.8891
1128          19.0366
1128.1        19.3153
1128.2        19.5424
1128.3        19.5775
1128.4        19.6547
1128.5        19.8158
1128.6        19.9637
1128.7         20.189
1128.8        20.3371
1128.9        20.3078
1129          20.2662
1129.1        20.2896
1129.2        20.4402
1129.3        20.5349
1129.4        20.5488
1129.5        20.4728
1129.6        20.3451
1129.7          20.47
1129.8        20.5943
1129.9        20.6813
1130          20.5579
1130.1        20.4961
1130.2        20.4147
1130.3        20.2913
1130.4        20.2036
1130.5        20.1705
1130.6         20.075
1130.7        20.0207
1130.8        19.9879
1130.9        19.8814
1131          19.9188
1131.1         20.006
1131.2        19.9368
1131.3         20.042
1131.4        20.1663
1131.5        20.3107
1131.6        20.4746
1131.7        20.5634
1131.8        20.3972
1131.9        20.0663
1132          19.9087
1132.1        19.9964
1132.2        20.1358
1132.3        20.1126
1132.4        20.0104
1132.5        19.9473
1132.6        19.9852
1132.7        20.0949
1132.8        20.0466
1132.9          20.16
1133          20.3105
1133.1        20.4108
1133.2        20.3704
1133.3        20.2539
1133.4         20.136
1133.5        20.1096
1133.6        20.2304
1133.7        20.3353
1133.8        20.4278
1133.9        20.5369
1134          20.6376
1134.1        20.6761
1134.2        20.6743
1134.3        20.8016
1134.4        21.0044
1134.5        21.1431
1134.6        21.1196
1134.7        21.0758
1134.8        21.0516
1134.9        20.9739
1135          21.0582
1135.1        21.1137
1135.2        21.0015
1135.3        21.0122
1135.4        21.0568
1135.5        21.1377
1135.6        21.1849
1135.7        21.1857
1135.8        21.1537
1135.9        20.9483
1136          20.8392
1136.1        20.6905
1136.2        20.6185
1136.3        20.6598
1136.4        20.5655
1136.5        20.5425
1136.6        20.6309
1136.7        20.5586
1136.8        20.4714
1136.9        20.2945
1137          20.1779
1137.1        20.1995
1137.2        20.1254
1137.3        20.0064
1137.4        19.7962
1137.5        19.5698
1137.6        19.5139
1137.7        19.5479
1137.8        19.5868
1137.9        19.5598
1138          19.5049
1138.1        19.4648
1138.2        19.5477
1138.3        19.7125
1138.4         19.864
1138.5        20.0317
1138.6        20.1945
1138.7        20.5392
1138.8        20.7936
1138.9        20.9653
1139          21.0341
1139.1        21.0012
1139.2        20.8849
1139.3        20.7235
1139.4        20.6184
1139.5        20.6572
1139.6        20.6033
1139.7        20.5116
1139.8        20.4794
1139.9        20.5472
1140          20.4567
1140.1        20.3598
1140.2        20.4933
1140.3        20.8411
1140.4        21.1324
1140.5         21.268
1140.6         21.307
1140.7        21.4897
1140.8        21.7132
1140.9        22.0139
1141          22.3072
1141.1        22.4623
1141.2        22.5182
1141.3        22.4404
1141.4        22.5206
1141.5        22.4842
1141.6        22.2935
1141.7        22.2122
1141.8        22.2558
1141.9         22.406
1142          22.3326
1142.1        22.2055
1142.2        22.2474
1142.3        22.5099
1142.4        22.5676
1142.5         22.468
1142.6        22.3957
1142.7        22.3986
1142.8        22.4292
1142.9         22.444
1143           22.417
1143.1        22.1719
1143.2         22.023
1143.3        21.9315
1143.4        21.8631
1143.5         21.888
1143.6        21.8295
1143.7        21.8339
1143.8        21.8564
1143.9        21.8994
1144           21.908
1144.1        21.8121
1144.2        21.8073
1144.3        21.7044
1144.4        21.6988
1144.5        21.7224
1144.6        21.7368
1144.7        21.8588
1144.8        21.8377
1144.9        21.7305
1145          21.5995
1145.1         21.494
1145.2        21.5082
1145.3        21.6344
1145.4        21.5256
1145.5        21.4423
1145.6        21.4269
1145.7        21.3228
1145.8        21.2082
1145.9        21.1597
1146          21.0816
1146.1        21.0458
1146.2        21.0912
1146.3        21.0452
1146.4        21.0356
1146.5        21.1904
1146.6        21.2423
1146.7        21.2974
1146.8        21.3914
1146.9          21.62
1147          21.9203
1147.1        22.1812
1147.2        22.2133
1147.3        21.9618
1147.4        21.8373
1147.5         21.703
1147.6        21.6606
1147.7        21.6305
1147.8        21.5597
1147.9        21.4431
1148          21.4922
1148.1         21.608
1148.2        21.5195
1148.3        21.5865
1148.4        21.5677
1148.5        21.4352
1148.6        21.2667
1148.7        21.1927
1148.8        21.1774
1148.9        21.0815
1149          21.0047
1149.1        21.0303
1149.2        20.9555
1149.3         20.868
1149.4        20.7761
1149.5         20.713
1149.6        20.6511
1149.7        20.4571
1149.8        20.3703
1149.9        20.3181
1150          20.2399
1150.1        20.1514
1150.2        20.0981
1150.3        20.0582
1150.4        20.1603
1150.5        20.3279
1150.6        20.4408
1150.7        20.5454
1150.8        20.5732
1150.9        20.5972
1151          20.5352
1151.1        20.3804
1151.2         20.399
1151.3        20.5516
1151.4        20.6846
1151.5        20.7712
1151.6        20.8433
1151.7        20.8198
1151.8        20.8126
1151.9        20.9082
1152           20.986
1152.1        20.9713
1152.2        20.9193
1152.3        21.0457
1152.4        21.1565
1152.5        21.3573
1152.6        21.5275
1152.7        21.6298
1152.8        21.6253
1152.9        21.5996
1153          21.5699
1153.1        21.4659
1153.2        21.4504
1153.3         21.463
1153.4        21.4098
1153.5        21.4983
1153.6        21.5953
1153.7        21.6402
1153.8        21.6833
1153.9        21.7387
1154           21.793
1154.1        21.7066
1154.2         21.756
1154.3        22.0185
1154.4        22.1166
1154.5        21.9441
1154.6        21.6714
1154.7        21.4964
1154.8        21.4932
1154.9        21.5153
1155          21.5647
1155.1        21.5484
1155.2        21.4488
1155.3        21.4196
1155.4        21.4324
1155.5        21.3847
1155.6        21.1726
1155.7        21.0421
1155.8        20.9175
1155.9        20.7492
1156          20.6179
1156.1        20.4334
1156.2        20.3494
1156.3        20.3253
1156.4        20.2124
1156.5        20.2392
1156.6        20.3083
1156.7        20.3637
1156.8        20.3901
1156.9        20.3877
1157          20.5021
1157.1        20.7116
1157.2        20.9374
1157.3         21.048
1157.4        21.2353
1157.5        21.4212
1157.6        21.4953
1157.7        21.4896
1157.8        21.4247
1157.9         21.154
1158          21.0347
1158.1        21.0527
1158.2        21.1287
1158.3         21.108
1158.4        21.0118
1158.5        20.8862
1158.6        20.9027
1158.7         21.012
1158.8          21.06
1158.9        20.8692
1159          20.8077
1159.1        20.7926
1159.2        20.8974
1159.3        21.0104
1159.4        21.1494
1159.5        21.2735
1159.6        21.2558
1159.7        21.1844
1159.8        21.2654
1159.9         21.252
1160          21.2964
1160.1         21.295
1160.2        21.1902
1160.3         21.034
1160.4        20.8567
1160.5        20.7408
1160.6        20.6615
1160.7        20.6846
1160.8         20.675
1160.9        20.6349
1161          20.5641
1161.1        20.5264
1161.2        20.4047
1161.3        20.1892
1161.4        19.9666
1161.5        19.9726
1161.6        20.1118
1161.7        20.3014
1161.8         20.343
1161.9        20.1883
1162          20.0346
1162.1        20.0363
1162.2        20.1331
1162.3        20.3567
1162.4        20.3491
1162.5         20.195
1162.6        20.0921
1162.7        19.8744
1162.8        19.7689
1162.9          19.75
1163          19.7211
1163.1        19.6114
1163.2        19.5331
1163.3        19.5156
1163.4        19.5221
1163.5        19.5131
1163.6        19.6525
1163.7        19.9078
1163.8        20.1358
1163.9        20.3147
1164          20.3832
1164.1        20.3601
1164.2        20.3983
1164.3         20.361
1164.4        20.3897
1164.5        20.5187
1164.6        20.6127
1164.7        20.7051
1164.8        20.6575
1164.9         20.533
1165          20.5159
1165.1        20.5184
1165.2        20.4417
1165.3        20.2986
1165.4        20.2014
1165.5        20.0441
1165.6        19.9512
1165.7        19.8859
1165.8        20.0511
1165.9        20.3882
1166          20.3621
1166.1        20.4104
1166.2        20.4035
1166.3        20.2914
1166.4        20.2174
1166.5        20.0868
1166.6        19.8596
1166.7        19.5788
1166.8        19.4901
1166.9        19.4341
1167          19.3877
1167.1        19.3876
1167.2        19.3393
1167.3        19.3855
1167.4        19.3358
1167.5        19.2393
1167.6        19.2327
1167.7        19.3143
1167.8        19.4575
1167.9        19.6489
1168          19.8722
1168.1        19.9373
1168.2        20.0181
1168.3        20.0288
1168.4        20.1661
1168.5        20.3329
1168.6        20.4556
1168.7        20.2621
1168.8        20.2005
1168.9        20.1646
1169          20.1516
1169.1        20.1466
1169.2        20.2174
1169.3        20.3242
1169.4        20.3691
1169.5         20.373
1169.6        20.3307
1169.7        20.1629
1169.8        20.0475
1169.9        20.1014
1170          20.1692
1170.1         20.375
1170.2        20.3996
1170.3        20.4089
1170.4        20.4334
1170.5        20.5108
1170.6        20.5977
1170.7        20.5611
1170.8         20.449
1170.9        20.3906
1171          20.3043
1171.1         20.083
1171.2        19.9178
1171.3          19.79
1171.4        19.8402
1171.5         20.002
1171.6        20.1737
1171.7        20.5551
1171.8        20.7746
1171.9        20.6106
1172          20.2972
1172.1        20.1065
1172.2        19.9987
1172.3        20.0293
1172.4        20.1397
1172.5        20.3764
1172.6        20.4996
1172.7        20.5614
1172.8         20.557
1172.9        20.4706
1173          20.4442
1173.1        20.4973
1173.2        20.5395
1173.3         20.587
1173.4        20.5361
1173.5        20.4075
1173.6        20.2424
1173.7        20.2103
1173.8        20.2234
1173.9        20.3107
1174          20.2991
1174.1        20.1649
1174.2        20.1921
1174.3        20.3638
1174.4        20.4409
1174.5         20.494
1174.6        20.5586
1174.7        20.7882
1174.8         20.998
1174.9        21.1993
1175          21.2801
1175.1        21.4459
1175.2        21.6274
1175.3        21.8546
1175.4        21.8804
1175.5        21.8661
1175.6        21.8426
1175.7        21.7669
1175.8        21.6892
1175.9        21.5588
1176          21.4969
1176.1        21.4504
1176.2        21.5306
1176.3        21.5093
1176.4        21.5611
1176.5        21.6329
1176.6        21.8061
1176.7             22
1176.8        22.0536
1176.9        22.0351
1177          22.0624
1177.1        22.0062
1177.2        21.9709
1177.3        21.9909
1177.4        22.0646
1177.5        22.2351
1177.6        22.1434
1177.7        22.0422
1177.8        21.8813
1177.9        21.9356
1178           22.043
1178.1        22.1241
1178.2        22.1346
1178.3        22.1524
1178.4        22.1758
1178.5         22.085
1178.6        22.0056
1178.7        21.6765
1178.8        21.4469
1178.9        21.3476
1179          21.3273
1179.1        21.2259
1179.2        21.2517
1179.3        21.2498
1179.4        21.3954
1179.5        21.6297
1179.6        21.7565
1179.7        21.7629
1179.8        21.6281
1179.9        21.5352
1180          21.5897
1180.1        21.7442
1180.2        21.8135
1180.3        21.6755
1180.4        21.4817
1180.5        21.4388
1180.6        21.5347
1180.7        21.7504
1180.8        21.7439
1180.9        21.6063
1181          21.6665
1181.1        21.7763
1181.2        21.6285
1181.3        21.3724
1181.4        21.2014
1181.5        21.0649
1181.6         21.046
1181.7        21.0122
1181.8        20.9521
1181.9        21.1107
1182          21.1075
1182.1        21.1191
1182.2         21.128
1182.3        20.8836
1182.4        20.7485
1182.5        20.7884
1182.6        20.7318
1182.7        20.4551
1182.8        20.2733
1182.9         20.006
1183          19.9357
1183.1        20.0765
1183.2        20.0682
1183.3        20.0933
1183.4        20.1656
1183.5        20.2149
1183.6        20.1597
1183.7        19.8833
1183.8        19.6046
1183.9         19.389
1184            19.41
1184.1        19.4617
1184.2        19.4194
1184.3        19.3622
1184.4        19.4099
1184.5        19.4834
1184.6        19.5476
1184.7        19.6569
1184.8        19.7404
1184.9        19.6965
1185          19.6601
1185.1        19.7153
1185.2         19.818
1185.3         19.735
1185.4        19.6985
1185.5        19.6992
1185.6        19.6978
1185.7        19.6497
1185.8        19.8235
1185.9         20.056
1186          20.0831
1186.1         19.916
1186.2        19.8123
1186.3        19.7677
1186.4        19.6809
1186.5        19.6222
1186.6          19.63
1186.7        19.5453
1186.8        19.4587
1186.9        19.4714
1187          19.4382
1187.1        19.5065
1187.2        19.5062
1187.3        19.4073
1187.4        19.4225
1187.5        19.4898
1187.6        19.5128
1187.7        19.7039
1187.8        19.8162
1187.9        19.8831
1188          19.9005
1188.1        19.9338
1188.2        19.9767
1188.3        19.9159
1188.4        19.8728
1188.5        19.7444
1188.6        19.7481
1188.7        19.6883
1188.8        19.6251
1188.9        19.6667
1189          19.7827
1189.1        20.0277
1189.2        20.1571
1189.3        20.3034
1189.4        20.3555
1189.5        20.3633
1189.6        20.3407
1189.7        20.2725
1189.8        20.2297
1189.9        20.1165
1190          20.0332
1190.1        19.9343
1190.2        19.7952
1190.3        19.8365
1190.4        19.9033
1190.5        20.0794
1190.6        20.1091
1190.7        20.0637
1190.8        19.9809
1190.9        20.0406
1191          20.0854
1191.1        20.1798
1191.2        20.2603
1191.3        20.2806
1191.4        20.5263
1191.5        20.9868
1191.6        21.3976
1191.7        21.7462
1191.8        21.7944
1191.9        21.7711
1192          21.7731
1192.1        21.9134
1192.2        22.1288
1192.3        22.1479
1192.4          22.19
1192.5        22.1688
1192.6        22.0259
1192.7        21.8538
1192.8        21.6751
1192.9        21.4713
1193          21.2673
1193.1        20.9729
1193.2        20.7436
1193.3        20.5122
1193.4        20.3631
1193.5        20.3415
1193.6        20.3289
1193.7        20.3081
1193.8        20.3023
1193.9        20.3722
1194          20.4269
1194.1        20.4576
1194.2        20.3925
1194.3        20.1805
1194.4        20.1405
1194.5        20.3231
1194.6        20.5039
1194.7        20.6016
1194.8        20.5201
1194.9        20.5393
1195          20.5872
1195.1        20.6016
1195.2        20.6017
1195.3        20.5366
1195.4        20.4541
1195.5        20.4715
1195.6        20.3719
1195.7        20.1601
1195.8        20.0468
1195.9        19.9856
1196          20.0299
1196.1        20.1418
1196.2        20.0985
1196.3        20.1147
1196.4        20.1433
1196.5        20.2673
1196.6        20.2755
1196.7        20.1923
1196.8        20.2137
1196.9        20.2412
1197          20.2145
1197.1        20.1696
1197.2        20.1189
1197.3          20.12
1197.4        20.1675
1197.5         20.482
1197.6        20.5865
1197.7        20.6293
1197.8        20.6725
1197.9        20.6841
1198          20.6938
1198.1        20.8608
1198.2        20.8643
1198.3        20.8344
1198.4         20.931
1198.5        21.0927
1198.6        21.2094
1198.7        21.1639
1198.8        21.2249
1198.9        21.2111
1199          21.2665
1199.1        21.2458
1199.2        21.0792
1199.3        20.8823
1199.4        20.8391
1199.5        20.8418
1199.6        20.7947
1199.7        20.7083
1199.8         20.643
1199.9        20.7534
1200          20.7856
1200.1        20.6628
1200.2        20.5913
1200.3        20.6334
1200.4        20.6956
1200.5        20.8469
1200.6        20.9528
1200.7        20.9383
1200.8        20.8464
1200.9        20.9185
1201          21.0169
1201.1        21.0562
1201.2        21.0564
1201.3        21.0119
1201.4        20.9235
1201.5        20.7035
1201.6        20.5756
1201.7        20.5071
1201.8        20.4946
1201.9        20.5211
1202          20.5449
1202.1        20.5539
1202.2        20.5304
1202.3        20.4576
1202.4        20.3299
1202.5        20.2896
1202.6        20.2608
1202.7        20.1941
1202.8        20.0766
1202.9        20.1566
1203          20.3457
1203.1        20.4038
1203.2        20.4225
1203.3        20.6252
1203.4        20.8162
1203.5        20.9803
1203.6        21.0362
1203.7        21.0357
1203.8        21.1037
1203.9        21.1268
1204          21.0875
1204.1        21.1764
1204.2        21.2996
1204.3        21.3877
1204.4        21.4339
1204.5        21.3098
1204.6        21.2409
1204.7        21.4012
1204.8        21.6162
1204.9        21.6543
1205           21.861
1205.1         22.226
1205.2        22.4591
1205.3         22.446
1205.4        22.4112
1205.5        22.2554
1205.6        22.1757
1205.7        22.2055
1205.8        21.9824
1205.9         21.634
1206          21.5922
1206.1        21.5529
1206.2         21.371
1206.3        21.2181
1206.4        21.1679
1206.5        21.1104
1206.6        20.9585
1206.7        20.8254
1206.8        20.7606
1206.9        20.6395
1207          20.5347
1207.1        20.4645
1207.2        20.4178
1207.3        20.3374
1207.4        20.2306
1207.5        20.1689
1207.6        20.2863
1207.7        20.4772
1207.8        20.6243
1207.9        20.7406
1208          20.7121
1208.1         20.709
1208.2        20.7154
1208.3        20.7807
1208.4        20.8098
1208.5        20.8296
1208.6        20.8213
1208.7        20.8101
1208.8        20.8606
1208.9        20.9144
1209          21.0293
1209.1        21.0581
1209.2        21.0932
1209.3        21.0612
1209.4        21.0582
1209.5        21.0748
1209.6        21.0634
1209.7        21.0786
1209.8        21.1615
1209.9        21.3124
1210          21.4373
1210.1        21.5022
1210.2         21.446
1210.3        21.4615
1210.4        21.4856
1210.5        21.3716
1210.6        21.2918
1210.7        21.2533
1210.8        21.2921
1210.9        21.2603
1211          21.1786
1211.1        21.1506
1211.2        21.2087
1211.3        21.2164
1211.4         21.137
1211.5        21.1485
1211.6        21.1633
1211.7        21.1908
1211.8        21.1957
1211.9        21.2241
1212          21.2233
1212.1        21.0117
1212.2        20.9551
1212.3        20.9878
1212.4        21.0443
1212.5        21.1268
1212.6        20.9813
1212.7        20.6627
1212.8        20.6346
1212.9        20.7021
1213          20.7087
1213.1        20.7452
1213.2        20.7867
1213.3        20.8924
1213.4        20.9988
1213.5        21.1569
1213.6        21.2769
1213.7        21.2927
1213.8        21.3223
1213.9        21.3111
1214          21.2172
1214.1        21.2785
1214.2        21.3158
1214.3         21.358
1214.4        21.4095
1214.5        21.5728
1214.6        21.8335
1214.7        22.1731
1214.8        22.4578
1214.9        22.6165
1215          22.6437
1215.1        22.8392
1215.2        23.0979
1215.3        23.4049
1215.4        23.5273
1215.5        23.7076
1215.6        23.6536
1215.7        23.3478
1215.8        23.1097
1215.9        22.8388
1216          22.6372
1216.1        22.5064
1216.2        22.5128
1216.3        22.2884
1216.4        21.9985
1216.5        21.8096
1216.6        21.6194
1216.7        21.5183
1216.8        21.4814
1216.9        21.5636
1217          21.5444
1217.1        21.4172
1217.2        21.3629
1217.3        21.4296
1217.4        21.5294
1217.5        21.4845
1217.6        21.4257
1217.7        21.5054
1217.8        21.5148
1217.9        21.6156
1218          21.9456
1218.1        22.1912
1218.2        22.4266
1218.3        22.5612
1218.4        22.6715
1218.5        22.8302
1218.6        22.9916
1218.7        23.1413
1218.8        23.0793
1218.9        22.7978
1219          22.5953
1219.1        22.6081
1219.2        22.6636
1219.3        22.7937
1219.4        22.8758
1219.5        22.7094
1219.6        22.4702
1219.7        22.3554
1219.8        22.3133
1219.9        22.3864
1220          22.4156
1220.1        22.5089
1220.2        22.4147
1220.3        22.3327
1220.4        22.3892
1220.5        22.4029
1220.6        22.4125
1220.7        22.5605
1220.8        22.7013
1220.9        22.8175
1221          22.8502
1221.1        22.9704
1221.2        23.0918
1221.3        22.9636
1221.4        22.9838
1221.5        23.1091
1221.6        23.1772
1221.7        23.1515
1221.8        23.0677
1221.9        22.9875
1222          22.8751
1222.1         22.738
1222.2        22.6884
1222.3        22.5837
1222.4        22.5225
1222.5        22.4808
1222.6        22.5124
1222.7        22.4886
1222.8        22.4491
1222.9        22.3961
1223          22.4833
1223.1        22.6478
1223.2        22.7819
1223.3        22.8884
1223.4        22.9507
1223.5        23.0747
1223.6        23.1799
1223.7        23.3725
1223.8        23.4416
1223.9         23.482
1224          23.5428
1224.1        23.5503
1224.2        23.5532
1224.3        23.4645
1224.4        23.3284
1224.5        23.0674
1224.6        22.9291
1224.7        22.8521
1224.8        22.7519
1224.9        22.5819
1225          22.5104
1225.1        22.3886
1225.2         22.346
1225.3        22.3452
1225.4        22.3002
1225.5         22.324
1225.6         22.361
1225.7        22.3357
1225.8        22.2925
1225.9        22.1847
1226          22.1486
1226.1        22.2215
1226.2        22.3603
1226.3        22.6215
1226.4        22.7914
1226.5        22.8555
1226.6        22.8235
1226.7        22.7849
1226.8        22.8845
1226.9        23.0946
1227          23.1895
1227.1        23.1229
1227.2        23.1616
1227.3        23.2085
1227.4        23.2678
1227.5        23.2925
1227.6        23.3707
1227.7        23.5527
1227.8        23.6193
1227.9        23.6246
1228          23.6265
1228.1         23.689
1228.2        23.7048
1228.3        23.6895
1228.4        23.5977
1228.5        23.5477
1228.6        23.5172
1228.7        23.2801
1228.8        23.1461
1228.9        23.1037
1229           23.191
1229.1        23.4391
1229.2        23.6465
1229.3        23.7604
1229.4        23.7391
1229.5        23.8482
1229.6        23.9476
1229.7        24.0954
1229.8        24.3194
1229.9        24.5345
1230          24.7108
1230.1        24.7898
1230.2        24.8512
1230.3          24.87
1230.4        24.7399
1230.5         24.734
1230.6         24.585
1230.7        24.3227
1230.8         24.125
1230.9         23.986
1231          23.9744
1231.1        24.0007
1231.2        23.8963
1231.3        23.6964
1231.4        23.5274
1231.5        23.2814
1231.6        23.0638
1231.7        22.8472
1231.8        22.7104
1231.9        22.6242
1232          22.5392
1232.1        22.5423
1232.2        22.4412
1232.3        22.4022
1232.4        22.2777
1232.5        22.0027
1232.6        21.8889
1232.7        21.7403
1232.8        21.6709
1232.9         21.731
1233          21.8028
1233.1        21.9607
1233.2        22.0403
1233.3        22.0349
1233.4        21.9085
1233.5        21.7592
1233.6        21.8067
1233.7        22.0031
1233.8         22.105
1233.9        22.0999
1234          22.0569
1234.1        22.0853
1234.2        22.1474
1234.3        22.1824
1234.4        22.3278
1234.5         22.525
1234.6        22.6022
1234.7        22.6117
1234.8        22.5864
1234.9        22.4065
1235          22.3796
1235.1        22.5476
1235.2        22.6841
1235.3        22.7853
1235.4        22.9034
1235.5        22.9194
1235.6        22.8415
1235.7        22.7756
1235.8        22.7703
1235.9        22.8281
1236          23.0938
1236.1        23.4684
1236.2        23.6385
1236.3        23.5152
1236.4        23.3891
1236.5        23.3855
1236.6        23.3591
1236.7        23.3699
1236.8        23.3274
1236.9        23.3821
1237          23.4348
1237.1        23.5806
1237.2        23.6992
1237.3         23.628
1237.4        23.6756
1237.5        23.7856
1237.6        23.6783
1237.7        23.3969
1237.8        23.1744
1237.9        23.1277
1238            23.22
1238.1        23.2314
1238.2        23.1812
1238.3        23.0482
1238.4        22.9393
1238.5         22.979
1238.6        23.1135
1238.7        23.2283
1238.8        23.2699
1238.9        23.2869
1239          23.2648
1239.1        23.3861
1239.2        23.4821
1239.3        23.5924
1239.4        23.5776
1239.5        23.5007
1239.6        23.4571
1239.7         23.453
1239.8        23.4464
1239.9         23.283
1240          23.1525
1240.1        23.0536
1240.2        22.9628
1240.3        22.8259
1240.4        22.7837
1240.5        22.7786
1240.6        22.8083
1240.7        22.8289
1240.8        22.7984
1240.9        22.8277
1241          22.9208
1241.1        22.9488
1241.2        22.9895
1241.3        23.1338
1241.4        23.0393
1241.5        22.9116
1241.6        22.8421
1241.7        22.7544
1241.8        22.7025
1241.9        22.6119
1242          22.5124
1242.1        22.4288
1242.2        22.4438
1242.3        22.5486
1242.4        22.5602
1242.5        22.2881
1242.6        22.0566
1242.7         21.866
1242.8        21.8114
1242.9        21.9275
1243          22.1334
1243.1        22.1992
1243.2        22.0757
1243.3        22.0121
1243.4        21.8154
1243.5        21.7379
1243.6        21.7552
1243.7        21.7174
1243.8        21.7246
1243.9        21.6728
1244          21.5764
1244.1        21.5315
1244.2        21.5692
1244.3        21.6167
1244.4        21.7007
1244.5        21.7499
1244.6        21.7436
1244.7        21.6924
1244.8        21.7686
1244.9        21.9415
1245          22.1606
1245.1        22.1547
1245.2        22.1061
1245.3         22.327
1245.4         22.502
1245.5        22.7225
1245.6        22.8823
1245.7        22.9364
1245.8        23.0123
1245.9        23.0158
1246          22.9759
1246.1        22.8557
1246.2        22.8444
1246.3        23.0987
1246.4        23.4896
1246.5        23.9408
1246.6        24.2357
1246.7        24.4219
1246.8        24.4196
1246.9         24.264
1247          24.1316
1247.1        23.9689
1247.2        23.8235
1247.3        23.6897
1247.4        23.7262
1247.5         23.832
1247.6        23.9187
1247.7        23.8749
1247.8        23.7202
1247.9        23.7016
1248          23.9015
1248.1        23.8178
1248.2        23.4778
1248.3        23.1568
1248.4        22.9727
1248.5        22.9065
1248.6         22.894
1248.7        23.0707
1248.8         23.206
1248.9        23.2949
1249          23.3296
1249.1         23.293
1249.2          23.27
1249.3        23.2984
1249.4        23.3377
1249.5        23.3729
1249.6        23.2818
1249.7        23.0696
1249.8        23.0189
1249.9        23.1611
1250          23.3601
1250.1        23.5953
1250.2        23.7977
1250.3        24.0048
1250.4        24.1088
1250.5        24.2094
1250.6        24.1185
1250.7        24.0285
1250.8        23.9855
1250.9        23.9009
1251          23.8525
1251.1        23.9255
1251.2        23.9839
1251.3        24.0522
1251.4        24.0251
1251.5        24.0687
1251.6        24.0877
1251.7        24.0518
1251.8        24.0041
1251.9        23.9164
1252          23.7488
1252.1        23.6663
1252.2         23.743
1252.3        23.9187
1252.4        24.1133
1252.5         24.132
1252.6        24.1417
1252.7        24.0827
1252.8        23.9427
1252.9        23.8683
1253          23.9131
1253.1        23.8754
1253.2        24.0108
1253.3        24.2742
1253.4        24.3827
1253.5        24.3403
1253.6        24.2356
1253.7        24.1203
1253.8        23.9909
1253.9        23.8814
1254          23.6817
1254.1          23.44
1254.2        23.3163
1254.3        23.2308
1254.4        23.0507
1254.5        22.9334
1254.6        23.0029
1254.7        23.1051
1254.8        23.0756
1254.9        23.0187
1255          23.0391
1255.1        23.0281
1255.2        23.0003
1255.3        22.9643
1255.4        23.0119
1255.5        23.0977
1255.6        23.3007
1255.7        23.5902
1255.8        23.6862
1255.9        23.7135
1256          23.7892
1256.1        23.7431
1256.2        23.7328
1256.3        23.6303
1256.4         23.622
1256.5        23.7322
1256.6        23.7668
1256.7        23.7964
1256.8        23.6895
1256.9        23.7326
1257          23.6796
1257.1        23.7013
1257.2        23.6686
1257.3          23.56
1257.4        23.4297
1257.5        23.2136
1257.6        22.9771
1257.7        22.7661
1257.8        22.6505
1257.9        22.5818
1258          22.6941
1258.1         22.854
1258.2        23.0103
1258.3        23.1276
1258.4        23.2493
1258.5        23.3977
1258.6        23.5677
1258.7        23.5949
1258.8        23.4692
1258.9        23.2492
1259          23.1935
1259.1        23.3163
1259.2        23.3363
1259.3        23.2253
1259.4        23.2471
1259.5        23.1937
1259.6        23.1489
1259.7        23.1068
1259.8        23.2215
1259.9         23.353
1260          23.3515
1260.1        23.3108
1260.2        23.2012
1260.3        23.0858
1260.4        22.9682
1260.5        22.8969
1260.6        22.9406
1260.7        23.1239
1260.8        23.1716
1260.9        23.1867
1261           23.137
1261.1        23.0923
1261.2        23.1101
1261.3        23.2017
1261.4        23.2115
1261.5        23.1333
1261.6         23.086
1261.7        23.0499
1261.8        23.0197
1261.9        23.0561
1262          23.1286
1262.1        23.1942
1262.2        23.0436
1262.3        22.9316
1262.4        22.9483
1262.5        22.9628
1262.6        22.9232
1262.7        22.9556
1262.8        23.0728
1262.9        23.0547
1263          23.0835
1263.1        23.2395
1263.2        23.3373
1263.3        23.2711
1263.4        23.1423
1263.5        23.1045
1263.6        23.1422
1263.7         23.053
1263.8         22.951
1263.9        22.7407
1264          22.5624
1264.1        22.5686
1264.2        22.6497
1264.3        22.6728
1264.4        22.6866
1264.5        22.6417
1264.6        22.5576
1264.7        22.5066
1264.8        22.5169
1264.9        22.5157
1265          22.5292
1265.1        22.5047
1265.2         22.533
1265.3        22.4597
1265.4        22.3018
1265.5        22.1404
1265.6        22.1062
1265.7        22.2537
1265.8        22.3733
1265.9        22.5649
1266          22.5514
1266.1        22.5956
1266.2        22.6699
1266.3         22.725
1266.4        22.7637
1266.5        22.7811
1266.6        22.8837
1266.7        22.9477
1266.8        23.0241
1266.9        23.1231
1267          23.1507
1267.1        23.2152
1267.2        23.4027
1267.3        23.4694
1267.4        23.6046
1267.5        23.8327
1267.6        23.9612
1267.7        24.0034
1267.8        24.1297
1267.9        24.1267
1268          24.2269
1268.1          24.32
1268.2        24.4995
1268.3        24.4694
1268.4        24.5562
1268.5        24.5998
1268.6         24.679
1268.7        24.6969
1268.8        24.6108
1268.9        24.5122
1269          24.4614
1269.1        24.3584
1269.2         24.098
1269.3        23.8367
1269.4         23.628
1269.5        23.3866
1269.6        23.3035
1269.7        23.3759
1269.8        23.3965
1269.9        23.3042
1270           23.158
1270.1        22.8916
1270.2        22.6138
1270.3        22.3298
1270.4        22.1066
1270.5        21.9158
1270.6        21.8279
1270.7        21.8443
1270.8        21.7803
1270.9        21.6544
1271          21.7023
1271.1         21.778
1271.2        21.7849
1271.3        21.7254
1271.4        21.7379
1271.5        21.8358
1271.6        21.7993
1271.7        21.7469
1271.8        21.5479
1271.9        21.2759
1272          21.2129
1272.1        21.2596
1272.2         21.335
1272.3        21.3741
1272.4        21.4208
1272.5        21.4769
1272.6        21.5551
1272.7        21.7321
1272.8         22.043
1272.9        22.3139
1273          22.4962
1273.1        22.8112
1273.2        22.8776
1273.3        22.8482
1273.4        22.7227
1273.5        22.6318
1273.6        22.5619
1273.7        22.3772
1273.8        22.1529
1273.9        21.9276
1274          21.9439
1274.1        22.0096
1274.2        22.0256
1274.3        22.1364
1274.4        22.1367
1274.5        21.9712
1274.6        21.8692
1274.7        21.9943
1274.8        22.0786
1274.9        22.1951
1275          22.2214
1275.1        22.1476
1275.2        22.2566
1275.3        22.2532
1275.4        22.2774
1275.5         22.343
1275.6        22.4515
1275.7        22.5907
1275.8        22.7872
1275.9        22.9775
1276          23.1758
1276.1        23.4796
1276.2        23.5354
1276.3        23.6521
1276.4        23.7851
1276.5        24.1011
1276.6        24.2871
1276.7        24.1183
1276.8        23.8831
1276.9        23.8238
1277          23.8113
1277.1        23.6325
1277.2        23.4338
1277.3        23.1834
1277.4        23.0373
1277.5        23.0414
1277.6        23.1757
1277.7        23.4054
1277.8        23.4881
1277.9        23.3247
1278          23.1922
1278.1        23.0868
1278.2         23.035
1278.3        23.0347
1278.4        23.1726
1278.5        23.3653
1278.6        23.1939
1278.7        23.0649
1278.8        22.9969
1278.9        23.0789
1279          23.0454
1279.1         22.824
1279.2         22.636
1279.3        22.5199
1279.4        22.4051
1279.5        22.3586
1279.6        22.2189
1279.7         22.001
1279.8        21.8431
1279.9        21.8584
1280          21.8804
1280.1        21.7446
1280.2        21.5516
1280.3        21.2921
1280.4        21.2611
1280.5        21.3231
1280.6        21.4254
1280.7        21.5924
1280.8        21.7591
1280.9        21.8023
1281          21.7813
1281.1        21.9511
1281.2        22.1272
1281.3        22.1863
1281.4        22.1263
1281.5        22.1348
1281.6        22.1336
1281.7        22.1417
1281.8        22.1563
1281.9         22.134
1282          22.1526
1282.1        22.0354
1282.2        21.9119
1282.3        21.7564
1282.4        21.8402
1282.5        22.1746
1282.6        22.3986
1282.7        22.5264
1282.8        22.6168
1282.9        22.7238
1283           22.924
1283.1        23.1653
1283.2        23.4527
1283.3        23.5497
1283.4        23.5888
1283.5        23.5537
1283.6        23.6252
1283.7        23.7978
1283.8        23.8853
1283.9        24.1911
1284           24.328
1284.1        24.4131
1284.2        24.2725
1284.3        24.0235
1284.4        23.7342
1284.5        23.4331
1284.6        23.3719
1284.7        23.3755
1284.8        23.2827
1284.9        23.2193
1285          23.1847
1285.1        23.1809
1285.2        23.1171
1285.3        23.1421
1285.4        23.3282
1285.5        23.6631
1285.6         23.782
1285.7         23.861
1285.8        24.1319
1285.9        24.4922
1286          24.5294
1286.1        24.6014
1286.2        24.7719
1286.3        24.6955
1286.4        24.7023
1286.5        24.5565
1286.6        24.2907
1286.7        24.1059
1286.8        24.1169
1286.9        24.3439
1287          24.4426
1287.1        24.3476
1287.2        24.0857
1287.3        23.8636
1287.4        23.8081
1287.5        23.7278
1287.6         23.506
1287.7        23.2326
1287.8        22.9085
1287.9         22.756
1288          22.7308
1288.1        22.6332
1288.2        22.6045
1288.3         22.656
1288.4        22.8014
1288.5        22.8998
1288.6        22.9544
1288.7        22.9223
1288.8        22.9399
1288.9        23.0159
1289          23.0732
1289.1        23.1944
1289.2        23.1955
1289.3        23.2833
1289.4        23.5053
1289.5        23.7938
1289.6        23.8978
1289.7        23.8357
1289.8        23.7517
1289.9        23.7654
1290          23.6856
1290.1        23.4414
1290.2        23.3046
1290.3        23.1667
1290.4         23.214
1290.5        23.2643
1290.6        23.1994
1290.7        23.1141
1290.8        23.0179
1290.9        23.1121
1291          23.3066
1291.1        23.6429
1291.2        23.9093
1291.3         24.024
1291.4        23.8892
1291.5         23.714
1291.6        23.5956
1291.7        23.4231
1291.8        23.3574
1291.9        23.2836
1292          23.0668
1292.1         22.746
1292.2        22.4118
1292.3        22.1054
1292.4        22.0056
1292.5        22.0739
1292.6        22.1154
1292.7        22.1579
1292.8        22.3148
1292.9        22.5639
1293          22.6707
1293.1         22.626
1293.2        22.6375
1293.3        22.7107
1293.4        22.9187
1293.5         23.081
1293.6        23.0695
1293.7        22.9389
1293.8        22.7749
1293.9        22.7192
1294          22.6294
1294.1        22.6336
1294.2         22.645
1294.3        22.6367
1294.4        22.6595
1294.5        22.6684
1294.6         22.689
1294.7         22.746
1294.8        22.6054
1294.9        22.4343
1295          22.3451
1295.1        22.2635
1295.2        22.2362
1295.3        22.1935
1295.4        22.3157
1295.5        22.4118
1295.6        22.3599
1295.7        22.4231
1295.8        22.3432
1295.9         22.289
1296          22.3454
1296.1        22.4141
1296.2        22.6234
1296.3        22.8558
1296.4        22.8313
1296.5        22.7204
1296.6        22.4912
1296.7        22.3938
1296.8        22.4791
1296.9        22.6533
1297          22.7644
1297.1        22.7216
1297.2        22.5815
1297.3        22.4375
1297.4        22.3315
1297.5        22.2885
1297.6        22.3879
1297.7        22.5108
1297.8        22.5534
1297.9        22.5186
1298          22.4857
1298.1        22.5873
1298.2        22.8508
1298.3        23.1426
1298.4         23.449
1298.5        23.7986
1298.6        23.9287
1298.7        23.9363
1298.8        23.8943
1298.9        23.8039
1299          23.8336
1299.1        24.0147
1299.2        24.1388
1299.3        24.0107
1299.4        24.0445
1299.5        24.2148
1299.6        24.5393
1299.7        24.8636
1299.8        25.0281
1299.9         25.009
1300          24.9422
1300.1          24.93
1300.2        24.8087
1300.3        24.5121
1300.4        24.1681
1300.5        23.7723
1300.6        23.6963
1300.7         23.869
1300.8        24.0753
1300.9        24.0193
1301          23.8593
1301.1        23.8521
1301.2        23.9236
1301.3        23.8856
1301.4        23.8006
1301.5         23.757
1301.6        23.6756
1301.7        23.7111
1301.8        23.7041
1301.9        23.8113
1302          23.8788
1302.1        23.8483
1302.2        23.7784
1302.3        23.8721
1302.4        24.0448
1302.5        24.1191
1302.6        24.1812
1302.7        24.3397
1302.8        24.5034
1302.9        24.5603
1303          24.4251
1303.1        24.2952
1303.2        24.4033
1303.3        24.6532
1303.4        24.8386
1303.5         25.009
1303.6        25.0275
1303.7        24.9779
1303.8        24.9967
1303.9        25.0886
1304          25.1621
1304.1        25.1336
1304.2        25.0552
1304.3        24.9439
1304.4        24.9949
1304.5        25.1365
1304.6         25.171
1304.7        25.1558
1304.8         25.135
1304.9        25.1617
1305          25.1768
1305.1        25.1838
1305.2        25.4164
1305.3        25.6225
1305.4         25.735
1305.5        25.8377
1305.6         25.916
1305.7        25.9995
1305.8        25.9303
1305.9        25.8813
1306          25.8553
1306.1        25.7796
1306.2        25.6332
1306.3        25.4836
1306.4        25.3612
1306.5        25.3779
1306.6        25.2816
1306.7        25.2192
1306.8        25.2251
1306.9        25.2901
1307          25.2284
1307.1        25.1821
1307.2        25.1617
1307.3        25.3494
1307.4        25.4269
1307.5        25.4985
1307.6        25.6865
1307.7        25.8652
1307.8        26.0301
1307.9        26.2429
1308          26.2979
1308.1        26.3117
1308.2        26.3698
1308.3        26.4441
1308.4        26.4145
1308.5        26.1934
1308.6        26.1008
1308.7        26.1534
1308.8        26.2325
1308.9         26.197
1309          26.1053
1309.1        26.0445
1309.2         26.016
1309.3        26.0489
1309.4        26.0201
1309.5        25.9427
1309.6         26.009
1309.7         26.049
1309.8        26.0115
1309.9         26.021
1310          26.1003
1310.1        26.0611
1310.2        26.1841
1310.3        26.3189
1310.4        26.2558
1310.5         26.228
1310.6        26.2185
1310.7         26.146
1310.8        26.0313
1310.9        25.9151
1311          25.8947
1311.1        25.8619
1311.2        25.8568
1311.3        25.9901
1311.4        26.1728
1311.5        26.2034
1311.6        26.0385
1311.7        25.9072
1311.8        25.7105
1311.9        25.5649
1312          25.4975
1312.1        25.4181
1312.2        25.3282
1312.3        25.2647
1312.4        25.3138
1312.5        25.5637
1312.6        25.5898
1312.7        25.5136
1312.8        25.7204
1312.9        26.0549
1313          26.2366
1313.1        26.3084
1313.2         26.263
1313.3        26.0249
1313.4         25.884
1313.5        25.8852
1313.6         25.979
1313.7        26.0747
1313.8        26.0624
1313.9        25.8949
1314          25.9633
1314.1        26.1013
1314.2        26.3086
1314.3        26.4141
1314.4        26.4064
1314.5        26.4141
1314.6        26.4789
1314.7        26.5732
1314.8        26.4887
1314.9        26.3602
1315          26.1228
1315.1        25.7747
1315.2         25.478
1315.3        25.3418
1315.4        25.1768
1315.5        25.0063
1315.6        24.9748
1315.7        25.0323
1315.8        24.8498
1315.9        24.6035
1316          24.4811
1316.1        24.4438
1316.2        24.3339
1316.3        24.1496
1316.4        24.1076
1316.5        24.1505
1316.6         24.345
1316.7        24.5369
1316.8        24.6059
1316.9        24.6571
1317           24.619
1317.1        24.4948
1317.2        24.3601
1317.3        24.3158
1317.4        24.3135
1317.5        24.4199
1317.6        24.3771
1317.7          24.24
1317.8        23.9002
1317.9        23.7075
1318          23.6536
1318.1        23.6377
1318.2        23.5728
1318.3        23.5049
1318.4        23.5441
1318.5        23.6416
1318.6        23.7683
1318.7        23.9635
1318.8        24.0973
1318.9        23.9643
1319          23.8434
1319.1        23.9548
1319.2        24.0412
1319.3        24.1421
1319.4        24.3135
1319.5        24.4823
1319.6        24.5452
1319.7        24.3379
1319.8        24.1991
1319.9        24.1041
1320          24.2206
1320.1        24.2168
1320.2        24.2619
1320.3        24.4785
1320.4        24.7549
1320.5        24.9688
1320.6        25.0842
1320.7        25.2678
1320.8        25.4142
1320.9         25.615
1321          25.8767
1321.1        26.0854
1321.2        26.0212
1321.3        25.8379
1321.4        25.6183
1321.5        25.3169
1321.6        25.2705
1321.7        25.3744
1321.8        25.3757
1321.9        25.2864
1322          25.3453
1322.1        25.5704
1322.2        25.8207
1322.3        26.1078
1322.4        26.2741
1322.5        26.3986
1322.6        26.4686
1322.7        26.5008
1322.8        26.3956
1322.9        26.2003
1323          26.2497
1323.1        26.4069
1323.2        26.5789
1323.3         26.718
1323.4        26.6845
1323.5        26.6949
1323.6        26.8079
1323.7        26.8976
1323.8        26.7861
1323.9        26.7053
1324          26.7759
1324.1        26.6868
1324.2        26.3772
1324.3        26.1376
1324.4        26.0023
1324.5        25.8611
1324.6        25.8337
1324.7        25.8162
1324.8        25.8611
1324.9        26.1209
1325          26.3158
1325.1        26.6996
1325.2        26.9453
1325.3        27.0691
1325.4        27.0732
1325.5        27.1228
1325.6        27.2716
1325.7        27.4871
1325.8        27.7964
1325.9        28.1786
1326          28.5296
1326.1        28.9848
1326.2        29.1689
1326.3         29.314
1326.4         29.358
1326.5        29.3232
1326.6        29.2667
1326.7        29.4582
1326.8        29.4742
1326.9        29.3722
1327           29.272
1327.1        29.2394
1327.2        28.9752
1327.3        28.7858
1327.4        28.5927
1327.5        28.4864
1327.6        28.4787
1327.7        28.3029
1327.8        28.0348
1327.9        27.6393
1328          27.4269
1328.1        27.3218
1328.2        27.3151
1328.3        27.3058
1328.4         27.252
1328.5          26.99
1328.6        26.7873
1328.7         26.666
1328.8        26.6023
1328.9        26.4736
1329          26.4712
1329.1        26.5783
1329.2        26.5121
1329.3        26.4256
1329.4        26.2659
1329.5        26.1348
1329.6        26.1904
1329.7        26.3309
1329.8        26.3435
1329.9        26.3246
1330          26.3271
1330.1        26.3959
1330.2        26.4101
1330.3        26.3666
1330.4        26.3477
1330.5        26.4739
1330.6        26.6156
1330.7          26.77
1330.8        26.8426
1330.9         26.943
1331          27.0288
1331.1        26.7456
1331.2        26.4857
1331.3        26.1964
1331.4        25.9396
1331.5        25.6604
1331.6         25.753
1331.7        25.9702
1331.8        26.1641
1331.9        26.4295
1332          26.7121
1332.1        26.8726
1332.2        27.0656
1332.3         27.069
1332.4        26.9484
1332.5        26.8944
1332.6        26.9241
1332.7        26.9575
1332.8        26.9374
1332.9        26.8999
1333          26.8377
1333.1        26.7441
1333.2          26.81
1333.3        26.9206
1333.4        26.9009
1333.5        26.7608
1333.6        26.7644
1333.7         26.851
1333.8        26.8889
1333.9        26.9138
1334          26.8866
1334.1        26.9151
1334.2        26.8583
1334.3         26.661
1334.4        26.4849
1334.5        26.4741
1334.6        26.4912
1334.7        26.4982
1334.8        26.5163
1334.9        26.5746
1335          26.5999
1335.1        26.5973
1335.2        26.5652
1335.3        26.5522
1335.4        26.5511
1335.5        26.7265
1335.6        26.8152
1335.7        26.8469
1335.8        26.6887
1335.9        26.5486
1336          26.4432
1336.1        26.3802
1336.2        26.1928
1336.3        26.1004
1336.4        26.0651
1336.5        26.0838
1336.6        26.0655
1336.7        26.0881
1336.8        26.0907
1336.9        26.0356
1337           26.144
1337.1        26.1833
1337.2          26.33
1337.3        26.4576
1337.4        26.5941
1337.5        26.8389
1337.6        26.8895
1337.7        26.8812
1337.8        26.8496
1337.9        26.7025
1338          26.5325
1338.1        26.5649
1338.2        26.6972
1338.3        26.8463
1338.4        26.9155
1338.5         27.111
1338.6        27.1343
1338.7         27.061
1338.8        26.9881
1338.9        26.9545
1339           27.059
1339.1        27.2181
1339.2        27.2713
1339.3        27.2461
1339.4        27.2427
1339.5        27.2762
1339.6        27.4524
1339.7        27.4267
1339.8        27.4163
1339.9        27.4291
1340          27.5149
1340.1        27.6424
1340.2        27.6722
1340.3        27.6881
1340.4        27.7051
1340.5        27.8324
1340.6        27.8245
1340.7        27.6214
1340.8        27.3162
1340.9         27.142
1341          27.1398
1341.1        27.1341
1341.2        27.0504
1341.3        26.9153
1341.4        26.8096
1341.5        26.7814
1341.6        26.7453
1341.7         26.673
1341.8        26.5932
1341.9        26.5055
1342          26.2878
1342.1        26.0686
1342.2        25.9431
1342.3        25.9688
1342.4        25.9852
1342.5        26.0746
1342.6        25.9567
1342.7        25.8856
1342.8        25.6806
1342.9        25.5175
1343          25.4394
1343.1        25.3487
1343.2        25.3208
1343.3        25.3642
1343.4        25.3791
1343.5        25.2204
1343.6        25.1601
1343.7        25.1429
1343.8        25.2524
1343.9        25.2685
1344          25.2158
1344.1        25.2472
1344.2         25.182
1344.3        25.1406
1344.4        25.2112
1344.5        25.3481
1344.6         25.483
1344.7        25.4615
1344.8        25.3783
1344.9        25.2492
1345          25.1068
1345.1        25.0523
1345.2        25.1117
1345.3        25.1078
1345.4        25.1958
1345.5        25.2436
1345.6        25.2475
1345.7        25.2818
1345.8        25.4359
1345.9         25.491
1346          25.6254
1346.1        25.9188
1346.2        26.0799
1346.3         26.201
1346.4        26.4364
1346.5        26.8689
1346.6         26.957
1346.7        26.7799
1346.8        26.7186
1346.9         26.797
1347           26.882
1347.1        26.8508
1347.2        26.5914
1347.3        26.3801
1347.4        26.2693
1347.5         26.298
1347.6        26.3138
1347.7        26.2902
1347.8        26.2529
1347.9        26.2854
1348          26.3162
1348.1        26.3318
1348.2        26.3321
1348.3        26.2912
1348.4        26.3681
1348.5        26.5734
1348.6        26.6996
1348.7        26.6393
1348.8        26.4939
1348.9        26.5431
1349          26.5675
1349.1        26.3872
1349.2        26.2599
1349.3        26.2422
1349.4        26.1975
1349.5        26.1057
1349.6        25.9011
1349.7         25.725
1349.8        25.6383
1349.9        25.8207
1350          25.9672
1350.1        26.0861
1350.2        26.1609
1350.3        26.3301
1350.4        26.4035
1350.5        26.4331
1350.6        26.4211
1350.7        26.1744
1350.8        26.0925
1350.9        26.1981
1351          26.3095
1351.1        26.2404
1351.2        26.2616
1351.3        26.3931
1351.4        26.4332
1351.5        26.4464
1351.6        26.5385
1351.7        26.5285
1351.8        26.5163
1351.9        26.5123
1352           26.599
1352.1        26.6712
1352.2         26.722
1352.3        26.8894
1352.4        26.8666
1352.5        26.7764
1352.6         26.744
1352.7        26.8306
1352.8        26.7721
1352.9        26.7464
1353          26.8349
1353.1        26.9245
1353.2        27.0683
1353.3         26.921
1353.4        26.7529
1353.5        26.6247
1353.6        26.7418
1353.7        26.8668
1353.8        26.7625
1353.9        26.5856
1354          26.5236
1354.1        26.5534
1354.2        26.5752
1354.3        26.6391
1354.4        26.7552
1354.5        26.9365
1354.6        27.2068
1354.7        27.3219
1354.8        27.4173
1354.9        27.5527
1355          27.8165
1355.1        28.2275
1355.2         28.639
1355.3         29.056
1355.4        29.3708
1355.5        29.3767
1355.6        29.2281
1355.7        29.0809
1355.8        29.1355
1355.9        29.2544
1356          29.3638
1356.1        29.3434
1356.2        29.2788
1356.3        29.1472
1356.4        29.1314
1356.5        29.2217
1356.6        29.1056
1356.7        29.1167
1356.8        29.0967
1356.9        29.0478
1357          28.9201
1357.1        28.7453
1357.2        28.6451
1357.3        28.5673
1357.4         28.359
1357.5        28.0954
1357.6        27.9939
1357.7        28.0619
1357.8        28.0641
1357.9        28.1111
1358          28.1538
1358.1        28.0851
1358.2         28.007
1358.3        28.0664
1358.4        28.1465
1358.5        28.1677
1358.6        28.0969
1358.7        27.8819
1358.8         27.753
1358.9        27.7301
1359          27.8796
1359.1         28.118
1359.2        28.2254
1359.3        28.2232
1359.4        28.1983
1359.5        28.1303
1359.6        28.0759
1359.7         28.095
1359.8        28.0427
1359.9          27.91
1360          27.7621
1360.1        27.5452
1360.2        27.3551
1360.3        27.1537
1360.4        27.1774
1360.5        27.2324
1360.6        27.4576
1360.7        27.7323
1360.8        27.8937
1360.9        28.0885
1361          28.2682
1361.1        28.4089
1361.2        28.4386
1361.3        28.5013
1361.4        28.6431
1361.5        28.7887
1361.6         28.968
1361.7        29.1694
1361.8        29.4686
1361.9        29.6229
1362          29.6717
1362.1        29.5754
1362.2        29.4735
1362.3        29.4361
1362.4        29.5217
1362.5        29.4732
1362.6        29.3945
1362.7        29.1354
1362.8        28.9759
1362.9         29.068
1363          29.2142
1363.1        29.2424
1363.2        29.0112
1363.3        28.7451
1363.4        28.5147
1363.5        28.4039
1363.6        28.3405
1363.7         28.537
1363.8        28.8194
1363.9        29.1816
1364          29.3779
1364.1         29.302
1364.2         29.097
1364.3        28.7767
1364.4        28.6989
1364.5         28.771
1364.6        28.8647
1364.7        29.0042
1364.8        29.1895
1364.9        29.3175
1365          29.2937
1365.1        29.2313
1365.2        29.1852
1365.3        29.1069
1365.4        29.0654
1365.5        28.9764
1365.6        28.8956
1365.7        28.7169
1365.8        28.6012
1365.9         28.382
1366          28.1458
1366.1        27.7623
1366.2        27.5092
1366.3        27.4459
1366.4        27.4409
1366.5        27.4905
1366.6        27.5115
1366.7        27.5471
1366.8        27.4872
1366.9        27.4113
1367          27.7795
1367.1        28.2043
1367.2        28.2734
1367.3        28.3045
1367.4         28.367
1367.5        28.1775
1367.6        28.0815
1367.7         28.036
1367.8        27.9291
1367.9        27.8379
1368           27.875
1368.1        28.0805
1368.2        28.3207
1368.3        28.4929
1368.4        28.4544
1368.5        28.4759
1368.6        28.3709
1368.7        28.2191
1368.8        27.9954
1368.9        27.5345
1369          27.1906
1369.1        26.9729
1369.2        26.8185
1369.3        26.6954
1369.4        26.5406
1369.5        26.3978
1369.6        26.2871
1369.7        26.3112
1369.8        26.3629
1369.9        26.2309
1370          26.1086
1370.1        26.0511
1370.2        25.9436
1370.3        25.8287
1370.4         25.759
1370.5        25.6838
1370.6        25.6284
1370.7        25.4416
1370.8         25.303
1370.9        25.3966
1371          25.5119
1371.1        25.6354
1371.2         25.684
1371.3        25.6925
1371.4        25.7159
1371.5        25.8024
1371.6        25.7278
1371.7        25.7074
1371.8        25.8369
1371.9        25.9997
1372           26.114
1372.1        26.2297
1372.2        26.2928
1372.3        26.3504
1372.4        26.4563
1372.5        26.6604
1372.6        26.8718
1372.7        26.9053
1372.8        26.9094
1372.9        26.8646
1373          26.8384
1373.1        26.9448
1373.2        26.9555
1373.3        26.9566
1373.4        27.0409
1373.5        27.0041
1373.6        27.0186
1373.7        26.9513
1373.8        26.9203
1373.9        26.8342
1374          26.8979
1374.1        26.9829
1374.2        27.0376
1374.3        27.0718
1374.4        27.1503
1374.5        27.3348
1374.6        27.3949
1374.7         27.572
1374.8        27.5535
1374.9        27.4879
1375          27.4034
1375.1        27.3269
1375.2        27.3511
1375.3        27.3602
1375.4        27.4504
1375.5        27.5269
1375.6         27.503
1375.7        27.4679
1375.8        27.4793
1375.9        27.6368
1376          27.7738
1376.1        27.9672
1376.2        28.0244
1376.3        28.1221
1376.4        28.1216
1376.5         28.059
1376.6        28.0377
1376.7        28.0255
1376.8        28.0734
1376.9        28.1422
1377          28.1522
1377.1        28.0963
1377.2          28.04
1377.3        28.0654
1377.4        28.2245
1377.5        28.5529
1377.6        28.6208
1377.7        28.4528
1377.8        28.5114
1377.9        28.5881
1378          28.6785
1378.1        28.8116
1378.2        29.0052
1378.3        28.9661
1378.4        29.0881
1378.5        29.1428
1378.6        29.2356
1378.7         29.219
1378.8        29.2072
1378.9        29.2533
1379          29.0956
1379.1        28.9505
1379.2        28.8723
1379.3        28.9091
1379.4        28.9309
1379.5        28.9642
1379.6        28.9857
1379.7        28.9319
1379.8        28.9452
1379.9        29.2145
1380          29.2813
1380.1        29.2857
1380.2        29.0867
1380.3        28.8728
1380.4        28.7072
1380.5        28.4186
1380.6        28.2744
1380.7        28.2753
1380.8        28.1674
1380.9        27.7117
1381          27.3606
1381.1        27.1212
1381.2        27.0702
1381.3        27.0692
1381.4        27.1113
1381.5        27.0948
1381.6        26.9871
1381.7        26.9501
1381.8        26.8556
1381.9         26.741
1382          26.5998
1382.1        26.6715
1382.2        26.7014
1382.3        26.6633
1382.4        26.5414
1382.5        26.4163
1382.6         26.395
1382.7        26.2305
1382.8        26.1483
1382.9        25.9154
1383          25.8114
1383.1        25.6868
1383.2        25.6842
1383.3        25.8753
1383.4        26.0192
1383.5        26.0643
1383.6        25.9563
1383.7        25.7379
1383.8         25.557
1383.9        25.5807
1384          25.6451
1384.1         25.685
1384.2        25.7556
1384.3        25.8574
1384.4        26.0603
1384.5        26.1086
1384.6         26.241
1384.7        26.4544
1384.8        26.6892
1384.9        26.9375
1385          27.0358
1385.1        27.0902
1385.2        27.2991
1385.3        27.5901
1385.4        27.9481
1385.5        28.3464
1385.6        28.8254
1385.7        29.1184
1385.8        29.2887
1385.9        29.3957
1386          29.3042
1386.1        28.9436
1386.2        28.8091
1386.3        28.5518
1386.4        28.3907
1386.5         28.214
1386.6        28.1704
1386.7        28.1731
1386.8        28.0711
1386.9        28.0739
1387          27.9785
1387.1        27.8749
1387.2        27.7723
1387.3        27.5657
1387.4        27.4311
1387.5         27.477
1387.6        27.6114
1387.7        27.6823
1387.8        27.8997
1387.9        28.0343
1388          28.2721
1388.1        28.4501
1388.2        28.3619
1388.3        28.3664
1388.4        28.3873
1388.5        28.5174
1388.6        28.5857
1388.7         28.827
1388.8         28.773
1388.9        28.6879
1389          28.7455
1389.1        28.7902
1389.2        28.9038
1389.3        29.0231
1389.4        29.1316
1389.5        29.4103
1389.6        29.6419
1389.7        29.9174
1389.8        29.8605
1389.9        29.5751
1390            29.28
1390.1         29.185
1390.2        29.1344
1390.3        29.0654
1390.4        28.9414
1390.5        28.7481
1390.6        28.7499
1390.7        28.9689
1390.8         29.036
1390.9         29.036
1391          29.1169
1391.1        29.4399
1391.2        29.5019
1391.3        29.4436
1391.4        29.3511
1391.5        29.4519
1391.6         29.641
1391.7        29.7311
1391.8         29.551
1391.9        29.1169
1392          28.8352
1392.1        28.6269
1392.2        28.3994
1392.3        28.2633
1392.4        28.0986
1392.5        27.8482
1392.6        27.6026
1392.7        27.4154
1392.8        27.4608
1392.9        27.4487
1393          27.4234
1393.1        27.5651
1393.2        27.6169
1393.3        27.6501
1393.4        27.6315
1393.5        27.6898
1393.6        27.6647
1393.7        27.4722
1393.8        27.1757
1393.9        26.9754
1394          26.7743
1394.1        26.5542
1394.2        26.4752
1394.3        26.3661
1394.4        26.4942
1394.5         26.494
1394.6        26.4288
1394.7        26.3928
1394.8        26.4065
1394.9        26.6276
1395          26.7601
1395.1        26.7809
1395.2        26.7835
1395.3        26.7881
1395.4        26.6605
1395.5        26.3961
1395.6        26.3188
1395.7        26.3659
1395.8        26.6101
1395.9        27.0598
1396          27.2835
1396.1        27.3117
1396.2        27.4436
1396.3        27.6432
1396.4        27.7617
1396.5        27.9399
1396.6        28.1594
1396.7        28.4016
1396.8        28.5628
1396.9        28.7911
1397           28.912
1397.1        29.0498
1397.2        29.1731
1397.3         29.352
1397.4        29.5306
1397.5        29.7925
1397.6         29.993
1397.7        30.1903
1397.8        30.2241
1397.9        30.0677
1398          29.8782
1398.1        29.7655
1398.2         29.589
1398.3        29.4315
1398.4         29.304
1398.5         29.173
1398.6        29.0497
1398.7        29.0433
1398.8          28.99
1398.9        28.8808
1399          28.8204
1399.1        28.8323
1399.2        28.7417
1399.3        28.3262
1399.4        27.8957
1399.5        27.6261
1399.6        27.5277
1399.7        27.6908
1399.8        27.7204
1399.9        27.7644
1400          27.8399
1400.1        27.7805
1400.2        27.8453
1400.3        27.9119
1400.4        27.9588
1400.5        27.9741
1400.6        27.9498
1400.7        27.7931
1400.8        27.7014
1400.9        27.8219
1401          28.1124
1401.1         28.685
1401.2        29.0553
1401.3        29.4084
1401.4        29.5529
1401.5        29.6893
1401.6        29.8782
1401.7        30.0864
1401.8        30.2156
1401.9        30.1482
1402          30.1866
1402.1        30.4739
1402.2        30.5851
1402.3        30.6171
1402.4         30.521
1402.5        30.2972
1402.6        30.0397
1402.7        29.8028
1402.8        29.6531
1402.9        29.4658
1403          29.3409
1403.1        29.3483
1403.2        29.2929
1403.3        29.1694
1403.4        29.1924
1403.5        29.3345
1403.6        29.4473
1403.7        29.6057
1403.8        29.6559
1403.9         29.641
1404          29.4103
1404.1        29.1731
1404.2        29.1795
1404.3        29.3031
1404.4        29.4834
1404.5        29.5538
1404.6        29.6206
1404.7        29.7479
1404.8        29.8288
1404.9        29.8596
1405          29.8428
1405.1        29.8018
1405.2        29.8829
1405.3        30.2175
1405.4        30.4043
1405.5        30.4052
1405.6        30.4485
1405.7          30.57
1405.8        30.6936
1405.9        30.8099
1406          30.8421
1406.1        30.7153
1406.2        30.6115
1406.3        30.6454
1406.4        30.6454
1406.5        30.7758
1406.6         30.773
1406.7          30.62
1406.8        30.3742
1406.9        30.0677
1407          29.8875
1407.1         29.937
1407.2         29.965
1407.3        29.8288
1407.4        29.7386
1407.5        29.6104
1407.6        29.4676
1407.7        29.4704
1407.8        29.5844
1407.9        29.6336
1408          29.6549
1408.1        29.8065
1408.2        30.0014
1408.3        30.0892
1408.4         29.937
1408.5        29.7423
1408.6        29.5927
1408.7        29.6048
1408.8        29.6512
1408.9        29.6373
1409          29.3659
1409.1        29.1657
1409.2        29.0452
1409.3        29.1519
1409.4         29.293
1409.5         29.341
1409.6        29.2551
1409.7        28.9277
1409.8        28.6149
1409.9        28.3165
1410          28.1021
1410.1        28.0467
1410.2        28.0714
1410.3        28.1579
1410.4        28.3116
1410.5        28.3368
1410.6        28.4022
1410.7        28.3867
1410.8        28.3902
1410.9         28.292
1411          28.3409
1411.1        28.4635
1411.2        28.5764
1411.3        28.6321
1411.4         28.633
1411.5        28.4999
1411.6        28.5573
1411.7        28.3489
1411.8        28.3535
1411.9        28.5819
1412          28.7225
1412.1        28.9184
1412.2        28.9854
1412.3        29.0782
1412.4        29.2265
1412.5        29.3992
1412.6        29.6521
1412.7        29.7813
1412.8        29.9295
1412.9        30.2119
1413          30.4607
1413.1        30.5003
1413.2        30.7144
1413.3        31.1201
1413.4        31.5141
1413.5        31.7009
1413.6        31.8903
1413.7        32.1333
1413.8         32.171
1413.9        32.1807
1414          32.0454
1414.1        31.9943
1414.2        31.9346
1414.3        31.6424
1414.4        31.1391
1414.5         30.738
1414.6        30.7267
1414.7        30.8298
1414.8        30.8847
1414.9        30.8335
1415          30.6681
1415.1        30.4852
1415.2        30.3442
1415.3        30.5483
1415.4        30.6568
1415.5        30.5804
1415.6        30.6219
1415.7         30.554
1415.8        30.3404
1415.9        30.0387
1416           29.827
1416.1         29.706
1416.2        29.6094
1416.3        29.7311
1416.4        29.8903
1416.5        30.2466
1416.6        30.3789
1416.7        30.3432
1416.8        30.3827
1416.9        30.3761
1417          30.2709
1417.1        29.9911
1417.2         29.908
1417.3         30.006
1417.4        29.9136
1417.5        29.8791
1417.6        30.0518
1417.7        30.3489
1417.8        30.4589
1417.9        30.2897
1418           29.978
1418.1        29.3788
1418.2        28.9166
1418.3         28.675
1418.4          28.55
1418.5        28.5436
1418.6         28.498
1418.7        28.4489
1418.8        28.5974
1418.9        28.8268
1419          28.8918
1419.1        28.7682
1419.2        28.5919
1419.3        28.5709
1419.4        28.4334
1419.5        28.0744
1419.6        27.7382
1419.7        27.5561
1419.8        27.4639
1419.9        27.3719
1420          27.4317
1420.1        27.8443
1420.2        28.1503
1420.3         28.211
1420.4        28.1911
1420.5        28.2128
1420.6        28.2291
1420.7        28.1341
1420.8        28.0925
1420.9        28.0337
1421          28.1875
1421.1        28.5463
1421.2        29.0056
1421.3        29.4241
1421.4        29.6884
1421.5        29.7804
1421.6        29.8922
1421.7        30.0462
1421.8        30.2437
1421.9        30.4222
1422          30.4203
1422.1        30.4419
1422.2         30.301
1422.3         30.362
1422.4        30.4344
1422.5        30.4212
1422.6        30.3761
1422.7        30.2747
1422.8        30.2194
1422.9        30.1866
1423          30.1341
1423.1        29.8391
1423.2        29.7451
1423.3        29.6763
1423.4        29.7879
1423.5        29.9799
1423.6        30.1519
1423.7        30.2841
1423.8        30.5775
1423.9        30.8477
1424          31.0678
1424.1        31.2791
1424.2        31.5801
1424.3        31.8393
1424.4         31.923
1424.5        32.0541
1424.6        32.1304
1424.7         32.199
1424.8        32.1952
1424.9        31.9413
1425          31.7912
1425.1        31.7864
1425.2        31.9587
1425.3        32.1024
1425.4        32.0812
1425.5        31.9895
1425.6        31.9249
1425.7         31.923
1425.8         31.653
1425.9        31.3526
1426          31.1857
1426.1        31.2705
1426.2        31.2829
1426.3        31.2086
1426.4        30.8942
1426.5        30.7163
1426.6        30.7191
1426.7        30.5973
1426.8        30.3329
1426.9        30.1931
1427          30.0163
1427.1        29.8782
1427.2        29.8894
1427.3         29.827
1427.4        29.6308
1427.5        29.2938
1427.6        29.1602
1427.7        29.1611
1427.8        29.0746
1427.9        28.9469
1428          28.8387
1428.1        29.0884
1428.2        29.2145
1428.3        29.3299
1428.4        29.3483
1428.5        29.3659
1428.6        29.4417
1428.7        29.5223
1428.8        29.4158
1428.9        29.2745
1429          29.1924
1429.1        29.0387
1429.2        28.9827
1429.3        28.9873
1429.4        29.1445
1429.5        29.5575
1429.6        29.7646
1429.7        29.7376
1429.8        29.6308
1429.9        29.3724
1430          29.2901
1430.1        29.2754
1430.2        29.2901
1430.3        29.2901
1430.4        29.3068
1430.5         29.104
1430.6        28.9258
1430.7        29.0562
1430.8        29.0534
1430.9        28.9781
1431          28.9863
1431.1        29.0939
1431.2        29.2865
1431.3        29.6178
1431.4        29.8624
1431.5        30.0387
1431.6        30.1107
1431.7        30.1285
1431.8         30.021
1431.9        29.9136
1432          29.9603
1432.1        30.0799
1432.2        30.3357
1432.3        30.8231
1432.4        31.1467
1432.5        31.3869
1432.6        31.4213
1432.7        31.2772
1432.8        31.3736
1432.9        31.2925
1433          31.3659
1433.1        31.2705
1433.2         31.103
1433.3        30.9795
1433.4         30.916
1433.5        30.7106
1433.6        30.5125
1433.7        30.1988
1433.8        30.1463
1433.9        30.4005
1434          30.7229
1434.1        30.9823
1434.2        30.9435
1434.3        30.8288
1434.4        30.7068
1434.5        30.6879
1434.6        30.6143
1434.7        30.4927
1434.8        30.2803
1434.9        29.9538
1435          29.8177
1435.1        29.8149
1435.2        29.8018
1435.3        29.9584
1435.4        30.1763
1435.5        30.3695
1435.6        30.4109
1435.7        30.2419
1435.8        30.1192
1435.9        29.9818
1436           30.007
1436.1        30.1866
1436.2        30.3395
1436.3        30.5078
1436.4         30.738
1436.5        31.0754
1436.6        31.1125
1436.7        31.1077
1436.8        31.0811
1436.9         30.915
1437          30.7522
1437.1        30.2982
1437.2        30.0874
1437.3        30.1397
1437.4        30.0238
1437.5        29.9034
1437.6        30.0266
1437.7        30.1285
1437.8        30.1426
1437.9        30.1061
1438           29.965
1438.1        29.9099
1438.2        30.1379
1438.3        30.4363
1438.4        30.8421
1438.5        31.0289
1438.6        31.1515
1438.7        31.2572
1438.8        31.3507
1438.9        31.4672
1439          31.7326
1439.1        32.0667
1439.2        32.1894
1439.3        32.1401
1439.4        32.1333
1439.5        32.1149
1439.6        32.1391
1439.7        32.0696
1439.8        32.1198
1439.9        32.2242
1440            32.26
1440.1        32.3016
1440.2        32.2697
1440.3        32.2261
1440.4        32.3646
1440.5        32.6863
1440.6        32.8815
1440.7        32.8004
1440.8        32.7399
1440.9        32.7829
1441          32.8073
1441.1        32.7439
1441.2        32.6007
1441.3        32.6561
1441.4        32.9206
1441.5        33.3315
1441.6        33.4773
1441.7        33.6263
1441.8        33.4556
1441.9        33.3296
1442           33.305
1442.1        33.4251
1442.2        33.4191
1442.3        33.1743
1442.4        33.1155
1442.5        33.3001
1442.6        33.5138
1442.7        33.8559
1442.8        33.8857
1442.9        33.5987
1443          33.3187
1443.1        33.2273
1443.2        33.1557
1443.3        33.1851
1443.4        33.0841
1443.5        32.7068
1443.6        32.3646
1443.7        31.9105
1443.8        31.6741
1443.9        31.6424
1444          31.7768
1444.1        32.0146
1444.2        31.8884
1444.3        31.8354
1444.4        31.6386
1444.5        31.5284
1444.6        31.3974
1444.7        31.4529
1444.8         31.322
1444.9        30.9605
1445          30.5417
1445.1        30.1033
1445.2        29.7376
1445.3        29.4612
1445.4        29.4741
1445.5        29.4806
1445.6        29.4195
1445.7        29.5825
1445.8        29.7702
1445.9        29.9006
1446          29.9939
1446.1        30.0173
1446.2        29.9081
1446.3        29.7581
1446.4        29.5752
1446.5        29.5483
1446.6        29.7433
1446.7        30.1257
1446.8        30.3479
1446.9        30.4259
1447          30.4843
1447.1        30.5153
1447.2        30.4984
1447.3        30.4598
1447.4        30.3977
1447.5        30.2081
1447.6        29.9566
1447.7        29.9034
1447.8        29.8307
1447.9        29.8121
1448          29.9706
1448.1        30.1351
1448.2        30.2231
1448.3        30.0733
1448.4        30.0902
1448.5        30.2831
1448.6        30.3122
1448.7          30.21
1448.8        30.1669
1448.9        30.1669
1449          30.2841
1449.1        30.3385
1449.2        30.4758
1449.3        30.6662
1449.4        30.8014
1449.5        31.0042
1449.6        31.1686
1449.7        31.2791
1449.8        31.1287
1449.9        30.8052
1450          30.5634
1450.1        30.2709
1450.2        30.0911
1450.3         30.151
1450.4        30.1313
1450.5        30.2091
1450.6        30.1978
1450.7          30.21
1450.8        30.2353
1450.9        30.2287
1451          30.3132
1451.1        30.2663
1451.2        30.2747
1451.3        30.2259
1451.4         30.122
1451.5        30.0453
1451.6        30.1089
1451.7        30.3216
1451.8        30.4419
1451.9        30.4956
1452          30.5153
1452.1        30.5936
1452.2        30.6823
1452.3        30.5182
1452.4        30.3752
1452.5        30.2625
1452.6        30.2306
1452.7        30.1913
1452.8        30.0789
1452.9        30.0481
1453          29.9678
1453.1        29.9192
1453.2        29.7841
1453.3        29.6401
1453.4        29.6252
1453.5        29.6689
1453.6        29.7097
1453.7        29.9958
1453.8        30.1388
1453.9          30.27
1454          30.3827
1454.1        30.6473
1454.2         30.862
1454.3        31.0004
1454.4        31.0659
1454.5        31.0935
1454.6        31.1068
1454.7        31.0821
1454.8        31.2143
1454.9        31.2934
1455          31.5399
1455.1        31.7029
1455.2        31.7816
1455.3        31.9384
1455.4        32.1217
1455.5        32.1865
1455.6        32.1333
1455.7        32.0233
1455.8        32.0667
1455.9        32.2319
1456          32.3317
1456.1        32.4743
1456.2        32.6104
1456.3         32.701
1456.4        32.5054
1456.5        32.3734
1456.6        32.2077
1456.7        32.0715
1456.8        32.0339
1456.9        32.0155
1457          31.9471
1457.1        31.8864
1457.2        31.5217
1457.3        31.1562
1457.4         30.844
1457.5        30.6577
1457.6        30.4504
1457.7        30.2062
1457.8        30.1463
1457.9        30.0219
1458          30.0285
1458.1         29.909
1458.2        29.6428
1458.3        29.4288
1458.4        29.4889
1458.5        29.5844
1458.6        29.7627
1458.7        29.8717
1458.8        30.0537
1458.9        30.3028
1459          30.4306
1459.1        30.3404
1459.2           30.3
1459.3        30.2428
1459.4        30.3385
1459.5        30.3639
1459.6        30.4024
1459.7        30.4344
1459.8        30.4334
1459.9        30.4551
1460          30.6483
1460.1        30.6983
1460.2        30.6115
1460.3        30.5709
1460.4        30.5643
1460.5        30.3376
1460.6        29.9734
1460.7        29.7683
1460.8        29.5835
1460.9        29.3179
1461          29.1289
1461.1        29.1196
1461.2        28.9111
1461.3         28.612
1461.4        28.3362
1461.5        28.4881
1461.6        28.4098
1461.7        28.2057
1461.8        27.9238
1461.9        27.5413
1462          27.3209
1462.1         27.442
1462.2        27.5348
1462.3        27.6629
1462.4        27.6477
1462.5        27.5885
1462.6        27.5205
1462.7        27.5079
1462.8        27.4694
1462.9        27.3408
1463          27.1895
1463.1         26.974
1463.2        26.8483
1463.3        27.0056
1463.4        27.1653
1463.5        27.1431
1463.6        27.1466
1463.7        27.1448
1463.8        27.1342
1463.9        27.2444
1464          27.2855
1464.1        27.3256
1464.2        27.2499
1464.3        27.0198
1464.4        26.8648
1464.5        26.8356
1464.6        26.8012
1464.7         26.764
1464.8         26.638
1464.9        26.4498
1465           26.349
1465.1        26.4401
1465.2        26.5006
1465.3        26.4726
1465.4        26.4937
1465.5        26.5817
1465.6        26.7967
1465.7        26.7967
1465.8        26.9204
1465.9        27.1537
1466          27.4944
1466.1         27.893
1466.2        28.2029
1466.3        28.3544
1466.4        28.3789
1466.5        28.5081
1466.6        28.5691
1466.7        28.6138
1466.8        28.5883
1466.9        28.4553
1467          28.2228
1467.1        28.0617
1467.2        28.0355
1467.3        28.0464
1467.4        27.8371
1467.5        27.5445
1467.6        27.4273
1467.7        27.4068
1467.8        27.3943
1467.9        27.3425
1468          27.2152
1468.1        27.1832
1468.2        27.2197
1468.3        27.2598
1468.4        27.3614
1468.5        27.2875
1468.6        27.1027
1468.7        26.8673
1468.8        26.9176
1468.9        27.2947
1469          27.4955
1469.1          27.51
1469.2        27.3575
1469.3        27.2214
1469.4        27.1358
1469.5         27.228
1469.6        27.4007
1469.7        27.6853
1469.8        27.7958
1469.9         27.866
1470          27.7159
1470.1        27.3855
1470.2        27.1238
1470.3        27.1336
1470.4        27.1796
1470.5        27.1894
1470.6        27.2623
1470.7        27.1983
1470.8        27.1388
1470.9        27.2449
1471          27.4323
1471.1        27.5638
1471.2        27.7853
1471.3        28.2629
1471.4        28.5137
1471.5        28.5429
1471.6        28.3864
1471.7        28.3592
1471.8        28.4801
1471.9        28.8591
1472          29.2479
1472.1         29.503
1472.2        29.4447
1472.3        29.2286
1472.4        28.9207
1472.5        28.6654
1472.6        28.3778
1472.7         28.156
1472.8          28.07
1472.9        28.2052
1473          28.3257
1473.1         28.381
1473.2        28.2405
1473.3        28.1283
1473.4        27.9554
1473.5        28.0631
1473.6        28.0426
1473.7        27.9337
1473.8        27.8664
1473.9        27.7651
1474          27.7509
1474.1        27.6131
1474.2        27.5046
1474.3        27.5794
1474.4        27.8313
1474.5        28.0792
1474.6        28.0721
1474.7        27.9908
1474.8        27.8584
1474.9        27.7147
1475          27.5529
1475.1        27.4344
1475.2        27.3924
1475.3        27.3616
1475.4        27.3022
1475.5        27.2291
1475.6        27.2537
1475.7          27.44
1475.8        27.6011
1475.9        27.9446
1476          28.0501
1476.1        27.9487
1476.2        27.7662
1476.3        27.6068
1476.4        27.2889
1476.5        26.7698
1476.6        26.6059
1476.7        26.6331
1476.8        26.6689
1476.9        26.5889
1477          26.4546
1477.1        26.4095
1477.2        26.4377
1477.3        26.6528
1477.4        26.8719
1477.5        27.0367
1477.6        27.0635
1477.7        27.0292
1477.8        26.9297
1477.9        26.6632
1478          26.5248
1478.1        26.4362
1478.2         26.411
1478.3        26.5114
1478.4        26.6938
1478.5        26.8642
1478.6        26.9743
1478.7         27.127
1478.8        27.2945
1478.9        27.2359
1479          27.1331
1479.1        27.1151
1479.2        27.1132
1479.3        27.2055
1479.4        27.3674
1479.5        27.4675
1479.6        27.4821
1479.7         27.568
1479.8        27.7147
1479.9        27.8838
1480          27.8589
1480.1        27.6773
1480.2        27.4897
1480.3        27.1387
1480.4        26.8826
1480.5        26.8273
1480.6        26.8095
1480.7        26.4905
1480.8        26.4429
1480.9        26.5701
1481          26.7017
1481.1        26.7272
1481.2         26.787
1481.3        26.8492
1481.4        26.9184
1481.5        27.0929
1481.6        27.0925
1481.7        26.9731
1481.8        26.8594
1481.9        26.8569
1482            27.08
1482.1        27.5202
1482.2        27.7659
1482.3        27.8017
1482.4        27.6497
1482.5        27.6703
1482.6        27.7804
1482.7        27.8536
1482.8        28.1526
1482.9        28.3732
1483          28.4387
1483.1        28.6561
1483.2        29.0152
1483.3        29.5061
1483.4        29.9036
1483.5        30.1773
1483.6        30.2917
1483.7        30.4223
1483.8        30.6088
1483.9        30.5598
1484          30.5815
1484.1        30.7656
1484.2        30.6693
1484.3        30.4381
1484.4        30.2958
1484.5        30.2888
1484.6        30.3481
1484.7        30.4601
1484.8        30.5692
1484.9        30.6883
1485          30.5832
1485.1        30.3605
1485.2        30.4153
1485.3        30.6307
1485.4        30.7362
1485.5        30.6524
1485.6        30.5907
1485.7        30.7577
1485.8        30.9224
1485.9        31.0788
1486          31.2162
1486.1        31.4936
1486.2        31.6504
1486.3        31.8366
1486.4         31.883
1486.5        32.1323
1486.6        32.5631
1486.7        32.9726
1486.8        33.0499
1486.9        32.8386
1487          32.7957
1487.1        32.9491
1487.2        33.2206
1487.3         33.505
1487.4        33.6254
1487.5        33.7322
1487.6        33.8848
1487.7        33.9066
1487.8         33.855
1487.9        33.5425
1488          33.2039
1488.1        33.0118
1488.2        32.8749
1488.3         32.639
1488.4        32.4669
1488.5        32.4998
1488.6        32.4803
1488.7        32.3483
1488.8         32.233
1488.9        32.3919
1489          32.4589
1489.1        32.2875
1489.2        32.2859
1489.3        32.2573
1489.4         32.332
1489.5        32.4718
1489.6        32.7584
1489.7        32.9715
1489.8        33.2213
1489.9        33.3371
1490          33.4858
1490.1        33.5991
1490.2        33.6031
1490.3        33.7978
1490.4        34.0528
1490.5        34.3057
1490.6        34.3106
1490.7        34.0051
1490.8        33.6969
1490.9        33.5802
1491          33.3929
1491.1        33.2336
1491.2        33.0256
1491.3        32.9355
1491.4        32.7929
1491.5        32.7675
1491.6         33.045
1491.7        33.1489
1491.8        32.9118
1491.9        32.7195
1492          32.5559
1492.1        32.4695
1492.2        32.2262
1492.3        32.0938
1492.4        32.0474
1492.5        32.3104
1492.6        32.4549
1492.7        32.3501
1492.8        32.3763
1492.9        32.5044
1493          32.5754
1493.1        32.5783
1493.2        32.5258
1493.3        32.4112
1493.4        32.2068
1493.5         31.927
1493.6        31.7971
1493.7        31.6714
1493.8         31.525
1493.9        31.4498
1494          31.6268
1494.1        31.8926
1494.2        32.0583
1494.3        32.0641
1494.4         31.912
1494.5         31.673
1494.6        31.4548
1494.7        31.3411
1494.8        31.3238
1494.9        31.4468
1495           31.358
1495.1        31.2444
1495.2        31.2672
1495.3        31.2938
1495.4        31.2509
1495.5        31.0322
1495.6        30.8939
1495.7        30.8162
1495.8        30.8048
1495.9        30.7868
1496          30.5583
1496.1        30.1387
1496.2        29.9772
1496.3        29.9465
1496.4        29.9835
1496.5        29.9508
1496.6        29.9528
1496.7        30.0771
1496.8        30.2231
1496.9         30.331
1497          30.2917
1497.1        30.0937
1497.2          29.86
1497.3        29.5932
1497.4        29.4319
1497.5        29.4095
1497.6        29.4795
1497.7        29.6097
1497.8        29.6395
1497.9        29.5208
1498          29.2855
1498.1        28.9632
1498.2        28.6492
1498.3         28.374
1498.4        28.2102
1498.5        28.2173
1498.6        28.2204
1498.7        28.1898
1498.8        28.1597
1498.9        28.4252
1499          28.8468
1499.1        29.3917
1499.2        29.7733
1499.3        29.8067
1499.4        29.9036
1499.5          29.91
1499.6        29.8531
1499.7        29.8988
1499.8        29.9641
1499.9        30.2138
1500          30.6181
1500.1        30.9539
1500.2         31.162
1500.3        31.3917
1500.4        31.5619
1500.5        31.6175
1500.6        31.8633
1500.7        32.1604
1500.8         32.519
1500.9        32.7741
1501          32.8864
1501.1        32.8512
1501.2        32.8366
1501.3        33.0615
1501.4        33.2047
1501.5        33.1979
1501.6        33.0478
1501.7        32.8248
1501.8        32.7292
1501.9         32.904
1502          33.0674
1502.1        33.1753
1502.2        33.5365
1502.3        33.8232
1502.4         33.974
1502.5        34.0923
1502.6        34.2796
1502.7        34.6426
1502.8        35.0146
1502.9        35.3663
1503          35.4788
1503.1        35.5529
1503.2        35.5204
1503.3        35.5539
1503.4        35.4169
1503.5        35.0529
1503.6        34.8716
1503.7        35.0035
1503.8        35.3146
1503.9        35.5539
1504          35.7746
1504.1        36.0973
1504.2        36.2038
1504.3        36.3156
1504.4         36.172
1504.5        35.7105
1504.6        35.2569
1504.7        34.7972
1504.8        34.4624
1504.9        34.2636
1505          34.2078
1505.1        33.9571
1505.2        33.6965
1505.3         33.426
1505.4        33.2028
1505.5        32.9118
1505.6        32.8336
1505.7        32.8522
1505.8        32.7205
1505.9        32.5015
1506          32.3229
1506.1        32.2145
1506.2        32.1198
1506.3        31.9423
1506.4        31.9847
1506.5         32.171
1506.6        32.3482
1506.7        32.4587
1506.8        32.6123
1506.9         32.901
1507          33.2775
1507.1        33.7133
1507.2        33.8084
1507.3        33.6748
1507.4        33.5918
1507.5        33.5592
1507.6        33.7252
1507.7        33.7519
1507.8        33.8094
1507.9         33.749
1508          33.8817
1508.1        34.0774
1508.2         34.166
1508.3        34.1102
1508.4         34.145
1508.5        34.3874
1508.6        34.7239
1508.7        35.1781
1508.8        35.4169
1508.9        35.6433
1509          35.6525
1509.1        35.6057
1509.2        35.4392
1509.3        35.5407
1509.4         35.682
1509.5        35.8032
1509.6        35.7166
1509.7        35.6261
1509.8        35.3369
1509.9        34.8766
1510          34.5785
1510.1        34.4484
1510.2        34.3944
1510.3        34.1401
1510.4         34.165
1510.5        34.1759
1510.6        34.2058
1510.7        34.0903
1510.8        34.1789
1510.9        34.3484
1511          34.5604
1511.1        34.6988
1511.2        34.5244
1511.3        34.2716
1511.4        34.1281
1511.5        33.9492
1511.6        33.8659
1511.7        33.9998
1511.8        34.0326
1511.9        34.0485
1512          34.0525
1512.1        33.8748
1512.2        33.6827
1512.3        33.5582
1512.4        33.6451
1512.5        33.7193
1512.6        33.6066
1512.7        33.4586
1512.8        33.3837
1512.9        33.3286
1513          33.2843
1513.1        33.2008
1513.2        33.2038
1513.3        33.3463
1513.4         33.428
1513.5        33.6125
1513.6        33.6846
1513.7        33.4674
1513.8        33.0635
1513.9        32.5851
1514          32.2929
1514.1          32.17
1514.2        32.2097
1514.3        32.3637
1514.4        32.5112
1514.5        32.7175
1514.6        32.5588
1514.7        32.1488
1514.8        31.8306
1514.9        31.7499
1515          31.5974
1515.1        31.5102
1515.2         31.429
1515.3        31.3001
1515.4        31.1344
1515.5        31.1039
1515.6         31.161
1515.7        31.3173
1515.8        31.3783
1515.9        31.2982
1516          31.2039
1516.1        31.1896
1516.2        31.1591
1516.3        31.0992
1516.4        31.2734
1516.5        31.3717
1516.6        31.3392
1516.7        31.4519
1516.8        31.4959
1516.9        31.4672
1517          31.2362
1517.1        31.0659
1517.2        30.9217
1517.3        30.7229
1517.4        30.4561
1517.5        30.2926
1517.6        30.4994
1517.7        30.9843
1517.8        31.3555
1517.9        31.4644
1518           31.431
1518.1        31.4024
1518.2        31.3432
1518.3        31.2995
1518.4        31.2737
1518.5        31.1071
1518.6          30.98
1518.7        30.9745
1518.8         30.952
1518.9        31.2162
1519          31.3877
1519.1        31.6256
1519.2        31.8539
1519.3        31.9993
1519.4         32.205
1519.5        32.4627
1519.6        32.4287
1519.7        32.3521
1519.8        32.2833
1519.9         32.232
1520          31.9261
1520.1        31.3427
1520.2        31.1038
1520.3        31.1188
1520.4        31.2205
1520.5        31.3359
1520.6        31.4258
1520.7        31.3581
1520.8         31.337
1520.9        31.4801
1521          31.7674
1521.1        31.8461
1521.2        31.9221
1521.3        31.9009
1521.4        32.0127
1521.5        32.1904
1521.6        32.3346
1521.7        32.5491
1521.8        32.6503
1521.9        32.5365
1522          32.3743
1522.1        32.3075
1522.2        32.0908
1522.3         31.898
1522.4        31.8865
1522.5        31.8826
1522.6        31.8913
1522.7        31.7499
1522.8        31.7883
1522.9        32.0127
1523          32.0869
1523.1        32.1198
1523.2        32.0792
1523.3        32.1072
1523.4        31.9799
1523.5        31.9278
1523.6         31.924
1523.7        31.7538
1523.8        31.7691
1523.9         31.873
1524           31.796
1524.1        31.6031
1524.2        31.7038
1524.3        31.8759
1524.4        31.9096
1524.5        31.7912
1524.6        31.8412
1524.7         31.924
1524.8         32.057
1524.9        32.3869
1525          32.6065
1525.1        32.8874
1525.2        33.2136
1525.3         33.426
1525.4        33.5927
1525.5        33.6886
1525.6        33.8609
1525.7        34.0973
1525.8        34.2606
1525.9        34.3804
1526          34.4674
1526.1        34.4804
1526.2        34.4734
1526.3        34.3864
1526.4        34.4504
1526.5        34.6687
1526.6        34.8394
1526.7        34.8676
1526.8        34.7992
1526.9        34.7319
1527          34.6938
1527.1        34.6286
1527.2        34.4554
1527.3        34.0585
1527.4        33.9383
1527.5        33.8133
1527.6        33.9264
1527.7        33.8738
1527.8        33.8163
1527.9        33.8242
1528           33.847
1528.1        33.9939
1528.2        33.9274
1528.3        33.6827
1528.4        33.4921
1528.5        33.4664
1528.6        33.6234
1528.7        33.7608
1528.8          33.74
1528.9        33.5987
1529          33.6945
1529.1        34.0555
1529.2        34.3504
1529.3        34.2975
1529.4        34.2267
1529.5        34.1819
1529.6        34.1889
1529.7        34.3365
1529.8        34.2746
1529.9        34.0217
1530          33.7945
1530.1        33.6332
1530.2        33.6066
1530.3        33.7104
1530.4        34.0028
1530.5        34.3614
1530.6        34.5184
1530.7        34.5584
1530.8        34.5725
1530.9        34.4254
1531          34.2178
1531.1        34.1978
1531.2        34.1958
1531.3        34.1301
1531.4        34.3305
1531.5        34.5254
1531.6        34.6095
1531.7        34.8374
1531.8        34.8465
1531.9        34.5224
1532           34.144
1532.1         33.749
1532.2        33.4467
1532.3        33.2706
1532.4        33.0831
1532.5        32.9744
1532.6        32.9803
1532.7        33.0145
1532.8        33.1537
1532.9        33.4526
1533          33.5207
1533.1        33.3985
1533.2        33.2499
1533.3        33.1439
1533.4        33.0733
1533.5         32.698
1533.6        32.3181
1533.7          31.95
1533.8        31.9953
1533.9        32.1005
1534          32.3229
1534.1        32.3171
1534.2        32.3704
1534.3        32.6854
1534.4        32.8639
1534.5        32.9353
1534.6        32.8737
1534.7        32.7497
1534.8        32.6844
1534.9        32.5919
1535          32.8063
1535.1        32.9089
1535.2        33.1468
1535.3        33.5039
1535.4        33.8133
1535.5        34.0525
1535.6        34.0853
1535.7         33.984
1535.8        33.9522
1535.9        33.8916
1536          33.7331
1536.1        33.3699
1536.2         33.191
1536.3        33.2057
1536.4        33.4132
1536.5        33.6649
1536.6        33.5345
1536.7        33.2617
1536.8        33.1174
1536.9        33.0576
1537          33.1429
1537.1        33.2735
1537.2        33.3375
1537.3        33.3335
1537.4         33.192
1537.5        33.0508
1537.6         32.991
1537.7        33.0322
1537.8        33.1733
1537.9         33.307
1538          33.4714
1538.1        33.6095
1538.2        33.7252
1538.3        33.6283
1538.4        33.4822
1538.5        33.3011
1538.6        33.2087
1538.7        33.3473
1538.8        33.5691
1538.9        33.5315
1539           33.496
1539.1        33.5523
1539.2        33.7292
1539.3        34.1072
1539.4        34.4094
1539.5        34.4804
1539.6        34.4884
1539.7        34.4394
1539.8        34.6025
1539.9         34.759
1540           34.756
1540.1        34.6577
1540.2        34.5885
1540.3        34.5234
1540.4        34.3774
1540.5        34.1022
1540.6        33.9174
1540.7        34.0068
1540.8        34.1052
1540.9        34.2188
1541          34.1271
1541.1        33.7836
1541.2        33.6708
1541.3        33.9353
1541.4        34.4354
1541.5        34.8827
1541.6        35.0146
1541.7        34.9975
1541.8        34.6918
1541.9        34.3924
1542          34.3724
1542.1        34.5825
1542.2        34.7369
1542.3        34.4884
1542.4        34.2616
1542.5        34.1241
1542.6        34.1431
1542.7        34.2138
1542.8        34.5154
1542.9        34.9864
1543          35.3227
1543.1         35.622
1543.2        35.7034
1543.3         35.685
1543.4        35.7716
1543.5        35.7624
1543.6        35.7512
1543.7         35.847
1543.8        35.9746
1543.9        36.2069
1544          36.2028
1544.1        36.0441
1544.2        35.8847
1544.3        35.6067
1544.4        35.5265
1544.5        35.8613
1544.6        36.1649
1544.7        36.4337
1544.8        36.5304
1544.9        36.6664
1545          36.6365
1545.1        36.6746
1545.2        36.8047
1545.3        36.8161
1545.4        36.6015
1545.5        36.4522
1545.6        36.4131
1545.7        36.2858
1545.8        36.3484
1545.9        36.1515
1546           35.946
1546.1        35.6952
1546.2         35.683
1546.3        35.6932
1546.4        35.4646
1546.5        35.1447
1546.6        34.9562
1546.7        34.9572
1546.8         35.168
1546.9         35.263
1547          35.2084
1547.1        34.8334
1547.2        34.5294
1547.3        34.5524
1547.4        34.7179
1547.5        35.0378
1547.6        35.3065
1547.7        35.5925
1547.8        35.7125
1547.9        35.7115
1548          35.5712
1548.1        35.6444
1548.2         35.793
1548.3        35.7675
1548.4        35.7696
1548.5        35.8491
1548.6        35.6963
1548.7        35.6058
1548.8        35.7798
1548.9         36.038
1549          36.0932
1549.1        36.2243
1549.2        36.1884
1549.3         36.171
1549.4        36.2427
1549.5        36.3484
1549.6        36.2468
1549.7         35.847
1549.8        35.5448
1549.9        35.3967
1550          35.4382
1550.1          35.35
1550.2        35.2104
1550.3        35.2832
1550.4         35.171
1550.5        34.9723
1550.6        34.9189
1550.7        34.8907
1550.8        34.8746
1550.9        35.0025
1551          35.0267
1551.1        34.9119
1551.2        34.7721
1551.3        34.7048
1551.4          34.76
1551.5        34.8988
1551.6        35.1518
1551.7        35.3663
1551.8        35.4991
1551.9        35.7329
1552          35.8266
1552.1        35.7675
1552.2        36.0001
1552.3        36.2961
1552.4        36.6097
1552.5        36.8978
1552.6        37.1029
1552.7        37.3189
1552.8        37.4095
1552.9        37.5106
1553          37.5826
1553.1        37.7163
1553.2        37.9058
1553.3         38.161
1553.4        38.3991
1553.5        38.3843
1553.6        38.3716
1553.7        38.2599
1553.8        38.2178
1553.9        38.1315
1554          38.0443
1554.1        37.9866
1554.2        37.9646
1554.3        38.1032
1554.4        38.1789
1554.5        38.3274
1554.6        38.5564
1554.7        38.7745
1554.8        39.0017
1554.9        39.1422
1555          39.0538
1555.1        38.9518
1555.2         38.748
1555.3        38.6538
1555.4        39.0347
1555.5        39.6369
1555.6        39.9483
1555.7        40.0624
1555.8         40.043
1555.9        40.0732
1556          40.2361
1556.1        40.4274
1556.2        40.4198
1556.3         40.084
1556.4        39.8161
1556.5        39.6787
1556.6        39.6733
1556.7        39.7946
1556.8        39.7463
1556.9        39.5426
1557          39.3897
1557.1        39.3555
1557.2        39.3181
1557.3         39.139
1557.4        38.9496
1557.5        38.8403
1557.6        38.8244
1557.7        38.9815
1557.8        39.0443
1557.9        38.8551
1558          38.6898
1558.1        38.4233
1558.2        38.1947
1558.3        38.0601
1558.4        37.9583
1558.5        38.1862
1558.6         38.379
1558.7        38.8169
1558.8        38.9953
1558.9        39.2083
1559           39.348
1559.1        39.4666
1559.2        39.4634
1559.3        39.2168
1559.4        39.1699
1559.5        38.9326
1559.6        38.7766
1559.7         38.783
1559.8        38.9125
1559.9        39.1007
1560          39.1326
1560.1        39.1901
1560.2        39.2221
1560.3        39.2744
1560.4        39.1422
1560.5        38.6284
1560.6        38.2747
1560.7        37.9111
1560.8         37.663
1560.9         37.755
1561          37.8733
1561.1        38.0338
1561.2        38.0842
1561.3        38.2315
1561.4        38.3073
1561.5        38.3031
1561.6        38.1936
1561.7        37.9027
1561.8        37.4699
1561.9        37.2555
1562          37.0552
1562.1        37.0645
1562.2         36.993
1562.3         36.965
1562.4        36.9443
1562.5        37.0147
1562.6         36.875
1562.7        36.7015
1562.8        36.3885
1562.9        36.1116
1563           35.992
1563.1        35.9286
1563.2        36.1075
1563.3        36.4779
1563.4        36.6221
1563.5        36.4913
1563.6        36.2212
1563.7        36.0881
1563.8        35.7675
1563.9        35.3308
1564          35.0751
1564.1        34.8314
1564.2        34.6567
1564.3        34.6206
1564.4        34.5174
1564.5        34.4564
1564.6        34.4884
1564.7        34.3385
1564.8        34.1311
1564.9        33.9581
1565          33.6016
1565.1        33.3079
1565.2        33.2372
1565.3        33.1302
1565.4        33.1321
1565.5        33.3512
1565.6        33.4172
1565.7        33.4842
1565.8        33.3473
1565.9        33.2057
1566          33.0831
1566.1        32.8278
1566.2        32.7302
1566.3        32.7761
1566.4        32.7263
1566.5         32.553
1566.6        32.3792
1566.7        32.2397
1566.8        32.0928
1566.9        32.1663
1567          32.3609
1567.1        32.8679
1567.2        33.2402
1567.3        33.3356
1567.4        33.2002
1567.5        32.9446
1567.6        32.9652
1567.7        32.9368
1567.8        32.8159
1567.9        32.8746
1568          32.8659
1568.1        32.8628
1568.2        32.7135
1568.3        32.8765
1568.4        33.0633
1568.5        33.1742
1568.6        33.1384
1568.7        33.0579
1568.8         32.956
1568.9        32.8494
1569          32.7414
1569.1        32.7497
1569.2        32.8741
1569.3        32.8422
1569.4        32.6677
1569.5        32.6526
1569.6        32.6898
1569.7        32.7008
1569.8        32.7617
1569.9        32.7202
1570          32.6501
1570.1        32.5903
1570.2        32.4979
1570.3         32.326
1570.4        32.1491
1570.5         31.958
1570.6        31.7404
1570.7        31.7597
1570.8        31.8136
1570.9        31.8304
1571          31.7883
1571.1        31.9136
1571.2        31.9686
1571.3        32.1888
1571.4        32.4094
1571.5        32.5384
1571.6        32.7319
1571.7         33.056
1571.8        33.2875
1571.9        33.5393
1572           33.703
1572.1        33.5815
1572.2        33.3492
1572.3        33.0951
1572.4        33.1355
1572.5        33.1813
1572.6        33.3516
1572.7        33.4121
1572.8        33.2728
1572.9        33.2099
1573          33.1654
1573.1        33.0303
1573.2        32.8799
1573.3        32.8313
1573.4        32.7836
1573.5        32.7071
1573.6        32.8288
1573.7        32.8962
1573.8        32.9016
1573.9        32.9285
1574          33.0198
1574.1        33.3274
1574.2        33.5256
1574.3        33.4554
1574.4        33.3044
1574.5         33.179
1574.6        33.1787
1574.7        33.2234
1574.8        33.2538
1574.9        33.1997
1575          33.2995
1575.1        33.5676
1575.2        33.7904
1575.3        33.9652
1575.4        33.9147
1575.5        33.7225
1575.6        33.6462
1575.7        33.8167
1575.8         34.045
1575.9         34.398
1576          34.5945
1576.1        34.7196
1576.2        34.6262
1576.3         34.461
1576.4        34.2745
1576.5        33.9131
1576.6        33.5956
1576.7        33.4988
1576.8        33.4842
1576.9        33.2774
1577          33.1348
1577.1        33.1619
1577.2        33.2896
1577.3        33.3981
1577.4        33.5167
1577.5        33.2983
1577.6        33.0954
1577.7        33.0239
1577.8        33.0895
1577.9        33.2255
1578          33.0638
1578.1        32.7905
1578.2        32.5721
1578.3        32.6304
1578.4        32.7087
1578.5           32.7
1578.6        32.6495
1578.7        32.5075
1578.8        32.4814
1578.9        32.5465
1579          32.6832
1579.1         32.697
1579.2        32.5702
1579.3        32.4915
1579.4        32.5864
1579.5         32.836
1579.6        32.9484
1579.7         33.024
1579.8        33.1945
1579.9        33.4665
1580          33.6076
1580.1        33.5674
1580.2        33.6655
1580.3        33.8143
1580.4        33.8223
1580.5        33.7208
1580.6        33.6624
1580.7        33.3811
1580.8        33.2063
1580.9        33.1007
1581          33.1005
1581.1         33.235
1581.2        33.2912
1581.3        33.2383
1581.4        33.3492
1581.5        33.2956
1581.6        33.3214
1581.7        33.4247
1581.8        33.5638
1581.9        33.7175
1582           33.779
1582.1         33.854
1582.2        33.7483
1582.3        33.6746
1582.4        33.7487
1582.5        33.7132
1582.6        33.7866
1582.7        33.6329
1582.8        33.2828
1582.9        33.0054
1583          32.7149
1583.1        32.5449
1583.2        32.6281
1583.3        32.7062
1583.4        32.7826
1583.5         33.079
1583.6        33.2724
1583.7        33.5424
1583.8        33.8391
1583.9        34.1915
1584          34.3365
1584.1         34.295
1584.2         34.328
1584.3        34.3373
1584.4        34.2733
1584.5        34.0234
1584.6        33.7908
1584.7        33.6937
1584.8        33.7548
1584.9        33.7849
1585          33.7265
1585.1        33.7215
1585.2        33.8413
1585.3        33.9525
1585.4        34.1261
1585.5        34.2959
1585.6        34.3571
1585.7        34.4347
1585.8        34.5996
1585.9        34.6399
1586          34.6639
1586.1        34.6374
1586.2         34.635
1586.3        34.4841
1586.4        34.2166
1586.5        33.9248
1586.6        33.7691
1586.7        33.6407
1586.8        33.7126
1586.9        33.9081
1587          34.1719
1587.1        34.4212
1587.2        34.7067
1587.3        35.2317
1587.4        35.7479
1587.5        36.0518
1587.6         36.117
1587.7        35.9564
1587.8        36.0575
1587.9        36.5665
1588          37.0168
1588.1        37.2035
1588.2        37.2347
1588.3        37.1132
1588.4        36.9795
1588.5        36.8254
1588.6        36.8171
1588.7        36.6705
1588.8        36.5191
1588.9        36.5778
1589          36.7386
1589.1        36.9288
1589.2        36.7551
1589.3        36.4491
1589.4        36.2735
1589.5        36.1485
1589.6        35.9225
1589.7        35.4697
1589.8        35.3146
1589.9        35.2974
1590          35.3268
1590.1        35.3126
1590.2         35.267
1590.3        35.3399
1590.4        35.4534
1590.5        35.4027
1590.6        35.1882
1590.7        35.0106
1590.8        34.8605
1590.9        34.5735
1591          34.3914
1591.1        34.3015
1591.2        34.1689
1591.3        34.0346
1591.4        33.9125
1591.5        34.0018
1591.6        34.2088
1591.7        34.3554
1591.8        34.4954
1591.9        34.4024
1592          34.2447
1592.1         34.155
1592.2        34.0794
1592.3          33.98
1592.4        33.9413
1592.5        33.9293
1592.6        34.0157
1592.7        34.0863
1592.8         34.165
1592.9        34.2477
1593          34.2267
1593.1        34.2517
1593.2        34.3434
1593.3        34.3784
1593.4        34.3285
1593.5        34.1042
1593.6        33.8302
1593.7        33.6619
1593.8         33.577
1593.9        33.7797
1594          33.9125
1594.1        33.8035
1594.2        33.5415
1594.3        33.4302
1594.4        33.4716
1594.5         33.459
1594.6        33.4414
1594.7        33.5823
1594.8        33.8601
1594.9        34.3096
1595          34.5835
1595.1        34.9088
1595.2         34.939
1595.3        34.8113
1595.4        34.8515
1595.5        34.9723
1595.6        34.8717
1595.7        34.6547
1595.8        34.6838
1595.9        34.8958
1596          35.0822
1596.1        35.2833
1596.2        35.3896
1596.3        35.7268
1596.4        35.9072
1596.5        35.9991
1596.6        35.9971
1596.7        36.0175
1596.8        36.1556
1596.9        36.2028
1597          36.1649
1597.1        36.1413
1597.2        36.0993
1597.3         35.947
1597.4        35.7655
1597.5        35.5275
1597.6        35.3602
1597.7        35.2013
1597.8         35.065
1597.9        34.8545
1598            34.76
1598.1        34.9612
1598.2        35.1437
1598.3        35.1367
1598.4        34.9703
1598.5        34.8555
1598.6         34.754
1598.7        34.5815
1598.8        34.4625
1598.9        34.3236
1599          34.3216
1599.1        34.3186
1599.2        34.3804
1599.3        34.4314
1599.4        34.5554
1599.5        34.6306
1599.6        34.8254
1599.7        35.2337
1599.8        35.7085
1599.9        35.9378
1600          36.0226
1600.1        36.1946
1600.2        36.3464
1600.3        36.3495
1600.4        36.1444
1600.5        35.9736
1600.6        35.9358
1600.7         35.898
1600.8        35.9695
1600.9        36.2704
1601          36.5829
1601.1        36.7396
1601.2        37.0054
1601.3        37.2461
1601.4        37.4741
1601.5        37.7435
1601.6        37.8786
1601.7        37.7006
1601.8        37.4334
1601.9        37.3668
1602          37.1838
1602.1        37.1589
1602.2        37.2295
1602.3        37.1361
1602.4        36.8171
1602.5        36.3618
1602.6        35.9991
1602.7        35.6241
1602.8        35.4362
1602.9        35.4028
1603          35.5062
1603.1        35.5925
1603.2        35.4677
1603.3         35.491
1603.4        35.5275
1603.5        35.7075
1603.6        35.8633
1603.7        35.8399
1603.8         35.684
1603.9        35.7421
1604          35.9797
1604.1        36.3567
1604.2        36.5088
1604.3        36.5489
1604.4        36.6478
1604.5        36.6685
1604.6        36.6468
1604.7        36.4954
1604.8        36.3248
1604.9        36.1751
1605          36.0697
1605.1        36.0012
1605.2        35.9123
1605.3        35.9164
1605.4        36.0277
1605.5        36.1034
1605.6        36.0625
1605.7        36.0472
1605.8        36.2581
1605.9        36.2571
1606          36.2643
1606.1        36.2827
1606.2        36.2879
1606.3        36.1526
1606.4        36.1987
1606.5        36.4604
1606.6        36.7717
1606.7        36.9816
1606.8        36.8605
1606.9        36.6633
1607          36.6664
1607.1        36.9164
1607.2        37.1423
1607.3        37.4293
1607.4         37.472
1607.5        37.5043
1607.6        37.7163
1607.7        37.6902
1607.8        37.6306
1607.9         37.522
1608          37.6964
1608.1         37.952
1608.2        37.9845
1608.3        37.8775
1608.4        37.6964
1608.5        37.4053
1608.6        37.1869
1608.7        37.2233
1608.8        37.3512
1608.9        37.2992
1609          37.0292
1609.1        36.8791
1609.2        36.8512
1609.3        37.0044
1609.4        36.9091
1609.5        36.5685
1609.6        36.3043
1609.7        36.2099
1609.8        36.2797
1609.9        36.3885
1610          36.4368
1610.1        36.5891
1610.2        36.6726
1610.3        36.8078
1610.4        36.6695
1610.5        36.4789
1610.6        36.3762
1610.7        36.3813
1610.8        36.4173
1610.9        36.4296
1611           36.372
1611.1        36.3115
1611.2        36.3279
1611.3        36.7283
1611.4        36.9536
1611.5        36.9453
1611.6        36.8078
1611.7        36.5613
1611.8        36.4049
1611.9        36.4512
1612          36.5232
1612.1        36.6932
1612.2        36.5283
1612.3        36.0584
1612.4        35.7879
1612.5        35.5123
1612.6        35.3784
1612.7        35.4616
1612.8        35.3593
1612.9        35.1671
1613          34.9583
1613.1        34.5718
1613.2         34.356
1613.3         34.335
1613.4        34.1458
1613.5         33.763
1613.6        33.7517
1613.7        34.2049
1613.8        34.4739
1613.9        34.5988
1614          34.5698
1614.1        34.4158
1614.2        34.3619
1614.3         34.367
1614.4        34.2584
1614.5        34.0724
1614.6        34.1254
1614.7         33.984
1614.8        33.8142
1614.9        33.8614
1615          34.1257
1615.1        34.5476
1615.2        34.8101
1615.3        34.7993
1615.4        34.6345
1615.5        34.6341
1615.6        34.6203
1615.7         34.419
1615.8        34.2557
1615.9        33.9915
1616          33.8365
1616.1        33.9312
1616.2        34.0823
1616.3        34.5451
1616.4        34.9772
1616.5        35.3114
1616.6        35.4764
1616.7        35.4999
1616.8        35.5191
1616.9        35.6082
1617          35.9115
1617.1        36.2428
1617.2        36.3947
1617.3        36.3423
1617.4        36.3546
1617.5        36.2336
1617.6        36.1118
1617.7        35.9279
1617.8        36.0496
1617.9        36.3016
1618          36.5018
1618.1        36.6665
1618.2        36.8575
1618.3        36.8678
1618.4        37.0044
1618.5        36.9961
1618.6        36.9319
1618.7        36.7944
1618.8        36.7954
1618.9        36.7191
1619          36.8006
1619.1        36.9485
1619.2         37.076
1619.3        37.2129
1619.4        37.3731
1619.5        37.6056
1619.6        37.7875
1619.7        37.8472
1619.8         38.161
1619.9        38.4983
1620          38.6718
1620.1        38.8976
1620.2         38.956
1620.3        38.8201
1620.4        38.6347
1620.5        38.5163
1620.6        38.3432
1620.7        38.0507
1620.8        37.6988
1620.9        37.3516
1621          37.2341
1621.1        37.0484
1621.2        36.9552
1621.3        36.8859
1621.4        36.9168
1621.5        37.0885
1621.6        37.0999
1621.7        36.8979
1621.8        36.7533
1621.9        36.5956
1622          36.5667
1622.1        36.5223
1622.2        36.4482
1622.3        36.5233
1622.4        36.6603
1622.5        36.5984
1622.6        36.4852
1622.7        36.4687
1622.8        36.4286
1622.9        36.4081
1623          36.3043
1623.1          36.33
1623.2        36.5685
1623.3        36.7882
1623.4        36.8885
1623.5        36.7448
1623.6        36.8244
1623.7        36.9289
1623.8        36.9051
1623.9        36.8493
1624          36.9931
1624.1        37.1257
1624.2        36.9827
1624.3        37.0282
1624.4        37.2171
1624.5        37.4293
1624.6        37.7017
1624.7        38.0412
1624.8        38.2557
1624.9        38.2957
1625          38.2241
1625.1        38.0853
1625.2        37.8932
1625.3         37.732
1625.4        37.6202
1625.5        37.6578
1625.6        37.9236
1625.7        38.2189
1625.8        38.3094
1625.9        38.4529
1626            38.53
1626.1        38.3463
1626.2        38.1926
1626.3        38.2736
1626.4         38.281
1626.5         38.078
1626.6        37.7666
1626.7         37.777
1626.8        37.8367
1626.9        37.8105
1627           37.909
1627.1        38.0128
1627.2        38.1578
1627.3        38.0086
1627.4        38.0107
1627.5        38.0653
1627.6        38.2483
1627.7        38.4445
1627.8        38.7523
1627.9        39.0421
1628          39.1454
1628.1        39.1731
1628.2        39.1699
1628.3        39.1965
1628.4        39.0815
1628.5        39.1582
1628.6         39.007
1628.7        38.6707
1628.8        38.4233
1628.9        37.9551
1629          37.6808
1629.1        37.7456
1629.2        38.0485
1629.3        38.2705
1629.4        38.1063
1629.5        37.6588
1629.6        37.4209
1629.7        37.2784
1629.8         37.345
1629.9        37.4574
1630          37.4804
1630.1        37.5492
1630.2         37.708
1630.3        37.5922
1630.4        37.3068
1630.5        37.1862
1630.6        37.1571
1630.7        37.2463
1630.8        37.4262
1630.9        37.6609
1631          37.8032
1631.1        38.0191
1631.2        38.0181
1631.3        38.0769
1631.4        38.0023
1631.5        37.6891
1631.6        37.6588
1631.7        37.7195
1631.8        37.7791
1631.9        38.1231
1632          38.4645
1632.1        38.8053
1632.2        39.0772
1632.3        39.1347
1632.4        39.0453
1632.5        39.1901
1632.6        39.4239
1632.7        39.7216
1632.8        39.7677
1632.9        39.7838
1633          39.8021
1633.1        39.7248
1633.2        39.6808
1633.3        39.5844
1633.4        39.3363
1633.5        39.1081
1633.6        38.9443
1633.7        38.9188
1633.8        38.9241
1633.9        39.0294
1634          38.9528
1634.1         38.748
1634.2        38.4276
1634.3        37.9708
1634.4        37.5627
1634.5        37.2971
1634.6        37.2046
1634.7        37.3418
1634.8        37.6191
1634.9        37.8168
1635          37.8293
1635.1          37.57
1635.2         37.496
1635.3        37.5627
1635.4        37.7006
1635.5        37.7163
1635.6        37.7875
1635.7        37.6421
1635.8         37.448
1635.9        36.9702
1636          36.6458
1636.1        36.5191
1636.2        36.3156
1636.3        36.1721
1636.4        36.1506
1636.5        36.2008
1636.6        36.0677
1636.7        35.8115
1636.8        35.6031
1636.9        35.7507
1637          35.9076
1637.1          36.12
1637.2        36.0955
1637.3        35.8711
1637.4        35.5757
1637.5        35.3845
1637.6        35.1786
1637.7        34.9572
1637.8          34.64
1637.9        34.1647
1638          33.8128
1638.1        33.5761
1638.2        33.4111
1638.3        33.3069
1638.4        33.3116
1638.5        33.3701
1638.6        33.5696
1638.7         33.905
1638.8        34.0728
1638.9        34.2507
1639          34.2658
1639.1        34.2477
1639.2        34.3083
1639.3        34.5524
1639.4         34.822
1639.5        35.1814
1639.6        35.3475
1639.7        35.4011
1639.8        35.6523
1639.9        36.0486
1640          36.2636
1640.1        36.3938
1640.2        36.5192
1640.3        36.3857
1640.4        36.5431
1640.5        36.9052
1640.6        37.2088
1640.7        37.5555
1640.8        37.9488
1640.9        38.3421
1641          38.5808
1641.1        38.6654
1641.2        38.6622
1641.3        38.7735
1641.4        38.9443
1641.5        39.1369
1641.6         39.379
1641.7        39.5501
1641.8        39.6647
1641.9        40.0883
1642          40.4371
1642.1        40.9801
1642.2        41.1885
1642.3        40.9235
1642.4        40.7614
1642.5        40.9671
1642.6        41.4215
1642.7        41.7387
1642.8        41.9181
1642.9        41.7684
1643          41.6453
1643.1        41.6947
1643.2        42.0692
1643.3        42.4331
1643.4        42.4386
1643.5        42.3566
1643.6        42.3722
1643.7        42.2991
1643.8        42.2814
1643.9        42.3389
1644          42.1498
1644.1        41.9445
1644.2        41.8542
1644.3        41.7585
1644.4         41.775
1644.5        41.8069
1644.6        41.8663
1644.7        42.1078
1644.8        42.1133
1644.9        41.9082
1645          41.6903
1645.1        41.5959
1645.2        41.6914
1645.3        41.8531
1645.4        41.6398
1645.5        41.3689
1645.6        41.1427
1645.7        40.7843
1645.8        40.7299
1645.9        40.8909
1646          40.9812
1646.1        41.2891
1646.2        41.6705
1646.3        41.9049
1646.4        42.0063
1646.5        42.0041
1646.6        41.9434
1646.7        41.8982
1646.8        41.7508
1646.9        41.5432
1647          41.4423
1647.1        41.3569
1647.2        41.0412
1647.3        40.7212
1647.4        40.7169
1647.5        40.8506
1647.6         40.893
1647.7        40.8941
1647.8        40.8462
1647.9        40.6626
1648          40.5173
1648.1        40.4772
1648.2        40.3582
1648.3        40.2512
1648.4        40.3052
1648.5         40.235
1648.6        39.9149
1648.7        39.6958
1648.8        39.5876
1648.9        39.7999
1649           39.887
1649.1        39.9903
1649.2        39.9655
1649.3        39.7656
1649.4        39.4367
1649.5        39.4527
1649.6        39.6765
1649.7         39.654
1649.8        39.4346
1649.9        39.0985
1650          38.7735
1650.1        38.5533
1650.2         38.435
1650.3        38.5691
1650.4        38.5723
1650.5        38.6961
1650.6        38.7035
1650.7        38.6474
1650.8        38.5099
1650.9        38.5142
1651          38.6315
1651.1         39.023
1651.2        39.3694
1651.3        39.6069
1651.4        39.7334
1651.5        40.0376
1651.6        40.2782
1651.7        40.3041
1651.8        40.1282
1651.9        40.0344
1652          40.2242
1652.1        40.4935
1652.2        40.6865
1652.3        40.7625
1652.4        40.8517
1652.5        40.7039
1652.6        40.5802
1652.7        40.3182
1652.8        40.0753
1652.9         39.815
1653          39.6841
1653.1        39.7474
1653.2        39.8462
1653.3        40.1918
1653.4        40.2652
1653.5         40.126
1653.6        39.9601
1653.7        40.0689
1653.8        40.2145
1653.9        40.2112
1654          40.4263
1654.1        40.5498
1654.2        40.7278
1654.3        40.7756
1654.4        40.5552
1654.5        40.3322
1654.6        40.0053
1654.7        39.6594
1654.8        39.7334
1654.9         39.624
1655          39.6412
1655.1        39.8569
1655.2        39.6583
1655.3        39.5544
1655.4        39.6337
1655.5        39.6819
1655.6        39.7312
1655.7        39.9117
1655.8        39.9225
1655.9        39.6433
1656          39.7259
1656.1        39.8988
1656.2        39.9268
1656.3        39.9074
1656.4        39.9698
1656.5         40.085
1656.6        39.9192
1656.7        39.6476
1656.8        39.4527
1656.9        39.2712
1657          39.0187
1657.1        38.9135
1657.2        38.9528
1657.3        39.1124
1657.4        39.1134
1657.5        39.0964
1657.6         39.106
1657.7        39.2349
1657.8        39.3961
1657.9        39.3918
1658          39.5137
1658.1        39.7066
1658.2         39.859
1658.3        39.6197
1658.4         39.425
1658.5        39.3555
1658.6         39.548
1658.7        39.9063
1658.8        40.2933
1658.9        40.6843
1659          40.8277
1659.1        40.6376
1659.2        40.6214
1659.3         40.565
1659.4         40.552
1659.5        40.6637
1659.6        40.8789
1659.7         40.843
1659.8         40.818
1659.9        40.8593
1660          40.9257
1660.1        41.0979
1660.2        41.1306
1660.3         41.218
1660.4        41.1689
1660.5        41.1765
1660.6        41.0521
1660.7        40.9682
1660.8        40.9943
1660.9         40.954
1661          40.9682
1661.1        40.9137
1661.2        40.6821
1661.3        40.3755
1661.4        40.3117
1661.5        40.4577
1661.6        40.7125
1661.7        40.9867
1661.8        41.0259
1661.9        40.8169
1662          40.5574
1662.1        40.2112
1662.2        39.9397
1662.3        39.8096
1662.4        39.8042
1662.5        39.7441
1662.6        39.5972
1662.7        39.3758
1662.8        39.1614
1662.9        39.0262
1663          38.7989
1663.1        38.7162
1663.2        38.7014
1663.3        38.7597
1663.4        38.6167
1663.5        38.2536
1663.6        37.8241
1663.7        37.6609
1663.8         37.568
1663.9        37.2545
1664          36.9185
1664.1         36.653
1664.2        36.7025
1664.3        36.8812
1664.4        36.9588
1664.5        37.0987
1664.6        37.1174
1664.7        37.1029
1664.8         37.134
1664.9         37.079
1665          36.9744
1665.1        37.0365
1665.2         37.106
1665.3        37.4168
1665.4        37.6578
1665.5        37.9971
1665.6        38.4255
1665.7        38.6199
1665.8        38.7565
1665.9        38.8297
1666          38.8753
1666.1        39.0326
1666.2        39.1411
1666.3        39.1944
1666.4        39.1816
1666.5        39.2936
1666.6          38.99
1666.7        38.6305
1666.8        38.4973
1666.9        38.9093
1667          38.9146
1667.1        38.7036
1667.2         38.453
1667.3        38.1432
1667.4        38.0382
1667.5         37.969
1667.6        38.1339
1667.7        38.3982
1667.8        38.6624
1667.9        38.9795
1668          39.1167
1668.1        39.4645
1668.2        39.9106
1668.3        40.0549
1668.4        40.1767
1668.5        40.3885
1668.6        40.5465
1668.7        40.4956
1668.8        40.6919
1668.9        40.9475
1669          41.1459
1669.1        41.2191
1669.2         41.323
1669.3        41.4577
1669.4        41.7805
1669.5        42.1664
1669.6         42.194
1669.7        42.1343
1669.8         42.257
1669.9        42.3644
1670          42.3312
1670.1        42.3356
1670.2        42.5485
1670.3        42.8532
1670.4        42.9234
1670.5          42.93
1670.6        42.9066
1670.7        42.9044
1670.8        42.7196
1670.9        42.6095
1671          42.7263
1671.1        42.8788
1671.2        42.8186
1671.3        42.6318
1671.4        42.5462
1671.5        42.5895
1671.6        42.8721
1671.7        43.4534
1671.8        43.6983
1671.9        43.6342
1672           43.651
1672.1        43.6555
1672.2        43.8931
1672.3        44.3372
1672.4         44.746
1672.5        44.9385
1672.6        45.0058
1672.7        45.0378
1672.8          45.08
1672.9        45.2252
1673          45.3661
1673.1        45.3649
1673.2        45.4463
1673.3        45.5829
1673.4        45.5921
1673.5        45.1132
1673.6         44.655
1673.7        44.3395
1673.8        44.2421
1673.9        44.2319
1674          44.1392
1674.1        43.8683
1674.2        43.5847
1674.3         43.403
1674.4        43.3245
1674.5        43.1176
1674.6        42.7429
1674.7        42.5929
1674.8        42.4298
1674.9        42.2902
1675          42.2062
1675.1        42.2017
1675.2        42.0648
1675.3        41.9093
1675.4        41.7222
1675.5        41.6134
1675.6         41.642
1675.7        41.5158
1675.8        41.2847
1675.9         41.147
1676          41.1689
1676.1        40.9965
1676.2        40.8114
1676.3        40.5628
1676.4        40.3549
1676.5        40.2371
1676.6        39.9709
1676.7        39.6444
1676.8        39.5672
1676.9        39.6433
1677          39.7999
1677.1        39.9547
1677.2        39.9698
1677.3        39.9816
1677.4        40.2242
1677.5        40.5509
1677.6        40.7516
1677.7        40.7223
1677.8        40.6431
1677.9        40.7321
1678            40.63
1678.1        40.6441
1678.2        40.5693
1678.3        40.3517
1678.4        40.2242
1678.5        40.2749
1678.6         40.396
1678.7        40.2339
1678.8        40.1303
1678.9        40.0958
1679          39.9569
1679.1        39.8042
1679.2        39.7323
1679.3        39.7978
1679.4        39.8784
1679.5        40.0053
1679.6        40.0732
1679.7        40.0021
1679.8        39.9365
1679.9        39.7495
1680          39.7388
1680.1        39.7881
1680.2        39.7076
1680.3        39.4057
1680.4        39.0219
1680.5         38.659
1680.6         38.585
1680.7        38.8191
1680.8         38.956
1680.9        39.3726
1681          39.5009
1681.1        39.5512
1681.2        39.6476
1681.3        39.5448
1681.4        39.3523
1681.5        39.4282
1681.6        39.5201
1681.7        39.6873
1681.8        39.8461
1681.9        39.9935
1682          39.8956
1682.1        39.9096
1682.2        39.8547
1682.3         39.786
1682.4        39.7355
1682.5        39.7152
1682.6        39.7044
1682.7         39.488
1682.8        39.2232
1682.9        38.8413
1683          38.6718
1683.1        38.7226
1683.2        38.9581
1683.3        39.2178
1683.4        39.3875
1683.5        39.4613
1683.6        39.1646
1683.7        38.7533
1683.8        38.4054
1683.9         38.038
1684          37.9048
1684.1        37.7676
1684.2        37.6808
1684.3        37.7017
1684.4        37.7215
1684.5        37.6985
1684.6        37.7027
1684.7        37.6985
1684.8        37.7121
1684.9        37.7278
1685          37.9037
1685.1        38.3063
1685.2        38.5448
1685.3        38.5205
1685.4        38.6516
1685.5        38.8785
1685.6        38.9783
1685.7        39.0975
1685.8        39.0762
1685.9        38.8498
1686          38.8912
1686.1        38.9975
1686.2         39.171
1686.3        39.4025
1686.4        39.6165
1686.5        39.8462
1686.6        40.0452
1686.7        40.0635
1686.8        40.1347
1686.9        40.2264
1687          40.4631
1687.1        40.8919
1687.2        41.2749
1687.3        41.5618
1687.4        41.9997
1687.5        42.4253
1687.6        42.6051
1687.7        42.6618
1687.8        42.6373
1687.9        42.8331
1688          43.0718
1688.1        43.4321
1688.2        43.6229
1688.3        43.6364
1688.4        43.4265
1688.5         42.959
1688.6        42.6106
1688.7        42.5174
1688.8        42.4264
1688.9        42.3168
1689          42.3445
1689.1        42.3589
1689.2        42.3544
1689.3        42.6084
1689.4        42.6584
1689.5        42.5629
1689.6        42.4209
1689.7        42.2415
1689.8        41.8421
1689.9        41.3766
1690          41.1471
1690.1        41.2814
1690.2        41.5158
1690.3        41.5607
1690.4        41.3602
1690.5        41.1842
1690.6        40.9148
1690.7        40.8049
1690.8        40.7875
1690.9        40.7169
1691          40.5943
1691.1        40.6604
1691.2        40.5704
1691.3        40.4318
1691.4        40.3085
1691.5        40.6138
1691.6        40.8843
1691.7        40.7875
1691.8        40.6952
1691.9        40.4718
1692           40.262
1692.1        40.0409
1692.2         40.289
1692.3        40.8876
1692.4        41.4292
1692.5        41.7068
1692.6        41.7849
1692.7        41.6936
1692.8        41.7156
1692.9        41.9071
1693          41.8278
1693.1        41.8905
1693.2        42.0747
1693.3        42.1619
1693.4        42.1851
1693.5        42.1133
1693.6          42.35
1693.7        42.6284
1693.8        42.7107
1693.9        42.9434
1694          43.0718
1694.1        43.0126
1694.2        42.8777
1694.3        42.7496
1694.4        42.6751
1694.5        42.6618
1694.6        42.4342
1694.7        41.9941
1694.8        41.7255
1694.9        41.7497
1695          42.0305
1695.1        42.3301
1695.2        42.4032
1695.3        42.4453
1695.4        42.4597
1695.5        42.3688
1695.6        42.2537
1695.7         42.163
1695.8        41.8938
1695.9        41.6782
1696          41.5629
1696.1        41.5169
1696.2        41.4719
1696.3        41.4139
1696.4        41.2749
1696.5        40.9279
1696.6        40.5868
1696.7        40.0777
1696.8         39.738
1696.9        39.5977
1697          39.4972
1697.1        39.4169
1697.2        39.3003
1697.3        39.2863
1697.4        39.3193
1697.5        39.3204
1697.6        39.2148
1697.7         39.152
1697.8        39.2606
1697.9        39.3513
1698          39.4902
1698.1        39.7753
1698.2        40.0581
1698.3        40.2847
1698.4        40.4469
1698.5        40.5411
1698.6        40.4166
1698.7        40.3117
1698.8        40.3247
1698.9        40.1228
1699          39.8128
1699.1        39.5052
1699.2        39.3747
1699.3        39.2573
1699.4        39.3053
1699.5        39.4121
1699.6        39.5052
1699.7         39.425
1699.8        39.3609
1699.9        39.3139
1700          39.5523
1700.1        39.6573
1700.2        39.7087
1700.3        39.6498
1700.4         39.653
1700.5        39.6819
1700.6        39.7517
1700.7        39.6026
1700.8        39.4977
1700.9        39.6883
1701          40.0484
1701.1        40.4144
1701.2        40.3939
1701.3        40.4112
1701.4        40.6876
1701.5        41.0183
1701.6        41.4818
1701.7        41.8003
1701.8        41.8982
1701.9        41.7508
1702           41.473
1702.1        41.4741
1702.2        41.5333
1702.3        41.6573
1702.4        41.7838
1702.5        41.8696
1702.6         42.057
1702.7        41.8861
1702.8        41.7519
1702.9        41.8322
1703          41.9787
1703.1        42.2913
1703.2        42.4231
1703.3        42.5118
1703.4        42.6929
1703.5        42.7719
1703.6        42.7429
1703.7        42.6795
1703.8        42.7107
1703.9        42.8565
1704          42.8777
1704.1        42.7218
1704.2        42.6173
1704.3        42.2393
1704.4        41.9986
1704.5        41.8388
1704.6        41.7431
1704.7        41.4774
1704.8        41.1208
1704.9        40.8027
1705           40.487
1705.1         40.276
1705.2        39.9214
1705.3        39.4816
1705.4        39.1806
1705.5        39.2072
1705.6        39.1571
1705.7        39.1241
1705.8        39.2829
1705.9        39.5319
1706          39.7355
1706.1        39.8569
1706.2        39.8451
1706.3        39.9031
1706.4        39.9763
1706.5        40.0053
1706.6        40.0764
1706.7        40.2371
1706.8        40.1594
1706.9         39.959
1707          39.7817
1707.1        39.9504
1707.2         40.194
1707.3        40.3355
1707.4        40.2825
1707.5        40.2479
1707.6        40.3117
1707.7        40.6116
1707.8        40.8223
1707.9        40.7462
1708          40.6257
1708.1        40.4783
1708.2        40.3203
1708.3        40.2404
1708.4        40.3095
1708.5        40.4685
1708.6        40.5769
1708.7        40.5986
1708.8        40.6659
1708.9        40.7973
1709          40.9605
1709.1        41.1765
1709.2         41.484
1709.3        41.6661
1709.4        41.6178
1709.5         41.484
1709.6        41.5509
1709.7        41.6804
1709.8        41.5399
1709.9        41.3361
1710          41.4434
1710.1        41.7915
1710.2        41.9919
1710.3        42.0548
1710.4        42.1763
1710.5         42.534
1710.6        42.8042
1710.7         42.724
1710.8        42.7964
1710.9        43.0818
1711           43.338
1711.1        43.5106
1711.2        43.5982
1711.3        43.6735
1711.4        43.7151
1711.5        43.6679
1711.6        43.8176
1711.7        43.9935
1711.8         44.198
1711.9        44.2613
1712          44.3746
1712.1         44.361
1712.2        44.3304
1712.3        44.2364
1712.4        44.2081
1712.5        44.4698
1712.6        44.6902
1712.7        44.8211
1712.8        44.7164
1712.9        44.7539
1713          44.8336
1713.1        44.9579
1713.2        44.9876
1713.3          44.91
1713.4        44.7642
1713.5        44.4574
1713.6        44.3451
1713.7        44.4143
1713.8        44.4086
1713.9        44.5538
1714          44.5073
1714.1        44.6595
1714.2        44.8291
1714.3        44.6368
1714.4        44.4256
1714.5        44.1697
1714.6         44.207
1714.7        44.4313
1714.8        44.6925
1714.9        44.6095
1715          44.5573
1715.1         44.605
1715.2          44.58
1715.3        44.6038
1715.4        44.5732
1715.5        44.3655
1715.6        44.4959
1715.7        44.8006
1715.8        45.0264
1715.9        45.2058
1716           45.271
1716.1        45.4383
1716.2        45.3947
1716.3        45.5083
1716.4        45.5519
1716.5        45.6196
1716.6        45.6553
1716.7        45.7335
1716.8        45.7369
1716.9        45.6852
1717           45.263
1717.1        44.6914
1717.2        44.4585
1717.3        44.3848
1717.4        44.4653
1717.5        44.5175
1717.6         44.344
1717.7        44.2296
1717.8        44.1403
1717.9        43.8424
1718          43.4007
1718.1        43.0059
1718.2        42.8387
1718.3        42.7396
1718.4        42.6929
1718.5        42.8053
1718.6        42.9178
1718.7        43.0751
1718.8        43.5185
1718.9        44.0985
1719          44.1652
1719.1        43.9517
1719.2        43.9235
1719.3        43.8953
1719.4         43.972
1719.5        44.2874
1719.6        44.5652
1719.7        44.7255
1719.8        44.6709
1719.9        44.7335
1720          44.8724
1720.1        45.1921
1720.2        45.5484
1720.3        45.9004
1720.4        46.1116
1720.5        46.0608
1720.6        46.0261
1720.7        45.8578
1720.8         45.814
1720.9        45.8831
1721          46.1613
1721.1        46.3464
1721.2        46.2943
1721.3        46.3846
1721.4        46.5075
1721.5        46.7723
1721.6        46.9016
1721.7        46.8887
1721.8        46.8689
1721.9        46.6061
1722          46.5144
1722.1        46.5411
1722.2        46.4588
1722.3        46.0158
1722.4        45.6633
1722.5        45.7312
1722.6        45.8221
1722.7         45.905
1722.8        45.7059
1722.9        45.5209
1723          45.5266
1723.1         45.506
1723.2         45.381
1723.3        44.9967
1723.4        44.7209
1723.5         44.738
1723.6          44.68
1723.7        44.5448
1723.8        44.4733
1723.9         44.513
1724          44.5073
1724.1        44.5164
1724.2        44.6823
1724.3        44.9294
1724.4        45.0264
1724.5        45.1475
1724.6        45.1806
1724.7        45.0926
1724.8        45.0835
1724.9        44.8769
1725          44.5697
1725.1        44.0172
1725.2        43.6432
1725.3         43.514
1725.4        43.4097
1725.5        42.8643
1725.6         42.371
1725.7        42.0681
1725.8        41.8685
1725.9        41.7398
1726          41.5794
1726.1         41.597
1726.2        41.6244
1726.3        41.7981
1726.4        41.9677
1726.5         41.971
1726.6        41.6486
1726.7        41.0446
1726.8        40.8594
1726.9        41.0958
1727          41.3033
1727.1        41.3372
1727.2        41.2979
1727.3        41.0914
1727.4        41.0085
1727.5         41.276
1727.6        41.6003
1727.7        41.9512
1727.8        41.9445
1727.9        41.7079
1728           41.982
1728.1        42.4852
1728.2         42.842
1728.3        43.2417
1728.4         43.651
1728.5        44.1776
1728.6        44.5232
1728.7          44.73
1728.8        44.7756
1728.9        44.8336
1729          44.9556
1729.1        45.0869
1729.2        45.2069
1729.3         45.128
1729.4        44.9978
1729.5        44.9716
1729.6        45.0366
1729.7        45.2744
1729.8        45.4796
1729.9        45.7277
1730          45.9327
1730.1         46.167
1730.2        46.2376
1730.3        46.1023
1730.4        45.8278
1730.5        45.4589
1730.6        45.4612
1730.7        45.5507
1730.8        45.6196
1730.9        45.3855
1731          45.1417
1731.1        45.0743
1731.2        45.2355
1731.3        45.3386
1731.4        45.5622
1731.5         45.814
1731.6        46.0031
1731.7        46.0492
1731.8        46.1012
1731.9        46.1058
1732          46.3359
1732.1        46.3417
1732.2        46.6236
1732.3        46.9668
1732.4        47.2447
1732.5        47.5667
1732.6          48.03
1732.7          48.35
1732.8        48.5998
1732.9        48.7683
1733          48.8254
1733.1        48.7054
1733.2         48.671
1733.3        48.6947
1733.4        48.7493
1733.5         48.633
1733.6        48.6662
1733.7        48.8444
1733.8        48.9514
1733.9        48.9169
1734          48.8147
1734.1        48.4636
1734.2        48.0265
1734.3        47.6477
1734.4        47.5468
1734.5        47.8651
1734.6        48.2767
1734.7        48.6484
1734.8        48.8967
1734.9         49.241
1735          49.4309
1735.1        49.4668
1735.2        49.3424
1735.3        49.5266
1735.4        49.7446
1735.5        49.9668
1735.6        50.0329
1735.7        49.8695
1735.8        49.4775
1735.9        48.9324
1736           48.518
1736.1        48.2424
1736.2        47.9994
1736.3        47.9534
1736.4        47.8487
1736.5        47.8498
1736.6         48.089
1736.7        48.1846
1736.8        48.3216
1736.9        48.4967
1737          48.5809
1737.1        48.3358
1737.2        48.0324
1737.3        47.7146
1737.4        47.7534
1737.5        47.9452
1737.6         47.911
1737.7         47.494
1737.8        47.1185
1737.9        46.9983
1738          46.7316
1738.1        46.5713
1738.2        46.7293
1738.3        46.8643
1738.4        46.6259
1738.5        46.1925
1738.6        45.8912
1738.7        45.8935
1738.8        45.7185
1738.9        45.7093
1739          45.7933
1739.1        45.5622
1739.2        45.2207
1739.3        45.0641
1739.4        45.1063
1739.5        45.3214
1739.6        45.5875
1739.7        45.7783
1739.8        45.5335
1739.9        45.1017
1740          44.9317
1740.1        44.9032
1740.2        44.7448
1740.3        44.5323
1740.4        44.4642
1740.5        44.4642
1740.6        44.4959
1740.7        44.5663
1740.8        44.3485
1740.9        44.1957
1741          44.3825
1741.1        44.7767
1741.2        45.0172
1741.3        44.8883
1741.4        44.7005
1741.5        44.7357
1741.6        44.7642
1741.7        44.6607
1741.8        44.5448
1741.9        44.5414
1742          44.6652
1742.1        44.6504
1742.2        44.5777
1742.3        44.6391
1742.4        44.6641
1742.5         44.429
1742.6        44.1493
1742.7        43.7219
1742.8        43.2786
1742.9        42.9122
1743          42.9847
1743.1        43.2607
1743.2        43.4489
1743.3        43.5039
1743.4          43.56
1743.5        43.8829
1743.6        44.1087
1743.7         44.138
1743.8        43.9134
1743.9        43.6769
1744          43.5567
1744.1        43.2842
1744.2        42.9613
1744.3        42.8933
1744.4        42.9189
1744.5        43.1723
1744.6        43.3032
1744.7         43.366
1744.8         43.357
1744.9        43.1489
1745          42.8086
1745.1        42.2703
1745.2        41.8476
1745.3        41.4173
1745.4        41.2664
1745.5        41.2979
1745.6        41.3383
1745.7        41.6123
1745.8        41.7233
1745.9        41.7134
1746          41.5136
1746.1         41.484
1746.2        41.5103
1746.3          41.53
1746.4        41.4774
1746.5        41.3186
1746.6        41.5388
1746.7        41.7662
1746.8        41.7618
1746.9        41.6035
1747          41.5531
1747.1         41.541
1747.2        41.6859
1747.3        41.9192
1747.4        42.0129
1747.5        42.1818
1747.6        42.6273
1747.7        43.0807
1747.8        43.4186
1747.9        43.6173
1748          43.8198
1748.1        43.9867
1748.2        44.1403
1748.3        44.2342
1748.4        44.4698
1748.5        44.8861
1748.6         45.072
1748.7        45.1063
1748.8        44.8644
1748.9        44.4018
1749          43.9675
1749.1         43.614
1749.2        43.3458
1749.3         43.112
1749.4        42.9044
1749.5        42.5784
1749.6        42.5118
1749.7        42.6907
1749.8        42.7318
1749.9        42.6318
1750          42.6695
1750.1        42.9167
1750.2        43.1611
1750.3        43.3436
1750.4        43.4557
1750.5        43.4837
1750.6        43.5982
1750.7          43.83
1750.8        43.9258
1750.9        43.8672
1751          43.8469
1751.1        44.0296
1751.2        44.3961
1751.3        44.8815
1751.4         45.263
1751.5         45.514
1751.6        45.5576
1751.7        45.6254
1751.8        45.6633
1751.9        45.8175
1752           46.085
1752.1        46.2549
1752.2        46.2896
1752.3        46.2966
1752.4        46.1751
1752.5        46.0435
1752.6        46.0504
1752.7        46.0469
1752.8        46.1081
1752.9        46.0642
1753          45.9073
1753.1        45.8405
1753.2        45.9212
1753.3         46.174
1753.4        46.3464
1753.5        46.2121
1753.6        46.0862
1753.7        46.0573
1753.8        45.9269
1753.9        45.7162
1754          45.4876
1754.1        45.0503
1754.2        44.6197
1754.3        44.1674
1754.4         44.033
1754.5        44.1629
1754.6        44.3168
1754.7        44.0522
1754.8         43.578
1754.9        43.1846
1755          42.8699
1755.1         42.594
1755.2        42.6673
1755.3         42.822
1755.4          42.91
1755.5         43.045
1755.6        43.0807
1755.7         43.403
1755.8        43.5657
1755.9        43.8491
1756          44.0364
1756.1        44.0657
1756.2        44.0194
1756.3        43.9675
1756.4        44.0714
1756.5        44.3463
1756.6        44.5436
1756.7        44.7073
1756.8        44.5243
1756.9        44.1245
1757          43.8412
1757.1        43.6522
1757.2        43.4904
1757.3        43.0505
1757.4        42.6084
1757.5        42.0239
1757.6        41.5838
1757.7        41.2989
1757.8        41.1121
1757.9        41.0248
1758          41.2093
1758.1        41.2147
1758.2        41.0979
1758.3        40.9518
1758.4        40.9409
1758.5        41.0794
1758.6        41.1994
1758.7        41.1143
1758.8         41.335
1758.9        41.3624
1759          41.3766
1759.1         41.393
1759.2        41.3722
1759.3        41.2825
1759.4        41.1656
1759.5        41.2913
1759.6        41.3471
1759.7        41.5158
1759.8        41.5059
1759.9        41.3481
1760          41.3908
1760.1        41.3996
1760.2        41.3219
1760.3        41.0063
1760.4        40.6073
1760.5        40.1389
1760.6        40.0926
1760.7        40.2858
1760.8        40.3895
1760.9         40.591
1761          40.6821
1761.1        40.7951
1761.2        40.8506
1761.3        40.6821
1761.4          40.54
1761.5        40.5737
1761.6        40.7995
1761.7        41.1121
1761.8        41.1448
1761.9        41.2967
1762          41.3766
1762.1        41.3766
1762.2        41.2978
1762.3        41.3153
1762.4        41.1067
1762.5          40.88
1762.6        40.7539
1762.7        40.8051
1762.8        40.7779
1762.9        40.7064
1763          40.6619
1763.1        40.6652
1763.2        40.8672
1763.3        41.1319
1763.4        41.3625
1763.5        41.1319
1763.6        40.9302
1763.7        40.8464
1763.8        40.9335
1763.9        41.1123
1764          41.2422
1764.1        41.2073
1764.2        41.2502
1764.3        41.2133
1764.4        41.2439
1764.5        41.4153
1764.6        41.5817
1764.7        41.5192
1764.8         41.392
1764.9        41.4786
1765          41.6684
1765.1        41.8036
1765.2        41.6925
1765.3        41.5772
1765.4        41.6914
1765.5        41.6651
1765.6        41.7871
1765.7        41.9931
1765.8         42.003
1765.9        42.2327
1766          42.3777
1766.1        42.2692
1766.2        42.0857
1766.3        41.8509
1766.4        41.6354
1766.5        41.4818
1766.6        41.3153
1766.7        41.2006
1766.8         41.217
1766.9        41.1886
1767          41.0391
1767.1        40.9073
1767.2        40.8355
1767.3        40.8953
1767.4        41.1001
1767.5        41.3723
1767.6        41.4807
1767.7         41.631
1767.8        41.8675
1767.9        42.0957
1768          42.3844
1768.1        42.5441
1768.2         42.733
1768.3        42.9881
1768.4        43.2876
1768.5        43.4007
1768.6        43.4052
1768.7        43.0975
1768.8        42.7819
1768.9        42.5463
1769          42.1189
1769.1        41.9082
1769.2        41.7993
1769.3        41.7795
1769.4        41.8093
1769.5        41.8346
1769.6        42.0273
1769.7        42.3013
1769.8        42.3888
1769.9        42.5074
1770          42.7418
1770.1        43.0639
1770.2        43.2764
1770.3        43.3682
1770.4        43.6128
1770.5        43.6893
1770.6        43.7017
1770.7        43.7354
1770.8         43.687
1770.9        43.5937
1771           43.422
1771.1         43.226
1771.2        43.2171
1771.3        43.3626
1771.4        43.4803
1771.5        43.9224
1771.6        44.0838
1771.7        44.0736
1771.8        44.1109
1771.9        44.0443
1772          43.6117
1772.1        43.3145
1772.2        43.2574
1772.3        43.1366
1772.4        43.0562
1772.5        43.1333
1772.6        43.2384
1772.7        43.3167
1772.8        43.2731
1772.9        43.3268
1773          43.3974
1773.1        43.5006
1773.2        43.4007
1773.3        43.1232
1773.4        42.9256
1773.5        42.8644
1773.6        42.8209
1773.7        42.6818
1773.8        42.4431
1773.9        42.2006
1774          42.0924
1774.1        42.1741
1774.2        42.1144
1774.3        42.2681
1774.4         42.225
1774.5        42.2283
1774.6        42.1454
1774.7        42.1189
1774.8        41.7904
1774.9        41.5257
1775          41.4292
1775.1        41.5158
1775.2        41.3799
1775.3        41.2979
1775.4        41.2498
1775.5        41.5158
1775.6        41.9843
1775.7        42.3589
1775.8         42.298
1775.9        42.2316
1776          42.3002
1776.1        42.4398
1776.2        42.3423
1776.3        42.0449
1776.4        41.6893
1776.5        41.3625
1776.6        41.1811
1776.7        41.4874
1776.8        41.6806
1776.9        41.6313
1777          41.7598
1777.1        42.1013
1777.2        42.3989
1777.3        42.6119
1777.4         42.802
1777.5        42.7053
1777.6        42.6576
1777.7         42.722
1777.8        42.6642
1777.9        42.5045
1778          42.2913
1778.1        42.2295
1778.2         42.505
1778.3        42.8549
1778.4        43.1167
1778.5        43.1626
1778.6        43.1365
1778.7        43.0559
1778.8        43.1409
1778.9        43.5083
1779          43.7384
1779.1        43.7936
1779.2        43.9103
1779.3        44.0975
1779.4        43.9417
1779.5        43.6152
1779.6          43.29
1779.7        43.1368
1779.8        43.0407
1779.9        42.9695
1780           42.737
1780.1        42.7003
1780.2        42.7758
1780.3        42.7412
1780.4         42.537
1780.5        42.5024
1780.6        42.5111
1780.7         42.481
1780.8        42.4256
1780.9        42.4921
1781          42.7052
1781.1        42.9368
1781.2        43.0439
1781.3        42.9156
1781.4        43.0305
1781.5        43.3089
1781.6        43.5791
1781.7        43.7861
1781.8        43.8255
1781.9        43.8424
1782          44.0725
1782.1        44.3712
1782.2        44.6357
1782.3        45.0229
1782.4        45.1818
1782.5        45.2493
1782.6        45.2824
1782.7        45.3099
1782.8        45.4096
1782.9        45.4394
1783          45.7082
1783.1        45.8958
1783.2        45.9765
1783.3        46.0388
1783.4        46.1197
1783.5        46.0008
1783.6        45.6725
1783.7        45.5725
1783.8        45.5967
1783.9        45.6518
1784          45.6185
1784.1        45.5255
1784.2        45.4991
1784.3        45.5404
1784.4        45.6438
1784.5         45.965
1784.6        46.2943
1784.7        46.5028
1784.8        46.5701
1784.9        46.6363
1785          46.8061
1785.1         46.926
1785.2        47.1267
1785.3        47.0835
1785.4        47.3277
1785.5        47.5773
1785.6        47.6747
1785.7         47.643
1785.8        47.7276
1785.9        47.8745
1786          47.9687
1786.1        47.9464
1786.2        47.9381
1786.3        47.9417
1786.4        47.7746
1786.5        47.4682
1786.6        47.0905
1786.7        46.9563
1786.8        46.7235
1786.9        46.3244
1787           46.167
1787.1        46.3591
1787.2        46.4796
1787.3        46.5458
1787.4        46.6758
1787.5        46.9237
1787.6        47.2108
1787.7        47.4506
1787.8         47.582
1787.9         47.589
1788          47.5433
1788.1         47.419
1788.2        47.3968
1788.3        47.4506
1788.4        47.4694
1788.5         47.323
1788.6        47.0298
1788.7        46.8352
1788.8        46.6572
1788.9        46.5934
1789           46.562
1789.1         46.684
1789.2         46.734
1789.3        46.8061
1789.4        46.7689
1789.5        46.6387
1789.6        46.4889
1789.7        46.3765
1789.8        46.5052
1789.9        46.8713
1790          47.1348
1790.1        47.2669
1790.2        47.3183
1790.3        47.1874
1790.4        46.8748
1790.5        46.4634
1790.6        46.1636
1790.7        45.7657
1790.8        45.5599
1790.9        45.7611
1791          46.1428
1791.1        46.4773
1791.2        46.6038
1791.3        46.5272
1791.4        46.4843
1791.5        46.7095
1791.6        47.0415
1791.7        47.4671
1791.8        47.6301
1791.9        47.8522
1792          47.7475
1792.1        47.4272
1792.2        47.0671
1792.3        46.5295
1792.4        46.2237
1792.5        46.0631
1792.6        46.0792
1792.7        46.0585
1792.8        45.8451
1792.9        45.5783
1793          45.2687
1793.1        44.9545
1793.2        44.7972
1793.3        44.6937
1793.4        44.6857
1793.5        44.7756
1793.6        44.8542
1793.7        45.0995
1793.8        45.3019
1793.9        45.4566
1794          45.7427
1794.1         45.852
1794.2        46.1393
1794.3        46.3197
1794.4        46.4959
1794.5        46.4449
1794.6        46.2665
1794.7        46.0908
1794.8        46.1208
1794.9        46.2237
1795          46.4344
1795.1        46.6875
1795.2        46.8876
1795.3        46.8329
1795.4        46.9202
1795.5        47.1734
1795.6        47.1267
1795.7        46.9144
1795.8        46.7863
1795.9        46.9272
1796          47.1851
1796.1        47.2797
1796.2        47.2365
1796.3        47.3605
1796.4        47.4964
1796.5        47.7922
1796.6        47.9911
1796.7        48.2176
1796.8         48.246
1796.9        48.2826
1797          48.2743
1797.1        48.3843
1797.2        48.4139
1797.3        48.1893
1797.4        48.0701
1797.5        47.9334
1797.6        47.9699
1797.7        48.1173
1797.8        48.2767
1797.9        48.2507
1798          48.2011
1798.1        48.2117
1798.2        48.0536
1798.3        48.0277
1798.4        48.0866
1798.5        48.1621
1798.6        47.7969
1798.7        47.3172
1798.8        47.0216
1798.9        46.9808
1799          46.9528
1799.1         47.136
1799.2        47.0671
1799.3         46.855
1799.4        46.7654
1799.5        46.6549
1799.6        46.5295
1799.7        46.3383
1799.8        46.3313
1799.9        46.2121
1800          45.8958
1800.1        45.9385
1800.2        46.1093
1800.3        46.3661
1800.4        46.4599
1800.5        46.4843
1800.6        46.6782
1800.7        46.9703
1800.8        47.1886
1800.9         47.323
1801          47.2657
1801.1        47.4471
1801.2        47.5925
1801.3         47.623
1801.4        47.7781
1801.5         47.911
1801.6         47.904
1801.7        47.9087
1801.8        47.9169
1801.9        47.9052
1802          47.6641
1802.1        47.2318
1802.2        46.8363
1802.3        46.4704
1802.4        46.0042
1802.5        45.6771
1802.6        45.5301
1802.7        45.4509
1802.8        45.4062
1802.9        45.5083
1803          45.4612
1803.1        45.3454
1803.2        45.0583
1803.3         44.812
1803.4        44.6004
1803.5        44.4506
1803.6        44.2466
1803.7        44.0872
1803.8         43.857
1803.9        43.6511
1804           43.413
1804.1        43.2663
1804.2        43.1153
1804.3        43.0483
1804.4        42.9022
1804.5        42.7519
1804.6        42.6951
1804.7        42.6396
1804.8        42.7419
1804.9        42.6085
1805          42.6018
1805.1        42.6951
1805.2         42.594
1805.3        42.4642
1805.4        42.4011
1805.5        42.5597
1805.6         42.663
1805.7        43.0562
1805.8        43.3313
1805.9        43.4647
1806          43.3548
1806.1        43.2395
1806.2        43.0875
1806.3        42.9246
1806.4        42.8534
1806.5        42.6932
1806.6        42.6343
1806.7          42.77
1806.8        42.9047
1806.9        43.0965
1807          43.1143
1807.1        43.0238
1807.2        42.7619
1807.3        42.4154
1807.4        42.3102
1807.5        42.5208
1807.6        42.6674
1807.7        42.5686
1807.8         42.583
1807.9        42.6574
1808          42.7163
1808.1        42.9535
1808.2        42.9279
1808.3        42.9323
1808.4        43.0383
1808.5        43.0037
1808.6        42.9368
1808.7        43.0428
1808.8        43.2943
1808.9        43.7366
1809          43.8616
1809.1         43.954
1809.2        44.1844
1809.3        44.5005
1809.4        44.8769
1809.5        45.2504
1809.6        45.4853
1809.7        45.6863
1809.8        45.9488
1809.9        45.9569
1810          45.9339
1810.1        45.7576
1810.2        45.6932
1810.3        45.7174
1810.4        45.9269
1810.5        45.9823
1810.6        46.0919
1810.7        46.2688
1810.8        46.2607
1810.9        46.2538
1811          46.4066
1811.1        46.6363
1811.2        46.8748
1811.3        47.0998
1811.4        47.3687
1811.5        47.6864
1811.6        47.8522
1811.7        48.2176
1811.8        48.1031
1811.9         47.831
1812          47.6524
1812.1        47.5585
1812.2         47.494
1812.3        47.4319
1812.4        47.3897
1812.5        47.2564
1812.6        47.0765
1812.7        46.7805
1812.8        46.9307
1812.9        47.4717
1813          47.8545
1813.1        48.2282
1813.2        48.4032
1813.3        48.6307
1813.4        49.0085
1813.5        49.3484
1813.6        49.4787
1813.7        49.4763
1813.8        49.3281
1813.9        49.0955
1814          48.9466
1814.1        49.1074
1814.2        49.1026
1814.3        49.2314
1814.4        49.3484
1814.5        49.3795
1814.6        49.3484
1814.7        49.2457
1814.8        49.2457
1814.9        49.2398
1815          49.0764
1815.1        49.1038
1815.2        49.1587
1815.3        48.8717
1815.4        48.6591
1815.5         48.421
1815.6        48.2011
1815.7        47.9405
1815.8        47.9146
1815.9        48.0666
1816           48.207
1816.1        48.2696
1816.2        48.2932
1816.3        48.4032
1816.4        48.4434
1816.5        48.4091
1816.6        48.2093
1816.7        47.7922
1816.8         47.616
1816.9        47.8745
1817          48.1775
1817.1        48.1303
1817.2        47.8969
1817.3        47.6125
1817.4          47.24
1817.5        46.9179
1817.6        46.8107
1817.7        46.6979
1817.8        46.4252
1817.9        46.2364
[truncated: 700,063 more chars]
