# Supplementary material for: Antibody–nanobody combination increases their neutralizing activity against SARS-CoV-2 and nanobody H11-H4 is effective against Alpha, Kappa and Delta variants
Source: Sci Rep. 2022 Jun 11;12:9701. doi: 10.1038/s41598-022-14263-1 (PMC9188278; doi:10.1038/s41598-022-14263-1)
Supplement: Supplementary file 2 — Supplementary Information 2. [file 41598_2022_14263_MOESM2_ESM.zip › SciRep_data/SMD_data/MUTATION/Binding_affinity/Lambda/nout_ave_work_time.dat]

#Time (ps)      Ave work (kcal/mol)
   0.00000000       0.00000000    
  0.100000001       1.78778991E-02
  0.200000003       3.27020884E-02
  0.300000012       4.91657183E-02
  0.400000006       5.39911203E-02
  0.500000000       5.98408245E-02
  0.600000024       6.31876662E-02
  0.699999988       7.13937283E-02
  0.800000012       7.52576068E-02
  0.899999976       7.92110786E-02
   1.00000000       8.33405033E-02
   1.10000002       9.21172947E-02
   1.20000005       9.76846740E-02
   1.29999995      0.100755632    
   1.39999998      0.103052072    
   1.50000000      0.106137179    
   1.60000002      0.108520664    
   1.70000005      0.112041049    
   1.79999995      0.116665199    
   1.89999998      0.118910000    
   2.00000000      0.121873543    
   2.09999990      0.124495551    
   2.20000005      0.128943756    
   2.29999995      0.133579388    
   2.40000010      0.135035291    
   2.50000000      0.137357146    
   2.59999990      0.139928550    
   2.70000005      0.142292947    
   2.79999995      0.143375099    
   2.90000010      0.144668847    
   3.00000000      0.147647351    
   3.09999990      0.149520695    
   3.20000005      0.149985299    
   3.29999995      0.152698144    
   3.40000010      0.155844554    
   3.50000000      0.159644157    
   3.59999990      0.161449656    
   3.70000005      0.163126349    
   3.79999995      0.164632842    
   3.90000010      0.168464661    
   4.00000000      0.170038998    
   4.09999990      0.170994639    
   4.19999981      0.173040494    
   4.30000019      0.174877048    
   4.40000010      0.180089995    
   4.50000000      0.183497459    
   4.59999990      0.185742244    
   4.69999981      0.187803045    
   4.80000019      0.188588500    
   4.90000010      0.191051796    
   5.00000000      0.199585944    
   5.09999990      0.201149955    
   5.19999981      0.203071609    
   5.30000019      0.206542298    
   5.40000010      0.208695099    
   5.50000000      0.214308247    
   5.59999990      0.214913160    
   5.69999981      0.218603492    
   5.80000019      0.221255392    
   5.90000010      0.221718848    
   6.00000000      0.223834842    
   6.09999990      0.225189537    
   6.19999981      0.233007237    
   6.30000019      0.236627445    
   6.40000010      0.242528096    
   6.50000000      0.245005190    
   6.59999990      0.247125790    
   6.69999981      0.248140097    
   6.80000019      0.248559847    
   6.90000010      0.250104308    
   7.00000000      0.254825056    
   7.09999990      0.258261234    
   7.19999981      0.263533980    
   7.30000019      0.267048389    
   7.40000010      0.268920600    
   7.50000000      0.270782441    
   7.59999990      0.272873133    
   7.69999981      0.275287002    
   7.80000019      0.277614594    
   7.90000010      0.280062944    
   8.00000000      0.282996595    
   8.10000038      0.283972949    
   8.19999981      0.285029799    
   8.30000019      0.285722107    
   8.39999962      0.287667900    
   8.50000000      0.289875865    
   8.60000038      0.290917814    
   8.69999981      0.292236865    
   8.80000019      0.295317680    
   8.89999962      0.296238840    
   9.00000000      0.297277302    
   9.10000038      0.299877435    
   9.19999981      0.300574332    
   9.30000019      0.301840514    
   9.39999962      0.303381503    
   9.50000000      0.304497004    
   9.60000038      0.305834442    
   9.69999981      0.307740003    
   9.80000019      0.308947474    
   9.89999962      0.310617298    
   10.0000000      0.311583310    
   10.1000004      0.312606782    
   10.1999998      0.314452529    
   10.3000002      0.315895796    
   10.3999996      0.319050252    
   10.5000000      0.320181817    
   10.6000004      0.321702123    
   10.6999998      0.322960258    
   10.8000002      0.324818641    
   10.8999996      0.327145070    
   11.0000000      0.332191288    
   11.1000004      0.333297610    
   11.1999998      0.334938645    
   11.3000002      0.337429553    
   11.3999996      0.339606494    
   11.5000000      0.341583341    
   11.6000004      0.342752874    
   11.6999998      0.344531953    
   11.8000002      0.346408755    
   11.8999996      0.348408610    
   12.0000000      0.349680483    
   12.1000004      0.350446373    
   12.1999998      0.351451486    
   12.3000002      0.353251249    
   12.3999996      0.355814576    
   12.5000000      0.356556326    
   12.6000004      0.357079595    
   12.6999998      0.358063996    
   12.8000002      0.359821200    
   12.8999996      0.361654282    
   13.0000000      0.362792790    
   13.1000004      0.363800168    
   13.1999998      0.364339530    
   13.3000002      0.365245730    
   13.3999996      0.366128922    
   13.5000000      0.367043197    
   13.6000004      0.368688822    
   13.6999998      0.369386882    
   13.8000002      0.369674385    
   13.8999996      0.372793198    
   14.0000000      0.374415815    
   14.1000004      0.375248462    
   14.1999998      0.376040787    
   14.3000002      0.378309757    
   14.3999996      0.379368871    
   14.5000000      0.380244046    
   14.6000004      0.380636185    
   14.6999998      0.381745934    
   14.8000002      0.382141531    
   14.8999996      0.384318501    
   15.0000000      0.384703726    
   15.1000004      0.386608154    
   15.1999998      0.387482136    
   15.3000002      0.387960553    
   15.3999996      0.388774753    
   15.5000000      0.389721185    
   15.6000004      0.390127152    
   15.6999998      0.391714126    
   15.8000002      0.392354697    
   15.8999996      0.392741084    
   16.0000000      0.394018739    
   16.1000004      0.394888133    
   16.2000008      0.395294100    
   16.2999992      0.396312982    
   16.3999996      0.397293925    
   16.5000000      0.398134619    
   16.6000004      0.399442136    
   16.7000008      0.399807841    
   16.7999992      0.400602490    
   16.8999996      0.402441353    
   17.0000000      0.403497040    
   17.1000004      0.403670698    
   17.2000008      0.403945535    
   17.2999992      0.404924184    
   17.3999996      0.406237483    
   17.5000000      0.407416224    
   17.6000004      0.408082068    
   17.7000008      0.408866405    
   17.7999992      0.410061270    
   17.8999996      0.410628200    
   18.0000000      0.412376195    
   18.1000004      0.413940191    
   18.2000008      0.415719241    
   18.2999992      0.416988820    
   18.3999996      0.417817980    
   18.5000000      0.418992132    
   18.6000004      0.419616580    
   18.7000008      0.420403212    
   18.7999992      0.421189785    
   18.8999996      0.421941876    
   19.0000000      0.423876196    
   19.1000004      0.424887031    
   19.2000008      0.425779462    
   19.2999992      0.427468777    
   19.3999996      0.428532541    
   19.5000000      0.429075360    
   19.6000004      0.429937840    
   19.7000008      0.430451870    
   19.7999992      0.431777835    
   19.8999996      0.433338404    
   20.0000000      0.433802992    
   20.1000004      0.434437782    
   20.2000008      0.434973687    
   20.2999992      0.435625762    
   20.3999996      0.436853945    
   20.5000000      0.438512236    
   20.6000004      0.439161986    
   20.7000008      0.441379189    
   20.7999992      0.442395806    
   20.8999996      0.442532659    
   21.0000000      0.443182409    
   21.1000004      0.443781555    
   21.2000008      0.444464654    
   21.2999992      0.445390373    
   21.3999996      0.446245998    
   21.5000000      0.446466774    
   21.6000004      0.447084337    
   21.7000008      0.448099792    
   21.7999992      0.449171573    
   21.8999996      0.452221394    
   22.0000000      0.452848136    
   22.1000004      0.453275949    
   22.2000008      0.454864115    
   22.2999992      0.455819726    
   22.3999996      0.456486732    
   22.5000000      0.457338899    
   22.6000004      0.458411843    
   22.7000008      0.459510118    
   22.7999992      0.460788876    
   22.8999996      0.461121231    
   23.0000000      0.462388515    
   23.1000004      0.463026792    
   23.2000008      0.464027286    
   23.2999992      0.464463145    
   23.3999996      0.465107143    
   23.5000000      0.466283590    
   23.6000004      0.466558456    
   23.7000008      0.467336982    
   23.7999992      0.468546778    
   23.8999996      0.468920559    
   24.0000000      0.469441503    
   24.1000004      0.470014185    
   24.2000008      0.470558137    
   24.2999992      0.471297592    
   24.3999996      0.472362489    
   24.5000000      0.472783387    
   24.6000004      0.474215150    
   24.7000008      0.474461257    
   24.7999992      0.475362837    
   24.8999996      0.476167858    
   25.0000000      0.476701438    
   25.1000004      0.477071732    
   25.2000008      0.477619141    
   25.2999992      0.478170007    
   25.3999996      0.479095727    
   25.5000000      0.479414314    
   25.6000004      0.480351567    
   25.7000008      0.481891394    
   25.7999992      0.483341545    
   25.8999996      0.484620363    
   26.0000000      0.485699058    
   26.1000004      0.486590266    
   26.2000008      0.488314122    
   26.2999992      0.488789082    
   26.3999996      0.489604443    
   26.5000000      0.490190923    
   26.6000004      0.490884393    
   26.7000008      0.491899848    
   26.7999992      0.492562264    
   26.8999996      0.493111968    
   27.0000000      0.493670851    
   27.1000004      0.494062990    
   27.2000008      0.494725376    
   27.2999992      0.495797187    
   27.3999996      0.496213496    
   27.5000000      0.496581495    
   27.6000004      0.497268021    
   27.7000008      0.498230577    
   27.7999992      0.499256402    
   27.8999996      0.500097036    
   28.0000000      0.500481129    
   28.1000004      0.500972211    
   28.2000008      0.501418412    
   28.2999992      0.501825452    
   28.3999996      0.502168179    
   28.5000000      0.502638519    
   28.6000004      0.503315866    
   28.7000008      0.504015088    
   28.7999992      0.504797101    
   28.8999996      0.505100727    
   29.0000000      0.507034957    
   29.1000004      0.507532954    
   29.2000008      0.508015931    
   29.2999992      0.508519650    
   29.3999996      0.509320021    
   29.5000000      0.509911120    
   29.6000004      0.510482669    
   29.7000008      0.511547625    
   29.7999992      0.512284756    
   29.8999996      0.513112724    
   30.0000000      0.513783157    
   30.1000004      0.514984965    
   30.2000008      0.515095353    
   30.2999992      0.515268981    
   30.3999996      0.515623212    
   30.5000000      0.516683519    
   30.6000004      0.517228603    
   30.7000008      0.517995656    
   30.7999992      0.519101977    
   30.8999996      0.519471109    
   31.0000000      0.520040333    
   31.1000004      0.520211697    
   31.2000008      0.520545185    
   31.2999992      0.520976424    
   31.3999996      0.521411121    
   31.5000000      0.522883177    
   31.6000004      0.523156822    
   31.7000008      0.524217129    
   31.7999992      0.524701297    
   31.8999996      0.525167048    
   32.0000000      0.525875449    
   32.0999985      0.526369929    
   32.2000008      0.527907491    
   32.2999992      0.529315114    
   32.4000015      0.529969454    
   32.5000000      0.531151652    
   32.5999985      0.531390846    
   32.7000008      0.531965852    
   32.7999992      0.532346487    
   32.9000015      0.532927215    
   33.0000000      0.533292949    
   33.0999985      0.533817351    
   33.2000008      0.534199119    
   33.2999992      0.534284234    
   33.4000015      0.534933984    
   33.5000000      0.535368681    
   33.5999985      0.535805702    
   33.7000008      0.536373794    
   33.7999992      0.536656678    
   33.9000015      0.537474334    
   34.0000000      0.537647963    
   34.0999985      0.537904441    
   34.2000008      0.538317323    
   34.2999992      0.539141834    
   34.4000015      0.539683461    
   34.5000000      0.540058374    
   34.5999985      0.540746093    
   34.7000008      0.541685641    
   34.7999992      0.542473376    
   34.9000015      0.543051839    
   35.0000000      0.543318629    
   35.0999985      0.544229448    
   35.2000008      0.544769943    
   35.2999992      0.544971228    
   35.4000015      0.545102298    
   35.5000000      0.545508265    
   35.5999985      0.545947552    
   35.7000008      0.546312094    
   35.7999992      0.546409845    
   35.9000015      0.546941102    
   36.0000000      0.547173440    
   36.0999985      0.547301114    
   36.2000008      0.547850788    
   36.2999992      0.548616707    
   36.4000015      0.549880564    
   36.5000000      0.550291061    
   36.5999985      0.550810874    
   36.7000008      0.551385880    
   36.7999992      0.551870048    
   36.9000015      0.554214895    
   37.0000000      0.554880738    
   37.0999985      0.555168271    
   37.2000008      0.555783451    
   37.2999992      0.556084812    
   37.4000015      0.556582749    
   37.5000000      0.557146251    
   37.5999985      0.557646513    
   37.7000008      0.558471024    
   37.7999992      0.559052944    
   37.9000015      0.559133470    
   38.0000000      0.559599161    
   38.0999985      0.559970617    
   38.2000008      0.560127079    
   38.2999992      0.560484707    
   38.4000015      0.561162055    
   38.5000000      0.561201155    
   38.5999985      0.561331093    
   38.7000008      0.562105060    
   38.7999992      0.562474191    
   38.9000015      0.562877834    
   39.0000000      0.563689709    
   39.0999985      0.564022064    
   39.2000008      0.565381408    
   39.2999992      0.565541267    
   39.4000015      0.566105902    
   39.5000000      0.566345096    
   39.5999985      0.566523314    
   39.7000008      0.567079961    
   39.7999992      0.567947030    
   39.9000015      0.568208098    
   40.0000000      0.569107413    
   40.0999985      0.569617987    
   40.2000008      0.569823861    
   40.2999992      0.570370078    
   40.4000015      0.570417225    
   40.5000000      0.571073890    
   40.5999985      0.571815670    
   40.7000008      0.572074413    
   40.7999992      0.572542429    
   40.9000015      0.573914409    
   41.0000000      0.574253619    
   41.0999985      0.574584842    
   41.2000008      0.575172544    
   41.2999992      0.575910807    
   41.4000015      0.576306403    
   41.5000000      0.576604247    
   41.5999985      0.576941192    
   41.7000008      0.577855468    
   41.7999992      0.578676581    
   41.9000015      0.579085886    
   42.0000000      0.579817355    
   42.0999985      0.581026018    
   42.2000008      0.581326127    
   42.2999992      0.581895351    
   42.4000015      0.582578480    
   42.5000000      0.583010852    
   42.5999985      0.583424866    
   42.7000008      0.584145904    
   42.7999992      0.584449530    
   42.9000015      0.584791064    
   43.0000000      0.585139573    
   43.0999985      0.585770845    
   43.2000008      0.586002052    
   43.2999992      0.586326361    
   43.4000015      0.586440206    
   43.5000000      0.586709321    
   43.5999985      0.586925507    
   43.7000008      0.587134778    
   43.7999992      0.587442935    
   43.9000015      0.587510824    
   44.0000000      0.587893784    
   44.0999985      0.588232994    
   44.2000008      0.588473380    
   44.2999992      0.589026570    
   44.4000015      0.589661360    
   44.5000000      0.590283453    
   44.5999985      0.590843558    
   44.7000008      0.591281712    
   44.7999992      0.591594458    
   44.9000015      0.591852069    
   45.0000000      0.592160285    
   45.0999985      0.592361569    
   45.2000008      0.592687011    
   45.2999992      0.592843354    
   45.4000015      0.593228638    
   45.5000000      0.593732357    
   45.5999985      0.594015241    
   45.7000008      0.594461441    
   45.7999992      0.594983578    
   45.9000015      0.595507920    
   46.0000000      0.595973670    
   46.0999985      0.596293390    
   46.2000008      0.596570492    
   46.2999992      0.597033978    
   46.4000015      0.597347975    
   46.5000000      0.597643435    
   46.5999985      0.598074734    
   46.7000008      0.598375976    
   46.7999992      0.598938406    
   46.9000015      0.599439740    
   47.0000000      0.600130975    
   47.0999985      0.600513875    
   47.2000008      0.600958943    
   47.2999992      0.601724863    
   47.4000015      0.601930678    
   47.5000000      0.602253795    
   47.5999985      0.602796614    
   47.7000008      0.603299201    
   47.7999992      0.603576362    
   47.9000015      0.603653371    
   48.0000000      0.603921294    
   48.0999985      0.605164468    
   48.2000008      0.606257021    
   48.2999992      0.606483519    
   48.4000015      0.607087314    
   48.5000000      0.607672632    
   48.5999985      0.607741654    
   48.7000008      0.608085513    
   48.7999992      0.608474195    
   48.9000015      0.609141171    
   49.0000000      0.609368920    
   49.0999985      0.609456301    
   49.2000008      0.610210717    
   49.2999992      0.610608578    
   49.4000015      0.610796034    
   49.5000000      0.611165166    
   49.5999985      0.611695349    
   49.7000008      0.612026513    
   49.7999992      0.612510681    
   49.9000015      0.612745285    
   50.0000000      0.613335192    
   50.0999985      0.613580167    
   50.2000008      0.614011407    
   50.2999992      0.614173591    
   50.4000015      0.614500225    
   50.5000000      0.614699125    
   50.5999985      0.615182161    
   50.7000008      0.615466237    
   50.7999992      0.616120517    
   50.9000015      0.616263092    
   51.0000000      0.616611600    
   51.0999985      0.617077351    
   51.2000008      0.617349923    
   51.2999992      0.617399335    
   51.4000015      0.617559195    
   51.5000000      0.617786884    
   51.5999985      0.618122697    
   51.7000008      0.618716061    
   51.7999992      0.619744182    
   51.9000015      0.620373249    
   52.0000000      0.620794177    
   52.0999985      0.621066689    
   52.2000008      0.621289730    
   52.2999992      0.622007370    
   52.4000015      0.622148812    
   52.5000000      0.622309864    
   52.5999985      0.623112500    
   52.7000008      0.623410404    
   52.7999992      0.623609304    
   52.9000015      0.624244153    
   53.0000000      0.624679983    
   53.0999985      0.625669003    
   53.2000008      0.625908196    
   53.2999992      0.626385391    
   53.4000015      0.626661420    
   53.5000000      0.626891434    
   53.5999985      0.627508998    
   53.7000008      0.627696395    
   53.7999992      0.628044903    
   53.9000015      0.628465772    
   54.0000000      0.628624499    
   54.0999985      0.628637135    
   54.2000008      0.629067242    
   54.2999992      0.629431784    
   54.4000015      0.630040109    
   54.5000000      0.630494356    
   54.5999985      0.630773842    
   54.7000008      0.630967081    
   54.7999992      0.631244183    
   54.9000015      0.632142305    
   55.0000000      0.632424116    
   55.0999985      0.632671356    
   55.2000008      0.633101404    
   55.2999992      0.633371711    
   55.4000015      0.634057105    
   55.5000000      0.634538949    
   55.5999985      0.634783864    
   55.7000008      0.635011554    
   55.7999992      0.635677397    
   55.9000015      0.635935009    
   56.0000000      0.636283517    
   56.0999985      0.636521578    
   56.2000008      0.636590540    
   56.2999992      0.636777997    
   56.4000015      0.636989594    
   56.5000000      0.637040198    
   56.5999985      0.637226462    
   56.7000008      0.637687624    
   56.7999992      0.638162613    
   56.9000015      0.638325870    
   57.0000000      0.638719201    
   57.0999985      0.638972163    
   57.2000008      0.639257431    
   57.2999992      0.640400469    
   57.4000015      0.641160607    
   57.5000000      0.641556203    
   57.5999985      0.642202497    
   57.7000008      0.642623484    
   57.7999992      0.642889082    
   57.9000015      0.643088043    
   58.0000000      0.643746972    
   58.0999985      0.644137979    
   58.2000008      0.644602597    
   58.2999992      0.644740582    
   58.4000015      0.645005047    
   58.5000000      0.645193696    
   58.5999985      0.645413339    
   58.7000008      0.645662904    
   58.7999992      0.646173477    
   58.9000015      0.646447182    
   59.0000000      0.646827817    
   59.0999985      0.647041738    
   59.2000008      0.647247612    
   59.2999992      0.647441924    
   59.4000015      0.647697270    
   59.5000000      0.647920310    
   59.5999985      0.648310184    
   59.7000008      0.648703516    
   59.7999992      0.649088740    
   59.9000015      0.649242818    
   60.0000000      0.649315298    
   60.0999985      0.649843156    
   60.2000008      0.650229514    
   60.2999992      0.650377870    
   60.4000015      0.650564194    
   60.5000000      0.650736690    
   60.5999985      0.651350796    
   60.7000008      0.652048886    
   60.7999992      0.652652621    
   60.9000015      0.653251767    
   61.0000000      0.653494418    
   61.0999985      0.653840542    
   61.2000008      0.653916419    
   61.2999992      0.654346585    
   61.4000015      0.654440820    
   61.5000000      0.654700756    
   61.5999985      0.654921532    
   61.7000008      0.655419528    
   61.7999992      0.656027853    
   61.9000015      0.656276226    
   62.0000000      0.657065153    
   62.0999985      0.657213449    
   62.2000008      0.657399774    
   62.2999992      0.657759726    
   62.4000015      0.657895446    
   62.5000000      0.658665955    
   62.5999985      0.659740031    
   62.7000008      0.660358727    
   62.7999992      0.660948694    
   62.9000015      0.661343098    
   63.0000000      0.661588132    
   63.0999985      0.662061870    
   63.2000008      0.662264287    
   63.2999992      0.662481666    
   63.4000015      0.663040519    
   63.5000000      0.663172781    
   63.5999985      0.663485587    
   63.7000008      0.663905323    
   63.7999992      0.664858699    
   63.9000015      0.665132403    
   64.0000000      0.665299177    
   64.0999985      0.665766001    
   64.1999969      0.666079998    
   64.3000031      0.666288137    
   64.4000015      0.666711330    
   64.5000000      0.666974664    
   64.5999985      0.667118430    
   64.6999969      0.667285204    
   64.8000031      0.667531252    
   64.9000015      0.668059111    
   65.0000000      0.668276489    
   65.0999985      0.668927372    
   65.1999969      0.669110179    
   65.3000031      0.669290781    
   65.4000015      0.669640422    
   65.5000000      0.669895649    
   65.5999985      0.670080781    
   65.6999969      0.670490205    
   65.8000031      0.670924962    
   65.9000015      0.671573520    
   66.0000000      0.671691954    
   66.0999985      0.671847224    
   66.1999969      0.672341704    
   66.3000031      0.672846615    
   66.4000015      0.672971904    
   66.5000000      0.673228383    
   66.5999985      0.673580348    
   66.6999969      0.673683763    
   66.8000031      0.674310505    
   66.9000015      0.674531341    
   67.0000000      0.674916625    
   67.0999985      0.675542176    
   67.1999969      0.675975680    
   67.3000031      0.676915228    
   67.4000015      0.677099288    
   67.5000000      0.677277505    
   67.5999985      0.677708805    
   67.6999969      0.677820325    
   67.8000031      0.677959502    
   67.9000015      0.678299844    
   68.0000000      0.679843187    
   68.0999985      0.680147946    
   68.1999969      0.680383742    
   68.3000031      0.680537820    
   68.4000015      0.681103587    
   68.5000000      0.681677461    
   68.5999985      0.682180047    
   68.6999969      0.682400823    
   68.8000031      0.682538807    
   68.9000015      0.683186293    
   69.0000000      0.683413923    
   69.0999985      0.683772743    
   69.1999969      0.684221208    
   69.3000031      0.684369564    
   69.4000015      0.684734166    
   69.5000000      0.685109019    
   69.5999985      0.685325205    
   69.6999969      0.685902536    
   69.8000031      0.686209619    
   69.9000015      0.686494827    
   70.0000000      0.686952472    
   70.0999985      0.687238872    
   70.1999969      0.687612593    
   70.3000031      0.687808096    
   70.4000015      0.688100219    
   70.5000000      0.688547552    
   70.5999985      0.688679755    
   70.6999969      0.688951194    
   70.8000031      0.689767718    
   70.9000015      0.690016031    
   71.0000000      0.690206945    
   71.0999985      0.690810740    
   71.1999969      0.690905035    
   71.3000031      0.690969467    
   71.4000015      0.691087902    
   71.5000000      0.691683531    
   71.5999985      0.691905499    
   71.6999969      0.692704797    
   71.8000031      0.693194687    
   71.9000015      0.693251073    
   72.0000000      0.693334997    
   72.0999985      0.694380343    
   72.1999969      0.695219815    
   72.3000031      0.695409596    
   72.4000015      0.695451021    
   72.5000000      0.696434200    
   72.5999985      0.696484804    
   72.6999969      0.696604431    
   72.8000031      0.696675718    
   72.9000015      0.697002351    
   73.0000000      0.697408259    
   73.0999985      0.698222518    
   73.1999969      0.698534131    
   73.3000031      0.698797464    
   73.4000015      0.699006796    
   73.5000000      0.699743927    
   73.5999985      0.700241864    
   73.6999969      0.700736403    
   73.8000031      0.701314867    
   73.9000015      0.701490819    
   74.0000000      0.701663256    
   74.0999985      0.701853037    
   74.1999969      0.703018010    
   74.3000031      0.703200817    
   74.4000015      0.703427374    
   74.5000000      0.703581512    
   74.5999985      0.703835607    
   74.6999969      0.704036891    
   74.8000031      0.704360068    
   74.9000015      0.704757988    
   75.0000000      0.705040872    
   75.0999985      0.705635428    
   75.1999969      0.705871165    
   75.3000031      0.706174731    
   75.4000015      0.706490993    
   75.5000000      0.707038403    
   75.5999985      0.707310915    
   75.6999969      0.707722604    
   75.8000031      0.708550632    
   75.9000015      0.709032536    
   76.0000000      0.709294677    
   76.0999985      0.709607482    
   76.1999969      0.710047960    
   76.3000031      0.710471153    
   76.4000015      0.710732162    
   76.5000000      0.711172640    
   76.5999985      0.711914361    
   76.6999969      0.712296188    
   76.8000031      0.713340402    
   76.9000015      0.713954508    
   77.0000000      0.714814663    
   77.0999985      0.714981437    
   77.1999969      0.715398848    
   77.3000031      0.716256797    
   77.4000015      0.716632843    
   77.5000000      0.716928422    
   77.5999985      0.717374563    
   77.6999969      0.717692018    
   77.8000031      0.718326807    
   77.9000015      0.718591332    
   78.0000000      0.718851149    
   78.0999985      0.719382465    
   78.1999969      0.719471037    
   78.3000031      0.719779253    
   78.4000015      0.719983935    
   78.5000000      0.720185161    
   78.5999985      0.720316291    
   78.6999969      0.720449686    
   78.8000031      0.720607221    
   78.9000015      0.720730245    
   79.0000000      0.721216738    
   79.0999985      0.721514583    
   79.1999969      0.721768737    
   79.3000031      0.722467959    
   79.4000015      0.722666860    
   79.5000000      0.722998083    
   79.5999985      0.723090053    
   79.6999969      0.723289073    
   79.8000031      0.723605275    
   79.9000015      0.723933041    
   80.0000000      0.724256158    
   80.0999985      0.724510312    
   80.1999969      0.724656403    
   80.3000031      0.724969149    
   80.4000015      0.725434959    
   80.5000000      0.725486696    
   80.5999985      0.725928247    
   80.6999969      0.726567745    
   80.8000031      0.726901174    
   80.9000015      0.727038026    
   81.0000000      0.727281809    
   81.0999985      0.727454364    
   81.1999969      0.727762520    
   81.3000031      0.728297234    
   81.4000015      0.728372037    
   81.5000000      0.728813589    
   81.5999985      0.729134440    
   81.6999969      0.729203463    
   81.8000031      0.729788780    
   81.9000015      0.730086684    
   82.0000000      0.730457008    
   82.0999985      0.730673194    
   82.1999969      0.731128573    
   82.3000031      0.731820881    
   82.4000015      0.732142866    
   82.5000000      0.732504010    
   82.5999985      0.732561469    
   82.6999969      0.732863963    
   82.8000031      0.733440101    
   82.9000015      0.733854115    
   83.0000000      0.733978271    
   83.0999985      0.734242797    
   83.1999969      0.734470487    
   83.3000031      0.734905183    
   83.4000015      0.735135198    
   83.5000000      0.735675693    
   83.5999985      0.736067832    
   83.6999969      0.736380577    
   83.8000031      0.736964822    
   83.9000015      0.737066031    
   84.0000000      0.737628400    
   84.0999985      0.737781346    
   84.1999969      0.737839997    
   84.3000031      0.738167703    
   84.4000015      0.738381624    
   84.5000000      0.738800228    
   84.5999985      0.739346504    
   84.6999969      0.739605248    
   84.8000031      0.739941061    
   84.9000015      0.740539014    
   85.0000000      0.740821898    
   85.0999985      0.740918517    
   85.1999969      0.741196811    
   85.3000031      0.741616547    
   85.4000015      0.741914392    
   85.5000000      0.742195010    
   85.5999985      0.742642343    
   85.6999969      0.742973566    
   85.8000031      0.743686557    
   85.9000015      0.743994772    
   86.0000000      0.744091392    
   86.0999985      0.744184554    
   86.1999969      0.744670928    
   86.3000031      0.745032072    
   86.4000015      0.745466769    
   86.5000000      0.745548427    
   86.5999985      0.745950878    
   86.6999969      0.746239603    
   86.8000031      0.746493697    
   86.9000015      0.746831834    
   87.0000000      0.746876657    
   87.0999985      0.746974409    
   87.1999969      0.747228563    
   87.3000031      0.747770250    
   87.4000015      0.747994483    
   87.5000000      0.748170495    
   87.5999985      0.748418808    
   87.6999969      0.748837411    
   87.8000031      0.748960435    
   87.9000015      0.749345720    
   88.0000000      0.749744833    
   88.0999985      0.749979377    
   88.1999969      0.750118554    
   88.3000031      0.750653327    
   88.4000015      0.751243234    
   88.5000000      0.751424909    
   88.5999985      0.752009153    
   88.6999969      0.752147138    
   88.8000031      0.752573729    
   88.9000015      0.752727926    
   89.0000000      0.752961278    
   89.0999985      0.753114283    
   89.1999969      0.753498375    
   89.3000031      0.753704190    
   89.4000015      0.753899753    
   89.5000000      0.754206777    
   89.5999985      0.754284978    
   89.6999969      0.754556358    
   89.8000031      0.754734635    
   89.9000015      0.754996836    
   90.0000000      0.755140543    
   90.0999985      0.755472958    
   90.1999969      0.756012261    
   90.3000031      0.756068587    
   90.4000015      0.756337702    
   90.5000000      0.756604552    
   90.5999985      0.757607281    
   90.6999969      0.758067310    
   90.8000031      0.758254766    
   90.9000015      0.758366287    
   91.0000000      0.758967817    
   91.0999985      0.759318531    
   91.1999969      0.759449601    
   91.3000031      0.759873986    
   91.4000015      0.760197163    
   91.5000000      0.760360420    
   91.5999985      0.760757148    
   91.6999969      0.761027455    
   91.8000031      0.761657655    
   91.9000015      0.761781871    
   92.0000000      0.762264848    
   92.0999985      0.762385607    
   92.1999969      0.762859404    
   92.3000031      0.763044536    
   92.4000015      0.763425171    
   92.5000000      0.763572395    
   92.5999985      0.764037013    
   92.6999969      0.764309525    
   92.8000031      0.764396906    
   92.9000015      0.765000701    
   93.0000000      0.765203118    
   93.0999985      0.765412390    
   93.1999969      0.765556097    
   93.3000031      0.765687227    
   93.4000015      0.765772343    
   93.5000000      0.765863180    
   93.5999985      0.766213953    
   93.6999969      0.766396821    
   93.8000031      0.766825795    
   93.9000015      0.767017782    
   94.0000000      0.767183363    
   94.0999985      0.767576694    
   94.1999969      0.767712414    
   94.3000031      0.768324196    
   94.4000015      0.768638134    
   94.5000000      0.768969297    
   94.5999985      0.769121170    
   94.6999969      0.769389093    
   94.8000031      0.769578815    
   94.9000015      0.769820333    
   95.0000000      0.770135403    
   95.0999985      0.770359695    
   95.1999969      0.770637989    
   95.3000031      0.770912826    
   95.4000015      0.771149755    
   95.5000000      0.771985769    
   95.5999985      0.772808075    
   95.6999969      0.773247302    
   95.8000031      0.773350775    
   95.9000015      0.773437083    
   96.0000000      0.773618817    
   96.0999985      0.774054646    
   96.1999969      0.774516940    
   96.3000031      0.774697542    
   96.4000015      0.775166690    
   96.5000000      0.775507092    
   96.5999985      0.775791168    
   96.6999969      0.775915384    
   96.8000031      0.776019931    
   96.9000015      0.776573122    
   97.0000000      0.776805401    
   97.0999985      0.777075708    
   97.1999969      0.777273536    
   97.3000031      0.777340233    
   97.4000015      0.777900219    
   97.5000000      0.778431535    
   97.5999985      0.778689086    
   97.6999969      0.778877735    
   97.8000031      0.779012322    
   97.9000015      0.779222727    
   98.0000000      0.779824138    
   98.0999985      0.780163467    
   98.1999969      0.780407190    
   98.3000031      0.780898273    
   98.4000015      0.781358242    
   98.5000000      0.781821728    
   98.5999985      0.782183945    
   98.6999969      0.782634795    
   98.8000031      0.782930374    
   98.9000015      0.783230543    
   99.0000000      0.783738792    
   99.0999985      0.784007907    
   99.1999969      0.784422994    
   99.3000031      0.784585178    
   99.4000015      0.784846187    
   99.5000000      0.785228074    
   99.5999985      0.785344183    
   99.6999969      0.785622478    
   99.8000031      0.785736322    
   99.9000015      0.786057174    
   100.000000      0.786418259    
   100.099998      0.786611497    
   100.199997      0.786681652    
   100.300003      0.787364781    
   100.400002      0.787574053    
   100.500000      0.787684441    
   100.599998      0.787791371    
   100.699997      0.787932873    
   100.800003      0.787983477    
   100.900002      0.788161695    
   101.000000      0.788702130    
   101.099998      0.788926423    
   101.199997      0.789258778    
   101.300003      0.789457738    
   101.400002      0.789733768    
   101.500000      0.789961457    
   101.599998      0.790277660    
   101.699997      0.790660620    
   101.800003      0.790929735    
   101.900002      0.791111469    
   102.000000      0.791265547    
   102.099998      0.791442633    
   102.199997      0.791844010    
   102.300003      0.792559266    
   102.400002      0.792944551    
   102.500000      0.793376923    
   102.599998      0.793448210    
   102.699997      0.793598890    
   102.800003      0.793731093    
   102.900002      0.793927789    
   103.000000      0.794250965    
   103.099998      0.794813335    
   103.199997      0.795108795    
   103.300003      0.795268655    
   103.400002      0.795606792    
   103.500000      0.795664310    
   103.599998      0.796024203    
   103.699997      0.796217442    
   103.800003      0.797043145    
   103.900002      0.797518134    
   104.000000      0.798165500    
   104.099998      0.798593283    
   104.199997      0.798796892    
   104.300003      0.798915327    
   104.400002      0.799199402    
   104.500000      0.799459338    
   104.599998      0.799582362    
   104.699997      0.799661636    
   104.800003      0.799858332    
   104.900002      0.800142348    
   105.000000      0.800334454    
   105.099998      0.800701261    
   105.199997      0.800995708    
   105.300003      0.801216483    
   105.400002      0.801485598    
   105.500000      0.802084744    
   105.599998      0.802724123    
   105.699997      0.803174973    
   105.800003      0.803472757    
   105.900002      0.803726971    
   106.000000      0.803920090    
   106.099998      0.804096043    
   106.199997      0.804286957    
   106.300003      0.804738939    
   106.400002      0.804779172    
   106.500000      0.805119574    
   106.599998      0.805273652    
   106.699997      0.805723310    
   106.800003      0.805867076    
   106.900002      0.805930316    
   107.000000      0.806344330    
   107.099998      0.806862950    
   107.199997      0.807210267    
   107.300003      0.807481647    
   107.400002      0.807760000    
   107.500000      0.807874978    
   107.599998      0.808033645    
   107.699997      0.808253348    
   107.800003      0.808366001    
   107.900002      0.808505177    
   108.000000      0.808773100    
   108.099998      0.809018075    
   108.199997      0.809279144    
   108.300003      0.809478104    
   108.400002      0.809765577    
   108.500000      0.809834599    
   108.599998      0.809918523    
   108.699997      0.810494721    
   108.800003      0.810790181    
   108.900002      0.811196208    
   109.000000      0.811316907    
   109.099998      0.811672330    
   109.199997      0.811880410    
   109.300003      0.812286437    
   109.400002      0.812526703    
   109.500000      0.812745273    
   109.599998      0.813144267    
   109.699997      0.813242078    
   109.800003      0.813556015    
   109.900002      0.813848078    
   110.000000      0.813971102    
   110.099998      0.814130962    
   110.199997      0.814567983    
   110.300003      0.815187871    
   110.400002      0.815467238    
   110.500000      0.815743268    
   110.599998      0.815954864    
   110.699997      0.816303313    
   110.800003      0.816574752    
   110.900002      0.817104876    
   111.000000      0.817940891    
   111.099998      0.818333089    
   111.199997      0.818943739    
   111.300003      0.819194436    
   111.400002      0.819526792    
   111.500000      0.819787800    
   111.599998      0.819997132    
   111.699997      0.820835471    
   111.800003      0.821156323    
   111.900002      0.821334600    
   112.000000      0.821458817    
   112.099998      0.821861327    
   112.199997      0.822059035    
   112.300003      0.822185576    
   112.400002      0.822376490    
   112.500000      0.822859466    
   112.599998      0.823287249    
   112.699997      0.823379278    
   112.800003      0.823536813    
   112.900002      0.823771477    
   113.000000      0.823871434    
   113.099998      0.824340641    
   113.199997      0.824551165    
   113.300003      0.825295210    
   113.400002      0.825888634    
   113.500000      0.826012731    
   113.599998      0.826404989    
   113.699997      0.826539457    
   113.800003      0.826786757    
   113.900002      0.827162802    
   114.000000      0.827372074    
   114.099998      0.827556133    
   114.199997      0.827611268    
   114.300003      0.827863157    
   114.400002      0.828121901    
   114.500000      0.828685403    
   114.599998      0.828848660    
   114.699997      0.829414427    
   114.800003      0.829557121    
   114.900002      0.829805493    
   115.000000      0.829902053    
   115.099998      0.830197632    
   115.199997      0.830463290    
   115.300003      0.830709398    
   115.400002      0.831132591    
   115.500000      0.831360340    
   115.599998      0.831520140    
   115.699997      0.831677675    
   115.800003      0.832027256    
   115.900002      0.832180262    
   116.000000      0.832334340    
   116.099998      0.832451642    
   116.199997      0.832686245    
   116.300003      0.832888603    
   116.400002      0.833191097    
   116.500000      0.833298028    
   116.599998      0.833298028    
   116.699997      0.833853543    
   116.800003      0.834032893    
   116.900002      0.834306598    
   117.000000      0.834572196    
   117.099998      0.834857404    
   117.199997      0.834912598    
   117.300003      0.835128784    
   117.400002      0.835331202    
   117.500000      0.835392177    
   117.599998      0.835571587    
   117.699997      0.835679710    
   117.800003      0.836083353    
   117.900002      0.836372018    
   118.000000      0.836752653    
   118.099998      0.836873412    
   118.199997      0.837129831    
   118.300003      0.837898016    
   118.400002      0.838244200    
   118.500000      0.838370681    
   118.599998      0.838508725    
   118.699997      0.838867486    
   118.800003      0.838961780    
   118.900002      0.839394152    
   119.000000      0.839780569    
   119.099998      0.839831233    
   119.199997      0.839904785    
   119.300003      0.840127885    
   119.400002      0.840644240    
   119.500000      0.840851247    
   119.599998      0.841189325    
   119.699997      0.841897726    
   119.800003      0.842354298    
   119.900002      0.842603803    
   120.000000      0.842722237    
   120.099998      0.843029320    
   120.199997      0.843274295    
   120.300003      0.843622744    
   120.400002      0.844151795    
   120.500000      0.844404757    
   120.599998      0.844661176    
   120.699997      0.844678402    
   120.800003      0.844967127    
   120.900002      0.845070601    
   121.000000      0.845376492    
   121.099998      0.845706522    
   121.199997      0.845785916    
   121.300003      0.845856011    
   121.400002      0.846361995    
   121.500000      0.846756518    
   121.599998      0.846991062    
   121.699997      0.847328007    
   121.800003      0.847613215    
   121.900002      0.848031819    
   122.000000      0.848203182    
   122.099998      0.848417044    
   122.199997      0.849078298    
   122.300003      0.849477410    
   122.400002      0.849669456    
   122.500000      0.849869549    
   122.599998      0.849964976    
   122.699997      0.850347936    
   122.800003      0.850767672    
   122.900002      0.851281703    
   123.000000      0.851522088    
   123.099998      0.851776183    
   123.199997      0.852002800    
   123.300003      0.852485776    
   123.400002      0.853000998    
   123.500000      0.853112578    
   123.599998      0.853547215    
   123.699997      0.853872657    
   123.800003      0.854114234    
   123.900002      0.854221165    
   124.000000      0.854654670    
   124.099998      0.854842186    
   124.199997      0.855197489    
   124.300003      0.855363131    
   124.400002      0.855422854    
   124.500000      0.855736792    
   124.599998      0.856378555    
   124.699997      0.856592417    
   124.800003      0.857180119    
   124.900002      0.857552648    
   125.000000      0.857860923    
   125.099998      0.858089685    
   125.199997      0.858274937    
   125.300003      0.858354211    
   125.400002      0.858572721    
   125.500000      0.858764827    
   125.599998      0.858875155    
   125.699997      0.859072983    
   125.800003      0.859454811    
   125.900002      0.859784842    
   126.000000      0.859894097    
   126.099998      0.860079229    
   126.199997      0.860270143    
   126.300003      0.860526562    
   126.400002      0.860768139    
   126.500000      0.861030281    
   126.599998      0.861261427    
   126.699997      0.861451149    
   126.800003      0.861636341    
   126.900002      0.862114787    
   127.000000      0.862229705    
   127.099998      0.862524092    
   127.199997      0.862853050    
   127.300003      0.863185346    
   127.400002      0.863564909    
   127.500000      0.864100814    
   127.599998      0.864552736    
   127.699997      0.864729822    
   127.800003      0.864892006    
   127.900002      0.865110457    
   128.000000      0.865376115    
   128.100006      0.865504920    
   128.199997      0.865693510    
   128.300003      0.865948856    
   128.399994      0.866335213    
   128.500000      0.866612375    
   128.600006      0.866692901    
   128.699997      0.867073536    
   128.800003      0.867947578    
   128.899994      0.868663967    
   129.000000      0.868765175    
   129.100006      0.868896306    
   129.199997      0.869473577    
   129.300003      0.869632244    
   129.399994      0.869812787    
   129.500000      0.870479822    
   129.600006      0.870760441    
   129.699997      0.870958209    
   129.800003      0.871181309    
   129.899994      0.871457338    
   130.000000      0.871536672    
   130.100006      0.871742487    
   130.199997      0.872089803    
   130.300003      0.872205973    
   130.399994      0.872372687    
   130.500000      0.873085737    
   130.600006      0.873337567    
   130.699997      0.873573363    
   130.800003      0.874013722    
   130.899994      0.874273658    
   131.000000      0.874273658    
   131.100006      0.874813080    
   131.199997      0.874970555    
   131.300003      0.875112057    
   131.399994      0.875186741    
   131.500000      0.875523746    
   131.600006      0.875758350    
   131.699997      0.875997543    
   131.800003      0.876448333    
   131.899994      0.876711667    
   132.000000      0.876903772    
   132.100006      0.877329230    
   132.199997      0.878188312    
   132.300003      0.878424048    
   132.399994      0.879065752    
   132.500000      0.879219830    
   132.600006      0.879362404    
   132.699997      0.879812062    
   132.800003      0.879927099    
   132.899994      0.880251348    
   133.000000      0.880420387    
   133.100006      0.880771160    
   133.199997      0.881004632    
   133.300003      0.881254196    
   133.399994      0.881437004    
   133.500000      0.881630242    
   133.600006      0.881813109    
   133.699997      0.881865978    
   133.800003      0.881978631    
   133.899994      0.882174194    
   134.000000      0.882489324    
   134.100006      0.882589340    
   134.199997      0.882957339    
   134.300003      0.883125186    
   134.399994      0.883672595    
   134.500000      0.883914173    
   134.600006      0.884313166    
   134.699997      0.884313166    
   134.800003      0.884378791    
   134.899994      0.884450078    
   135.000000      0.884517908    
   135.100006      0.884839892    
   135.199997      0.885129690    
   135.300003      0.885347009    
   135.399994      0.885633349    
   135.500000      0.885867953    
   135.600006      0.886110604    
   135.699997      0.886292338    
   135.800003      0.886443019    
   135.899994      0.886700571    
   136.000000      0.886897266    
   136.100006      0.886986911    
   136.199997      0.887091577    
   136.300003      0.887196243    
   136.399994      0.887364089    
   136.500000      0.887472212    
   136.600006      0.887819529    
   136.699997      0.887920678    
   136.800003      0.888110518    
   136.899994      0.888346255    
   137.000000      0.888664782    
   137.100006      0.889014363    
   137.199997      0.889068425    
   137.300003      0.889219105    
   137.399994      0.889219105    
   137.500000      0.889438689    
   137.600006      0.889704406    
   137.699997      0.889934361    
   137.800003      0.890104532    
   137.899994      0.890518546    
   138.000000      0.890766978    
   138.100006      0.890803814    
   138.199997      0.890880823    
   138.300003      0.891317785    
   138.399994      0.891370714    
   138.500000      0.891621411    
   138.600006      0.891668558    
   138.699997      0.891735256    
   138.800003      0.891815782    
   138.899994      0.892025054    
   139.000000      0.892419517    
   139.100006      0.892654121    
   139.199997      0.892831206    
   139.300003      0.893186569    
   139.399994      0.893408537    
   139.500000      0.893627048    
   139.600006      0.893690288    
   139.699997      0.894058228    
   139.800003      0.894129634    
   139.899994      0.894925356    
   140.000000      0.895004749    
   140.100006      0.895303726    
   140.199997      0.895447493    
   140.300003      0.895616472    
   140.399994      0.895855725    
   140.500000      0.896196127    
   140.600006      0.896783769    
   140.699997      0.896943629    
   140.800003      0.897098839    
   140.899994      0.897302449    
   141.000000      0.897778571    
   141.100006      0.897906184    
   141.199997      0.898013115    
   141.300003      0.898186803    
   141.399994      0.898294926    
   141.500000      0.898563921    
   141.600006      0.898646772    
   141.699997      0.898887157    
   141.800003      0.899134398    
   141.899994      0.899224102    
   142.000000      0.899505854    
   142.100006      0.899616241    
   142.199997      0.899678349    
   142.300003      0.899874985    
   142.399994      0.899976194    
   142.500000      0.900412023    
   142.600006      0.900440812    
   142.699997      0.900550067    
   142.800003      0.900824904    
   142.899994      0.900871992    
   143.000000      0.901099741    
   143.100006      0.901274502    
   143.199997      0.901852965    
   143.300003      0.902134776    
   143.399994      0.902225554    
   143.500000      0.902378559    
   143.600006      0.903059363    
   143.699997      0.903278947    
   143.800003      0.903786123    
   143.899994      0.904021859    
   144.000000      0.904310524    
   144.100006      0.904851079    
   144.199997      0.905478954    
   144.300003      0.905677855    
   144.399994      0.905762970    
   144.500000      0.906165481    
   144.600006      0.906424224    
   144.699997      0.906476021    
   144.800003      0.906565666    
   144.899994      0.906989992    
   145.000000      0.907154441    
   145.100006      0.907336175    
   145.199997      0.907716811    
   145.300003      0.908067524    
   145.399994      0.908302188    
   145.500000      0.908969223    
   145.600006      0.909109533    
   145.699997      0.909234822    
   145.800003      0.909308434    
   145.899994      0.909592509    
   146.000000      0.909784555    
   146.100006      0.910113454    
   146.199997      0.910314679    
   146.300003      0.910913825    
   146.399994      0.911241591    
   146.500000      0.911323249    
   146.600006      0.911571681    
   146.699997      0.911677420    
   146.800003      0.912365139    
   146.899994      0.912481248    
   147.000000      0.912687123    
   147.100006      0.913228810    
   147.199997      0.913311601    
   147.300003      0.913441479    
   147.399994      0.913864732    
   147.500000      0.914228141    
   147.600006      0.914507568    
   147.699997      0.914767444    
   147.800003      0.915117085    
   147.899994      0.915273428    
   148.000000      0.915827751    
   148.100006      0.916103780    
   148.199997      0.916686833    
   148.300003      0.916819096    
   148.399994      0.916968584    
   148.500000      0.917045593    
   148.600006      0.917425156    
   148.699997      0.917622924    
   148.800003      0.917856395    
   148.899994      0.917864442    
   149.000000      0.918125510    
   149.100006      0.919002950    
   149.199997      0.919002950    
   149.300003      0.919332981    
   149.399994      0.919406593    
   149.500000      0.919514716    
   149.600006      0.919904530    
   149.699997      0.920005739    
   149.800003      0.920249522    
   149.899994      0.920250654    
   150.000000      0.920358777    
   150.100006      0.920549631    
   150.199997      0.920735955    
   150.300003      0.920787692    
   150.399994      0.921228170    
   150.500000      0.921888292    
   150.600006      0.922235608    
   150.699997      0.922595561    
   150.800003      0.922638118    
   150.899994      0.922794461    
   151.000000      0.923117638    
   151.100006      0.923337281    
   151.199997      0.923392534    
   151.300003      0.923793852    
   151.399994      0.924049079    
   151.500000      0.924471200    
   151.600006      0.924734533    
   151.699997      0.925622344    
   151.800003      0.925885737    
   151.899994      0.926030636    
   152.000000      0.926190436    
   152.100006      0.926283598    
   152.199997      0.926686108    
   152.300003      0.927220821    
   152.399994      0.927361131    
   152.500000      0.927463472    
   152.600006      0.927764833    
   152.699997      0.928214371    
   152.800003      0.928497374    
   152.899994      0.928718150    
   153.000000      0.929143608    
   153.100006      0.929229915    
   153.199997      0.929478288    
   153.300003      0.929746270    
   153.399994      0.929861188    
   153.500000      0.930290163    
   153.600006      0.930571973    
   153.699997      0.930647850    
   153.800003      0.931000888    
   153.899994      0.931189477    
   154.000000      0.931430936    
   154.100006      0.931537986    
   154.199997      0.931797802    
   154.300003      0.932013988    
   154.399994      0.932349801    
   154.500000      0.932457924    
   154.600006      0.932727039    
   154.699997      0.933098435    
   154.800003      0.933176696    
   154.899994      0.933257222    
   155.000000      0.933489501    
   155.100006      0.933672309    
   155.199997      0.933793128    
   155.300003      0.933887362    
   155.399994      0.934123158    
   155.500000      0.934250772    
   155.600006      0.934581995    
   155.699997      0.935007453    
   155.800003      0.935481310    
   155.899994      0.935740054    
   156.000000      0.935795248    
   156.100006      0.935821712    
   156.199997      0.935843587    
   156.300003      0.936056256    
   156.399994      0.936454177    
   156.500000      0.936681867    
   156.600006      0.936721027    
   156.699997      0.936777353    
   156.800003      0.936777353    
   156.899994      0.937084377    
   157.000000      0.937276423    
   157.100006      0.937497199    
   157.199997      0.937577784    
   157.300003      0.937760592    
   157.399994      0.938049197    
   157.500000      0.938221753    
   157.600006      0.938502312    
   157.699997      0.938755274    
   157.800003      0.938854218    
   157.899994      0.939000309    
   158.000000      0.939192355    
   158.100006      0.939429224    
   158.199997      0.939870834    
   158.300003      0.939973176    
   158.399994      0.940435469    
   158.500000      0.940728724    
   158.600006      0.940901279    
   158.699997      0.941028893    
   158.800003      0.941584289    
   158.899994      0.941761434    
   159.000000      0.941878736    
   159.100006      0.942076504    
   159.199997      0.942112148    
   159.300003      0.942260504    
   159.399994      0.942516983    
   159.500000      0.942651570    
   159.600006      0.943134546    
   159.699997      0.943363428    
   159.800003      0.944108546    
   159.899994      0.944348931    
   160.000000      0.944913566    
   160.100006      0.944956124    
   160.199997      0.945225239    
   160.300003      0.945526540    
   160.399994      0.945855439    
   160.500000      0.945983052    
   160.600006      0.946061254    
   160.699997      0.946139514    
   160.800003      0.946605265    
   160.899994      0.946667373    
   161.000000      0.947062910    
   161.100006      0.947273374    
   161.199997      0.947481513    
   161.300003      0.947556257    
   161.399994      0.947581589    
   161.500000      0.948187649    
   161.600006      0.948300302    
   161.699997      0.948630333    
   161.800003      0.948937416    
   161.899994      0.949023664    
   162.000000      0.949221492    
   162.100006      0.949627399    
   162.199997      0.949890792    
   162.300003      0.950308204    
   162.399994      0.950502574    
   162.500000      0.950882077    
   162.600006      0.951056838    
   162.699997      0.951239765    
   162.800003      0.951443255    
   162.899994      0.951639891    
   163.000000      0.952042401    
   163.100006      0.952448428    
   163.199997      0.952733576    
   163.300003      0.953192472    
   163.399994      0.953462660    
   163.500000      0.953631699    
   163.600006      0.953841031    
   163.699997      0.954146981    
   163.800003      0.954349279    
   163.899994      0.954762161    
   164.000000      0.955463707    
   164.100006      0.955750048    
   164.199997      0.955867290    
   164.300003      0.956080079    
   164.399994      0.956384838    
   164.500000      0.956533134    
   164.600006      0.956837893    
   164.699997      0.957150757    
   164.800003      0.957394540    
   164.899994      0.957685471    
   165.000000      0.958290398    
   165.100006      0.958826244    
   165.199997      0.959059715    
   165.300003      0.959365666    
   165.399994      0.959431171    
   165.500000      0.959901512    
   165.600006      0.960232735    
   165.699997      0.960858345    
   165.800003      0.961148083    
   165.899994      0.961432159    
   166.000000      0.961573660    
   166.100006      0.961629987    
   166.199997      0.961769104    
   166.300003      0.961953104    
   166.399994      0.961968124    
   166.500000      0.962110698    
   166.600006      0.962520123    
   166.699997      0.963026106    
   166.800003      0.963437796    
   166.899994      0.963728726    
   167.000000      0.963832200    
   167.100006      0.964036942    
   167.199997      0.964116275    
   167.300003      0.964157641    
   167.399994      0.964452088    
   167.500000      0.964552164    
   167.600006      0.964769483    
   167.699997      0.965018988    
   167.800003      0.965247869    
   167.899994      0.965311110    
   168.000000      0.965438783    
   168.100006      0.965636611    
   168.199997      0.965936780    
   168.300003      0.966468036    
   168.399994      0.967054546    
   168.500000      0.967151105    
   168.600006      0.967597306    
   168.699997      0.968038917    
   168.800003      0.968076885    
   168.899994      0.968598962    
   169.000000      0.968765736    
   169.100006      0.969057798    
   169.199997      0.969353378    
   169.300003      0.969454587    
   169.399994      0.969481051    
   169.500000      0.969614387    
   169.600006      0.969918013    
   169.699997      0.970105469    
   169.800003      0.970420599    
   169.899994      0.970986366    
   170.000000      0.971284270    
   170.100006      0.971312940    
   170.199997      0.971662521    
   170.300003      0.972006440    
   170.399994      0.972115695    
   170.500000      0.972457290    
   170.600006      0.972648144    
   170.699997      0.972726285    
   170.800003      0.972830951    
   170.899994      0.973092079    
   171.000000      0.973483026    
   171.100006      0.973554313    
   171.199997      0.973642886    
   171.300003      0.973963737    
   171.399994      0.974193752    
   171.500000      0.974368513    
   171.600006      0.974672079    
   171.699997      0.974881411    
   171.800003      0.975167751    
   171.899994      0.975415051    
   172.000000      0.975661159    
   172.100006      0.975886524    
   172.199997      0.976110816    
   172.300003      0.976340771    
   172.399994      0.976470709    
   172.500000      0.976677716    
   172.600006      0.977027297    
   172.699997      0.977271140    
   172.800003      0.977432132    
   172.899994      0.977536738    
   173.000000      0.977726579    
   173.100006      0.977976084    
   173.199997      0.978184223    
   173.300003      0.978359044    
   173.399994      0.978537321    
   173.500000      0.978840888    
   173.600006      0.979150236    
   173.699997      0.979241073    
   173.800003      0.979436576    
   173.899994      0.979636729    
   174.000000      0.980757892    
   174.100006      0.981138587    
   174.199997      0.981212139    
   174.300003      0.981452525    
   174.399994      0.981759548    
   174.500000      0.982139111    
   174.600006      0.982342601    
   174.699997      0.982748568    
   174.800003      0.982830226    
   174.899994      0.982997000    
   175.000000      0.983099341    
   175.100006      0.983644426    
   175.199997      0.983937621    
   175.300003      0.984350502    
   175.399994      0.984666765    
   175.500000      0.985050917    
   175.600006      0.985307336    
   175.699997      0.985660374    
   175.800003      0.985999644    
   175.899994      0.986118078    
   176.000000      0.986394107    
   176.100006      0.986833334    
   176.199997      0.987005889    
   176.300003      0.987269223    
   176.399994      0.987924755    
   176.500000      0.988195002    
   176.600006      0.988320291    
   176.699997      0.988404274    
   176.800003      0.988526225    
   176.899994      0.988543391    
   177.000000      0.988695264    
   177.100006      0.989001155    
   177.199997      0.989103496    
   177.300003      0.989380658    
   177.399994      0.989614069    
   177.500000      0.990118921    
   177.600006      0.990505338    
   177.699997      0.990696192    
   177.800003      0.990829587    
   177.899994      0.991079211    
   178.000000      0.991228700    
   178.100006      0.991266668    
   178.199997      0.991701305    
   178.300003      0.991811752    
   178.399994      0.992362559    
   178.500000      0.992592573    
   178.600006      0.992896199    
   178.699997      0.993273377    
   178.800003      0.993348122    
   178.899994      0.993583918    
   179.000000      0.993632138    
   179.100006      0.993743718    
   179.199997      0.993934631    
   179.300003      0.994025469    
   179.399994      0.994354367    
   179.500000      0.994828224    
   179.600006      0.994946659    
   179.699997      0.995083451    
   179.800003      0.995354891    
   179.899994      0.995592952    
   180.000000      0.995592952    
   180.100006      0.995701075    
   180.199997      0.995954037    
   180.300003      0.996312797    
   180.399994      0.996688843    
   180.500000      0.997117817    
   180.600006      0.997309864    
   180.699997      0.997638762    
   180.800003      0.997817039    
   180.899994      0.998214960    
   181.000000      0.998317301    
   181.100006      0.998438001    
   181.199997      0.998557627    
   181.300003      0.998707116    
   181.399994      0.999256849    
   181.500000      0.999416709    
   181.600006      0.999877810    
   181.699997       1.00019646    
   181.800003       1.00042748    
   181.899994       1.00071740    
   182.000000       1.00102210    
   182.100006       1.00124049    
   182.199997       1.00144529    
   182.300003       1.00152349    
   182.399994       1.00177193    
   182.500000       1.00195587    
   182.600006       1.00205016    
   182.699997       1.00254464    
   182.800003       1.00262403    
   182.899994       1.00288737    
   183.000000       1.00305295    
   183.100006       1.00344169    
   183.199997       1.00374758    
   183.300003       1.00381768    
   183.399994       1.00410986    
   183.500000       1.00452733    
   183.600006       1.00452733    
   183.699997       1.00465488    
   183.800003       1.00486767    
   183.899994       1.00506663    
   184.000000       1.00564742    
   184.100006       1.00578773    
   184.199997       1.00590956    
   184.300003       1.00593483    
   184.399994       1.00619829    
   184.500000       1.00672841    
   184.600006       1.00685143    
   184.699997       1.00698483    
   184.800003       1.00706410    
   184.899994       1.00728965    
   185.000000       1.00749660    
   185.100006       1.00777256    
   185.199997       1.00783014    
   185.300003       1.00794733    
   185.399994       1.00797045    
   185.500000       1.00828195    
   185.600006       1.00890648    
   185.699997       1.00909972    
   185.800003       1.00926983    
   185.899994       1.00946200    
   186.000000       1.00965047    
   186.100006       1.01001155    
   186.199997       1.01030719    
   186.300003       1.01057518    
   186.399994       1.01073492    
   186.500000       1.01085579    
   186.600006       1.01104784    
   186.699997       1.01112139    
   186.800003       1.01152503    
   186.899994       1.01174581    
   187.000000       1.01202178    
   187.100006       1.01227605    
   187.199997       1.01250017    
   187.300003       1.01268196    
   187.399994       1.01298785    
   187.500000       1.01328909    
   187.600006       1.01354098    
   187.699997       1.01374686    
   187.800003       1.01385140    
   187.899994       1.01396883    
   188.000000       1.01436210    
   188.100006       1.01490951    
   188.199997       1.01513374    
   188.300003       1.01534653    
   188.399994       1.01539016    
   188.500000       1.01565588    
   188.600006       1.01599395    
   188.699997       1.01624918    
   188.800003       1.01650798    
   188.899994       1.01713014    
   189.000000       1.01736820    
   189.100006       1.01748550    
   189.199997       1.01770401    
   189.300003       1.01808119    
   189.399994       1.01838827    
   189.500000       1.01863205    
   189.600006       1.01883328    
   189.699997       1.01923227    
   189.800003       1.01956010    
   189.899994       1.01958644    
   190.000000       1.01980960    
   190.100006       1.01999366    
   190.199997       1.02003849    
   190.300003       1.02030528    
   190.399994       1.02049506    
   190.500000       1.02105272    
   190.600006       1.02148867    
   190.699997       1.02165771    
   190.800003       1.02199459    
   190.899994       1.02214301    
   191.000000       1.02225101    
   191.100006       1.02251899    
   191.199997       1.02274907    
   191.300003       1.02307451    
   191.399994       1.02338386    
   191.500000       1.02357125    
   191.600006       1.02376568    
   191.699997       1.02403355    
   191.800003       1.02426350    
   191.899994       1.02466261    
   192.000000       1.02509046    
   192.100006       1.02528822    
   192.199997       1.02574933    
   192.300003       1.02582073    
   192.399994       1.02590346    
   192.500000       1.02600813    
   192.600006       1.02622318    
   192.699997       1.02630603    
   192.800003       1.02658308    
   192.899994       1.02686489    
   193.000000       1.02696145    
   193.100006       1.02715123    
   193.199997       1.02765489    
   193.300003       1.02791715    
   193.399994       1.02811027    
   193.500000       1.02827013    
   193.600006       1.02900624    
   193.699997       1.02922702    
   193.800003       1.02934432    
   193.899994       1.02967429    
   194.000000       1.02996182    
   194.100006       1.03004813    
   194.199997       1.03030682    
   194.300003       1.03040564    
   194.399994       1.03059888    
   194.500000       1.03075993    
   194.600006       1.03105891    
   194.699997       1.03114295    
   194.800003       1.03138781    
   194.899994       1.03145337    
   195.000000       1.03160179    
   195.100006       1.03189957    
   195.199997       1.03203177    
   195.300003       1.03226876    
   195.399994       1.03257811    
   195.500000       1.03308642    
   195.600006       1.03323126    
   195.699997       1.03347051    
   195.800003       1.03365099    
   195.899994       1.03387880    
   196.000000       1.03398907    
   196.100006       1.03411210    
   196.199997       1.03454566    
   196.300003       1.03502297    
   196.399994       1.03502297    
   196.500000       1.03563130    
   196.600006       1.03575206    
   196.699997       1.03597403    
   196.800003       1.03613734    
   196.899994       1.03638232    
   197.000000       1.03686190    
   197.100006       1.03693318    
   197.199997       1.03695381    
   197.300003       1.03726661    
   197.399994       1.03735054    
   197.500000       1.03755987    
   197.600006       1.03772199    
   197.699997       1.03779912    
   197.800003       1.03803599    
   197.899994       1.03824532    
   198.000000       1.03846610    
   198.100006       1.03873515    
   198.199997       1.03899395    
   198.300003       1.03929865    
   198.399994       1.03956544    
   198.500000       1.03988171    
   198.600006       1.03998172    
   198.699997       1.04004264    
   198.800003       1.04004264    
   198.899994       1.04034054    
   199.000000       1.04046369    
   199.100006       1.04063046    
   199.199997       1.04096615    
   199.300003       1.04133761    
   199.399994       1.04142618    
   199.500000       1.04152966    
   199.600006       1.04177701    
   199.699997       1.04197705    
   199.800003       1.04210806    
   199.899994       1.04234278    
   200.000000       1.04235077    
   200.100006       1.04253817    
   200.199997       1.04274642    
   200.300003       1.04303968    
   200.399994       1.04339612    
   200.500000       1.04341567    
   200.600006       1.04367781    
   200.699997       1.04389524    
   200.800003       1.04414821    
   200.899994       1.04440808    
   201.000000       1.04457486    
   201.100006       1.04487395    
   201.199997       1.04528213    
   201.300003       1.04533851    
   201.399994       1.04538333    
   201.500000       1.04541433    
   201.600006       1.04564214    
   201.699997       1.04581344    
   201.800003       1.04596519    
   201.899994       1.04623890    
   202.000000       1.04658961    
   202.100006       1.04675305    
   202.199997       1.04675305    
   202.300003       1.04700029    
   202.399994       1.04708302    
   202.500000       1.04726815    
   202.600006       1.04735553    
   202.699997       1.04769361    
   202.800003       1.04784775    
   202.899994       1.04799724    
   203.000000       1.04811800    
   203.100006       1.04844463    
   203.199997       1.04881954    
   203.300003       1.04930830    
   203.399994       1.04942322    
   203.500000       1.04958773    
   203.600006       1.04975569    
   203.699997       1.04999137    
   203.800003       1.05026960    
   203.899994       1.05032027    
   204.000000       1.05043757    
   204.100006       1.05051923    
   204.199997       1.05082977    
   204.300003       1.05089986    
   204.399994       1.05133462    
   204.500000       1.05164051    
   204.600006       1.05213845    
   204.699997       1.05225921    
   204.800003       1.05234778    
   204.899994       1.05236495    
   205.000000       1.05255008    
   205.100006       1.05299294    
   205.199997       1.05318844    
   205.300003       1.05341148    
   205.399994       1.05377257    
   205.500000       1.05410147    
   205.600006       1.05428779    
   205.699997       1.05439818    
   205.800003       1.05474663    
   205.899994       1.05486393    
   206.000000       1.05487776    
   206.100006       1.05490994    
   206.199997       1.05525148    
   206.300003       1.05525148    
   206.399994       1.05530787    
   206.500000       1.05563903    
   206.600006       1.05580008    
   206.699997       1.05601501    
   206.800003       1.05618644    
   206.899994       1.05629230    
   207.000000       1.05636001    
   207.100006       1.05659580    
   207.199997       1.05679822    
   207.300003       1.05700982    
   207.399994       1.05702019    
   207.500000       1.05725133    
   207.600006       1.05730891    
   207.699997       1.05746174    
   207.800003       1.05777001    
   207.899994       1.05777001    
   208.000000       1.05791140    
   208.100006       1.05815291    
   208.199997       1.05847716    
   208.300003       1.05858874    
   208.399994       1.05873942    
   208.500000       1.05887628    
   208.600006       1.05914998    
   208.699997       1.05924428    
   208.800003       1.05928338    
   208.899994       1.05935585    
   209.000000       1.05970538    
   209.100006       1.05984807    
   209.199997       1.05992627    
   209.300003       1.06034017    
   209.399994       1.06043339    
   209.500000       1.06073129    
   209.600006       1.06104863    
   209.699997       1.06115675    
   209.800003       1.06141782    
   209.899994       1.06191683    
   210.000000       1.06227458    
   210.100006       1.06257117    
   210.199997       1.06282079    
   210.300003       1.06289899    
   210.399994       1.06293583    
   210.500000       1.06324053    
   210.600006       1.06352925    
   210.699997       1.06370401    
   210.800003       1.06405127    
   210.899994       1.06451821    
   211.000000       1.06480563    
   211.100006       1.06520820    
   211.199997       1.06533813    
   211.300003       1.06550944    
   211.399994       1.06551170    
   211.500000       1.06567276    
   211.600006       1.06597638    
   211.699997       1.06622136    
   211.800003       1.06636739    
   211.899994       1.06665146    
   212.000000       1.06683314    
   212.100006       1.06693196    
   212.199997       1.06707001    
   212.300003       1.06743002    
   212.399994       1.06755757    
   212.500000       1.06770706    
   212.600006       1.06791759    
   212.699997       1.06820965    
   212.800003       1.06835806    
   212.899994       1.06852818    
   213.000000       1.06871915    
   213.100006       1.06891119    
   213.199997       1.06902850    
   213.300003       1.06917334    
   213.399994       1.06961262    
   213.500000       1.07000601    
   213.600006       1.07016695    
   213.699997       1.07040846    
   213.800003       1.07053733    
   213.899994       1.07094216    
   214.000000       1.07107198    
   214.100006       1.07148254    
   214.199997       1.07171488    
   214.300003       1.07185173    
   214.399994       1.07199323    
   214.500000       1.07239103    
   214.600006       1.07280159    
   214.699997       1.07332373    
   214.800003       1.07348812    
   214.899994       1.07392979    
   215.000000       1.07409084    
   215.100006       1.07457614    
   215.199997       1.07466578    
   215.300003       1.07485664    
   215.399994       1.07501078    
   215.500000       1.07535231    
   215.600006       1.07555938    
   215.699997       1.07587898    
   215.800003       1.07609975    
   215.899994       1.07621145    
   216.000000       1.07642531    
   216.100006       1.07653797    
   216.199997       1.07685423    
   216.300003       1.07705200    
   216.399994       1.07727969    
   216.500000       1.07732570    
   216.600006       1.07761323    
   216.699997       1.07773161    
   216.800003       1.07810199    
   216.899994       1.07832861    
   217.000000       1.07865286    
   217.100006       1.07878625    
   217.199997       1.07901859    
   217.300003       1.07907140    
   217.399994       1.07926238    
   217.500000       1.07935202    
   217.600006       1.07956707    
   217.699997       1.07965565    
   217.800003       1.07980049    
   217.899994       1.08021688    
   218.000000       1.08044338    
   218.100006       1.08048820    
   218.199997       1.08083093    
   218.300003       1.08130133    
   218.399994       1.08174860    
   218.500000       1.08214653    
   218.600006       1.08226955    
   218.699997       1.08242714    
   218.800003       1.08268011    
   218.899994       1.08305848    
   219.000000       1.08313668    
   219.100006       1.08324587    
   219.199997       1.08330691    
   219.300003       1.08347130    
   219.399994       1.08405554    
   219.500000       1.08414066    
   219.600006       1.08444071    
   219.699997       1.08520091    
   219.800003       1.08525836    
   219.899994       1.08544242    
   220.000000       1.08568048    
   220.100006       1.08588171    
   220.199997       1.08626699    
   220.300003       1.08668566    
   220.399994       1.08687532    
   220.500000       1.08698571    
   220.600006       1.08725142    
   220.699997       1.08745956    
   220.800003       1.08765268    
   220.899994       1.08779073    
   221.000000       1.08798051    
   221.100006       1.08822894    
   221.199997       1.08829784    
   221.300003       1.08846700    
   221.399994       1.08871651    
   221.500000       1.08896255    
   221.600006       1.08906949    
   221.699997       1.08923519    
   221.800003       1.08954215    
   221.899994       1.08986878    
   222.000000       1.09028041    
   222.100006       1.09046674    
   222.199997       1.09053004    
   222.300003       1.09082556    
   222.399994       1.09109235    
   222.500000       1.09147191    
   222.600006       1.09151554    
   222.699997       1.09171569    
   222.800003       1.09186518    
   222.899994       1.09186518    
   223.000000       1.09224808    
   223.100006       1.09224808    
   223.199997       1.09256434    
   223.300003       1.09299791    
   223.399994       1.09327388    
   223.500000       1.09330726    
   223.600006       1.09348905    
   223.699997       1.09375000    
   223.800003       1.09377301    
   223.899994       1.09396744    
   224.000000       1.09403288    
   224.100006       1.09449863    
   224.199997       1.09481382    
   224.300003       1.09481382    
   224.399994       1.09529674    
   224.500000       1.09540021    
   224.600006       1.09548199    
   224.699997       1.09574187    
   224.800003       1.09612358    
   224.899994       1.09644568    
   225.000000       1.09661126    
   225.100006       1.09686768    
   225.199997       1.09709775    
   225.300003       1.09725285    
   225.399994       1.09746110    
   225.500000       1.09754050    
   225.600006       1.09776461    
   225.699997       1.09830284    
   225.800003       1.09850645    
   225.899994       1.09873295    
   226.000000       1.09898829    
   226.100006       1.09915161    
   226.199997       1.09925735    
   226.300003       1.09966099    
   226.399994       1.10007393    
   226.500000       1.10025096    
   226.600006       1.10054302    
   226.699997       1.10054302    
   226.800003       1.10082257    
   226.899994       1.10097325    
   227.000000       1.10127103    
   227.100006       1.10141706    
   227.199997       1.10141706    
   227.300003       1.10162866    
   227.399994       1.10188282    
   227.500000       1.10221756    
   227.600006       1.10242558    
   227.699997       1.10264528    
   227.800003       1.10295236    
   227.899994       1.10319495    
   228.000000       1.10335708    
   228.100006       1.10352159    
   228.199997       1.10387003    
   228.300003       1.10399890    
   228.399994       1.10408390    
   228.500000       1.10440016    
   228.600006       1.10440016    
   228.699997       1.10446811    
   228.800003       1.10461986    
   228.899994       1.10467732    
   229.000000       1.10487509    
   229.100006       1.10489929    
   229.199997       1.10514879    
   229.300003       1.10525692    
   229.399994       1.10548353    
   229.500000       1.10572612    
   229.600006       1.10605502    
   229.699997       1.10628271    
   229.800003       1.10632992    
   229.899994       1.10648394    
   230.000000       1.10673010    
   230.100006       1.10704052    
   230.199997       1.10727632    
   230.300003       1.10755813    
   230.399994       1.10767198    
   230.500000       1.10785127    
   230.600006       1.10807562    
   230.699997       1.10830212    
   230.800003       1.10858381    
   230.899994       1.10876894    
   231.000000       1.10898530    
   231.100006       1.10904849    
   231.199997       1.10917151    
   231.300003       1.10931993    
   231.399994       1.10960734    
   231.500000       1.11010540    
   231.600006       1.11021805    
   231.699997       1.11045837    
   231.800003       1.11068487    
   231.899994       1.11096668    
   232.000000       1.11149228    
   232.100006       1.11165094    
   232.199997       1.11196375    
   232.300003       1.11240530    
   232.399994       1.11259162    
   232.500000       1.11294925    
   232.600006       1.11319077    
   232.699997       1.11358631    
   232.800003       1.11371970    
   232.899994       1.11398196    
   233.000000       1.11411190    
   233.100006       1.11424994    
   233.199997       1.11441207    
   233.300003       1.11467195    
   233.399994       1.11504459    
   233.500000       1.11517227    
   233.600006       1.11546087    
   233.699997       1.11546087    
   233.800003       1.11564255    
   233.899994       1.11576903    
   234.000000       1.11582541    
   234.100006       1.11613369    
   234.199997       1.11635780    
   234.300003       1.11648321    
   234.399994       1.11659360    
   234.500000       1.11691439    
   234.600006       1.11717558    
   234.699997       1.11728823    
   234.800003       1.11746299    
   234.899994       1.11778963    
   235.000000       1.11782289    
   235.100006       1.11790919    
   235.199997       1.11793458    
   235.300003       1.11809552    
   235.399994       1.11813927    
   235.500000       1.11831856    
   235.600006       1.11852562    
   235.699997       1.11860728    
   235.800003       1.11871076    
   235.899994       1.11887181    
   236.000000       1.11930072    
   236.100006       1.11944103    
   236.199997       1.11967444    
   236.300003       1.11985958    
   236.399994       1.11999989    
   236.500000       1.12061858    
   236.600006       1.12091994    
   236.699997       1.12099695    
   236.800003       1.12108552    
   236.899994       1.12125003    
   237.000000       1.12166750    
   237.100006       1.12186754    
   237.199997       1.12224472    
   237.300003       1.12247467    
   237.399994       1.12268627    
   237.500000       1.12289107    
   237.600006       1.12297499    
   237.699997       1.12349129    
   237.800003       1.12392724    
   237.899994       1.12413990    
   238.000000       1.12413990    
   238.100006       1.12444580    
   238.199997       1.12470686    
   238.300003       1.12487018    
   238.399994       1.12487018    
   238.500000       1.12511742    
   238.600006       1.12528300    
   238.699997       1.12541878    
   238.800003       1.12566376    
   238.899994       1.12599599    
   239.000000       1.12608695    
   239.100006       1.12612486    
   239.199997       1.12624681    
   239.300003       1.12636518    
   239.399994       1.12652731    
   239.500000       1.12679303    
   239.600006       1.12715638    
   239.699997       1.12724149    
   239.800003       1.12746000    
   239.899994       1.12770724    
   240.000000       1.12806141    
   240.100006       1.12826037    
   240.199997       1.12860644    
   240.300003       1.12896764    
   240.399994       1.12920225    
   240.500000       1.12929308    
   240.600006       1.12949085    
   240.699997       1.12953568    
   240.800003       1.12970126    
   240.899994       1.12997615    
   241.000000       1.13029814    
   241.100006       1.13038671    
   241.199997       1.13067186    
   241.300003       1.13078237    
   241.399994       1.13095021    
   241.500000       1.13111126    
   241.600006       1.13136995    
   241.699997       1.13168848    
   241.800003       1.13206685    
   241.899994       1.13237619    
   242.000000       1.13247395    
   242.100006       1.13262463    
   242.199997       1.13282931    
   242.300003       1.13286150    
   242.399994       1.13320887    
   242.500000       1.13335598    
   242.600006       1.13350904    
   242.699997       1.13356304    
   242.800003       1.13382638    
   242.899994       1.13398969    
   243.000000       1.13419318    
   243.100006       1.13433468    
   243.199997       1.13486362    
   243.300003       1.13510168    
   243.399994       1.13523400    
   243.500000       1.13547778    
   243.600006       1.13572276    
   243.699997       1.13579059    
   243.800003       1.13602865    
   243.899994       1.13660824    
   244.000000       1.13686931    
   244.100006       1.13698995    
   244.199997       1.13726950    
   244.300003       1.13739479    
   244.399994       1.13742352    
   244.500000       1.13753283    
   244.600006       1.13755131    
   244.699997       1.13782382    
   244.800003       1.13811707    
   244.899994       1.13845980    
   245.000000       1.13856089    
   245.100006       1.13872313    
   245.199997       1.13907731    
   245.300003       1.13939357    
   245.399994       1.13947749    
   245.500000       1.13960278    
   245.600006       1.13975585    
   245.699997       1.14012146    
   245.800003       1.14019740    
   245.899994       1.14032042    
   246.000000       1.14054811    
   246.100006       1.14070332    
   246.199997       1.14090002    
   246.300003       1.14123356    
   246.399994       1.14133012    
   246.500000       1.14165449    
   246.600006       1.14182353    
   246.699997       1.14191902    
   246.800003       1.14221334    
   246.899994       1.14243639    
   247.000000       1.14252841    
   247.100006       1.14285505    
   247.199997       1.14291131    
   247.300003       1.14311039    
   247.399994       1.14323568    
   247.500000       1.14323568    
   247.600006       1.14368880    
   247.699997       1.14384973    
   247.800003       1.14412463    
   247.899994       1.14430285    
   248.000000       1.14439607    
   248.100006       1.14480996    
   248.199997       1.14504230    
   248.300003       1.14534020    
   248.399994       1.14544249    
   248.500000       1.14578414    
   248.600006       1.14589441    
   248.699997       1.14612675    
   248.800003       1.14625216    
   248.899994       1.14662135    
   249.000000       1.14680409    
   249.100006       1.14703763    
   249.199997       1.14728367    
   249.300003       1.14747453    
   249.399994       1.14764822    
   249.500000       1.14789665    
   249.600006       1.14811969    
   249.699997       1.14837968    
   249.800003       1.14853609    
   249.899994       1.14866590    
   250.000000       1.14866590    
   250.100006       1.14888108    
   250.199997       1.14922607    
   250.300003       1.14955378    
   250.399994       1.14977455    
   250.500000       1.15012646    
   250.600006       1.15026438    
   250.699997       1.15072453    
   250.800003       1.15078199    
   250.899994       1.15102351    
   251.000000       1.15112698    
   251.100006       1.15134549    
   251.199997       1.15154099    
   251.300003       1.15169048    
   251.399994       1.15198946    
   251.500000       1.15220797    
   251.600006       1.15234601    
   251.699997       1.15267944    
   251.800003       1.15282893    
   251.899994       1.15301299    
   252.000000       1.15348446    
   252.100006       1.15379488    
   252.199997       1.15402496    
   252.300003       1.15418601    
   252.399994       1.15431249    
   252.500000       1.15477252    
   252.600006       1.15481842    
   252.699997       1.15499103    
   252.800003       1.15524399    
   252.899994       1.15542793    
   253.000000       1.15571547    
   253.100006       1.15581894    
   253.199997       1.15597999    
   253.300003       1.15622139    
   253.399994       1.15633643    
   253.500000       1.15647447    
   253.600006       1.15672743    
   253.699997       1.15702641    
   253.800003       1.15712988    
   253.899994       1.15790045    
   254.000000       1.15817642    
   254.100006       1.15831447    
   254.199997       1.15842938    
   254.300003       1.15886641    
   254.399994       1.15894687    
   254.500000       1.15903890    
   254.600006       1.15914237    
   254.699997       1.15936089    
   254.800003       1.15961397    
   254.899994       1.15974057    
   255.000000       1.15995896    
   255.100006       1.16007400    
   255.199997       1.16031551    
   255.300003       1.16053402    
   255.399994       1.16066039    
   255.500000       1.16100550    
   255.600006       1.16100550    
   255.699997       1.16133904    
   255.800003       1.16167247    
   255.899994       1.16175306    
   256.000000       1.16205204    
   256.100006       1.16227043    
   256.200012       1.16242003    
   256.299988       1.16277647    
   256.399994       1.16294897    
   256.500000       1.16297185    
   256.600006       1.16310990    
   256.700012       1.16342044    
   256.799988       1.16366208    
   256.899994       1.16371942    
   257.000000       1.16399539    
   257.100006       1.16417956    
   257.200012       1.16430593    
   257.299988       1.16453600    
   257.399994       1.16462791    
   257.500000       1.16480041    
   257.600006       1.16523743    
   257.700012       1.16532946    
   257.799988       1.16553640    
   257.899994       1.16582394    
   258.000000       1.16584694    
   258.100006       1.16621494    
   258.200012       1.16637599    
   258.299988       1.16670942    
   258.399994       1.16682446    
   258.500000       1.16701996    
   258.600006       1.16749156    
   258.700012       1.16766393    
   258.799988       1.16796291    
   258.899994       1.16796291    
   259.000000       1.16820455    
   259.100006       1.16865289    
   259.200012       1.16894042    
   259.299988       1.16930854    
   259.399994       1.16951549    
   259.500000       1.16958451    
   259.600006       1.16984892    
   259.700012       1.16988349    
   259.799988       1.17009044    
   259.899994       1.17014790    
   260.000000       1.17024004    
   260.100006       1.17048144    
   260.200012       1.17052758    
   260.299988       1.17074585    
   260.399994       1.17091846    
   260.500000       1.17120600    
   260.600006       1.17150497    
   260.700012       1.17173505    
   260.799988       1.17188442    
   260.899994       1.17202246    
   261.000000       1.17224097    
   261.100006       1.17241347    
   261.200012       1.17296553    
   261.299988       1.17316103    
   261.399994       1.17337942    
   261.500000       1.17372453    
   261.600006       1.17382801    
   261.700012       1.17414999    
   261.799988       1.17431092    
   261.899994       1.17457557    
   262.000000       1.17517352    
   262.100006       1.17546105    
   262.200012       1.17593241    
   262.299988       1.17612791    
   262.399994       1.17633498    
   262.500000       1.17648447    
   262.600006       1.17679501    
   262.700012       1.17703640    
   262.799988       1.17714000    
   262.899994       1.17734694    
   263.000000       1.17755401    
   263.100006       1.17784142    
   263.200012       1.17807150    
   263.299988       1.17848551    
   263.399994       1.17870402    
   263.500000       1.17876148    
   263.600006       1.17896843    
   263.700012       1.17907202    
   263.799988       1.17954338    
   263.899994       1.17962408    
   264.000000       1.17985392    
   264.100006       1.17995739    
   264.200012       1.18023360    
   264.299988       1.18030250    
   264.399994       1.18041754    
   264.500000       1.18053257    
   264.600006       1.18080854    
   264.700012       1.18108451    
   264.799988       1.18119943    
   264.899994       1.18138349    
   265.000000       1.18155587    
   265.100006       1.18156743    
   265.200012       1.18185496    
   265.299988       1.18194699    
   265.399994       1.18230343    
   265.500000       1.18249893    
   265.600006       1.18257940    
   265.700012       1.18275201    
   265.799988       1.18290150    
   265.899994       1.18303955    
   266.000000       1.18306243    
   266.100006       1.18329239    
   266.200012       1.18332696    
   266.299988       1.18367195    
   266.399994       1.18391347    
   266.500000       1.18400550    
   266.600006       1.18414354    
   266.700012       1.18437338    
   266.799988       1.18458045    
   266.899994       1.18474150    
   267.000000       1.18499446    
   267.100006       1.18508637    
   267.200012       1.18550038    
   267.299988       1.18562698    
   267.399994       1.18591440    
   267.500000       1.18616748    
   267.600006       1.18651247    
   267.700012       1.18663895    
   267.799988       1.18693793    
   267.899994       1.18735194    
   268.000000       1.18804193    
   268.100006       1.18824899    
   268.200012       1.18832946    
   268.299988       1.18853641    
   268.399994       1.18866301    
   268.500000       1.18878949    
   268.600006       1.18914592    
   268.700012       1.18914592    
   268.799988       1.18927252    
   268.899994       1.18965197    
   269.000000       1.18974388    
   269.100006       1.19004297    
   269.200012       1.19021547    
   269.299988       1.19065249    
   269.399994       1.19077897    
   269.500000       1.19113553    
   269.600006       1.19145739    
   269.700012       1.19180250    
   269.799988       1.19196343    
   269.899994       1.19200945    
   270.000000       1.19245791    
   270.100006       1.19259596    
   270.200012       1.19272256    
   270.299988       1.19351602    
   270.399994       1.19381499    
   270.500000       1.19440150    
   270.600006       1.19451642    
   270.700012       1.19466603    
   270.799988       1.19472349    
   270.899994       1.19511449    
   271.000000       1.19537890    
   271.100006       1.19542491    
   271.200012       1.19582748    
   271.299988       1.19625294    
   271.399994       1.19648302    
   271.500000       1.19691992    
   271.600006       1.19695449    
   271.700012       1.19725347    
   271.799988       1.19778252    
   271.899994       1.19788599    
   272.000000       1.19790888    
   272.100006       1.19807005    
   272.200012       1.19810438    
   272.299988       1.19821942    
   272.399994       1.19843793    
   272.500000       1.19859898    
   272.600006       1.19886351    
   272.700012       1.19901288    
   272.799988       1.19913948    
   272.899994       1.19931209    
   273.000000       1.19958806    
   273.100006       1.19971454    
   273.200012       1.20011699    
   273.299988       1.20022058    
   273.399994       1.20040452    
   273.500000       1.20074940    
   273.600006       1.20096791    
   273.700012       1.20103693    
   273.799988       1.20129001    
   273.899994       1.20155442    
   274.000000       1.20178449    
   274.100006       1.20194542    
   274.200012       1.20207191    
   274.299988       1.20214093    
   274.399994       1.20252049    
   274.500000       1.20294607    
   274.600006       1.20344055    
   274.700012       1.20361304    
   274.799988       1.20370495    
   274.899994       1.20385456    
   275.000000       1.20399249    
   275.100006       1.20401549    
   275.200012       1.20444107    
   275.299988       1.20454454    
   275.399994       1.20457888    
   275.500000       1.20485508    
   275.600006       1.20506203    
   275.700012       1.20580947    
   275.799988       1.20616603    
   275.899994       1.20637298    
   276.000000       1.20651090    
   276.100006       1.20659137    
   276.200012       1.20661449    
   276.299988       1.20690191    
   276.399994       1.20699394    
   276.500000       1.20716655    
   276.600006       1.20748854    
   276.700012       1.20770693    
   276.799988       1.20777607    
   276.899994       1.20801747    
   277.000000       1.20827055    
   277.100006       1.20847750    
   277.200012       1.20897198    
   277.299988       1.20950103    
   277.399994       1.20981157    
   277.500000       1.20988047    
   277.600006       1.21012187    
   277.700012       1.21030605    
   277.799988       1.21055901    
   277.899994       1.21066248    
   278.000000       1.21075439    
   278.100006       1.21090400    
   278.200012       1.21127200    
   278.299988       1.21160555    
   278.399994       1.21169746    
   278.500000       1.21198499    
   278.600006       1.21218050    
   278.700012       1.21287048    
   278.799988       1.21305442    
   278.899994       1.21312356    
   279.000000       1.21331906    
   279.100006       1.21380198    
   279.200012       1.21383655    
   279.299988       1.21429646    
   279.399994       1.21439993    
   279.500000       1.21463001    
   279.600006       1.21490598    
   279.700012       1.21513605    
   279.799988       1.21560740    
   279.899994       1.21586049    
   280.000000       1.21613646    
   280.100006       1.21628594    
   280.200012       1.21671140    
   280.299988       1.21704495    
   280.399994       1.21742451    
   280.500000       1.21770048    
   280.600006       1.21812594    
   280.700012       1.21812594    
   280.799988       1.21820641    
   280.899994       1.21833301    
   281.000000       1.21856296    
   281.100006       1.21885049    
   281.200012       1.21914947    
   281.299988       1.21925294    
   281.399994       1.21947145    
   281.500000       1.21978199    
   281.600006       1.21990836    
   281.700012       1.22018456    
   281.799988       1.22048354    
   281.899994       1.22052944    
   282.000000       1.22065592    
   282.100006       1.22095501    
   282.200012       1.22105849    
   282.299988       1.22126544    
   282.399994       1.22161055    
   282.500000       1.22186351    
   282.600006       1.22195542    
   282.700012       1.22230053    
   282.799988       1.22246146    
   282.899994       1.22259951    
   283.000000       1.22294438    
   283.100006       1.22308242    
   283.200012       1.22312856    
   283.299988       1.22320902    
   283.399994       1.22350800    
   283.500000       1.22393358    
   283.600006       1.22427845    
   283.700012       1.22438192    
   283.799988       1.22447395    
   283.899994       1.22461200    
   284.000000       1.22494555    
   284.100006       1.22526741    
   284.200012       1.22527897    
   284.299988       1.22546291    
   284.399994       1.22578490    
   284.500000       1.22600341    
   284.600006       1.22608387    
   284.700012       1.22662449    
   284.799988       1.22706151    
   284.899994       1.22715354    
   285.000000       1.22732592    
   285.100006       1.22753298    
   285.200012       1.22762501    
   285.299988       1.22778594    
   285.399994       1.22780895    
   285.500000       1.22792399    
   285.600006       1.22839546    
   285.700012       1.22855651    
   285.799988       1.22902799    
   285.899994       1.22936153    
   286.000000       1.22940743    
   286.100006       1.22969508    
   286.200012       1.22983301    
   286.299988       1.23031592    
   286.399994       1.23051143    
   286.500000       1.23068404    
   286.600006       1.23124743    
   286.700012       1.23200655    
   286.799988       1.23220205    
   286.899994       1.23229396    
   287.000000       1.23260450    
   287.100006       1.23290348    
   287.200012       1.23311055    
   287.299988       1.23330605    
   287.399994       1.23376596    
   287.500000       1.23390400    
   287.600006       1.23415697    
   287.700012       1.23434103    
   287.799988       1.23457098    
   287.899994       1.23464000    
   288.000000       1.23492754    
   288.100006       1.23496187    
   288.200012       1.23506546    
   288.299988       1.23536444    
   288.399994       1.23549092    
   288.500000       1.23551404    
   288.600006       1.23600852    
   288.700012       1.23653746    
   288.799988       1.23667538    
   288.899994       1.23670995    
   289.000000       1.23687088    
   289.100006       1.23716986    
   289.200012       1.23733103    
   289.299988       1.23764145    
   289.399994       1.23788297    
   289.500000       1.23830843    
   289.600006       1.23861897    
   289.700012       1.23894095    
   289.799988       1.23909044    
   289.899994       1.23920548    
   290.000000       1.23956203    
   290.100006       1.24012542    
   290.200012       1.24032092    
   290.299988       1.24037850    
   290.399994       1.24091887    
   290.500000       1.24101090    
   290.600006       1.24120653    
   290.700012       1.24155152    
   290.799988       1.24160910    
   290.899994       1.24182737    
   291.000000       1.24196553    
   291.100006       1.24211502    
   291.200012       1.24235642    
   291.299988       1.24262094    
   291.399994       1.24262094    
   291.500000       1.24278200    
   291.600006       1.24306941    
   291.700012       1.24321902    
   291.799988       1.24348342    
   291.899994       1.24370205    
   292.000000       1.24396646    
   292.100006       1.24396646    
   292.200012       1.24450696    
   292.299988       1.24486339    
   292.399994       1.24504745    
   292.500000       1.24532354    
   292.600006       1.24584103    
   292.700012       1.24584103    
   292.799988       1.24620903    
   292.899994       1.24679542    
   293.000000       1.24712896    
   293.100006       1.24758899    
   293.200012       1.24778438    
   293.299988       1.24817538    
   293.399994       1.24817538    
   293.500000       1.24826753    
   293.600006       1.24894595    
   293.700012       1.24922192    
   293.799988       1.24937153    
   293.899994       1.24956703    
   294.000000       1.24985445    
   294.100006       1.25011897    
   294.200012       1.25044096    
   294.299988       1.25073993    
   294.399994       1.25091243    
   294.500000       1.25110793    
   294.600006       1.25141847    
   294.700012       1.25164843    
   294.799988       1.25177503    
   294.899994       1.25193596    
   295.000000       1.25202799    
   295.100006       1.25220048    
   295.200012       1.25258005    
   295.299988       1.25313187    
   295.399994       1.25321257    
   295.500000       1.25331604    
   295.600006       1.25353444    
   295.700012       1.25387943    
   295.799988       1.25418997    
   295.899994       1.25440848    
   296.000000       1.25481105    
   296.100006       1.25499499    
   296.200012       1.25521350    
   296.299988       1.25531697    
   296.399994       1.25566196    
   296.500000       1.25582302    
   296.600006       1.25613356    
   296.700012       1.25629449    
   296.799988       1.25693858    
   296.899994       1.25723755    
   297.000000       1.25723755    
   297.100006       1.25734103    
   297.200012       1.25738692    
   297.299988       1.25758243    
   297.399994       1.25761700    
   297.500000       1.25773203    
   297.600006       1.25795054    
   297.700012       1.25806546    
   297.799988       1.25824952    
   297.899994       1.25858295    
   298.000000       1.25869799    
   298.100006       1.25897396    
   298.200012       1.25931895    
   298.299988       1.25962949    
   298.399994       1.26043451    
   298.500000       1.26049197    
   298.600006       1.26069891    
   298.700012       1.26081395    
   298.799988       1.26109004    
   298.899994       1.26141191    
   299.000000       1.26146948    
   299.100006       1.26178002    
   299.200012       1.26200986    
   299.299988       1.26225150    
   299.399994       1.26237798    
   299.500000       1.26271141    
   299.600006       1.26282644    
   299.700012       1.26311386    
   299.799988       1.26404548    
   299.899994       1.26422942    
   300.000000       1.26434445    
   300.100006       1.26493096    
   300.200012       1.26524138    
   300.299988       1.26539099    
   300.399994       1.26557493    
   300.500000       1.26571298    
   300.600006       1.26618445    
   300.700012       1.26675940    
   300.799988       1.26694357    
   300.899994       1.26705837    
   301.000000       1.26735747    
   301.100006       1.26770246    
   301.200012       1.26787496    
   301.299988       1.26807046    
   301.399994       1.26834655    
   301.500000       1.26853049    
   301.600006       1.26881802    
   301.700012       1.26905954    
   301.799988       1.26916301    
   301.899994       1.26926649    
   302.000000       1.26961148    
   302.100006       1.26978397    
   302.200012       1.27022099    
   302.299988       1.27050841    
   302.399994       1.27056599    
   302.500000       1.27073848    
   302.600006       1.27109492    
   302.700012       1.27117550    
   302.799988       1.27129042    
   302.899994       1.27139390    
   303.000000       1.27173901    
   303.100006       1.27195752    
   303.200012       1.27203798    
   303.299988       1.27216446    
   303.399994       1.27239454    
   303.500000       1.27267051    
   303.600006       1.27273941    
   303.700012       1.27286601    
   303.799988       1.27286601    
   303.899994       1.27311897    
   304.000000       1.27330303    
   304.100006       1.27338350    
   304.200012       1.27348697    
   304.299988       1.27398145    
   304.399994       1.27418852    
   304.500000       1.27436101    
   304.600006       1.27447593    
   304.700012       1.27480948    
   304.799988       1.27523494    
   304.899994       1.27533841    
   305.000000       1.27590203    
   305.100006       1.27649999    
   305.200012       1.27663803    
   305.299988       1.27674139    
   305.399994       1.27684486    
   305.500000       1.27692556    
   305.600006       1.27740848    
   305.700012       1.27787995    
   305.799988       1.27802956    
   305.899994       1.27827096    
   306.000000       1.27844357    
   306.100006       1.27900696    
   306.200012       1.27908742    
   306.299988       1.27931750    
   306.399994       1.27952445    
   306.500000       1.27952445    
   306.600006       1.27974296    
   306.700012       1.28005350    
   306.799988       1.28038692    
   306.899994       1.28059387    
   307.000000       1.28114605    
   307.100006       1.28130698    
   307.200012       1.28131843    
   307.299988       1.28159440    
   307.399994       1.28201997    
   307.500000       1.28239942    
   307.600006       1.28293991    
   307.700012       1.28306651    
   307.799988       1.28313541    
   307.899994       1.28334248    
   308.000000       1.28361845    
   308.100006       1.28376794    
   308.200012       1.28388298    
   308.299988       1.28398657    
   308.399994       1.28429699    
   308.500000       1.28454995    
   308.600006       1.28479147    
   308.700012       1.28497553    
   308.799988       1.28514791    
   308.899994       1.28532052    
   309.000000       1.28571153    
   309.100006       1.28614843    
   309.200012       1.28655088    
   309.299988       1.28699946    
   309.399994       1.28699946    
   309.500000       1.28710294    
   309.600006       1.28739047    
   309.700012       1.28740203    
   309.799988       1.28771245    
   309.899994       1.28796542    
   310.000000       1.28845990    
   310.100006       1.28874755    
   310.200012       1.28902352    
   310.299988       1.28948343    
   310.399994       1.28951800    
   310.500000       1.28965604    
   310.600006       1.28989744    
   310.700012       1.29003549    
   310.799988       1.29015052    
   310.899994       1.29021943    
   311.000000       1.29064500    
   311.100006       1.29093254    
   311.200012       1.29124296    
   311.299988       1.29138088    
   311.399994       1.29189837    
   311.500000       1.29197907    
   311.600006       1.29210544    
   311.700012       1.29234695    
   311.799988       1.29271495    
   311.899994       1.29295647    
   312.000000       1.29350841    
   312.100006       1.29365802    
   312.200012       1.29398000    
   312.299988       1.29435945    
   312.399994       1.29468155    
   312.500000       1.29501486    
   312.600006       1.29540598    
   312.700012       1.29556692    
   312.799988       1.29568195    
   312.899994       1.29584289    
   313.000000       1.29601550    
   313.100006       1.29623389    
   313.200012       1.29630303    
   313.299988       1.29656744    
   313.399994       1.29691255    
   313.500000       1.29726899    
   313.600006       1.29753351    
   313.700012       1.29780948    
   313.799988       1.29803956    
   313.899994       1.29821205    
   314.000000       1.29831553    
   314.100006       1.29861450    
   314.200012       1.29905140    
   314.299988       1.29929292    
   314.399994       1.29943097    
   314.500000       1.29958045    
   314.600006       1.29977596    
   314.700012       1.30008650    
   314.799988       1.30063856    
   314.899994       1.30097187    
   315.000000       1.30116749    
   315.100006       1.30142045    
   315.200012       1.30185747    
   315.299988       1.30207598    
   315.399994       1.30215657    
   315.500000       1.30254745    
   315.600006       1.30262792    
   315.700012       1.30300748    
   315.799988       1.30338705    
   315.899994       1.30359387    
   316.000000       1.30368602    
   316.100006       1.30383551    
   316.200012       1.30418050    
   316.299988       1.30438757    
   316.399994       1.30443347    
   316.500000       1.30485892    
   316.600006       1.30521536    
   316.700012       1.30579054    
   316.799988       1.30595148    
   316.899994       1.30599749    
   317.000000       1.30599749    
   317.100006       1.30646896    
   317.200012       1.30675650    
   317.299988       1.30695200    
   317.399994       1.30709004    
   317.500000       1.30775690    
   317.600006       1.30799854    
   317.700012       1.30802155    
   317.799988       1.30812502    
   317.899994       1.30840099    
   318.000000       1.30865395    
   318.100006       1.30874586    
   318.200012       1.30911398    
   318.299988       1.30936694    
   318.399994       1.30976939    
   318.500000       1.31001103    
   318.600006       1.31012595    
   318.700012       1.31012595    
   318.799988       1.31047094    
   318.899994       1.31088495    
   319.000000       1.31109190    
   319.100006       1.31139100    
   319.200012       1.31151748    
   319.299988       1.31172442    
   319.399994       1.31196606    
   319.500000       1.31246054    
   319.600006       1.31260991    
   319.700012       1.31267893    
   319.799988       1.31323099    
   319.899994       1.31336904    
   320.000000       1.31352997    
   320.100006       1.31363344    
   320.200012       1.31388652    
   320.299988       1.31405902    
   320.399994       1.31421995    
   320.500000       1.31435800    
   320.600006       1.31454194    
   320.700012       1.31466854    
   320.799988       1.31490993    
   320.899994       1.31509399    
   321.000000       1.31528950    
   321.100006       1.31555402    
   321.200012       1.31565750    
   321.299988       1.31580698    
   321.399994       1.31608295    
   321.500000       1.31632447    
   321.600006       1.31668103    
   321.700012       1.31673849    
   321.799988       1.31694543    
   321.899994       1.31706047    
   322.000000       1.31711805    
   322.100006       1.31726742    
   322.200012       1.31749749    
   322.299988       1.31763542    
   322.399994       1.31845188    
   322.500000       1.31875098    
   322.600006       1.31921101    
   322.700012       1.31929147    
   322.799988       1.31948698    
   322.899994       1.31964791    
   323.000000       1.31976295    
   323.100006       1.31994689    
   323.200012       1.32008493    
   323.299988       1.32046437    
   323.399994       1.32064855    
   323.500000       1.32082105    
   323.600006       1.32106245    
   323.700012       1.32134998    
   323.799988       1.32146490    
   323.899994       1.32175255    
   324.000000       1.32195950    
   324.100006       1.32225847    
   324.200012       1.32229292    
   324.299988       1.32260346    
   324.399994       1.32289088    
   324.500000       1.32330489    
   324.600006       1.32399487    
   324.700012       1.32417905    
   324.799988       1.32450092    
   324.899994       1.32481146    
   325.000000       1.32489204    
   325.100006       1.32514501    
   325.200012       1.32547855    
   325.299988       1.32567406    
   325.399994       1.32580054    
   325.500000       1.32609951    
   325.600006       1.32629502    
   325.700012       1.32652497    
   325.799988       1.32663989    
   325.899994       1.32691586    
   326.000000       1.32715750    
   326.100006       1.32723796    
   326.200012       1.32723796    
   326.299988       1.32743347    
   326.399994       1.32775545    
   326.500000       1.32783592    
   326.600006       1.32802010    
   326.700012       1.32839954    
   326.799988       1.32876742    
   326.899994       1.32919300    
   327.000000       1.32935393    
   327.100006       1.32964146    
   327.200012       1.32984841    
   327.299988       1.33012450    
   327.399994       1.33068800    
   327.500000       1.33098698    
   327.600006       1.33121705    
   327.700012       1.33166540    
   327.799988       1.33209097    
   327.899994       1.33260846    
   328.000000       1.33293045    
   328.100006       1.33293045    
   328.200012       1.33320642    
   328.299988       1.33337891    
   328.399994       1.33348238    
   328.500000       1.33357441    
   328.600006       1.33364356    
   328.700012       1.33388495    
   328.799988       1.33390796    
   328.899994       1.33411491    
   329.000000       1.33486247    
   329.100006       1.33486247    
   329.200012       1.33512700    
   329.299988       1.33544898    
   329.399994       1.33560991    
   329.500000       1.33578253    
   329.600006       1.33598948    
   329.700012       1.33627701    
   329.799988       1.33650696    
   329.899994       1.33678305    
   330.000000       1.33712792    
   330.100006       1.33723140    
   330.200012       1.33762240    
   330.299988       1.33781791    
   330.399994       1.33795595    
   330.500000       1.33807099    
   330.600006       1.33839297    
   330.700012       1.33876097    
   330.799988       1.33878398    
   330.899994       1.33908296    
   331.000000       1.33957744    
   331.100006       1.33964646    
   331.200012       1.33995688    
   331.299988       1.34017551    
   331.399994       1.34024441    
   331.500000       1.34057796    
   331.600006       1.34087694    
   331.700012       1.34126794    
   331.799988       1.34146345    
   331.899994       1.34183156    
   332.000000       1.34207296    
   332.100006       1.34231448    
   332.200012       1.34255600    
   332.299988       1.34276295    
   332.399994       1.34311950    
   332.500000       1.34339547    
   332.600006       1.34351051    
   332.700012       1.34374046    
   332.799988       1.34403944    
   332.899994       1.34413147    
   333.000000       1.34445345    
   333.100006       1.34474099    
   333.200012       1.34509742    
   333.299988       1.34517801    
   333.399994       1.34529293    
   333.500000       1.34535050    
   333.600006       1.34556901    
   333.700012       1.34556901    
   333.799988       1.34562647    
   333.899994       1.34584498    
   334.000000       1.34627056    
   334.100006       1.34636247    
   334.200012       1.34671891    
   334.299988       1.34678805    
   334.399994       1.34690297    
   334.500000       1.34730542    
   334.600006       1.34762740    
   334.700012       1.34768498    
   334.799988       1.34792638    
   334.899994       1.34858203    
   335.000000       1.34880054    
   335.100006       1.34908795    
   335.200012       1.34914541    
   335.299988       1.34941006    
   335.399994       1.34950197    
   335.500000       1.34961700    
   335.600006       1.34973192    
   335.700012       1.34996200    
   335.799988       1.35038745    
   335.899994       1.35047948    
   336.000000       1.35069799    
   336.100006       1.35087049    
   336.200012       1.35105443    
   336.299988       1.35183656    
   336.399994       1.35210097    
   336.500000       1.35234249    
   336.600006       1.35254955    
   336.700012       1.35254955    
   336.799988       1.35269892    
   336.899994       1.35294056    
   337.000000       1.35302103    
   337.100006       1.35341203    
   337.200012       1.35363054    
   337.299988       1.35369945    
   337.399994       1.35380292    
   337.500000       1.35405600    
   337.600006       1.35424006    
   337.700012       1.35449290    
   337.799988       1.35488391    
   337.899994       1.35497594    
   338.000000       1.35516000    
   338.100006       1.35538995    
   338.200012       1.35579240    
   338.299988       1.35606849    
   338.399994       1.35619497    
   338.500000       1.35639036    
   338.600006       1.35659742    
   338.700012       1.35663199    
   338.799988       1.35674703    
   338.899994       1.35690796    
   339.000000       1.35722995    
   339.100006       1.35750592    
   339.200012       1.35773599    
   339.299988       1.35816145    
   339.399994       1.35848355    
   339.500000       1.35882843    
   339.600006       1.35889757    
   339.700012       1.35897803    
   339.799988       1.35909307    
   339.899994       1.35934591    
   340.000000       1.35955298    
   340.100006       1.35989797    
   340.200012       1.36000156    
   340.299988       1.36018550    
   340.399994       1.36026597    
   340.500000       1.36054194    
   340.600006       1.36071455    
   340.700012       1.36073744    
   340.799988       1.36097896    
   340.899994       1.36125493    
   341.000000       1.36141598    
   341.100006       1.36141598    
   341.200012       1.36189902    
   341.299988       1.36195648    
   341.399994       1.36220944    
   341.500000       1.36246240    
   341.600006       1.36269248    
   341.700012       1.36306047    
   341.799988       1.36318696    
   341.899994       1.36341703    
   342.000000       1.36372745    
   342.100006       1.36376190    
   342.200012       1.36408389    
   342.299988       1.36446357    
   342.399994       1.36464751    
   342.500000       1.36469340    
   342.600006       1.36499238    
   342.700012       1.36518788    
   342.799988       1.36556756    
   342.899994       1.36592400    
   343.000000       1.36614251    
   343.100006       1.36618841    
   343.200012       1.36625755    
   343.299988       1.36656797    
   343.399994       1.36680949    
   343.500000       1.36706245    
   343.600006       1.36706245    
   343.700012       1.36758006    
   343.799988       1.36774099    
   343.899994       1.36785603    
   344.000000       1.36817801    
   344.100006       1.36839652    
   344.200012       1.36852288    
   344.299988       1.36898303    
   344.399994       1.36912096    
   344.500000       1.36932790    
   344.600006       1.36994898    
   344.700012       1.37033999    
   344.799988       1.37066197    
   344.899994       1.37082303    
   345.000000       1.37113345    
   345.100006       1.37113345    
   345.200012       1.37123692    
   345.299988       1.37150145    
   345.399994       1.37180054    
   345.500000       1.37184644    
   345.600006       1.37189245    
   345.700012       1.37206495    
   345.799988       1.37226045    
   345.899994       1.37246740    
   346.000000       1.37251353    
   346.100006       1.37284696    
   346.200012       1.37299645    
   346.299988       1.37304258    
   346.399994       1.37338746    
   346.500000       1.37377846    
   346.600006       1.37377846    
   346.700012       1.37419248    
   346.799988       1.37446845    
   346.899994       1.37465250    
   347.000000       1.37484801    
   347.100006       1.37495148    
   347.200012       1.37526202    
   347.299988       1.37536550    
   347.399994       1.37579095    
   347.500000       1.37597489    
   347.600006       1.37615907    
   347.700012       1.37628543    
   347.799988       1.37657309    
   347.899994       1.37680292    
   348.000000       1.37695253    
   348.100006       1.37745845    
   348.200012       1.37801039    
   348.299988       1.37840140    
   348.399994       1.37840140    
   348.500000       1.37879252    
   348.600006       1.37886155    
   348.700012       1.37902248    
   348.799988       1.37925243    
   348.899994       1.37980449    
   349.000000       1.37991941    
   349.100006       1.38011491    
   349.200012       1.38033342    
   349.299988       1.38041389    
   349.399994       1.38056350    
   349.500000       1.38064396    
   349.600006       1.38085091    
   349.700012       1.38091993    
   349.799988       1.38118446    
   349.899994       1.38129950    
   350.000000       1.38143742    
   350.100006       1.38181698    
   350.200012       1.38203537    
   350.299988       1.38211608    
   350.399994       1.38211608    
   350.500000       1.38221955    
   350.600006       1.38233435    
   350.700012       1.38246095    
   350.799988       1.38273692    
   350.899994       1.38282907    
   351.000000       1.38295543    
   351.100006       1.38315094    
   351.200012       1.38328898    
   351.299988       1.38340402    
   351.399994       1.38374889    
   351.500000       1.38408244    
   351.600006       1.38445055    
   351.700012       1.38468039    
   351.799988       1.38507140    
   351.899994       1.38526690    
   352.000000       1.38545108    
   352.100006       1.38558888    
   352.200012       1.38570392    
   352.299988       1.38577294    
   352.399994       1.38591099    
   352.500000       1.38622153    
   352.600006       1.38653195    
   352.700012       1.38672745    
   352.799988       1.38703799    
   352.899994       1.38722193    
   353.000000       1.38738286    
   353.100006       1.38757849    
   353.200012       1.38772798    
   353.299988       1.38806152    
   353.399994       1.38818789    
   353.500000       1.38836050    
   353.600006       1.38836050    
   353.700012       1.38873994    
   353.799988       1.38885498    
   353.899994       1.38905048    
   354.000000       1.38931489    
   354.100006       1.38954496    
   354.200012       1.38986695    
   354.299988       1.38998199    
   354.399994       1.39025795    
   354.500000       1.39038455    
   354.600006       1.39081001    
   354.700012       1.39105141    
   354.799988       1.39105141    
   354.899994       1.39129305    
   355.000000       1.39148855    
   355.100006       1.39215541    
   355.200012       1.39215541    
   355.299988       1.39244294    
   355.399994       1.39258099    
   355.500000       1.39275348    
   355.600006       1.39306390    
   355.700012       1.39315593    
   355.799988       1.39330554    
   355.899994       1.39373100    
   356.000000       1.39386892    
   356.100006       1.39438641    
   356.200012       1.39462805    
   356.299988       1.39467394    
   356.399994       1.39492702    
   356.500000       1.39505339    
   356.600006       1.39512253    
   356.700012       1.39539850    
   356.799988       1.39553654    
   356.899994       1.39555943    
   357.000000       1.39589298    
   357.100006       1.39612293    
   357.200012       1.39644504    
   357.299988       1.39656007    
   357.399994       1.39656007    
   357.500000       1.39674401    
   357.600006       1.39687037    
   357.700012       1.39705455    
   357.799988       1.39728439    
   357.899994       1.39746857    
   358.000000       1.39746857    
   358.100006       1.39761794    
   358.200012       1.39815855    
   358.299988       1.39844596    
   358.399994       1.39869893    
   358.500000       1.39875650    
   358.600006       1.39905548    
   358.700012       1.39910138    
   358.799988       1.39951539    
   358.899994       1.39988351    
   359.000000       1.40021694    
   359.100006       1.40037799    
   359.200012       1.40056193    
   359.299988       1.40096450    
   359.399994       1.40096450    
   359.500000       1.40133238    
   359.600006       1.40252841    
   359.700012       1.40282738    
   359.799988       1.40293086    
   359.899994       1.40313792    
   360.000000       1.40352905    
   360.100006       1.40395439    
   360.200012       1.40426493    
   360.299988       1.40446043    
   360.399994       1.40465593    
   360.500000       1.40490901    
   360.600006       1.40513909    
   360.700012       1.40513909    
   360.799988       1.40524256    
   360.899994       1.40534604    
   361.000000       1.40539193    
   361.100006       1.40564501    
   361.200012       1.40595543    
   361.299988       1.40643847    
   361.399994       1.40690994    
   361.500000       1.40707088    
   361.600006       1.40731251    
   361.700012       1.40746200    
   361.799988       1.40766907    
   361.899994       1.40800250    
   362.000000       1.40820944    
   362.100006       1.40827847    
   362.200012       1.40835905    
   362.299988       1.40855455    
   362.399994       1.40886497    
   362.500000       1.40918696    
   362.600006       1.40942848    
   362.700012       1.40961242    
   362.799988       1.41014147    
   362.899994       1.41018748    
   363.000000       1.41035998    
   363.100006       1.41064751    
   363.200012       1.41104996    
   363.299988       1.41125703    
   363.399994       1.41136050    
   363.500000       1.41150987    
   363.600006       1.41167104    
   363.700012       1.41187799    
   363.799988       1.41228044    
   363.899994       1.41261399    
   364.000000       1.41261399    
   364.100006       1.41286695    
   364.200012       1.41310847    
   364.299988       1.41315448    
   364.399994       1.41338444    
   364.500000       1.41352248    
   364.600006       1.41359150    
   364.700012       1.41417801    
   364.799988       1.41425848    
   364.899994       1.41435039    
   365.000000       1.41456890    
   365.100006       1.41483355    
   365.200012       1.41505194    
   365.299988       1.41517842    
   365.399994       1.41531646    
   365.500000       1.41536248    
   365.600006       1.41555798    
   365.700012       1.41561556    
   365.799988       1.41590297    
   365.899994       1.41629398    
   366.000000       1.41639745    
   366.100006       1.41681147    
   366.200012       1.41682303    
   366.299988       1.41700697    
   366.399994       1.41743255    
   366.500000       1.41771996    
   366.600006       1.41800749    
   366.700012       1.41800749    
   366.799988       1.41839850    
   366.899994       1.41868591    
   367.000000       1.41903102    
   367.100006       1.41936457    
   367.200012       1.41977859    
   367.299988       1.42024994    
   367.399994       1.42043400    
   367.500000       1.42049146    
   367.600006       1.42061794    
   367.700012       1.42096305    
   367.799988       1.42173350    
   367.899994       1.42192888    
   368.000000       1.42205548    
   368.100006       1.42223942    
   368.200012       1.42223942    
   368.299988       1.42228556    
   368.399994       1.42259598    
   368.500000       1.42280304    
   368.600006       1.42286050    
   368.700012       1.42311358    
   368.799988       1.42360806    
   368.899994       1.42399895    
   369.000000       1.42401052    
   369.100006       1.42450500    
   369.200012       1.42465448    
   369.299988       1.42504537    
   369.399994       1.42513740    
   369.500000       1.42565489    
   369.600006       1.42575848    
   369.700012       1.42605746    
   369.799988       1.42613804    
   369.899994       1.42637944    
   370.000000       1.42655194    
   370.100006       1.42671299    
   370.200012       1.42695439    
   370.299988       1.42719591    
   370.399994       1.42744899    
   370.500000       1.42747188    
   370.600006       1.42767894    
   370.700012       1.42798948    
   370.799988       1.42839193    
   370.899994       1.42874849    
   371.000000       1.42893255    
   371.100006       1.42905903    
   371.200012       1.42905903    
   371.299988       1.42955351    
   371.399994       1.42967987    
   371.500000       1.42978346    
   371.600006       1.43005955    
   371.700012       1.43015146    
   371.799988       1.43024349    
   371.899994       1.43068051    
   372.000000       1.43074954    
   372.100006       1.43088758    
   372.200012       1.43112898    
   372.299988       1.43147397    
   372.399994       1.43163490    
   372.500000       1.43180740    
   372.600006       1.43203747    
   372.700012       1.43208349    
   372.799988       1.43237102    
   372.899994       1.43246293    
   373.000000       1.43267000    
   373.100006       1.43279648    
   373.200012       1.43311846    
   373.299988       1.43341744    
   373.399994       1.43370497    
   373.500000       1.43415344    
   373.600006       1.43422246    
   373.700012       1.43455601    
   373.799988       1.43490100    
   373.899994       1.43500447    
   374.000000       1.43525743    
   374.100006       1.43545294    
   374.200012       1.43557942    
   374.299988       1.43583250    
   374.399994       1.43592453    
   374.500000       1.43609703    
   374.600006       1.43632698    
   374.700012       1.43644190    
   374.799988       1.43671799    
   374.899994       1.43708599    
   375.000000       1.43712056    
   375.100006       1.43725836    
   375.200012       1.43743098    
   375.299988       1.43758047    
   375.399994       1.43768394    
   375.500000       1.43776441    
   375.600006       1.43817842    
   375.700012       1.43861544    
   375.799988       1.43871903    
   375.899994       1.43886840    
   376.000000       1.43913305    
   376.100006       1.43945503    
   376.200012       1.43966198    
   376.299988       1.43977690    
   376.399994       1.43997252    
   376.500000       1.44026005    
   376.600006       1.44060493    
   376.700012       1.44084644    
   376.799988       1.44154799    
   376.899994       1.44184697    
   377.000000       1.44211137    
   377.100006       1.44231844    
   377.200012       1.44266343    
   377.299988       1.44283593    
   377.399994       1.44293940    
   377.500000       1.44301987    
   377.600006       1.44305444    
   377.700012       1.44316947    
   377.799988       1.44375598    
   377.899994       1.44419301    
   378.000000       1.44441152    
   378.100006       1.44456100    
   378.200012       1.44485998    
   378.299988       1.44504392    
   378.399994       1.44551551    
   378.500000       1.44568801    
   378.600006       1.44602156    
   378.700012       1.44614792    
   378.799988       1.44626296    
   378.899994       1.44645846    
   379.000000       1.44679201    
   379.100006       1.44722903    
   379.200012       1.44732106    
   379.299988       1.44742453    
   379.399994       1.44807994    
   379.500000       1.44828689    
   379.600006       1.44857442    
   379.700012       1.44902301    
   379.799988       1.44935656    
   379.899994       1.44968998    
   380.000000       1.44983947    
   380.100006       1.45009243    
   380.200012       1.45034552    
   380.299988       1.45049489    
   380.399994       1.45110440    
   380.500000       1.45110440    
   380.600006       1.45161045    
   380.700012       1.45167959    
   380.799988       1.45192099    
   380.899994       1.45223141    
   381.000000       1.45259941    
   381.100006       1.45290995    
   381.200012       1.45324349    
   381.299988       1.45351946    
   381.399994       1.45366895    
   381.500000       1.45391035    
   381.600006       1.45403695    
   381.700012       1.45403695    
   381.799988       1.45414042    
   381.899994       1.45437050    
   382.000000       1.45476151    
   382.100006       1.45509505    
   382.200012       1.45518696    
   382.299988       1.45526743    
   382.399994       1.45561254    
   382.500000       1.45584238    
   382.600006       1.45592308    
   382.700012       1.45604944    
   382.799988       1.45604944    
   382.899994       1.45623338    
   383.000000       1.45658994    
   383.100006       1.45678544    
   383.200012       1.45700395    
   383.299988       1.45750999    
   383.399994       1.45775139    
   383.500000       1.45795846    
   383.600006       1.45795846    
   383.700012       1.45841849    
   383.799988       1.45870602    
   383.899994       1.45901644    
   384.000000       1.45926940    
   384.100006       1.45940745    
   384.200012       1.45949948    
   384.299988       1.45974100    
   384.399994       1.46022403    
   384.500000       1.46064949    
   384.600006       1.46099448    
   384.700012       1.46108639    
   384.799988       1.46123600    
   384.899994       1.46145451    
   385.000000       1.46145451    
   385.100006       1.46182251    
   385.200012       1.46198344    
   385.299988       1.46198344    
   385.399994       1.46234000    
   385.500000       1.46273100    
   385.600006       1.46299541    
   385.700012       1.46317947    
   385.799988       1.46317947    
   385.899994       1.46325994    
   386.000000       1.46332896    
   386.100006       1.46345544    
   386.200012       1.46363950    
   386.299988       1.46414542    
   386.399994       1.46431792    
   386.500000       1.46445596    
   386.600006       1.46445596    
   386.700012       1.46457100    
   386.799988       1.46469748    
   386.899994       1.46485841    
   387.000000       1.46546793    
   387.100006       1.46557152    
   387.200012       1.46588194    
   387.299988       1.46614647    
   387.399994       1.46637642    
   387.500000       1.46675599    
   387.600006       1.46680200    
   387.700012       1.46714687    
   387.799988       1.46746898    
   387.899994       1.46777952    
   388.000000       1.46815896    
   388.100006       1.46838892    
   388.200012       1.46881449    
   388.299988       1.46884894    
   388.399994       1.46903300    
   388.500000       1.46921694    
   388.600006       1.46951604    
   388.700012       1.46981502    
   388.799988       1.46995306    
   388.899994       1.47003353    
   389.000000       1.47038996    
   389.100006       1.47065449    
   389.200012       1.47074652    
   389.299988       1.47083855    
   389.399994       1.47083855    
   389.500000       1.47107995    
   389.600006       1.47127545    
   389.700012       1.47158587    
   389.799988       1.47178137    
   389.899994       1.47198844    
   390.000000       1.47228742    
   390.100006       1.47236800    
   390.200012       1.47258639    
   390.299988       1.47274745    
   390.399994       1.47303498    
   390.500000       1.47311544    
   390.600006       1.47352946    
   390.700012       1.47387457    
   390.799988       1.47421944    
   390.899994       1.47421944    
   391.000000       1.47427702    
   391.100006       1.47486353    
   391.200012       1.47495544    
   391.299988       1.47500157    
   391.399994       1.47520840    
   391.500000       1.47524297    
   391.600006       1.47535801    
   391.700012       1.47547305    
   391.799988       1.47562242    
   391.899994       1.47619748    
   392.000000       1.47646201    
   392.100006       1.47646201    
   392.200012       1.47676098    
   392.299988       1.47707152    
   392.399994       1.47727847    
   392.500000       1.47727847    
   392.600006       1.47765791    
   392.700012       1.47784197    
   392.799988       1.47802603    
   392.899994       1.47824442    
   393.000000       1.47834790    
   393.100006       1.47853208    
   393.200012       1.47864687    
   393.299988       1.47880805    
   393.399994       1.47898042    
   393.500000       1.47961295    
   393.600006       1.47995794    
   393.700012       1.48022246    
   393.799988       1.48046386    
   393.899994       1.48062503    
   394.000000       1.48071694    
   394.100006       1.48078597    
   394.200012       1.48101592    
   394.299988       1.48128045    
   394.399994       1.48171747    
   394.500000       1.48214304    
   394.600006       1.48280990    
   394.700012       1.48294795    
   394.799988       1.48363793    
   394.899994       1.48410940    
   395.000000       1.48417854    
   395.100006       1.48443151    
   395.200012       1.48454642    
   395.299988       1.48485696    
   395.399994       1.48517907    
   395.500000       1.48522496    
   395.600006       1.48554695    
   395.700012       1.48554695    
   395.799988       1.48576546    
   395.899994       1.48589206    
   396.000000       1.48620248    
   396.100006       1.48642087    
   396.200012       1.48678899    
   396.299988       1.48692691    
   396.399994       1.48698449    
   396.500000       1.48703039    
   396.600006       1.48751354    
   396.700012       1.48759401    
   396.799988       1.48784697    
   396.899994       1.48797345    
   397.000000       1.48810005    
   397.100006       1.48847950    
   397.200012       1.48866343    
   397.299988       1.48872101    
   397.399994       1.48890495    
   397.500000       1.48907745    
   397.600006       1.48939943    
   397.700012       1.48954892    
   397.799988       1.48987091    
   397.899994       1.48994005    
   398.000000       1.49029648    
   398.100006       1.49057245    
   398.200012       1.49057245    
   398.299988       1.49085987    
   398.399994       1.49094057    
   398.500000       1.49134302    
   398.600006       1.49177992    
   398.700012       1.49192953    
   398.799988       1.49226308    
   398.899994       1.49255049    
   399.000000       1.49286103    
   399.100006       1.49292994    
   399.200012       1.49317157    
   399.299988       1.49321747    
   399.399994       1.49358547    
   399.500000       1.49374652    
   399.600006       1.49374652    
   399.700012       1.49440193    
   399.799988       1.49460888    
   399.899994       1.49481595    
   400.000000       1.49499989    
   400.100006       1.49525297    
   400.200012       1.49547148    
   400.299988       1.49574745    
   400.399994       1.49580491    
   400.500000       1.49646044    
   400.600006       1.49651790    
   400.700012       1.49692047    
   400.799988       1.49742639    
   400.899994       1.49777150    
   401.000000       1.49801302    
   401.100006       1.49835789    
   401.200012       1.49847293    
   401.299988       1.49847293    
   401.399994       1.49861097    
   401.500000       1.49868000    
   401.600006       1.49913990    
   401.700012       1.49943888    
   401.799988       1.49943888    
   401.899994       1.49976099    
   402.000000       1.50008297    
   402.100006       1.50008297    
   402.200012       1.50043952    
   402.299988       1.50056589    
   402.399994       1.50072706    
   402.500000       1.50093400    
   402.600006       1.50111794    
   402.700012       1.50153196    
   402.799988       1.50173903    
   402.899994       1.50180793    
   403.000000       1.50199199    
   403.100006       1.50206089    
   403.200012       1.50206089    
   403.299988       1.50225651    
   403.399994       1.50241745    
   403.500000       1.50278544    
   403.600006       1.50294650    
   403.700012       1.50318789    
   403.799988       1.50349844    
   403.899994       1.50383198    
   404.000000       1.50406206    
   404.100006       1.50444150    
   404.200012       1.50444150    
   404.299988       1.50454497    
   404.399994       1.50464845    
   404.500000       1.50478637    
   404.600006       1.50510848    
   404.700012       1.50510848    
   404.799988       1.50518894    
   404.899994       1.50561440    
   405.000000       1.50572944    
   405.100006       1.50594795    
   405.200012       1.50614345    
   405.299988       1.50639653    
   405.399994       1.50651145    
   405.500000       1.50691390    
   405.600006       1.50706351    
   405.700012       1.50747752    
   405.799988       1.50758100    
   405.899994       1.50781095    
   406.000000       1.50804090    
   406.100006       1.50822496    
   406.200012       1.50837445    
   406.299988       1.50852394    
   406.399994       1.50875390    
   406.500000       1.50908744    
   406.600006       1.50908744    
   406.700012       1.50924838    
   406.799988       1.50942099    
   406.899994       1.50953591    
   407.000000       1.50993836    
   407.100006       1.51011097    
   407.200012       1.51031804    
   407.299988       1.51054788    
   407.399994       1.51069748    
   407.500000       1.51092756    
   407.600006       1.51098502    
   407.700012       1.51106548    
   407.799988       1.51135290    
   407.899994       1.51174402    
   408.000000       1.51192796    
   408.100006       1.51220393    
   408.200012       1.51267540    
   408.299988       1.51289392    
   408.399994       1.51316988    
   408.500000       1.51326191    
   408.600006       1.51341152    
   408.700012       1.51369894    
   408.799988       1.51399791    
   408.899994       1.51442349    
   409.000000       1.51522851    
   409.100006       1.51533198    
   409.200012       1.51558495    
   409.299988       1.51578057    
   409.399994       1.51619446    
   409.500000       1.51630938    
   409.600006       1.51666605    
   409.700012       1.51668906    
   409.799988       1.51678097    
   409.899994       1.51716053    
   410.000000       1.51733291    
   410.100006       1.51772392    
   410.200012       1.51793098    
   410.299988       1.51832187    
   410.399994       1.51844847    
   410.500000       1.51863241    
   410.600006       1.51881635    
   410.700012       1.51898897    
   410.799988       1.51903498    
   410.899994       1.51911557    
   411.000000       1.51920748    
   411.100006       1.51964438    
   411.200012       1.52023089    
   411.299988       1.52042651    
   411.399994       1.52052987    
   411.500000       1.52052987    
   411.600006       1.52086341    
   411.700012       1.52093256    
   411.799988       1.52118552    
   411.899994       1.52130044    
   412.000000       1.52142704    
   412.100006       1.52144992    
   412.200012       1.52158797    
   412.299988       1.52177191    
   412.399994       1.52192152    
   412.500000       1.52212846    
   412.600006       1.52235842    
   412.700012       1.52270353    
   412.799988       1.52295637    
   412.899994       1.52330148    
   413.000000       1.52364647    
   413.100006       1.52389944    
   413.200012       1.52399147    
   413.299988       1.52427888    
   413.399994       1.52442849    
   413.500000       1.52465856    
   413.600006       1.52534854    
   413.700012       1.52544045    
   413.799988       1.52568185    
   413.899994       1.52576256    
   414.000000       1.52604997    
   414.100006       1.52667105    
   414.200012       1.52679741    
   414.299988       1.52702749    
   414.399994       1.52714252    
   414.500000       1.52714252    
   414.600006       1.52731490    
   414.700012       1.52749896    
   414.799988       1.52769458    
   414.899994       1.52803946    
   415.000000       1.52828097    
   415.100006       1.52867198    
   415.200012       1.52867198    
   415.299988       1.52875245    
   415.399994       1.52887905    
   415.500000       1.52921236    
   415.600006       1.52932739    
   415.700012       1.52978754    
   415.799988       1.53002894    
   415.899994       1.53029346    
   416.000000       1.53053486    
   416.100006       1.53060400    
   416.200012       1.53081107    
   416.299988       1.53104091    
   416.399994       1.53109848    
   416.500000       1.53122509    
   416.600006       1.53152406    
   416.700012       1.53152406    
   416.799988       1.53178847    
   416.899994       1.53191495    
   417.000000       1.53236341    
   417.100006       1.53265095    
   417.200012       1.53270853    
   417.299988       1.53291547    
   417.399994       1.53305340    
   417.500000       1.53305340    
   417.600006       1.53324902    
   417.700012       1.53336394    
   417.799988       1.53345585    
   417.899994       1.53362846    
   418.000000       1.53368592    
   418.100006       1.53376639    
   418.200012       1.53403103    
   418.299988       1.53435302    
   418.399994       1.53466344    
   418.500000       1.53466344    
   418.600006       1.53485906    
   418.700012       1.53529596    
   418.799988       1.53537643    
   418.899994       1.53561795    
   419.000000       1.53570998    
   419.100006       1.53606653    
   419.200012       1.53633094    
   419.299988       1.53639996    
   419.399994       1.53656101    
   419.500000       1.53718197    
   419.600006       1.53729689    
   419.700012       1.53729689    
   419.799988       1.53774548    
   419.899994       1.53782594    
   420.000000       1.53813648    
   420.100006       1.53835499    
   420.200012       1.53868854    
   420.299988       1.53887248    
   420.399994       1.53892994    
   420.500000       1.53907955    
   420.600006       1.53918302    
   420.700012       1.53927505    
   420.799988       1.53934395    
   420.899994       1.53948200    
   421.000000       1.53961992    
   421.100006       1.53970051    
   421.200012       1.54018354    
   421.299988       1.54035592    
   421.399994       1.54073536    
   421.500000       1.54101157    
   421.600006       1.54116094    
   421.700012       1.54132199    
   421.799988       1.54175889    
   421.899994       1.54189694    
   422.000000       1.54213846    
   422.100006       1.54240298    
   422.200012       1.54248345    
   422.299988       1.54271352    
   422.399994       1.54287446    
   422.500000       1.54297793    
   422.600006       1.54319644    
   422.700012       1.54352999    
   422.799988       1.54372549    
   422.899994       1.54423153    
   423.000000       1.54463398    
   423.100006       1.54463398    
   423.200012       1.54516292    
   423.299988       1.54526639    
   423.399994       1.54534698    
   423.500000       1.54550791    
   423.600006       1.54556537    
   423.700012       1.54584146    
   423.799988       1.54602551    
   423.899994       1.54620945    
   424.000000       1.54620945    
   424.100006       1.54643953    
   424.200012       1.54673851    
   424.299988       1.54714096    
   424.399994       1.54772747    
   424.500000       1.54796898    
   424.600006       1.54796898    
   424.700012       1.54816449    
   424.799988       1.54834843    
   424.899994       1.54838300    
   425.000000       1.54863596    
   425.100006       1.54881990    
   425.200012       1.54907298    
   425.299988       1.54933751    
   425.399994       1.54952145    
   425.500000       1.54985499    
   425.600006       1.55007350    
   425.700012       1.55023444    
   425.799988       1.55023444    
   425.899994       1.55052197    
   426.000000       1.55070603    
   426.100006       1.55079806    
   426.200012       1.55098200    
   426.299988       1.55107403    
   426.399994       1.55114293    
   426.500000       1.55117750    
   426.600006       1.55133843    
   426.700012       1.55153394    
   426.799988       1.55183291    
   426.899994       1.55212057    
   427.000000       1.55250001    
   427.100006       1.55250001    
   427.200012       1.55263793    
   427.299988       1.55274141    
   427.399994       1.55318999    
   427.500000       1.55327046    
   427.600006       1.55367291    
   427.700012       1.55381095    
   427.799988       1.55423653    
   427.899994       1.55453551    
   428.000000       1.55509901    
   428.100006       1.55543256    
   428.200012       1.55553603    
   428.299988       1.55559349    
   428.399994       1.55582345    
   428.500000       1.55617988    
   428.600006       1.55634105    
   428.700012       1.55662847    
   428.799988       1.55674350    
   428.899994       1.55722642    
   429.000000       1.55764043    
   429.100006       1.55774403    
   429.200012       1.55792797    
   429.299988       1.55805445    
   429.399994       1.55822694    
   429.500000       1.55841088    
   429.600006       1.55865252    
   429.700012       1.55897450    
   429.799988       1.55937696    
   429.899994       1.55983698    
   430.000000       1.55989456    
   430.100006       1.55995202    
   430.200012       1.56006694    
   430.299988       1.56029701    
   430.399994       1.56074548    
   430.500000       1.56100988    
   430.600006       1.56120551    
   430.700012       1.56145847    
   430.799988       1.56165397    
   430.899994       1.56178045    
   431.000000       1.56190705    
   431.100006       1.56214845    
   431.200012       1.56267750    
   431.299988       1.56321800    
   431.399994       1.56351697    
   431.500000       1.56405747    
   431.600006       1.56435645    
   431.700012       1.56456339    
   431.799988       1.56468999    
   431.899994       1.56495440    
   432.000000       1.56501198    
   432.100006       1.56514990    
   432.200012       1.56558692    
   432.299988       1.56570196    
   432.399994       1.56579399    
   432.500000       1.56595504    
   432.600006       1.56634605    
   432.700012       1.56650698    
   432.799988       1.56670249    
   432.899994       1.56685197    
   433.000000       1.56725454    
   433.100006       1.56743848    
   433.200012       1.56764555    
   433.299988       1.56780648    
   433.399994       1.56814003    
   433.500000       1.56824350    
   433.600006       1.56864595    
   433.700012       1.56884146    
   433.799988       1.56907153    
   433.899994       1.56920946    
   434.000000       1.56935894    
   434.100006       1.56966949    
   434.200012       1.56966949    
   434.299988       1.56987655    
   434.399994       1.57000291    
   434.500000       1.57033646    
   434.600006       1.57065845    
   434.700012       1.57115293    
   434.799988       1.57165897    
   434.899994       1.57229149    
   435.000000       1.57229149    
   435.100006       1.57242942    
   435.200012       1.57273996    
   435.299988       1.57295847    
   435.399994       1.57319999    
   435.500000       1.57363689    
   435.600006       1.57374036    
   435.700012       1.57395899    
   435.799988       1.57407391    
   435.899994       1.57423484    
   436.000000       1.57434988    
   436.100006       1.57485592    
   436.200012       1.57495940    
   436.299988       1.57528150    
   436.399994       1.57546544    
   436.500000       1.57566094    
   436.600006       1.57570696    
   436.700012       1.57601750    
   436.799988       1.57607496    
   436.899994       1.57647741    
   437.000000       1.57656944    
   437.100006       1.57660401    
   437.200012       1.57690299    
   437.299988       1.57728243    
   437.399994       1.57745504    
   437.500000       1.57756996    
   437.600006       1.57793796    
   437.700012       1.57812202    
   437.799988       1.57824850    
   437.899994       1.57876599    
   438.000000       1.57911098    
   438.100006       1.57935250    
   438.200012       1.57949042    
   438.299988       1.57997346    
   438.399994       1.58008850    
   438.500000       1.58022642    
   438.600006       1.58044493    
   438.700012       1.58080137    
   438.799988       1.58107746    
   438.899994       1.58118105    
   439.000000       1.58162940    
   439.100006       1.58172143    
   439.200012       1.58211243    
   439.299988       1.58217001    
   439.399994       1.58268750    
   439.500000       1.58268750    
   439.600006       1.58298647    
   439.700012       1.58298647    
   439.799988       1.58330858    
   439.899994       1.58340049    
   440.000000       1.58354998    
   440.100006       1.58371103    
   440.200012       1.58392942    
   440.299988       1.58402157    
   440.399994       1.58406746    
   440.500000       1.58463109    
   440.600006       1.58473444    
   440.700012       1.58482647    
   440.799988       1.58519447    
   440.899994       1.58535540    
   441.000000       1.58564293    
   441.100006       1.58570051    
   441.200012       1.58603406    
   441.299988       1.58617198    
   441.399994       1.58633304    
   441.500000       1.58660901    
   441.600006       1.58691955    
   441.700012       1.58722997    
   441.799988       1.58750594    
   441.899994       1.58751750    
   442.000000       1.58775902    
   442.100006       1.58817291    
   442.200012       1.58824205    
   442.299988       1.58858693    
   442.399994       1.58904696    
   442.500000       1.58923101    
   442.600006       1.58942652    
   442.700012       1.58954144    
   442.799988       1.58965647    
   442.899994       1.58976007    
   443.000000       1.58973694    
   443.100006       1.59017408    
   443.200012       1.59030044    
   443.299988       1.59039235    
   443.399994       1.59063399    
   443.500000       1.59101343    
   443.600006       1.59124351    
   443.700012       1.59151947    
   443.799988       1.59170341    
   443.899994       1.59192193    
   444.000000       1.59195650    
   444.100006       1.59211743    
   444.200012       1.59248555    
   444.299988       1.59272695    
   444.399994       1.59309506    
   444.500000       1.59337103    
   444.600006       1.59343994    
   444.700012       1.59381938    
   444.799988       1.59424496    
   444.899994       1.59454393    
   445.000000       1.59477401    
   445.100006       1.59533739    
   445.200012       1.59554446    
   445.299988       1.59576297    
   445.399994       1.59593558    
   445.500000       1.59606194    
   445.600006       1.59638393    
   445.700012       1.59648740    
   445.799988       1.59663701    
   445.899994       1.59700501    
   446.000000       1.59728098    
   446.100006       1.59755695    
   446.200012       1.59775257    
   446.299988       1.59795940    
   446.399994       1.59821248    
   446.500000       1.59837341    
   446.600006       1.59851146    
   446.700012       1.59855747    
   446.799988       1.59883344    
   446.899994       1.59908640    
   447.000000       1.59941995    
   447.100006       1.59941995    
   447.200012       1.59965003    
   447.299988       1.59996057    
   447.399994       1.59996057    
   447.500000       1.60006404    
   447.600006       1.60031700    
   447.700012       1.60038590    
   447.799988       1.60082293    
   447.899994       1.60116804    
   448.000000       1.60116804    
   448.100006       1.60142100    
   448.200012       1.60165095    
   448.299988       1.60180044    
   448.399994       1.60194993    
   448.500000       1.60243297    
   448.600006       1.60246754    
   448.700012       1.60273194    
   448.799988       1.60299647    
   448.899994       1.60308850    
   449.000000       1.60335290    
   449.100006       1.60362887    
   449.200012       1.60372090    
   449.299988       1.60396242    
   449.399994       1.60421550    
   449.500000       1.60462940    
   449.600006       1.60488248    
   449.700012       1.60508955    
   449.799988       1.60512400    
   449.899994       1.60529649    
   450.000000       1.60543442    
   450.100006       1.60594046    
   450.200012       1.60607851    
   450.299988       1.60650396    
   450.399994       1.60672247    
   450.500000       1.60695243    
   450.600006       1.60734355    
   450.700012       1.60778046    
   450.799988       1.60798740    
   450.899994       1.60830951    
   451.000000       1.60851645    
   451.100006       1.60890746    
   451.200012       1.60896492    
   451.299988       1.60913754    
   451.399994       1.60937893    
   451.500000       1.60953999    
   451.600006       1.60973549    
   451.700012       1.61009192    
   451.799988       1.61052895    
   451.899994       1.61068988    
   452.000000       1.61101198    
   452.100006       1.61158693    
   452.200012       1.61158693    
   452.299988       1.61171341    
   452.399994       1.61179388    
   452.500000       1.61186302    
   452.600006       1.61210442    
   452.700012       1.61246097    
   452.799988       1.61261046    
   452.899994       1.61280596    
   453.000000       1.61296701    
   453.100006       1.61312795    
   453.200012       1.61318552    
   453.299988       1.61348450    
   453.399994       1.61369157    
   453.500000       1.61432397    
   453.600006       1.61436999    
   453.700012       1.61461151    
   453.799988       1.61485291    
   453.899994       1.61491048    
   454.000000       1.61499095    
   454.100006       1.61503696    
   454.200012       1.61556602    
   454.299988       1.61579597    
   454.399994       1.61587644    
   454.500000       1.61612940    
   454.600006       1.61638248    
   454.700012       1.61652052    
   454.799988       1.61679649    
   454.899994       1.61679649    
   455.000000       1.61692297    
   455.100006       1.61721051    
   455.200012       1.61735988    
   455.299988       1.61779702    
   455.399994       1.61792350    
   455.500000       1.61803854    
   455.600006       1.61841798    
   455.700012       1.61861348    
   455.799988       1.61888945    
   455.899994       1.61924601    
   456.000000       1.61928046    
   456.100006       1.61953354    
   456.200012       1.61964858    
   456.299988       1.61980951    
   456.399994       1.61995900    
   456.500000       1.62030399    
   456.600006       1.62063754    
   456.700012       1.62097108    
   456.799988       1.62127006    
   456.899994       1.62133896    
   457.000000       1.62139642    
   457.100006       1.62158036    
   457.200012       1.62172997    
   457.299988       1.62187958    
   457.399994       1.62210941    
   457.500000       1.62252343    
   457.600006       1.62304091    
   457.700012       1.62320197    
   457.799988       1.62352395    
   457.899994       1.62374246    
   458.000000       1.62388051    
   458.100006       1.62412190    
   458.200012       1.62430584    
   458.299988       1.62439799    
   458.399994       1.62465096    
   458.500000       1.62476599    
   458.600006       1.62496150    
   458.700012       1.62501895    
   458.799988       1.62511098    
   458.899994       1.62547898    
   459.000000       1.62560546    
   459.100006       1.62584698    
   459.200012       1.62618053    
   459.299988       1.62635291    
   459.399994       1.62673235    
   459.500000       1.62699699    
   459.600006       1.62714636    
   459.700012       1.62735343    
   459.799988       1.62744546    
   459.899994       1.62774444    
   460.000000       1.62787092    
   460.100006       1.62827349    
   460.200012       1.62835395    
   460.299988       1.62851501    
   460.399994       1.62860703    
   460.500000       1.62871051    
   460.600006       1.62911296    
   460.700012       1.62911296    
   460.799988       1.62929702    
   460.899994       1.62928545    
   461.000000       1.62965357    
   461.100006       1.62991798    
   461.200012       1.63013649    
   461.299988       1.63034356    
   461.399994       1.63034356    
   461.500000       1.63044703    
   461.600006       1.63068843    
   461.700012       1.63096452    
   461.799988       1.63104498    
   461.899994       1.63111401    
   462.000000       1.63126349    
   462.100006       1.63130951    
   462.200012       1.63153946    
   462.299988       1.63165450    
   462.399994       1.63193047    
   462.500000       1.63235605    
   462.600006       1.63289642    
   462.700012       1.63298845    
   462.799988       1.63324142    
   462.899994       1.63351738    
   463.000000       1.63362098    
   463.100006       1.63400042    
   463.200012       1.63421893    
   463.299988       1.63433397    
   463.399994       1.63451791    
   463.500000       1.63500106    
   463.600006       1.63526547    
   463.700012       1.63540351    
   463.799988       1.63548398    
   463.899994       1.63578296    
   464.000000       1.63625443    
   464.100006       1.63656497    
   464.200012       1.63674891    
   464.299988       1.63707101    
   464.399994       1.63716292    
   464.500000       1.63740456    
   464.600006       1.63768041    
   464.700012       1.63777244    
   464.799988       1.63800251    
   464.899994       1.63822103    
   465.000000       1.63838196    
   465.100006       1.63878441    
   465.200012       1.63896847    
   465.299988       1.63923299    
   465.399994       1.63950896    
   465.500000       1.63966990    
   465.600006       1.63999200    
   465.700012       1.64018750    
   465.799988       1.64034855    
   465.899994       1.64058995    
   466.000000       1.64099240    
   466.100006       1.64138341    
   466.200012       1.64147544    
   466.299988       1.64159048    
   466.399994       1.64191246    
   466.500000       1.64210796    
   466.600006       1.64247584    
   466.700012       1.64256799    
   466.799988       1.64307404    
   466.899994       1.64339590    
   467.000000       1.64393651    
   467.100006       1.64416647    
   467.200012       1.64427006    
   467.299988       1.64435053    
   467.399994       1.64439642    
   467.500000       1.64460337    
   467.600006       1.64466095    
   467.700012       1.64482188    
   467.799988       1.64489102    
   467.899994       1.64498305    
   468.000000       1.64514399    
   468.100006       1.64546597    
   468.200012       1.64548898    
   468.299988       1.64574194    
   468.399994       1.64591444    
   468.500000       1.64599502    
   468.600006       1.64622498    
   468.700012       1.64646649    
   468.799988       1.64669657    
   468.899994       1.64673090    
   469.000000       1.64685750    
   469.100006       1.64694941    
   469.200012       1.64699554    
   469.299988       1.64714491    
   469.399994       1.64723694    
   469.500000       1.64735198    
   469.600006       1.64766240    
   469.700012       1.64786947    
   469.799988       1.64827192    
   469.899994       1.64837551    
   470.000000       1.64863992    
   470.100006       1.64890444    
   470.200012       1.64913452    
   470.299988       1.64929545    
   470.399994       1.64976692    
   470.500000       1.65002000    
   470.600006       1.65033054    
   470.700012       1.65047991    
   470.799988       1.65072155    
   470.899994       1.65092850    
   471.000000       1.65107799    
   471.100006       1.65152645    
   471.200012       1.65183699    
   471.299988       1.65205550    
   471.399994       1.65214753    
   471.500000       1.65235448    
   471.600006       1.65252697    
   471.700012       1.65283751    
   471.799988       1.65310192    
   471.899994       1.65320539    
   472.000000       1.65336657    
   472.100006       1.65367699    
   472.200012       1.65390694    
   472.299988       1.65421748    
   472.399994       1.65447056    
   472.500000       1.65481544    
   472.600006       1.65507996    
   472.700012       1.65565503    
   472.799988       1.65574694    
   472.899994       1.65588498    
   473.000000       1.65604591    
   473.100006       1.65621841    
   473.200012       1.65631044    
   473.299988       1.65670156    
   473.399994       1.65670156    
   473.500000       1.65689707    
   473.600006       1.65689707    
   473.700012       1.65704644    
   473.799988       1.65717304    
   473.899994       1.65769053    
   474.000000       1.65774798    
   474.100006       1.65798950    
   474.200012       1.65811598    
   474.299988       1.65834594    
   474.399994       1.65850699    
   474.500000       1.65866792    
   474.600006       1.65900147    
   474.700012       1.65907049    
   474.799988       1.65949595    
   474.899994       1.65964544    
   475.000000       1.65995598    
   475.100006       1.66005945    
   475.200012       1.66011703    
   475.299988       1.66042757    
   475.399994       1.66055393    
   475.500000       1.66088748    
   475.600006       1.66109443    
   475.700012       1.66133606    
   475.799988       1.66149700    
   475.899994       1.66166937    
   476.000000       1.66180742    
   476.100006       1.66191101    
   476.200012       1.66207194    
   476.299988       1.66224456    
   476.399994       1.66242850    
   476.500000       1.66248596    
   476.600006       1.66291142    
   476.700012       1.66314149    
   476.799988       1.66314149    
   476.899994       1.66352093    
   477.000000       1.66361296    
   477.100006       1.66361296    
   477.200012       1.66378546    
   477.299988       1.66413045    
   477.399994       1.66429138    
   477.500000       1.66484344    
   477.600006       1.66492391    
   477.700012       1.66540694    
   477.799988       1.66546452    
   477.899994       1.66555643    
   478.000000       1.66560245    
   478.100006       1.66603947    
   478.200012       1.66616595    
   478.299988       1.66663742    
   478.399994       1.66680992    
   478.500000       1.66689050    
   478.600006       1.66723549    
   478.700012       1.66778755    
   478.799988       1.66802895    
   478.899994       1.66833937    
   479.000000       1.66841996    
   479.100006       1.66859245    
   479.200012       1.66875339    
   479.299988       1.66902936    
   479.399994       1.66938603    
   479.500000       1.66961598    
   479.600006       1.67012203    
   479.700012       1.67036343    
   479.799988       1.67057049    
   479.899994       1.67065096    
   480.000000       1.67100751    
   480.100006       1.67100751    
   480.200012       1.67123747    
   480.299988       1.67145586    
   480.399994       1.67167449    
   480.500000       1.67175496    
   480.600006       1.67185843    
   480.700012       1.67211151    
   480.799988       1.67243350    
   480.899994       1.67243350    
   481.000000       1.67290497    
   481.100006       1.67290497    
   481.200012       1.67319238    
   481.299988       1.67331898    
   481.399994       1.67364097    
   481.500000       1.67390549    
   481.600006       1.67410100    
   481.700012       1.67431951    
   481.799988       1.67436552    
   481.899994       1.67452645    
   482.000000       1.67462993    
   482.100006       1.67467606    
   482.200012       1.67511296    
   482.299988       1.67533147    
   482.399994       1.67550397    
   482.500000       1.67572248    
   482.600006       1.67595243    
   482.700012       1.67595243    
   482.799988       1.67613649    
   482.899994       1.67620540    
   483.000000       1.67625153    
   483.100006       1.67655051    
   483.200012       1.67667699    
   483.299988       1.67689550    
   483.399994       1.67691839    
   483.500000       1.67728651    
   483.600006       1.67742443    
   483.700012       1.67751646    
   483.799988       1.67772341    
   483.899994       1.67798805    
   484.000000       1.67835593    
   484.100006       1.67836750    
   484.200012       1.67864347    
   484.299988       1.67885041    
   484.399994       1.67910349    
   484.500000       1.67927599    
   484.600006       1.67934489    
   484.700012       1.67955196    
   484.799988       1.67958653    
   484.899994       1.67980504    
   485.000000       1.67995441    
   485.100006       1.68028796    
   485.200012       1.68039143    
   485.299988       1.68064439    
   485.399994       1.68142653    
   485.500000       1.68149543    
   485.600006       1.68177140    
   485.700012       1.68177140    
   485.799988       1.68209350    
   485.899994       1.68219697    
   486.000000       1.68240392    
   486.100006       1.68273747    
   486.200012       1.68309391    
   486.299988       1.68333554    
   486.399994       1.68354249    
   486.500000       1.68364596    
   486.600006       1.68389893    
   486.700012       1.68438196    
   486.799988       1.68446255    
   486.899994       1.68466949    
   487.000000       1.68523300    
   487.100006       1.68564701    
   487.200012       1.68578494    
   487.299988       1.68592298    
   487.399994       1.68611848    
   487.500000       1.68621039    
   487.600006       1.68638301    
   487.700012       1.68654394    
   487.799988       1.68717647    
   487.899994       1.68746400    
   488.000000       1.68754447    
   488.100006       1.68791246    
   488.200012       1.68799305    
   488.299988       1.68815398    
   488.399994       1.68841839    
   488.500000       1.68859100    
   488.600006       1.68886697    
   488.700012       1.68897045    
   488.799988       1.68902791    
   488.899994       1.68929255    
   489.000000       1.68961453    
   489.100006       1.68975246    
   489.200012       1.68994796    
   489.299988       1.69001698    
   489.399994       1.69021249    
   489.500000       1.69039655    
   489.600006       1.69052303    
   489.700012       1.69071853    
   489.799988       1.69187999    
   489.899994       1.69235146    
   490.000000       1.69306445    
   490.100006       1.69354749    
   490.200012       1.69366241    
   490.299988       1.69383502    
   490.399994       1.69411099    
   490.500000       1.69436395    
   490.600006       1.69490445    
   490.700012       1.69506550    
   490.799988       1.69509995    
   490.899994       1.69577837    
   491.000000       1.69584751    
   491.100006       1.69592798    
   491.200012       1.69592798    
   491.299988       1.69637656    
   491.399994       1.69676757    
   491.500000       1.69699740    
   491.600006       1.69734251    
   491.700012       1.69741142    
   491.799988       1.69762993    
   491.899994       1.69794047    
   492.000000       1.69799793    
   492.100006       1.69811296    
   492.200012       1.69838905    
   492.299988       1.69875693    
   492.399994       1.69888353    
   492.500000       1.69929755    
   492.600006       1.69959652    
   492.700012       1.69991839    
   492.799988       1.70037854    
   492.899994       1.70045900    
   493.000000       1.70063138    
   493.100006       1.70098794    
   493.200012       1.70098794    
   493.299988       1.70166647    
   493.399994       1.70190799    
   493.500000       1.70203435    
   493.600006       1.70216095    
   493.700012       1.70241404    
   493.799988       1.70259798    
   493.899994       1.70290852    
   494.000000       1.70310402    
   494.100006       1.70316148    
   494.200012       1.70323050    
   494.299988       1.70356393    
   494.399994       1.70380545    
   494.500000       1.70398951    
   494.600006       1.70429993    
   494.700012       1.70439196    
   494.799988       1.70459890    
   494.899994       1.70484054    
   495.000000       1.70512795    
   495.100006       1.70550740    
   495.200012       1.70578337    
   495.299988       1.70605958    
   495.399994       1.70617437    
   495.500000       1.70655406    
   495.600006       1.70669186    
   495.700012       1.70686448    
   495.799988       1.70701396    
   495.899994       1.70741642    
   496.000000       1.70800292    
   496.100006       1.70809495    
   496.200012       1.70815253    
   496.299988       1.70833647    
   496.399994       1.70877349    
   496.500000       1.70899200    
   496.600006       1.70914149    
   496.700012       1.70919907    
   496.799988       1.70923340    
   496.899994       1.70949805    
   497.000000       1.70973945    
   497.100006       1.70979702    
   497.200012       1.70999253    
   497.299988       1.71048701    
   497.399994       1.71055591    
   497.500000       1.71055591    
   497.600006       1.71092391    
   497.700012       1.71120000    
   497.799988       1.71131504    
   497.899994       1.71148753    
   498.000000       1.71180952    
   498.100006       1.71194744    
   498.200012       1.71221197    
   498.299988       1.71244192    
   498.399994       1.71252251    
   498.500000       1.71290195    
   498.600006       1.71307445    
   498.700012       1.71351147    
   498.799988       1.71358049    
   498.899994       1.71394837    
   499.000000       1.71448898    
   499.100006       1.71455789    
   499.200012       1.71499491    
   499.299988       1.71517897    
   499.399994       1.71547794    
   499.500000       1.71555853    
   499.600006       1.71568489    
   499.700012       1.71594954    
   499.799988       1.71607590    
   499.899994       1.71623695    
   500.000000       1.71644402    
   500.100006       1.71659338    
   500.200012       1.71703053    
   500.299988       1.71724904    
   500.399994       1.71753645    
   500.500000       1.71757102    
   500.600006       1.71781242    
   500.700012       1.71793902    
   500.799988       1.71807706    
   500.899994       1.71842194    
   501.000000       1.71879005    
   501.100006       1.71898556    
   501.200012       1.71907747    
   501.299988       1.71931899    
   501.399994       1.71936500    
   501.500000       1.71953750    
   501.600006       1.71974444    
   501.700012       1.71974444    
   501.799988       1.72012389    
   501.899994       1.72057247    
   502.000000       1.72075641    
   502.100006       1.72104394    
   502.200012       1.72125089    
   502.299988       1.72140050    
   502.399994       1.72172236    
   502.500000       1.72198701    
   502.600006       1.72204447    
   502.700012       1.72214794    
   502.799988       1.72229755    
   502.899994       1.72242403    
   503.000000       1.72260797    
   503.100006       1.72311401    
   503.200012       1.72326338    
   503.299988       1.72326338    
   503.399994       1.72355092    
   503.500000       1.72355092    
   503.600006       1.72378099    
   503.700012       1.72378099    
   503.799988       1.72398794    
   503.899994       1.72413754    
   504.000000       1.72413754    
   504.100006       1.72424102    
   504.200012       1.72448242    
   504.299988       1.72478139    
   504.399994       1.72489643    
   504.500000       1.72504604    
   504.600006       1.72519541    
   504.700012       1.72545993    
   504.799988       1.72598898    
   504.899994       1.72606945    
   505.000000       1.72654104    
   505.100006       1.72665596    
   505.200012       1.72677088    
   505.299988       1.72677088    
   505.399994       1.72697794    
   505.500000       1.72726548    
   505.600006       1.72749543    
   505.700012       1.72779441    
   505.799988       1.72793245    
   505.899994       1.72800148    
   506.000000       1.72832346    
   506.100006       1.72846150    
   506.200012       1.72863400    
   506.299988       1.72904801    
   506.399994       1.72913992    
   506.500000       1.72927797    
   506.600006       1.72938156    
   506.700012       1.72948503    
   506.799988       1.72954249    
   506.899994       1.72978401    
   507.000000       1.72999108    
   507.100006       1.73017502    
   507.200012       1.73055446    
   507.299988       1.73091090    
   507.399994       1.73116398    
   507.500000       1.73178494    
   507.600006       1.73187697    
   507.700012       1.73216450    
   507.799988       1.73245192    
   507.899994       1.73283136    
   508.000000       1.73324537    
   508.100006       1.73348701    
   508.200012       1.73370552    
   508.299988       1.73380899    
   508.399994       1.73394692    
   508.500000       1.73429191    
   508.600006       1.73448741    
   508.700012       1.73469448    
   508.799988       1.73515439    
   508.899994       1.73557997    
   509.000000       1.73557997    
   509.100006       1.73606288    
   509.200012       1.73618948    
   509.299988       1.73667240    
   509.399994       1.73672998    
   509.500000       1.73706341    
   509.600006       1.73717844    
   509.700012       1.73723602    
   509.799988       1.73737395    
   509.899994       1.73761547    
   510.000000       1.73776507    
   510.100006       1.73817885    
   510.200012       1.73824799    
   510.299988       1.73824799    
   510.399994       1.73862743    
   510.500000       1.73871946    
   510.600006       1.73904145    
   510.700012       1.73938644    
   510.799988       1.73948991    
   510.899994       1.73958206    
   511.000000       1.73985803    
   511.100006       1.73997295    
   511.200012       1.74007654    
   511.299988       1.74019158    
   511.399994       1.74049056    
   511.500000       1.74072039    
   511.600006       1.74126101    
   511.700012       1.74141037    
   511.799988       1.74157143    
   511.899994       1.74219251    
   512.000000       1.74219251    
   512.099976       1.74239945    
   512.200012       1.74257195    
   512.299988       1.74287093    
   512.400024       1.74297452    
   512.500000       1.74298596    
   512.599976       1.74318147    
   512.700012       1.74362993    
   512.799988       1.74373341    
   512.900024       1.74404395    
   513.000000       1.74415898    
   513.099976       1.74415898    
   513.200012       1.74430847    
   513.299988       1.74465346    
   513.400024       1.74503303    
   513.500000       1.74545836    
   513.599976       1.74561954    
   513.700012       1.74581504    
   513.799988       1.74622905    
   513.900024       1.74638999    
   514.000000       1.74660850    
   514.099976       1.74690747    
   514.200012       1.74737895    
   514.299988       1.74765503    
   514.400024       1.74766636    
   514.500000       1.74801147    
   514.599976       1.74826455    
   514.700012       1.74848294    
   514.799988       1.74848294    
   514.900024       1.74848294    
   515.000000       1.74870145    
   515.099976       1.74895453    
   515.200012       1.74918437    
   515.299988       1.74959838    
   515.400024       1.74967897    
   515.500000       1.75043797    
   515.599976       1.75059891    
   515.700012       1.75073695    
   515.799988       1.75079441    
   515.900024       1.75118554    
   516.000000       1.75159955    
   516.099976       1.75204790    
   516.200012       1.75218606    
   516.299988       1.75226653    
   516.400024       1.75269198    
   516.500000       1.75304842    
   516.599976       1.75355446    
   516.700012       1.75370395    
   516.799988       1.75370395    
   516.900024       1.75380754    
   517.000000       1.75434792    
   517.099976       1.75445139    
   517.200012       1.75516438    
   517.299988       1.75548649    
   517.400024       1.75570500    
   517.500000       1.75590050    
   517.599976       1.75625694    
   517.700012       1.75651002    
   517.799988       1.75668240    
   517.900024       1.75677443    
   518.000000       1.75716543    
   518.099976       1.75765991    
   518.200012       1.75777495    
   518.299988       1.75788999    
   518.400024       1.75808537    
   518.500000       1.75817740    
   518.599976       1.75823498    
   518.700012       1.75857997    
   518.799988       1.75883293    
   518.900024       1.75909746    
   519.000000       1.75916648    
   519.099976       1.75943100    
   519.200012       1.75978744    
   519.299988       1.75999439    
   519.400024       1.75999439    
   519.500000       1.76046598    
   519.599976       1.76067305    
   519.700012       1.76106405    
   519.799988       1.76139736    
   519.900024       1.76159298    
   520.000000       1.76200688    
   520.099976       1.76217949    
   520.200012       1.76247847    
   520.299988       1.76254749    
   520.400024       1.76286948    
   520.500000       1.76343298    
   520.599976       1.76346743    
   520.700012       1.76373196    
   520.799988       1.76408851    
   520.900024       1.76427245    
   521.000000       1.76460600    
   521.099976       1.76492786    
   521.200012       1.76514637    
   521.299988       1.76533043    
   521.400024       1.76557195    
   521.500000       1.76600897    
   521.599976       1.76605487    
   521.700012       1.76616991    
   521.799988       1.76648045    
   521.900024       1.76656091    
   522.000000       1.76689446    
   522.099976       1.76721644    
   522.200012       1.76774549    
   522.299988       1.76797545    
   522.400024       1.76815939    
   522.500000       1.76848137    
   522.599976       1.76883805    
   522.700012       1.76930940    
   522.799988       1.76961994    
   522.900024       1.77027535    
   523.000000       1.77032149    
   523.099976       1.77082741    
   523.200012       1.77103448    
   523.299988       1.77137947    
   523.400024       1.77182794    
   523.500000       1.77214992    
   523.599976       1.77243745    
   523.700012       1.77275944    
   523.799988       1.77305841    
   523.900024       1.77331138    
   524.000000       1.77347243    
   524.099976       1.77354145    
   524.200012       1.77379453    
   524.299988       1.77430046    
   524.400024       1.77463388    
   524.500000       1.77486396    
   524.599976       1.77504790    
   524.700012       1.77504790    
   524.799988       1.77527797    
   524.900024       1.77579546    
   525.000000       1.77604842    
   525.099976       1.77628994    
   525.200012       1.77649701    
   525.299988       1.77704895    
   525.400024       1.77758944    
   525.500000       1.77760100    
   525.599976       1.77766991    
   525.700012       1.77792299    
   525.799988       1.77792299    
   525.900024       1.77825642    
   526.000000       1.77926838    
   526.099976       1.77954447    
   526.200012       1.77991247    
   526.299988       1.78017688    
   526.400024       1.78045297    
   526.500000       1.78092444    
   526.599976       1.78103948    
   526.700012       1.78146505    
   526.799988       1.78153396    
   526.900024       1.78167200    
   527.000000       1.78192496    
   527.099976       1.78228152    
   527.200012       1.78260338    
   527.299988       1.78305197    
   527.400024       1.78313243    
   527.500000       1.78361547    
   527.599976       1.78367305    
   527.700012       1.78390300    
   527.799988       1.78412139    
   527.900024       1.78433990    
   528.000000       1.78455842    
   528.099976       1.78469646    
   528.200012       1.78519094    
   528.299988       1.78549004    
   528.400024       1.78599596    
   528.500000       1.78614545    
   528.599976       1.78635240    
   528.700012       1.78646743    
   528.799988       1.78660548    
   528.900024       1.78684688    
   529.000000       1.78724945    
   529.099976       1.78760600    
   529.200012       1.78770947    
   529.299988       1.78805447    
   529.400024       1.78868699    
   529.500000       1.78898597    
   529.599976       1.78898597    
   529.700012       1.78919291    
   529.799988       1.78943455    
   529.900024       1.78952646    
   530.000000       1.78969896    
   530.099976       1.78999794    
   530.200012       1.79014754    
   530.299988       1.79048097    
   530.400024       1.79075706    
   530.500000       1.79099846    
   530.599976       1.79161942    
   530.700012       1.79168844    
   530.799988       1.79180348    
   530.900024       1.79224050    
   531.000000       1.79224050    
   531.099976       1.79251647    
   531.200012       1.79286146    
   531.299988       1.79301095    
   531.400024       1.79352844    
   531.500000       1.79365492    
   531.599976       1.79416096    
   531.700012       1.79452896    
   531.799988       1.79452896    
   531.900024       1.79485095    
   532.000000       1.79496598    
   532.099976       1.79528797    
   532.200012       1.79608142    
   532.299988       1.79656446    
   532.400024       1.79700148    
   532.500000       1.79700148    
   532.599976       1.79707050    
   532.700012       1.79732347    
   532.799988       1.79742706    
   532.900024       1.79764545    
   533.000000       1.79774892    
   533.099976       1.79820895    
   533.200012       1.79834688    
   533.299988       1.79847348    
   533.400024       1.79880702    
   533.500000       1.79903698    
   533.599976       1.79923248    
   533.700012       1.79926693    
   533.799988       1.79969239    
   533.900024       1.79986489    
   534.000000       1.79996836    
   534.099976       1.80023301    
   534.200012       1.80037093    
   534.299988       1.80056643    
   534.400024       1.80080795    
   534.500000       1.80096889    
   534.599976       1.80096889    
   534.700012       1.80138290    
   534.799988       1.80156708    
   534.900024       1.80184305    
   535.000000       1.80223393    
   535.099976       1.80233753    
   535.200012       1.80248690    
   535.299988       1.80248690    
   535.400024       1.80308485    
   535.500000       1.80324602    
   535.599976       1.80355644    
   535.700012       1.80385554    
   535.799988       1.80395901    
   535.900024       1.80415452    
   536.000000       1.80425799    
   536.099976       1.80457997    
   536.200012       1.80469501    
   536.299988       1.80495942    
   536.400024       1.80515492    
   536.500000       1.80530441    
   536.599976       1.80556893    
   536.700012       1.80604041    
   536.799988       1.80628204    
   536.900024       1.80639696    
   537.000000       1.80670750    
   537.099976       1.80688000    
   537.200012       1.80712140    
   537.299988       1.80739748    
   537.400024       1.80743194    
   537.500000       1.80770802    
   537.599976       1.80789196    
   537.700012       1.80814493    
   537.799988       1.80857038    
   537.900024       1.80877745    
   538.000000       1.80900753    
   538.099976       1.80940998    
   538.200012       1.80961704    
   538.299988       1.80993903    
   538.400024       1.81033003    
   538.500000       1.81065202    
   538.599976       1.81087041    
   538.700012       1.81149149    
   538.799988       1.81169844    
   538.900024       1.81190550    
   539.000000       1.81199741    
   539.099976       1.81226206    
   539.200012       1.81238842    
   539.299988       1.81267595    
   539.400024       1.81298637    
   539.500000       1.81341195    
   539.599976       1.81351542    
   539.700012       1.81376851    
   539.799988       1.81400990    
   539.900024       1.81420541    
   540.000000       1.81449294    
   540.099976       1.81479204    
   540.200012       1.81488407    
   540.299988       1.81541288    
   540.400024       1.81571186    
   540.500000       1.81582689    
   540.599976       1.81582689    
   540.700012       1.81628704    
   540.799988       1.81665492    
   540.900024       1.81674695    
   541.000000       1.81704593    
   541.099976       1.81756341    
   541.200012       1.81782794    
   541.299988       1.81798899    
   541.400024       1.81819594    
   541.500000       1.81840301    
   541.599976       1.81852937    
   541.700012       1.81909299    
   541.799988       1.81940353    
   541.900024       1.81948400    
   542.000000       1.81972551    
   542.099976       1.81990945    
   542.200012       1.81997848    
   542.299988       1.82002449    
   542.400024       1.82042706    
   542.500000       1.82073748    
   542.599976       1.82094455    
   542.700012       1.82110548    
   542.799988       1.82128942    
   542.900024       1.82172644    
   543.000000       1.82202554    
   543.099976       1.82269239    
   543.200012       1.82296848    
   543.299988       1.82296848    
   543.400024       1.82311797    
   543.500000       1.82363546    
   543.599976       1.82391143    
   543.700012       1.82418740    
   543.799988       1.82427955    
   543.900024       1.82464743    
   544.000000       1.82503843    
   544.099976       1.82516503    
   544.200012       1.82549834    
   544.299988       1.82567096    
   544.400024       1.82587802    
   544.500000       1.82598150    
   544.599976       1.82620001    
   544.700012       1.82647598    
   544.799988       1.82672894    
   544.900024       1.82723498    
   545.000000       1.82748795    
   545.099976       1.82785594    
   545.200012       1.82820106    
   545.299988       1.82838500    
   545.400024       1.82869554    
   545.500000       1.82891405    
   545.599976       1.82928193    
   545.700012       1.82939696    
   545.799988       1.82953489    
   545.900024       1.82973051    
   546.000000       1.82973051    
   546.099976       1.82996047    
   546.200012       1.83017898    
   546.299988       1.83084595    
   546.400024       1.83116794    
   546.500000       1.83131754    
   546.599976       1.83159339    
   546.700012       1.83173156    
   546.799988       1.83207643    
   546.900024       1.83222604    
   547.000000       1.83266294    
   547.099976       1.83278942    
   547.200012       1.83306539    
   547.299988       1.83307695    
   547.400024       1.83344495    
   547.500000       1.83381295    
   547.599976       1.83400846    
   547.700012       1.83410048    
   547.799988       1.83441091    
   547.900024       1.83475602    
   548.000000       1.83527350    
   548.099976       1.83545744    
   548.200012       1.83566451    
   548.299988       1.83588302    
   548.400024       1.83595192    
   548.500000       1.83604395    
   548.599976       1.83610141    
   548.700012       1.83650386    
   548.799988       1.83704448    
   548.900024       1.83704448    
   549.000000       1.83756196    
   549.099976       1.83784950    
   549.200012       1.83804488    
   549.299988       1.83838999    
   549.400024       1.83858550    
   549.500000       1.83860850    
   549.599976       1.83873487    
   549.700012       1.83883846    
   549.799988       1.83929849    
   549.900024       1.83991957    
   550.000000       1.84004593    
   550.099976       1.84018397    
   550.200012       1.84025288    
   550.299988       1.84049451    
   550.400024       1.84064388    
   550.500000       1.84101200    
   550.599976       1.84105790    
   550.700012       1.84140301    
   550.799988       1.84173656    
   550.900024       1.84173656    
   551.000000       1.84209299    
   551.099976       1.84209299    
   551.200012       1.84242654    
   551.299988       1.84263349    
   551.400024       1.84285200    
   551.500000       1.84295547    
   551.599976       1.84320843    
   551.700012       1.84340394    
   551.799988       1.84364545    
   551.900024       1.84408236    
   552.000000       1.84468043    
   552.099976       1.84492195    
   552.200012       1.84508288    
   552.299988       1.84539342    
   552.400024       1.84578443    
   552.500000       1.84595704    
   552.599976       1.84620988    
   552.700012       1.84665847    
   552.799988       1.84689987    
   552.900024       1.84733689    
   553.000000       1.84773946    
   553.099976       1.84791195    
   553.200012       1.84808445    
   553.299988       1.84818804    
   553.400024       1.84829152    
   553.500000       1.84845245    
   553.599976       1.84864795    
   553.700012       1.84890103    
   553.799988       1.84895849    
   553.900024       1.84911942    
   554.000000       1.84922290    
   554.099976       1.84926891    
   554.200012       1.84951055    
   554.299988       1.84951055    
   554.400024       1.84962535    
   554.500000       1.85018897    
   554.599976       1.85054541    
   554.700012       1.85084438    
   554.799988       1.85084438    
   554.900024       1.85141945    
   555.000000       1.85148847    
   555.099976       1.85190248    
   555.200012       1.85200596    
   555.299988       1.85262704    
   555.400024       1.85299492    
   555.500000       1.85308695    
   555.599976       1.85355842    
   555.700012       1.85365057    
   555.799988       1.85382295    
   555.900024       1.85392654    
   556.000000       1.85405302    
   556.099976       1.85424852    
   556.200012       1.85452449    
   556.299988       1.85508788    
   556.400024       1.85526049    
   556.500000       1.85542142    
   556.599976       1.85578942    
   556.700012       1.85638738    
   556.799988       1.85667503    
   556.900024       1.85719240    
   557.000000       1.85737646    
   557.099976       1.85746849    
   557.200012       1.85780191    
   557.299988       1.85811245    
   557.400024       1.85811245    
   557.500000       1.85826194    
   557.599976       1.85836554    
   557.700012       1.85864139    
   557.799988       1.85876799    
   557.900024       1.85882545    
   558.000000       1.85896349    
   558.099976       1.85903239    
   558.200012       1.85933137    
   558.299988       1.85949254    
   558.400024       1.85983741    
   558.500000       1.85983741    
   558.599976       1.85995245    
   558.700012       1.86023986    
   558.799988       1.86038947    
   558.900024       1.86061954    
   559.000000       1.86125195    
   559.099976       1.86142457    
   559.200012       1.86149347    
   559.299988       1.86167741    
   559.400024       1.86194193    
   559.500000       1.86212599    
   559.599976       1.86257446    
   559.700012       1.86294258    
   559.799988       1.86301148    
   559.900024       1.86329901    
   560.000000       1.86381650    
   560.099976       1.86409247    
   560.200012       1.86459839    
   560.299988       1.86504698    
   560.400024       1.86540341    
   560.500000       1.86550689    
   560.599976       1.86609340    
   560.700012       1.86620843    
   560.799988       1.86630046    
   560.900024       1.86663401    
   561.000000       1.86682951    
   561.099976       1.86711693    
   561.200012       1.86717451    
   561.299988       1.86740446    
   561.400024       1.86778402    
   561.500000       1.86793339    
   561.599976       1.86804843    
   561.700012       1.86812890    
   561.799988       1.86820936    
   561.900024       1.86845100    
   562.000000       1.86855447    
   562.099976       1.86883044    
   562.200012       1.86899149    
   562.299988       1.86914098    
   562.400024       1.86930203    
   562.500000       1.86955500    
   562.599976       1.86975050    
   562.700012       1.86985397    
   562.799988       1.87003791    
   562.900024       1.87067044    
   563.000000       1.87103844    
   563.099976       1.87163639    
   563.200012       1.87177444    
   563.299988       1.87213099    
   563.400024       1.87248743    
   563.500000       1.87297046    
   563.599976       1.87325788    
   563.700012       1.87363756    
   563.799988       1.87389040    
   563.900024       1.87416637    
   564.000000       1.87463796    
   564.099976       1.87493706    
   564.200012       1.87546587    
   564.299988       1.87560391    
   564.400024       1.87577641    
   564.500000       1.87607539    
   564.599976       1.87632847    
   564.700012       1.87654698    
   564.799988       1.87703001    
   564.900024       1.87712193    
   565.000000       1.87732899    
   565.099976       1.87732899    
   565.200012       1.87776601    
   565.299988       1.87785804    
   565.400024       1.87798452    
   565.500000       1.87834096    
   565.599976       1.87834096    
   565.700012       1.87857103    
   565.799988       1.87876654    
   565.900024       1.87899637    
   566.000000       1.87929547    
   566.099976       1.87953699    
   566.200012       1.88004291    
   566.299988       1.88004291    
   566.400024       1.88023841    
   566.500000       1.88068700    
   566.599976       1.88088250    
   566.700012       1.88103187    
   566.799988       1.88151503    
   566.900024       1.88171053    
   567.000000       1.88191748    
   567.099976       1.88237751    
   567.200012       1.88257301    
   567.299988       1.88289499    
   567.400024       1.88306749    
   567.500000       1.88320553    
   567.599976       1.88329744    
   567.700012       1.88379192    
   567.799988       1.88379192    
   567.900024       1.88395286    
   568.000000       1.88413703    
   568.099976       1.88435543    
   568.200012       1.88455093    
   568.299988       1.88480401    
   568.400024       1.88512599    
   568.500000       1.88541353    
   568.599976       1.88552845    
   568.700012       1.88575852    
   568.799988       1.88598847    
   568.900024       1.88621843    
   569.000000       1.88658643    
   569.099976       1.88678193    
   569.200012       1.88696599    
   569.299988       1.88706958    
   569.400024       1.88751793    
   569.500000       1.88774800    
   569.599976       1.88797808    
   569.700012       1.88834596    
   569.799988       1.88852990    
   569.900024       1.88861048    
   570.000000       1.88869095    
   570.099976       1.88886344    
   570.200012       1.88892090    
   570.299988       1.88909340    
   570.400024       1.88956499    
   570.500000       1.89001346    
   570.599976       1.89017451    
   570.700012       1.89033544    
   570.799988       1.89054239    
   570.900024       1.89079547    
   571.000000       1.89105999    
   571.099976       1.89149702    
   571.200012       1.89176142    
   571.299988       1.89176142    
   571.400024       1.89211798    
   571.500000       1.89266992    
   571.599976       1.89304948    
   571.700012       1.89350951    
   571.799988       1.89363587    
   571.900024       1.89370501    
   572.000000       1.89398098    
   572.099976       1.89415336    
   572.200012       1.89459050    
   572.299988       1.89490092    
   572.400024       1.89507341    
   572.500000       1.89529192    
   572.599976       1.89538395    
   572.700012       1.89561403    
   572.799988       1.89608538    
   572.900024       1.89608538    
   573.000000       1.89632702    
   573.099976       1.89654553    
   573.200012       1.89675248    
   573.299988       1.89701700    
   573.400024       1.89716649    
   573.500000       1.89735055    
   573.599976       1.89779890    
   573.700012       1.89894903    
   573.799988       1.89917898    
   573.900024       1.89929390    
   574.000000       1.89943194    
   574.099976       1.89966202    
   574.200012       1.89983439    
   574.299988       1.90029454    
   574.400024       1.90047848    
   574.500000       1.90084648    
   574.599976       1.90107644    
   574.700012       1.90135241    
   574.799988       1.90155947    
   574.900024       1.90201938    
   575.000000       1.90201938    
   575.099976       1.90213442    
   575.200012       1.90254843    
   575.299988       1.90278995    
   575.400024       1.90300846    
   575.500000       1.90313494    
   575.599976       1.90328443    
   575.700012       1.90342247    
   575.799988       1.90356040    
   575.900024       1.90397441    
   576.000000       1.90416992    
   576.099976       1.90422750    
   576.200012       1.90460694    
   576.299988       1.90497494    
   576.400024       1.90512455    
   576.500000       1.90538895    
   576.599976       1.90580297    
   576.700012       1.90604448    
   576.799988       1.90659642    
   576.900024       1.90676892    
   577.000000       1.90724051    
   577.099976       1.90751648    
   577.200012       1.90782702    
   577.299988       1.90799940    
   577.400024       1.90811443    
   577.500000       1.90820646    
   577.599976       1.90829837    
   577.700012       1.90844798    
   577.799988       1.90897703    
   577.900024       1.90968990    
   578.000000       1.90977049    
   578.099976       1.90982795    
   578.200012       1.90982795    
   578.299988       1.90994298    
   578.400024       1.91029942    
   578.500000       1.91058707    
   578.599976       1.91058707    
   578.700012       1.91058707    
   578.799988       1.91083992    
   578.900024       1.91103542    
   579.000000       1.91106999    
   579.099976       1.91125393    
   579.200012       1.91125393    
   579.299988       1.91149557    
   579.400024       1.91202438    
   579.500000       1.91226602    
   579.599976       1.91251886    
   579.700012       1.91251886    
   579.799988       1.91287553    
   579.900024       1.91302490    
   580.000000       1.91317451    
   580.099976       1.91362286    
   580.200012       1.91391051    
   580.299988       1.91478443    
   580.400024       1.91478443    
   580.500000       1.91524446    
   580.599976       1.91534793    
   580.700012       1.91553199    
   580.799988       1.91562402    
   580.900024       1.91606092    
   581.000000       1.91622198    
   581.099976       1.91622198    
   581.200012       1.91658998    
   581.299988       1.91675091    
   581.400024       1.91680849    
   581.500000       1.91699243    
   581.599976       1.91731453    
   581.700012       1.91767097    
   581.799988       1.91813099    
   581.900024       1.91825747    
   582.000000       1.91852200    
   582.099976       1.91870594    
   582.200012       1.91930389    
   582.299988       1.91946507    
   582.400024       1.91964900    
   582.500000       1.91977549    
   582.599976       1.91997099    
   582.700012       1.92026997    
   582.799988       1.92038488    
   582.900024       1.92069542    
   583.000000       1.92089093    
   583.099976       1.92115545    
   583.200012       1.92121291    
   583.299988       1.92140841    
   583.400024       1.92188001    
   583.500000       1.92205250    
   583.599976       1.92219055    
   583.700012       1.92231691    
   583.799988       1.92254698    
   583.900024       1.92275393    
   584.000000       1.92285740    
   584.099976       1.92334044    
   584.200012       1.92394996    
   584.299988       1.92400753    
   584.400024       1.92416847    
   584.500000       1.92447901    
   584.599976       1.92482400    
   584.700012       1.92489302    
   584.799988       1.92489302    
   584.900024       1.92504239    
   585.000000       1.92515743    
   585.099976       1.92542207    
   585.200012       1.92572105    
   585.299988       1.92578995    
   585.400024       1.92608893    
   585.500000       1.92628443    
   585.599976       1.92666388    
   585.700012       1.92683649    
   585.799988       1.92683649    
   585.900024       1.92688239    
   586.000000       1.92703199    
   586.099976       1.92730796    
   586.200012       1.92752647    
   586.299988       1.92765307    
   586.400024       1.92805552    
   586.500000       1.92823946    
   586.599976       1.92842352    
   586.700012       1.92879140    
   586.799988       1.92912495    
   586.900024       1.92936647    
   587.000000       1.92974603    
   587.099976       1.93016005    
   587.200012       1.93016005    
   587.299988       1.93075800    
   587.400024       1.93091893    
   587.500000       1.93096495    
   587.599976       1.93114901    
   587.700012       1.93141341    
   587.799988       1.93170094    
   587.900024       1.93179286    
   588.000000       1.93224144    
   588.099976       1.93270135    
   588.200012       1.93293142    
   588.299988       1.93308103    
   588.400024       1.93350649    
   588.500000       1.93373644    
   588.599976       1.93385148    
   588.700012       1.93419647    
   588.799988       1.93432295    
   588.900024       1.93459904    
   589.000000       1.93475997    
   589.099976       1.93481755    
   589.200012       1.93501306    
   589.299988       1.93513942    
   589.400024       1.93533492    
   589.500000       1.93557644    
   589.599976       1.93557644    
   589.700012       1.93572605    
   589.799988       1.93608248    
   589.900024       1.93622053    
   590.000000       1.93639302    
   590.099976       1.93676090    
   590.200012       1.93738198    
   590.299988       1.93745089    
   590.400024       1.93757749    
   590.500000       1.93784201    
   590.599976       1.93807197    
   590.700012       1.93817544    
   590.799988       1.93833649    
   590.900024       1.93862402    
   591.000000       1.93862402    
   591.099976       1.93909550    
   591.200012       1.93944049    
   591.299988       1.93969345    
   591.400024       1.93988895    
   591.500000       1.93999243    
   591.599976       1.94007289    
   591.700012       1.94054449    
   591.799988       1.94070542    
   591.900024       1.94113100    
   592.000000       1.94121146    
   592.099976       1.94171739    
   592.200012       1.94191289    
   592.299988       1.94215453    
   592.400024       1.94248807    
   592.500000       1.94266045    
   592.599976       1.94293642    
   592.700012       1.94326997    
   592.799988       1.94337344    
   592.900024       1.94370687    
   593.000000       1.94390249    
   593.099976       1.94446599    
   593.200012       1.94489145    
   593.299988       1.94510996    
   593.400024       1.94539750    
   593.500000       1.94579995    
   593.599976       1.94579995    
   593.700012       1.94614494    
   593.799988       1.94632888    
   593.900024       1.94675446    
   594.000000       1.94697297    
   594.099976       1.94705343    
   594.200012       1.94722605    
   594.299988       1.94736397    
   594.400024       1.94784689    
   594.500000       1.94846797    
   594.599976       1.94859445    
   594.700012       1.94874406    
   594.799988       1.94903147    
   594.900024       1.94927287    
   595.000000       1.94968688    
   595.099976       1.95029640    
   595.200012       1.95046890    
   595.299988       1.95082545    
   595.400024       1.95104396    
   595.500000       1.95128536    
   595.599976       1.95157301    
   595.700012       1.95179141    
   595.799988       1.95179141    
   595.900024       1.95204449    
   596.000000       1.95217097    
   596.099976       1.95263100    
   596.200012       1.95289540    
   596.299988       1.95329785    
   596.400024       1.95340145    
   596.500000       1.95363140    
   596.599976       1.95372343    
   596.700012       1.95387304    
   596.799988       1.95420635    
   596.900024       1.95420635    
   597.000000       1.95456302    
   597.099976       1.95466650    
   597.200012       1.95491946    
   597.299988       1.95528746    
   597.400024       1.95565546    
   597.500000       1.95578194    
   597.599976       1.95593143    
   597.700012       1.95604646    
   597.799988       1.95623040    
   597.900024       1.95636845    
   598.000000       1.95658696    
   598.099976       1.95683992    
   598.200012       1.95728850    
   598.299988       1.95766795    
   598.400024       1.95793247    
   598.500000       1.95836937    
   598.599976       1.95836937    
   598.700012       1.95859945    
   598.799988       1.95859945    
   598.900024       1.95870292    
   599.000000       1.95877194    
   599.099976       1.95902503    
   599.200012       1.95907092    
   599.299988       1.95942748    
   599.400024       1.95991051    
   599.500000       1.96009445    
   599.599976       1.96015203    
   599.700012       1.96057737    
   599.799988       1.96064651    
   599.900024       1.96104896    
   600.000000       1.96132493    
   600.099976       1.96141696    
   600.200012       1.96187687    
   600.299988       1.96216452    
   600.400024       1.96286595    
   600.500000       1.96329141    
   600.599976       1.96379745    
   600.700012       1.96379745    
   600.799988       1.96402740    
   600.900024       1.96468306    
   601.000000       1.96475196    
   601.099976       1.96494746    
   601.200012       1.96506250    
   601.299988       1.96539605    
   601.400024       1.96557999    
   601.500000       1.96624696    
   601.599976       1.96656895    
   601.700012       1.96693695    
   601.799988       1.96741998    
   601.900024       1.96769595    
   602.000000       1.96801805    
   602.099976       1.96847796    
   602.200012       1.96860445    
   602.299988       1.96881151    
   602.400024       1.96897244    
   602.500000       1.96936345    
   602.599976       1.96955895    
   602.700012       1.96981204    
   602.799988       1.97020292    
   602.900024       1.97049046    
   603.000000       1.97064006    
   603.099976       1.97112298    
   603.200012       1.97137594    
   603.299988       1.97175550    
   603.400024       1.97211194    
   603.500000       1.97283649    
   603.599976       1.97305501    
   603.700012       1.97330797    
   603.799988       1.97356105    
   603.900024       1.97392893    
   604.000000       1.97392893    
   604.099976       1.97408986    
   604.200012       1.97445798    
   604.299988       1.97472239    
   604.400024       1.97472239    
   604.500000       1.97506750    
   604.599976       1.97548151    
   604.700012       1.97548151    
   604.799988       1.97558498    
   604.900024       1.97587252    
   605.000000       1.97592998    
   605.099976       1.97619450    
   605.200012       1.97650504    
   605.299988       1.97690749    
   605.400024       1.97714889    
   605.500000       1.97714889    
   605.599976       1.97724092    
   605.700012       1.97745943    
   605.799988       1.97788501    
   605.900024       1.97848296    
   606.000000       1.97848296    
   606.099976       1.97870147    
   606.200012       1.97904646    
   606.299988       1.97908092    
   606.400024       1.97923052    
   606.500000       1.97933400    
   606.599976       1.97943747    
   606.700012       1.97986293    
   606.799988       1.98023105    
   606.900024       1.98063350    
   607.000000       1.98080599    
   607.099976       1.98134649    
   607.200012       1.98167992    
   607.299988       1.98185253    
   607.400024       1.98185253    
   607.500000       1.98203647    
   607.599976       1.98227787    
   607.700012       1.98247337    
   607.799988       1.98295653    
   607.900024       1.98339343    
   608.000000       1.98349690    
   608.099976       1.98378444    
   608.200012       1.98392248    
   608.299988       1.98423290    
   608.400024       1.98439395    
   608.500000       1.98446298    
   608.599976       1.98522198    
   608.700012       1.98527956    
   608.799988       1.98565900    
   608.900024       1.98580837    
   609.000000       1.98641789    
   609.099976       1.98657894    
   609.200012       1.98683190    
   609.299988       1.98691237    
   609.400024       1.98731494    
   609.500000       1.98752189    
   609.599976       1.98799348    
   609.700012       1.98856843    
   609.799988       1.98856843    
   609.900024       1.98889053    
   610.000000       1.98931599    
   610.099976       1.98968399    
   610.200012       1.98992550    
   610.299988       1.99037397    
   610.400024       1.99048901    
   610.500000       1.99083400    
   610.599976       1.99127090    
   610.700012       1.99155843    
   610.799988       1.99163902    
   610.900024       1.99207592    
   611.000000       1.99216795    
   611.099976       1.99235201    
   611.200012       1.99291551    
   611.299988       1.99305356    
   611.400024       1.99316835    
   611.500000       1.99316835    
   611.599976       1.99347889    
   611.700012       1.99358237    
   611.799988       1.99382401    
   611.900024       1.99406552    
   612.000000       1.99446797    
   612.099976       1.99499691    
   612.200012       1.99553740    
   612.299988       1.99569845    
   612.400024       1.99569845    
   612.500000       1.99608958    
   612.599976       1.99628496    
   612.700012       1.99651492    
   612.799988       1.99662995    
   612.900024       1.99680257    
   613.000000       1.99691737    
   613.099976       1.99703240    
   613.200012       1.99722791    
   613.299988       1.99736595    
   613.400024       1.99774539    
   613.500000       1.99805593    
   613.599976       1.99846995    
   613.700012       1.99860799    
   613.799988       1.99890697    
   613.900024       1.99890697    
   614.000000       1.99920595    
   614.099976       1.99943590    
   614.200012       1.99963140    
   614.299988       2.00006843    
   614.400024       2.00026393    
   614.500000       2.00043654    
   614.599976       2.00071239    
   614.700012       2.00110340    
   614.799988       2.00131059    
   614.900024       2.00144839    
   615.000000       2.00159788    
   615.099976       2.00180507    
   615.200012       2.00204659    
   615.299988       2.00252938    
   615.400024       2.00265598    
   615.500000       2.00296640    
   615.599976       2.00302386    
   615.700012       2.00339198    
   615.799988       2.00381756    
   615.900024       2.00422001    
   616.000000       2.00441551    
   616.099976       2.00456500    
   616.200012       2.00471449    
   616.299988       2.00512838    
   616.400024       2.00526643    
   616.500000       2.00526643    
   616.599976       2.00600243    
   616.700012       2.00620937    
   616.799988       2.00631285    
   616.900024       2.00658894    
   617.000000       2.00686502    
   617.099976       2.00686502    
   617.200012       2.00731349    
   617.299988       2.00747442    
   617.400024       2.00785398    
   617.500000       2.00822186    
   617.599976       2.00822186    
   617.700012       2.00864744    
   617.799988       2.00890040    
   617.900024       2.00899243    
   618.000000       2.00923395    
   618.099976       2.00951004    
   618.200012       2.00980902    
   618.299988       2.00980902    
   618.400024       2.01002741    
   618.500000       2.01030350    
   618.599976       2.01030350    
   618.700012       2.01069450    
   618.799988       2.01109695    
   618.900024       2.01145339    
   619.000000       2.01161456    
   619.099976       2.01170659    
   619.200012       2.01177549    
   619.299988       2.01194787    
   619.400024       2.01223540    
   619.500000       2.01275277    
   619.599976       2.01292539    
   619.700012       2.01323605    
   619.799988       2.01374197    
   619.900024       2.01392603    
   620.000000       2.01419044    
   620.099976       2.01433992    
   620.200012       2.01448941    
   620.299988       2.01462746    
   620.400024       2.01524854    
   620.500000       2.01538634    
   620.599976       2.01581192    
   620.700012       2.01604199    
   620.799988       2.01616859    
   620.900024       2.01628351    
   621.000000       2.01646757    
   621.099976       2.01660538    
   621.200012       2.01676655    
   621.299988       2.01687002    
   621.400024       2.01698494    
   621.500000       2.01743340    
   621.599976       2.01753688    
   621.700012       2.01759458    
   621.799988       2.01783586    
   621.900024       2.01820397    
   622.000000       2.01841092    
   622.099976       2.01884794    
   622.200012       2.01902032    
   622.299988       2.01934242    
   622.400024       2.01977944    
   622.500000       2.01977944    
   622.599976       2.02026248    
   622.700012       2.02037740    
   622.799988       2.02057290    
   622.900024       2.02077985    
   623.000000       2.02090645    
   623.099976       2.02122855    
   623.200012       2.02158499    
   623.299988       2.02205634    
   623.400024       2.02229786    
   623.500000       2.02265429    
   623.599976       2.02284980    
   623.700012       2.02317190    
   623.799988       2.02368951    
   623.900024       2.02408051    
   624.000000       2.02424145    
   624.099976       2.02436781    
   624.200012       2.02472448    
   624.299988       2.02486253    
   624.400024       2.02532244    
   624.500000       2.02548337    
   624.599976       2.02567887    
   624.700012       2.02597785    
   624.799988       2.02629995    
   624.900024       2.02629995    
   625.000000       2.02638030    
   625.099976       2.02650690    
   625.200012       2.02690935    
   625.299988       2.02728891    
   625.400024       2.02731180    
   625.500000       2.02740383    
   625.599976       2.02755356    
   625.700012       2.02778339    
   625.799988       2.02799058    
   625.900024       2.02805948    
   626.000000       2.02843904    
   626.099976       2.02858853    
   626.200012       2.02878404    
   626.299988       2.02903700    
   626.400024       2.02933598    
   626.500000       2.02941632    
   626.599976       2.03008342    
   626.700012       2.03027892    
   626.799988       2.03037095    
   626.900024       2.03088856    
   627.000000       2.03088856    
   627.099976       2.03134847    
   627.200012       2.03192353    
   627.299988       2.03206134    
   627.400024       2.03249836    
   627.500000       2.03272843    
   627.599976       2.03287792    
   627.700012       2.03337240    
   627.799988       2.03351045    
   627.900024       2.03363705    
   628.000000       2.03378654    
   628.099976       2.03423500    
   628.200012       2.03423500    
   628.299988       2.03471804    
   628.400024       2.03490186    
   628.500000       2.03514361    
   628.599976       2.03526998    
   628.700012       2.03548837    
   628.799988       2.03571844    
   628.900024       2.03595996    
   629.000000       2.03635097    
   629.099976       2.03637409    
   629.200012       2.03641987    
   629.299988       2.03671885    
   629.400024       2.03700638    
   629.500000       2.03722501    
   629.599976       2.03740883    
   629.700012       2.03786898    
   629.799988       2.03815651    
   629.900024       2.03824854    
   630.000000       2.03853583    
   630.099976       2.03875446    
   630.200012       2.03901887    
   630.299988       2.03909945    
   630.400024       2.03929496    
   630.500000       2.03970885    
   630.599976       2.03976655    
   630.700012       2.03990459    
   630.799988       2.04001951    
   630.900024       2.04052544    
   631.000000       2.04070950    
   631.099976       2.04093933    
   631.200012       2.04098558    
   631.299988       2.04106593    
   631.400024       2.04129601    
   631.500000       2.04129601    
   631.599976       2.04154897    
   631.700012       2.04159498    
   631.799988       2.04189396    
   631.900024       2.04236555    
   632.000000       2.04258394    
   632.099976       2.04274487    
   632.200012       2.04302096    
   632.299988       2.04326248    
   632.400024       2.04380298    
   632.500000       2.04390645    
   632.599976       2.04426289    
   632.700012       2.04467702    
   632.799988       2.04479194    
   632.900024       2.04479194    
   633.000000       2.04512548    
   633.099976       2.04542446    
   633.200012       2.04551649    
   633.299988       2.04575801    
   633.400024       2.04594207    
   633.500000       2.04618335    
   633.599976       2.04643655    
   633.700012       2.04659748    
   633.799988       2.04718399    
   633.900024       2.04766703    
   634.000000       2.04812694    
   634.099976       2.04850650    
   634.200012       2.04860997    
   634.299988       2.04888606    
   634.400024       2.04897809    
   634.500000       2.04916191    
   634.599976       2.04989791    
   634.700012       2.04989791    
   634.799988       2.05022001    
   634.900024       2.05054188    
   635.000000       2.05081797    
   635.099976       2.05116296    
   635.200012       2.05125499    
   635.299988       2.05132389    
   635.400024       2.05168056    
   635.500000       2.05193329    
   635.599976       2.05210590    
   635.700012       2.05232430    
   635.799988       2.05271554    
   635.900024       2.05271554    
   636.000000       2.05332494    
   636.099976       2.05361247    
   636.200012       2.05394578    
   636.299988       2.05402660    
   636.400024       2.05432558    
   636.500000       2.05461287    
   636.599976       2.05501556    
   636.700012       2.05525684    
   636.799988       2.05541801    
   636.900024       2.05563641    
   637.000000       2.05569386    
   637.099976       2.05593538    
   637.200012       2.05593538    
   637.299988       2.05626893    
   637.400024       2.05631495    
   637.500000       2.05637240    
   637.599976       2.05664849    
   637.700012       2.05718899    
   637.799988       2.05754542    
   637.900024       2.05786753    
   638.000000       2.05832744    
   638.099976       2.05858064    
   638.200012       2.05879879    
   638.299988       2.05897141    
   638.400024       2.05937409    
   638.500000       2.05951190    
   638.599976       2.05963850    
   638.700012       2.05973053    
   638.799988       2.05982232    
   638.900024       2.06008697    
   639.000000       2.06059313    
   639.099976       2.06113338    
   639.200012       2.06131744    
   639.299988       2.06166244    
   639.400024       2.06191540    
   639.500000       2.06229496    
   639.599976       2.06268597    
   639.700012       2.06268597    
   639.799988       2.06290460    
   639.900024       2.06311154    
   640.000000       2.06315732    
   640.099976       2.06346798    
   640.200012       2.06362891    
   640.299988       2.06375551    
   640.400024       2.06405449    
   640.500000       2.06443405    
   640.599976       2.06449151    
   640.700012       2.06462955    
   640.799988       2.06481338    
   640.900024       2.06496286    
   641.000000       2.06510091    
   641.099976       2.06516981    
   641.200012       2.06535387    
   641.299988       2.06583691    
   641.400024       2.06641197    
   641.500000       2.06651545    
   641.599976       2.06667638    
   641.700012       2.06688333    
   641.799988       2.06702137    
   641.900024       2.06710196    
   642.000000       2.06741238    
   642.099976       2.06752753    
   642.200012       2.06780338    
   642.299988       2.06794143    
   642.400024       2.06804490    
   642.500000       2.06813693    
   642.599976       2.06843591    
   642.700012       2.06857395    
   642.799988       2.06873488    
   642.900024       2.06921792    
   643.000000       2.06937909    
   643.099976       2.06965494    
   643.200012       2.07003450    
   643.299988       2.07017255    
   643.400024       2.07051730    
   643.500000       2.07060933    
   643.599976       2.07088542    
   643.700012       2.07096601    
   643.799988       2.07143736    
   643.900024       2.07201242    
   644.000000       2.07255292    
   644.099976       2.07255292    
   644.200012       2.07272530    
   644.299988       2.07296705    
   644.400024       2.07324290    
   644.500000       2.07336950    
   644.599976       2.07354188    
   644.700012       2.07385254    
   644.799988       2.07395601    
   644.900024       2.07450795    
   645.000000       2.07477236    
   645.099976       2.07492208    
   645.200012       2.07531309    
   645.299988       2.07547402    
   645.400024       2.07560039    
   645.500000       2.07583046    
   645.599976       2.07602596    
   645.700012       2.07654357    
   645.799988       2.07690001    
   645.900024       2.07690001    
   646.000000       2.07725644    
   646.099976       2.07746339    
   646.200012       2.07758999    
   646.299988       2.07788897    
   646.400024       2.07788897    
   646.500000       2.07800388    
   646.599976       2.07829142    
   646.700012       2.07829142    
   646.799988       2.07859039    
   646.900024       2.07873988    
   647.000000       2.07888937    
   647.099976       2.07915401    
   647.200012       2.07952189    
   647.299988       2.07963705    
   647.400024       2.07963705    
   647.500000       2.07963705    
   647.599976       2.08001637    
   647.700012       2.08048797    
   647.799988       2.08051085    
   647.900024       2.08079839    
   648.000000       2.08105135    
   648.099976       2.08123541    
   648.200012       2.08167243    
   648.299988       2.08208656    
   648.400024       2.08227038    
   648.500000       2.08236241    
   648.599976       2.08236241    
   648.700012       2.08245444    
   648.799988       2.08260393    
   648.900024       2.08260393    
   649.000000       2.08285689    
   649.099976       2.08319044    
   649.200012       2.08336306    
   649.299988       2.08369660    
   649.400024       2.08394933    
   649.500000       2.08440948    
   649.599976       2.08462787    
   649.700012       2.08483481    
   649.799988       2.08527184    
   649.900024       2.08563995    
   650.000000       2.08573198    
   650.099976       2.08591604    
   650.200012       2.08600807    
   650.299988       2.08621502    
   650.400024       2.08638740    
   650.500000       2.08646798    
   650.599976       2.08658290    
   650.700012       2.08667493    
   650.799988       2.08705449    
   650.900024       2.08731890    
   651.000000       2.08733058    
   651.099976       2.08733058    
   651.200012       2.08762956    
   651.299988       2.08796287    
   651.400024       2.08800888    
   651.500000       2.08805513    
   651.599976       2.08843446    
   651.700012       2.08843446    
   651.799988       2.08871055    
   651.900024       2.08884859    
   652.000000       2.08903241    
   652.099976       2.08927393    
   652.200012       2.08958435    
   652.299988       2.08972239    
   652.400024       2.09005594    
   652.500000       2.09033203    
   652.599976       2.09033203    
   652.700012       2.09052753    
   652.799988       2.09088397    
   652.900024       2.09095287    
   653.000000       2.09127498    
   653.099976       2.09142447    
   653.200012       2.09151649    
   653.299988       2.09193039    
   653.400024       2.09204555    
   653.500000       2.09229851    
   653.599976       2.09244800    
   653.700012       2.09286189    
   653.799988       2.09310341    
   653.900024       2.09329891    
   654.000000       2.09341383    
   654.099976       2.09373593    
   654.200012       2.09381628    
   654.299988       2.09388542    
   654.400024       2.09414983    
   654.500000       2.09436846    
   654.599976       2.09458709    
   654.700012       2.09486294    
   654.799988       2.09516191    
   654.900024       2.09546089    
   655.000000       2.09555292    
   655.099976       2.09586334    
   655.200012       2.09619689    
   655.299988       2.09649587    
   655.400024       2.09670305    
   655.500000       2.09686399    
   655.599976       2.09709406    
   655.700012       2.09738135    
   655.799988       2.09747338    
   655.900024       2.09779549    
   656.000000       2.09815192    
   656.099976       2.09828997    
   656.200012       2.09872699    
   656.299988       2.09896851    
   656.400024       2.09925604    
   656.500000       2.09941697    
   656.599976       2.09960103    
   656.700012       2.09972739    
   656.799988       2.10000348    
   656.900024       2.10034847    
   657.000000       2.10041738    
   657.099976       2.10065889    
   657.200012       2.10086608    
   657.299988       2.10121083    
   657.400024       2.10148692    
   657.500000       2.10155606    
   657.599976       2.10155606    
   657.700012       2.10155606    
   657.799988       2.10194707    
   657.900024       2.10214257    
   658.000000       2.10233784    
   658.099976       2.10256791    
   658.200012       2.10286689    
   658.299988       2.10286689    
   658.400024       2.10318899    
   658.500000       2.10347652    
   658.599976       2.10358000    
   658.700012       2.10377550    
   658.799988       2.10392499    
   658.900024       2.10437346    
   659.000000       2.10475302    
   659.099976       2.10491395    
   659.200012       2.10513234    
   659.299988       2.10558105    
   659.400024       2.10566139    
   659.500000       2.10630560    
   659.599976       2.10638595    
   659.700012       2.10685730    
   659.799988       2.10720253    
   659.900024       2.10720253    
   660.000000       2.10774302    
   660.099976       2.10824895    
   660.200012       2.10850191    
   660.299988       2.10869741    
   660.400024       2.10875487    
   660.500000       2.10889292    
   660.599976       2.10914612    
   660.700012       2.10936451    
   660.799988       2.10982442    
   660.900024       2.11000848    
   661.000000       2.11013508    
   661.099976       2.11018085    
   661.200012       2.11075592    
   661.299988       2.11083651    
   661.400024       2.11091685    
   661.500000       2.11104345    
   661.599976       2.11126208    
   661.700012       2.11134243    
   661.799988       2.11172199    
   661.900024       2.11184859    
   662.000000       2.11208987    
   662.099976       2.11212444    
   662.200012       2.11250401    
   662.299988       2.11296391    
   662.400024       2.11312485    
   662.500000       2.11334348    
   662.599976       2.11358500    
   662.700012       2.11384940    
   662.799988       2.11416006    
   662.900024       2.11447048    
   663.000000       2.11447048    
   663.099976       2.11466599    
   663.200012       2.11466599    
   663.299988       2.11488438    
   663.400024       2.11501098    
   663.500000       2.11540198    
   663.599976       2.11541343    
   663.700012       2.11574697    
   663.799988       2.11613798    
   663.900024       2.11641407    
   664.000000       2.11664391    
   664.099976       2.11732244    
   664.200012       2.11743736    
   664.299988       2.11751795    
   664.400024       2.11798954    
   664.500000       2.11835742    
   664.599976       2.11846089    
   664.700012       2.11871409    
   664.799988       2.11871409    
   664.900024       2.11871409    
   665.000000       2.11915112    
   665.099976       2.11928892    
   665.200012       2.11997890    
   665.299988       2.12040448    
   665.400024       2.12063456    
   665.500000       2.12118649    
   665.599976       2.12118649    
   665.700012       2.12143946    
   665.799988       2.12143946    
   665.900024       2.12149692    
   666.000000       2.12160039    
   666.099976       2.12194538    
   666.200012       2.12206054    
   666.299988       2.12257791    
   666.400024       2.12271595    
   666.500000       2.12279630    
   666.599976       2.12288833    
   666.700012       2.12319899    
   666.799988       2.12337160    
   666.900024       2.12373948    
   667.000000       2.12392354    
   667.099976       2.12401533    
   667.200012       2.12439513    
   667.299988       2.12454438    
   667.400024       2.12476301    
   667.500000       2.12502742    
   667.599976       2.12513089    
   667.700012       2.12544131    
   667.799988       2.12572885    
   667.900024       2.12594748    
   668.000000       2.12614298    
   668.099976       2.12630391    
   668.200012       2.12630391    
   668.299988       2.12630391    
   668.400024       2.12682152    
   668.500000       2.12702847    
   668.599976       2.12751150    
   668.700012       2.12785649    
   668.799988       2.12814379    
   668.900024       2.12827039    
   669.000000       2.12862706    
   669.099976       2.12884545    
   669.200012       2.12917900    
   669.299988       2.12933993    
   669.400024       2.12943196    
   669.500000       2.12971950    
   669.599976       2.12971950    
   669.700012       2.12988043    
   669.799988       2.13002992    
   669.900024       2.13015628    
   670.000000       2.13080049    
   670.099976       2.13121438    
   670.200012       2.13138700    
   670.299988       2.13160539    
   670.400024       2.13198495    
   670.500000       2.13212299    
   670.599976       2.13227248    
   670.700012       2.13257146    
   670.799988       2.13266349    
   670.900024       2.13290501    
   671.000000       2.13311195    
   671.099976       2.13334203    
   671.200012       2.13334203    
   671.299988       2.13382483    
   671.400024       2.13391685    
   671.500000       2.13419294    
   671.599976       2.13430786    
   671.700012       2.13488293    
   671.799988       2.13521647    
   671.900024       2.13549256    
   672.000000       2.13564205    
   672.099976       2.13587189    
   672.200012       2.13600993    
   672.299988       2.13617086    
   672.400024       2.13656187    
   672.500000       2.13667703    
   672.599976       2.13682652    
   672.700012       2.13738990    
   672.799988       2.13745904    
   672.900024       2.13788438    
   673.000000       2.13822961    
   673.099976       2.13852859    
   673.200012       2.13859749    
   673.299988       2.13866639    
   673.400024       2.13906884    
   673.500000       2.13931060    
   673.599976       2.13971305    
   673.700012       2.13971305    
   673.799988       2.13990855    
   673.900024       2.14018440    
   674.000000       2.14051795    
   674.099976       2.14065599    
   674.200012       2.14093208    
   674.299988       2.14136887    
   674.400024       2.14182901    
   674.500000       2.14196682    
   674.599976       2.14215112    
   674.700012       2.14250755    
   674.799988       2.14259934    
   674.900024       2.14292145    
   675.000000       2.14326644    
   675.099976       2.14369202    
   675.200012       2.14393353    
   675.299988       2.14415193    
   675.400024       2.14427853    
   675.500000       2.14450836    
   675.599976       2.14463496    
   675.700012       2.14497995    
   675.799988       2.14517546    
   675.900024       2.14590001    
   676.000000       2.14600348    
   676.099976       2.14621043    
   676.200012       2.14639449    
   676.299988       2.14685440    
   676.400024       2.14690042    
   676.500000       2.14738345    
   676.599976       2.14782047    
   676.700012       2.14820004    
   676.799988       2.14820004    
   676.900024       2.14855647    
   677.000000       2.14865994    
   677.099976       2.14907384    
   677.200012       2.14925790    
   677.299988       2.14949942    
   677.400024       2.14949942    
   677.500000       2.14964890    
   677.599976       2.14976382    
   677.700012       2.15022397    
   677.799988       2.15045381    
   677.900024       2.15071845    
   678.000000       2.15097141    
   678.099976       2.15137386    
   678.200012       2.15179944    
   678.299988       2.15217900    
   678.400024       2.15243196    
   678.500000       2.15261602    
   678.599976       2.15290332    
   678.700012       2.15319085    
   678.799988       2.15347838    
   678.900024       2.15365100    
   679.000000       2.15398431    
   679.099976       2.15398431    
   679.200012       2.15431786    
   679.299988       2.15447903    
   679.400024       2.15447903    
   679.500000       2.15460539    
   679.599976       2.15483546    
   679.700012       2.15492749    
   679.799988       2.15511131    
   679.900024       2.15528393    
   680.000000       2.15554857    
   680.099976       2.15561748    
   680.200012       2.15593934    
   680.299988       2.15613484    
   680.400024       2.15616941    
   680.500000       2.15639949    
   680.599976       2.15674448    
   680.700012       2.15689397    
   680.799988       2.15712380    
   680.900024       2.15748048    
   681.000000       2.15757251    
   681.099976       2.15783691    
   681.200012       2.15800953    
   681.299988       2.15808988    
   681.400024       2.15818191    
   681.500000       2.15853834    
   681.599976       2.15900993    
   681.700012       2.15900993    
   681.799988       2.15936637    
   681.900024       2.15948153    
   682.000000       2.15968847    
   682.099976       2.15996432    
   682.200012       2.16005635    
   682.299988       2.16005635    
   682.400024       2.16021752    
   682.500000       2.16066599    
   682.599976       2.16078091    
   682.700012       2.16118336    
   682.799988       2.16141343    
   682.900024       2.16176987    
   683.000000       2.16201138    
   683.099976       2.16213799    
   683.200012       2.16239095    
   683.299988       2.16289687    
   683.400024       2.16304660    
   683.500000       2.16323042    
   683.599976       2.16325355    
   683.700012       2.16349483    
   683.799988       2.16371346    
   683.900024       2.16401243    
   684.000000       2.16432285    
   684.099976       2.16432285    
   684.200012       2.16448379    
   684.299988       2.16495538    
   684.400024       2.16511655    
   684.500000       2.16520834    
   684.599976       2.16562247    
   684.700012       2.16600180    
   684.799988       2.16616297    
   684.900024       2.16653085    
   685.000000       2.16656542    
   685.099976       2.16688752    
   685.200012       2.16707158    
   685.299988       2.16765785    
   685.400024       2.16794538    
   685.500000       2.16807199    
   685.599976       2.16816401    
   685.700012       2.16854334    
   685.799988       2.16863537    
   685.900024       2.16917586    
   686.000000       2.16938305    
   686.099976       2.16949797    
   686.200012       2.17022252    
   686.299988       2.17029142    
   686.400024       2.17044091    
   686.500000       2.17076302    
   686.599976       2.17103887    
   686.700012       2.17126894    
   686.799988       2.17174053    
   686.900024       2.17186689    
   687.000000       2.17186689    
   687.099976       2.17239594    
   687.200012       2.17270637    
   687.299988       2.17320085    
   687.400024       2.17337346    
   687.500000       2.17379904    
   687.599976       2.17379904    
   687.700012       2.17422438    
   687.799988       2.17429352    
   687.900024       2.17463851    
   688.000000       2.17524791    
   688.099976       2.17554688    
   688.200012       2.17578840    
   688.299988       2.17638659    
   688.400024       2.17644405    
   688.500000       2.17678905    
   688.599976       2.17696142    
   688.700012       2.17772031    
   688.799988       2.17796206    
   688.900024       2.17796206    
   689.000000       2.17796206    
   689.099976       2.17820358    
   689.200012       2.17865205    
   689.299988       2.17877841    
   689.400024       2.17907739    
   689.500000       2.17953730    
   689.599976       2.17988253    
   689.700012       2.18046904    
   689.799988       2.18061852    
   689.900024       2.18089437    
   690.000000       2.18129706    
   690.099976       2.18138885    
   690.200012       2.18184900    
   690.299988       2.18225145    
   690.400024       2.18257332    
   690.500000       2.18260789    
   690.599976       2.18294144    
   690.700012       2.18306780    
   690.799988       2.18327498    
   690.900024       2.18327498    
   691.000000       2.18376946    
   691.099976       2.18387294    
   691.200012       2.18420649    
   691.299988       2.18436742    
   691.400024       2.18436742    
   691.500000       2.18475842    
   691.599976       2.18494248    
   691.700012       2.18508029    
   691.799988       2.18528748    
   691.900024       2.18603492    
   692.000000       2.18632245    
   692.099976       2.18632245    
   692.200012       2.18670201    
   692.299988       2.18766809    
   692.400024       2.18798995    
   692.500000       2.18810487    
   692.599976       2.18843842    
   692.700012       2.18859959    
   692.799988       2.18867993    
   692.900024       2.18905950    
   693.000000       2.18916297    
   693.099976       2.18977237    
   693.200012       2.18987608    
   693.299988       2.19076133    
   693.400024       2.19111800    
   693.500000       2.19132495    
   693.599976       2.19184232    
   693.700012       2.19214129    
   693.799988       2.19222212    
   693.900024       2.19244027    
   694.000000       2.19245195    
   694.099976       2.19283152    
   694.200012       2.19288898    
   694.299988       2.19327998    
   694.400024       2.19337201    
   694.500000       2.19347548    
   694.599976       2.19378591    
   694.700012       2.19391251    
   694.799988       2.19460249    
   694.900024       2.19486690    
   695.000000       2.19509697    
   695.099976       2.19548798    
   695.200012       2.19568348    
   695.299988       2.19589043    
   695.400024       2.19600534    
   695.500000       2.19633889    
   695.599976       2.19660354    
   695.700012       2.19697142    
   695.799988       2.19714403    
   695.900024       2.19773054    
   696.000000       2.19791436    
   696.099976       2.19814444    
   696.200012       2.19825959    
   696.299988       2.19863892    
   696.400024       2.19889212    
   696.500000       2.19911051    
   696.599976       2.19931746    
   696.700012       2.19965100    
   696.799988       2.19981194    
   696.900024       2.19999599    
   697.000000       2.20028353    
   697.099976       2.20049047    
   697.200012       2.20083547    
   697.299988       2.20105386    
   697.400024       2.20127249    
   697.500000       2.20142198    
   697.599976       2.20177841    
   697.700012       2.20219254    
   697.799988       2.20268703    
   697.900024       2.20285940    
   698.000000       2.20296288    
   698.099976       2.20327353    
   698.200012       2.20367599    
   698.299988       2.20372200    
   698.400024       2.20413589    
   698.500000       2.20450401    
   698.599976       2.20459604    
   698.700012       2.20488334    
   698.799988       2.20553899    
   698.900024       2.20564246    
   699.000000       2.20610237    
   699.099976       2.20622897    
   699.200012       2.20702243    
   699.299988       2.20727563    
   699.400024       2.20747089    
   699.500000       2.20755148    
   699.599976       2.20821834    
   699.700012       2.20879340    
   699.799988       2.20895457    
   699.900024       2.20902348    
   700.000000       2.20913839    
   700.099976       2.20933390    
   700.200012       2.20998955    
   700.299988       2.21021938    
   700.400024       2.21066785    
   700.500000       2.21093249    
   700.599976       2.21103597    
   700.700012       2.21144986    
   700.799988       2.21177197    
   700.900024       2.21188688    
   701.000000       2.21217442    
   701.099976       2.21246195    
   701.200012       2.21284151    
   701.299988       2.21309447    
   701.400024       2.21317506    
   701.500000       2.21327853    
   701.599976       2.21350837    
   701.700012       2.21364641    
   701.799988       2.21394539    
   701.900024       2.21417546    
   702.000000       2.21430206    
   702.099976       2.21447444    
   702.200012       2.21492290    
   702.299988       2.21504951    
   702.400024       2.21534848    
   702.500000       2.21550941    
   702.599976       2.21598101    
   702.700012       2.21622252    
   702.799988       2.21642947    
   702.900024       2.21696997    
   703.000000       2.21746445    
   703.099976       2.21813154    
   703.200012       2.21826959    
   703.299988       2.21874094    
   703.400024       2.21917796    
   703.500000       2.21917796    
   703.599976       2.21953440    
   703.700012       2.21959209    
   703.799988       2.21976447    
   703.900024       2.21999454    
   704.000000       2.22008657    
   704.099976       2.22056937    
   704.200012       2.22088003    
   704.299988       2.22088003    
   704.400024       2.22143197    
   704.500000       2.22147799    
   704.599976       2.22160459    
   704.700012       2.22198391    
   704.799988       2.22227144    
   704.900024       2.22263932    
   705.000000       2.22300744    
   705.099976       2.22345591    
   705.200012       2.22401953    
   705.299988       2.22401953    
   705.400024       2.22423792    
   705.500000       2.22497392    
   705.599976       2.22531891    
   705.700012       2.22531891    
   705.799988       2.22531891    
   705.900024       2.22542238    
   706.000000       2.22580194    
   706.099976       2.22612405    
   706.200012       2.22646880    
   706.299988       2.22690606    
   706.400024       2.22707844    
   706.500000       2.22758436    
   706.599976       2.22769952    
   706.700012       2.22769952    
   706.799988       2.22796392    
   706.900024       2.22843552    
   707.000000       2.22866559    
   707.099976       2.22880340    
   707.200012       2.22913694    
   707.299988       2.22933245    
   707.400024       2.22945905    
   707.500000       2.22978091    
   707.599976       2.22987294    
   707.700012       2.22996497    
   707.799988       2.23055148    
   707.900024       2.23072386    
   708.000000       2.23101139    
   708.099976       2.23102283    
   708.200012       2.23145986    
   708.299988       2.23182797    
   708.400024       2.23226500    
   708.500000       2.23235703    
   708.599976       2.23273635    
   708.700012       2.23335743    
   708.799988       2.23349547    
   708.900024       2.23358750    
   709.000000       2.23395538    
   709.099976       2.23419690    
   709.200012       2.23419690    
   709.299988       2.23454189    
   709.400024       2.23489857    
   709.500000       2.23520899    
   709.599976       2.23536992    
   709.700012       2.23583007    
   709.799988       2.23627853    
   709.900024       2.23639345    
   710.000000       2.23662353    
   710.099976       2.23748589    
   710.200012       2.23764706    
   710.299988       2.23787689    
   710.400024       2.23800349    
   710.500000       2.23854399    
   710.599976       2.23854399    
   710.700012       2.23895788    
   710.799988       2.23927999    
   710.900024       2.23933744    
   711.000000       2.23949838    
   711.099976       2.23978591    
   711.200012       2.23994708    
   711.299988       2.24032640    
   711.400024       2.24032640    
   711.500000       2.24048758    
   711.599976       2.24106240    
   711.700012       2.24158001    
   711.799988       2.24179840    
   711.900024       2.24226999    
   712.000000       2.24239659    
   712.099976       2.24239659    
   712.200012       2.24286795    
   712.299988       2.24333930    
   712.400024       2.24381089    
   712.500000       2.24394894    
   712.599976       2.24425936    
   712.700012       2.24463892    
   712.799988       2.24480009    
   712.900024       2.24491501    
   713.000000       2.24522543    
   713.099976       2.24559355    
   713.200012       2.24600744    
   713.299988       2.24630642    
   713.400024       2.24655938    
   713.500000       2.24655938    
   713.599976       2.24693894    
   713.700012       2.24693894    
   713.799988       2.24742198    
   713.900024       2.24764061    
   714.000000       2.24785900    
   714.099976       2.24797392    
   714.200012       2.24808884    
   714.299988       2.24849153    
   714.400024       2.24854898    
   714.500000       2.24888229    
   714.599976       2.24899745    
   714.700012       2.24907780    
   714.799988       2.24969888    
   714.900024       2.25003242    
   715.000000       2.25037742    
   715.099976       2.25112486    
   715.200012       2.25169992    
   715.299988       2.25218296    
   715.400024       2.25245905    
   715.500000       2.25271201    
   715.599976       2.25278091    
   715.700012       2.25278091    
   715.799988       2.25301099    
   715.900024       2.25327539    
   716.000000       2.25355148    
   716.099976       2.25401163    
   716.200012       2.25425291    
   716.299988       2.25437951    
   716.400024       2.25475883    
   716.500000       2.25518441    
   716.599976       2.25548339    
   716.700012       2.25569057    
   716.799988       2.25621939    
   716.900024       2.25644946    
   717.000000       2.25661039    
   717.099976       2.25674844    
   717.200012       2.25696683    
   717.299988       2.25712800    
   717.400024       2.25745010    
   717.500000       2.25774908    
   717.599976       2.25825500    
   717.700012       2.25851941    
   717.799988       2.25938201    
   717.900024       2.25952005    
   718.000000       2.25978446    
   718.099976       2.26009488    
   718.200012       2.26021004    
   718.299988       2.26114154    
   718.400024       2.26119900    
   718.500000       2.26140594    
   718.599976       2.26165891    
   718.700012       2.26188898    
   718.799988       2.26234889    
   718.900024       2.26259041    
   719.000000       2.26278591    
   719.099976       2.26279759    
   719.200012       2.26320004    
   719.299988       2.26346445    
   719.400024       2.26359105    
   719.500000       2.26402783    
   719.599976       2.26436138    
   719.700012       2.26447654    
   719.799988       2.26464891    
   719.900024       2.26520109    
   720.000000       2.26520109    
   720.099976       2.26554585    
   720.200012       2.26574135    
   720.299988       2.26581049    
   720.400024       2.26627040    
   720.500000       2.26644301    
   720.599976       2.26644301    
   720.700012       2.26658106    
   720.799988       2.26697183    
   720.900024       2.26769638    
   721.000000       2.26769638    
   721.099976       2.26769638    
   721.200012       2.26816797    
   721.299988       2.26832891    
   721.400024       2.26860499    
   721.500000       2.26876593    
   721.599976       2.26950192    
   721.700012       2.27012300    
   721.799988       2.27012300    
   721.900024       2.27030683    
   722.000000       2.27080131    
   722.099976       2.27103138    
   722.200012       2.27137661    
   722.299988       2.27190542    
   722.400024       2.27190542    
   722.500000       2.27219296    
   722.599976       2.27228498    
   722.700012       2.27231932    
   722.799988       2.27259541    
   722.900024       2.27290583    
   723.000000       2.27328539    
   723.099976       2.27353835    
   723.200012       2.27375698    
   723.299988       2.27397537    
   723.400024       2.27452731    
   723.500000       2.27466536    
   723.599976       2.27496457    
   723.700012       2.27496457    
   723.799988       2.27520609    
   723.900024       2.27538991    
   724.000000       2.27571201    
   724.099976       2.27586150    
   724.200012       2.27616048    
   724.299988       2.27650547    
   724.400024       2.27678156    
   724.500000       2.27703428    
   724.599976       2.27703428    
   724.700012       2.27764392    
   724.799988       2.27789688    
   724.900024       2.27834558    
   725.000000       2.27834558    
   725.099976       2.27850652    
   725.200012       2.27863312    
   725.299988       2.27893209    
   725.400024       2.27909303    
   725.500000       2.27909303    
   725.599976       2.27929997    
   725.700012       2.27943802    
   725.799988       2.27972555    
   725.900024       2.28012800    
   726.000000       2.28018546    
   726.099976       2.28063393    
   726.200012       2.28073740    
   726.299988       2.28095603    
   726.400024       2.28102493    
   726.500000       2.28117442    
   726.599976       2.28131247    
   726.700012       2.28172636    
   726.799988       2.28188729    
   726.900024       2.28207159    
   727.000000       2.28241634    
   727.099976       2.28246260    
   727.200012       2.28302598    
   727.299988       2.28337097    
   727.400024       2.28346300    
   727.500000       2.28377342    
   727.599976       2.28398061    
   727.700012       2.28404951    
   727.799988       2.28441739    
   727.900024       2.28469348    
   728.000000       2.28493500    
   728.099976       2.28510761    
   728.200012       2.28548694    
   728.299988       2.28560209    
   728.400024       2.28584337    
   728.500000       2.28611946    
   728.599976       2.28651047    
   728.700012       2.28684402    
   728.799988       2.28701639    
   728.900024       2.28726935    
   729.000000       2.28756833    
   729.099976       2.28770638    
   729.200012       2.28799391    
   729.299988       2.28810906    
   729.400024       2.28818941    
   729.500000       2.28841949    
   729.599976       2.28848839    
   729.700012       2.28869557    
   729.799988       2.28900599    
   729.900024       2.28917837    
   730.000000       2.28946590    
   730.099976       2.29042053    
   730.200012       2.29068494    
   730.299988       2.29078841    
   730.400024       2.29093790    
   730.500000       2.29116797    
   730.599976       2.29122543    
   730.700012       2.29158187    
   730.799988       2.29158187    
   730.900024       2.29182339    
   731.000000       2.29261684    
   731.099976       2.29329538    
   731.200012       2.29365206    
   731.299988       2.29376698    
   731.400024       2.29423833    
   731.500000       2.29435349    
   731.599976       2.29483652    
   731.700012       2.29483652    
   731.799988       2.29505491    
   731.900024       2.29530787    
   732.000000       2.29561830    
   732.099976       2.29608989    
   732.200012       2.29626250    
   732.299988       2.29642344    
   732.400024       2.29663038    
   732.500000       2.29749298    
   732.599976       2.29749298    
   732.700012       2.29812551    
   732.799988       2.29832101    
   732.900024       2.29832101    
   733.000000       2.29887295    
   733.099976       2.29896498    
   733.200012       2.29939055    
   733.299988       2.29983902    
   733.400024       2.29989648    
   733.500000       2.30071282    
   733.599976       2.30087399    
   733.700012       2.30116129    
   733.799988       2.30116129    
   733.900024       2.30157542    
   734.000000       2.30175948    
   734.099976       2.30209303    
   734.200012       2.30234575    
   734.299988       2.30280590    
   734.400024       2.30333471    
   734.500000       2.30369163    
   734.599976       2.30395579    
   734.700012       2.30408239    
   734.799988       2.30441594    
   734.900024       2.30486441    
   735.000000       2.30542803    
   735.099976       2.30561185    
   735.200012       2.30584192    
   735.299988       2.30584192    
   735.400024       2.30609488    
   735.500000       2.30631351    
   735.599976       2.30680776    
   735.700012       2.30706096    
   735.799988       2.30715299    
   735.900024       2.30737138    
   736.000000       2.30765891    
   736.099976       2.30826855    
   736.200012       2.30842948    
   736.299988       2.30870557    
   736.400024       2.30887794    
   736.500000       2.30975199    
   736.599976       2.30998206    
   736.700012       2.31007385    
   736.799988       2.31064892    
   736.900024       2.31086731    
   737.000000       2.31115508    
   737.099976       2.31115508    
   737.200012       2.31161475    
   737.299988       2.31178761    
   737.400024       2.31206346    
   737.500000       2.31220150    
   737.599976       2.31233954    
   737.700012       2.31252337    
   737.799988       2.31301808    
   737.900024       2.31301808    
   738.000000       2.31350088    
   738.099976       2.31358147    
   738.200012       2.31453586    
   738.299988       2.31462812    
   738.400024       2.31489229    
   738.500000       2.31511092    
   738.599976       2.31518006    
   738.700012       2.31555939    
   738.799988       2.31582403    
   738.900024       2.31598496    
   739.000000       2.31619191    
   739.099976       2.31623816    
   739.200012       2.31693935    
   739.299988       2.31729579    
   739.400024       2.31741095    
   739.500000       2.31750298    
   739.599976       2.31783652    
   739.700012       2.31807780    
   739.799988       2.31853795    
   739.900024       2.31853795    
   740.000000       2.31894040    
   740.099976       2.31894040    
   740.200012       2.31897497    
   740.299988       2.31923962    
   740.400024       2.31946945    
   740.500000       2.31946945    
   740.599976       2.31958437    
   740.700012       2.31990623    
   740.799988       2.32037783    
   740.900024       2.32058501    
   741.000000       2.32098746    
   741.099976       2.32106805    
   741.200012       2.32143593    
   741.299988       2.32210302    
   741.400024       2.32252836    
   741.500000       2.32274675    
   741.599976       2.32314944    
   741.700012       2.32351756    
   741.799988       2.32400036    
   741.900024       2.32460999    
   742.000000       2.32460999    
   742.099976       2.32487440    
   742.200012       2.32550693    
   742.299988       2.32572556    
   742.400024       2.32595539    
   742.500000       2.32623148    
   742.599976       2.32631207    
   742.700012       2.32674909    
   742.799988       2.32689857    
   742.900024       2.32716274    
   743.000000       2.32742739    
   743.099976       2.32782984    
   743.200012       2.32811761    
   743.299988       2.32858872    
   743.400024       2.32869244    
   743.500000       2.32878423    
   743.599976       2.32891107    
   743.700012       2.32937098    
   743.799988       2.32965851    
   743.900024       2.32975054    
   744.000000       2.33013010    
   744.099976       2.33044028    
   744.200012       2.33061290    
   744.299988       2.33069348    
   744.400024       2.33099222    
   744.500000       2.33122230    
   744.599976       2.33137202    
   744.700012       2.33188939    
   744.799988       2.33193541    
   744.900024       2.33224583    
   745.000000       2.33246446    
   745.099976       2.33276343    
   745.200012       2.33322334    
   745.299988       2.33328080    
   745.400024       2.33363724    
   745.500000       2.33393645    
   745.599976       2.33421254    
   745.700012       2.33428144    
   745.799988       2.33444238    
   745.900024       2.33460355    
   746.000000       2.33554649    
   746.099976       2.33583403    
   746.200012       2.33643198    
   746.299988       2.33662748    
   746.400024       2.33694935    
   746.500000       2.33769679    
   746.599976       2.33777738    
   746.700012       2.33843303    
   746.799988       2.33862853    
   746.900024       2.33893895    
   747.000000       2.33909988    
   747.099976       2.33921504    
   747.200012       2.33957148    
   747.299988       2.33983612    
   747.400024       2.33991647    
   747.500000       2.34012341    
   747.599976       2.34039950    
   747.700012       2.34052587    
   747.799988       2.34083652    
   747.900024       2.34152627    
   748.000000       2.34167600    
   748.099976       2.34180236    
   748.200012       2.34187150    
   748.299988       2.34250379    
   748.400024       2.34291792    
   748.500000       2.34305596    
   748.599976       2.34338951    
   748.700012       2.34359646    
   748.799988       2.34384942    
   748.900024       2.34395289    
   749.000000       2.34438992    
   749.099976       2.34471202    
   749.200012       2.34498787    
   749.299988       2.34563184    
   749.400024       2.34573531    
   749.500000       2.34601140    
   749.599976       2.34601140    
   749.700012       2.34643698    
   749.799988       2.34643698    
   749.900024       2.34675884    
   750.000000       2.34688544    
   750.099976       2.34708095    
   750.200012       2.34717274    
   750.299988       2.34727645    
   750.400024       2.34764433    
   750.500000       2.34808159    
   750.599976       2.34833455    
   750.700012       2.34857583    
   750.799988       2.34930038    
   750.900024       2.34985232    
   751.000000       2.35077262    
   751.099976       2.35077262    
   751.200012       2.35109448    
   751.299988       2.35109448    
   751.400024       2.35128999    
   751.500000       2.35128999    
   751.599976       2.35138202    
   751.700012       2.35171556    
   751.799988       2.35208344    
   751.900024       2.35226750    
   752.000000       2.35281944    
   752.099976       2.35315299    
   752.200012       2.35327935    
   752.299988       2.35368180    
   752.400024       2.35393500    
   752.500000       2.35416508    
   752.599976       2.35430288    
   752.700012       2.35480905    
   752.799988       2.35501599    
   752.900024       2.35501599    
   753.000000       2.35546446    
   753.099976       2.35565996    
   753.200012       2.35583234    
   753.299988       2.35615444    
   753.400024       2.35678697    
   753.500000       2.35693645    
   753.599976       2.35710883    
   753.700012       2.35736203    
   753.799988       2.35745382    
   753.900024       2.35799456    
   754.000000       2.35846591    
   754.099976       2.35885692    
   754.200012       2.35939741    
   754.299988       2.35952401    
   754.400024       2.36020255    
   754.500000       2.36038637    
   754.599976       2.36060500    
   754.700012       2.36088085    
   754.799988       2.36128330    
   754.900024       2.36172032    
   755.000000       2.36181259    
   755.099976       2.36195040    
   755.200012       2.36224961    
   755.299988       2.36285901    
   755.400024       2.36330724    
   755.500000       2.36369824    
   755.599976       2.36387110    
   755.700012       2.36414695    
   755.799988       2.36421585    
   755.900024       2.36456084    
   756.000000       2.36464143    
   756.099976       2.36494040    
   756.200012       2.36498642    
   756.299988       2.36536598    
   756.400024       2.36586046    
   756.500000       2.36614776    
   756.599976       2.36636639    
   756.700012       2.36692977    
   756.799988       2.36709094    
   756.900024       2.36722898    
   757.000000       2.36730957    
   757.099976       2.36748195    
   757.200012       2.36783838    
   757.299988       2.36819482    
   757.400024       2.36867809    
   757.500000       2.36901140    
   757.599976       2.36955214    
   757.700012       2.36955214    
   757.799988       2.36993146    
   757.900024       2.37021899    
   758.000000       2.37032247    
   758.099976       2.37066746    
   758.200012       2.37115049    
   758.299988       2.37115049    
   758.400024       2.37138033    
   758.500000       2.37176013    
   758.599976       2.37189794    
   758.700012       2.37201285    
   758.799988       2.37224293    
   758.900024       2.37247300    
   759.000000       2.37261081    
   759.099976       2.37288690    
   759.200012       2.37316298    
   759.299988       2.37333560    
   759.400024       2.37400222    
   759.500000       2.37420940    
   759.599976       2.37462330    
   759.700012       2.37489939    
   759.799988       2.37511802    
   759.900024       2.37522125    
   760.000000       2.37522125    
   760.099976       2.37546277    
   760.200012       2.37569284    
   760.299988       2.37599206    
   760.400024       2.37617612    
   760.500000       2.37630248    
   760.599976       2.37713051    
   760.700012       2.37759042    
   760.799988       2.37851048    
   760.900024       2.37885523    
   761.000000       2.37918901    
   761.099976       2.37940764    
   761.200012       2.37952232    
   761.299988       2.37961459    
   761.400024       2.37989044    
   761.500000       2.38025832    
   761.599976       2.38046527    
   761.700012       2.38068390    
   761.799988       2.38101745    
   761.900024       2.38158107    
   762.000000       2.38212132    
   762.099976       2.38229394    
   762.200012       2.38244343    
   762.299988       2.38244343    
   762.400024       2.38308740    
   762.500000       2.38321400    
   762.599976       2.38342094    
   762.700012       2.38376594    
   762.799988       2.38424897    
   762.900024       2.38453627    
   763.000000       2.38475490    
   763.099976       2.38515735    
   763.200012       2.38527250    
   763.299988       2.38536429    
   763.400024       2.38560605    
   763.500000       2.38591623    
   763.599976       2.38601995    
   763.700012       2.38611174    
   763.799988       2.38635325    
   763.900024       2.38659501    
   764.000000       2.38665247    
   764.099976       2.38685942    
   764.200012       2.38737679    
   764.299988       2.38780236    
   764.400024       2.38840032    
   764.500000       2.38879132    
   764.599976       2.38891816    
   764.700012       2.38940096    
   764.799988       2.38956189    
   764.900024       2.39012551    
   765.000000       2.39060831    
   765.099976       2.39064288    
   765.200012       2.39097643    
   765.299988       2.39170098    
   765.400024       2.39252901    
   765.500000       2.39288545    
   765.599976       2.39315009    
   765.700012       2.39358687    
   765.799988       2.39358687    
   765.900024       2.39363289    
   766.000000       2.39424229    
   766.099976       2.39508200    
   766.200012       2.39539266    
   766.299988       2.39539266    
   766.400024       2.39596748    
   766.500000       2.39610553    
   766.599976       2.39610553    
   766.700012       2.39633560    
   766.799988       2.39650798    
   766.900024       2.39668036    
   767.000000       2.39689898    
   767.099976       2.39730144    
   767.200012       2.39753151    
   767.299988       2.39770389    
   767.400024       2.39783025    
   767.500000       2.39812946    
   767.599976       2.39835954    
   767.700012       2.39873886    
   767.799988       2.39873886    
   767.900024       2.39898062    
   768.000000       2.39941764    
   768.099976       2.39967036    
   768.200012       2.39987731    
   768.299988       2.40023398    
   768.400024       2.40062499    
   768.500000       2.40115404    
   768.599976       2.40134954    
   768.700012       2.40145278    
   768.799988       2.40159106    
   768.900024       2.40180945    
   769.000000       2.40229225    
   769.099976       2.40256834    
   769.200012       2.40279841    
   769.299988       2.40300560    
   769.400024       2.40320110    
   769.500000       2.40333891    
   769.599976       2.40409780    
   769.700012       2.40415549    
   769.799988       2.40421295    
   769.900024       2.40432787    
   770.000000       2.40438557    
   770.099976       2.40493727    
   770.200012       2.40533996    
   770.299988       2.40533996    
   770.400024       2.40566206    
   770.500000       2.40612173    
   770.599976       2.40631723    
   770.700012       2.40654731    
   770.799988       2.40704203    
   770.900024       2.40730667    
   771.000000       2.40751338    
   771.099976       2.40795040    
   771.200012       2.40838742    
   771.299988       2.40851402    
   771.400024       2.40877843    
   771.500000       2.40893936    
   771.599976       2.40906596    
   771.700012       2.40962934    
   771.799988       2.40985942    
   771.900024       2.41027355    
   772.000000       2.41066456    
   772.099976       2.41076779    
   772.200012       2.41105556    
   772.299988       2.41148090    
   772.400024       2.41173410    
   772.500000       2.41173410    
   772.599976       2.41243553    
   772.700012       2.41264248    
   772.799988       2.41334414    
   772.900024       2.41356254    
   773.000000       2.41359687    
   773.099976       2.41411448    
   773.200012       2.41420627    
   773.299988       2.41463184    
   773.400024       2.41463184    
   773.500000       2.41536808    
   773.599976       2.41544843    
   773.700012       2.41557503    
   773.799988       2.41595459    
   773.900024       2.41620731    
   774.000000       2.41657567    
   774.099976       2.41673660    
   774.200012       2.41725397    
   774.299988       2.41725397    
   774.400024       2.41767931    
   774.500000       2.41804743    
   774.599976       2.41811657    
   774.700012       2.41871452    
   774.799988       2.41900206    
   774.900024       2.41910553    
   775.000000       2.41957712    
   775.099976       2.41986442    
   775.200012       2.42015195    
   775.299988       2.42062354    
   775.400024       2.42076159    
   775.500000       2.42091084    
   775.599976       2.42145133    
   775.700012       2.42157793    
   775.799988       2.42184258    
   775.900024       2.42254400    
   776.000000       2.42254400    
   776.099976       2.42293501    
   776.200012       2.42300391    
   776.299988       2.42326832    
   776.400024       2.42373991    
   776.500000       2.42413092    
   776.599976       2.42422295    
   776.700012       2.42457938    
   776.799988       2.42486715    
   776.900024       2.42513132    
   777.000000       2.42520046    
   777.099976       2.42587900    
   777.200012       2.42628169    
   777.299988       2.42647696    
   777.400024       2.42702889    
   777.500000       2.42713237    
   777.599976       2.42713237    
   777.700012       2.42724752    
   777.799988       2.42739701    
   777.900024       2.42777634    
   778.000000       2.42806411    
   778.099976       2.42831683    
   778.200012       2.42862749    
   778.299988       2.42883444    
   778.400024       2.42896080    
   778.500000       2.42905307    
   778.599976       2.42936349    
   778.700012       2.42936349    
   778.799988       2.42949009    
   778.900024       2.42971992    
   779.000000       2.43042135    
   779.099976       2.43082404    
   779.200012       2.43104243    
   779.299988       2.43137598    
   779.400024       2.43168640    
   779.500000       2.43193936    
   779.599976       2.43225002    
   779.700012       2.43259478    
   779.799988       2.43344593    
   779.900024       2.43377924    
   780.000000       2.43423939    
   780.099976       2.43435454    
   780.200012       2.43464184    
   780.299988       2.43494105    
   780.400024       2.43519378    
   780.500000       2.43519378    
   780.599976       2.43552756    
   780.700012       2.43575764    
   780.799988       2.43606782    
   780.900024       2.43666601    
   781.000000       2.43701077    
   781.099976       2.43726397    
   781.200012       2.43759727    
   781.299988       2.43798852    
   781.400024       2.43819547    
   781.500000       2.43841386    
   781.599976       2.43896604    
   781.700012       2.43906951    
   781.799988       2.43928790    
   781.900024       2.43951797    
   782.000000       2.43982840    
   782.099976       2.44026542    
   782.200012       2.44026542    
   782.299988       2.44051838    
   782.400024       2.44074845    
   782.500000       2.44101310    
   782.599976       2.44116259    
   782.700012       2.44156504    
   782.799988       2.44167995    
   782.900024       2.44194436    
   783.000000       2.44225478    
   783.099976       2.44248486    
   783.200012       2.44312882    
   783.299988       2.44332433    
   783.400024       2.44368076    
   783.500000       2.44392252    
   783.599976       2.44430184    
   783.700012       2.44450879    
   783.799988       2.44499207    
   783.900024       2.44532537    
   784.000000       2.44532537    
   784.099976       2.44569325    
   784.200012       2.44610739    
   784.299988       2.44641805    
   784.400024       2.44683194    
   784.500000       2.44714236    
   784.599976       2.44737244    
   784.700012       2.44752192    
   784.799988       2.44760251    
   784.900024       2.44793582    
   785.000000       2.44860291    
   785.099976       2.44860291    
   785.200012       2.44880986    
   785.299988       2.44901705    
   785.400024       2.44901705    
   785.500000       2.44936180    
   785.599976       2.44962645    
   785.700012       2.44979882    
   785.799988       2.45022440    
   785.900024       2.45039701    
   786.000000       2.45067310    
   786.099976       2.45098329    
   786.200012       2.45129395    
   786.299988       2.45151258    
   786.400024       2.45229459    
   786.500000       2.45240951    
   786.599976       2.45296144    
   786.700012       2.45296144    
   786.799988       2.45296144    
   786.900024       2.45336390    
   787.000000       2.45357084    
   787.099976       2.45397329    
   787.200012       2.45438743    
   787.299988       2.45445657    
   787.400024       2.45480132    
   787.500000       2.45504284    
   787.599976       2.45521545    
   787.700012       2.45531893    
   787.799988       2.45551443    
   787.900024       2.45595145    
   788.000000       2.45621586    
   788.099976       2.45660686    
   788.200012       2.45711303    
   788.299988       2.45720482    
   788.400024       2.45798683    
   788.500000       2.45828605    
   788.599976       2.45873451    
   788.700012       2.45930958    
   788.799988       2.45949340    
   788.900024       2.45993042    
   789.000000       2.46018362    
   789.099976       2.46047091    
   789.200012       2.46082735    
   789.299988       2.46106887    
   789.400024       2.46111488    
   789.500000       2.46181655    
   789.599976       2.46190834    
   789.700012       2.46213841    
   789.799988       2.46224189    
   789.900024       2.46247196    
   790.000000       2.46262169    
   790.099976       2.46274805    
   790.200012       2.46297812    
   790.299988       2.46333456    
   790.400024       2.46369100    
   790.500000       2.46403599    
   790.599976       2.46409345    
   790.700012       2.46473742    
   790.799988       2.46494436    
   790.900024       2.46525478    
   791.000000       2.46542764    
   791.099976       2.46572638    
   791.200012       2.46610594    
   791.299988       2.46620941    
   791.400024       2.46694541    
   791.500000       2.46732497    
   791.599976       2.46766996    
   791.700012       2.46803808    
   791.799988       2.46825647    
   791.900024       2.46873927    
   792.000000       2.46916485    
   792.099976       2.46937203    
   792.200012       2.46973991    
   792.299988       2.47041845    
   792.400024       2.47076344    
   792.500000       2.47101641    
   792.599976       2.47140741    
   792.700012       2.47160292    
   792.799988       2.47206306    
   792.900024       2.47259188    
   793.000000       2.47269559    
   793.099976       2.47309804    
   793.200012       2.47341990    
   793.299988       2.47391462    
   793.400024       2.47436285    
   793.500000       2.47445488    
   793.599976       2.47477674    
   793.700012       2.47523689    
   793.799988       2.47523689    
   793.900024       2.47544384    
   794.000000       2.47577739    
   794.099976       2.47627187    
   794.200012       2.47667456    
   794.299988       2.47690439    
   794.400024       2.47699642    
   794.500000       2.47722650    
   794.599976       2.47787046    
   794.700012       2.47787046    
   794.799988       2.47854900    
   794.900024       2.47882485    
   795.000000       2.47908950    
   795.099976       2.47918153    
   795.200012       2.47945738    
   795.299988       2.47968745    
   795.400024       2.48010135    
   795.500000       2.48045778    
   795.599976       2.48088336    
   795.700012       2.48121691    
   795.799988       2.48142385    
   795.900024       2.48146987    
   796.000000       2.48258543    
   796.099976       2.48284984    
   796.200012       2.48291898    
   796.299988       2.48336744    
   796.400024       2.48359752    
   796.500000       2.48375845    
   796.599976       2.48394251    
   796.700012       2.48431039    
   796.799988       2.48439097    
   796.900024       2.48455191    
   797.000000       2.48474741    
   797.099976       2.48533392    
   797.200012       2.48559856    
   797.299988       2.48573637    
   797.400024       2.48594356    
   797.500000       2.48626542    
   797.599976       2.48635745    
   797.700012       2.48656440    
   797.799988       2.48703599    
   797.900024       2.48740411    
   798.000000       2.48770285    
   798.099976       2.48770285    
   798.200012       2.48785257    
   798.299988       2.48813987    
   798.400024       2.48840451    
   798.500000       2.48847342    
   798.599976       2.48928976    
   798.700012       2.48987651    
   798.799988       2.49017549    
   798.900024       2.49042845    
   799.000000       2.49083090    
   799.099976       2.49100351    
   799.200012       2.49122190    
   799.299988       2.49141741    
   799.400024       2.49200392    
   799.500000       2.49229145    
   799.599976       2.49242949    
   799.700012       2.49282050    
   799.799988       2.49305058    
   799.900024       2.49332643    
   800.000000       2.49360251    
   800.099976       2.49385548    
   800.200012       2.49415445    
   800.299988       2.49421191    
   800.400024       2.49444199    
   800.500000       2.49456835    
   800.599976       2.49533892    
   800.700012       2.49578738    
   800.799988       2.49625897    
   800.900024       2.49669600    
   801.000000       2.49690294    
   801.099976       2.49732852    
   801.200012       2.49732852    
   801.299988       2.49766207    
   801.400024       2.49823689    
   801.500000       2.49823689    
   801.599976       2.49881196    
   801.700012       2.49903035    
   801.799988       2.49908805    
   801.900024       2.49936414    
   802.000000       2.49950194    
   802.099976       2.49985838    
   802.200012       2.49985838    
   802.299988       2.50047946    
   802.400024       2.50060582    
   802.500000       2.50060582    
   802.599976       2.50103140    
   802.700012       2.50121546    
   802.799988       2.50138807    
   802.900024       2.50147986    
   803.000000       2.50166392    
   803.099976       2.50246882    
   803.200012       2.50246882    
   803.299988       2.50259566    
   803.400024       2.50344634    
   803.500000       2.50396395    
   803.599976       2.50398707    
   803.700012       2.50421715    
   803.799988       2.50430894    
   803.900024       2.50448132    
   804.000000       2.50448132    
   804.099976       2.50514841    
   804.200012       2.50562000    
   804.299988       2.50594187    
   804.400024       2.50618362    
   804.500000       2.50648236    
   804.599976       2.50680447    
   804.700012       2.50713801    
   804.799988       2.50774741    
   804.900024       2.50794291    
   805.000000       2.50813842    
   805.099976       2.50915051    
   805.200012       2.50941491    
   805.299988       2.50973701    
   805.400024       2.51024294    
   805.500000       2.51059937    
   805.599976       2.51123190    
   805.700012       2.51157689    
   805.799988       2.51215196    
   805.900024       2.51240492    
   806.000000       2.51254296    
   806.099976       2.51291084    
   806.200012       2.51349759    
   806.299988       2.51362395    
   806.400024       2.51362395    
   806.500000       2.51409554    
   806.599976       2.51409554    
   806.700012       2.51481986    
   806.799988       2.51481986    
   806.900024       2.51516485    
   807.000000       2.51545238    
   807.099976       2.51564789    
   807.200012       2.51629210    
   807.299988       2.51637244    
   807.400024       2.51659083    
   807.500000       2.51693606    
   807.599976       2.51707411    
   807.700012       2.51746488    
   807.799988       2.51776385    
   807.900024       2.51793647    
   808.000000       2.51793647    
   808.099976       2.51853466    
   808.200012       2.51894855    
   808.299988       2.51917839    
   808.400024       2.51936221    
   808.500000       2.51967287    
   808.599976       2.52019024    
   808.700012       2.52060437    
   808.799988       2.52092648    
   808.900024       2.52092648    
   809.000000       2.52116799    
   809.099976       2.52142096    
   809.200012       2.52153611    
   809.299988       2.52169704    
   809.400024       2.52235246    
   809.500000       2.52250195    
   809.599976       2.52281237    
   809.700012       2.52303076    
   809.799988       2.52321482    
   809.900024       2.52334142    
   810.000000       2.52398562    
   810.099976       2.52407742    
   810.200012       2.52452588    
   810.299988       2.52465248    
   810.400024       2.52503181    
   810.500000       2.52530789    
   810.599976       2.52548051    
   810.700012       2.52572203    
   810.799988       2.52610135    
   810.900024       2.52626228    
   811.000000       2.52663040    
   811.099976       2.52750444    
   811.200012       2.52757359    
   811.299988       2.52795291    
   811.400024       2.52822900    
   811.500000       2.52874637    
   811.599976       2.52874637    
   811.700012       2.52933288    
   811.799988       2.52933288    
   811.900024       2.52973533    
   812.000000       2.53031039    
   812.099976       2.53059793    
   812.200012       2.53059793    
   812.299988       2.53105807    
   812.400024       2.53136849    
   812.500000       2.53155231    
   812.599976       2.53207016    
   812.700012       2.53236890    
   812.799988       2.53272533    
   812.900024       2.53272533    
   813.000000       2.53292084    
   813.099976       2.53345013    
   813.200012       2.53374887    
   813.299988       2.53405952    
   813.400024       2.53419733    
   813.500000       2.53419733    
   813.599976       2.53472638    
   813.700012       2.53538179    
   813.799988       2.53574991    
   813.900024       2.53608346    
   814.000000       2.53627896    
   814.099976       2.53665853    
   814.200012       2.53681946    
   814.299988       2.53703785    
   814.400024       2.53732562    
   814.500000       2.53770494    
   814.599976       2.53792357    
   814.700012       2.53828001    
   814.799988       2.53876281    
   814.900024       2.53892398    
   815.000000       2.53944135    
   815.099976       2.53982091    
   815.200012       2.54031563    
   815.299988       2.54046488    
   815.400024       2.54052258    
   815.500000       2.54145384    
   815.599976       2.54171848    
   815.700012       2.54182196    
   815.799988       2.54223585    
   815.900024       2.54269600    
   816.000000       2.54269600    
   816.099976       2.54315615    
   816.200012       2.54351258    
   816.299988       2.54367352    
   816.400024       2.54390335    
   816.500000       2.54404140    
   816.599976       2.54409885    
   816.700012       2.54445529    
   816.799988       2.54505348    
   816.900024       2.54516864    
   817.000000       2.54546738    
   817.099976       2.54577804    
   817.200012       2.54612303    
   817.299988       2.54638743    
   817.400024       2.54661727    
   817.500000       2.54670954    
   817.599976       2.54682422    
   817.700012       2.54718113    
   817.799988       2.54745674    
   817.900024       2.54764080    
   818.000000       2.54780197    
   818.099976       2.54796290    
   818.200012       2.54866433    
   818.299988       2.54899812    
   818.400024       2.54927397    
   818.500000       2.54965329    
   818.599976       2.54984879    
   818.700012       2.55009031    
   818.799988       2.55036640    
   818.900024       2.55090690    
   819.000000       2.55129790    
   819.099976       2.55165458    
   819.200012       2.55181551    
   819.299988       2.55228686    
   819.400024       2.55245948    
   819.500000       2.55283904    
   819.599976       2.55334496    
   819.700012       2.55364394    
   819.799988       2.55416131    
   819.900024       2.55496645    
   820.000000       2.55554128    
   820.099976       2.55557585    
   820.200012       2.55597830    
   820.299988       2.55597830    
   820.400024       2.55631185    
   820.500000       2.55631185    
   820.599976       2.55651879    
   820.700012       2.55677199    
   820.799988       2.55707097    
   820.900024       2.55764604    
   821.000000       2.55786443    
   821.099976       2.55820942    
   821.200012       2.55820942    
   821.299988       2.55843949    
   821.400024       2.55861187    
   821.500000       2.55886507    
   821.599976       2.55954337    
   821.700012       2.56046343    
   821.799988       2.56060147    
   821.900024       2.56137180    
   822.000000       2.56175160    
   822.099976       2.56255651    
   822.200012       2.56284380    
   822.299988       2.56317735    
   822.400024       2.56387901    
   822.500000       2.56448841    
   822.599976       2.56454611    
   822.700012       2.56501746    
   822.799988       2.56519008    
   822.900024       2.56535101    
   823.000000       2.56575346    
   823.099976       2.56582236    
   823.200012       2.56605244    
   823.299988       2.56623626    
   823.400024       2.56653547    
   823.500000       2.56728292    
   823.599976       2.56734037    
   823.700012       2.56795001    
   823.799988       2.56834102    
   823.900024       2.56853652    
   824.000000       2.56869745    
   824.099976       2.56936455    
   824.200012       2.56991649    
   824.299988       2.57010031    
   824.400024       2.57042265    
   824.500000       2.57053733    
   824.599976       2.57127333    
   824.700012       2.57138848    
   824.799988       2.57164168    
   824.900024       2.57175636    
   825.000000       2.57200956    
   825.099976       2.57219338    
   825.200012       2.57253838    
   825.299988       2.57289481    
   825.400024       2.57312489    
   825.500000       2.57352734    
   825.599976       2.57375741    
   825.700012       2.57398748    
   825.799988       2.57424045    
   825.900024       2.57489586    
   826.000000       2.57489586    
   826.099976       2.57540202    
   826.200012       2.57559752    
   826.299988       2.57586193    
   826.400024       2.57595396    
   826.500000       2.57629871    
   826.599976       2.57652879    
   826.700012       2.57678199    
   826.799988       2.57678199    
   826.900024       2.57716131    
   827.000000       2.57739139    
   827.099976       2.57765603    
   827.200012       2.57765603    
   827.299988       2.57784009    
   827.400024       2.57798934    
   827.500000       2.57827711    
   827.599976       2.57851839    
   827.700012       2.57862186    
   827.799988       2.57882905    
   827.900024       2.57918549    
   828.000000       2.57939243    
   828.099976       2.57972598    
   828.200012       2.58004808    
   828.299988       2.58016276    
   828.400024       2.58048511    
   828.500000       2.58076096    
   828.599976       2.58116341    
   828.700012       2.58116341    
   828.799988       2.58157730    
   828.900024       2.58169246    
   829.000000       2.58207202    
   829.099976       2.58240533    
   829.200012       2.58280778    
   829.299988       2.58288860    
   829.400024       2.58322191    
   829.500000       2.58350945    
   829.599976       2.58376265    
   829.700012       2.58400393    
   829.799988       2.58452153    
   829.900024       2.58460188    
   830.000000       2.58523440    
   830.099976       2.58538389    
   830.200012       2.58576345    
   830.299988       2.58614302    
   830.400024       2.58677554    
   830.500000       2.58686733    
   830.599976       2.58733892    
   830.700012       2.58776450    
   830.799988       2.58776450    
   830.900024       2.58807492    
   831.000000       2.58879948    
   831.099976       2.58897209    
   831.200012       2.58928251    
   831.299988       2.58950090    
   831.400024       2.58990335    
   831.500000       2.59062815    
   831.599976       2.59105325    
   831.700012       2.59130645    
   831.799988       2.59169745    
   831.900024       2.59211135    
   832.000000       2.59228396    
   832.099976       2.59238744    
   832.200012       2.59287024    
   832.299988       2.59351444    
   832.400024       2.59374452    
   832.500000       2.59463000    
   832.599976       2.59479094    
   832.700012       2.59504414    
   832.799988       2.59517050    
   832.900024       2.59546947    
   833.000000       2.59583759    
   833.099976       2.59609032    
   833.200012       2.59669971    
   833.299988       2.59679198    
   833.400024       2.59679198    
   833.500000       2.59722900    
   833.599976       2.59767747    
   833.700012       2.59767747    
   833.799988       2.59818339    
   833.900024       2.59853983    
   834.000000       2.59908056    
   834.099976       2.59946012    
   834.200012       2.59983945    
   834.299988       2.60023046    
   834.400024       2.60049510    
   834.500000       2.60092068    
   834.599976       2.60111618    
   834.700012       2.60113883    
   834.799988       2.60147262    
   834.900024       2.60150695    
   835.000000       2.60171413    
   835.099976       2.60227752    
   835.200012       2.60246158    
   835.299988       2.60246158    
   835.400024       2.60294461    
   835.500000       2.60294461    
   835.599976       2.60320878    
   835.700012       2.60377240    
   835.799988       2.60396791    
   835.900024       2.60435891    
   836.000000       2.60445094    
   836.099976       2.60487652    
   836.200012       2.60522127    
   836.299988       2.60571599    
   836.400024       2.60633707    
   836.500000       2.60648656    
   836.599976       2.60661292    
   836.700012       2.60696959    
   836.799988       2.60708451    
   836.900024       2.60752153    
   837.000000       2.60785484    
   837.099976       2.60806179    
   837.200012       2.60877514    
   837.299988       2.60891294    
   837.400024       2.60937309    
   837.500000       2.60937309    
   837.599976       2.60971785    
   837.700012       2.60971785    
   837.799988       2.60994792    
   837.900024       2.61017799    
   838.000000       2.61059213    
   838.099976       2.61059213    
   838.200012       2.61093688    
   838.299988       2.61093688    
   838.400024       2.61129332    
   838.500000       2.61185694    
   838.599976       2.61185694    
   838.700012       2.61206388    
   838.799988       2.61231685    
   838.900024       2.61254692    
   839.000000       2.61267328    
   839.099976       2.61299562    
   839.200012       2.61302996    
   839.299988       2.61355901    
   839.400024       2.61399603    
   839.500000       2.61454797    
   839.599976       2.61454797    
   839.700012       2.61484718    
   839.799988       2.61546779    
   839.900024       2.61557150    
   840.000000       2.61582446    
   840.099976       2.61614633    
   840.200012       2.61638808    
   840.299988       2.61653733    
   840.400024       2.61691689    
   840.500000       2.61729622    
   840.599976       2.61764145    
   840.700012       2.61787152    
   840.799988       2.61803246    
   840.900024       2.61808991    
   841.000000       2.61836600    
   841.099976       2.61863041    
   841.200012       2.61871076    
   841.299988       2.61871076    
   841.400024       2.61911345    
   841.500000       2.61942387    
   841.599976       2.61949301    
   841.700012       2.61974597    
   841.799988       2.62009096    
   841.900024       2.62048197    
   842.000000       2.62078094    
   842.099976       2.62182736    
   842.200012       2.62226439    
   842.299988       2.62265539    
   842.400024       2.62292004    
   842.500000       2.62311554    
   842.599976       2.62344885    
   842.700012       2.62392044    
   842.799988       2.62431145    
   842.900024       2.62457585    
   843.000000       2.62486339    
   843.099976       2.62511659    
   843.200012       2.62533498    
   843.299988       2.62561083    
   843.400024       2.62576032    
   843.500000       2.62592149    
   843.599976       2.62650800    
   843.700012       2.62743950    
   843.799988       2.62775016    
   843.900024       2.62787652    
   844.000000       2.62842846    
   844.099976       2.62872744    
   844.200012       2.62909555    
   844.299988       2.62919879    
   844.400024       2.62930250    
   844.500000       2.62960124    
   844.599976       2.62983131    
   844.700012       2.63026834    
   844.799988       2.63061333    
   844.900024       2.63087797    
   845.000000       2.63142991    
   845.099976       2.63153338    
   845.200012       2.63214302    
   845.299988       2.63232684    
   845.400024       2.63232684    
   845.500000       2.63232684    
   845.599976       2.63297105    
   845.700012       2.63314342    
   845.799988       2.63364935    
   845.900024       2.63405180    
   846.000000       2.63452339    
   846.099976       2.63467288    
   846.200012       2.63479948    
   846.299988       2.63505220    
   846.400024       2.63555837    
   846.500000       2.63584614    
   846.599976       2.63624859    
   846.700012       2.63659358    
   846.799988       2.63680053    
   846.900024       2.63693833    
   847.000000       2.63745618    
   847.099976       2.63761711    
   847.200012       2.63774347    
   847.299988       2.63813448    
   847.400024       2.63813448    
   847.500000       2.63858294    
   847.599976       2.63858294    
   847.700012       2.63881302    
   847.799988       2.63931894    
   847.900024       2.63985944    
   848.000000       2.64019299    
   848.099976       2.64019299    
   848.200012       2.64033079    
   848.299988       2.64061856    
   848.400024       2.64076781    
   848.500000       2.64112425    
   848.599976       2.64205599    
   848.700012       2.64221692    
   848.799988       2.64258480    
   848.900024       2.64332104    
   849.000000       2.64355087    
   849.099976       2.64365458    
   849.200012       2.64399934    
   849.299988       2.64412618    
   849.400024       2.64474678    
   849.500000       2.64522982    
   849.599976       2.64552903    
   849.700012       2.64620733    
   849.799988       2.64643741    
   849.900024       2.64669061    
   850.000000       2.64709306    
   850.099976       2.64730000    
   850.200012       2.64789796    
   850.299988       2.64798975    
   850.400024       2.64823151    
   850.500000       2.64859939    
   850.599976       2.64892149    
   850.700012       2.64931250    
   850.799988       2.64962292    
   850.900024       2.64981842    
   851.000000       2.65016365    
   851.099976       2.65026689    
   851.200012       2.65026689    
   851.299988       2.65083027    
   851.400024       2.65129042    
   851.500000       2.65173888    
   851.599976       2.65188837    
   851.700012       2.65221024    
   851.799988       2.65294647    
   851.900024       2.65301538    
   852.000000       2.65301538    
   852.099976       2.65319967    
   852.200012       2.65344095    
   852.299988       2.65376306    
   852.400024       2.65413094    
   852.500000       2.65438414    
   852.599976       2.65453339    
   852.700012       2.65460253    
   852.799988       2.65508533    
   852.900024       2.65532684    
   853.000000       2.65551090    
   853.099976       2.65598249    
   853.200012       2.65664935    
   853.299988       2.65677595    
   853.400024       2.65743160    
   853.500000       2.65807533    
   853.599976       2.65846634    
   853.700012       2.65907574    
   853.799988       2.65915632    
   853.900024       2.65915632    
   854.000000       2.65940952    
   854.099976       2.65953588    
   854.200012       2.65978885    
   854.299988       2.66009927    
   854.400024       2.66024899    
   854.500000       2.66090441    
   854.599976       2.66119194    
   854.700012       2.66170931    
   854.799988       2.66196251    
   854.900024       2.66267562    
   855.000000       2.66282487    
   855.099976       2.66312385    
   855.200012       2.66323900    
   855.299988       2.66335392    
   855.400024       2.66420484    
   855.500000       2.66431999    
   855.599976       2.66451550    
   855.700012       2.66486049    
   855.799988       2.66502142    
   855.900024       2.66522837    
   856.000000       2.66544700    
   856.099976       2.66544700    
   856.200012       2.66614842    
   856.299988       2.66637826    
   856.400024       2.66683841    
   856.500000       2.66709161    
   856.599976       2.66736722    
   856.700012       2.66808057    
   856.799988       2.66840243    
   856.900024       2.66868997    
   857.000000       2.66964436    
   857.099976       2.67002392    
   857.200012       2.67002392    
   857.299988       2.67026544    
   857.400024       2.67051840    
   857.500000       2.67064500    
   857.599976       2.67102432    
   857.700012       2.67120838    
   857.799988       2.67179489    
   857.900024       2.67184091    
   858.000000       2.67227793    
   858.099976       2.67266893    
   858.200012       2.67337060    
   858.299988       2.67346239    
   858.400024       2.67366934    
   858.500000       2.67407179    
   858.599976       2.67424440    
   858.700012       2.67443991    
   858.799988       2.67473888    
   858.900024       2.67550945    
   859.000000       2.67564726    
   859.099976       2.67584276    
   859.200012       2.67604995    
   859.299988       2.67654443    
   859.400024       2.67668247    
   859.500000       2.67698145    
   859.599976       2.67730331    
   859.700012       2.67769432    
   859.799988       2.67790127    
   859.900024       2.67828083    
   860.000000       2.67866039    
   860.099976       2.67875242    
   860.200012       2.67906284    
   860.299988       2.67954588    
   860.400024       2.67996001    
   860.500000       2.68052340    
   860.599976       2.68106413    
   860.700012       2.68106413    
   860.799988       2.68131685    
   860.900024       2.68194938    
   861.000000       2.68260503    
   861.099976       2.68290377    
   861.200012       2.68322587    
   861.299988       2.68352485    
   861.400024       2.68373179    
   861.500000       2.68410015    
   861.599976       2.68439889    
   861.700012       2.68472075    
   861.799988       2.68488193    
   861.900024       2.68527293    
   862.000000       2.68590546    
   862.099976       2.68599749    
   862.200012       2.68618131    
   862.299988       2.68659544    
   862.400024       2.68683696    
   862.500000       2.68706703    
   862.599976       2.68781447    
   862.700012       2.68824005    
   862.799988       2.68848157    
   862.900024       2.68848157    
   863.000000       2.68902183    
   863.099976       2.68919444    
   863.200012       2.68944740    
   863.299988       2.68982697    
   863.400024       2.69007993    
   863.500000       2.69007993    
   863.599976       2.69059730    
   863.700012       2.69068956    
   863.799988       2.69102287    
   863.900024       2.69140244    
   864.000000       2.69170141    
   864.099976       2.69182777    
   864.200012       2.69208097    
   864.299988       2.69274807    
   864.400024       2.69317365    
   864.500000       2.69380593    
   864.599976       2.69380593    
   864.700012       2.69408202    
   864.799988       2.69471455    
   864.900024       2.69471455    
   865.000000       2.69541574    
   865.099976       2.69595647    
   865.200012       2.69609451    
   865.299988       2.69609451    
   865.400024       2.69672704    
   865.500000       2.69692254    
   865.599976       2.69738245    
   865.700012       2.69741702    
   865.799988       2.69769287    
   865.900024       2.69795752    
   866.000000       2.69844055    
   866.099976       2.69844055    
   866.200012       2.69915342    
   866.299988       2.69964814    
   866.400024       2.69988942    
   866.500000       2.70002747    
   866.599976       2.70061398    
   866.700012       2.70106268    
   866.799988       2.70158005    
   866.900024       2.70168328    
   867.000000       2.70212030    
   867.099976       2.70212030    
   867.200012       2.70238495    
   867.299988       2.70268393    
   867.400024       2.70300603    
   867.500000       2.70338535    
   867.599976       2.70388007    
   867.700012       2.70398355    
   867.799988       2.70417881    
   867.900024       2.70482302    
   868.000000       2.70514488    
   868.099976       2.70545554    
   868.200012       2.70582342    
   868.299988       2.70645595    
   868.400024       2.70699644    
   868.500000       2.70744491    
   868.599976       2.70762897    
   868.700012       2.70787048    
   868.799988       2.70837641    
   868.900024       2.70837641    
   869.000000       2.70854878    
   869.099976       2.70894003    
   869.200012       2.70946908    
   869.299988       2.70992899    
   869.400024       2.71030855    
   869.500000       2.71056128    
   869.599976       2.71104431    
   869.700012       2.71104431    
   869.799988       2.71234393    
   869.900024       2.71304536    
   870.000000       2.71351695    
   870.099976       2.71399975    
   870.200012       2.71455193    
   870.299988       2.71496606    
   870.400024       2.71527648    
   870.500000       2.71541429    
   870.599976       2.71560979    
   870.700012       2.71612740    
   870.799988       2.71630001    
   870.900024       2.71661067    
   871.000000       2.71689796    
   871.099976       2.71732354    
   871.200012       2.71749592    
   871.299988       2.71820903    
   871.400024       2.71873784    
   871.500000       2.71873784    
   871.599976       2.71895647    
   871.700012       2.71937060    
   871.799988       2.72015238    
   871.900024       2.72050881    
   872.000000       2.72091150    
   872.099976       2.72161293    
   872.200012       2.72225714    
   872.299988       2.72225714    
   872.400024       2.72225714    
   872.500000       2.72278595    
   872.599976       2.72318840    
   872.700012       2.72376347    
   872.799988       2.72392440    
   872.900024       2.72417736    
   873.000000       2.72466063    
   873.099976       2.72549987    
   873.200012       2.72584510    
   873.299988       2.72683406    
   873.400024       2.72691441    
   873.500000       2.72719049    
   873.599976       2.72762752    
   873.700012       2.72789216    
   873.799988       2.72835183    
   873.900024       2.72854733    
   874.000000       2.72915673    
   874.099976       2.72932959    
   874.200012       2.72957087    
   874.299988       2.73015738    
   874.400024       2.73047948    
   874.500000       2.73085904    
   874.599976       2.73108912    
   874.700012       2.73141098    
   874.799988       2.73176742    
   874.900024       2.73207808    
   875.000000       2.73238826    
   875.099976       2.73264146    
   875.200012       2.73300934    
   875.299988       2.73338890    
   875.400024       2.73389506    
   875.500000       2.73400974    
   875.599976       2.73417115    
   875.700012       2.73475766    
   875.799988       2.73535562    
   875.900024       2.73544741    
   876.000000       2.73560834    
   876.099976       2.73614907    
   876.200012       2.73642492    
   876.299988       2.73642492    
   876.400024       2.73683882    
   876.500000       2.73683882    
   876.599976       2.73734498    
   876.700012       2.73756361    
   876.799988       2.73771286    
   876.900024       2.73783946    
   877.000000       2.73832250    
   877.099976       2.73871350    
   877.200012       2.73932290    
   877.299988       2.73977160    
   877.400024       2.73985195    
   877.500000       2.74019694    
   877.599976       2.74048448    
   877.700012       2.74125481    
   877.799988       2.74143910    
   877.900024       2.74184155    
   878.000000       2.74220943    
   878.099976       2.74247384    
   878.200012       2.74276137    
   878.299988       2.74276137    
   878.400024       2.74315238    
   878.500000       2.74325609    
   878.599976       2.74373889    
   878.700012       2.74417591    
   878.799988       2.74447489    
   878.900024       2.74476242    
   879.000000       2.74490023    
   879.099976       2.74523401    
   879.200012       2.74584341    
   879.299988       2.74594688    
   879.400024       2.74623442    
   879.500000       2.74648762    
   879.599976       2.74697042    
   879.700012       2.74746513    
   879.799988       2.74746513    
   879.900024       2.74797082    
   880.000000       2.74854589    
   880.099976       2.74887943    
   880.200012       2.74897146    
   880.299988       2.74939680    
   880.400024       2.74962687    
   880.500000       2.75011015    
   880.599976       2.75030565    
   880.700012       2.75048947    
   880.799988       2.75069642    
   880.900024       2.75108743    
   881.000000       2.75138640    
   881.099976       2.75229502    
   881.200012       2.75246739    
   881.299988       2.75322652    
   881.400024       2.75361729    
   881.500000       2.75396252    
   881.599976       2.75439930    
   881.700012       2.75439930    
   881.799988       2.75464082    
   881.900024       2.75496316    
   882.000000       2.75537682    
   882.099976       2.75557256    
   882.200012       2.75585985    
   882.299988       2.75644636    
   882.400024       2.75661874    
   882.500000       2.75680280    
   882.599976       2.75705600    
   882.700012       2.75728583    
   882.799988       2.75751591    
   882.900024       2.75818300    
   883.000000       2.75858545    
   883.099976       2.75868893    
   883.200012       2.75896502    
   883.299988       2.75931001    
   883.400024       2.75975847    
   883.500000       2.75999999    
   883.599976       2.76064372    
   883.700012       2.76064372    
   883.799988       2.76081657    
   883.900024       2.76165581    
   884.000000       2.76213884    
   884.099976       2.76270247    
   884.200012       2.76284051    
   884.299988       2.76299000    
   884.400024       2.76351881    
   884.500000       2.76359940    
   884.599976       2.76422048    
   884.700012       2.76438141    
   884.799988       2.76461148    
   884.900024       2.76512885    
   885.000000       2.76526713    
   885.099976       2.76565814    
   885.200012       2.76621008    
   885.299988       2.76655483    
   885.400024       2.76666999    
   885.500000       2.76686549    
   885.599976       2.76706100    
   885.700012       2.76762438    
   885.799988       2.76803851    
   885.900024       2.76819944    
   886.000000       2.76828003    
   886.099976       2.76875138    
   886.200012       2.76918840    
   886.299988       2.76936078    
   886.400024       2.76966000    
   886.500000       2.76966000    
   886.599976       2.77040744    
   886.700012       2.77083302    
   886.799988       2.77097082    
   886.900024       2.77118945    
   887.000000       2.77155733    
   887.099976       2.77176428    
   887.200012       2.77207494    
   887.299988       2.77231646    
   887.400024       2.77255774    
   887.500000       2.77282238    
   887.599976       2.77327108    
   887.700012       2.77375388    
   887.799988       2.77386904    
   887.900024       2.77421379    
   888.000000       2.77457023    
   888.099976       2.77476573    
   888.200012       2.77489257    
   888.299988       2.77558231    
   888.400024       2.77558231    
   888.500000       2.77599645    
   888.599976       2.77637577    
   888.700012       2.77637577    
   888.799988       2.77726150    
   888.900024       2.77764082    
   889.000000       2.77777910    
   889.099976       2.77837706    
   889.200012       2.77861834    
   889.299988       2.77902079    
   889.400024       2.77943492    
   889.500000       2.77978015    
   889.599976       2.78006744    
   889.700012       2.78042388    
   889.799988       2.78081512    
   889.900024       2.78081512    
   890.000000       2.78104496    
   890.099976       2.78128648    
   890.200012       2.78156257    
   890.299988       2.78191900    
   890.400024       2.78222942    
   890.500000       2.78235602    
   890.599976       2.78255153    
   890.700012       2.78282762    
   890.799988       2.78334498    
   890.900024       2.78365541    
   891.000000       2.78427625    
   891.099976       2.78447175    
   891.200012       2.78478241    
   891.299988       2.78523111    
   891.400024       2.78610492    
   891.500000       2.78639245    
   891.599976       2.78694439    
   891.700012       2.78694439    
   891.799988       2.78742743    
   891.900024       2.78776097    
   892.000000       2.78805995    
   892.099976       2.78820944    
   892.200012       2.78840494    
   892.299988       2.78880739    
   892.400024       2.78911781    
   892.500000       2.78958941    
   892.599976       2.78983092    
   892.700012       2.78991127    
   892.799988       2.79077387    
   892.900024       2.79122257    
   893.000000       2.79146409    
   893.099976       2.79167104    
   893.200012       2.79211950    
   893.299988       2.79237247    
   893.400024       2.79248762    
   893.500000       2.79278636    
   893.599976       2.79355693    
   893.700012       2.79371810    
   893.799988       2.79382133    
   893.900024       2.79420090    
   894.000000       2.79472995    
   894.099976       2.79555774    
   894.200012       2.79570746    
   894.299988       2.79583383    
   894.400024       2.79650092    
   894.500000       2.79701829    
   894.599976       2.79774308    
   894.700012       2.79845595    
   894.799988       2.79862833    
   894.900024       2.79885840    
   895.000000       2.79960585    
   895.099976       2.79981279    
   895.200012       2.80026150    
   895.299988       2.80062938    
   895.400024       2.80099750    
   895.500000       2.80112386    
   895.599976       2.80154943    
   895.700012       2.80176806    
   895.799988       2.80187130    
   895.900024       2.80275702    
   896.000000       2.80317092    
   896.099976       2.80330896    
   896.200012       2.80368829    
   896.299988       2.80388379    
   896.400024       2.80420613    
   896.500000       2.80463147    
   896.599976       2.80478096    
   896.700012       2.80507994    
   896.799988       2.80536747    
   896.900024       2.80585051    
   897.000000       2.80614948    
   897.099976       2.80632186    
   897.200012       2.80668974    
   897.299988       2.80680490    
   897.400024       2.80747175    
   897.500000       2.80793190    
   897.599976       2.80808139    
   897.700012       2.80827689    
   897.799988       2.80862212    
   897.900024       2.80917382    
   898.000000       2.80940390    
   898.099976       2.80955338    
   898.200012       2.80976033    
   898.299988       2.80990982    
   898.400024       2.81005955    
   898.500000       2.81020904    
   898.599976       2.81086445    
   898.700012       2.81124401    
   898.799988       2.81185341    
   898.900024       2.81201434    
   899.000000       2.81255484    
   899.099976       2.81271577    
   899.200012       2.81324506    
   899.299988       2.81380844    
   899.400024       2.81407309    
   899.500000       2.81449842    
   899.599976       2.81547594    
   899.700012       2.81559086    
   899.799988       2.81601644    
   899.900024       2.81617737    
   900.000000       2.81648803    
   900.099976       2.81689048    
   900.200012       2.81730461    
   900.299988       2.81772995    
   900.400024       2.81772995    
   900.500000       2.81807494    
   900.599976       2.81848907    
   900.700012       2.81890297    
   900.799988       2.81905246    
   900.900024       2.81953549    
   901.000000       2.81977701    
   901.099976       2.82009888    
   901.200012       2.82023692    
   901.299988       2.82045531    
   901.400024       2.82075453    
   901.500000       2.82093859    
   901.599976       2.82124877    
   901.700012       2.82161689    
   901.799988       2.82223797    
   901.900024       2.82236457    
   902.000000       2.82265186    
   902.099976       2.82344532    
   902.200012       2.82367539    
   902.299988       2.82413554    
   902.400024       2.82442307    
   902.500000       2.82480264    
   902.599976       2.82515907    
   902.700012       2.82582617    
   902.799988       2.82597542    
   902.900024       2.82641244    
   903.000000       2.82703352    
   903.099976       2.82745886    
   903.200012       2.82762003    
   903.299988       2.82793045    
   903.400024       2.82801104    
   903.500000       2.82826376    
   903.599976       2.82826376    
   903.700012       2.82883906    
   903.799988       2.82935643    
   903.900024       2.82956338    
   904.000000       2.82959795    
   904.099976       2.82991982    
   904.200012       2.83040309    
   904.299988       2.83072495    
   904.400024       2.83106995    
   904.500000       2.83121943    
   904.599976       2.83194399    
   904.700012       2.83218551    
   904.799988       2.83238101    
   904.900024       2.83272576    
   905.000000       2.83302498    
   905.099976       2.83320904    
   905.200012       2.83332372    
   905.299988       2.83364606    
   905.400024       2.83408308    
   905.500000       2.83439350    
   905.599976       2.83476138    
   905.700012       2.83512926    
   905.799988       2.83556628    
   905.900024       2.83613014    
   906.000000       2.83627939    
   906.099976       2.83650947    
   906.200012       2.83671665    
   906.299988       2.83671665    
   906.400024       2.83702683    
   906.500000       2.83765936    
   906.599976       2.83792400    
   906.700012       2.83807349    
   906.799988       2.83819985    
   906.900024       2.83847594    
   907.000000       2.83908558    
   907.099976       2.83938432    
   907.200012       2.83968353    
   907.299988       2.83985591    
   907.400024       2.84008598    
   907.500000       2.84025836    
   907.599976       2.84025836    
   907.700012       2.84051156    
   907.799988       2.84079885    
   907.900024       2.84107494    
   908.000000       2.84124732    
   908.099976       2.84158111    
   908.200012       2.84197211    
   908.299988       2.84197211    
   908.400024       2.84224796    
   908.500000       2.84235144    
   908.599976       2.84281135    
   908.700012       2.84340930    
   908.799988       2.84367394    
   908.900024       2.84395003    
   909.000000       2.84404182    
   909.099976       2.84444427    
   909.200012       2.84444427    
   909.299988       2.84504223    
   909.400024       2.84528399    
   909.500000       2.84557152    
   909.599976       2.84580159    
   909.700012       2.84620404    
   909.799988       2.84642267    
   909.900024       2.84660649    
   910.000000       2.84696293    
   910.099976       2.84706640    
   910.200012       2.84706640    
   910.299988       2.84706640    
   910.400024       2.84746885    
   910.500000       2.84789443    
   910.599976       2.84795189    
   910.700012       2.84844661    
   910.799988       2.84854984    
   910.900024       2.84879160    
   911.000000       2.84890628    
   911.099976       2.84967685    
   911.200012       2.84991837    
   911.299988       2.85027480    
   911.400024       2.85027480    
   911.500000       2.85055089    
   911.599976       2.85085011    
   911.700012       2.85106850    
   911.799988       2.85148239    
   911.900024       2.85176992    
   912.000000       2.85191941    
   912.099976       2.85234499    
   912.200012       2.85234499    
   912.299988       2.85310388    
   912.400024       2.85320735    
   912.500000       2.85355234    
   912.599976       2.85382843    
   912.700012       2.85416198    
   912.799988       2.85467958    
   912.900024       2.85481739    
   913.000000       2.85533476    
   913.099976       2.85607100    
   913.200012       2.85613990    
   913.299988       2.85646200    
   913.400024       2.85657692    
   913.500000       2.85685301    
   913.599976       2.85712910    
   913.700012       2.85729003    
   913.799988       2.85763502    
   913.900024       2.85799146    
   914.000000       2.85847449    
   914.099976       2.85854363    
   914.200012       2.85863543    
   914.299988       2.85899186    
   914.400024       2.85909557    
   914.500000       2.85934854    
   914.599976       2.85955524    
   914.700012       2.85971642    
   914.799988       2.86017632    
   914.900024       2.86046386    
   915.000000       2.86071706    
   915.099976       2.86100435    
   915.200012       2.86124587    
   915.299988       2.86164832    
   915.400024       2.86197066    
   915.500000       2.86247635    
   915.599976       2.86298251    
   915.700012       2.86379886    
   915.799988       2.86386800    
   915.900024       2.86446595    
   916.000000       2.86482239    
   916.099976       2.86529398    
   916.200012       2.86575389    
   916.299988       2.86602974    
   916.400024       2.86638665    
   916.500000       2.86670852    
   916.599976       2.86701918    
   916.700012       2.86740994    
   916.799988       2.86759400    
   916.900024       2.86804223    
   917.000000       2.86836457    
   917.099976       2.86885881    
   917.200012       2.86959505    
   917.299988       2.86979055    
   917.400024       2.86979055    
   917.500000       2.87039995    
   917.599976       2.87068725    
   917.700012       2.87118196    
   917.799988       2.87161899    
   917.900024       2.87161899    
   918.000000       2.87186050    
   918.099976       2.87210178    
   918.200012       2.87221694    
   918.299988       2.87258506    
   918.400024       2.87295294    
   918.500000       2.87338996    
   918.599976       2.87359691    
   918.700012       2.87359691    
   918.799988       2.87428713    
   918.900024       2.87498832    
   919.000000       2.87498832    
   919.099976       2.87539101    
   919.200012       2.87588549    
   919.299988       2.87588549    
   919.400024       2.87627649    
   919.500000       2.87670207    
   919.599976       2.87711596    
   919.700012       2.87726545    
   919.799988       2.87785196    
   919.900024       2.87785196    
   920.000000       2.87839246    
   920.099976       2.87874889    
   920.200012       2.87880635    
   920.299988       2.87907100    
   920.400024       2.87957692    
   920.500000       2.87965751    
   920.599976       2.88019776    
   920.700012       2.88047385    
   920.799988       2.88096833    
   920.900024       2.88143992    
   921.000000       2.88192296    
   921.099976       2.88217592    
   921.200012       2.88241744    
   921.299988       2.88256717    
   921.400024       2.88288903    
   921.500000       2.88288903    
   921.599976       2.88308454    
   921.700012       2.88345242    
   921.799988       2.88376307    
   921.900024       2.88401580    
   922.000000       2.88408494    
   922.099976       2.88448739    
   922.200012       2.88499355    
   922.299988       2.88533854    
   922.400024       2.88533854    
   922.500000       2.88556862    
   922.599976       2.88644242    
   922.700012       2.88663793    
   922.799988       2.88663793    
   922.900024       2.88678765    
   923.000000       2.88708639    
   923.099976       2.88775349    
   923.200012       2.88805223    
   923.299988       2.88805223    
   923.400024       2.88847780    
   923.500000       2.88892651    
   923.599976       2.88921404    
   923.700012       2.88921404    
   923.799988       2.88963938    
   923.900024       2.89022613    
   924.000000       2.89054799    
   924.099976       2.89091587    
   924.200012       2.89137602    
   924.299988       2.89189339    
   924.400024       2.89199710    
   924.500000       2.89220405    
   924.599976       2.89291692    
   924.700012       2.89325047    
   924.799988       2.89390588    
   924.900024       2.89411283    
   925.000000       2.89448118    
   925.099976       2.89448118    
   925.200012       2.89486051    
   925.299988       2.89520550    
   925.400024       2.89526296    
   925.500000       2.89557338    
   925.599976       2.89601040    
   925.700012       2.89641285    
   925.799988       2.89745951    
   925.900024       2.89812636    
   926.000000       2.89825296    
   926.099976       2.89854026    
   926.200012       2.89877033    
   926.299988       2.89895439    
   926.400024       2.89939141    
   926.500000       2.89973640    
   926.599976       2.90024233    
   926.700012       2.90066791    
   926.799988       2.90084052    
   926.900024       2.90143847    
   927.000000       2.90200186    
   927.099976       2.90207100    
   927.200012       2.90207100    
   927.299988       2.90231252    
   927.400024       2.90282989    
   927.500000       2.90303683    
   927.599976       2.90303683    
   927.700012       2.90365791    
   927.799988       2.90374994    
   927.900024       2.90411806    
   928.000000       2.90411806    
   928.099976       2.90443993    
   928.200012       2.90545177    
   928.299988       2.90560126    
   928.400024       2.90595794    
   928.500000       2.90595794    
   928.599976       2.90618801    
   928.700012       2.90680885    
   928.799988       2.90692401    
   928.900024       2.90692401    
   929.000000       2.90737247    
   929.099976       2.90788984    
   929.200012       2.90801620    
   929.299988       2.90854549    
   929.400024       2.90868330    
   929.500000       2.90902829    
   929.599976       2.90933895    
   929.700012       2.90958047    
   929.799988       2.90970683    
   929.900024       2.91056943    
   930.000000       2.91093755    
   930.099976       2.91100645    
   930.200012       2.91121364    
   930.299988       2.91134000    
   930.400024       2.91153550    
   930.500000       2.91169643    
   930.599976       2.91194940    
   930.700012       2.91247845    
   930.799988       2.91270828    
   930.900024       2.91301894    
   931.000000       2.91343307    
   931.099976       2.91375494    
   931.200012       2.91400790    
   931.299988       2.91421509    
   931.400024       2.91436434    
   931.500000       2.91467476    
   931.599976       2.91478992    
   931.700012       2.91506600    
   931.799988       2.91542244    
   931.900024       2.91572142    
   932.000000       2.91600895    
   932.099976       2.91600895    
   932.200012       2.91623902    
   932.299988       2.91628504    
   932.400024       2.91658401    
   932.500000       2.91688299    
   932.599976       2.91738892    
   932.700012       2.91820550    
   932.799988       2.91845846    
   932.900024       2.91857338    
   933.000000       2.91882634    
   933.099976       2.91892982    
   933.200012       2.91918278    
   933.299988       2.91935539    
   933.400024       2.91974640    
   933.500000       2.92011452    
   933.599976       2.92027545    
   933.700012       2.92051697    
   933.799988       2.92091966    
   933.900024       2.92121840    
   934.000000       2.92159796    
   934.099976       2.92183948    
   934.200012       2.92255235    
   934.299988       2.92265606    
   934.400024       2.92283988    
   934.500000       2.92300081    
   934.599976       2.92300081    
   934.700012       2.92338037    
   934.799988       2.92350698    
   934.900024       2.92408204    
   935.000000       2.92442679    
   935.099976       2.92469144    
   935.200012       2.92479491    
   935.299988       2.92538142    
   935.400024       2.92617512    
   935.500000       2.92649698    
   935.599976       2.92679572    
   935.700012       2.92696857    
   935.799988       2.92757797    
   935.900024       2.92809534    
   936.000000       2.92834854    
   936.099976       2.92865896    
   936.200012       2.92892337    
   936.299988       2.92911887    
   936.400024       2.92945242    
   936.500000       2.92982030    
   936.599976       2.92985487    
   936.700012       2.93036103    
   936.799988       2.93082118    
   936.900024       2.93126941    
   937.000000       2.93153405    
   937.099976       2.93168330    
   937.200012       2.93195939    
   937.299988       2.93221259    
   937.400024       2.93253446    
   937.500000       2.93314385    
   937.599976       2.93314385    
   937.700012       2.93417907    
   937.799988       2.93434000    
   937.900024       2.93475389    
   938.000000       2.93486881    
   938.099976       2.93543243    
   938.200012       2.93583512    
   938.299988       2.93626046    
   938.400024       2.93658233    
   938.500000       2.93699646    
   938.599976       2.93711138    
   938.700012       2.93721509    
   938.799988       2.93783593    
   938.900024       2.93798542    
   939.000000       2.93862939    
   939.099976       2.93862939    
   939.200012       2.93913531    
   939.299988       2.93950367    
   939.400024       2.93965292    
   939.500000       2.93965292    
   939.599976       2.94014740    
   939.700012       2.94063044    
   939.799988       2.94074535    
   939.900024       2.94098687    
   940.000000       2.94151616    
   940.099976       2.94192982    
   940.200012       2.94238997    
   940.299988       2.94238997    
   940.400024       2.94305706    
   940.500000       2.94339037    
   940.599976       2.94387341    
   940.700012       2.94414926    
   940.799988       2.94462085    
   940.900024       2.94544888    
   941.000000       2.94567895    
   941.099976       2.94587445    
   941.200012       2.94640326    
   941.299988       2.94646096    
   941.400024       2.94658732    
   941.500000       2.94695544    
   941.599976       2.94746137    
   941.700012       2.94796753    
   941.799988       2.94813991    
   941.900024       2.94854259    
   942.000000       2.94924378    
   942.099976       2.94954300    
   942.200012       2.94954300    
   942.299988       2.94983029    
   942.400024       2.95006037    
   942.500000       2.95027900    
   942.599976       2.95069289    
   942.700012       2.95109534    
   942.799988       2.95138311    
   942.900024       2.95196939    
   943.000000       2.95204973    
   943.099976       2.95267081    
   943.200012       2.95311952    
   943.299988       2.95353341    
   943.400024       2.95353341    
   943.500000       2.95386672    
   943.599976       2.95386672    
   943.700012       2.95425773    
   943.799988       2.95452237    
   943.900024       2.95464873    
   944.000000       2.95472932    
   944.099976       2.95515490    
   944.200012       2.95545411    
   944.299988       2.95599437    
   944.400024       2.95599437    
   944.500000       2.95631647    
   944.599976       2.95646572    
   944.700012       2.95662713    
   944.799988       2.95704103    
   944.900024       2.95735145    
   945.000000       2.95761609    
   945.099976       2.95820236    
   945.200012       2.95858192    
   945.299988       2.95869684    
   945.400024       2.95890379    
   945.500000       2.95939851    
   945.599976       2.95959401    
   945.700012       2.95959401    
   945.799988       2.96012282    
   945.900024       2.96044493    
   946.000000       2.96080136    
   946.099976       2.96125007    
   946.200012       2.96192837    
   946.299988       2.96225047    
   946.400024       2.96271062    
   946.500000       2.96315885    
   946.599976       2.96340036    
   946.700012       2.96358442    
   946.799988       2.96405602    
   946.900024       2.96453905    
   947.000000       2.96518278    
   947.099976       2.96563148    
   947.200012       2.96639037    
   947.299988       2.96652842    
   947.400024       2.96694255    
   947.500000       2.96721840    
   947.599976       2.96758628    
   947.700012       2.96771288    
   947.799988       2.96833396    
   947.900024       2.96896648    
   948.000000       2.96940327    
   948.099976       2.96959877    
   948.200012       2.96970248    
   948.299988       2.96987486    
   948.400024       2.97000122    
   948.500000       2.97044992    
   948.599976       2.97069144    
   948.700012       2.97096753    
   948.799988       2.97126627    
   948.900024       2.97153091    
   949.000000       2.97195649    
   949.099976       2.97204828    
   949.200012       2.97225547    
   949.299988       2.97234750    
   949.400024       2.97250843    
   949.500000       2.97289944    
   949.599976       2.97353196    
   949.700012       2.97386527    
   949.799988       2.97424483    
   949.900024       2.97454405    
   950.000000       2.97468185    
   950.099976       2.97488880    
   950.200012       2.97493482    
   950.299988       2.97493482    
   950.400024       2.97548676    
   950.500000       2.97568226    
   950.599976       2.97656798    
   950.700012       2.97703958    
   950.799988       2.97721195    
   950.900024       2.97735000    
   951.000000       2.97759151    
   951.099976       2.97806311    
   951.200012       2.97806311    
   951.299988       2.97839642    
   951.400024       2.97874141    
   951.500000       2.97894835    
   951.599976       2.97931623    
   951.700012       2.97970724    
   951.799988       2.97999501    
   951.900024       2.97999501    
   952.000000       2.98042059    
   952.099976       2.98067355    
   952.200012       2.98085761    
   952.299988       2.98108745    
   952.400024       2.98147845    
   952.500000       2.98173141    
   952.599976       2.98203039    
   952.700012       2.98228359    
   952.799988       2.98255944    
   952.900024       2.98284698    
   953.000000       2.98337579    
   953.099976       2.98337579    
   953.200012       2.98369813    
   953.299988       2.98406601    
   953.400024       2.98406601    
   953.500000       2.98464084    
   953.599976       2.98506641    
   953.700012       2.98536539    
   953.799988       2.98542285    
   953.900024       2.98560691    
   954.000000       2.98581386    
   954.099976       2.98611307    
   954.200012       2.98654985    
   954.299988       2.98683739    
   954.400024       2.98700976    
   954.500000       2.98715925    
   954.599976       2.98715925    
   954.700012       2.98753905    
   954.799988       2.98780346    
   954.900024       2.98814845    
   955.000000       2.98872352    
   955.099976       2.98924088    
   955.200012       2.98972392    
   955.299988       2.98987341    
   955.400024       2.99059772    
   955.500000       2.99111557    
   955.599976       2.99128795    
   955.700012       2.99175954    
   955.799988       2.99218512    
   955.900024       2.99234605    
   956.000000       2.99280596    
   956.099976       2.99346137    
   956.200012       2.99369144    
   956.299988       2.99380660    
   956.400024       2.99410534    
   956.500000       2.99410534    
   956.599976       2.99443889    
   956.700012       2.99462318    
   956.799988       2.99489880    
   956.900024       2.99515200    
   957.000000       2.99537039    
   957.099976       2.99555445    
   957.200012       2.99624419    
   957.299988       2.99631333    
   957.400024       2.99685383    
   957.500000       2.99704933    
   957.599976       2.99753237    
   957.700012       2.99753237    
   957.799988       2.99815345    
   957.900024       2.99837184    
   958.000000       2.99863648    
   958.099976       2.99906206    
   958.200012       2.99940705    
   958.299988       2.99956799    
   958.400024       2.99956799    
   958.500000       2.99984407    
   958.599976       3.00029230    
   958.700012       3.00053382    
   958.799988       3.00107455    
   958.900024       3.00164962    
   959.000000       3.00164962    
   959.099976       3.00227046    
   959.200012       3.00276494    
   959.299988       3.00305247    
   959.400024       3.00323653    
   959.500000       3.00381136    
   959.599976       3.00406456    
   959.700012       3.00432873    
   959.799988       3.00473142    
   959.900024       3.00503039    
   960.000000       3.00539851    
   960.099976       3.00554776    
   960.200012       3.00584698    
   960.299988       3.00607705    
   960.400024       3.00657129    
   960.500000       3.00667500    
   960.599976       3.00681281    
   960.700012       3.00720382    
   960.799988       3.00757194    
   960.900024       3.00804353    
   961.000000       3.00818133    
   961.099976       3.00830793    
   961.200012       3.00872207    
   961.299988       3.00888300    
   961.400024       3.00912452    
   961.500000       3.00925088    
   961.599976       3.00948095    
   961.700012       3.00956154    
   961.799988       3.00972247    
   961.900024       3.00989509    
   962.000000       3.00989509    
   962.099976       3.01020527    
   962.200012       3.01046991    
   962.299988       3.01083779    
   962.400024       3.01104498    
   962.500000       3.01157403    
   962.599976       3.01167750    
   962.700012       3.01219487    
   962.799988       3.01254010    
   962.900024       3.01289654    
   963.000000       3.01342535    
   963.099976       3.01372457    
   963.200012       3.01372457    
   963.299988       3.01397753    
   963.400024       3.01478243    
   963.500000       3.01508141    
   963.599976       3.01539207    
   963.700012       3.01589799    
   963.799988       3.01617408    
   963.900024       3.01682949    
   964.000000       3.01727796    
   964.099976       3.01747346    
   964.200012       3.01776099    
   964.299988       3.01797938    
   964.400024       3.01830149    
   964.500000       3.01876140    
   964.599976       3.01921010    
   964.700012       3.01966977    
   964.799988       3.01987672    
   964.900024       3.02034831    
   965.000000       3.02034831    
   965.099976       3.02121091    
   965.200012       3.02165961    
   965.299988       3.02202749    
   965.400024       3.02234936    
   965.500000       3.02291274    
   965.599976       3.02317739    
   965.700012       3.02317739    
   965.799988       3.02343059    
   965.900024       3.02397084    
   966.000000       3.02459192    
   966.099976       3.02491379    
   966.200012       3.02505207    
   966.299988       3.02539682    
   966.400024       3.02558088    
   966.500000       3.02586842    
   966.599976       3.02605247    
   966.700012       3.02645493    
   966.799988       3.02675390    
   966.900024       3.02688050    
   967.000000       3.02735186    
   967.099976       3.02853656    
   967.200012       3.02865148    
   967.299988       3.02891612    
   967.400024       3.02953696    
   967.500000       3.02992797    
   967.599976       3.03015780    
   967.700012       3.03027296    
   967.799988       3.03070998    
   967.900024       3.03126192    
   968.000000       3.03152657    
   968.099976       3.03168750    
   968.200012       3.03196359    
   968.299988       3.03207850    
   968.400024       3.03237748    
   968.500000       3.03300977    
   968.599976       3.03318262    
   968.700012       3.03348136    
   968.799988       3.03414845    
   968.900024       3.03441286    
   969.000000       3.03467751    
   969.099976       3.03493047    
   969.200012       3.03519511    
   969.299988       3.03537893    
   969.400024       3.03594255    
   969.500000       3.03605747    
   969.599976       3.03675890    
   969.700012       3.03675890    
   969.799988       3.03713846    
   969.900024       3.03740311    
   970.000000       3.03802395    
   970.099976       3.03821945    
   970.200012       3.03854156    
   970.299988       3.03881764    
   970.400024       3.03938103    
   970.500000       3.03984118    
   970.599976       3.04003644    
   970.700012       3.04025483    
   970.799988       3.04040456    
   970.900024       3.04117489    
   971.000000       3.04137039    
   971.099976       3.04169226    
   971.200012       3.04178452    
   971.299988       3.04216385    
   971.400024       3.04229021    
   971.500000       3.04264712    
   971.599976       3.04279637    
   971.700012       3.04303813    
   971.799988       3.04348636    
   971.900024       3.04390025    
   972.000000       3.04433727    
   972.099976       3.04455590    
   972.200012       3.04473996    
   972.299988       3.04509664    
   972.400024       3.04577494    
   972.500000       3.04600501    
   972.599976       3.04646492    
   972.700012       3.04676390    
   972.799988       3.04700541    
   972.900024       3.04717779    
   973.000000       3.04750013    
   973.099976       3.04785657    
   973.200012       3.04813242    
   973.299988       3.04838538    
   973.400024       3.04882240    
   973.500000       3.04904103    
   973.599976       3.04928255    
   973.700012       3.04989195    
   973.799988       3.05057025    
   973.900024       3.05088091    
   974.000000       3.05188155    
   974.099976       3.05198479    
   974.200012       3.05235314    
   974.299988       3.05262899    
   974.400024       3.05303144    
   974.500000       3.05336499    
   974.599976       3.05379033    
   974.700012       3.05414701    
   974.799988       3.05453801    
   974.900024       3.05483675    
   975.000000       3.05491757    
   975.099976       3.05518198    
   975.200012       3.05542326    
   975.299988       3.05560732    
   975.400024       3.05572248    
   975.500000       3.05603290    
   975.599976       3.05630898    
   975.700012       3.05648136    
   975.799988       3.05676913    
   975.900024       3.05711389    
   976.000000       3.05752802    
   976.099976       3.05789590    
   976.200012       3.05801105    
   976.299988       3.05868936    
   976.400024       3.05911493    
   976.500000       3.05943680    
   976.599976       3.05943680    
   976.700012       3.06009245    
   976.799988       3.06077099    
   976.900024       3.06101251    
   977.000000       3.06140351    
   977.099976       3.06167936    
   977.200012       3.06219697    
   977.299988       3.06280661    
   977.400024       3.06290984    
   977.500000       3.06338143    
   977.599976       3.06363463    
   977.700012       3.06396794    
   977.799988       3.06433582    
   977.900024       3.06445098    
   978.000000       3.06493378    
   978.099976       3.06538248    
   978.200012       3.06557798    
   978.299988       3.06612992    
   978.400024       3.06646347    
   978.500000       3.06658983    
   978.599976       3.06685448    
   978.700012       3.06724548    
   978.799988       3.06747556    
   978.900024       3.06780887    
   979.000000       3.06808496    
   979.099976       3.06847596    
   979.200012       3.06902790    
   979.299988       3.07010913    
   979.400024       3.07067251    
   979.500000       3.07095981    
   979.599976       3.07110953    
   979.700012       3.07122445    
   979.799988       3.07204103    
   979.900024       3.07244349    
   980.000000       3.07244349    
   980.099976       3.07285738    
   980.200012       3.07285738    
   980.299988       3.07329440    
   980.400024       3.07362795    
   980.500000       3.07420278    
   980.599976       3.07462835    
   980.700012       3.07511139    
   980.799988       3.07527232    
   980.900024       3.07543325    
   981.000000       3.07608891    
   981.099976       3.07682490    
   981.200012       3.07713556    
   981.299988       3.07780266    
   981.400024       3.07799816    
   981.500000       3.07832003    
   981.599976       3.07886028    
   981.700012       3.07940102    
   981.799988       3.07980347    
   981.900024       3.08060861    
   982.000000       3.08087277    
   982.099976       3.08129835    
   982.200012       3.08166623    
   982.299988       3.08185029    
   982.400024       3.08217239    
   982.500000       3.08244824    
   982.599976       3.08290839    
   982.700012       3.08319592    
   982.799988       3.08335686    
   982.900024       3.08344913    
   983.000000       3.08371329    
   983.099976       3.08386278    
   983.200012       3.08435750    
   983.299988       3.08439207    
   983.400024       3.08474851    
   983.500000       3.08484054    
   983.599976       3.08550739    
   983.700012       3.08605957    
   983.799988       3.08692193    
   983.900024       3.08712888    
   984.000000       3.08733582    
   984.099976       3.08753133    
   984.200012       3.08785343    
   984.299988       3.08797979    
   984.400024       3.08807206    
   984.500000       3.08865857    
   984.599976       3.08956695    
   984.700012       3.09011912    
   984.799988       3.09049845    
   984.900024       3.09082031    
   985.000000       3.09106207    
   985.099976       3.09115386    
   985.200012       3.09160233    
   985.299988       3.09184384    
   985.400024       3.09220028    
   985.500000       3.09228110    
   985.599976       3.09320092    
   985.700012       3.09336185    
   985.799988       3.09364939    
   985.900024       3.09370708    
   986.000000       3.09370708    
   986.099976       3.09462690    
   986.200012       3.09484529    
   986.299988       3.09498334    
   986.400024       3.09559274    
   986.500000       3.09617925    
   986.599976       3.09645534    
   986.700012       3.09675455    
   986.799988       3.09728336    
   986.900024       3.09740973    
   987.000000       3.09745598    
   987.099976       3.09791589    
   987.200012       3.09820342    
   987.299988       3.09883595    
   987.400024       3.09935355    
   987.500000       3.10003185    
   987.599976       3.10021591    
   987.700012       3.10028481    
   987.799988       3.10080266    
   987.900024       3.10107827    
   988.000000       3.10150385    
   988.099976       3.10174537    
   988.200012       3.10218239    
   988.299988       3.10259652    
   988.400024       3.10314846    
   988.500000       3.10436749    
   988.599976       3.10487342    
   988.700012       3.10518408    
   988.799988       3.10524154    
   988.900024       3.10565567    
   989.000000       3.10611534    
   989.099976       3.10661006    
   989.200012       3.10692024    
   989.299988       3.10718489    
   989.400024       3.10766816    
   989.500000       3.10766816    
   989.599976       3.10842705    
   989.700012       3.10908246    
   989.799988       3.10923195    
   989.900024       3.10939288    
   990.000000       3.10968065    
   990.099976       3.11008310    
   990.200012       3.11051989    
   990.299988       3.11117530    
   990.400024       3.11131358    
   990.500000       3.11170459    
   990.599976       3.11184239    
   990.700012       3.11229110    
   990.799988       3.11260128    
   990.900024       3.11303854    
   991.000000       3.11325693    
   991.099976       3.11345243    
   991.200012       3.11369395    
   991.299988       3.11413097    
   991.400024       3.11432648    
   991.500000       3.11474061    
   991.599976       3.11508536    
   991.700012       3.11554551    
   991.799988       3.11587906    
   991.900024       3.11612058    
   992.000000       3.11656880    
   992.099976       3.11656880    
   992.200012       3.11656880    
   992.299988       3.11687946    
   992.400024       3.11737418    
   992.500000       3.11740828    
   992.599976       3.11782241    
   992.700012       3.11789155    
   992.799988       3.11837459    
   992.900024       3.11852407    
   993.000000       3.11881137    
   993.099976       3.11907601    
   993.200012       3.11938667    
   993.299988       3.11938667    
   993.400024       3.11962795    
   993.500000       3.12016845    
   993.599976       3.12034106    
   993.700012       3.12086987    
   993.799988       3.12113452    
   993.900024       3.12164044    
   994.000000       3.12180161    
   994.099976       3.12199712    
   994.200012       3.12211204    
   994.299988       3.12273288    
   994.400024       3.12321615    
   994.500000       3.12321615    
   994.599976       3.12330794    
   994.700012       3.12413597    
   994.799988       3.12434292    
   994.900024       3.12481451    
   995.000000       3.12504458    
   995.099976       3.12504458    
   995.200012       3.12522864    
   995.299988       3.12559652    
   995.400024       3.12609076    
   995.500000       3.12676954    
   995.599976       3.12726402    
   995.700012       3.12744808    
   995.799988       3.12795401    
   995.900024       3.12837934    
   996.000000       3.12858653    
   996.099976       3.12891984    
   996.200012       3.12904644    
   996.299988       3.12929940    
   996.400024       3.12973642    
   996.500000       3.13024259    
   996.599976       3.13041496    
   996.700012       3.13056445    
   996.799988       3.13130045    
   996.900024       3.13192129    
   997.000000       3.13218594    
   997.099976       3.13259983    
   997.200012       3.13304853    
   997.299988       3.13320947    
   997.400024       3.13377285    
   997.500000       3.13383055    
   997.599976       3.13383055    
   997.700012       3.13410664    
   997.799988       3.13440537    
   997.900024       3.13484240    
   998.000000       3.13484240    
   998.099976       3.13542891    
   998.200012       3.13606143    
   998.299988       3.13685489    
   998.400024       3.13728046    
   998.500000       3.13769436    
   998.599976       3.13816595    
   998.700012       3.13829255    
   998.799988       3.13909745    
   998.900024       3.13990235    
   999.000000       3.14000583    
   999.099976       3.14027047    
   999.200012       3.14043140    
   999.299988       3.14102936    
   999.400024       3.14102936    
   999.500000       3.14186883    
   999.599976       3.14227128    
   999.700012       3.14271998    
   999.799988       3.14307642    
   999.900024       3.14324880    
   1000.00000       3.14376640    
   1000.09998       3.14419198    
   1000.20001       3.14475536    
   1000.29999       3.14491630    
   1000.40002       3.14514637    
   1000.50000       3.14565229    
   1000.59998       3.14584780    
   1000.70001       3.14584780    
   1000.79999       3.14653802    
   1000.90002       3.14719343    
   1001.00000       3.14760756    
   1001.09998       3.14787173    
   1001.20001       3.14821696    
   1001.29999       3.14829731    
   1001.40002       3.14880347    
   1001.50000       3.14910245    
   1001.59998       3.14910245    
   1001.70001       3.14979243    
   1001.79999       3.15042496    
   1001.90002       3.15082741    
   1002.00000       3.15100002    
   1002.09998       3.15131021    
   1002.20001       3.15171289    
   1002.29999       3.15235686    
   1002.40002       3.15255237    
   1002.50000       3.15282845    
   1002.59998       3.15308142    
   1002.70001       3.15380597    
   1002.79999       3.15428901    
   1002.90002       3.15493274    
   1003.00000       3.15513992    
   1003.09998       3.15576077    
   1003.20001       3.15623236    
   1003.29999       3.15623236    
   1003.40002       3.15786552    
   1003.50000       3.15829086    
   1003.59998       3.15853262    
   1003.70001       3.15900373    
   1003.79999       3.15900373    
   1003.90002       3.15977430    
   1004.00000       3.15977430    
   1004.09998       3.15977430    
   1004.20001       3.16024590    
   1004.29999       3.16071749    
   1004.40002       3.16107392    
   1004.50000       3.16144180    
   1004.59998       3.16190195    
   1004.70001       3.16209745    
   1004.79999       3.16230440    
   1004.90002       3.16262627    
   1005.00000       3.16277599    
   1005.09998       3.16367292    
   1005.20001       3.16385674    
   1005.29999       3.16414452    
   1005.40002       3.16453552    
   1005.50000       3.16486883    
   1005.59998       3.16505289    
   1005.70001       3.16555905    
   1005.79999       3.16562796    
   1005.90002       3.16575456    
   1006.00000       3.16627192    
   1006.09998       3.16697359    
   1006.20001       3.16735291    
   1006.29999       3.16785884    
   1006.40002       3.16800857    
   1006.50000       3.16858339    
   1006.59998       3.16900897    
   1006.70001       3.16927338    
   1006.79999       3.16998649    
   1006.90002       3.17053843    
   1007.00000       3.17074537    
   1007.09998       3.17169976    
   1007.20001       3.17169976    
   1007.29999       3.17180347    
   1007.40002       3.17217135    
   1007.50000       3.17245913    
   1007.59998       3.17339039    
   1007.70001       3.17460942    
   1007.79999       3.17548347    
   1007.90002       3.17575932    
   1008.00000       3.17657590    
   1008.09998       3.17672563    
   1008.20001       3.17724299    
   1008.29999       3.17748451    
   1008.40002       3.17753053    
   1008.50000       3.17769146    
   1008.59998       3.17769146    
   1008.70001       3.17840433    
   1008.79999       3.17871499    
   1008.90002       3.17915201    
   1009.00000       3.17960024    
   1009.09998       3.18003750    
   1009.20001       3.18055511    
   1009.29999       3.18093443    
   1009.40002       3.18130255    
   1009.50000       3.18138289    
   1009.59998       3.18154407    
   1009.70001       3.18206143    
   1009.79999       3.18234897    
   1009.90002       3.18254447    
   1010.00000       3.18309641    
   1010.09998       3.18339562    
   1010.20001       3.18393588    
   1010.29999       3.18402791    
   1010.40002       3.18479848    
   1010.50000       3.18541932    
   1010.59998       3.18566084    
   1010.70001       3.18592548    
   1010.79999       3.18636250    
   1010.90002       3.18670750    
   1011.00000       3.18708682    
   1011.09998       3.18725944    
   1011.20001       3.18767333    
   1011.29999       3.18823695    
   1011.40002       3.18832898    
   1011.50000       3.18861651    
   1011.59998       3.18881202    
   1011.70001       3.18917990    
   1011.79999       3.18947887    
   1011.90002       3.19004250    
   1012.00000       3.19020343    
   1012.09998       3.19058299    
   1012.20001       3.19127274    
   1012.29999       3.19145703    
   1012.40002       3.19170976    
   1012.50000       3.19184804    
   1012.59998       3.19216990    
   1012.70001       3.19228482    
   1012.79999       3.19248056    
   1012.90002       3.19311285    
   1013.00000       3.19361901    
   1013.09998       3.19381452    
   1013.20001       3.19404459    
   1013.29999       3.19429755    
   1013.40002       3.19445848    
   1013.50000       3.19502187    
   1013.59998       3.19521737    
   1013.70001       3.19548202    
   1013.79999       3.19567752    
   1013.90002       3.19603395    
   1014.00000       3.19621801    
   1014.09998       3.19621801    
   1014.20001       3.19648242    
   1014.29999       3.19668961    
   1014.40002       3.19699979    
   1014.50000       3.19724154    
   1014.59998       3.19775891    
   1014.70001       3.19793153    
   1014.79999       3.19803500    
   1014.90002       3.19909310    
   1015.00000       3.19970250    
   1015.09998       3.20026588    
   1015.20001       3.20031190    
   1015.29999       3.20064545    
   1015.40002       3.20082951    
   1015.50000       3.20128942    
   1015.59998       3.20163441    
   1015.70001       3.20203686    
   1015.79999       3.20222092    
   1015.90002       3.20234752    
   1016.00000       3.20245099    
   1016.09998       3.20264649    
   1016.20001       3.20302582    
   1016.29999       3.20365834    
   1016.40002       3.20396900    
   1016.50000       3.20480824    
   1016.59998       3.20514202    
   1016.70001       3.20525694    
   1016.79999       3.20544076    
   1016.90002       3.20614243    
   1017.00000       3.20675206    
   1017.09998       3.20724630    
   1017.20001       3.20767188    
   1017.29999       3.20825839    
   1017.40002       3.20876455    
   1017.50000       3.20922446    
   1017.59998       3.20984530    
   1017.70001       3.21016741    
   1017.79999       3.21045470    
   1017.90002       3.21076536    
   1018.00000       3.21150136    
   1018.09998       3.21230626    
   1018.20001       3.21268582    
   1018.29999       3.21299648    
   1018.40002       3.21346807    
   1018.50000       3.21406603    
   1018.59998       3.21472144    
   1018.70001       3.21519303    
   1018.79999       3.21567607    
   1018.90002       3.21612430    
   1019.00000       3.21696377    
   1019.09998       3.21768856    
   1019.20001       3.21781492    
   1019.29999       3.21781492    
   1019.40002       3.21858549    
   1019.50000       3.21858549    
   1019.59998       3.21934438    
   1019.70001       3.21951699    
   1019.79999       3.22045994    
   1019.90002       3.22105789    
   1020.00000       3.22118425    
   1020.09998       3.22139144    
   1020.20001       3.22139144    
   1020.29999       3.22187448    
   1020.40002       3.22210455    
   1020.50000       3.22224236    
   1020.59998       3.22255301    
   1020.70001       3.22289801    
   1020.79999       3.22313952    
   1020.90002       3.22346139    
   1021.00000       3.22393298    
   1021.09998       3.22437000    
   1021.20001       3.22474957    
   1021.29999       3.22488737    
   1021.40002       3.22611785    
   1021.50000       3.22652054    
   1021.59998       3.22679663    
   1021.70001       3.22701478    
   1021.79999       3.22734857    
   1021.90002       3.22784281    
   1022.00000       3.22834897    
   1022.09998       3.22868228    
   1022.20001       3.22901607    
   1022.29999       3.22932649    
   1022.40002       3.22970581    
   1022.50000       3.22997046    
   1022.59998       3.23041916    
   1022.70001       3.23060298    
   1022.79999       3.23143101    
   1022.90002       3.23155737    
   1023.00000       3.23186779    
   1023.09998       3.23186779    
   1023.20001       3.23248887    
   1023.29999       3.23279953    
   1023.40002       3.23312140    
   1023.50000       3.23362756    
   1023.59998       3.23400688    
   1023.70001       3.23438644    
   1023.79999       3.23465109    
   1023.90002       3.23485804    
   1024.00000       3.23536396    
   1024.09998       3.23559403    
   1024.19995       3.23587012    
   1024.30005       3.23628402    
   1024.40002       3.23687053    
   1024.50000       3.23761797    
   1024.59998       3.23788261    
   1024.69995       3.23818135    
   1024.80005       3.23835397    
   1024.90002       3.23928547    
   1025.00000       3.23961902    
   1025.09998       3.23984885    
   1025.19995       3.24017096    
   1025.30005       3.24076891    
   1025.40002       3.24087238    
   1025.50000       3.24122882    
   1025.59998       3.24152803    
   1025.69995       3.24243641    
   1025.80005       3.24262047    
   1025.90002       3.24350595    
   1026.00000       3.24378181    
   1026.09998       3.24412704    
   1026.19995       3.24456406    
   1026.30005       3.24456406    
   1026.40002       3.24554157    
   1026.50000       3.24608183    
   1026.59998       3.24619675    
   1026.69995       3.24658799    
   1026.80005       3.24692154    
   1026.90002       3.24746180    
   1027.00000       3.24786448    
   1027.09998       3.24819803    
   1027.19995       3.24831295    
   1027.30005       3.24888802    
   1027.40002       3.24921012    
   1027.50000       3.24969292    
   1027.59998       3.25001502    
   1027.69995       3.25076246    
   1027.80005       3.25114202    
   1027.90002       3.25131440    
   1028.00000       3.25131440    
   1028.09998       3.25167084    
   1028.19995       3.25247574    
   1028.30005       3.25255656    
   1028.40002       3.25324655    
   1028.50000       3.25354552    
   1028.59998       3.25364900    
   1028.69995       3.25421262    
   1028.80005       3.25447679    
   1028.90002       3.25456905    
   1029.00000       3.25545454    
   1029.09998       3.25579953    
   1029.19995       3.25628233    
   1029.30005       3.25666213    
   1029.40002       3.25690341    
   1029.50000       3.25775433    
   1029.59998       3.25782347    
   1029.69995       3.25798440    
   1029.80005       3.25828362    
   1029.90002       3.25853634    
   1030.00000       3.25912285    
   1030.09998       3.25957131    
   1030.19995       3.26050305    
   1030.30005       3.26068711    
   1030.40002       3.26076746    
   1030.50000       3.26110101    
   1030.59998       3.26149201    
   1030.69995       3.26258445    
   1030.80005       3.26258445    
   1030.90002       3.26271105    
   1031.00000       3.26309061    
   1031.09998       3.26325154    
   1031.19995       3.26350451    
   1031.30005       3.26398730    
   1031.40002       3.26483846    
   1031.50000       3.26483846    
   1031.59998       3.26498795    
   1031.69995       3.26568937    
   1031.80005       3.26617265    
   1031.90002       3.26644850    
   1032.00000       3.26670146    
   1032.09998       3.26728797    
   1032.19995       3.26728797    
   1032.30005       3.26774812    
   1032.40002       3.26818514    
   1032.50000       3.26856446    
   1032.59998       3.26943827    
   1032.69995       3.26969147    
   1032.80005       3.27023172    
   1032.90002       3.27023172    
   1033.00000       3.27046180    
   1033.09998       3.27105975    
   1033.19995       3.27209496    
   1033.30005       3.27222157    
   1033.40002       3.27262402    
   1033.50000       3.27314138    
   1033.59998       3.27353239    
   1033.69995       3.27393484    
   1033.80005       3.27444100    
   1033.90002       3.27493548    
   1034.00000       3.27509642    
   1034.09998       3.27509642    
   1034.19995       3.27548742    
   1034.30005       3.27580953    
   1034.40002       3.27639604    
   1034.50000       3.27661443    
   1034.59998       3.27695942    
   1034.69995       3.27745414    
   1034.80005       3.27783346    
   1034.90002       3.27801752    
   1035.00000       3.27845454    
   1035.09998       3.27896047    
   1035.19995       3.27916741    
   1035.30005       3.27968502    
   1035.40002       3.27984595    
   1035.50000       3.28049016    
   1035.59998       3.28083491    
   1035.69995       3.28127193    
   1035.80005       3.28197336    
   1035.90002       3.28229547    
   1036.00000       3.28252554    
   1036.09998       3.28331900    
   1036.19995       3.28357196    
   1036.30005       3.28412414    
   1036.40002       3.28471041    
   1036.50000       3.28508997    
   1036.59998       3.28508997    
   1036.69995       3.28521633    
   1036.80005       3.28532004    
   1036.90002       3.28583741    
   1037.00000       3.28632045    
   1037.09998       3.28646994    
   1037.19995       3.28671145    
   1037.30005       3.28730941    
   1037.40002       3.28801084    
   1037.50000       3.28801084    
   1037.59998       3.28833294    
   1037.69995       3.28848243    
   1037.80005       3.28920674    
   1037.90002       3.28920674    
   1038.00000       3.28982782    
   1038.09998       3.29040289    
   1038.19995       3.29090905    
   1038.30005       3.29090905    
   1038.40002       3.29121923    
   1038.50000       3.29188633    
   1038.59998       3.29213953    
   1038.69995       3.29244995    
   1038.80005       3.29324341    
   1038.90002       3.29339314    
   1039.00000       3.29365730    
   1039.09998       3.29383016    
   1039.19995       3.29396796    
   1039.30005       3.29449677    
   1039.40002       3.29509497    
   1039.50000       3.29549742    
   1039.59998       3.29549742    
   1039.69995       3.29591131    
   1039.80005       3.29672790    
   1039.90002       3.29696941    
   1040.00000       3.29740644    
   1040.09998       3.29740644    
   1040.19995       3.29780889    
   1040.30005       3.29780889    
   1040.40002       3.29813099    
   1040.50000       3.29883242    
   1040.59998       3.29928112    
   1040.69995       3.29963756    
   1040.80005       3.29978704    
   1040.90002       3.30009723    
   1041.00000       3.30040789    
   1041.09998       3.30131626    
   1041.19995       3.30131626    
   1041.30005       3.30147743    
   1041.40002       3.30271935    
   1041.50000       3.30285740    
   1041.59998       3.30301833    
   1041.69995       3.30301833    
   1041.80005       3.30331755    
   1041.90002       3.30384636    
   1042.00000       3.30420280    
   1042.09998       3.30451345    
   1042.19995       3.30468607    
   1042.30005       3.30514574    
   1042.40002       3.30553699    
   1042.50000       3.30652595    
   1042.59998       3.30667543    
   1042.69995       3.30712414    
   1042.80005       3.30738831    
   1042.90002       3.30812454    
   1043.00000       3.30828547    
   1043.09998       3.30841184    
   1043.19995       3.30883741    
   1043.30005       3.30895257    
   1043.40002       3.30915952    
   1043.50000       3.30950451    
   1043.59998       3.31020594    
   1043.69995       3.31070042    
   1043.80005       3.31110287    
   1043.90002       3.31110287    
   1044.00000       3.31132150    
   1044.09998       3.31142473    
   1044.19995       3.31235647    
   1044.30005       3.31245995    
   1044.40002       3.31325340    
   1044.50000       3.31383991    
   1044.59998       3.31420803    
   1044.69995       3.31420803    
   1044.80005       3.31471395    
   1044.90002       3.31528878    
   1045.00000       3.31555343    
   1045.09998       3.31578350    
   1045.19995       3.31624365    
   1045.30005       3.31664610    
   1045.40002       3.31677246    
   1045.50000       3.31707144    
   1045.59998       3.31763506    
   1045.69995       3.31795692    
   1045.80005       3.31819844    
   1045.90002       3.31847429    
   1046.00000       3.31873894    
   1046.09998       3.31915283    
   1046.19995       3.31942892    
   1046.30005       3.32003856    
   1046.40002       3.32036042    
   1046.50000       3.32052135    
   1046.59998       3.32096982    
   1046.69995       3.32115388    
   1046.80005       3.32138395    
   1046.90002       3.32178640    
   1047.00000       3.32199335    
   1047.09998       3.32232690    
   1047.19995       3.32248807    
   1047.30005       3.32290196    
   1047.40002       3.32335043    
   1047.50000       3.32401752    
   1047.59998       3.32427049    
   1047.69995       3.32450056    
   1047.80005       3.32476497    
   1047.90002       3.32538581    
   1048.00000       3.32625985    
   1048.09998       3.32653618    
   1048.19995       3.32691550    
   1048.30005       3.32712245    
   1048.40002       3.32758236    
   1048.50000       3.32783532    
   1048.59998       3.32842183    
   1048.69995       3.32842183    
   1048.80005       3.32899690    
   1048.90002       3.32943392    
   1049.00000       3.32943392    
   1049.09998       3.32953763    
   1049.19995       3.32992840    
   1049.30005       3.33033109    
   1049.40002       3.33077955    
   1049.50000       3.33119321    
   1049.59998       3.33161879    
   1049.69995       3.33226299    
   1049.80005       3.33259654    
   1049.90002       3.33287239    
   1050.00000       3.33351636    
   1050.09998       3.33368897    
   1050.19995       3.33447099    
   1050.30005       3.33465481    
   1050.40002       3.33483887    
   1050.50000       3.33519554    
   1050.59998       3.33548284    
   1050.69995       3.33595443    
   1050.80005       3.33595443    
   1050.90002       3.33609247    
   1051.00000       3.33636856    
   1051.09998       3.33650637    
   1051.19995       3.33690882    
   1051.30005       3.33723116    
   1051.40002       3.33723116    
   1051.50000       3.33773685    
   1051.59998       3.33802462    
   1051.69995       3.33835793    
   1051.80005       3.33867979    
   1051.90002       3.33912849    
   1052.00000       3.33931231    
   1052.09998       3.33969188    
   1052.19995       3.34025550    
   1052.30005       3.34078455    
   1052.40002       3.34078455    
   1052.50000       3.34138250    
   1052.59998       3.34189987    
   1052.69995       3.34256697    
   1052.80005       3.34300399    
   1052.90002       3.34346414    
   1053.00000       3.34386659    
   1053.09998       3.34407353    
   1053.19995       3.34479785    
   1053.30005       3.34494734    
   1053.40002       3.34560299    
   1053.50000       3.34593630    
   1053.59998       3.34629297    
   1053.69995       3.34647703    
   1053.80005       3.34685636    
   1053.90002       3.34685636    
   1054.00000       3.34731650    
   1054.09998       3.34745455    
   1054.19995       3.34851241    
   1054.30005       3.34879994    
   1054.40002       3.34904146    
   1054.50000       3.34981179    
   1054.59998       3.35012245    
   1054.69995       3.35036397    
   1054.80005       3.35091591    
   1054.90002       3.35109997    
   1055.00000       3.35170937    
   1055.09998       3.35192800    
   1055.19995       3.35226130    
   1055.30005       3.35345745    
   1055.40002       3.35357261    
   1055.50000       3.35390592    
   1055.59998       3.35505581    
   1055.69995       3.35563087    
   1055.80005       3.35594153    
   1055.90002       3.35696507    
   1056.00000       3.35733294    
   1056.09998       3.35772395    
   1056.19995       3.35810328    
   1056.30005       3.35836792    
   1056.40002       3.35883951    
   1056.50000       3.35928774    
   1056.59998       3.35961008    
   1056.69995       3.35992050    
   1056.80005       3.36065650    
   1056.90002       3.36065650    
   1057.00000       3.36097836    
   1057.09998       3.36132336    
   1057.19995       3.36182952    
   1057.30005       3.36193299    
   1057.40002       3.36212826    
   1057.50000       3.36239290    
   1057.59998       3.36255383    
   1057.69995       3.36343956    
   1057.80005       3.36396837    
   1057.90002       3.36438251    
   1058.00000       3.36469316    
   1058.09998       3.36506104    
   1058.19995       3.36592340    
   1058.30005       3.36592340    
   1058.40002       3.36596942    
   1058.50000       3.36669397    
   1058.59998       3.36669397    
   1058.69995       3.36717677    
   1058.80005       3.36717677    
   1058.90002       3.36770606    
   1059.00000       3.36845350    
   1059.09998       3.36845350    
   1059.19995       3.36882138    
   1059.30005       3.36898232    
   1059.40002       3.36952305    
   1059.50000       3.36967254    
   1059.59998       3.37022448    
   1059.69995       3.37062693    
   1059.80005       3.37096024    
   1059.90002       3.37155867    
   1060.00000       3.37220240    
   1060.09998       3.37231755    
   1060.19995       3.37269688    
   1060.30005       3.37269688    
   1060.40002       3.37297297    
   1060.50000       3.37322593    
   1060.59998       3.37344432    
   1060.69995       3.37377810    
   1060.80005       3.37420321    
   1060.90002       3.37493944    
   1061.00000       3.37553740    
   1061.09998       3.37568688    
   1061.19995       3.37591696    
   1061.30005       3.37620449    
   1061.40002       3.37691736    
   1061.50000       3.37722778    
   1061.59998       3.37796402    
   1061.69995       3.37812495    
   1061.80005       3.37828588    
   1061.90002       3.37863088    
   1062.00000       3.37888384    
   1062.09998       3.37920594    
   1062.19995       3.37941313    
   1062.30005       3.38004541    
   1062.40002       3.38049388    
   1062.50000       3.38109183    
   1062.59998       3.38126421    
   1062.69995       3.38168979    
   1062.80005       3.38179350    
   1062.90002       3.38225365    
   1063.00000       3.38261008    
   1063.09998       3.38341498    
   1063.19995       3.38382912    
   1063.30005       3.38415098    
   1063.40002       3.38428879    
   1063.50000       3.38461089    
   1063.59998       3.38500190    
   1063.69995       3.38516283    
   1063.80005       3.38569212    
   1063.90002       3.38626695    
   1064.00000       3.38694525    
   1064.09998       3.38757777    
   1064.19995       3.38804936    
   1064.30005       3.38811851    
   1064.40002       3.38846350    
   1064.50000       3.38861299    
   1064.59998       3.38923383    
   1064.69995       3.39016533    
   1064.80005       3.39038396    
   1064.90002       3.39102793    
   1065.00000       3.39130402    
   1065.09998       3.39130402    
   1065.19995       3.39228153    
   1065.30005       3.39287949    
   1065.40002       3.39333963    
   1065.50000       3.39353514    
   1065.59998       3.39406395    
   1065.69995       3.39438581    
   1065.80005       3.39459276    
   1065.90002       3.39559340    
   1066.00000       3.39562774    
   1066.09998       3.39612246    
   1066.19995       3.39621425    
   1066.30005       3.39634109    
   1066.40002       3.39726090    
   1066.50000       3.39726090    
   1066.59998       3.39736462    
   1066.69995       3.39772105    
   1066.80005       3.39803123    
   1066.90002       3.39827299    
   1067.00000       3.39876747    
   1067.09998       3.39940000    
   1067.19995       3.39966440    
   1067.30005       3.39972186    
   1067.40002       3.40027380    
   1067.50000       3.40059590    
   1067.59998       3.40102148    
   1067.69995       3.40149283    
   1067.80005       3.40167689    
   1067.90002       3.40264297    
   1068.00000       3.40305710    
   1068.09998       3.40305710    
   1068.19995       3.40343642    
   1068.30005       3.40351677    
   1068.40002       3.40402293    
   1068.50000       3.40443707    
   1068.59998       3.40481639    
   1068.69995       3.40511537    
   1068.80005       3.40596652    
   1068.90002       3.40627694    
   1069.00000       3.40671372    
   1069.09998       3.40702438    
   1069.19995       3.40715098    
   1069.30005       3.40715098    
   1069.40002       3.40772581    
   1069.50000       3.40803647    
   1069.59998       3.40822053    
   1069.69995       3.40854239    
   1069.80005       3.40910602    
   1069.90002       3.40931296    
   1070.00000       3.41006041    
   1070.09998       3.41015244    
   1070.19995       3.41067004    
   1070.30005       3.41147494    
   1070.40002       3.41181993    
   1070.50000       3.41238332    
   1070.59998       3.41288948    
   1070.69995       3.41313100    
   1070.80005       3.41341829    
   1070.90002       3.41372895    
   1071.00000       3.41392446    
   1071.09998       3.41415453    
   1071.19995       3.41454554    
   1071.30005       3.41482139    
   1071.40002       3.41516662    
   1071.50000       3.41547704    
   1071.59998       3.41573000    
   1071.69995       3.41668439    
   1071.80005       3.41678810    
   1071.90002       3.41720176    
   1072.00000       3.41761589    
   1072.09998       3.41779971    
   1072.19995       3.41825986    
   1072.30005       3.41843224    
   1072.40002       3.41881180    
   1072.50000       3.41899610    
   1072.59998       3.41937542    
   1072.69995       3.41966295    
   1072.80005       3.42003083    
   1072.90002       3.42039895    
   1073.00000       3.42055988    
   1073.09998       3.42092800    
   1073.19995       3.42141104    
   1073.30005       3.42169833    
   1073.40002       3.42214704    
   1073.50000       3.42230797    
   1073.59998       3.42296338    
   1073.69995       3.42329693    
   1073.80005       3.42438936    
   1073.90002       3.42438936    
   1074.00000       3.42479205    
   1074.09998       3.42548180    
   1074.19995       3.42587304    
   1074.30005       3.42606854    
   1074.40002       3.42714930    
   1074.50000       3.42793131    
   1074.59998       3.42828798    
   1074.69995       3.42852926    
   1074.80005       3.42912722    
   1074.90002       3.43074894    
   1075.00000       3.43158841    
   1075.09998       3.43222094    
   1075.19995       3.43239331    
   1075.30005       3.43285346    
   1075.40002       3.43350911    
   1075.50000       3.43411851    
   1075.59998       3.43449807    
   1075.69995       3.43483138    
   1075.80005       3.43494654    
   1075.90002       3.43527985    
   1076.00000       3.43560195    
   1076.09998       3.43609643    
   1076.19995       3.43628049    
   1076.30005       3.43713140    
   1076.40002       3.43713140    
   1076.50000       3.43774104    
   1076.59998       3.43789053    
   1076.69995       3.43813205    
   1076.80005       3.43887949    
   1076.90002       3.43887949    
   1077.00000       3.43932796    
   1077.09998       3.44017911    
   1077.19995       3.44065046    
   1077.30005       3.44105291    
   1077.40002       3.44129443    
   1077.50000       3.44199610    
   1077.59998       3.44219160    
   1077.69995       3.44251347    
   1077.80005       3.44267440    
   1077.90002       3.44332981    
   1078.00000       3.44343352    
   1078.09998       3.44415784    
   1078.19995       3.44469833    
   1078.30005       3.44489384    
   1078.40002       3.44521594    
   1078.50000       3.44550347    
   1078.59998       3.44598651    
   1078.69995       3.44628525    
   1078.80005       3.44653845    
   1078.90002       3.44674540    
   1079.00000       3.44713640    
   1079.09998       3.44781494    
   1079.19995       3.44825196    
   1079.30005       3.44856238    
   1079.40002       3.44890738    
   1079.50000       3.44929838    
   1079.59998       3.45008063    
   1079.69995       3.45081639    
   1079.80005       3.45109248    
   1079.90002       3.45109248    
   1080.00000       3.45177078    
   1080.09998       3.45200086    
   1080.19995       3.45218492    
   1080.30005       3.45281744    
   1080.40002       3.45327759    
   1080.50000       3.45392156    
   1080.59998       3.45434690    
   1080.69995       3.45462298    
   1080.80005       3.45520926    
   1080.90002       3.45556569    
   1081.00000       3.45629048    
   1081.09998       3.45663548    
   1081.19995       3.45676208    
   1081.30005       3.45750952    
   1081.40002       3.45750952    
   1081.50000       3.45786595    
   1081.59998       3.45832610    
   1081.69995       3.45900440    
   1081.80005       3.45954490    
   1081.90002       3.45988989    
   1082.00000       3.46032691    
   1082.09998       3.46103978    
   1082.19995       3.46153450    
   1082.30005       3.46193695    
   1082.40002       3.46227026    
   1082.50000       3.46282220    
   1082.59998       3.46307540    
   1082.69995       3.46342063    
   1082.80005       3.46384573    
   1082.90002       3.46450138    
   1083.00000       3.46473145    
   1083.09998       3.46496153    
   1083.19995       3.46567440    
   1083.30005       3.46567440    
   1083.40002       3.46612287    
   1083.50000       3.46689343    
   1083.59998       3.46747971    
   1083.69995       3.46775579    
   1083.80005       3.46775579    
   1083.90002       3.46775579    
   1084.00000       3.46850324    
   1084.09998       3.46850324    
   1084.19995       3.46867585    
   1084.30005       3.46976829    
   1084.40002       3.46976829    
   1084.50000       3.47011328    
   1084.59998       3.47080350    
   1084.69995       3.47101045    
   1084.80005       3.47157383    
   1084.90002       3.47157383    
   1085.00000       3.47225237    
   1085.09998       3.47257447    
   1085.19995       3.47257447    
   1085.30005       3.47278142    
   1085.40002       3.47390842    
   1085.50000       3.47447205    
   1085.59998       3.47466755    
   1085.69995       3.47489762    
   1085.80005       3.47533464    
   1085.90002       3.47598982    
   1086.00000       3.47664547    
   1086.09998       3.47712851    
   1086.19995       3.47745037    
   1086.30005       3.47780681    
   1086.40002       3.47815204    
   1086.50000       3.47845101    
   1086.59998       3.47952056    
   1086.69995       3.48007250    
   1086.80005       3.48044038    
   1086.90002       3.48069334    
   1087.00000       3.48127985    
   1087.09998       3.48127985    
   1087.19995       3.48174000    
   1087.30005       3.48191237    
   1087.40002       3.48236108    
   1087.50000       3.48283243    
   1087.59998       3.48321176    
   1087.69995       3.48339605    
   1087.80005       3.48430443    
   1087.90002       3.48477602    
   1088.00000       3.48508644    
   1088.09998       3.48547745    
   1088.19995       3.48571897    
   1088.30005       3.48602962    
   1088.40002       3.48617887    
   1088.50000       3.48637438    
   1088.59998       3.48670793    
   1088.69995       3.48729444    
   1088.80005       3.48769689    
   1088.90002       3.48831797    
   1089.00000       3.48873186    
   1089.09998       3.48913431    
   1089.19995       3.48937583    
   1089.30005       3.48973227    
   1089.40002       3.49041104    
   1089.50000       3.49105501    
   1089.59998       3.49148059    
   1089.69995       3.49163008    
   1089.80005       3.49184847    
   1089.90002       3.49227405    
   1090.00000       3.49261904    
   1090.09998       3.49286056    
   1090.19995       3.49311328    
   1090.30005       3.49342394    
   1090.40002       3.49378037    
   1090.50000       3.49417138    
   1090.59998       3.49468899    
   1090.69995       3.49566650    
   1090.80005       3.49679327    
   1090.90002       3.49679327    
   1091.00000       3.49744892    
   1091.09998       3.49804688    
   1091.19995       3.49816179    
   1091.30005       3.49836874    
   1091.40002       3.49854159    
   1091.50000       3.49901295    
   1091.59998       3.49919677    
   1091.69995       3.49943829    
   1091.80005       3.50015163    
   1091.90002       3.50091052    
   1092.00000       3.50172687    
   1092.09998       3.50199127    
   1092.19995       3.50263524    
   1092.30005       3.50311852    
   1092.40002       3.50356698    
   1092.50000       3.50384283    
   1092.59998       3.50431442    
   1092.69995       3.50445223    
   1092.80005       3.50445223    
   1092.90002       3.50521159    
   1093.00000       3.50584388    
   1093.09998       3.50643039    
   1093.19995       3.50666022    
   1093.30005       3.50717807    
   1093.40002       3.50761509    
   1093.50000       3.50776434    
   1093.59998       3.50878787    
   1093.69995       3.50901794    
   1093.80005       3.50955844    
   1093.90002       3.51012182    
   1094.00000       3.51063943    
   1094.09998       3.51096129    
   1094.19995       3.51096129    
   1094.30005       3.51187015    
   1094.40002       3.51198483    
   1094.50000       3.51267505    
   1094.59998       3.51297379    
   1094.69995       3.51345706    
   1094.80005       3.51349163    
   1094.90002       3.51398587    
   1095.00000       3.51460695    
   1095.09998       3.51506710    
   1095.19995       3.51673436    
   1095.30005       3.51707959    
   1095.40002       3.51736689    
   1095.50000       3.51773500    
   1095.59998       3.51828694    
   1095.69995       3.51874685    
   1095.80005       3.51919532    
   1095.90002       3.51957488    
   1096.00000       3.51957488    
   1096.09998       3.52003479    
   1096.19995       3.52035713    
   1096.30005       3.52069044    
   1096.40002       3.52147245    
   1096.50000       3.52197838    
   1096.59998       3.52251887    
   1096.69995       3.52254200    
   1096.80005       3.52331257    
   1096.90002       3.52392197    
   1097.00000       3.52422071    
   1097.09998       3.52485347    
   1097.19995       3.52503729    
   1097.30005       3.52566981    
   1097.40002       3.52624488    
   1097.50000       3.52624488    
   1097.59998       3.52644038    
   1097.69995       3.52665877    
   1097.80005       3.52690029    
   1097.90002       3.52706122    
   1098.00000       3.52739501    
   1098.09998       3.52793550    
   1098.19995       3.52810788    
   1098.30005       3.52831483    
   1098.40002       3.52865982    
   1098.50000       3.52892447    
   1098.59998       3.52932692    
   1098.69995       3.52955699    
   1098.80005       3.52985573    
   1098.90002       3.53006291    
   1099.00000       3.53058052    
   1099.09998       3.53084493    
   1099.19995       3.53124762    
   1099.30005       3.53148890    
   1099.40002       3.53148890    
   1099.50000       3.53199506    
   1099.59998       3.53222489    
   1099.69995       3.53261590    
   1099.80005       3.53342104    
   1099.90002       3.53412223    
   1100.00000       3.53459382    
   1100.09998       3.53476644    
   1100.19995       3.53522635    
   1100.30005       3.53549099    
   1100.40002       3.53629613    
   1100.50000       3.53636479    
   1100.59998       3.53653741    
   1100.69995       3.53687096    
   1100.80005       3.53740001    
   1100.90002       3.53798628    
   1101.00000       3.53822803    
   1101.09998       3.53856134    
   1101.19995       3.53919387    
   1101.30005       3.53919387    
   1101.40002       3.53935480    
   1101.50000       3.53972292    
   1101.59998       3.54038978    
   1101.69995       3.54079223    
   1101.80005       3.54195404    
   1101.90002       3.54222989    
   1102.00000       3.54280472    
   1102.09998       3.54314995    
   1102.19995       3.54344893    
   1102.30005       3.54369044    
   1102.40002       3.54388595    
   1102.50000       3.54388595    
   1102.59998       3.54419637    
   1102.69995       3.54484034    
   1102.80005       3.54538107    
   1102.90002       3.54612851    
   1103.00000       3.54658842    
   1103.09998       3.54658842    
   1103.19995       3.54725528    
   1103.30005       3.54849744    
   1103.40002       3.54883075    
   1103.50000       3.54923320    
   1103.59998       3.54970479    
   1103.69995       3.55048680    
   1103.80005       3.55063653    
   1103.90002       3.55123448    
   1104.00000       3.55149889    
   1104.09998       3.55188990    
   1104.19995       3.55218887    
   1104.30005       3.55267191    
   1104.40002       3.55285597    
   1104.50000       3.55336189    
   1104.59998       3.55353427    
   1104.69995       3.55413246    
   1104.80005       3.55443144    
   1104.90002       3.55481100    
   1105.00000       3.55563903    
   1105.09998       3.55593777    
   1105.19995       3.55640936    
   1105.30005       3.55653572    
   1105.40002       3.55701900    
   1105.50000       3.55701900    
   1105.59998       3.55751324    
   1105.69995       3.55777788    
   1105.80005       3.55777788    
   1105.90002       3.55889344    
   1106.00000       3.55924988    
   1106.09998       3.55924988    
   1106.19995       3.55969858    
   1106.30005       3.55990553    
   1106.40002       3.56038833    
   1106.50000       3.56084847    
   1106.59998       3.56115890    
   1106.69995       3.56184888    
   1106.80005       3.56196380    
   1106.90002       3.56281495    
   1107.00000       3.56317139    
   1107.09998       3.56343579    
   1107.19995       3.56386137    
   1107.30005       3.56403399    
   1107.40002       3.56445932    
   1107.50000       3.56445932    
   1107.59998       3.56479287    
   1107.69995       3.56517243    
   1107.80005       3.56560922    
   1107.90002       3.56628799    
   1108.00000       3.56693196    
   1108.09998       3.56693196    
   1108.19995       3.56743789    
   1108.30005       3.56792092    
   1108.40002       3.56849599    
   1108.50000       3.56893301    
   1108.59998       3.56941605    
   1108.69995       3.56955385    
   1108.80005       3.57037044    
   1108.90002       3.57079601    
   1109.00000       3.57110643    
   1109.09998       3.57148576    
   1109.19995       3.57196903    
   1109.30005       3.57204938    
   1109.40002       3.57244062    
   1109.50000       3.57305002    
   1109.59998       3.57339501    
   1109.69995       3.57384348    
   1109.80005       3.57424593    
   1109.90002       3.57487822    
   1110.00000       3.57505107    
   1110.09998       3.57656884    
   1110.19995       3.57674146    
   1110.30005       3.57677579    
   1110.40002       3.57727051    
   1110.50000       3.57808709    
   1110.59998       3.57836294    
   1110.69995       3.57882285    
   1110.80005       3.57925987    
   1110.90002       3.57966256    
   1111.00000       3.58000731    
   1111.09998       3.58057094    
   1111.19995       3.58154821    
   1111.30005       3.58185887    
   1111.40002       3.58223844    
   1111.50000       3.58260632    
   1111.59998       3.58365297    
   1111.69995       3.58395195    
   1111.80005       3.58427405    
   1111.90002       3.58466482    
   1112.00000       3.58541226    
   1112.09998       3.58587241    
   1112.19995       3.58617163    
   1112.30005       3.58680391    
   1112.40002       3.58702230    
   1112.50000       3.58776999    
   1112.59998       3.58796549    
   1112.69995       3.58872437    
   1112.80005       3.58908081    
   1112.90002       3.58982825    
   1113.00000       3.59031153    
   1113.09998       3.59051847    
   1113.19995       3.59094405    
   1113.30005       3.59124279    
   1113.40002       3.59143829    
   1113.50000       3.59143829    
   1113.59998       3.59209394    
   1113.69995       3.59235835    
   1113.80005       3.59250784    
   1113.90002       3.59292197    
   1114.00000       3.59308290    
   1114.09998       3.59361196    
   1114.19995       3.59396839    
   1114.30005       3.59445167    
   1114.40002       3.59525657    
   1114.50000       3.59573936    
   1114.59998       3.59632587    
   1114.69995       3.59656739    
   1114.80005       3.59729171    
   1114.90002       3.59749889    
   1115.00000       3.59811974    
   1115.09998       3.59811974    
   1115.19995       3.59856844    
   1115.30005       3.59928155    
   1115.40002       3.59945393    
   1115.50000       3.59981036    
   1115.59998       3.59998298    
   1115.69995       3.60012078    
   1115.80005       3.60035086    
   1115.90002       3.60090303    
   1116.00000       3.60096025    
   1116.09998       3.60163903    
   1116.19995       3.60207605    
   1116.30005       3.60242081    
   1116.40002       3.60268545    
   1116.50000       3.60307646    
   1116.59998       3.60354781    
   1116.69995       3.60393906    
   1116.80005       3.60446787    
   1116.90002       3.60507751    
   1117.00000       3.60523844    
   1117.09998       3.60554910    
   1117.19995       3.60615849    
   1117.30005       3.60660672    
   1117.40002       3.60696363    
   1117.50000       3.60752702    
   1117.59998       3.60766482    
   1117.69995       3.60815954    
   1117.80005       3.60864234    
   1117.90002       3.60875750    
   1118.00000       3.60941291    
   1118.09998       3.60964274    
   1118.19995       3.61010289    
   1118.30005       3.61039042    
   1118.40002       3.61039042    
   1118.50000       3.61078143    
   1118.59998       3.61090803    
   1118.69995       3.61116099    
   1118.80005       3.61166692    
   1118.90002       3.61259842    
   1119.00000       3.61286283    
   1119.09998       3.61309290    
   1119.19995       3.61396694    
   1119.30005       3.61431193    
   1119.40002       3.61476040    
   1119.50000       3.61526632    
   1119.59998       3.61554241    
   1119.69995       3.61631274    
   1119.80005       3.61681890    
   1119.90002       3.61722159    
   1120.00000       3.61740541    
   1120.09998       3.61755490    
   1120.19995       3.61841750    
   1120.30005       3.61891174    
   1120.40002       3.61950970    
   1120.50000       3.62014246    
   1120.59998       3.62047601    
   1120.69995       3.62057948    
   1120.80005       3.62108564    
   1120.90002       3.62180996    
   1121.00000       3.62237334    
   1121.09998       3.62337375    
   1121.19995       3.62379932    
   1121.30005       3.62454677    
   1121.40002       3.62506437    
   1121.50000       3.62593865    
   1121.59998       3.62616825    
   1121.69995       3.62674356    
   1121.80005       3.62696171    
   1121.90002       3.62735295    
   1122.00000       3.62785888    
   1122.09998       3.62806582    
   1122.19995       3.62896299    
   1122.30005       3.62982535    
   1122.40002       3.63097548    
   1122.50000       3.63160777    
   1122.59998       3.63214850    
   1122.69995       3.63214850    
   1122.80005       3.63265443    
   1122.90002       3.63332152    
   1123.00000       3.63376999    
   1123.09998       3.63436794    
   1123.19995       3.63466692    
   1123.30005       3.63501191    
   1123.40002       3.63562155    
   1123.50000       3.63615036    
   1123.59998       3.63642645    
   1123.69995       3.63712788    
   1123.80005       3.63744998    
   1123.90002       3.63824344    
   1124.00000       3.63841605    
   1124.09998       3.63906002    
   1124.19995       3.63906002    
   1124.30005       3.64000297    
   1124.40002       3.64017534    
   1124.50000       3.64083099    
   1124.59998       3.64099193    
   1124.69995       3.64164758    
   1124.80005       3.64198089    
   1124.90002       3.64250970    
   1125.00000       3.64311934    
   1125.09998       3.64333773    
   1125.19995       3.64368296    
   1125.30005       3.64385557    
   1125.40002       3.64448810    
   1125.50000       3.64459133    
   1125.59998       3.64491343    
   1125.69995       3.64525843    
   1125.80005       3.64551163    
   1125.90002       3.64592552    
   1126.00000       3.64691448    
   1126.09998       3.64708686    
   1126.19995       3.64779973    
   1126.30005       3.64796090    
   1126.40002       3.64865088    
   1126.50000       3.64927197    
   1126.59998       3.65009999    
   1126.69995       3.65044498    
   1126.80005       3.65074396    
   1126.90002       3.65169835    
   1127.00000       3.65206647    
   1127.09998       3.65226197    
   1127.19995       3.65272188    
   1127.30005       3.65359592    
   1127.40002       3.65373397    
   1127.50000       3.65413642    
   1127.59998       3.65487242    
   1127.69995       3.65521765    
   1127.80005       3.65588427    
   1127.90002       3.65597653    
   1128.00000       3.65597653    
   1128.09998       3.65618348    
   1128.19995       3.65655136    
   1128.30005       3.65708041    
   1128.40002       3.65749431    
   1128.50000       3.65785098    
   1128.59998       3.65785098    
   1128.69995       3.65801191    
   1128.80005       3.65854096    
   1128.90002       3.65875936    
   1129.00000       3.65923095    
   1129.09998       3.66009331    
   1129.19995       3.66032338    
   1129.30005       3.66079497    
   1129.40002       3.66079497    
   1129.50000       3.66139293    
   1129.59998       3.66196799    
   1129.69995       3.66249681    
   1129.80005       3.66348600    
   1129.90002       3.66419888    
   1130.00000       3.66450953    
   1130.09998       3.66483140    
   1130.19995       3.66552162    
   1130.30005       3.66565943    
   1130.40002       3.66607356    
   1130.50000       3.66676331    
   1130.59998       3.66695881    
   1130.69995       3.66748810    
   1130.80005       3.66767192    
   1130.90002       3.66813207    
   1131.00000       3.66859174    
   1131.09998       3.66889095    
   1131.19995       3.66944289    
   1131.30005       3.66973042    
   1131.40002       3.67023635    
   1131.50000       3.67081141    
   1131.59998       3.67135191    
   1131.69995       3.67195010    
   1131.80005       3.67247891    
   1131.90002       3.67305398    
   1132.00000       3.67350245    
   1132.09998       3.67350245    
   1132.19995       3.67421532    
   1132.30005       3.67436504    
   1132.40002       3.67503190    
   1132.50000       3.67531943    
   1132.59998       3.67569900    
   1132.69995       3.67590594    
   1132.80005       3.67623925    
   1132.90002       3.67671084    
   1133.00000       3.67727423    
   1133.09998       3.67758489    
   1133.19995       3.67780352    
   1133.30005       3.67804480    
   1133.40002       3.67839003    
   1133.50000       3.67862010    
   1133.59998       3.67925262    
   1133.69995       3.67966628    
   1133.80005       3.68019557    
   1133.90002       3.68067837    
   1134.00000       3.68108082    
   1134.09998       3.68162155    
   1134.19995       3.68205857    
   1134.30005       3.68228841    
   1134.40002       3.68301296    
   1134.50000       3.68395591    
   1134.59998       3.68464589    
   1134.69995       3.68500233    
   1134.80005       3.68511724    
   1134.90002       3.68571520    
   1135.00000       3.68626738    
   1135.09998       3.68664694    
   1135.19995       3.68712974    
   1135.30005       3.68794632    
   1135.40002       3.68824553    
   1135.50000       3.68847537    
   1135.59998       3.68886638    
   1135.69995       3.68939543    
   1135.80005       3.68954515    
   1135.90002       3.68988991    
   1136.00000       3.69084430    
   1136.09998       3.69112039    
   1136.19995       3.69123530    
   1136.30005       3.69184494    
   1136.40002       3.69217825    
   1136.50000       3.69269586    
   1136.59998       3.69301772    
   1136.69995       3.69301772    
   1136.80005       3.69398403    
   1136.90002       3.69442081    
   1137.00000       3.69512248    
   1137.09998       3.69573188    
   1137.19995       3.69583535    
   1137.30005       3.69647932    
   1137.40002       3.69685888    
   1137.50000       3.69744539    
   1137.59998       3.69823885    
   1137.69995       3.69859552    
   1137.80005       3.69951534    
   1137.90002       3.70078039    
   1138.00000       3.70092988    
   1138.09998       3.70120597    
   1138.19995       3.70168877    
   1138.30005       3.70229840    
   1138.40002       3.70258594    
   1138.50000       3.70275831    
   1138.59998       3.70334482    
   1138.69995       3.70334482    
   1138.80005       3.70402336    
   1138.90002       3.70425344    
   1139.00000       3.70483994    
   1139.09998       3.70571375    
   1139.19995       3.70590925    
   1139.30005       3.70620847    
   1139.40002       3.70668006    
   1139.50000       3.70701337    
   1139.59998       3.70740438    
   1139.69995       3.70774937    
   1139.80005       3.70818639    
   1139.90002       3.70894527    
   1140.00000       3.70919847    
   1140.09998       3.71004939    
   1140.19995       3.71087742    
   1140.30005       3.71167088    
   1140.40002       3.71222281    
   1140.50000       3.71269441    
   1140.59998       3.71408582    
   1140.69995       3.71455741    
   1140.80005       3.71498299    
   1140.90002       3.71498299    
   1141.00000       3.71568441    
   1141.09998       3.71638608    
   1141.19995       3.71717954    
   1141.30005       3.71777749    
   1141.40002       3.71788096    
   1141.50000       3.71803021    
   1141.59998       3.71850181    
   1141.69995       3.71874356    
   1141.80005       3.71937609    
   1141.90002       3.71937609    
   1142.00000       3.72020411    
   1142.09998       3.72075605    
   1142.19995       3.72152638    
   1142.30005       3.72212434    
   1142.40002       3.72212434    
   1142.50000       3.72245812    
   1142.59998       3.72317100
[truncated: 1,350,091 more chars]
