# Supplementary material for: Antibody–nanobody combination increases their neutralizing activity against SARS-CoV-2 and nanobody H11-H4 is effective against Alpha, Kappa and Delta variants
Source: Sci Rep. 2022 Jun 11;12:9701. doi: 10.1038/s41598-022-14263-1 (PMC9188278; doi:10.1038/s41598-022-14263-1)
Supplement: Supplementary file 2 — Supplementary Information 2. [file 41598_2022_14263_MOESM2_ESM.zip › SciRep_data/SMD_data/MUTATION/Binding_affinity/Lambda/nout_average_f_t.dat]

# Time     Average force (pN)
   0.00000000       1.11210997E-04
  0.100000001     -0.549275994    
  0.200000003     -0.971852005    
  0.300000012      -1.00297999    
  0.400000006      -1.58779001    
  0.500000000      -2.29852009    
  0.600000024      -3.72940993    
  0.699999988      -5.67969990    
  0.800000012      -5.36974001    
  0.899999976      -4.65714979    
   1.00000000      -4.23544979    
   1.10000002      -3.92008996    
   1.20000005      -3.99030995    
   1.29999995      -4.57566977    
   1.39999998      -5.36751986    
   1.50000000      -5.60501003    
   1.60000002      -6.11665010    
   1.70000005      -6.15696001    
   1.79999995      -5.95087004    
   1.89999998      -5.50409985    
   2.00000000      -5.64273024    
   2.09999990      -6.19573021    
   2.20000005      -6.46388006    
   2.29999995      -6.23424006    
   2.40000010      -6.38392019    
   2.50000000      -5.78650999    
   2.59999990      -5.37961006    
   2.70000005      -6.10377979    
   2.79999995      -7.00138998    
   2.90000010      -7.80873013    
   3.00000000      -8.54893970    
   3.09999990      -9.84749985    
   3.20000005      -10.5958996    
   3.29999995      -11.0282001    
   3.40000010      -11.6283998    
   3.50000000      -12.2841997    
   3.59999990      -12.6647997    
   3.70000005      -12.5433998    
   3.79999995      -12.6884003    
   3.90000010      -13.6667004    
   4.00000000      -13.3487997    
   4.09999990      -11.9083004    
   4.19999981      -11.8204002    
   4.30000019      -12.6316004    
   4.40000010      -13.8964996    
   4.50000000      -14.0646000    
   4.59999990      -14.0556002    
   4.69999981      -14.1577997    
   4.80000019      -14.6705999    
   4.90000010      -15.5424004    
   5.00000000      -16.1793995    
   5.09999990      -15.8233995    
   5.19999981      -14.6472998    
   5.30000019      -12.8549004    
   5.40000010      -12.7286997    
   5.50000000      -13.8383999    
   5.59999990      -14.5902996    
   5.69999981      -16.0293999    
   5.80000019      -17.1667004    
   5.90000010      -17.9199009    
   6.00000000      -17.0841999    
   6.09999990      -15.1410999    
   6.19999981      -13.7200003    
   6.30000019      -13.5862999    
   6.40000010      -13.9183998    
   6.50000000      -13.2931004    
   6.59999990      -12.5004997    
   6.69999981      -11.8711996    
   6.80000019      -11.8445997    
   6.90000010      -13.2525997    
   7.00000000      -13.0169001    
   7.09999990      -12.4862003    
   7.19999981      -12.6106997    
   7.30000019      -12.7004995    
   7.40000010      -12.6821003    
   7.50000000      -12.8712997    
   7.59999990      -13.4493999    
   7.69999981      -13.4308996    
   7.80000019      -12.1632996    
   7.90000010      -11.3171997    
   8.00000000      -11.1336002    
   8.10000038      -11.2173004    
   8.19999981      -12.6218004    
   8.30000019      -14.6430998    
   8.39999962      -14.8519001    
   8.50000000      -13.8774004    
   8.60000038      -13.4839001    
   8.69999981      -13.1863003    
   8.80000019      -13.3357000    
   8.89999962      -12.8837004    
   9.00000000      -11.7264996    
   9.10000038      -9.82264996    
   9.19999981      -9.38636017    
   9.30000019      -8.96518040    
   9.39999962      -8.97616959    
   9.50000000      -9.33141041    
   9.60000038      -10.1967001    
   9.69999981      -11.6052999    
   9.80000019      -11.3583002    
   9.89999962      -9.87211037    
   10.0000000      -8.35587025    
   10.1000004      -6.90011978    
   10.1999998      -5.71302986    
   10.3000002      -3.78870010    
   10.3999996      -2.14876008    
   10.5000000     -0.470616996    
   10.6000004      0.968544006    
   10.6999998       1.81429994    
   10.8000002       2.97574997    
   10.8999996       4.03970003    
   11.0000000       4.51719999    
   11.1000004       4.47071981    
   11.1999998       4.46938992    
   11.3000002       4.86511993    
   11.3999996       5.43620014    
   11.5000000       6.26812983    
   11.6000004       6.76977015    
   11.6999998       6.46790981    
   11.8000002       6.26175022    
   11.8999996       6.28117990    
   12.0000000       6.37976980    
   12.1000004       5.60820007    
   12.1999998       5.22346020    
   12.3000002       4.95282984    
   12.3999996       4.02810001    
   12.5000000       3.67719007    
   12.6000004       3.22724009    
   12.6999998       2.28872991    
   12.8000002       1.58869004    
   12.8999996       1.67323005    
   13.0000000       1.58761001    
   13.1000004      0.774761975    
   13.1999998      -2.32998002E-02
   13.3000002      -1.11135995    
   13.3999996      -1.28211999    
   13.5000000     -0.714174986    
   13.6000004      -1.52287995E-02
   13.6999998       1.49417996    
   13.8000002       2.23037004    
   13.8999996       2.76640010    
   14.0000000       2.63714004    
   14.1000004       2.94860005    
   14.1999998       3.68425012    
   14.3000002       3.64157009    
   14.3999996       2.60584998    
   14.5000000      0.805700004    
   14.6000004     -0.926707029    
   14.6999998      -3.26548004    
   14.8000002      -4.54140997    
   14.8999996      -3.93154001    
   15.0000000      -3.27535009    
   15.1000004      -2.54284000    
   15.1999998      -2.30350995    
   15.3000002      -2.04854989    
   15.3999996      -2.54455996    
   15.5000000      -3.47806001    
   15.6000004      -4.29357004    
   15.6999998      -4.47454977    
   15.8000002      -3.80861998    
   15.8999996      -2.80824995    
   16.0000000      -3.03452992    
   16.1000004      -3.96886992    
   16.2000008      -3.77413011    
   16.2999992      -3.18988991    
   16.3999996      -2.09418988    
   16.5000000      -1.17246997    
   16.6000004     -0.891678989    
   16.7000008     -0.752918005    
   16.7999992      0.526341975    
   16.8999996       1.75092995    
   17.0000000       2.07323003    
   17.1000004       2.13580990    
   17.2000008       2.75201011    
   17.2999992       3.80720997    
   17.3999996       3.93382001    
   17.5000000       3.58327007    
   17.6000004       4.00881004    
   17.7000008       4.44748020    
   17.7999992       5.48424006    
   17.8999996       7.25268984    
   18.0000000       7.60461998    
   18.1000004       6.70024014    
   18.2000008       5.41708994    
   18.2999992       5.31508017    
   18.3999996       5.48519993    
   18.5000000       5.43042994    
   18.6000004       5.02844000    
   18.7000008       4.89789009    
   18.7999992       4.35241985    
   18.8999996       3.62858009    
   19.0000000       2.83544993    
   19.1000004       1.85251999    
   19.2000008      0.459448010    
   19.2999992      0.357690006    
   19.3999996      0.445865989    
   19.5000000       1.43011999    
   19.6000004       1.38533998    
   19.7000008      0.716993988    
   19.7999992      -1.67992003E-02
   19.8999996     -0.847625971    
   20.0000000     -0.647211015    
   20.1000004     -0.477209985    
   20.2000008     -0.519069016    
   20.2999992      -1.62488997    
   20.3999996      -1.38278997    
   20.5000000     -0.412028998    
   20.6000004      0.441469997    
   20.7000008       1.41846001    
   20.7999992       2.37460995    
   20.8999996       2.28170991    
   21.0000000       2.38560009    
   21.1000004       2.40863991    
   21.2000008       2.57909012    
   21.2999992       2.15455008    
   21.3999996       1.11064005    
   21.5000000       1.45616996    
   21.6000004       2.13402009    
   21.7000008       2.43442011    
   21.7999992       1.66521001    
   21.8999996     -0.337709993    
   22.0000000      -1.76428998    
   22.1000004      -1.96658003    
   22.2000008      -1.82547998    
   22.2999992     -0.778117001    
   22.3999996     -0.675839007    
   22.5000000     -0.122846998    
   22.6000004      0.601055026    
   22.7000008      0.718679011    
   22.7999992      0.268487006    
   22.8999996      -1.30375004    
   23.0000000      -3.20788002    
   23.1000004      -3.56563997    
   23.2000008      -3.80939007    
   23.2999992      -2.95473003    
   23.3999996      -1.46635997    
   23.5000000     -0.314684987    
   23.6000004     -0.526166975    
   23.7000008      -1.44289005    
   23.7999992     -0.644024014    
   23.8999996       1.25295997    
   24.0000000       2.41325998    
   24.1000004       1.64127004    
   24.2000008       1.10002995    
   24.2999992       3.99959981E-02
   24.3999996      0.271313995    
   24.5000000       1.43009996    
   24.6000004       2.62117004    
   24.7000008       4.52656984    
   24.7999992       5.40781021    
   24.8999996       6.25253010    
   25.0000000       7.24491978    
   25.1000004       8.64601994    
   25.2000008       9.00419998    
   25.2999992       8.27423954    
   25.3999996       7.81737995    
   25.5000000       6.83218002    
   25.6000004       6.33570004    
   25.7000008       5.96502018    
   25.7999992       5.54091978    
   25.8999996       4.27372980    
   26.0000000       4.79018021    
   26.1000004       6.75737000    
   26.2000008       8.81602955    
   26.2999992       10.3098001    
   26.3999996       10.9270000    
   26.5000000       11.0359001    
   26.6000004       11.1487999    
   26.7000008       9.55799007    
   26.7999992       8.24396038    
   26.8999996       7.49872017    
   27.0000000       7.42407990    
   27.1000004       6.47636986    
   27.2000008       6.04384995    
   27.2999992       6.24696016    
   27.3999996       5.50563002    
   27.5000000       4.94378996    
   27.6000004       5.12532997    
   27.7000008       6.22917986    
   27.7999992       7.76085997    
   27.8999996       8.52766991    
   28.0000000       8.43599033    
   28.1000004       7.51161003    
   28.2000008       7.13780022    
   28.2999992       6.75344992    
   28.3999996       6.36189985    
   28.5000000       5.68049002    
   28.6000004       5.35356998    
   28.7000008       5.49984980    
   28.7999992       5.12882996    
   28.8999996       4.55721998    
   29.0000000       3.84609008    
   29.1000004       4.29801989    
   29.2000008       4.40132999    
   29.2999992       4.05865002    
   29.3999996       3.12061000    
   29.5000000       1.37491000    
   29.6000004     -0.682327986    
   29.7000008      -2.29839993    
   29.7999992      -2.79829001    
   29.8999996      -3.21164989    
   30.0000000      -2.80829000    
   30.1000004      -3.55945992    
   30.2000008      -3.98759007    
   30.2999992      -3.04306006    
   30.3999996      -2.56524992    
   30.5000000      -3.26992011    
   30.6000004      -4.38840008    
   30.7000008      -5.32762003    
   30.7999992      -5.81161022    
   30.8999996      -5.08993006    
   31.0000000      -4.73966980    
   31.1000004      -5.03792000    
   31.2000008      -4.91197014    
   31.2999992      -3.78022003    
   31.3999996      -2.33511996    
   31.5000000      -1.17862999    
   31.6000004     -0.478955001    
   31.7000008      0.259335011    
   31.7999992       1.24024999    
   31.8999996       2.24717999    
   32.0000000       3.57931995    
   32.0999985       4.76854992    
   32.2000008       6.19433022    
   32.2999992       7.53591013    
   32.4000015       7.88840008    
   32.5000000       8.27637959    
   32.5999985       9.03623009    
   32.7000008       9.98289013    
   32.7999992       11.0553999    
   32.9000015       12.1761999    
   33.0000000       12.4539003    
   33.0999985       12.0326996    
   33.2000008       10.8123999    
   33.2999992       10.2629995    
   33.4000015       10.6527004    
   33.5000000       11.2975998    
   33.5999985       11.4124002    
   33.7000008       10.9799995    
   33.7999992       10.1321001    
   33.9000015       9.39190006    
   34.0000000       8.75728989    
   34.0999985       8.37644958    
   34.2000008       7.79626989    
   34.2999992       6.04136992    
   34.4000015       5.94477987    
   34.5000000       7.90944004    
   34.5999985       8.30739975    
   34.7000008       7.27592993    
   34.7999992       6.25059986    
   34.9000015       5.44721985    
   35.0000000       4.90964985    
   35.0999985       4.11660004    
   35.2000008       3.53923988    
   35.2999992       3.81769991    
   35.4000015       4.43051004    
   35.5000000       5.18093014    
   35.5999985       5.69909000    
   35.7000008       5.59577990    
   35.7999992       5.06838989    
   35.9000015       4.96168995    
   36.0000000       4.86308002    
   36.0999985       5.19636011    
   36.2000008       6.19800997    
   36.2999992       6.33971024    
   36.4000015       6.83304024    
   36.5000000       7.38761997    
   36.5999985       7.44498014    
   36.7000008       7.25766993    
   36.7999992       6.63816023    
   36.9000015       7.25687981    
   37.0000000       8.29465961    
   37.0999985       9.52958012    
   37.2000008       10.1627998    
   37.2999992       9.85459995    
   37.4000015       9.23176956    
   37.5000000       8.71930027    
   37.5999985       8.95563030    
   37.7000008       9.19221020    
   37.7999992       10.0642004    
   37.9000015       10.7458000    
   38.0000000       10.9075003    
   38.0999985       12.0494003    
   38.2000008       12.3922997    
   38.2999992       12.6791000    
   38.4000015       12.8875999    
   38.5000000       12.6562004    
   38.5999985       12.4043999    
   38.7000008       12.0131998    
   38.7999992       11.4904003    
   38.9000015       11.0338001    
   39.0000000       10.1524000    
   39.0999985       8.25380039    
   39.2000008       7.37007999    
   39.2999992       6.34676981    
   39.4000015       5.34506989    
   39.5000000       4.88244009    
   39.5999985       3.96220994    
   39.7000008       3.36705995    
   39.7999992       3.43976998    
   39.9000015       3.34805012    
   40.0000000       3.23097992    
   40.0999985       3.12322998    
   40.2000008       2.16158009    
   40.2999992       1.32474005    
   40.4000015       2.01430988    
   40.5000000       3.09421992    
   40.5999985       4.70401001    
   40.7000008       6.80499983    
   40.7999992       8.93686008    
   40.9000015       9.72677994    
   41.0000000       10.1662998    
   41.0999985       11.1096001    
   41.2000008       12.0819998    
   41.2999992       13.2577000    
   41.4000015       14.5453997    
   41.5000000       15.4865999    
   41.5999985       16.0580997    
   41.7000008       16.6282997    
   41.7999992       16.8449993    
   41.9000015       17.1096992    
   42.0000000       17.9074993    
   42.0999985       18.5783005    
   42.2000008       18.7875004    
   42.2999992       18.2763004    
   42.4000015       18.1982002    
   42.5000000       16.7702007    
   42.5999985       15.2929001    
   42.7000008       14.0132999    
   42.7999992       14.0881996    
   42.9000015       14.5194998    
   43.0000000       14.5160999    
   43.0999985       13.6504002    
   43.2000008       11.7323999    
   43.2999992       10.5763998    
   43.4000015       10.8652000    
   43.5000000       13.2889996    
   43.5999985       15.1146002    
   43.7000008       15.7888002    
   43.7999992       15.5160999    
   43.9000015       14.5271997    
   44.0000000       13.6695995    
   44.0999985       12.9945002    
   44.2000008       13.2302999    
   44.2999992       13.4639997    
   44.4000015       14.2746000    
   44.5000000       15.6127005    
   44.5999985       15.9368000    
   44.7000008       15.7532997    
   44.7999992       15.3982000    
   44.9000015       15.5458002    
   45.0000000       16.4719009    
   45.0999985       17.5438004    
   45.2000008       18.3136997    
   45.2999992       18.1931000    
   45.4000015       17.8164005    
   45.5000000       17.6214008    
   45.5999985       18.3957005    
   45.7000008       19.3761005    
   45.7999992       20.0918999    
   45.9000015       19.8558006    
   46.0000000       19.3994007    
   46.0999985       18.5610008    
   46.2000008       17.7297001    
   46.2999992       16.8768005    
   46.4000015       16.1968994    
   46.5000000       15.9011002    
   46.5999985       16.7693996    
   46.7000008       17.8061008    
   46.7999992       19.0179005    
   46.9000015       19.6959991    
   47.0000000       20.0380001    
   47.0999985       19.9918003    
   47.2000008       19.5203991    
   47.2999992       19.0753994    
   47.4000015       19.5704994    
   47.5000000       20.5904007    
   47.5999985       20.2737007    
   47.7000008       19.0608997    
   47.7999992       18.2380009    
   47.9000015       18.2646008    
   48.0000000       18.7115993    
   48.0999985       19.3141003    
   48.2000008       19.9207993    
   48.2999992       22.0266991    
   48.4000015       24.0109997    
   48.5000000       25.4776001    
   48.5999985       26.6263008    
   48.7000008       27.4521999    
   48.7999992       27.2770004    
   48.9000015       26.2604008    
   49.0000000       25.2247009    
   49.0999985       24.4577999    
   49.2000008       24.2273006    
   49.2999992       24.2229996    
   49.4000015       24.5450993    
   49.5000000       24.2138004    
   49.5999985       23.1541004    
   49.7000008       22.7854004    
   49.7999992       23.6480007    
   49.9000015       25.7950001    
   50.0000000       26.4209995    
   50.0999985       26.5331993    
   50.2000008       26.7255001    
   50.2999992       26.3321991    
   50.4000015       26.5310993    
   50.5000000       27.2614994    
   50.5999985       27.7077999    
   50.7000008       27.9669991    
   50.7999992       28.6245003    
   50.9000015       30.1837006    
   51.0000000       31.7273006    
   51.0999985       32.8452988    
   51.2000008       33.3692017    
   51.2999992       33.6992989    
   51.4000015       33.8368988    
   51.5000000       33.5690994    
   51.5999985       34.0483017    
   51.7000008       35.8378983    
   51.7999992       37.1203003    
   51.9000015       36.9603996    
   52.0000000       36.4402008    
   52.0999985       34.8899002    
   52.2000008       34.0336990    
   52.2999992       33.3740005    
   52.4000015       32.8064003    
   52.5000000       33.0789986    
   52.5999985       33.8960991    
   52.7000008       35.1461983    
   52.7999992       35.5036011    
   52.9000015       36.0784988    
   53.0000000       36.3535995    
   53.0999985       36.0452995    
   53.2000008       34.6130981    
   53.2999992       32.5730019    
   53.4000015       30.8232002    
   53.5000000       29.5188999    
   53.5999985       28.9689999    
   53.7000008       27.3400993    
   53.7999992       26.3533993    
   53.9000015       26.1341000    
   54.0000000       26.6982994    
   54.0999985       27.7299004    
   54.2000008       28.3486996    
   54.2999992       28.7810993    
   54.4000015       29.0482998    
   54.5000000       28.3910007    
   54.5999985       28.2667999    
   54.7000008       27.7050991    
   54.7999992       28.4438000    
   54.9000015       29.2336998    
   55.0000000       30.2329006    
   55.0999985       31.2747002    
   55.2000008       31.1179008    
   55.2999992       31.4606991    
   55.4000015       31.1637001    
   55.5000000       29.7357998    
   55.5999985       27.3057003    
   55.7000008       24.7056999    
   55.7999992       23.0347004    
   55.9000015       21.9183998    
   56.0000000       21.1126003    
   56.0999985       20.5305996    
   56.2000008       20.5181007    
   56.2999992       20.6303997    
   56.4000015       20.8638000    
   56.5000000       21.5093002    
   56.5999985       22.1735001    
   56.7000008       22.0245991    
   56.7999992       22.3857002    
   56.9000015       23.5105000    
   57.0000000       23.7630997    
   57.0999985       23.8997993    
   57.2000008       23.9342995    
   57.2999992       24.4220009    
   57.4000015       25.8432999    
   57.5000000       26.9477997    
   57.5999985       27.8026009    
   57.7000008       28.0055008    
   57.7999992       27.9412003    
   57.9000015       28.5424004    
   58.0000000       28.6333008    
   58.0999985       27.8988991    
   58.2000008       27.4132996    
   58.2999992       25.6653004    
   58.4000015       25.3278999    
   58.5000000       25.2681999    
   58.5999985       25.3146000    
   58.7000008       26.1483994    
   58.7999992       26.9004002    
   58.9000015       28.2520008    
   59.0000000       28.6016998    
   59.0999985       28.2198009    
   59.2000008       26.6089993    
   59.2999992       24.6574001    
   59.4000015       23.6823997    
   59.5000000       23.6963005    
   59.5999985       24.2824993    
   59.7000008       24.0161991    
   59.7999992       23.9764004    
   59.9000015       23.4981995    
   60.0000000       23.9958992    
   60.0999985       24.9318008    
   60.2000008       25.7471008    
   60.2999992       26.9141006    
   60.4000015       27.5998001    
   60.5000000       27.3616009    
   60.5999985       27.6763992    
   60.7000008       28.6688995    
   60.7999992       28.7866993    
   60.9000015       27.3250008    
   61.0000000       26.2203007    
   61.0999985       25.1303005    
   61.2000008       24.6364002    
   61.2999992       24.5294991    
   61.4000015       25.3400002    
   61.5000000       25.9853001    
   61.5999985       26.0226994    
   61.7000008       26.3085003    
   61.7999992       26.4507008    
   61.9000015       27.3393993    
   62.0000000       28.2621002    
   62.0999985       27.9386005    
   62.2000008       27.4514999    
   62.2999992       27.5564003    
   62.4000015       27.4109993    
   62.5000000       26.3736992    
   62.5999985       25.2057991    
   62.7000008       24.5100994    
   62.7999992       24.4179001    
   62.9000015       24.4221992    
   63.0000000       23.8342991    
   63.0999985       23.4209003    
   63.2000008       22.7796001    
   63.2999992       21.4232998    
   63.4000015       20.8715000    
   63.5000000       20.2726002    
   63.5999985       19.8719997    
   63.7000008       19.7632008    
   63.7999992       20.2770004    
   63.9000015       20.5289993    
   64.0000000       19.9344006    
   64.0999985       19.7779999    
   64.1999969       19.5771999    
   64.3000031       19.9004002    
   64.4000015       19.8731003    
   64.5000000       20.8215008    
   64.5999985       21.8197994    
   64.6999969       21.5590992    
   64.8000031       21.3999996    
   64.9000015       22.6343994    
   65.0000000       23.7567997    
   65.0999985       23.9797993    
   65.1999969       23.5020008    
   65.3000031       22.2479000    
   65.4000015       21.9512005    
   65.5000000       21.8589993    
   65.5999985       21.3882008    
   65.6999969       21.8397007    
   65.8000031       22.4981003    
   65.9000015       22.8384991    
   66.0000000       22.7308998    
   66.0999985       23.1109009    
   66.1999969       23.2973003    
   66.3000031       23.3335991    
   66.4000015       22.7353992    
   66.5000000       21.3502998    
   66.5999985       19.8138008    
   66.6999969       18.7017994    
   66.8000031       18.3999004    
   66.9000015       17.3630009    
   67.0000000       15.5909996    
   67.0999985       14.2138996    
   67.1999969       13.9080000    
   67.3000031       13.7938995    
   67.4000015       14.0382996    
   67.5000000       15.5586996    
   67.5999985       16.3836994    
   67.6999969       17.2784004    
   67.8000031       18.0912991    
   67.9000015       18.3519993    
   68.0000000       18.3206005    
   68.0999985       18.8055000    
   68.1999969       19.5107002    
   68.3000031       19.6655006    
   68.4000015       19.9962006    
   68.5000000       20.4382000    
   68.5999985       20.8190002    
   68.6999969       21.2803001    
   68.8000031       21.4622002    
   68.9000015       21.0552006    
   69.0000000       21.4598999    
   69.0999985       23.2080994    
   69.1999969       23.7446995    
   69.3000031       23.7555008    
   69.4000015       22.3218002    
   69.5000000       21.9815006    
   69.5999985       22.2017002    
   69.6999969       22.1096992    
   69.8000031       22.8787994    
   69.9000015       23.2066002    
   70.0000000       23.1709995    
   70.0999985       22.4918003    
   70.1999969       22.1678009    
   70.3000031       21.4109993    
   70.4000015       21.1564007    
   70.5000000       21.2908993    
   70.5999985       21.1231995    
   70.6999969       21.0918999    
   70.8000031       21.3736000    
   70.9000015       21.4766998    
   71.0000000       22.2439003    
   71.0999985       22.4489002    
   71.1999969       23.6784000    
   71.3000031       26.3775997    
   71.4000015       27.6725006    
   71.5000000       28.2966995    
   71.5999985       28.3581009    
   71.6999969       27.9169006    
   71.8000031       27.6189003    
   71.9000015       27.3355007    
   72.0000000       27.4277000    
   72.0999985       28.7688007    
   72.1999969       29.7502003    
   72.3000031       30.1504993    
   72.4000015       30.4962006    
   72.5000000       31.0366001    
   72.5999985       31.5118999    
   72.6999969       31.6618996    
   72.8000031       32.0074005    
   72.9000015       32.6558990    
   73.0000000       32.9109993    
   73.0999985       32.7285004    
   73.1999969       32.8992004    
   73.3000031       32.7146988    
   73.4000015       32.4278984    
   73.5000000       32.5797997    
   73.5999985       32.5470009    
   73.6999969       32.0452995    
   73.8000031       32.2689018    
   73.9000015       32.7765999    
   74.0000000       32.8334007    
   74.0999985       32.2916985    
   74.1999969       30.8752003    
   74.3000031       30.0867996    
   74.4000015       30.5757008    
   74.5000000       31.1504002    
   74.5999985       31.1357994    
   74.6999969       30.6536007    
   74.8000031       29.6532001    
   74.9000015       28.8731995    
   75.0000000       28.6319008    
   75.0999985       28.9377995    
   75.1999969       29.5372009    
   75.3000031       29.6968002    
   75.4000015       28.7490005    
   75.5000000       26.8878002    
   75.5999985       25.8806000    
   75.6999969       26.2696991    
   75.8000031       26.8624001    
   75.9000015       27.4087009    
   76.0000000       27.2728004    
   76.0999985       27.2434006    
   76.1999969       27.5898991    
   76.3000031       28.6937008    
   76.4000015       29.3367004    
   76.5000000       29.8493004    
   76.5999985       29.9948006    
   76.6999969       29.7943993    
   76.8000031       30.0426998    
   76.9000015       29.3481007    
   77.0000000       28.6320000    
   77.0999985       28.6403008    
   77.1999969       29.1263008    
   77.3000031       30.3892994    
   77.4000015       31.6550999    
   77.5000000       32.3082008    
   77.5999985       31.7663002    
   77.6999969       31.1989002    
   77.8000031       30.0902004    
   77.9000015       28.9256001    
   78.0000000       28.3596992    
   78.0999985       28.2320004    
   78.1999969       28.4325008    
   78.3000031       28.2129002    
   78.4000015       27.9675999    
   78.5000000       28.0806007    
   78.5999985       28.8367004    
   78.6999969       30.0534992    
   78.8000031       30.0463009    
   78.9000015       29.2747002    
   79.0000000       29.6280994    
   79.0999985       32.0121002    
   79.1999969       33.5369987    
   79.3000031       35.1192017    
   79.4000015       35.9297981    
   79.5000000       37.2832985    
   79.5999985       37.8121986    
   79.6999969       38.0215988    
   79.8000031       37.8368988    
   79.9000015       37.3875008    
   80.0000000       37.3083000    
   80.0999985       36.0046005    
   80.1999969       35.2991982    
   80.3000031       34.8815002    
   80.4000015       34.5480995    
   80.5000000       35.6632996    
   80.5999985       36.7322998    
   80.6999969       37.4250984    
   80.8000031       37.3862991    
   80.9000015       37.0522003    
   81.0000000       36.4500999    
   81.0999985       36.1952019    
   81.1999969       36.8940010    
   81.3000031       36.8608017    
   81.4000015       36.1561012    
   81.5000000       35.0780983    
   81.5999985       34.4093018    
   81.6999969       34.7487984    
   81.8000031       35.0582008    
   81.9000015       35.7755013    
   82.0000000       35.3628006    
   82.0999985       35.3526001    
   82.1999969       35.0269012    
   82.3000031       35.1856003    
   82.4000015       34.9780998    
   82.5000000       34.4009018    
   82.5999985       34.7154007    
   82.6999969       35.1949005    
   82.8000031       34.9908981    
   82.9000015       34.2463989    
   83.0000000       34.2857018    
   83.0999985       34.3767014    
   83.1999969       34.0228996    
   83.3000031       34.1071014    
   83.4000015       34.5334015    
   83.5000000       34.4608994    
   83.5999985       33.5914993    
   83.6999969       31.5454998    
   83.8000031       30.3647003    
   83.9000015       29.0345001    
   84.0000000       29.1749992    
   84.0999985       30.6588993    
   84.1999969       31.2942009    
   84.3000031       31.4535007    
   84.4000015       31.6541004    
   84.5000000       31.4601002    
   84.5999985       31.0316010    
   84.6999969       30.2805996    
   84.8000031       29.0195007    
   84.9000015       28.1826000    
   85.0000000       27.6592007    
   85.0999985       28.0163002    
   85.1999969       27.8153992    
   85.3000031       26.9589005    
   85.4000015       25.7684994    
   85.5000000       24.9950008    
   85.5999985       24.5844002    
   85.6999969       23.9074993    
   85.8000031       22.0944996    
   85.9000015       20.3439999    
   86.0000000       19.0695000    
   86.0999985       18.3430004    
   86.1999969       17.6504993    
   86.3000031       17.0344009    
   86.4000015       16.5247002    
   86.5000000       16.3995991    
   86.5999985       17.5977993    
   86.6999969       19.4263000    
   86.8000031       20.9192009    
   86.9000015       21.4775009    
   87.0000000       21.8878002    
   87.0999985       22.6973000    
   87.1999969       23.0475998    
   87.3000031       24.1329002    
   87.4000015       24.8041000    
   87.5000000       25.3150005    
   87.5999985       25.7777004    
   87.6999969       25.6212006    
   87.8000031       25.6037998    
   87.9000015       25.3904991    
   88.0000000       26.0352001    
   88.0999985       26.2623005    
   88.1999969       26.4738998    
   88.3000031       27.1795998    
   88.4000015       27.4685001    
   88.5000000       28.3145008    
   88.5999985       29.5839996    
   88.6999969       30.3155003    
   88.8000031       30.8393993    
   88.9000015       30.2437000    
   89.0000000       30.7364006    
   89.0999985       32.0246010    
   89.1999969       32.5816002    
   89.3000031       32.6903000    
   89.4000015       33.2956009    
   89.5000000       34.3448982    
   89.5999985       35.3013992    
   89.6999969       37.1027985    
   89.8000031       38.9701004    
   89.9000015       40.6955986    
   90.0000000       42.1467018    
   90.0999985       43.1192017    
   90.1999969       42.7462006    
   90.3000031       41.9919014    
   90.4000015       41.8366013    
   90.5000000       42.3232994    
   90.5999985       41.8942986    
   90.6999969       40.0013008    
   90.8000031       38.5505981    
   90.9000015       38.0971985    
   91.0000000       38.2140999    
   91.0999985       38.5000000    
   91.1999969       38.4460983    
   91.3000031       38.8240013    
   91.4000015       39.7016983    
   91.5000000       41.1186981    
   91.5999985       40.9132004    
   91.6999969       40.7196999    
   91.8000031       40.5778008    
   91.9000015       40.3100014    
   92.0000000       39.7891998    
   92.0999985       39.6698990    
   92.1999969       39.6674004    
   92.3000031       39.1200981    
   92.4000015       37.2378006    
   92.5000000       34.8315010    
   92.5999985       34.0480003    
   92.6999969       33.6738014    
   92.8000031       33.4623985    
   92.9000015       32.5460014    
   93.0000000       32.3801003    
   93.0999985       32.0857010    
   93.1999969       32.1972008    
   93.3000031       32.3078003    
   93.4000015       31.8635998    
   93.5000000       32.0175018    
   93.5999985       32.3764992    
   93.6999969       32.2671013    
   93.8000031       30.7751999    
   93.9000015       28.1968002    
   94.0000000       25.7674007    
   94.0999985       24.4563007    
   94.1999969       23.4654007    
   94.3000031       22.1886997    
   94.4000015       21.3994007    
   94.5000000       21.6966000    
   94.5999985       21.6891994    
   94.6999969       22.8139992    
   94.8000031       23.4459000    
   94.9000015       23.6588001    
   95.0000000       23.0452995    
   95.0999985       21.8416996    
   95.1999969       21.5181999    
   95.3000031       21.8407001    
   95.4000015       21.8108006    
   95.5000000       20.7787991    
   95.5999985       19.6753006    
   95.6999969       18.3969994    
   95.8000031       19.6222000    
   95.9000015       21.6508999    
   96.0000000       22.5667000    
   96.0999985       22.4794006    
   96.1999969       22.6592007    
   96.3000031       23.6471004    
   96.4000015       25.3619995    
   96.5000000       26.5366001    
   96.5999985       27.6322002    
   96.6999969       29.8551006    
   96.8000031       31.5191002    
   96.9000015       32.5882988    
   97.0000000       33.1291008    
   97.0999985       33.2640991    
   97.1999969       33.5368004    
   97.3000031       32.6130981    
   97.4000015       32.1534004    
   97.5000000       32.3261986    
   97.5999985       32.9780998    
   97.6999969       33.3745995    
   97.8000031       33.9491997    
   97.9000015       34.1820984    
   98.0000000       34.5163994    
   98.0999985       34.7318001    
   98.1999969       35.5583000    
   98.3000031       36.0713997    
   98.4000015       36.2025986    
   98.5000000       36.3898010    
   98.5999985       36.6249008    
   98.6999969       37.1685982    
   98.8000031       37.5376015    
   98.9000015       38.8251991    
   99.0000000       38.6747017    
   99.0999985       38.3869019    
   99.1999969       37.4956017    
   99.3000031       36.4892998    
   99.4000015       36.2616997    
   99.5000000       36.4010010    
   99.5999985       36.8475990    
   99.6999969       35.9385986    
   99.8000031       34.9426003    
   99.9000015       32.9145012    
   100.000000       30.9549007    
   100.099998       29.6513004    
   100.199997       28.4134998    
   100.300003       26.9972992    
   100.400002       26.6627007    
   100.500000       27.8896999    
   100.599998       29.3750000    
   100.699997       30.1152992    
   100.800003       29.4330997    
   100.900002       28.9948006    
   101.000000       28.4480991    
   101.099998       28.4862003    
   101.199997       28.3295002    
   101.300003       26.5919991    
   101.400002       24.7889004    
   101.500000       23.3152008    
   101.599998       23.2091999    
   101.699997       23.7262001    
   101.800003       24.7117996    
   101.900002       26.2936993    
   102.000000       28.3241997    
   102.099998       30.4188004    
   102.199997       31.6252003    
   102.300003       32.1146011    
   102.400002       32.1465988    
   102.500000       32.2531013    
   102.599998       33.2198982    
   102.699997       34.1044998    
   102.800003       33.9947014    
   102.900002       33.4682007    
   103.000000       32.8412018    
   103.099998       31.6723003    
   103.199997       31.4440002    
   103.300003       31.5911999    
   103.400002       30.8974991    
   103.500000       29.7698994    
   103.599998       29.0578003    
   103.699997       28.9603996    
   103.800003       29.6431007    
   103.900002       30.9892006    
   104.000000       32.1673012    
   104.099998       32.2414017    
   104.199997       32.3726997    
   104.300003       32.9944992    
   104.400002       33.5573997    
   104.500000       33.2938004    
   104.599998       32.3502998    
   104.699997       31.5086994    
   104.800003       32.1455994    
   104.900002       33.8903999    
   105.000000       33.7769012    
   105.099998       32.6384010    
   105.199997       32.2737007    
   105.300003       32.5220985    
   105.400002       32.2206001    
   105.500000       32.0441017    
   105.599998       32.3620987    
   105.699997       32.2030983    
   105.800003       31.8875008    
   105.900002       31.3204994    
   106.000000       31.7714996    
   106.099998       32.5340996    
   106.199997       32.6054001    
   106.300003       32.9309006    
   106.400002       33.5307999    
   106.500000       34.9197006    
   106.599998       36.5070000    
   106.699997       37.7463989    
   106.800003       38.9729996    
   106.900002       40.0537987    
   107.000000       40.3014984    
   107.099998       39.9598007    
   107.199997       38.9247017    
   107.300003       37.9628983    
   107.400002       37.9668999    
   107.500000       38.6217003    
   107.599998       39.7008018    
   107.699997       40.5125008    
   107.800003       39.4388008    
   107.900002       38.4504013    
   108.000000       37.0210991    
   108.099998       35.5061989    
   108.199997       33.8274994    
   108.300003       32.3156013    
   108.400002       31.7304993    
   108.500000       32.2882004    
   108.599998       33.1950989    
   108.699997       33.8321991    
   108.800003       34.3110008    
   108.900002       35.4236984    
   109.000000       36.7075005    
   109.099998       37.7756996    
   109.199997       38.5057983    
   109.300003       40.0209007    
   109.400002       39.9963989    
   109.500000       39.6481018    
   109.599998       39.1375008    
   109.699997       37.9767990    
   109.800003       36.9989014    
   109.900002       35.1753006    
   110.000000       34.1647987    
   110.099998       33.5255013    
   110.199997       33.6509018    
   110.300003       34.5015984    
   110.400002       35.0265007    
   110.500000       35.3195000    
   110.599998       35.2934990    
   110.699997       35.7369003    
   110.800003       35.6422005    
   110.900002       35.3627014    
   111.000000       35.9841995    
   111.099998       35.7089996    
   111.199997       34.7454987    
   111.300003       33.1594009    
   111.400002       32.1222992    
   111.500000       31.6422005    
   111.599998       31.2353001    
   111.699997       31.0988007    
   111.800003       30.9706001    
   111.900002       30.4137993    
   112.000000       29.9843998    
   112.099998       29.6254997    
   112.199997       28.7460995    
   112.300003       27.6714993    
   112.400002       27.4011993    
   112.500000       28.0452003    
   112.599998       28.9433002    
   112.699997       29.7324009    
   112.800003       29.4871006    
   112.900002       28.6436996    
   113.000000       28.6464996    
   113.099998       30.1511002    
   113.199997       32.2439995    
   113.300003       34.2971001    
   113.400002       35.3060989    
   113.500000       35.9110985    
   113.599998       37.0105019    
   113.699997       37.7515984    
   113.800003       37.9742012    
   113.900002       38.6655998    
   114.000000       38.9808998    
   114.099998       38.3244019    
   114.199997       37.5626984    
   114.300003       37.2742996    
   114.400002       38.1651001    
   114.500000       39.3919983    
   114.599998       40.4944000    
   114.699997       42.2238998    
   114.800003       43.2396011    
   114.900002       44.1945000    
   115.000000       44.0355988    
   115.099998       43.5808983    
   115.199997       43.4748001    
   115.300003       43.0859985    
   115.400002       42.8177986    
   115.500000       42.1584015    
   115.599998       41.3361015    
   115.699997       40.1664009    
   115.800003       38.9348984    
   115.900002       38.3059998    
   116.000000       38.9394989    
   116.099998       40.5003014    
   116.199997       41.6745987    
   116.300003       43.0568008    
   116.400002       43.2410011    
   116.500000       42.8214989    
   116.599998       41.8993988    
   116.699997       42.4476013    
   116.800003       42.4435997    
   116.900002       41.2468987    
   117.000000       41.0074005    
   117.099998       41.0293007    
   117.199997       40.6873016    
   117.300003       40.1591988    
   117.400002       40.6652985    
   117.500000       41.6472015    
   117.599998       43.1610985    
   117.699997       44.8959007    
   117.800003       44.7827988    
   117.900002       44.1214981    
   118.000000       43.7285995    
   118.099998       44.3049011    
   118.199997       45.2338982    
   118.300003       45.6007996    
   118.400002       46.2761002    
   118.500000       45.8614006    
   118.599998       45.5685005    
   118.699997       46.4463005    
   118.800003       47.0012016    
   118.900002       47.1044006    
   119.000000       46.6994019    
   119.099998       45.7672997    
   119.199997       45.1539001    
   119.300003       44.8739014    
   119.400002       45.0331993    
   119.500000       44.6379013    
   119.599998       44.2619019    
   119.699997       43.1729012    
   119.800003       42.3750000    
   119.900002       42.6845016    
   120.000000       43.1538010    
   120.099998       43.8886986    
   120.199997       43.5323982    
   120.300003       43.4514999    
   120.400002       42.8954010    
   120.500000       42.2939987    
   120.599998       41.5596008    
   120.699997       40.9598999    
   120.800003       40.2727013    
   120.900002       39.1917992    
   121.000000       38.3049011    
   121.099998       37.5330009    
   121.199997       37.8036003    
   121.300003       38.3811989    
   121.400002       37.6430016    
   121.500000       36.0593987    
   121.599998       35.3829002    
   121.699997       36.1188011    
   121.800003       36.7359009    
   121.900002       36.7247009    
   122.000000       36.9525986    
   122.099998       37.1105003    
   122.199997       37.4977989    
   122.300003       37.4332008    
   122.400002       36.9487000    
   122.500000       36.5768013    
   122.599998       36.9002991    
   122.699997       37.0311012    
   122.800003       37.1058006    
   122.900002       37.0026016    
   123.000000       36.4626007    
   123.099998       35.6747017    
   123.199997       35.4553986    
   123.300003       37.2633018    
   123.400002       38.8409996    
   123.500000       39.3577003    
   123.599998       39.7871017    
   123.699997       40.7704010    
   123.800003       42.1139984    
   123.900002       41.7878990    
   124.000000       40.1809006    
   124.099998       39.2976990    
   124.199997       40.3375015    
   124.300003       42.4560013    
   124.400002       43.3746986    
   124.500000       42.6044998    
   124.599998       41.9243011    
   124.699997       41.7629013    
   124.800003       41.6735001    
   124.900002       41.4728012    
   125.000000       41.8911018    
   125.099998       41.6935005    
   125.199997       41.3787994    
   125.300003       40.4971008    
   125.400002       39.3911018    
   125.500000       38.6908989    
   125.599998       38.6352997    
   125.699997       39.0330009    
   125.800003       38.8230019    
   125.900002       39.0225983    
   126.000000       39.2394981    
   126.099998       39.2288017    
   126.199997       39.2718010    
   126.300003       38.7681999    
   126.400002       38.6781998    
   126.500000       38.9809990    
   126.599998       39.3545990    
   126.699997       39.6758995    
   126.800003       39.1296997    
   126.900002       38.6856995    
   127.000000       38.9584007    
   127.099998       39.7905998    
   127.199997       40.2546997    
   127.300003       40.3975983    
   127.400002       40.1613007    
   127.500000       40.0561981    
   127.599998       40.0332985    
   127.699997       38.9850998    
   127.800003       38.5778999    
   127.900002       38.0377998    
   128.000000       37.3634987    
   128.100006       37.6043015    
   128.199997       37.4762993    
   128.300003       37.7116013    
   128.399994       37.8417015    
   128.500000       38.6568985    
   128.600006       38.9146996    
   128.699997       39.1619987    
   128.800003       39.6475983    
   128.899994       40.0825996    
   129.000000       40.7160988    
   129.100006       40.9407005    
   129.199997       41.0466003    
   129.300003       40.2873001    
   129.399994       39.6962013    
   129.500000       39.9061012    
   129.600006       40.6054993    
   129.699997       41.9892998    
   129.800003       43.2030983    
   129.899994       44.5704002    
   130.000000       45.4488983    
   130.100006       47.2756996    
   130.199997       48.8288002    
   130.300003       50.0138016    
   130.399994       51.8153000    
   130.500000       53.6963005    
   130.600006       55.2952995    
   130.699997       55.1321983    
   130.800003       55.6478996    
   130.899994       55.6133003    
   131.000000       56.0481987    
   131.100006       57.6250000    
   131.199997       59.1329994    
   131.300003       60.2709007    
   131.399994       61.4737015    
   131.500000       62.8265991    
   131.600006       63.8637009    
   131.699997       64.0240021    
   131.800003       63.7503014    
   131.899994       63.6806984    
   132.000000       63.4656982    
   132.100006       63.2895012    
   132.199997       61.8628998    
   132.300003       60.0545006    
   132.399994       58.4626007    
   132.500000       57.4813995    
   132.600006       56.7929993    
   132.699997       56.4584007    
   132.800003       55.8434982    
   132.899994       54.5547981    
   133.000000       54.0976982    
   133.100006       54.6113014    
   133.199997       54.7006989    
   133.300003       55.0979996    
   133.399994       55.2914009    
   133.500000       54.9445992    
   133.600006       54.1922989    
   133.699997       52.3274002    
   133.800003       51.1228981    
   133.899994       50.0587997    
   134.000000       49.5158005    
   134.100006       50.0690994    
   134.199997       50.3714981    
   134.300003       50.8870010    
   134.399994       52.1422997    
   134.500000       53.5397987    
   134.600006       53.6158981    
   134.699997       53.6599998    
   134.800003       54.2240982    
   134.899994       55.4485016    
   135.000000       55.9967995    
   135.100006       55.8385010    
   135.199997       55.0201988    
   135.300003       53.8272018    
   135.399994       52.8251991    
   135.500000       52.4919014    
   135.600006       52.7089005    
   135.699997       51.8198013    
   135.800003       50.8068008    
   135.899994       49.1915016    
   136.000000       47.8501015    
   136.100006       47.1133995    
   136.199997       46.4702988    
   136.300003       46.0761986    
   136.399994       46.0056000    
   136.500000       45.7644005    
   136.600006       45.5159988    
   136.699997       45.5973015    
   136.800003       45.1612015    
   136.899994       44.0377007    
   137.000000       43.2168999    
   137.100006       42.1166000    
   137.199997       40.9417992    
   137.300003       39.3922005    
   137.399994       38.0577011    
   137.500000       37.5066986    
   137.600006       38.1567993    
   137.699997       39.2560005    
   137.800003       40.0024986    
   137.899994       41.3079987    
   138.000000       42.8875008    
   138.100006       45.2481995    
   138.199997       46.5195007    
   138.300003       46.5274010    
   138.399994       46.6591988    
   138.500000       46.2737007    
   138.600006       45.6590004    
   138.699997       44.9892998    
   138.800003       44.8897018    
   138.899994       44.9183998    
   139.000000       44.7144012    
   139.100006       45.3117981    
   139.199997       46.2411003    
   139.300003       47.8269997    
   139.399994       48.1692009    
   139.500000       47.7112999    
   139.600006       47.3585014    
   139.699997       47.4948997    
   139.800003       48.4720001    
   139.899994       49.6586990    
   140.000000       50.4187012    
   140.100006       50.4757004    
   140.199997       50.6650009    
   140.300003       52.2798004    
   140.399994       52.9197998    
   140.500000       52.5609016    
   140.600006       52.9355011    
   140.699997       53.2682991    
   140.800003       53.5904999    
   140.899994       53.9664993    
   141.000000       54.3614006    
   141.100006       54.5527992    
   141.199997       54.9389000    
   141.300003       54.3227997    
   141.399994       53.7052002    
   141.500000       53.0535011    
   141.600006       53.4692993    
   141.699997       54.7238998    
   141.800003       55.8460007    
   141.899994       57.0392990    
   142.000000       57.7778015    
   142.100006       57.7864990    
   142.199997       57.7569008    
   142.300003       58.0469017    
   142.399994       58.8717003    
   142.500000       59.4565010    
   142.600006       59.6517982    
   142.699997       59.7449989    
   142.800003       60.6222992    
   142.899994       60.9830017    
   143.000000       61.2464981    
   143.100006       61.9133987    
   143.199997       62.6856003    
   143.300003       63.4817009    
   143.399994       64.6092987    
   143.500000       65.1951981    
   143.600006       64.9392014    
   143.699997       64.8136978    
   143.800003       64.1977997    
   143.899994       63.3611984    
   144.000000       62.9261017    
   144.100006       62.3189011    
   144.199997       61.7066994    
   144.300003       63.0315018    
   144.399994       63.7243004    
   144.500000       64.4907990    
   144.600006       65.4979019    
   144.699997       66.1193008    
   144.800003       66.4800034    
   144.899994       67.7241974    
   145.000000       68.0983963    
   145.100006       67.8274002    
   145.199997       67.0416031    
   145.300003       66.0551987    
   145.399994       65.7442017    
   145.500000       66.3215027    
   145.600006       66.5955963    
   145.699997       66.7941971    
   145.800003       66.6809006    
   145.899994       66.8404007    
   146.000000       67.9868011    
   146.100006       70.1344986    
   146.199997       72.1781998    
   146.300003       73.3870010    
   146.399994       73.6651001    
   146.500000       73.5783005    
   146.600006       73.7460022    
   146.699997       74.0411987    
   146.800003       73.8519974    
   146.899994       72.8659973    
   147.000000       72.5096970    
   147.100006       72.7682037    
   147.199997       73.7601013    
   147.300003       74.2394028    
   147.399994       73.3806992    
   147.500000       73.4661026    
   147.600006       74.1776962    
   147.699997       75.0624008    
   147.800003       75.6355972    
   147.899994       75.5456009    
   148.000000       75.2284012    
   148.100006       75.0047989    
   148.199997       74.2341003    
   148.300003       73.3294983    
   148.399994       71.6371994    
   148.500000       70.3724976    
   148.600006       70.0630035    
   148.699997       70.0612030    
   148.800003       69.9275970    
   148.899994       69.2931976    
   149.000000       69.1921997    
   149.100006       69.7754974    
   149.199997       71.1736984    
   149.300003       72.6473999    
   149.399994       74.0232010    
   149.500000       74.9185028    
   149.600006       74.9026031    
   149.699997       75.7063980    
   149.800003       76.6141968    
   149.899994       77.8162994    
   150.000000       78.9708023    
   150.100006       79.7773972    
   150.199997       79.6752014    
   150.300003       79.3077011    
   150.399994       78.9906006    
   150.500000       78.9036026    
   150.600006       78.6372986    
   150.699997       77.7160034    
   150.800003       77.4787979    
   150.899994       77.3263016    
   151.000000       76.6625977    
   151.100006       76.2568970    
   151.199997       76.1527023    
   151.300003       75.4281006    
   151.399994       74.2956009    
   151.500000       72.6215973    
   151.600006       71.7173004    
   151.699997       71.4541016    
   151.800003       71.0542984    
   151.899994       69.7970963    
   152.000000       68.6853027    
   152.100006       68.2637024    
   152.199997       67.9776993    
   152.300003       68.1804962    
   152.399994       67.5506973    
   152.500000       66.5660019    
   152.600006       65.4574966    
   152.699997       64.5997009    
   152.800003       63.3103981    
   152.899994       61.8653984    
   153.000000       60.2279015    
   153.100006       59.1442986    
   153.199997       58.1385994    
   153.300003       58.0158997    
   153.399994       58.2224998    
   153.500000       58.9079018    
   153.600006       58.3433990    
   153.699997       56.7750015    
   153.800003       55.6768990    
   153.899994       55.8386993    
   154.000000       57.2462997    
   154.100006       58.4770012    
   154.199997       58.9128990    
   154.300003       58.6736984    
   154.399994       59.0007019    
   154.500000       60.3867989    
   154.600006       61.6764984    
   154.699997       63.0840988    
   154.800003       64.0399017    
   154.899994       62.9645996    
   155.000000       61.7318993    
   155.100006       60.2300987    
   155.199997       59.4818001    
   155.300003       58.1711998    
   155.399994       57.1198006    
   155.500000       56.3998985    
   155.600006       57.5913010    
   155.699997       60.1375008    
   155.800003       60.9922981    
   155.899994       60.9529991    
   156.000000       61.1878014    
   156.100006       61.1707001    
   156.199997       61.2318993    
   156.300003       61.4187012    
   156.399994       62.2879982    
   156.500000       62.1212997    
   156.600006       61.3653984    
   156.699997       60.8572998    
   156.800003       60.4902992    
   156.899994       60.1383018    
   157.000000       59.3406982    
   157.100006       59.4424019    
   157.199997       60.1085014    
   157.300003       60.6013985    
   157.399994       60.6433983    
   157.500000       59.8698997    
   157.600006       59.0502014    
   157.699997       59.0112000    
   157.800003       58.5561981    
   157.899994       58.5057983    
   158.000000       58.6472015    
   158.100006       59.1535988    
   158.199997       58.9001999    
   158.300003       58.5513000    
   158.399994       57.7220001    
   158.500000       56.6194992    
   158.600006       56.2170982    
   158.699997       56.0956993    
   158.800003       55.5609016    
   158.899994       54.7941017    
   159.000000       54.1049995    
   159.100006       53.9160995    
   159.199997       54.1879997    
   159.300003       54.9808998    
   159.399994       56.1324997    
   159.500000       57.7230988    
   159.600006       57.9838982    
   159.699997       58.0195999    
   159.800003       57.7406998    
   159.899994       58.1273994    
   160.000000       59.3838005    
   160.100006       60.9626007    
   160.199997       62.2958984    
   160.300003       62.5405998    
   160.399994       62.9225998    
   160.500000       62.7261009    
   160.600006       62.9051018    
   160.699997       63.2727013    
   160.800003       63.7518997    
   160.899994       64.4293976    
   161.000000       66.1054993    
   161.100006       67.8499985    
   161.199997       68.6330032    
   161.300003       70.0658035    
   161.399994       71.3905029    
   161.500000       72.0478973    
   161.600006       73.1085968    
   161.699997       73.9876022    
   161.800003       73.9784012    
   161.899994       72.5804977    
   162.000000       71.7789993    
   162.100006       72.3075027    
   162.199997       73.4553986    
   162.300003       74.8152008    
   162.399994       74.1971970    
   162.500000       72.4041977    
   162.600006       71.0871964    
   162.699997       70.2046967    
   162.800003       68.9656982    
   162.899994       67.8330002    
   163.000000       66.5896988    
   163.100006       65.4875031    
   163.199997       64.5112000    
   163.300003       62.9235992    
   163.399994       61.2547989    
   163.500000       60.1006012    
   163.600006       59.1274986    
   163.699997       57.3968010    
   163.800003       55.8931007    
   163.899994       54.3917999    
   164.000000       52.9336014    
   164.100006       53.2047005    
   164.199997       54.5574989    
   164.300003       55.2163010    
   164.399994       55.8025017    
   164.500000       56.2398987    
   164.600006       56.4561005    
   164.699997       56.2956009    
   164.800003       56.0242996    
   164.899994       55.6105003    
   165.000000       55.7131004    
   165.100006       55.1637993    
   165.199997       54.4631004    
   165.300003       54.0829010    
   165.399994       53.8526001    
   165.500000       53.5555992    
   165.600006       53.0802994    
   165.699997       53.0679016    
   165.800003       53.5797005    
   165.899994       54.6534004    
   166.000000       55.2052002    
   166.100006       56.0393982    
   166.199997       57.4258003    
   166.300003       57.9644012    
   166.399994       57.3198013    
   166.500000       55.2429008    
   166.600006       54.3585014    
   166.699997       53.4534988    
   166.800003       52.6427002    
   166.899994       52.7443008    
   167.000000       53.2645988    
   167.100006       54.3473015    
   167.199997       54.6500015    
   167.300003       54.6521988    
   167.399994       54.0966988    
   167.500000       53.1451988    
   167.600006       52.2336998    
   167.699997       52.0910988    
   167.800003       52.9995995    
   167.899994       53.3716011    
   168.000000       53.1389999    
   168.100006       52.0695992    
   168.199997       52.1099014    
   168.300003       53.1236992    
   168.399994       54.0945015    
   168.500000       55.1907005    
   168.600006       56.1805992    
   168.699997       56.5133018    
   168.800003       56.3292999    
   168.899994       56.7114983    
   169.000000       56.3838997    
   169.100006       55.7135010    
   169.199997       55.6488991    
   169.300003       56.4869995    
   169.399994       58.0602989    
   169.500000       59.1240005    
   169.600006       60.5690994    
   169.699997       61.8139000    
   169.800003       62.4625015    
   169.899994       63.0470009    
   170.000000       63.6244011    
   170.100006       64.2059021    
   170.199997       65.7761993    
   170.300003       67.0537033    
   170.399994       67.9419022    
   170.500000       68.6911011    
   170.600006       69.5351028    
   170.699997       69.6853027    
   170.800003       69.4205017    
   170.899994       70.3414993    
   171.000000       70.8806000    
   171.100006       71.2238998    
   171.199997       71.9445038    
   171.300003       72.9905014    
   171.399994       73.4558029    
   171.500000       72.8302002    
   171.600006       72.0089035    
   171.699997       71.9384003    
   171.800003       71.6315994    
   171.899994       70.3628998    
   172.000000       69.9518967    
   172.100006       69.2584991    
   172.199997       68.6391983    
   172.300003       67.9185028    
   172.399994       67.5428009    
   172.500000       67.6028976    
   172.600006       67.5530014    
   172.699997       68.2478027    
   172.800003       68.3747025    
   172.899994       68.2441025    
   173.000000       67.7390976    
   173.100006       66.6051025    
   173.199997       64.5604019    
   173.300003       62.4463997    
   173.399994       61.4636002    
   173.500000       60.8807983    
   173.600006       59.9205017    
   173.699997       59.4128990    
   173.800003       58.8900986    
   173.899994       58.1712990    
   174.000000       56.7613983    
   174.100006       55.3709984    
   174.199997       55.1832008    
   174.300003       55.1828995    
   174.399994       55.4132996    
   174.500000       56.2649002    
   174.600006       56.9522018    
   174.699997       57.2095985    
   174.800003       57.9025002    
   174.899994       58.6529007    
   175.000000       58.2347984    
   175.100006       57.5306015    
   175.199997       56.4143982    
   175.300003       55.9029999    
   175.399994       55.8874016    
   175.500000       56.4003983    
   175.600006       57.5962982    
   175.699997       58.0653992    
   175.800003       57.9337997    
   175.899994       58.4333992    
   176.000000       59.5667992    
   176.100006       61.0210991    
   176.199997       62.1963005    
   176.300003       63.3123016    
   176.399994       63.0046005    
   176.500000       62.0321999    
   176.600006       61.8378983    
   176.699997       61.9706001    
   176.800003       61.0209007    
   176.899994       60.5363998    
   177.000000       60.7850990    
   177.100006       61.5810013    
   177.199997       61.6517982    
   177.300003       62.1585999    
   177.399994       62.0844002    
   177.500000       61.4469986    
   177.600006       61.0792999    
   177.699997       60.5731010    
   177.800003       59.9014015    
   177.899994       59.4068985    
   178.000000       59.5233994    
   178.100006       59.2951012    
   178.199997       58.0722008    
   178.300003       56.8334007    
   178.399994       55.7253990    
   178.500000       55.0834007    
   178.600006       54.7759018    
   178.699997       55.5149002    
   178.800003       56.0742989    
   178.899994       56.0733986    
   179.000000       56.0466995    
   179.100006       56.9589005    
   179.199997       57.4962997    
   179.300003       57.4532013    
   179.399994       57.8237991    
   179.500000       58.1534996    
   179.600006       58.1991005    
   179.699997       57.8188019    
   179.800003       58.1992989    
   179.899994       59.5816002    
   180.000000       60.3870010    
   180.100006       60.9598007    
   180.199997       62.3231010    
   180.300003       63.1995010    
   180.399994       64.3597031    
   180.500000       64.6909027    
   180.600006       64.2505035    
   180.699997       63.3188019    
   180.800003       63.1299019    
   180.899994       63.0550995    
   181.000000       62.7210007    
   181.100006       62.5335007    
   181.199997       63.2350998    
   181.300003       64.0333023    
   181.399994       64.4831009    
   181.500000       64.7518997    
   181.600006       65.1845016    
   181.699997       63.8036003    
   181.800003       63.0070992    
   181.899994       62.7182999    
   182.000000       62.5922012    
   182.100006       62.1059990    
   182.199997       61.8456001    
   182.300003       62.6917000    
   182.399994       63.5873985    
   182.500000       64.2817001    
   182.600006       64.3999023    
   182.699997       63.0209007    
   182.800003       62.1590996    
   182.899994       62.6432991    
   183.000000       63.0424995    
   183.100006       64.0363998    
   183.199997       64.0439987    
   183.300003       63.3665009    
   183.399994       61.9374008    
   183.500000       60.8676987    
   183.600006       59.9938011    
   183.699997       59.2265015    
   183.800003       58.8478012    
   183.899994       57.1772995    
   184.000000       55.6938019    
   184.100006       54.4625015    
   184.199997       54.2560005    
   184.300003       55.0279007    
   184.399994       55.0093002    
   184.500000       54.5145988    
   184.600006       54.1287003    
   184.699997       54.6697006    
   184.800003       56.0634003    
   184.899994       57.0399017    
   185.000000       57.6735992    
   185.100006       57.8838005    
   185.199997       57.8310013    
   185.300003       58.3731995    
   185.399994       59.5199013    
   185.500000       60.6039009    
   185.600006       61.5933990    
   185.699997       61.6254997    
   185.800003       61.6717987    
   185.899994       61.3825989    
   186.000000       61.7929993    
   186.100006       62.4645996    
   186.199997       63.4580002    
   186.300003       64.8592987    
   186.399994       66.0492020    
   186.500000       67.0820999    
   186.600006       66.9180984    
   186.699997       66.3180008    
   186.800003       66.4179001    
   186.899994       65.1794968    
   187.000000       64.3296967    
   187.100006       64.0143967    
   187.199997       63.3591003    
   187.300003       63.2705002    
   187.399994       63.0116997    
   187.500000       62.9870987    
   187.600006       62.9236984    
   187.699997       63.2849007    
   187.800003       64.6713028    
   187.899994       65.6686020    
   188.000000       66.6144028    
   188.100006       67.6830978    
   188.199997       69.0104980    
   188.300003       71.1600037    
   188.399994       73.2736969    
   188.500000       74.8163986    
   188.600006       74.9578018    
   188.699997       74.4401016    
   188.800003       74.4060974    
   188.899994       74.7145996    
   189.000000       74.7802963    
   189.100006       74.2810974    
   189.199997       73.5858994    
   189.300003       72.7668991    
   189.399994       71.6862030    
   189.500000       70.5355988    
   189.600006       70.7145996    
   189.699997       71.5434036    
   189.800003       72.5260010    
   189.899994       73.2263031    
   190.000000       73.4029007    
   190.100006       74.5367966    
   190.199997       75.5837021    
   190.300003       76.5507965    
   190.399994       76.5979996    
   190.500000       76.9082031    
   190.600006       77.2014008    
   190.699997       77.4729996    
   190.800003       77.7452011    
   190.899994       78.5931015    
   191.000000       79.1920013    
   191.100006       78.0394974    
   191.199997       76.7306976    
   191.300003       75.8688965    
   191.399994       75.3021011    
   191.500000       75.0463028    
   191.600006       75.0512009    
   191.699997       74.3980026    
   191.800003       74.3787003    
   191.899994       75.5547028    
   192.000000       75.2861023    
   192.100006       74.4868011    
   192.199997       74.0998993    
   192.300003       74.9383011    
   192.399994       76.1039963    
   192.500000       77.5049973    
   192.600006       78.1069031    
   192.699997       77.8963013    
   192.800003       77.1826019    
   192.899994       76.0130997    
   193.000000       75.6812973    
   193.100006       75.1026993    
   193.199997       74.7107010    
   193.300003       74.6162033    
   193.399994       74.2910995    
   193.500000       73.5787964    
   193.600006       73.2176971    
   193.699997       73.6227036    
   193.800003       74.1619034    
   193.899994       74.6026001    
   194.000000       75.6757965    
   194.100006       76.8688965    
   194.199997       76.9536972    
   194.300003       76.6881027    
   194.399994       75.9086990    
   194.500000       73.5643997    
   194.600006       72.3311996    
   194.699997       71.8065033    
   194.800003       71.5399017    
   194.899994       72.1061020    
   195.000000       72.9091034    
   195.100006       72.2157974    
   195.199997       71.6781998    
   195.300003       71.1800003    
   195.399994       70.4893036    
   195.500000       69.3899002    
   195.600006       68.0538025    
   195.699997       67.0014038    
   195.800003       66.5673981    
   195.899994       65.7414017    
   196.000000       65.3704987    
   196.100006       65.4716034    
   196.199997       65.5962982    
   196.300003       66.2057037    
   196.399994       66.8732986    
   196.500000       67.7007980    
   196.600006       68.4326019    
   196.699997       69.1613007    
   196.800003       69.4516983    
   196.899994       70.5785980    
   197.000000       71.8291016    
   197.100006       72.3914032    
   197.199997       73.1583023    
   197.300003       73.1828003    
   197.399994       72.9264984    
   197.500000       72.6449966    
   197.600006       72.1893005    
   197.699997       71.3419037    
   197.800003       71.4561005    
   197.899994       71.3233032    
   198.000000       70.2465973    
   198.100006       68.9979019    
   198.199997       68.8267975    
   198.300003       68.9922028    
   198.399994       69.7861023    
   198.500000       70.6772995    
   198.600006       71.1004028    
   198.699997       71.8133011    
   198.800003       72.3562012    
   198.899994       73.4831009    
   199.000000       75.2488022    
   199.100006       76.4725037    
   199.199997       77.4419022    
   199.300003       78.7791977    
   199.399994       80.3478012    
   199.500000       81.8104019    
   199.600006       82.8539963    
   199.699997       83.0084000    
   199.800003       83.3986969    
   199.899994       84.0785980    
   200.000000       84.8351974    
   200.100006       85.2108994    
   200.199997       84.2740021    
   200.300003       82.5120010    
   200.399994       81.4611969    
   200.500000       80.3565979    
   200.600006       78.7169037    
   200.699997       76.5531998    
   200.800003       74.9395981    
   200.899994       74.3191986    
   201.000000       73.9639969    
   201.100006       73.7879028    
   201.199997       74.4111023    
   201.300003       75.5313034    
   201.399994       74.8690033    
   201.500000       74.0954971    
   201.600006       73.8317032    
   201.699997       74.1608963    
   201.800003       75.3497009    
   201.899994       75.8263016    
   202.000000       75.2705994    
   202.100006       74.7705994    
   202.199997       74.6299973    
   202.300003       74.4445038    
   202.399994       74.1715012    
   202.500000       73.8455963    
   202.600006       72.9324036    
   202.699997       71.9680023    
   202.800003       71.1363983    
   202.899994       70.2822037    
   203.000000       69.8835983    
   203.100006       69.9611969    
   203.199997       69.8098984    
   203.300003       69.8634033    
   203.399994       69.9394989    
   203.500000       70.5559998    
   203.600006       71.8882980    
   203.699997       74.0678024    
   203.800003       75.7966003    
   203.899994       77.9959030    
   204.000000       79.4900970    
   204.100006       80.9136963    
   204.199997       81.7173004    
   204.300003       82.4571991    
   204.399994       82.3482971    
   204.500000       82.0912018    
   204.600006       82.2723999    
   204.699997       82.1483994    
   204.800003       81.6678009    
   204.899994       81.0590973    
   205.000000       81.2725983    
   205.100006       81.8142014    
   205.199997       83.1201019    
   205.300003       85.4268036    
   205.399994       87.7761002    
   205.500000       89.4478989    
   205.600006       90.2853012    
   205.699997       90.5252991    
   205.800003       90.1092987    
   205.899994       89.6389008    
   206.000000       89.6626968    
   206.100006       89.8721008    
   206.199997       89.8924026    
   206.300003       90.2048035    
   206.399994       89.3466034    
   206.500000       87.8789978    
   206.600006       86.9436035    
   206.699997       87.2322998    
   206.800003       86.5631027    
   206.899994       85.8062973    
   207.000000       85.9132004    
   207.100006       85.2991028    
   207.199997       84.4082031    
   207.300003       83.4505005    
   207.399994       82.7378006    
   207.500000       82.5037003    
   207.600006       81.4841003    
   207.699997       79.5429001    
   207.800003       77.9535980    
   207.899994       76.0412979    
   208.000000       75.0176010    
   208.100006       74.0186996    
   208.199997       73.0301971    
   208.300003       73.6175995    
   208.399994       74.1382980    
   208.500000       74.4108963    
   208.600006       74.3068008    
   208.699997       74.6613007    
   208.800003       75.6530991    
   208.899994       76.6537018    
   209.000000       76.8823013    
   209.100006       76.8031998    
   209.199997       76.9917984    
   209.300003       77.1957016    
   209.399994       77.3490982    
   209.500000       77.1520996    
   209.600006       77.7231979    
   209.699997       79.1108017    
   209.800003       80.4977036    
   209.899994       82.6708984    
   210.000000       84.1411972    
   210.100006       84.8711014    
   210.199997       85.3041000    
   210.300003       85.0273972    
   210.399994       85.3475037    
   210.500000       86.3056030    
   210.600006       86.6613007    
   210.699997       86.8253021    
   210.800003       88.0282974    
   210.899994       88.8225021    
   211.000000       88.7343979    
   211.100006       89.4552002    
   211.199997       90.6714020    
   211.300003       92.9030991    
   211.399994       94.1361008    
   211.500000       93.8458023    
   211.600006       92.7736969    
   211.699997       92.2312012    
   211.800003       92.4754028    
   211.899994       92.5922012    
   212.000000       92.4254990    
   212.100006       91.7328033    
   212.199997       90.9610977    
   212.300003       90.1689987    
   212.399994       88.9964981    
   212.500000       87.6389008    
   212.600006       87.5699997    
   212.699997       86.9250031    
   212.800003       86.1856003    
   212.899994       84.9335022    
   213.000000       84.0533981    
   213.100006       82.5362015    
   213.199997       81.4403000    
   213.300003       81.1781006    
   213.399994       81.6902008    
   213.500000       82.9906006    
   213.600006       83.3172989    
   213.699997       82.5754013    
   213.800003       80.9607010    
   213.899994       78.5371017    
   214.000000       77.6199036    
   214.100006       78.0042038    
   214.199997       78.2231979    
   214.300003       78.3599014    
   214.399994       78.2837982    
   214.500000       78.2508011    
   214.600006       78.4533997    
   214.699997       79.5658035    
   214.800003       80.1136017    
   214.899994       80.6634979    
   215.000000       80.8495026    
   215.100006       79.4143982    
   215.199997       78.2850037    
   215.300003       77.5940018    
   215.399994       77.0320969    
   215.500000       76.1585999    
   215.600006       75.3463974    
   215.699997       75.3149033    
   215.800003       76.3543015    
   215.899994       78.3526001    
   216.000000       78.6380005    
   216.100006       77.7027969    
   216.199997       77.0753021    
   216.300003       76.9595032    
   216.399994       77.5224991    
   216.500000       78.1130981    
   216.600006       77.9106979    
   216.699997       76.5986023    
   216.800003       76.6252975    
   216.899994       77.3488998    
   217.000000       78.4157028    
   217.100006       79.9055023    
   217.199997       80.8871994    
   217.300003       81.4889984    
   217.399994       81.5364990    
   217.500000       81.6132965    
   217.600006       81.1995010    
   217.699997       79.8329010    
   217.800003       79.2686005    
   217.899994       79.5290985    
   218.000000       79.8610992    
   218.100006       79.0597000    
   218.199997       78.0179977    
   218.300003       77.9328003    
   218.399994       79.1137009    
   218.500000       80.0212021    
   218.600006       80.5188980    
   218.699997       80.5607986    
   218.800003       80.7674026    
   218.899994       81.3778000    
   219.000000       81.8407974    
   219.100006       82.1829987    
   219.199997       82.3911972    
   219.300003       81.9334030    
   219.399994       80.8330994    
   219.500000       80.2179031    
   219.600006       80.9658966    
   219.699997       81.2212982    
   219.800003       81.3203964    
   219.899994       81.0269012    
   220.000000       80.5373001    
   220.100006       79.9222031    
   220.199997       80.1311035    
   220.300003       80.3005981    
   220.399994       80.9204025    
   220.500000       81.9543991    
   220.600006       82.8159027    
   220.699997       83.4237976    
   220.800003       83.9245987    
   220.899994       84.5142975    
   221.000000       85.2967987    
   221.100006       86.4141998    
   221.199997       86.8951035    
   221.300003       86.3621979    
   221.399994       86.3041000    
   221.500000       87.2987976    
   221.600006       89.0734024    
   221.699997       91.3544006    
   221.800003       92.1392975    
   221.899994       92.5904999    
   222.000000       93.1742020    
   222.100006       93.8720016    
   222.199997       93.1846008    
   222.300003       92.0836029    
   222.399994       91.1083984    
   222.500000       90.6056976    
   222.600006       90.8119965    
   222.699997       91.2740021    
   222.800003       90.4344025    
   222.899994       88.3603973    
   223.000000       86.8075027    
   223.100006       85.2727966    
   223.199997       84.8209991    
   223.300003       84.9020996    
   223.399994       84.7090988    
   223.500000       84.4845963    
   223.600006       84.2369995    
   223.699997       83.9707031    
   223.800003       84.4191971    
   223.899994       84.9719009    
   224.000000       84.1743011    
   224.100006       83.6168976    
   224.199997       84.2686005    
   224.300003       85.5099030    
   224.399994       86.6660995    
   224.500000       87.5062027    
   224.600006       89.1537018    
   224.699997       91.4268036    
   224.800003       92.2328033    
   224.899994       92.6053009    
   225.000000       93.3038025    
   225.100006       94.6850967    
   225.199997       96.4311981    
   225.300003       98.4611969    
   225.399994       99.4809036    
   225.500000       100.029999    
   225.600006       100.807999    
   225.699997       101.789001    
   225.800003       103.197998    
   225.899994       103.552002    
   226.000000       103.598999    
   226.100006       103.351997    
   226.199997       103.210999    
   226.300003       102.978996    
   226.399994       103.120003    
   226.500000       104.115997    
   226.600006       105.408997    
   226.699997       106.495003    
   226.800003       107.037003    
   226.899994       107.600998    
   227.000000       108.287003    
   227.100006       109.353996    
   227.199997       110.073997    
   227.300003       110.587997    
   227.399994       110.396004    
   227.500000       109.671997    
   227.600006       108.429001    
   227.699997       106.591003    
   227.800003       106.179001    
   227.899994       105.711998    
   228.000000       105.759003    
   228.100006       106.387001    
   228.199997       105.973999    
   228.300003       104.723999    
   228.399994       103.788002    
   228.500000       103.292999    
   228.600006       102.807999    
   228.699997       101.497002    
   228.800003       100.460999    
   228.899994       100.341003    
   229.000000       100.314003    
   229.100006       100.206001    
   229.199997       99.6601028    
   229.300003       99.2536011    
   229.399994       99.1447983    
   229.500000       99.3140030    
   229.600006       99.9423981    
   229.699997       100.207001    
   229.800003       99.5419006    
   229.899994       97.9781036    
   230.000000       97.2164993    
   230.100006       95.8706970    
   230.199997       94.0089035    
   230.300003       91.8966980    
   230.399994       90.7577972    
   230.500000       90.2121964    
   230.600006       90.4868011    
   230.699997       90.4238968    
   230.800003       90.4499969    
   230.899994       90.1744003    
   231.000000       89.7917023    
   231.100006       90.1574020    
   231.199997       90.7582016    
   231.300003       92.1151962    
   231.399994       92.9474030    
   231.500000       92.9751968    
   231.600006       92.0122986    
   231.699997       90.7869034    
   231.800003       89.4181976    
   231.899994       88.4949036    
   232.000000       88.3923035    
   232.100006       88.6111984    
   232.199997       88.5840988    
   232.300003       88.1044998    
   232.399994       87.8105011    
   232.500000       88.0684967    
   232.600006       88.9751968    
   232.699997       89.7148972    
   232.800003       89.2394028    
   232.899994       88.7754974    
   233.000000       89.0904999    
   233.100006       90.7835007    
   233.199997       92.1302032    
   233.300003       92.1352997    
   233.399994       91.2547989    
   233.500000       90.6776962    
   233.600006       91.5399017    
   233.699997       93.1406021    
   233.800003       93.6513977    
   233.899994       93.7996979    
   234.000000       94.6025009    
   234.100006       96.4394989    
   234.199997       97.4215012    
   234.300003       98.3597031    
   234.399994       98.2652969    
   234.500000       97.2482986    
   234.600006       97.0565033    
   234.699997       96.9059982    
   234.800003       97.0445023    
   234.899994       96.3216019    
   235.000000       95.0683975    
   235.100006       94.1242981    
   235.199997       93.7441025    
   235.300003       92.8879013    
   235.399994       92.2673035    
   235.500000       92.0360031    
   235.600006       91.8394012    
   235.699997       91.2156982    
   235.800003       91.3892975    
   235.899994       93.1729965    
   236.000000       94.9434967    
   236.100006       96.5371017    
   236.199997       96.8315964    
   236.300003       96.4761963    
   236.399994       95.8011017    
   236.500000       95.0419998    
   236.600006       94.6238022    
   236.699997       94.1856995    
   236.800003       93.4227982    
   236.899994       93.1613998    
   237.000000       93.1691971    
   237.100006       93.1869965    
   237.199997       93.4802017    
   237.300003       92.9714966    
   237.399994       92.6308975    
   237.500000       92.9449997    
   237.600006       93.0828018    
   237.699997       93.4474030    
   237.800003       93.7601013    
   237.899994       93.5250015    
   238.000000       94.2654037    
   238.100006       95.4252014    
   238.199997       96.2501984    
   238.300003       96.9516983    
   238.399994       97.6308975    
   238.500000       97.9918976    
   238.600006       98.7777023    
   238.699997       98.7416992    
   238.800003       100.098000    
   238.899994       101.813004    
   239.000000       103.617996    
   239.100006       105.875999    
   239.199997       106.945999    
   239.300003       106.283997    
   239.399994       105.261002    
   239.500000       103.905998    
   239.600006       104.239998    
   239.699997       106.286003    
   239.800003       107.362999    
   239.899994       106.638000    
   240.000000       105.275002    
   240.100006       103.924004    
   240.199997       103.012001    
   240.300003       102.828003    
   240.399994       102.425003    
   240.500000       101.761002    
   240.600006       101.126999    
   240.699997       100.476997    
   240.800003       99.7883987    
   240.899994       99.3750000    
   241.000000       98.1290970    
   241.100006       97.1297989    
   241.199997       96.6938019    
   241.300003       96.8593979    
   241.399994       96.7037964    
   241.500000       96.6686020    
   241.600006       95.9203033    
   241.699997       95.4393997    
   241.800003       95.0916977    
   241.899994       95.5053024    
   242.000000       95.7369003    
   242.100006       95.4200974    
   242.199997       95.0582962    
   242.300003       95.6925964    
   242.399994       96.5650024    
   242.500000       96.7994003    
   242.600006       95.7928009    
   242.699997       94.5932007    
   242.800003       93.9671021    
   242.899994       93.3196030    
   243.000000       92.5810013    
   243.100006       90.9097977    
   243.199997       89.1162033    
   243.300003       87.8237000    
   243.399994       86.8739014    
   243.500000       87.2754974    
   243.600006       87.7622986    
   243.699997       87.8030014    
   243.800003       87.7233963    
   243.899994       87.4148026    
   244.000000       87.4154968    
   244.100006       87.0404968    
   244.199997       86.2671967    
   244.300003       85.8520966    
   244.399994       85.5756989    
   244.500000       85.8042984    
   244.600006       86.0431976    
   244.699997       85.8666000    
   244.800003       84.2853012    
   244.899994       82.8102036    
   245.000000       82.5907974    
   245.100006       82.1132965    
   245.199997       81.7714005    
   245.300003       81.6802979    
   245.399994       81.3986969    
   245.500000       81.7358017    
   245.600006       82.3347015    
   245.699997       84.9124985    
   245.800003       86.7601013    
   245.899994       87.6101990    
   246.000000       87.3435974    
   246.100006       86.5214996    
   246.199997       85.8007965    
   246.300003       85.7796021    
   246.399994       85.9184036    
   246.500000       86.1458969    
   246.600006       86.5214996    
   246.699997       87.4804993    
   246.800003       88.7226028    
   246.899994       90.9050980    
   247.000000       93.2054977    
   247.100006       94.0129013    
   247.199997       94.1800003    
   247.300003       93.5206985    
   247.399994       92.9604034    
   247.500000       93.3933029    
   247.600006       94.0149002    
   247.699997       94.3864975    
   247.800003       95.7870026    
   247.899994       96.5626984    
   248.000000       97.3560028    
   248.100006       98.0114975    
   248.199997       99.0078964    
   248.300003       100.359001    
   248.399994       100.864998    
   248.500000       100.629997    
   248.600006       100.364998    
   248.699997       100.831001    
   248.800003       101.739998    
   248.899994       102.265999    
   249.000000       102.641998    
   249.100006       102.583000    
   249.199997       102.847000    
   249.300003       103.362000    
   249.399994       104.530998    
   249.500000       105.250000    
   249.600006       106.019997    
   249.699997       106.247002    
   249.800003       106.089996    
   249.899994       105.998001    
   250.000000       106.050003    
   250.100006       106.737000    
   250.199997       107.794998    
   250.300003       108.507004    
   250.399994       108.721001    
   250.500000       108.523003    
   250.600006       108.231003    
   250.699997       107.289001    
   250.800003       106.706001    
   250.899994       106.412003    
   251.000000       106.236000    
   251.100006       105.291000    
   251.199997       105.293999    
   251.300003       105.037003    
   251.399994       105.763000    
   251.500000       107.608002    
   251.600006       109.739998    
   251.699997       111.584000    
   251.800003       112.111000    
   251.899994       111.880997    
   252.000000       111.837997    
   252.100006       111.322998    
   252.199997       111.870003    
   252.300003       111.817001    
   252.399994       111.207001    
   252.500000       109.777000    
   252.600006       108.644997    
   252.699997       107.241997    
   252.800003       107.082001    
   252.899994       107.317001    
   253.000000       106.477997    
   253.100006       106.889000    
   253.199997       108.207001    
   253.300003       109.432999    
   253.399994       109.271004    
   253.500000       109.530998    
   253.600006       108.949997    
   253.699997       107.295998    
   253.800003       106.472000    
   253.899994       106.514000    
   254.000000       107.060997    
   254.100006       106.767998    
   254.199997       106.640999    
   254.300003       106.457001    
   254.399994       106.522003    
   254.500000       105.794998    
   254.600006       106.016998    
   254.699997       107.064003    
   254.800003       108.422997    
   254.899994       109.387001    
   255.000000       109.420998    
   255.100006       109.926003    
   255.199997       110.304001    
   255.300003       109.871002    
   255.399994       108.081001    
   255.500000       106.362999    
   255.600006       105.112999    
   255.699997       104.450996    
   255.800003       104.123001    
   255.899994       103.518997    
   256.000000       102.442001    
   256.100006       101.363998    
   256.200012       100.265999    
   256.299988       100.074997    
   256.399994       99.8170013    
   256.500000       99.4310989    
   256.600006       99.5009003    
   256.700012       99.0370026    
   256.799988       98.0860977    
   256.899994       97.3285980    
   257.000000       96.9852982    
   257.100006       96.8386002    
   257.200012       97.0613022    
   257.299988       97.1144028    
   257.399994       96.6526031    
   257.500000       96.4602966    
   257.600006       97.0755997    
   257.700012       98.8783035    
   257.799988       99.8687973    
   257.899994       99.4031982    
   258.000000       98.8507996    
   258.100006       98.7397003    
   258.200012       100.065002    
   258.299988       101.342003    
   258.399994       102.244003    
   258.500000       102.968002    
   258.600006       104.007004    
   258.700012       105.527000    
   258.799988       106.046997    
   258.899994       105.560997    
   259.000000       105.970001    
   259.100006       107.929001    
   259.200012       109.495003    
   259.299988       109.434998    
   259.399994       108.278000    
   259.500000       107.293999    
   259.600006       107.037003    
   259.700012       106.443001    
   259.799988       106.446999    
   259.899994       106.934998    
   260.000000       107.877998    
   260.100006       108.903999    
   260.200012       110.262001    
   260.299988       112.872002    
   260.399994       114.202003    
   260.500000       114.540001    
   260.600006       114.332001    
   260.700012       114.477997    
   260.799988       114.542999    
   260.899994       112.809998    
   261.000000       110.502998    
   261.100006       108.629997    
   261.200012       108.153999    
   261.299988       107.033997    
   261.399994       106.426003    
   261.500000       106.083000    
   261.600006       107.114998    
   261.700012       107.780998    
   261.799988       108.098000    
   261.899994       108.291000    
   262.000000       108.900002    
   262.100006       110.188004    
   262.200012       111.574997    
   262.299988       113.337997    
   262.399994       114.338997    
   262.500000       115.843002    
   262.600006       116.870003    
   262.700012       116.903999    
   262.799988       117.038002    
   262.899994       117.444000    
   263.000000       117.935997    
   263.100006       118.667000    
   263.200012       118.422997    
   263.299988       117.899002    
   263.399994       116.856003    
   263.500000       115.488998    
   263.600006       113.930000    
   263.700012       112.424004    
   263.799988       111.987000    
   263.899994       111.350998    
   264.000000       110.894997    
   264.100006       110.674004    
   264.200012       110.042000    
   264.299988       109.832001    
   264.399994       110.987000    
   264.500000       112.353996    
   264.600006       113.513000    
   264.700012       114.827003    
   264.799988       116.038002    
   264.899994       117.290001    
   265.000000       117.346001    
   265.100006       116.757004    
   265.200012       115.878998    
   265.299988       113.990997    
   265.399994       113.207001    
   265.500000       112.491997    
   265.600006       111.819000    
   265.700012       110.768997    
   265.799988       110.273003    
   265.899994       110.065002    
   266.000000       109.910004    
   266.100006       109.646004    
   266.200012       109.096001    
   266.299988       109.487999    
   266.399994       109.402000    
   266.500000       108.995003    
   266.600006       108.698997    
   266.700012       108.488998    
   266.799988       108.969002    
   266.899994       109.814003    
   267.000000       110.759003    
   267.100006       110.360001    
   267.200012       108.994003    
   267.299988       108.567001    
   267.399994       108.913002    
   267.500000       108.949997    
   267.600006       108.580002    
   267.700012       107.803001    
   267.799988       107.428001    
   267.899994       107.055000    
   268.000000       106.592003    
   268.100006       106.653999    
   268.200012       107.021004    
   268.299988       108.029999    
   268.399994       108.214996    
   268.500000       107.634003    
   268.600006       106.785004    
   268.700012       106.167999    
   268.799988       106.401001    
   268.899994       105.718002    
   269.000000       105.295998    
   269.100006       105.658997    
   269.200012       105.403999    
   269.299988       104.875000    
   269.399994       105.374001    
   269.500000       106.805000    
   269.600006       108.279999    
   269.700012       109.306999    
   269.799988       109.723000    
   269.899994       109.331001    
   270.000000       108.487000    
   270.100006       107.936996    
   270.200012       107.002998    
   270.299988       105.430000    
   270.399994       104.411003    
   270.500000       103.654999    
   270.600006       104.133003    
   270.700012       104.265999    
   270.799988       104.695000    
   270.899994       105.830002    
   271.000000       106.878998    
   271.100006       107.538002    
   271.200012       108.042000    
   271.299988       108.614998    
   271.399994       108.820999    
   271.500000       108.735001    
   271.600006       108.903999    
   271.700012       109.327003    
   271.799988       110.416000    
   271.899994       111.005997    
   272.000000       110.680000    
   272.100006       110.025002    
   272.200012       110.752998    
   272.299988       111.264000    
   272.399994       112.098000    
   272.500000       113.155998    
   272.600006       114.259003    
   272.700012       115.424004    
   272.799988       116.765999    
   272.899994       117.541000    
   273.000000       117.370003    
   273.100006       117.903000    
   273.200012       119.098000    
   273.299988       120.920998    
   273.399994       122.567001    
   273.500000       123.041000    
   273.600006       122.636002    
   273.700012       122.734001    
   273.799988       123.614998    
   273.899994       124.115997    
   274.000000       123.376999    
   274.100006       123.392998    
   274.200012       123.567001    
   274.299988       123.027000    
   274.399994       122.432999    
   274.500000       121.626999    
   274.600006       121.498001    
   274.700012       121.889000    
   274.799988       122.862000    
   274.899994       124.766998    
   275.000000       125.355003    
   275.100006       124.612000    
   275.200012       123.620003    
   275.299988       122.029999    
   275.399994       121.358002    
   275.500000       121.671997    
   275.600006       121.845001    
   275.700012       121.939003    
   275.799988       121.849998    
   275.899994       121.533997    
   276.000000       121.856003    
   276.100006       123.056000    
   276.200012       124.119003    
   276.299988       124.693001    
   276.399994       125.362999    
   276.500000       125.815002    
   276.600006       126.364998    
   276.700012       126.551003    
   276.799988       126.197998    
   276.899994       126.057999    
   277.000000       126.123001    
   277.100006       126.928001    
   277.200012       125.980003    
   277.299988       123.800003    
   277.399994       122.809998    
   277.500000       122.464996    
   277.600006       122.328003    
   277.700012       120.960999    
   277.799988       120.642998    
   277.899994       121.389000    
   278.000000       122.568001    
   278.100006       124.447998    
   278.200012       125.306999    
   278.299988       125.734001    
   278.399994       126.194000    
   278.500000       126.056999    
   278.600006       126.035004    
   278.700012       126.667999    
   278.799988       126.928001    
   278.899994       126.805000    
   279.000000       127.035004    
   279.100006       126.483002    
   279.200012       125.084999    
   279.299988       124.557999    
   279.399994       125.413002    
   279.500000       126.387001    
   279.600006       127.316002    
   279.700012       128.809998    
   279.799988       129.725006    
   279.899994       129.572998    
   280.000000       129.171005    
   280.100006       128.645004    
   280.200012       127.445999    
   280.299988       126.353996    
   280.399994       127.491997    
   280.500000       128.865005    
   280.600006       129.369003    
   280.700012       129.884003    
   280.799988       129.557007    
   280.899994       128.936996    
   281.000000       129.369995    
   281.100006       130.658005    
   281.200012       131.214996    
   281.299988       131.345993    
   281.399994       131.091003    
   281.500000       131.251999    
   281.600006       132.337997    
   281.700012       133.302994    
   281.799988       133.014999    
   281.899994       132.654999    
   282.000000       133.255005    
   282.100006       133.518997    
   282.200012       133.686996    
   282.299988       133.910004    
   282.399994       134.477997    
   282.500000       135.503006    
   282.600006       136.673996    
   282.700012       137.389008    
   282.799988       138.014008    
   282.899994       139.042007    
   283.000000       139.257996    
   283.100006       138.643997    
   283.200012       138.065002    
   283.299988       138.207001    
   283.399994       137.888000    
   283.500000       137.608002    
   283.600006       137.660004    
   283.700012       138.039001    
   283.799988       138.061005    
   283.899994       138.070999    
   284.000000       138.774002    
   284.100006       139.475998    
   284.200012       139.431000    
   284.299988       139.132004    
   284.399994       139.570999    
   284.500000       140.149002    
   284.600006       140.070007    
   284.700012       139.473999    
   284.799988       138.615997    
   284.899994       138.746002    
   285.000000       138.886002    
   285.100006       138.865997    
   285.200012       138.865005    
   285.299988       138.432999    
   285.399994       137.712997    
   285.500000       136.675003    
   285.600006       136.117996    
   285.700012       135.143005    
   285.799988       133.710999    
   285.899994       132.384003    
   286.000000       131.119995    
   286.100006       130.158997    
   286.200012       129.779007    
   286.299988       129.602005    
   286.399994       129.542999    
   286.500000       127.941002    
   286.600006       127.384003    
   286.700012       126.096001    
   286.799988       125.530998    
   286.899994       125.128998    
   287.000000       124.528000    
   287.100006       123.434998    
   287.200012       122.245003    
   287.299988       121.961998    
   287.399994       120.827003    
   287.500000       119.181999    
   287.600006       118.193001    
   287.700012       117.462997    
   287.799988       117.165001    
   287.899994       116.996002    
   288.000000       116.111000    
   288.100006       114.628998    
   288.200012       113.600998    
   288.299988       113.222000    
   288.399994       112.723999    
   288.500000       111.411003    
   288.600006       109.589996    
   288.700012       107.862999    
   288.799988       108.098999    
   288.899994       108.811996    
   289.000000       108.996002    
   289.100006       109.793999    
   289.200012       110.318001    
   289.299988       110.431000    
   289.399994       110.710999    
   289.500000       111.336998    
   289.600006       110.719002    
   289.700012       110.363998    
   289.799988       110.214996    
   289.899994       109.695000    
   290.000000       110.163002    
   290.100006       110.359001    
   290.200012       110.008003    
   290.299988       109.583000    
   290.399994       108.544998    
   290.500000       106.947998    
   290.600006       106.803001    
   290.700012       108.430000    
   290.799988       108.442001    
   290.899994       107.473999    
   291.000000       106.411003    
   291.100006       105.568001    
   291.200012       106.293999    
   291.299988       107.802002    
   291.399994       109.539001    
   291.500000       109.967003    
   291.600006       110.511002    
   291.700012       110.723999    
   291.799988       111.219002    
   291.899994       111.230003    
   292.000000       112.297997    
   292.100006       114.426003    
   292.200012       115.431000    
   292.299988       115.157997    
   292.399994       114.556000    
   292.500000       114.044998    
   292.600006       114.311996    
   292.700012       114.178001    
   292.799988       113.490997    
   292.899994       112.709999    
   293.000000       113.188004    
   293.100006       114.050003    
   293.200012       114.052002    
   293.299988       113.820000    
   293.399994       113.670998    
   293.500000       114.724998    
   293.600006       116.364998    
   293.700012       117.693001    
   293.799988       118.546997    
   293.899994       119.214996    
   294.000000       119.552002    
   294.100006       118.370003    
   294.200012       117.487000    
   294.299988       117.232002    
   294.399994       117.410004    
   294.500000       117.249001    
   294.600006       117.613998    
   294.700012       118.596001    
   294.799988       119.842003    
   294.899994       121.325996    
   295.000000       121.894997    
   295.100006       122.128998    
   295.200012       122.610001    
   295.299988       123.762001    
   295.399994       124.172997    
   295.500000       124.345001    
   295.600006       125.316002    
   295.700012       125.379997    
   295.799988       125.539001    
   295.899994       125.382004    
   296.000000       125.482002    
   296.100006       125.519997    
   296.200012       126.226997    
   296.299988       127.403000    
   296.399994       128.300003    
   296.500000       128.778000    
   296.600006       128.942993    
   296.700012       128.651001    
   296.799988       128.863998    
   296.899994       129.414001    
   297.000000       129.744003    
   297.100006       130.102005    
   297.200012       130.153000    
   297.299988       129.500000    
   297.399994       129.335999    
   297.500000       130.024994    
   297.600006       131.274994    
   297.700012       132.485992    
   297.799988       133.608002    
   297.899994       134.544998    
   298.000000       134.328995    
   298.100006       133.673996    
   298.200012       133.016998    
   298.299988       133.091995    
   298.399994       133.610992    
   298.500000       134.432007    
   298.600006       134.294998    
   298.700012       134.207001    
   298.799988       134.776993    
   298.899994       135.697998    
   299.000000       136.404999    
   299.100006       137.289993    
   299.200012       137.434998    
   299.299988       137.414001    
   299.399994       137.645996    
   299.500000       137.514999    
   299.600006       137.585007    
   299.700012       138.365997    
   299.799988       139.770004    
   299.899994       141.757004    
   300.000000       142.903000    
   300.100006       142.949997    
   300.200012       142.608994    
   300.299988       141.636993    
   300.399994       140.149994    
   300.500000       138.751007    
   300.600006       136.863007    
   300.700012       135.199997    
   300.799988       134.841995    
   300.899994       134.151001    
   301.000000       134.485001    
   301.100006       135.113998    
   301.200012       134.832001    
   301.299988       135.593994    
   301.399994       136.147003    
   301.500000       136.906006    
   301.600006       138.356995    
   301.700012       140.022003    
   301.799988       140.360001    
   301.899994       139.828995    
   302.000000       139.391006    
   302.100006       139.259995    
   302.200012       139.251999    
   302.299988       138.363007    
   302.399994       137.449005    
   302.500000       136.927002    
   302.600006       136.587997    
   302.700012       136.001007    
   302.799988       135.264008    
   302.899994       135.505997    
   303.000000       136.550995    
   303.100006       137.927002    
   303.200012       138.960007    
   303.299988       139.535004    
   303.399994       140.205994    
   303.500000       140.604996    
   303.600006       140.507004    
   303.700012       140.311005    
   303.799988       140.054001    
   303.899994       140.343994    
   304.000000       140.817001    
   304.100006       142.401001    
   304.200012       142.975006    
   304.299988       142.332001    
   304.399994       141.386002    
   304.500000       140.229004    
   304.600006       138.990997    
   304.700012       136.128006    
   304.799988       135.042999    
   304.899994       134.248001    
   305.000000       132.837006    
   305.100006       131.514999    
   305.200012       131.664993    
   305.299988       132.988007    
   305.399994       132.865997    
   305.500000       132.022003    
   305.600006       131.210999    
   305.700012       130.908005    
   305.799988       131.281998    
   305.899994       131.065994    
   306.000000       130.153000    
   306.100006       128.072006    
   306.200012       126.344002    
   306.299988       124.855003    
   306.399994       125.077003    
   306.500000       125.609001    
   306.600006       125.925003    
   306.700012       126.144997    
   306.799988       127.147003    
   306.899994       127.852997    
   307.000000       128.091995    
   307.100006       128.220993    
   307.200012       129.063004    
   307.299988       130.259003    
   307.399994       131.123993    
   307.500000       131.309006    
   307.600006       131.369995    
   307.700012       131.738007    
   307.799988       131.955002    
   307.899994       132.923004    
   308.000000       133.901001    
   308.100006       134.393005    
   308.200012       135.421997    
   308.299988       136.880997    
   308.399994       138.559998    
   308.500000       139.292999    
   308.600006       138.785004    
   308.700012       138.046997    
   308.799988       137.867004    
   308.899994       138.005997    
   309.000000       137.403000    
   309.100006       136.658997    
   309.200012       136.272003    
   309.299988       136.914001    
   309.399994       137.796005    
   309.500000       138.837006    
   309.600006       138.917999    
   309.700012       139.074005    
   309.799988       139.639008    
   309.899994       141.007004    
   310.000000       140.768997    
   310.100006       140.292007    
   310.200012       139.375000    
   310.299988       138.806000    
   310.399994       139.289993    
   310.500000       139.382004    
   310.600006       139.334000    
   310.700012       138.634003    
   310.799988       138.654007    
   310.899994       138.934998    
   311.000000       139.462006    
   311.100006       140.278000    
   311.200012       140.921005    
   311.299988       141.302002    
   311.399994       140.522003    
   311.500000       139.570999    
   311.600006       139.098999    
   311.700012       139.192001    
   311.799988       139.660995    
   311.899994       139.919998    
   312.000000       140.319000    
   312.100006       140.630997    
   312.200012       139.871002    
   312.299988       139.811005    
   312.399994       139.082993    
   312.500000       137.554993    
   312.600006       137.013000    
   312.700012       137.177994    
   312.799988       137.632996    
   312.899994       137.917007    
   313.000000       137.994995    
   313.100006       138.477997    
   313.200012       138.171005    
   313.299988       137.421997    
   313.399994       136.509995    
   313.500000       136.587006    
   313.600006       137.602005    
   313.700012       139.240997    
   313.799988       140.598999    
   313.899994       141.248001    
   314.000000       140.899994    
   314.100006       141.720001    
   314.200012       142.647003    
   314.299988       143.492004    
   314.399994       144.182007    
   314.500000       144.449997    
   314.600006       143.848007    
   314.700012       142.085007    
   314.799988       140.675995    
   314.899994       139.858002    
   315.000000       139.619995    
   315.100006       138.947998    
   315.200012       138.906998    
   315.299988       138.498001    
   315.399994       137.414001    
   315.500000       135.641006    
   315.600006       134.481995    
   315.700012       134.910004    
   315.799988       135.589005    
   315.899994       135.136993    
   316.000000       134.546005    
   316.100006       134.669006    
   316.200012       135.158005    
   316.299988       136.026993    
   316.399994       136.223999    
   316.500000       136.858002    
   316.600006       137.050995    
   316.700012       136.589996    
   316.799988       136.789993    
   316.899994       137.852005    
   317.000000       138.054001    
   317.100006       137.781998    
   317.200012       138.016998    
   317.299988       138.617996    
   317.399994       138.878006    
   317.500000       138.132996    
   317.600006       136.473999    
   317.700012       135.412994    
   317.799988       135.087006    
   317.899994       134.776001    
   318.000000       134.716003    
   318.100006       133.776001    
   318.200012       132.610992    
   318.299988       132.598999    
   318.399994       133.507004    
   318.500000       134.091003    
   318.600006       134.440002    
   318.700012       135.095993    
   318.799988       135.841995    
   318.899994       136.171005    
   319.000000       135.746002    
   319.100006       135.311996    
   319.200012       134.817001    
   319.299988       133.477997    
   319.399994       133.365005    
   319.500000       133.298004    
   319.600006       133.281006    
   319.700012       134.406006    
   319.799988       135.235001    
   319.899994       135.779999    
   320.000000       136.528000    
   320.100006       137.382996    
   320.200012       138.035995    
   320.299988       138.339005    
   320.399994       137.283005    
   320.500000       134.929001    
   320.600006       133.238998    
   320.700012       132.466995    
   320.799988       132.393997    
   320.899994       132.789001    
   321.000000       133.776001    
   321.100006       134.740005    
   321.200012       135.257004    
   321.299988       135.897003    
   321.399994       136.684006    
   321.500000       138.365997    
   321.600006       139.860001    
   321.700012       140.425995    
   321.799988       140.753998    
   321.899994       140.776001    
   322.000000       140.621994    
   322.100006       139.322006    
   322.200012       138.761002    
   322.299988       139.237000    
   322.399994       140.134995    
   322.500000       140.962997    
   322.600006       141.307007    
   322.700012       141.505005    
   322.799988       141.783005    
   322.899994       142.035004    
   323.000000       141.207001    
   323.100006       139.835999    
   323.200012       139.427002    
   323.299988       139.520004    
   323.399994       139.643005    
   323.500000       139.078003    
   323.600006       138.662003    
   323.700012       138.134995    
   323.799988       137.959000    
   323.899994       137.645004    
   324.000000       137.828003    
   324.100006       138.255997    
   324.200012       138.802002    
   324.299988       139.632996    
   324.399994       138.768997    
   324.500000       137.936996    
   324.600006       137.166000    
   324.700012       136.373001    
   324.799988       136.449005    
   324.899994       135.800003    
   325.000000       135.014008    
   325.100006       135.128006    
   325.200012       135.822006    
   325.299988       136.419998    
   325.399994       136.660004    
   325.500000       136.296997    
   325.600006       135.613007    
   325.700012       134.608994    
   325.799988       133.171005    
   325.899994       132.451996    
   326.000000       131.156998    
   326.100006       129.608994    
   326.200012       128.212997    
   326.299988       126.986000    
   326.399994       125.421997    
   326.500000       123.751999    
   326.600006       122.823997    
   326.700012       122.439003    
   326.799988       122.643997    
   326.899994       122.870003    
   327.000000       122.464996    
   327.100006       121.641998    
   327.200012       121.603996    
   327.299988       122.532997    
   327.399994       122.805000    
   327.500000       122.398003    
   327.600006       122.714996    
   327.700012       123.702003    
   327.799988       125.067001    
   327.899994       127.949997    
   328.000000       130.845001    
   328.100006       133.585999    
   328.200012       135.272995    
   328.299988       135.656006    
   328.399994       135.423996    
   328.500000       135.817993    
   328.600006       135.477997    
   328.700012       134.483994    
   328.799988       133.776001    
   328.899994       133.785004    
   329.000000       134.600998    
   329.100006       135.787003    
   329.200012       136.289001    
   329.299988       137.106003    
   329.399994       137.119995    
   329.500000       136.354996    
   329.600006       136.541000    
   329.700012       137.798004    
   329.799988       138.824005    
   329.899994       138.876999    
   330.000000       138.147995    
   330.100006       137.789001    
   330.200012       136.979996    
   330.299988       135.916000    
   330.399994       134.589996    
   330.500000       133.237000    
   330.600006       132.653000    
   330.700012       131.878006    
   330.799988       130.945007    
   330.899994       129.682999    
   331.000000       128.927002    
   331.100006       128.779007    
   331.200012       128.778000    
   331.299988       129.169998    
   331.399994       129.819000    
   331.500000       129.897995    
   331.600006       129.412994    
   331.700012       128.977997    
   331.799988       128.464005    
   331.899994       128.132996    
   332.000000       128.345993    
   332.100006       129.054993    
   332.200012       129.028000    
   332.299988       127.478996    
   332.399994       126.852997    
   332.500000       127.444000    
   332.600006       128.567993    
   332.700012       128.871994    
   332.799988       128.610001    
   332.899994       128.328995    
   333.000000       128.007996    
   333.100006       128.212997    
   333.200012       127.313004    
   333.299988       126.484001    
   333.399994       125.610001    
   333.500000       124.836998    
   333.600006       124.622002    
   333.700012       125.431999    
   333.799988       126.012001    
   333.899994       126.170998    
   334.000000       125.919998    
   334.100006       124.722000    
   334.200012       122.816002    
   334.299988       121.000000    
   334.399994       120.303001    
   334.500000       121.153000    
   334.600006       121.890999    
   334.700012       121.924004    
   334.799988       122.651001    
   334.899994       124.063004    
   335.000000       124.653000    
   335.100006       123.959000    
   335.200012       124.098000    
   335.299988       124.771004    
   335.399994       125.986000    
   335.500000       126.473000    
   335.600006       126.101997    
   335.700012       125.791000    
   335.799988       125.940002    
   335.899994       126.478996    
   336.000000       127.035004    
   336.100006       127.598999    
   336.200012       127.066002    
   336.299988       125.964996    
   336.399994       124.753998    
   336.500000       124.146004    
   336.600006       124.022003    
   336.700012       125.022003    
   336.799988       125.823997    
   336.899994       125.857002    
   337.000000       124.882004    
   337.100006       124.388000    
   337.200012       124.455002    
   337.299988       124.464996    
   337.399994       125.290001    
   337.500000       125.116997    
   337.600006       125.185997    
   337.700012       125.927002    
   337.799988       126.610001    
   337.899994       126.447998    
   338.000000       125.815002    
   338.100006       124.459999    
   338.200012       123.890999    
   338.299988       123.916000    
   338.399994       123.183998    
   338.500000       122.469002    
   338.600006       122.283997    
   338.700012       122.557999    
   338.799988       122.413002    
   338.899994       122.903000    
   339.000000       123.482002    
   339.100006       123.667000    
   339.200012       123.650002    
   339.299988       124.051003    
   339.399994       124.776001    
   339.500000       125.487999    
   339.600006       126.370003    
   339.700012       126.869003    
   339.799988       127.943001    
   339.899994       129.203995    
   340.000000       130.703995    
   340.100006       131.994995    
   340.200012       132.761993    
   340.299988       133.649994    
   340.399994       133.613007    
   340.500000       132.393005    
   340.600006       131.432007    
   340.700012       130.873993    
   340.799988       130.414993    
   340.899994       130.257996    
   341.000000       129.947006    
   341.100006       129.873993    
   341.200012       129.419998    
   341.299988       128.602997    
   341.399994       128.024002    
   341.500000       128.378006    
   341.600006       128.309006    
   341.700012       127.795998    
   341.799988       127.688004    
   341.899994       128.483994    
   342.000000       129.264999    
   342.100006       129.764008    
   342.200012       130.136002    
   342.299988       130.453003    
   342.399994       130.007004    
   342.500000       129.755005    
   342.600006       130.026001    
   342.700012       131.201996    
   342.799988       132.233002    
   342.899994       132.992996    
   343.000000       134.011002    
   343.100006       134.804001    
   343.200012       134.938995    
   343.299988       134.516998    
   343.399994       134.447998    
   343.500000       134.035004    
   343.600006       134.190994    
   343.700012       134.151001    
   343.799988       135.031998    
   343.899994       137.156006    
   344.000000       138.766006    
   344.100006       139.175995    
   344.200012       139.552994    
   344.299988       140.123001    
   344.399994       140.421005    
   344.500000       139.830002    
   344.600006       139.406998    
   344.700012       138.587006    
   344.799988       138.162003    
   344.899994       137.703003    
   345.000000       136.882004    
   345.100006       135.755005    
   345.200012       134.761002    
   345.299988       134.587997    
   345.399994       134.593994    
   345.500000       134.354996    
   345.600006       133.125000    
   345.700012       131.113998    
   345.799988       129.619995    
   345.899994       128.692993    
   346.000000       128.210999    
   346.100006       127.533997    
   346.200012       126.877998    
   346.299988       126.931999    
   346.399994       127.831001    
   346.500000       128.132996    
   346.600006       128.190994    
   346.700012       128.279999    
   346.799988       128.464005    
   346.899994       128.651001    
   347.000000       128.535995    
   347.100006       128.852997    
   347.200012       128.779999    
   347.299988       128.714996    
   347.399994       128.720001    
   347.500000       129.149994    
   347.600006       130.281006    
   347.700012       131.091995    
   347.799988       131.643997    
   347.899994       132.190002    
   348.000000       133.408997    
   348.100006       135.492996    
   348.200012       136.748993    
   348.299988       137.656998    
   348.399994       139.367996    
   348.500000       141.248993    
   348.600006       142.412994    
   348.700012       142.550995    
   348.799988       142.302002    
   348.899994       143.005005    
   349.000000       143.597000    
   349.100006       144.278000    
   349.200012       144.714005    
   349.299988       144.440994    
   349.399994       144.414993    
   349.500000       144.468002    
   349.600006       144.533005    
   349.700012       144.287003    
   349.799988       144.615005    
   349.899994       144.080994    
   350.000000       143.505005    
   350.100006       142.423004    
   350.200012       140.352997    
   350.299988       138.470993    
   350.399994       137.929993    
   350.500000       138.416000    
   350.600006       139.621002    
   350.700012       140.248993    
   350.799988       140.964005    
   350.899994       142.410995    
   351.000000       142.751999    
   351.100006       143.113998    
   351.200012       144.266998    
   351.299988       145.697998    
   351.399994       145.964005    
   351.500000       145.237000    
   351.600006       145.063995    
   351.700012       143.778000    
   351.799988       143.235001    
   351.899994       142.996994    
   352.000000       143.658997    
   352.100006       145.143997    
   352.200012       146.033005    
   352.299988       147.276001    
   352.399994       147.757004    
   352.500000       148.440994    
   352.600006       150.238007    
   352.700012       152.597000    
   352.799988       154.570999    
   352.899994       154.852005    
   353.000000       154.707993    
   353.100006       153.298996    
   353.200012       152.878998    
   353.299988       153.207001    
   353.399994       153.643997    
   353.500000       154.960007    
   353.600006       155.880997    
   353.700012       155.531998    
   353.799988       154.391998    
   353.899994       153.018997    
   354.000000       152.117996    
   354.100006       151.707993    
   354.200012       151.449997    
   354.299988       150.587006    
   354.399994       149.457993    
   354.500000       148.839005    
   354.600006       148.281006    
   354.700012       148.070007    
   354.799988       147.962006    
   354.899994       148.102005    
   355.000000       147.945007    
   355.100006       147.636993    
   355.200012       147.873993    
   355.299988       148.936005    
   355.399994       149.421997    
   355.500000       149.248001    
   355.600006       148.682007    
   355.700012       147.302002    
   355.799988       145.886002    
   355.899994       144.552002    
   356.000000       143.848007    
   356.100006       143.791000    
   356.200012       144.835999    
   356.299988       146.261002    
   356.399994       146.455002    
   356.500000       146.175003    
   356.600006       145.667999    
   356.700012       145.895996    
   356.799988       146.136002    
   356.899994       146.723007    
   357.000000       147.207001    
   357.100006       148.867996    
   357.200012       149.451004    
   357.299988       148.779999    
   357.399994       146.600998    
   357.500000       143.261002    
   357.600006       142.656006    
   357.700012       142.091003    
   357.799988       141.328003    
   357.899994       140.195999    
   358.000000       139.272003    
   358.100006       139.535995    
   358.200012       140.395996    
   358.299988       142.311996    
   358.399994       144.231995    
   358.500000       145.735992    
   358.600006       147.076004    
   358.700012       147.059006    
   358.799988       147.593994    
   358.899994       148.757996    
   359.000000       149.119003    
   359.100006       147.996002    
   359.200012       146.854004    
   359.299988       145.873001    
   359.399994       146.151001    
   359.500000       146.472000    
   359.600006       146.218994    
   359.700012       146.225006    
   359.799988       146.630005    
   359.899994       146.634995    
   360.000000       146.962997    
   360.100006       147.766998    
   360.200012       148.514999    
   360.299988       149.296005    
   360.399994       149.809998    
   360.500000       149.895004    
   360.600006       149.931000    
   360.700012       149.860001    
   360.799988       149.490005    
   360.899994       149.175995    
   361.000000       148.878006    
   361.100006       147.539001    
   361.200012       146.686005    
   361.299988       147.251007    
   361.399994       148.009003    
   361.500000       147.992996    
   361.600006       147.813004    
   361.700012       147.503006    
   361.799988       146.751999    
   361.899994       146.223007    
   362.000000       145.559006    
   362.100006       145.091003    
   362.200012       145.684998    
   362.299988       145.988998    
   362.399994       146.425995    
   362.500000       147.649002    
   362.600006       148.552002    
   362.700012       148.802994    
   362.799988       149.125000    
   362.899994       149.899994    
   363.000000       150.563995    
   363.100006       150.514008    
   363.200012       150.639999    
   363.299988       151.091995    
   363.399994       151.602997    
   363.500000       151.167999    
   363.600006       150.712006    
   363.700012       150.714996    
   363.799988       151.578995    
   363.899994       152.649994    
   364.000000       153.218994    
   364.100006       153.166000    
   364.200012       152.634995    
   364.299988       152.475006    
   364.399994       153.042007    
   364.500000       154.123993    
   364.600006       154.134003    
   364.700012       153.419998    
   364.799988       152.505997    
   364.899994       151.056000    
   365.000000       149.917007    
   365.100006       149.994003    
   365.200012       149.688004    
   365.299988       149.261993    
   365.399994       148.975006    
   365.500000       148.098999    
   365.600006       147.669998    
   365.700012       147.710999    
   365.799988       148.132996    
   365.899994       148.375000    
   366.000000       148.658997    
   366.100006       147.869995    
   366.200012       147.763000    
   366.299988       147.417007    
   366.399994       146.880997    
   366.500000       147.011993    
   366.600006       146.863998    
   366.700012       146.429001    
   366.799988       146.169998    
   366.899994       146.266006    
   367.000000       146.565994    
   367.100006       147.362000    
   367.200012       148.061996    
   367.299988       148.662994    
   367.399994       148.074997    
   367.500000       146.744995    
   367.600006       144.843994    
   367.700012       144.007996    
   367.799988       143.815002    
   367.899994       143.531006    
   368.000000       142.862000    
   368.100006       142.237000    
   368.200012       142.162003    
   368.299988       142.302994    
   368.399994       142.091003    
   368.500000       141.259995    
   368.600006       140.473007    
   368.700012       140.128006    
   368.799988       140.837006    
   368.899994       142.056000    
   369.000000       143.173004    
   369.100006       144.167007    
   369.200012       145.285004    
   369.299988       145.944000    
   369.399994       146.192993    
   369.500000       147.279999    
   369.600006       147.873001    
   369.700012       147.830994    
   369.799988       147.979996    
   369.899994       148.001999    
   370.000000       147.871994    
   370.100006       148.149994    
   370.200012       149.070007    
   370.299988       150.138000    
   370.399994       150.955994    
   370.500000       151.190002    
   370.600006       150.772003    
   370.700012       151.882996    
   370.799988       153.388000    
   370.899994       154.020996    
   371.000000       154.957993    
   371.100006       155.787003    
   371.200012       156.399994    
   371.299988       157.011002    
   371.399994       158.223007    
   371.500000       159.276993    
   371.600006       160.220993    
   371.700012       161.339005    
   371.799988       162.561996    
   371.899994       163.348999    
   372.000000       163.690002    
   372.100006       163.936005    
   372.200012       164.272995    
   372.299988       166.093994    
   372.399994       168.537994    
   372.500000       170.134003    
   372.600006       170.251007    
   372.700012       169.466995    
   372.799988       168.072006    
   372.899994       167.895004    
   373.000000       168.057007    
   373.100006       167.634003    
   373.200012       166.604996    
   373.299988       165.610001    
   373.399994       164.468002    
   373.500000       163.149002    
   373.600006       162.675995    
   373.700012       163.128006    
   373.799988       163.889008    
   373.899994       164.330002    
   374.000000       163.375000    
   374.100006       162.585999    
   374.200012       162.481995    
   374.299988       161.876007    
   374.399994       161.597000    
   374.500000       162.057999    
   374.600006       161.274002    
   374.700012       159.488007    
   374.799988       158.020004    
   374.899994       156.990005    
   375.000000       156.003998    
   375.100006       154.929993    
   375.200012       153.794998    
   375.299988       152.386993    
   375.399994       151.440002    
   375.500000       151.960999    
   375.600006       153.238998    
   375.700012       154.871002    
   375.799988       155.690994    
   375.899994       155.953995    
   376.000000       155.651993    
   376.100006       154.899994    
   376.200012       153.847000    
   376.299988       153.856995    
   376.399994       154.069000    
   376.500000       155.050003    
   376.600006       155.895004    
   376.700012       156.378006    
   376.799988       157.304993    
   376.899994       157.395004    
   377.000000       157.820007    
   377.100006       158.005997    
   377.200012       158.444000    
   377.299988       159.399994    
   377.399994       160.757996    
   377.500000       161.464996    
   377.600006       160.970993    
   377.700012       159.906006    
   377.799988       159.585999    
   377.899994       159.550995    
   378.000000       160.139008    
   378.100006       161.138000    
   378.200012       161.828995    
   378.299988       163.255005    
   378.399994       163.998993    
   378.500000       163.085007    
   378.600006       162.582001    
   378.700012       162.569000    
   378.799988       162.414993    
   378.899994       162.397003    
   379.000000       163.162003    
   379.100006       164.753998    
   379.200012       166.240997    
   379.299988       166.587006    
   379.399994       165.539993    
   379.500000       164.529999    
   379.600006       164.328003    
   379.700012       165.203995    
   379.799988       165.457993    
   379.899994       165.518005    
   380.000000       165.453995    
   380.100006       164.697006    
   380.200012       164.572998    
   380.299988       164.664001    
   380.399994       165.274002    
   380.500000       165.434006    
   380.600006       165.184006    
   380.700012       166.360001    
   380.799988       167.397995    
   380.899994       169.255005    
   381.000000       169.763000    
   381.100006       168.970993    
   381.200012       168.261002    
   381.299988       167.205994    
   381.399994       166.925003    
   381.500000       166.869003    
   381.600006       166.632996    
   381.700012       166.248001    
   381.799988       165.541000    
   381.899994       165.231003    
   382.000000       164.585007    
   382.100006       164.953995    
   382.200012       165.557007    
   382.299988       165.817993    
   382.399994       165.628006    
   382.500000       165.326996    
   382.600006       165.121994    
   382.700012       165.257004    
   382.799988       165.003006    
   382.899994       164.115005    
   383.000000       163.804993    
   383.100006       163.781998    
   383.200012       164.242996    
   383.299988       165.255997    
   383.399994       165.987000    
   383.500000       167.682999    
   383.600006       168.136993    
   383.700012       168.197998    
   383.799988       168.041000    
   383.899994       167.238998    
   384.000000       167.518997    
   384.100006       168.681000    
   384.200012       170.082993    
   384.299988       171.807007    
   384.399994       172.345993    
   384.500000       172.623993    
   384.600006       173.748993    
   384.700012       174.811005    
   384.799988       174.970001    
   384.899994       174.914993    
   385.000000       174.677002    
   385.100006       174.455002    
   385.200012       173.690994    
   385.299988       172.863998    
   385.399994       172.936005    
   385.500000       172.490997    
   385.600006       172.322998    
   385.700012       172.649002    
   385.799988       172.237000    
   385.899994       172.710999    
   386.000000       172.669006    
   386.100006       171.143005    
   386.200012       170.475006    
   386.299988       170.714005    
   386.399994       170.796997    
   386.500000       170.990997    
   386.600006       171.457001    
   386.700012       172.740005    
   386.799988       173.388000    
   386.899994       173.388000    
   387.000000       173.613007    
   387.100006       172.878998    
   387.200012       171.761993    
   387.299988       171.729004    
   387.399994       172.472000    
   387.500000       172.977997    
   387.600006       173.050995    
   387.700012       173.003006    
   387.799988       173.578003    
   387.899994       174.457001    
   388.000000       175.431000    
   388.100006       175.888000    
   388.200012       176.488998    
   388.299988       177.367004    
   388.399994       177.919006    
   388.500000       177.432007    
   388.600006       177.126007    
   388.700012       177.451996    
   388.799988       176.703995    
   388.899994       175.645996    
   389.000000       176.106003    
   389.100006       176.959000    
   389.200012       176.789993    
   389.299988       176.125000    
   389.399994       175.710007    
   389.500000       176.173996    
   389.600006       176.289001    
   389.700012       176.253998    
   389.799988       175.994003    
   389.899994       176.041000    
   390.000000       175.960999    
   390.100006       175.792999    
   390.200012       175.705994    
   390.299988       174.981995    
   390.399994       175.897995    
   390.500000       175.968002    
   390.600006       175.770996    
   390.700012       174.955994    
   390.799988       175.315002    
   390.899994       177.244003    
   391.000000       178.505005    
   391.100006       178.720001    
   391.200012       178.345001    
   391.299988       177.828003    
   391.399994       177.378998    
   391.500000       176.796005    
   391.600006       176.690002    
   391.700012       176.576996    
   391.799988       175.352005    
   391.899994       173.110001    
   392.000000       171.735992    
   392.100006       170.960007    
   392.200012       170.300003    
   392.299988       169.621994    
   392.399994       170.007004    
   392.500000       171.242996    
   392.600006       171.707993    
   392.700012       171.820999    
   392.799988       171.425003    
   392.899994       169.938995    
   393.000000       169.065994    
   393.100006       167.664993    
   393.200012       166.470001    
   393.299988       165.945999    
   393.399994       165.451996    
   393.500000       164.328003    
   393.600006       163.468002    
   393.700012       163.216995    
   393.799988       162.615005    
   393.899994       161.664001    
   394.000000       160.044006    
   394.100006       159.016998    
   394.200012       158.253006    
   394.299988       158.164993    
   394.399994       157.768997    
   394.500000       156.292007    
   394.600006       155.334000    
   394.700012       154.947998    
   394.799988       155.362000    
   394.899994       156.796005    
   395.000000       157.496002    
   395.100006       157.608002    
   395.200012       157.692001    
   395.299988       157.158997    
   395.399994       157.250000    
   395.500000       157.901993    
   395.600006       158.617996    
   395.700012       159.710007    
   395.799988       159.639008    
   395.899994       159.585007    
   396.000000       159.889999    
   396.100006       160.481995    
   396.200012       161.132004    
   396.299988       161.714005    
   396.399994       162.244995    
   396.500000       162.063004    
   396.600006       161.201996    
   396.700012       160.319000    
   396.799988       159.714005    
   396.899994       159.763000    
   397.000000       160.294006    
   397.100006       161.042007    
   397.200012       161.376999    
   397.299988       161.065994    
   397.399994       160.966995    
   397.500000       160.477005    
   397.600006       161.024994    
   397.700012       161.626999    
   397.799988       162.085999    
   397.899994       162.904999    
   398.000000       163.697998    
   398.100006       164.294006    
   398.200012       163.248001    
   398.299988       162.742996    
   398.399994       161.662003    
   398.500000       160.738998    
   398.600006       159.263000    
   398.700012       159.059998    
   398.799988       159.630005    
   398.899994       161.389008    
   399.000000       161.535995    
   399.100006       160.598007    
   399.200012       160.617996    
   399.299988       160.319000    
   399.399994       159.223999    
   399.500000       158.462997    
   399.600006       158.854004    
   399.700012       159.112000    
   399.799988       159.764999    
   399.899994       160.356995    
   400.000000       161.261002    
   400.100006       162.231003    
   400.200012       162.309006    
   400.299988       162.285995    
   400.399994       162.712006    
   400.500000       163.731003    
   400.600006       163.817993    
   400.700012       164.597000    
   400.799988       165.578995    
   400.899994       166.921005    
   401.000000       168.087006    
   401.100006       169.944000    
   401.200012       171.819000    
   401.299988       173.975006    
   401.399994       174.541000    
   401.500000       175.076996    
   401.600006       174.873001    
   401.700012       174.578003    
   401.799988       173.908005    
   401.899994       173.735992    
   402.000000       173.533997    
   402.100006       172.990005    
   402.200012       172.470993    
   402.299988       171.904007    
   402.399994       171.781006    
   402.500000       172.095993    
   402.600006       172.787994    
   402.700012       174.143997    
   402.799988       174.921005    
   402.899994       174.598007    
   403.000000       175.429001    
   403.100006       175.550003    
   403.200012       175.664993    
   403.299988       176.539001    
   403.399994       177.464996    
   403.500000       178.585007    
   403.600006       179.059998    
   403.700012       178.688004    
   403.799988       178.345993    
   403.899994       177.179993    
   404.000000       177.285004    
   404.100006       178.154999    
   404.200012       178.304993    
   404.299988       178.397003    
   404.399994       177.919006    
   404.500000       177.815002    
   404.600006       177.955002    
   404.700012       177.848007    
   404.799988       178.048004    
   404.899994       178.709000    
   405.000000       178.705002    
   405.100006       177.490997    
   405.200012       176.511002    
   405.299988       175.669998    
   405.399994       175.578995    
   405.500000       175.850998    
   405.600006       176.149002    
   405.700012       176.585007    
   405.799988       177.490997    
   405.899994       178.598007    
   406.000000       178.903000    
   406.100006       178.923004    
   406.200012       178.257004    
   406.299988       178.222000    
   406.399994       178.057999    
   406.500000       177.938004    
   406.600006       177.944000    
   406.700012       177.041000    
   406.799988       176.233002    
   406.899994       175.740005    
   407.000000       175.598999    
   407.100006       176.505997    
   407.200012       176.434998    
   407.299988       176.798996    
   407.399994       177.533005    
   407.500000       179.026993    
   407.600006       178.625000    
   407.700012       177.591995    
   407.799988       176.591003    
   407.899994       175.621994    
   408.000000       175.039001    
   408.100006       175.328995    
   408.200012       175.873001    
   408.299988       176.477005    
   408.399994       176.692993    
   408.500000       177.356003    
   408.600006       178.022003    
   408.700012       178.117996    
   408.799988       177.919006    
   408.899994       177.281006    
   409.000000       176.753006    
   409.100006       175.983002    
   409.200012       176.160995    
   409.299988       177.212006    
   409.399994       178.505005    
   409.500000       178.848007    
   409.600006       178.468002    
   409.700012       177.580994    
   409.799988       177.779999    
   409.899994       177.748001    
   410.000000       178.143005    
   410.100006       180.082001    
   410.200012       181.977997    
   410.299988       182.994995    
   410.399994       183.789001    
   410.500000       184.160004    
   410.600006       184.028000    
   410.700012       183.158997    
   410.799988       182.856995    
   410.899994       182.328003    
   411.000000       182.337006    
   411.100006       181.936996    
   411.200012       182.264999    
   411.299988       182.664001    
   411.399994       183.197998    
   411.500000       184.117996    
   411.600006       184.423004    
   411.700012       184.270004    
   411.799988       183.975006    
   411.899994       184.065994    
   412.000000       184.117004    
   412.100006       183.660995    
   412.200012       183.380005    
   412.299988       183.160004    
   412.399994       184.248993    
   412.500000       185.595993    
   412.600006       186.121002    
   412.700012       186.119003    
   412.799988       186.772995    
   412.899994       188.218002    
   413.000000       189.050995    
   413.100006       188.931000    
   413.200012       187.755005    
   413.299988       186.964005    
   413.399994       187.320999    
   413.500000       187.983994    
   413.600006       189.164001    
   413.700012       189.983002    
   413.799988       190.313004    
   413.899994       190.389999    
   414.000000       191.227997    
   414.100006       191.371002    
   414.200012       190.811996    
   414.299988       191.139999    
   414.399994       190.143005    
   414.500000       188.279007    
   414.600006       186.076996    
   414.700012       183.615997    
   414.799988       182.884003    
   414.899994       183.126999    
   415.000000       183.947006    
   415.100006       184.770996    
   415.200012       186.653000    
   415.299988       190.201004    
   415.399994       193.085999    
   415.500000       195.477005    
   415.600006       197.097000    
   415.700012       198.061005    
   415.799988       198.487000    
   415.899994       198.654007    
   416.000000       198.259995    
   416.100006       197.740997    
   416.200012       198.067001    
   416.299988       197.578003    
   416.399994       198.686005    
   416.500000       199.171997    
   416.600006       199.828995    
   416.700012       200.820007    
   416.799988       200.882996    
   416.899994       201.179993    
   417.000000       201.539001    
   417.100006       201.134003    
   417.200012       201.626999    
   417.299988       202.977005    
   417.399994       203.822006    
   417.500000       203.869995    
   417.600006       203.533997    
   417.700012       203.462006    
   417.799988       203.639999    
   417.899994       203.720001    
   418.000000       203.533997    
   418.100006       202.414001    
   418.200012       201.817993    
   418.299988       202.028000    
   418.399994       202.300995    
   418.500000       203.445999    
   418.600006       204.117004    
   418.700012       204.473999    
   418.799988       204.475998    
   418.899994       203.729996    
   419.000000       203.384995    
   419.100006       202.880005    
   419.200012       201.731003    
   419.299988       200.431000    
   419.399994       199.744003    
   419.500000       199.419006    
   419.600006       199.798004    
   419.700012       198.608002    
   419.799988       197.531006    
   419.899994       197.841003    
   420.000000       199.248001    
   420.100006       201.046997    
   420.200012       200.983002    
   420.299988       199.772995    
   420.399994       199.108002    
   420.500000       198.903000    
   420.600006       198.770004    
   420.700012       197.906998    
   420.799988       197.617004    
   420.899994       198.337997    
   421.000000       199.188995    
   421.100006       199.173004    
   421.200012       197.869995    
   421.299988       197.078995    
   421.399994       197.188995    
   421.500000       197.535995    
   421.600006       197.393997    
   421.700012       197.362000    
   421.799988       197.276993    
   421.899994       196.990997    
   422.000000       196.125000    
   422.100006       194.473999    
   422.200012       193.835999    
   422.299988       194.028000    
   422.399994       194.957993    
   422.500000       195.688004    
   422.600006       195.024994    
   422.700012       194.774994    
   422.799988       194.705994    
   422.899994       194.078995    
   423.000000       194.175995    
   423.100006       195.169006    
   423.200012       195.408005    
   423.299988       195.492004    
   423.399994       194.755005    
   423.500000       193.983002    
   423.600006       193.669998    
   423.700012       193.878998    
   423.799988       193.914993    
   423.899994       194.826004    
   424.000000       194.591003    
   424.100006       195.065002    
   424.200012       194.039993    
   424.299988       193.417999    
   424.399994       192.822998    
   424.500000       192.156998    
   424.600006       191.960999    
   424.700012       192.990005    
   424.799988       193.944000    
   424.899994       194.216995    
   425.000000       193.647995    
   425.100006       193.182007    
   425.200012       191.865997    
   425.299988       190.619003    
   425.399994       189.557007    
   425.500000       188.727005    
   425.600006       188.332993    
   425.700012       186.725006    
   425.799988       184.679993    
   425.899994       183.621994    
   426.000000       183.994003    
   426.100006       185.505997    
   426.200012       185.817993    
   426.299988       185.675003    
   426.399994       185.944000    
   426.500000       187.442993    
   426.600006       188.345001    
   426.700012       189.057007    
   426.799988       189.018997    
   426.899994       187.804001    
   427.000000       186.587997    
   427.100006       186.757004    
   427.200012       187.050003    
   427.299988       187.809006    
   427.399994       188.104996    
   427.500000       188.483002    
   427.600006       188.350998    
   427.700012       187.746994    
   427.799988       187.621002    
   427.899994       187.201004    
   428.000000       186.115005    
   428.100006       184.878998    
   428.200012       183.147995    
   428.299988       181.561005    
   428.399994       180.667007    
   428.500000       180.261002    
   428.600006       180.253998    
   428.700012       179.830002    
   428.799988       179.806000    
   428.899994       180.860992    
   429.000000       183.160995    
   429.100006       185.207993    
   429.200012       185.593002    
   429.299988       185.373993    
   429.399994       185.498993    
   429.500000       186.664993    
   429.600006       187.513000    
   429.700012       187.330002    
   429.799988       186.507004    
   429.899994       186.246002    
   430.000000       187.358002    
   430.100006       188.397003    
   430.200012       187.891998    
   430.299988       186.843002    
   430.399994       186.608994    
   430.500000       186.212997    
   430.600006       186.412003    
   430.700012       186.882996    
   430.799988       187.078003    
   430.899994       185.436005    
   431.000000       184.681000    
   431.100006       184.893005    
   431.200012       185.591995    
   431.299988       186.061996    
   431.399994       186.626007    
   431.500000       188.673996    
   431.600006       190.677994    
   431.700012       192.097000    
   431.799988       192.746994    
   431.899994       192.141998    
   432.000000       191.108994    
   432.100006       190.600998    
   432.200012       191.576996    
   432.299988       191.516006    
   432.399994       191.917999    
   432.500000       193.100006    
   432.600006       194.820999    
   432.700012       197.436005    
   432.799988       198.197006    
   432.899994       199.281006    
   433.000000       200.574997    
   433.100006       202.412003    
   433.200012       203.035004    
   433.299988       202.763000    
   433.399994       203.076004    
   433.500000       202.731995    
   433.600006       203.218002    
   433.700012       203.947006    
   433.799988       204.585007    
   433.899994       205.117004    
   434.000000       206.289993    
   434.100006       207.908005    
   434.200012       210.205002    
   434.299988       211.953995    
   434.399994       212.408997    
   434.500000       211.947998    
   434.600006       211.074005    
   434.700012       210.091003    
   434.799988       209.052002    
   434.899994       207.612000    
   435.000000       208.582993    
   435.100006       209.979004    
   435.200012       210.388000    
   435.299988       210.649994    
   435.399994       210.229996    
   435.500000       209.880997    
   435.600006       210.195007    
   435.700012       210.654007    
   435.799988       210.684006    
   435.899994       209.923996    
   436.000000       209.201004    
   436.100006       209.005997    
   436.200012       209.516998    
   436.299988       209.960007    
   436.399994       209.287994    
   436.500000       207.371994    
   436.600006       206.119003    
   436.700012       204.468002    
   436.799988       202.843002    
   436.899994       201.063004    
   437.000000       199.975998    
   437.100006       200.223007    
   437.200012       199.919006    
   437.299988       199.139999    
   437.399994       197.841003    
   437.500000       195.576996    
   437.600006       194.134003    
   437.700012       192.822998    
   437.799988       191.167007    
   437.899994       190.617004    
   438.000000       190.750000    
   438.100006       189.973007    
   438.200012       188.587006    
   438.299988       187.371002    
   438.399994       186.248993    
   438.500000       184.912994    
   438.600006       184.485992    
   438.700012       185.380005    
   438.799988       187.057999    
   438.899994       189.843994    
   439.000000       192.203003    
   439.100006       193.675995    
   439.200012       194.046997    
   439.299988       194.175995    
   439.399994       195.194000    
   439.500000       196.570999    
   439.600006       196.869995    
   439.700012       196.563004    
   439.799988       197.787994    
   439.899994       201.865005    
   440.000000       203.557007    
   440.100006       204.251999    
   440.200012       204.516998    
   440.299988       204.988998    
   440.399994       205.653000    
   440.500000       206.481003    
   440.600006       206.350998    
   440.700012       205.712006    
   440.799988       205.759995    
   440.899994       205.524994    
   441.000000       205.617996    
   441.100006       205.636002    
   441.200012       206.175003    
   441.299988       206.673996    
   441.399994       206.973999    
   441.500000       207.548996    
   441.600006       206.966003    
   441.700012       206.781006    
   441.799988       206.565002    
   441.899994       205.908005    
   442.000000       205.817993    
   442.100006       205.533997    
   442.200012       205.750000    
   442.299988       205.319000    
   442.399994       205.843994    
   442.500000       205.988007    
   442.600006       205.645004    
   442.700012       205.011993    
   442.799988       204.212997    
   442.899994       203.778000    
   443.000000       203.421005    
   443.100006       203.772003    
   443.200012       204.772003    
   443.299988       206.380005    
   443.399994       206.869995    
   443.500000       207.003998    
   443.600006       207.048996    
   443.700012       206.261993    
   443.799988       206.061005    
   443.899994       205.764008    
   444.000000       206.837997    
   444.100006       207.518005    
   444.200012       208.102997    
   444.299988       208.061005    
   444.399994       207.031998    
   444.500000       206.376007    
   444.600006       206.639999    
   444.700012       207.138000    
   444.799988       206.628998    
   444.899994       205.662994    
   445.000000       205.294998    
   445.100006       205.270004    
   445.200012       205.126007    
   445.299988       205.850998    
   445.399994       205.716995    
   445.500000       205.511993    
   445.600006       205.903000    
   445.700012       205.975006    
   445.799988       205.412994    
   445.899994       204.809006    
   446.000000       204.608994    
   446.100006       204.360992    
   446.200012       204.134995    
   446.299988       204.916000    
   446.399994       205.718002    
   446.500000       205.399002    
   446.600006       204.942993    
   446.700012       204.154999    
   446.799988       203.408005    
   446.899994       203.830002    
   447.000000       204.878998    
   447.100006       205.307999    
   447.200012       205.117004    
   447.299988       204.106995    
   447.399994       203.274002    
   447.500000       203.638000    
   447.600006       204.011002    
   447.700012       203.432007    
   447.799988       202.628998    
   447.899994       202.457993    
   448.000000       202.837006    
   448.100006       203.973007    
   448.200012       203.755997    
   448.299988       202.574997    
   448.399994       202.147995    
   448.500000       202.565994    
   448.600006       203.013000    
   448.700012       203.057007    
   448.799988       203.647995    
   448.899994       203.662994    
   449.000000       203.699997    
   449.100006       204.444000    
   449.200012       205.526993    
   449.299988       205.641006    
   449.399994       205.188004    
   449.500000       204.369003    
   449.600006       204.531006    
   449.700012       205.750000    
   449.799988       207.130997    
   449.899994       208.229004    
   450.000000       208.449005    
   450.100006       207.957001    
   450.200012       206.602005    
   450.299988       205.278000    
   450.399994       204.513000    
   450.500000       203.705002    
   450.600006       202.675003    
   450.700012       202.641006    
   450.799988       202.348999    
   450.899994       201.341995    
   451.000000       200.817001    
   451.100006       200.294006    
   451.200012       200.216995    
   451.299988       200.272003    
   451.399994       200.481003    
   451.500000       200.951004    
   451.600006       200.382004    
   451.700012       199.233994    
   451.799988       197.865005    
   451.899994       196.455994    
   452.000000       196.179001    
   452.100006       195.384995    
   452.200012       194.195999    
   452.299988       193.990997    
   452.399994       194.979996    
   452.500000       196.138000    
   452.600006       197.061005    
   452.700012       197.222000    
   452.799988       197.666000    
   452.899994       198.242996    
   453.000000       198.115997    
   453.100006       198.117004    
   453.200012       199.076996    
   453.299988       199.873001    
   453.399994       200.505005    
   453.500000       201.468002    
   453.600006       202.395996    
   453.700012       203.244003    
   453.799988       205.046997    
   453.899994       206.240997    
   454.000000       206.968994    
   454.100006       207.089005    
   454.200012       206.718994    
   454.299988       206.360992    
   454.399994       206.830994    
   454.500000       207.417999    
   454.600006       207.929001    
   454.700012       207.210007    
   454.799988       205.490997    
   454.899994       203.630005    
   455.000000       202.552994    
   455.100006       202.477997    
   455.200012       201.093994    
   455.299988       198.748001    
   455.399994       197.647995    
   455.500000       198.235001    
   455.600006       198.695007    
   455.700012       198.806000    
   455.799988       198.498993    
   455.899994       197.828003    
   456.000000       196.815002    
   456.100006       195.707993    
   456.200012       195.968002    
   456.299988       196.572998    
   456.399994       197.317993    
   456.500000       197.772995    
   456.600006       197.589005    
   456.700012       198.212997    
   456.799988       197.481995    
   456.899994       195.570999    
   457.000000       194.136993    
   457.100006       193.621994    
   457.200012       193.307999    
   457.299988       193.246002    
   457.399994       193.770996    
   457.500000       194.729004    
   457.600006       195.975998    
   457.700012       197.283997    
   457.799988       197.574997    
   457.899994       196.703003    
   458.000000       197.048004    
   458.100006       198.419998    
   458.200012       198.891998    
   458.299988       198.466003    
   458.399994       197.731003    
   458.500000       197.524002    
   458.600006       197.440002    
   458.700012       197.084000    
   458.799988       196.781006    
   458.899994       196.050003    
   459.000000       195.091995    
   459.100006       195.710999    
   459.200012       197.776993    
   459.299988       200.016006    
   459.399994       200.662994    
   459.500000       200.263000    
   459.600006       201.059998    
   459.700012       201.714005    
   459.799988       202.164001    
   459.899994       202.595001    
   460.000000       203.205994    
   460.100006       202.942001    
   460.200012       202.311996    
   460.299988       201.744003    
   460.399994       201.240997    
   460.500000       200.477997    
   460.600006       200.028000    
   460.700012       199.554001    
   460.799988       198.598007    
   460.899994       196.761002    
   461.000000       195.796997    
   461.100006       194.578995    
   461.200012       194.791000    
   461.299988       195.632996    
   461.399994       196.147995    
   461.500000       195.975006    
   461.600006       195.653000    
   461.700012       196.018005    
   461.799988       196.289001    
   461.899994       196.770996    
   462.000000       196.541000    
   462.100006       195.992004    
   462.200012       196.330994    
   462.299988       195.931000    
   462.399994       195.018005    
   462.500000       193.320999    
   462.600006       191.550995    
   462.700012       190.240005    
   462.799988       190.492996    
   462.899994       192.380005    
   463.000000       192.153000    
   463.100006       191.082001    
   463.200012       189.688995    
   463.299988       188.817001    
   463.399994       188.600998    
   463.500000       188.582993    
   463.600006       188.705994    
   463.700012       188.569000    
   463.799988       187.598007    
   463.899994       186.432999    
   464.000000       186.158997    
   464.100006       186.509003    
   464.200012       187.285995    
   464.299988       187.936996    
   464.399994       188.893997    
   464.500000       190.276001    
   464.600006       191.501007    
   464.700012       191.798004    
   464.799988       191.578003    
   464.899994       190.865005    
   465.000000       191.639008    
   465.100006       192.783997    
   465.200012       192.845001    
   465.299988       192.669006    
   465.399994       193.001007    
   465.500000       194.076996    
   465.600006       194.953003    
   465.700012       194.731003    
   465.799988       194.914993    
   465.899994       194.632004    
   466.000000       194.787994    
   466.100006       195.860992    
   466.200012       196.203003    
   466.299988       196.214005    
   466.399994       196.621994    
   466.500000       196.261993    
   466.600006       196.606995    
   466.700012       197.498993    
   466.799988       197.431000    
   466.899994       197.227005    
   467.000000       197.175995    
   467.100006       197.626007    
   467.200012       198.738998    
   467.299988       200.039993    
   467.399994       201.382004    
   467.500000       202.285995    
   467.600006       202.957001    
   467.700012       203.253998    
   467.799988       202.608002    
   467.899994       202.707993    
   468.000000       202.772003    
   468.100006       203.723999    
   468.200012       204.300003    
   468.299988       204.563004    
   468.399994       204.369995    
   468.500000       203.445999    
   468.600006       202.623993    
   468.700012       202.358994    
   468.799988       202.166000    
   468.899994       202.382004    
   469.000000       202.876999    
   469.100006       202.906006    
   469.200012       202.460999    
   469.299988       201.167999    
   469.399994       200.513000    
   469.500000       200.544006    
   469.600006       199.947998    
   469.700012       198.876999    
   469.799988       198.574005    
   469.899994       198.533997    
   470.000000       198.684998    
   470.100006       197.479004    
   470.200012       196.460999    
   470.299988       195.585999    
   470.399994       195.994003    
   470.500000       196.832001    
   470.600006       197.098007    
   470.700012       197.341995    
   470.799988       197.783005    
   470.899994       199.177002    
   471.000000       200.470993    
   471.100006       201.707001    
   471.200012       202.235001    
   471.299988       202.268005    
   471.399994       202.244995    
   471.500000       202.136993    
   471.600006       202.132996    
   471.700012       202.779007    
   471.799988       203.891998    
   471.899994       204.175003    
   472.000000       204.557007    
   472.100006       204.472000    
   472.200012       203.796997    
   472.299988       203.110992    
   472.399994       203.126999    
   472.500000       203.248993    
   472.600006       203.199005    
   472.700012       203.695007    
   472.799988       203.378998    
   472.899994       201.817001    
   473.000000       200.835007    
   473.100006       200.324005    
   473.200012       200.039993    
   473.299988       199.350998    
   473.399994       198.434006    
   473.500000       197.542999    
   473.600006       196.776993    
   473.700012       196.115997    
   473.799988       196.097000    
   473.899994       196.483002    
   474.000000       196.800003    
   474.100006       196.682007    
   474.200012       196.871002    
   474.299988       197.580002    
   474.399994       198.427994    
   474.500000       199.947998    
   474.600006       202.009003    
   474.700012       204.223007    
   474.799988       205.207001    
   474.899994       204.792999    
   475.000000       204.936996    
   475.100006       203.431000    
   475.200012       202.494003    
   475.299988       203.164001    
   475.399994       203.725998    
   475.500000       204.195999    
   475.600006       203.977005    
   475.700012       204.011002    
   475.799988       204.102997    
   475.899994       204.432007    
   476.000000       204.500000    
   476.100006       203.059998    
   476.200012       201.487000    
   476.299988       199.643997    
   476.399994       198.190994    
   476.500000       197.960007    
   476.600006       197.768997    
   476.700012       196.841995    
   476.799988       196.710007    
   476.899994       196.597000    
   477.000000       196.947006    
   477.100006       198.235992    
   477.200012       198.673004    
   477.299988       198.501007    
   477.399994       198.106995    
   477.500000       197.410004    
   477.600006       197.563995    
   477.700012       197.026001    
   477.799988       196.173996    
   477.899994       194.513000    
   478.000000       193.697006    
   478.100006       193.177994    
   478.200012       193.632996    
   478.299988       193.811996    
   478.399994       194.940994    
   478.500000       195.791000    
   478.600006       196.214005    
   478.700012       196.520004    
   478.799988       195.959000    
   478.899994       195.408997    
   479.000000       194.776001    
   479.100006       193.309006    
   479.200012       191.649994    
   479.299988       190.550003    
   479.399994       190.528000    
   479.500000       191.199005    
   479.600006       191.891006    
   479.700012       193.085007    
   479.799988       193.281998    
   479.899994       192.893997    
   480.000000       193.259003    
   480.100006       194.283997    
   480.200012       194.251007    
   480.299988       193.326996    
   480.399994       192.393997    
   480.500000       191.050003    
   480.600006       190.492996    
   480.700012       190.744995    
   480.799988       192.063004    
   480.899994       193.248001    
   481.000000       193.630005    
   481.100006       193.434006    
   481.200012       193.856995    
   481.299988       194.822006    
   481.399994       194.522003    
   481.500000       194.054001    
   481.600006       193.281006    
   481.700012       193.005005    
   481.799988       193.164001    
   481.899994       193.009995    
   482.000000       192.703995    
   482.100006       193.466003    
   482.200012       194.141006    
   482.299988       194.501007    
   482.399994       195.078003    
   482.500000       196.250000    
   482.600006       197.332001    
   482.700012       198.276001    
   482.799988       199.526993    
   482.899994       200.802002    
   483.000000       202.524994    
   483.100006       204.468994    
   483.200012       206.375000    
   483.299988       207.682999    
   483.399994       208.173996    
   483.500000       208.895996    
   483.600006       210.718002    
   483.700012       212.576004    
   483.799988       213.162003    
   483.899994       213.175995    
   484.000000       213.464996    
   484.100006       214.350998    
   484.200012       215.270004    
   484.299988       215.667007    
   484.399994       215.574997    
   484.500000       215.938004    
   484.600006       216.380005    
   484.700012       217.292007    
   484.799988       218.089005    
   484.899994       218.257004    
   485.000000       218.962997    
   485.100006       219.936005    
   485.200012       220.033997    
   485.299988       219.839005    
   485.399994       219.945007    
   485.500000       219.100006    
   485.600006       218.240997    
   485.700012       217.910004    
   485.799988       218.020004    
   485.899994       218.173996    
   486.000000       217.623993    
   486.100006       217.595001    
   486.200012       217.945007    
   486.299988       218.003006    
   486.399994       217.886993    
   486.500000       217.587006    
   486.600006       217.505997    
   486.700012       216.462006    
   486.799988       215.427002    
   486.899994       214.682999    
   487.000000       215.119995    
   487.100006       215.626007    
   487.200012       216.464996    
   487.299988       217.570999    
   487.399994       218.149994    
   487.500000       218.462997    
   487.600006       218.067001    
   487.700012       217.643005    
   487.799988       216.880997    
   487.899994       215.638000    
   488.000000       214.177994    
   488.100006       211.901001    
   488.200012       210.039001    
   488.299988       208.837997    
   488.399994       208.819000    
   488.500000       208.535995    
   488.600006       208.130997    
   488.700012       208.003998    
   488.799988       207.856003    
   488.899994       207.783005    
   489.000000       206.996994    
   489.100006       206.345001    
   489.200012       206.998001    
   489.299988       206.931000    
   489.399994       206.139008    
   489.500000       204.970993    
   489.600006       205.388000    
   489.700012       206.087006    
   489.799988       206.677002    
   489.899994       207.580002    
   490.000000       208.794998    
   490.100006       210.119995    
   490.200012       210.348999    
   490.299988       209.871994    
   490.399994       209.315994    
   490.500000       207.957001    
   490.600006       206.938995    
   490.700012       205.483994    
   490.799988       204.173004    
   490.899994       203.337997    
   491.000000       202.554993    
   491.100006       201.692001    
   491.200012       200.843994    
   491.299988       199.669006    
   491.399994       198.395996    
   491.500000       197.867996    
   491.600006       197.593994    
   491.700012       197.636002    
   491.799988       197.610001    
   491.899994       197.175003    
   492.000000       197.949997    
   492.100006       199.916000    
   492.200012       200.227997    
   492.299988       200.923004    
   492.399994       202.205002    
   492.500000       203.072006    
   492.600006       203.186996    
   492.700012       203.453003    
   492.799988       202.979996    
   492.899994       203.113007    
   493.000000       203.591003    
   493.100006       203.526001    
   493.200012       204.173004    
   493.299988       204.787003    
   493.399994       205.610001    
   493.500000       206.404999    
   493.600006       207.214005    
   493.700012       208.563004    
   493.799988       208.843994    
   493.899994       209.376007    
   494.000000       209.707001    
   494.100006       209.785995    
   494.200012       208.720993    
   494.299988       206.259003    
   494.399994       205.501007    
   494.500000       205.520996    
   494.600006       205.546005    
   494.700012       205.039993    
   494.799988       205.227997    
   494.899994       206.660004    
   495.000000       206.962006    
   495.100006       206.501999    
   495.200012       206.121002    
   495.299988       206.382996    
   495.399994       206.789001    
   495.500000       206.205994    
   495.600006       205.046005    
   495.700012       204.494003    
   495.799988       203.688004    
   495.899994       203.824997    
   496.000000       204.287994    
   496.100006       204.186996    
   496.200012       204.257004    
   496.299988       205.044998    
   496.399994       206.222000    
   496.500000       206.901993    
   496.600006       207.065002    
   496.700012       206.981003    
   496.799988       206.938004    
   496.899994       207.481995    
   497.000000       207.621002    
   497.100006       208.141006    
   497.200012       207.643997    
   497.299988       205.787003    
   497.399994       204.632996    
   497.500000       203.798004    
   497.600006       204.136002    
   497.700012       204.195999    
   497.799988       203.815994    
   497.899994       203.716003    
   498.000000       204.072998    
   498.100006       203.414993    
   498.200012       202.979004    
   498.299988       203.022995    
   498.399994       203.016006    
   498.500000       202.766998    
   498.600006       202.697006    
   498.700012       202.923004    
   498.799988       203.315002    
   498.899994       203.753998    
   499.000000       203.569000    
   499.100006       203.707001    
   499.200012       205.089996    
   499.299988       206.639999    
   499.399994       207.160995    
   499.500000       207.386002    
   499.600006       207.287003    
   499.700012       208.100998    
   499.799988       209.645996    
   499.899994       211.610001    
   500.000000       212.759003    
   500.100006       213.130997    
   500.200012       213.703995    
   500.299988       214.722000    
   500.399994       216.011993    
   500.500000       216.994995    
   500.600006       216.921005    
   500.700012       217.546005    
   500.799988       218.490005    
   500.899994       219.410995    
   501.000000       219.763000    
   501.100006       218.921005    
   501.200012       217.695999    
   501.299988       217.371002    
   501.399994       218.179001    
   501.500000       219.311996    
   501.600006       220.179001    
   501.700012       220.266006    
   501.799988       220.852005    
   501.899994       221.565002    
   502.000000       221.628006    
   502.100006       221.944000    
   502.200012       221.283997    
   502.299988       220.572006    
   502.399994       220.876007    
   502.500000       221.781006    
   502.600006       221.973999    
   502.700012       220.651993    
   502.799988       218.871002    
   502.899994       218.220001    
   503.000000       218.580994    
   503.100006       219.238998    
   503.200012       218.455994    
   503.299988       217.335007    
   503.399994       216.360992    
   503.500000       215.835999    
   503.600006       214.690994    
   503.700012       213.472000    
   503.799988       213.300003    
   503.899994       213.113007    
   504.000000       212.464996    
   504.100006       210.876999    
   504.200012       210.052994    
   504.299988       209.223999    
   504.399994       208.067993    
   504.500000       208.166000    
   504.600006       208.466003    
   504.700012       208.667999    
   504.799988       208.503998    
   504.899994       207.899994    
   505.000000       207.442993    
   505.100006       207.733002    
   505.200012       208.705002    
   505.299988       209.869995    
   505.399994       209.841003    
   505.500000       209.906006    
   505.600006       210.606995    
   505.700012       212.304993    
   505.799988       213.962997    
   505.899994       214.487000    
   506.000000       213.464996    
   506.100006       212.287003    
   506.200012       211.718002    
   506.299988       210.554993    
   506.399994       210.307007    
   506.500000       210.328995    
   506.600006       210.112000    
   506.700012       209.384995    
   506.799988       208.843994    
   506.899994       209.410995    
   507.000000       210.128006    
   507.100006       210.022003    
   507.200012       209.300995    
   507.299988       209.750000    
   507.399994       210.729996    
   507.500000       210.632004    
   507.600006       209.520996    
   507.700012       208.070999    
   507.799988       207.356995    
   507.899994       207.278000    
   508.000000       207.205994    
   508.100006       207.449997    
   508.200012       207.223007    
   508.299988       207.139008    
   508.399994       207.173996    
   508.500000       207.378998    
   508.600006       207.970993    
   508.700012       208.526001    
   508.799988       208.647995    
   508.899994       208.143997    
   509.000000       208.022995    
   509.100006       208.653000    
   509.200012       209.731995    
   509.299988       210.016998    
   509.399994       209.677002    
   509.500000       208.445999    
   509.600006       208.365005    
   509.700012       208.319000    
   509.799988       208.468002    
   509.899994       209.261002    
   510.000000       210.397003    
   510.100006       211.240997    
   510.200012       211.688995    
   510.299988       212.457001    
   510.399994       213.936005    
   510.500000       216.248001    
   510.600006       217.660995    
   510.700012       219.078995    
   510.799988       218.511002    
   510.899994       217.585007    
   511.000000       217.608002    
   511.100006       217.949997    
   511.200012       218.052994    
   511.299988       217.378006    
   511.399994       216.147995    
   511.500000       215.302994    
   511.600006       215.423996    
   511.700012       216.016998    
   511.799988       217.014999    
   511.899994       218.544998    
   512.000000       219.255005    
   512.099976       219.615997    
   512.200012       220.337006    
   512.299988       221.658997    
   512.400024       222.192001    
   512.500000       221.755997    
   512.599976       221.278000    
   512.700012       221.104996    
   512.799988       221.121994    
   512.900024       220.541000    
   513.000000       220.617004    
   513.099976       220.561996    
   513.200012       220.274994    
   513.299988       219.964996    
   513.400024       220.214996    
   513.500000       221.035004    
   513.599976       221.705994    
   513.700012       221.865005    
   513.799988       222.393005    
   513.900024       223.744995    
   514.000000       225.166000    
   514.099976       226.886002    
   514.200012       227.649994    
   514.299988       227.279007    
   514.400024       227.246002    
   514.500000       227.145996    
   514.599976       227.369003    
   514.700012       227.498993    
   514.799988       227.453003    
   514.900024       226.576996    
   515.000000       226.501007    
   515.099976       227.264999    
   515.200012       227.220993    
   515.299988       226.274994    
   515.400024       226.052002    
   515.500000       225.727005    
   515.599976       226.175995    
   515.700012       226.744003    
   515.799988       227.281006    
   515.900024       228.138000    
   516.000000       228.123001    
   516.099976       228.128998    
   516.200012       228.048004    
   516.299988       227.848999    
   516.400024       227.938004    
   516.500000       228.470993    
   516.599976       228.595993    
   516.700012       228.535004    
   516.799988       227.962997    
   516.900024       226.895996    
   517.000000       225.473999    
   517.099976       223.231003    
   517.200012       222.393005    
   517.299988       221.270004    
   517.400024       220.955002    
   517.500000       221.149994    
   517.599976       221.104996    
   517.700012       220.630997    
   517.799988       220.722000    
   517.900024       222.001007    
   518.000000       221.641998    
   518.099976       220.294998    
   518.200012       219.800003    
   518.299988       219.656006    
   518.400024       219.449005    
   518.500000       219.087006    
   518.599976       218.078995    
   518.700012       216.998001    
   518.799988       215.960007    
   518.900024       214.485992    
   519.000000       214.214996    
   519.099976       214.445007    
   519.200012       214.852005    
   519.299988       215.345993    
   519.400024       216.408005    
   519.500000       217.662994    
   519.599976       218.074005    
   519.700012       218.401993    
   519.799988       218.410004    
   519.900024       219.263000    
   520.000000       219.714005    
   520.099976       220.276993    
   520.200012       220.509003    
   520.299988       219.511993    
   520.400024       219.003998    
   520.500000       218.703995    
   520.599976       219.358002    
   520.700012       220.584000    
   520.799988       222.018997    
   520.900024       222.347000    
   521.000000       221.815002    
   521.099976       221.537994    
   521.200012       222.453995    
   521.299988       223.531998    
   521.400024       224.141998    
   521.500000       224.177002    
   521.599976       223.037003    
   521.700012       222.186996    
   521.799988       222.130997    
   521.900024       222.347000    
   522.000000       222.496002    
   522.099976       222.867004    
   522.200012       222.220993    
   522.299988       221.625000    
   522.400024       222.399994    
   522.500000       224.220993    
   522.599976       225.218994    
   522.700012       225.645004    
   522.799988       225.147003    
   522.900024       223.373993    
   523.000000       221.496002    
   523.099976       220.169006    
   523.200012       219.412994    
   523.299988       219.020996    
   523.400024       218.979004    
   523.500000       218.994995    
   523.599976       218.925003    
   523.700012       218.906006    
   523.799988       218.860992    
   523.900024       219.481995    
   524.000000       220.542999    
   524.099976       221.337997    
   524.200012       221.065994    
   524.299988       220.884003    
   524.400024       220.623001    
   524.500000       220.985992    
   524.599976       221.442001    
   524.700012       221.337006    
   524.799988       220.645996    
   524.900024       220.690002    
   525.000000       221.479996    
   525.099976       221.712006    
   525.200012       221.382004    
   525.299988       220.934006    
   525.400024       220.391006    
   525.500000       219.643005    
   525.599976       218.820999    
   525.700012       217.679001    
   525.799988       216.233994    
   525.900024       215.494003    
   526.000000       215.393005    
   526.099976       215.292007    
   526.200012       216.386993    
   526.299988       218.011002    
   526.400024       218.110001    
   526.500000       218.526993    
   526.599976       218.699005    
   526.700012       219.865997    
   526.799988       220.339996    
   526.900024       219.492004    
   527.000000       217.565994    
   527.099976       215.518997    
   527.200012       214.216995    
   527.299988       212.737000    
   527.400024       212.270004    
   527.500000       212.858002    
   527.599976       213.076996    
   527.700012       213.725006    
   527.799988       215.190994    
   527.900024       217.186996    
   528.000000       218.246002    
   528.099976       218.199005    
   528.200012       218.121002    
   528.299988       218.266006    
   528.400024       219.354996    
   528.500000       219.757004    
   528.599976       219.212006    
   528.700012       219.537994    
   528.799988       220.505005    
   528.900024       220.938004    
   529.000000       221.106003    
   529.099976       222.328003    
   529.200012       223.584000    
   529.299988       225.041000    
   529.400024       225.899994    
   529.500000       226.528000    
   529.599976       226.914001    
   529.700012       225.975998    
   529.799988       224.779007    
   529.900024       223.007004    
   530.000000       222.559998    
   530.099976       222.468002    
   530.200012       222.727997    
   530.299988       222.932999    
   530.400024       223.061996    
   530.500000       223.949997    
   530.599976       224.973007    
   530.700012       225.582993    
   530.799988       225.574997    
   530.900024       225.410995    
   531.000000       225.177994    
   531.099976       225.134995    
   531.200012       225.235992    
   531.299988       224.968994    
   531.400024       224.893005    
   531.500000       225.255005    
   531.599976       226.080002    
   531.700012       227.304993    
   531.799988       227.712997    
   531.900024       227.718002    
   532.000000       227.899002    
   532.099976       228.253998    
   532.200012       228.403000    
   532.299988       228.022003    
   532.400024       227.266998    
   532.500000       226.570007    
   532.599976       225.595993    
   532.700012       226.065994    
   532.799988       227.195007    
   532.900024       228.270996    
   533.000000       228.531006    
   533.099976       228.858002    
   533.200012       229.283997    
   533.299988       230.675995    
   533.400024       232.018997    
   533.500000       233.184998    
   533.599976       234.026001    
   533.700012       235.460999    
   533.799988       236.311005    
   533.900024       236.195007    
   534.000000       235.600006    
   534.099976       234.723007    
   534.200012       234.296997    
   534.299988       233.992996    
   534.400024       234.294006    
   534.500000       234.451004    
   534.599976       235.029999    
   534.700012       236.733002    
   534.799988       238.470001    
   534.900024       240.703003    
   535.000000       242.253006    
   535.099976       243.061996    
   535.200012       243.057999    
   535.299988       243.214005    
   535.400024       243.852997    
   535.500000       245.184006    
   535.599976       246.123001    
   535.700012       246.022995    
   535.799988       246.348999    
   535.900024       247.542999    
   536.000000       247.858002    
   536.099976       246.360001    
   536.200012       245.003006    
   536.299988       243.587997    
   536.400024       241.979996    
   536.500000       240.867004    
   536.599976       239.720993    
   536.700012       237.908997    
   536.799988       236.835007    
   536.900024       236.522995    
   537.000000       236.824005    
   537.099976       237.608994    
   537.200012       238.216003    
   537.299988       238.347000    
   537.400024       238.421997    
   537.500000       238.177994    
   537.599976       237.908005    
   537.700012       237.934006    
   537.799988       238.158005    
   537.900024       237.673004    
   538.000000       236.761993    
   538.099976       236.533005    
   538.200012       236.772995    
   538.299988       236.701996    
   538.400024       237.406998    
   538.500000       237.917999    
   538.599976       237.529999    
   538.700012       236.757004    
   538.799988       235.393005    
   538.900024       233.432007    
   539.000000       232.498001    
   539.099976       233.600998    
   539.200012       233.630005    
   539.299988       233.690002    
   539.400024       234.209000    
   539.500000       234.514999    
   539.599976       234.399994    
   539.700012       234.503998    
   539.799988       235.029999    
   539.900024       236.475998    
   540.000000       237.436996    
   540.099976       237.947006    
   540.200012       238.473999    
   540.299988       239.085999    
   540.400024       238.917007    
   540.500000       238.701996    
   540.599976       238.763000    
   540.700012       238.507996    
   540.799988       238.649002    
   540.900024       239.423996    
   541.000000       240.042007    
   541.099976       240.266006    
   541.200012       239.654999    
   541.299988       238.904007    
   541.400024       238.369003    
   541.500000       237.250000    
   541.599976       236.261002    
   541.700012       234.699005    
   541.799988       234.268005    
   541.900024       233.945999    
   542.000000       234.074005    
   542.099976       235.445999    
   542.200012       235.807999    
   542.299988       235.873993    
   542.400024       236.186005    
   542.500000       236.904007    
   542.599976       237.940994    
   542.700012       238.401993    
   542.799988       238.531998    
   542.900024       239.080994    
   543.000000       239.285004    
   543.099976       239.074997    
   543.200012       239.623001    
   543.299988       240.598007    
   543.400024       240.968994    
   543.500000       240.669998    
   543.599976       240.593002    
   543.700012       241.912003    
   543.799988       243.393005    
   543.900024       244.257004    
   544.000000       245.173004    
   544.099976       246.533005    
   544.200012       247.848999    
   544.299988       248.615005    
   544.400024       248.598007    
   544.500000       248.106003    
   544.599976       247.554993    
   544.700012       246.794006    
   544.799988       246.292007    
   544.900024       246.186005    
   545.000000       246.231003    
   545.099976       246.000000    
   545.200012       246.464996    
   545.299988       247.296997    
   545.400024       248.641998    
   545.500000       249.104996    
   545.599976       248.968994    
   545.700012       249.035004    
   545.799988       249.395004    
   545.900024       249.994003    
   546.000000       249.725006    
   546.099976       248.009003    
   546.200012       246.354004    
   546.299988       244.300995    
   546.400024       243.210999    
   546.500000       242.751999    
   546.599976       242.526001    
   546.700012       242.490005    
   546.799988       241.875000    
   546.900024       242.080994    
   547.000000       241.759995    
   547.099976       241.335007    
   547.200012       241.408005    
   547.299988       241.257996    
   547.400024       240.358994    
   547.500000       239.141006    
   547.599976       238.460007    
   547.700012       239.296005    
   547.799988       240.729996    
   547.900024       241.768005    
   548.000000       242.210999    
   548.099976       242.959000    
   548.200012       244.266006    
   548.299988       245.925995    
   548.400024       246.858994    
   548.500000       247.578003    
   548.599976       248.615997    
   548.700012       249.455994    
   548.799988       248.959000    
   548.900024       247.572006    
   549.000000       248.113998    
   549.099976       250.453995    
   549.200012       252.503998    
   549.299988       252.886002    
   549.400024       253.554001    
   549.500000       254.257996    
   549.599976       254.753998    
   549.700012       255.175995    
   549.799988       255.679001    
   549.900024       256.509003    
   550.000000       256.925995    
   550.099976       257.253998    
   550.200012       256.743011    
   550.299988       255.768005    
   550.400024       255.750000    
   550.500000       256.092010    
   550.599976       256.777008    
   550.700012       256.657990    
   550.799988       256.989990    
   550.900024       257.036011    
   551.000000       257.174011    
   551.099976       257.032990    
   551.200012       257.618011    
   551.299988       258.580994    
   551.400024       258.912994    
   551.500000       259.322998    
   551.599976       259.903992    
   551.700012       260.036011    
   551.799988       258.822998    
   551.900024       257.795013    
   552.000000       256.987000    
   552.099976       255.296997    
   552.200012       253.682999    
   552.299988       253.563004    
   552.400024       254.156998    
   552.500000       254.087997    
   552.599976       253.690994    
   552.700012       254.190002    
   552.799988       255.069000    
   552.900024       255.654007    
   553.000000       255.556000    
   553.099976       254.748993    
   553.200012       253.957993    
   553.299988       253.369003    
   553.400024       252.703995    
   553.500000       251.960007    
   553.599976       252.216995    
   553.700012       252.369995    
   553.799988       252.121002    
   553.900024       252.292007    
   554.000000       252.436996    
   554.099976       252.820999    
   554.200012       253.270996    
   554.299988       253.132996    
   554.400024       252.919998    
   554.500000       252.636002    
   554.599976       253.365997    
   554.700012       254.307007    
   554.799988       253.917999    
   554.900024       252.423004    
   555.000000       251.139999    
   555.099976       249.880005    
   555.200012       249.701996    
   555.299988       250.164001    
   555.400024       250.584000    
   555.500000       251.042007    
   555.599976       252.037003    
   555.700012       253.460999    
   555.799988       253.955994    
   555.900024       253.481995    
   556.000000       253.242996    
   556.099976       253.483994    
   556.200012       253.457993    
   556.299988       253.585007    
   556.400024       253.453995    
   556.500000       253.697006    
   556.599976       253.524994    
   556.700012       253.945999    
   556.799988       254.261002    
   556.900024       254.289001    
   557.000000       254.294998    
   557.099976       253.651001    
   557.200012       252.391998    
   557.299988       251.061996    
   557.400024       249.389008    
   557.500000       247.824005    
   557.599976       247.154007    
   557.700012       247.832001    
   557.799988       248.403000    
   557.900024       247.250000    
   558.000000       246.393997    
   558.099976       245.802994    
   558.200012       246.455002    
   558.299988       247.233002    
   558.400024       247.339996    
   558.500000       247.567993    
   558.599976       248.233994    
   558.700012       248.787003    
   558.799988       248.621994    
   558.900024       247.201004    
   559.000000       246.192993    
   559.099976       246.104004    
   559.200012       246.138000    
   559.299988       245.455994    
   559.400024       244.951996    
   559.500000       244.285995    
   559.599976       243.050995    
   559.700012       241.727997    
   559.799988       241.317993    
   559.900024       240.893005    
   560.000000       240.570999    
   560.099976       240.089005    
   560.200012       240.186996    
   560.299988       241.514999    
   560.400024       242.490005    
   560.500000       243.826996    
   560.599976       244.473007    
   560.700012       245.136993    
   560.799988       245.916000    
   560.900024       245.399002    
   561.000000       245.229996    
   561.099976       244.628998    
   561.200012       244.548004    
   561.299988       245.320007    
   561.400024       245.621994    
   561.500000       245.709000    
   561.599976       245.750000    
   561.700012       246.367996    
   561.799988       247.052994    
   561.900024       246.772003    
   562.000000       246.425003    
   562.099976       246.544998    
   562.200012       247.128998    
   562.299988       249.220001    
   562.400024       251.158005    
   562.500000       251.628006    
   562.599976       251.662003    
   562.700012       252.106995    
   562.799988       252.281006    
   562.900024       252.108994    
   563.000000       252.906006    
   563.099976       254.341003    
   563.200012       254.852005    
   563.299988       254.464996    
   563.400024       254.018005    
   563.500000       254.673996    
   563.599976       255.600998    
   563.700012       257.221985    
   563.799988       257.904999    
   563.900024       258.069000    
   564.000000       257.791992    
   564.099976       256.308990    
   564.200012       256.462006    
   564.299988       256.460999    
   564.400024       256.834015    
   564.500000       257.726013    
   564.599976       257.747986    
   564.700012       257.223999    
   564.799988       257.459991    
   564.900024       258.092987    
   565.000000       258.696014    
   565.099976       259.752014    
   565.200012       259.782990    
   565.299988       259.983002    
   565.400024       259.768005    
   565.500000       259.692993    
   565.599976       259.075989    
   565.700012       258.605988    
   565.799988       257.604004    
   565.900024       256.459015    
   566.000000       256.579010    
   566.099976       257.972992    
   566.200012       258.026001    
   566.299988       256.824005    
   566.400024       255.554993    
   566.500000       254.820007    
   566.599976       254.623993    
   566.700012       254.983994    
   566.799988       254.671997    
   566.900024       254.098007    
   567.000000       254.084000    
   567.099976       254.600998    
   567.200012       255.070007    
   567.299988       253.602005    
   567.400024       251.714005    
   567.500000       250.434998    
   567.599976       250.192993    
   567.700012       250.514008    
   567.799988       250.119003    
   567.900024       249.451004    
   568.000000       249.175995    
   568.099976       249.279007    
   568.200012       248.651993    
   568.299988       248.250000    
   568.400024       248.457993    
   568.500000       248.936996    
   568.599976       249.117004    
   568.700012       249.130997    
   568.799988       250.207001    
   568.900024       251.593002    
   569.000000       252.121994    
   569.099976       252.307007    
   569.200012       252.317001    
   569.299988       252.248001    
   569.400024       252.093994    
   569.500000       252.800003    
   569.599976       253.630005    
   569.700012       254.475998    
   569.799988       255.636002    
   569.900024       256.524994    
   570.000000       256.834991    
   570.099976       257.026001    
   570.200012       256.450989    
   570.299988       255.199997    
   570.400024       254.951996    
   570.500000       254.524002    
   570.599976       254.356995    
   570.700012       254.065002    
   570.799988       254.341003    
   570.900024       255.360001    
   571.000000       256.342987    
   571.099976       257.393005    
   571.200012       258.201996    
   571.299988       259.500000    
   571.400024       260.156006    
   571.500000       260.260010    
   571.599976       259.821991    
   571.700012       259.080994    
   571.799988       259.118988    
   571.900024       259.088989    
   572.000000       258.846008    
   572.099976       257.286987    
   572.200012       255.414001    
   572.299988       253.828003    
   572.400024       253.973007    
   572.500000       255.011002    
   572.599976       255.033997    
   572.700012       254.699997    
   572.799988       255.335007    
   572.900024       256.920990    
   573.000000       257.987000    
   573.099976       258.214996    
   573.200012       256.855011    
   573.299988       255.830994    
   573.400024       255.647995    
   573.500000       255.748993    
   573.599976       255.298996    
   573.700012       254.401001    
   573.799988       252.804001    
   573.900024       251.365005    
   574.000000       250.580002    
   574.099976       250.817001    
   574.200012       250.695007    
   574.299988       249.936005    
   574.400024       249.593994    
   574.500000       249.509995    
   574.599976       249.210999    
   574.700012       249.352997    
   574.799988       250.473007    
   574.900024       251.356003    
   575.000000       251.884003    
   575.099976       252.744995    
   575.200012       254.011002    
   575.299988       255.343002    
   575.400024       256.556000    
   575.500000       257.696014    
   575.599976       257.845001    
   575.700012       256.511993    
   575.799988       255.546997    
   575.900024       255.414993    
   576.000000       255.078003    
   576.099976       254.132996    
   576.200012       253.981995    
   576.299988       254.285995    
   576.400024       254.964996    
   576.500000       255.479996    
   576.599976       255.951996    
   576.700012       255.606995    
   576.799988       254.764999    
   576.900024       253.669998    
   577.000000       252.291000    
   577.099976       250.822006    
   577.200012       250.000000    
   577.299988       249.608002    
   577.400024       249.151001    
   577.500000       249.884995    
   577.599976       251.154007    
   577.700012       251.438995    
   577.799988       251.283997    
   577.900024       251.279007    
   578.000000       251.882004    
   578.099976       252.932007    
   578.200012       254.279999    
   578.299988       255.488998    
   578.400024       255.408005    
   578.500000       254.421005    
   578.599976       254.789001    
   578.700012       255.341995    
   578.799988       255.283005    
   578.900024       254.858994    
   579.000000       253.865997    
   579.099976       253.250000    
   579.200012       253.132004    
   579.299988       253.576996    
   579.400024       254.479004    
   579.500000       256.476990    
   579.599976       258.595001    
   579.700012       260.377014    
   579.799988       261.186005    
   579.900024       261.213013    
   580.000000       261.147003    
   580.099976       260.502014    
   580.200012       259.513000    
   580.299988       258.397003    
   580.400024       258.348999    
   580.500000       258.756012    
   580.599976       258.915009    
   580.700012       258.371002    
   580.799988       258.548004    
   580.900024       258.756012    
   581.000000       258.601013    
   581.099976       259.373993    
   581.200012       259.214996    
   581.299988       258.588989    
   581.400024       257.639008    
   581.500000       257.078003    
   581.599976       256.915009    
   581.700012       255.776993    
   581.799988       255.421005    
   581.900024       254.873993    
   582.000000       254.095001    
   582.099976       252.651993    
   582.200012       252.115005    
   582.299988       252.289993    
   582.400024       251.283005    
   582.500000       250.378006    
   582.599976       250.449997    
   582.700012       250.274994    
   582.799988       250.184998    
   582.900024       250.382996    
   583.000000       251.063004    
   583.099976       251.923004    
   583.200012       252.981003    
   583.299988       253.296005    
   583.400024       253.572006    
   583.500000       255.733002    
   583.599976       257.513000    
   583.700012       257.977997    
   583.799988       257.929993    
   583.900024       257.682007    
   584.000000       257.108002    
   584.099976       256.381012    
   584.200012       256.621002    
   584.299988       256.820007    
   584.400024       256.826996    
   584.500000       256.373993    
   584.599976       256.332001    
   584.700012       256.959015    
   584.799988       256.881989    
   584.900024       257.010010    
   585.000000       257.164001    
   585.099976       256.919006    
   585.200012       257.014008    
   585.299988       257.835999    
   585.400024       258.363007    
   585.500000       259.007996    
   585.599976       259.855988    
   585.700012       259.829010    
   585.799988       259.308990    
   585.900024       259.257996    
   586.000000       258.829010    
   586.099976       258.934998    
   586.200012       258.651001    
   586.299988       257.479004    
   586.400024       256.473999    
   586.500000       255.104004    
   586.599976       255.201996    
   586.700012       257.049011    
   586.799988       258.325012    
   586.900024       259.815002    
   587.000000       261.791992    
   587.099976       263.803986    
   587.200012       264.488007    
   587.299988       263.872986    
   587.400024       263.291992    
   587.500000       262.696014    
   587.599976       263.084015    
   587.700012       263.153992    
   587.799988       262.841003    
   587.900024       262.536011    
   588.000000       262.234009    
   588.099976       262.112000    
   588.200012       262.519989    
   588.299988       262.863007    
   588.400024       263.595001    
   588.500000       264.220001    
   588.599976       265.549011    
   588.700012       266.983002    
   588.799988       266.558990    
   588.900024       265.496002    
   589.000000       265.160004    
   589.099976       265.415009    
   589.200012       265.289001    
   589.299988       265.276001    
   589.400024       265.045990    
   589.500000       264.087006    
   589.599976       263.118988    
   589.700012       261.987000    
   589.799988       261.671997    
   589.900024       261.114990    
   590.000000       260.444000    
   590.099976       260.729004    
   590.200012       261.449005    
   590.299988       260.791992    
   590.400024       259.993988    
   590.500000       258.796997    
   590.599976       257.458008    
   590.700012       256.842987    
   590.799988       256.164001    
   590.900024       255.722000    
   591.000000       255.320007    
   591.099976       255.658005    
   591.200012       255.701996    
   591.299988       255.617996    
   591.400024       255.688995    
   591.500000       256.225006    
   591.599976       256.119995    
   591.700012       256.075012    
   591.799988       256.406006    
   591.900024       256.681000    
   592.000000       256.095001    
   592.099976       255.408997    
   592.200012       255.093994    
   592.299988       255.242996    
   592.400024       255.768997    
   592.500000       256.687012    
   592.599976       257.407990    
   592.700012       258.446991    
   592.799988       258.855988    
   592.900024       259.075012    
   593.000000       260.010010    
   593.099976       260.028015    
   593.200012       259.186005    
   593.299988       258.377014    
   593.400024       258.105011    
   593.500000       257.910004    
   593.599976       258.575012    
   593.700012       259.334015    
   593.799988       259.417999    
   593.900024       259.983002    
   594.000000       259.766998    
   594.099976       259.674011    
   594.200012       260.786987    
   594.299988       262.015015    
   594.400024       262.096985    
   594.500000       261.214996    
   594.599976       259.878998    
   594.700012       258.398010    
   594.799988       257.842010    
   594.900024       256.994995    
   595.000000       255.507996    
   595.099976       254.033997    
   595.200012       253.477997    
   595.299988       252.845993    
   595.400024       252.218994    
   595.500000       251.466003    
   595.599976       250.089996    
   595.700012       249.233002    
   595.799988       249.177002    
   595.900024       248.789993    
   596.000000       247.854004    
   596.099976       247.386993    
   596.200012       246.968002    
   596.299988       246.358994    
   596.400024       246.091003    
   596.500000       246.694000    
   596.599976       246.931000    
   596.700012       247.147003    
   596.799988       248.240997    
   596.900024       248.822006    
   597.000000       248.669006    
   597.099976       248.505997    
   597.200012       248.324005    
   597.299988       247.345993    
   597.400024       247.453003    
   597.500000       247.634003    
   597.599976       247.580002    
   597.700012       248.238998    
   597.799988       249.537003    
   597.900024       251.750000    
   598.000000       252.919006    
   598.099976       253.345001    
   598.200012       253.559006    
   598.299988       253.429001    
   598.400024       253.718002    
   598.500000       255.057999    
   598.599976       256.941010    
   598.700012       258.441986    
   598.799988       259.144012    
   598.900024       259.556000    
   599.000000       259.362000    
   599.099976       259.408997    
   599.200012       259.333008    
   599.299988       259.764008    
   599.400024       260.289001    
   599.500000       259.809998    
   599.599976       258.829987    
   599.700012       257.734009    
   599.799988       257.175995    
   599.900024       256.872009    
   600.000000       255.837006    
   600.099976       254.235992    
   600.200012       254.585007    
   600.299988       256.753998    
   600.400024       257.850006    
   600.500000       257.688995    
   600.599976       257.243011    
   600.700012       257.933990    
   600.799988       258.320007    
   600.900024       258.994995    
   601.000000       260.273010    
   601.099976       260.752014    
   601.200012       261.203003    
   601.299988       260.455994    
   601.400024       260.075012    
   601.500000       260.903992    
   601.599976       262.679993    
   601.700012       265.481995    
   601.799988       267.281006    
   601.900024       268.057007    
   602.000000       268.106995    
   602.099976       267.731995    
   602.200012       267.190002    
   602.299988       266.214996    
   602.400024       267.063995    
   602.500000       267.807007    
   602.599976       267.321014    
   602.700012       265.829987    
   602.799988       264.420013    
   602.900024       263.625000    
   603.000000       262.971008    
   603.099976       262.873993    
   603.200012       262.881012    
   603.299988       264.118011    
   603.400024       266.183014    
   603.500000       268.162994    
   603.599976       269.083008    
   603.700012       269.471985    
   603.799988       269.359985    
   603.900024       270.407990    
   604.000000       271.290985    
   604.099976       271.575012    
   604.200012       271.994995    
   604.299988       272.950012    
   604.400024       274.459015    
   604.500000       275.653015    
   604.599976       275.753998    
   604.700012       276.018005    
   604.799988       275.816010    
   604.900024       276.085999    
   605.000000       276.475006    
   605.099976       276.635986    
   605.200012       276.556000    
   605.299988       275.710999    
   605.400024       274.657013    
   605.500000       274.165009    
   605.599976       274.149994    
   605.700012       274.321014    
   605.799988       273.248993    
   605.900024       272.989014    
   606.000000       272.660004    
   606.099976       272.653992    
   606.200012       272.381989    
   606.299988       272.798004    
   606.400024       272.832001    
   606.500000       273.592987    
   606.599976       273.446014    
   606.700012       272.678009    
   606.799988       271.973999    
   606.900024       270.171997    
   607.000000       268.473999    
   607.099976       267.078003    
   607.200012       266.356995    
   607.299988       266.617004    
   607.400024       268.083008    
   607.500000       269.731995    
   607.599976       270.269989    
   607.700012       270.737000    
   607.799988       270.015015    
   607.900024       268.868011    
   608.000000       267.537994    
   608.099976       267.022003    
   608.200012       267.510986    
   608.299988       268.687012    
   608.400024       269.446014    
   608.500000       269.492004    
   608.599976       269.779999    
   608.700012       269.520996    
   608.799988       269.987000    
   608.900024       270.190002    
   609.000000       270.532990    
   609.099976       271.420013    
   609.200012       271.919006    
   609.299988       271.085999    
   609.400024       270.821991    
   609.500000       270.941986    
   609.599976       271.378998    
   609.700012       272.657013    
   609.799988       273.438995    
   609.900024       274.700989    
   610.000000       275.657013    
   610.099976       275.634003    
   610.200012       275.339996    
   610.299988       275.057007    
   610.400024       275.415009    
   610.500000       275.671997    
   610.599976       275.684998    
   610.700012       275.510010    
   610.799988       275.531006    
   610.900024       275.903992    
   611.000000       275.653015    
   611.099976       275.640991    
   611.200012       276.104004    
   611.299988       276.989990    
   611.400024       277.489014    
   611.500000       277.944000    
   611.599976       278.563995    
   611.700012       277.763000    
   611.799988       276.747986    
   611.900024       277.042999    
   612.000000       277.292999    
   612.099976       277.075989    
   612.200012       277.148010    
   612.299988       276.773987    
   612.400024       277.092987    
   612.500000       277.175995    
   612.599976       277.614014    
   612.700012       277.993011    
   612.799988       278.270996    
   612.900024       278.869995    
   613.000000       279.875000    
   613.099976       280.993988    
   613.200012       281.190002    
   613.299988       280.890991    
   613.400024       280.562012    
   613.500000       279.433014    
   613.599976       278.808014    
   613.700012       279.468994    
   613.799988       279.502014    
   613.900024       279.256989    
   614.000000       279.915985    
   614.099976       280.673004    
   614.200012       280.630005    
   614.299988       280.863007    
   614.400024       281.282013    
   614.500000       281.131012    
   614.599976       281.252991    
   614.700012       281.458008    
   614.799988       281.947998    
   614.900024       282.072998    
   615.000000       281.839996    
   615.099976       281.786011    
   615.200012       282.699005    
   615.299988       283.149994    
   615.400024       283.045013    
   615.500000       282.954010    
   615.599976       283.898987    
   615.700012       284.765991    
   615.799988       285.938995    
   615.900024       286.852997    
   616.000000       287.002014    
   616.099976       286.313995    
   616.200012       285.337006    
   616.299988       283.334015    
   616.400024       282.286987    
   616.500000       283.364990    
   616.599976       284.795990    
   616.700012       285.834015    
   616.799988       285.375000    
   616.900024       283.950012    
   617.000000       283.335999    
   617.099976       282.717010    
   617.200012       282.523010    
   617.299988       283.360992    
   617.400024       283.468994    
   617.500000       283.170013    
   617.599976       282.182007    
   617.700012       280.925995    
   617.799988       279.854004    
   617.900024       279.476990    
   618.000000       279.016998    
   618.099976       279.117004    
   618.200012       279.380005    
   618.299988       279.796997    
   618.400024       279.380005    
   618.500000       278.076996    
   618.599976       276.403015    
   618.700012       276.174011    
   618.799988       277.440002    
   618.900024       279.015015    
   619.000000       279.393005    
   619.099976       278.891998    
   619.200012       279.039001    
   619.299988       278.957001    
   619.400024       278.536987    
   619.500000       278.571991    
   619.599976       277.898987    
   619.700012       275.829987    
   619.799988       274.398010    
   619.900024       272.979004    
   620.000000       271.920013    
   620.099976       271.765991    
   620.200012       271.584991    
   620.299988       271.873993    
   620.400024       271.990997    
   620.500000       272.339996    
   620.599976       272.071014    
   620.700012       271.903992    
   620.799988       271.204010    
   620.900024       269.117004    
   621.000000       268.024994    
   621.099976       267.550995    
   621.200012       268.062988    
   621.299988       268.967010    
   621.400024       269.428009    
   621.500000       269.765015    
   621.599976       269.979004    
   621.700012       270.112000    
   621.799988       269.683014    
   621.900024       270.700989    
   622.000000       271.688995    
   622.099976       272.540985    
   622.200012       272.656006    
   622.299988       271.045013    
   622.400024       268.996002    
   622.500000       267.709015    
   622.599976       267.183990    
   622.700012       267.230988    
   622.799988       266.920990    
   622.900024       266.062988    
   623.000000       265.502991    
   623.099976       266.601990    
   623.200012       267.596008    
   623.299988       267.358002    
   623.400024       267.117004    
   623.500000       265.980011    
   623.599976       265.417999    
   623.700012       265.946014    
   623.799988       267.432007    
   623.900024       268.673004    
   624.000000       268.485992    
   624.099976       267.665985    
   624.200012       267.690002    
   624.299988       268.838989    
   624.400024       269.632996    
   624.500000       269.901001    
   624.599976       269.670013    
   624.700012       269.514008    
   624.799988       269.677002    
   624.900024       271.049988    
   625.000000       272.256012    
   625.099976       273.200012    
   625.200012       273.208008    
   625.299988       272.580994    
   625.400024       271.727997    
   625.500000       269.972992    
   625.599976       268.679993    
   625.700012       267.437012    
   625.799988       266.953003    
   625.900024       266.027008    
   626.000000       266.032013    
   626.099976       267.312988    
   626.200012       268.510010    
   626.299988       269.153015    
   626.400024       270.333008    
   626.500000       271.976013    
   626.599976       272.644989    
   626.700012       273.075012    
   626.799988       274.312012    
   626.900024       276.325012    
   627.000000       277.007996    
   627.099976       276.523987    
   627.200012       276.716003    
   627.299988       276.667999    
   627.400024       276.080994    
   627.500000       275.760986    
   627.599976       274.760986    
   627.700012       274.378998    
   627.799988       274.221985    
   627.900024       273.432007    
   628.000000       273.170990    
   628.099976       273.776001    
   628.200012       274.903992    
   628.299988       276.382996    
   628.400024       277.095001    
   628.500000       277.123993    
   628.599976       277.479004    
   628.700012       277.917999    
   628.799988       278.468994    
   628.900024       279.230011    
   629.000000       279.545990    
   629.099976       278.815002    
   629.200012       277.505005    
   629.299988       276.283997    
   629.400024       275.789001    
   629.500000       275.562012    
   629.599976       274.395996    
   629.700012       272.924011    
   629.799988       272.131012    
   629.900024       269.553986    
   630.000000       266.259003    
   630.099976       262.766998    
   630.200012       261.122986    
   630.299988       259.899994    
   630.400024       259.596985    
   630.500000       259.858002    
   630.599976       260.572998    
   630.700012       261.651001    
   630.799988       261.428009    
   630.900024       261.048004    
   631.000000       260.856995    
   631.099976       260.992004    
   631.200012       261.682007    
   631.299988       261.598999    
   631.400024       260.604004    
   631.500000       260.398987    
   631.599976       261.196991    
   631.700012       262.143005    
   631.799988       263.545990    
   631.900024       265.098999    
   632.000000       266.319000    
   632.099976       267.403015    
   632.200012       268.989014    
   632.299988       270.123993    
   632.400024       270.664001    
   632.500000       270.160004    
   632.599976       270.240997    
   632.700012       271.778992    
   632.799988       273.524994    
   632.900024       273.717010    
   633.000000       272.898010    
   633.099976       272.484009    
   633.200012       272.382996    
   633.299988       273.502014    
   633.400024       274.428009    
   633.500000       275.035004    
   633.599976       274.860992    
   633.700012       274.343994    
   633.799988       273.970001    
   633.900024       273.283997    
   634.000000       272.981995    
   634.099976       272.459015    
   634.200012       272.449005    
   634.299988       272.886993    
   634.400024       273.937012    
   634.500000       274.994995    
   634.599976       276.178986    
   634.700012       276.928009    
   634.799988       278.553009    
   634.900024       280.013000    
   635.000000       280.263000    
   635.099976       280.071014    
   635.200012       280.130005    
   635.299988       280.627991    
   635.400024       281.429993    
   635.500000       282.415985    
   635.599976       283.372986    
   635.700012       283.954010    
   635.799988       284.602997    
   635.900024       285.085999    
   636.000000       285.524994    
   636.099976       286.484009    
   636.200012       287.126007    
   636.299988       287.332001    
   636.400024       286.851990    
   636.500000       286.516998    
   636.599976       286.358002    
   636.700012       287.063995    
   636.799988       287.670990    
   636.900024       287.644012    
   637.000000       288.464996    
   637.099976       289.657990    
   637.200012       291.428986    
   637.299988       292.290985    
   637.400024       292.131012    
   637.500000       291.656006    
   637.599976       290.795013    
   637.700012       289.705994    
   637.799988       290.200012    
   637.900024       290.962006    
   638.000000       290.213013    
   638.099976       288.938995    
   638.200012       288.162994    
   638.299988       287.403992    
   638.400024       287.072998    
   638.500000       286.983002    
   638.599976       286.795013    
   638.700012       286.006012    
   638.799988       285.105988    
   638.900024       283.700012    
   639.000000       282.812988    
   639.099976       281.932007    
   639.200012       281.799011    
   639.299988       282.350006    
   639.400024       283.214996    
   639.500000       283.615997    
   639.599976       283.824005    
   639.700012       284.703003    
   639.799988       286.023987    
   639.900024       287.153015    
   640.000000       287.673004    
   640.099976       287.167999    
   640.200012       287.074005    
   640.299988       287.177002    
   640.400024       285.941986    
   640.500000       283.621002    
   640.599976       282.700012    
   640.700012       282.404999    
   640.799988       282.425995    
   640.900024       282.234009    
   641.000000       282.782013    
   641.099976       284.191986    
   641.200012       285.484009    
   641.299988       286.687012    
   641.400024       286.511993    
   641.500000       286.411987    
   641.599976       285.691010    
   641.700012       285.059998    
   641.799988       284.006012    
   641.900024       282.768005    
   642.000000       281.593994    
   642.099976       280.441986    
   642.200012       280.407013    
   642.299988       280.891998    
   642.400024       280.830994    
   642.500000       280.919006    
   642.599976       280.783997    
   642.700012       280.346985    
   642.799988       280.376007    
   642.900024       280.651001    
   643.000000       281.928986    
   643.099976       282.635986    
   643.200012       282.739014    
   643.299988       283.170013    
   643.400024       283.998993    
   643.500000       285.554993    
   643.599976       287.225006    
   643.700012       288.585999    
   643.799988       288.584015    
   643.900024       287.282990    
   644.000000       286.829987    
   644.099976       286.834991    
   644.200012       286.893005    
   644.299988       286.457001    
   644.400024       286.597992    
   644.500000       286.838989    
   644.599976       286.946014    
   644.700012       287.273010    
   644.799988       288.510010    
   644.900024       289.234985    
   645.000000       289.641998    
   645.099976       290.513000    
   645.200012       291.473999    
   645.299988       292.932007    
   645.400024       293.330994    
   645.500000       293.415985    
   645.599976       293.261993    
   645.700012       292.484009    
   645.799988       291.806000    
   645.900024       291.234009    
   646.000000       291.063995    
   646.099976       291.410004    
   646.200012       291.601013    
   646.299988       291.717987    
   646.400024       291.704010    
   646.500000       290.979004    
   646.599976       290.399994    
   646.700012       289.539001    
   646.799988       289.341003    
   646.900024       289.700012    
   647.000000       290.121002    
   647.099976       290.177002    
   647.200012       290.010010    
   647.299988       290.937012    
   647.400024       292.514008    
   647.500000       293.687988    
   647.599976       294.368988    
   647.700012       294.623993    
   647.799988       294.817993    
   647.900024       295.713013    
   648.000000       297.341003    
   648.099976       298.825989    
   648.200012       300.338013    
   648.299988       302.662994    
   648.400024       304.769012    
   648.500000       305.289001    
   648.599976       305.747986    
   648.700012       305.997986    
   648.799988       305.949005    
   648.900024       304.500000    
   649.000000       304.178986    
   649.099976       303.061005    
   649.200012       301.830994    
   649.299988       301.087006    
   649.400024       301.019012    
   649.500000       302.291992    
   649.599976       303.558014    
   649.700012       304.024994    
   649.799988       303.723999    
   649.900024       303.434998    
   650.000000       302.450989    
   650.099976       301.322998    
   650.200012       300.394012    
   650.299988       299.144012    
   650.400024       298.976990    
   650.500000       298.799988    
   650.599976       298.916992    
   650.700012       298.667999    
   650.799988       297.960999    
   650.900024       296.552002    
   651.000000       296.682007    
   651.099976       298.566010    
   651.200012       299.890015    
   651.299988       299.684998    
   651.400024       298.709015    
   651.500000       297.886993    
   651.599976       297.506012    
   651.700012       297.264008    
   651.799988       296.471985    
   651.900024       294.989990    
   652.000000       293.566010    
   652.099976       293.105988    
   652.200012       293.552002    
   652.299988       294.277008    
   652.400024       294.144989    
   652.500000       293.562012    
   652.599976       292.984009    
   652.700012       291.615997    
   652.799988       289.679993    
   652.900024       288.368988    
   653.000000       286.962006    
   653.099976       285.915985    
   653.200012       285.601990    
   653.299988       285.256012    
   653.400024       284.662994    
   653.500000       283.558014    
   653.599976       283.630005    
   653.700012       284.726013    
   653.799988       284.976013    
   653.900024       284.998993    
   654.000000       284.489990    
   654.099976       284.091003    
   654.200012       283.542999    
   654.299988       282.519012    
   654.400024       281.333008    
   654.500000       280.790985    
   654.599976       280.355011    
   654.700012       279.942993    
   654.799988       279.772003    
   654.900024       280.071991    
   655.000000       281.755005    
   655.099976       285.076996    
   655.200012       287.223999    
   655.299988       287.507996    
   655.400024       288.020996    
   655.500000       289.664001    
   655.599976       290.079010    
   655.700012       289.329010    
   655.799988       289.346985    
   655.900024       290.328003    
   656.000000       291.769989    
   656.099976       292.743988    
   656.200012       292.908997    
   656.299988       292.859985    
   656.400024       292.923004    
   656.500000       293.468994    
   656.599976       294.032990    
   656.700012       294.368988    
   656.799988       295.365997    
   656.900024       296.567993    
   657.000000       296.989014    
   657.099976       297.226990    
   657.200012       297.532013    
   657.299988       297.850006    
   657.400024       297.880005    
   657.500000       297.427002    
   657.599976       296.890991    
   657.700012       296.631989    
   657.799988       296.011993    
   657.900024       294.740997    
   658.000000       294.837006    
   658.099976       295.319000    
   658.200012       296.044006    
   658.299988       296.851990    
   658.400024       297.559998    
   658.500000       298.839996    
   658.599976       299.467010    
   658.700012       299.787994    
   658.799988       299.598999    
   658.900024       299.044006    
   659.000000       298.313995    
   659.099976       297.164001    
   659.200012       296.960999    
   659.299988       296.335999    
   659.400024       296.813995    
   659.500000       297.744995    
   659.599976       298.431000    
   659.700012       298.931000    
   659.799988       298.779999    
   659.900024       297.976990    
   660.000000       297.622009    
   660.099976       297.291992    
   660.200012       296.260986    
   660.299988       295.493011    
   660.400024       295.006012    
   660.500000       294.399994    
   660.599976       294.134003    
   660.700012       294.954987    
   660.799988       295.665009    
   660.900024       296.295990    
   661.000000       296.363007    
   661.099976       296.944000    
   661.200012       298.345001    
   661.299988       298.272003    
   661.400024       297.355988    
   661.500000       295.364990    
   661.599976       294.571014    
   661.700012       293.826996    
   661.799988       293.645996    
   661.900024       293.433014    
   662.000000       293.760986    
   662.099976       294.162994    
   662.200012       294.083008    
   662.299988       293.743011    
   662.400024       293.644012    
   662.500000       294.307007    
   662.599976       293.925995    
   662.700012       293.402008    
   662.799988       293.376007    
   662.900024       293.523987    
   663.000000       293.390991    
   663.099976       292.648987    
   663.200012       292.972992    
   663.299988       293.682007    
   663.400024       293.742004    
   663.500000       293.496002    
   663.599976       293.183014    
   663.700012       293.112000    
   663.799988       293.925995    
   663.900024       294.851990    
   664.000000       295.480988    
   664.099976       296.602997    
   664.200012       297.822998    
   664.299988       299.312012    
   664.400024       299.916992    
   664.500000       299.821014    
   664.599976       299.540985    
   664.700012       298.473999    
   664.799988       297.739014    
   664.900024       297.669006    
   665.000000       298.252014    
   665.099976       298.346985    
   665.200012       298.217987    
   665.299988       297.627991    
   665.400024       297.282013    
   665.500000       296.239990    
   665.599976       295.429993    
   665.700012       294.490997    
   665.799988       292.707001    
   665.900024       291.200989    
   666.000000       291.087006    
   666.099976       290.296997    
   666.200012       289.785004    
   666.299988       290.477997    
   666.400024       291.270996    
   666.500000       292.471985    
   666.599976       293.049988    
   666.700012       294.595001    
   666.799988       296.010986    
   666.900024       297.350006    
   667.000000       298.424011    
   667.099976       298.867004    
   667.200012       299.181000    
   667.299988       298.635010    
   667.400024       298.502991    
   667.500000       298.936005    
   667.599976       299.558014    
   667.700012       301.031006    
   667.799988       301.989014    
   667.900024       302.919006    
   668.000000       304.260010    
   668.099976       305.558990    
   668.200012       306.929993    
   668.299988       307.191010    
   668.400024       305.962006    
   668.500000       304.420013    
   668.599976       303.644012    
   668.700012       303.046997    
   668.799988       302.983002    
   668.900024       302.609985    
   669.000000       302.894989    
   669.099976       303.608002    
   669.200012       303.727997    
   669.299988       303.022003    
   669.400024       303.273010    
   669.500000       304.441010    
   669.599976       305.196991    
   669.700012       305.710999    
   669.799988       306.569000    
   669.900024       307.242004    
   670.000000       307.842010    
   670.099976       308.369995    
   670.200012       309.753998    
   670.299988       311.510986    
   670.400024       311.433990    
   670.500000       310.303009    
   670.599976       309.303009    
   670.700012       309.278015    
   670.799988       309.378998    
   670.900024       309.272003    
   671.000000       309.054993    
   671.099976       308.654999    
   671.200012       308.115997    
   671.299988       306.570007    
   671.400024       304.731995    
   671.500000       303.281006    
   671.599976       301.970001    
   671.700012       300.739990    
   671.799988       299.959015    
   671.900024       299.089996    
   672.000000       298.858002    
   672.099976       299.209015    
   672.200012       298.089996    
   672.299988       296.329010    
   672.400024       294.519012    
   672.500000       293.329010    
   672.599976       291.955994    
   672.700012       291.854004    
   672.799988       292.454010    
   672.900024       292.585999    
   673.000000       291.872986    
   673.099976       290.485992    
   673.200012       290.437012    
   673.299988       291.268005    
   673.400024       292.364990    
   673.500000       292.648010    
   673.599976       292.117004    
   673.700012       291.701996    
   673.799988       291.546997    
   673.900024       291.239990    
   674.000000       291.592987    
   674.099976       292.641998    
   674.200012       292.674988    
   674.299988       292.122009    
   674.400024       292.503998    
   674.500000       293.100006    
   674.599976       293.317993    
   674.700012       294.363007    
   674.799988       294.084991    
   674.900024       292.485992    
   675.000000       291.747986    
   675.099976       291.700989    
   675.200012       291.953003    
   675.299988       292.868011    
   675.400024       293.341003    
   675.500000       292.529999    
   675.599976       292.083008    
   675.700012       292.169006    
   675.799988       292.440002    
   675.900024       292.675995    
   676.000000       293.937988    
   676.099976       295.657990    
   676.200012       297.114014    
   676.299988       298.217987    
   676.400024       299.222992    
   676.500000       301.001007    
   676.599976       302.041992    
   676.700012       303.069000    
   676.799988       303.988007    
   676.900024       304.519989    
   677.000000       305.346985    
   677.099976       306.639008    
   677.200012       306.269989    
   677.299988       305.731995    
   677.400024       304.931000    
   677.500000       302.881012    
   677.599976       300.794006    
   677.700012       299.475006    
   677.799988       299.218994    
   677.900024       300.403015    
   678.000000       300.390015    
   678.099976       299.225006    
   678.200012       297.182007    
   678.299988       295.380005    
   678.400024       294.539001    
   678.500000       295.149994    
   678.599976       295.487000    
   678.700012       295.664001    
   678.799988       295.748993    
   678.900024       295.621002    
   679.000000       295.372986    
   679.099976       294.763000    
   679.200012       294.769989    
   679.299988       293.808014    
   679.400024       293.276001    
   679.500000       293.316010    
   679.599976       294.226013    
   679.700012       295.837006    
   679.799988       296.653992    
   679.900024       297.653992    
   680.000000       298.683014    
   680.099976       299.079987    
   680.200012       299.544006    
   680.299988       299.664001    
   680.400024       299.179993    
   680.500000       298.833008    
   680.599976       299.042999    
   680.700012       298.312988    
   680.799988       297.459015    
   680.900024       296.920013    
   681.000000       296.842987    
   681.099976       296.635010    
   681.200012       296.235992    
   681.299988       295.878998    
   681.400024       295.862000    
   681.500000       295.739014    
   681.599976       295.963989    
   681.700012       295.794006    
   681.799988       295.645996    
   681.900024       296.427002    
   682.000000       297.246002    
   682.099976       297.781006    
   682.200012       299.235992    
   682.299988       301.287994    
   682.400024       302.265015    
   682.500000       302.420013    
   682.599976       302.871002    
   682.700012       303.312988    
   682.799988       304.083008    
   682.900024       305.346985    
   683.000000       305.902008    
   683.099976       305.696014    
   683.200012       305.527008    
   683.299988       305.431000    
   683.400024       305.204987    
   683.500000       304.169006    
   683.599976       303.522003    
   683.700012       303.523010    
   683.799988       303.450012    
   683.900024       302.708008    
   684.000000       300.635010    
   684.099976       299.024994    
   684.200012       297.800995    
   684.299988       296.927002    
   684.400024       295.721985    
   684.500000       293.667999    
   684.599976       292.753998    
   684.700012       292.212006    
   684.799988       292.294006    
   684.900024       293.329987    
   685.000000       293.684998    
   685.099976       293.885010    
   685.200012       294.117004    
   685.299988       293.984009    
   685.400024       292.829987    
   685.500000       291.572998    
   685.599976       291.451996    
   685.700012       291.393005    
   685.799988       292.084991    
   685.900024       293.279999    
   686.000000       294.325989    
   686.099976       295.445007    
   686.200012       295.046997    
   686.299988       293.397003    
   686.400024       291.811005    
   686.500000       290.656006    
   686.599976       289.988007    
   686.700012       289.539001    
   686.799988       289.092010    
   686.900024       288.851990    
   687.000000       289.251007    
   687.099976       289.746002    
   687.200012       290.160004    
   687.299988       290.384003    
   687.400024       289.821014    
   687.500000       289.196014    
   687.599976       288.877991    
   687.700012       288.976990    
   687.799988       288.321014    
   687.900024       287.828003    
   688.000000       287.803009    
   688.099976       287.760986    
   688.200012       288.778992    
   688.299988       290.410004    
   688.400024       291.282013    
   688.500000       292.592987    
   688.599976       293.223999    
   688.700012       293.144989    
   688.799988       292.342987    
   688.900024       292.358002    
   689.000000       292.157013    
   689.099976       292.466003    
   689.200012       293.075989    
   689.299988       293.799988    
   689.400024       294.319000    
   689.500000       294.855011    
   689.599976       295.212006    
   689.700012       295.286011    
   689.799988       295.261993    
   689.900024       295.471985    
   690.000000       296.117004    
   690.099976       296.924988    
   690.200012       297.490997    
   690.299988       297.928009    
   690.400024       297.487000    
   690.500000       297.566986    
   690.599976       298.199005    
   690.700012       299.354004    
   690.799988       299.617004    
   690.900024       299.148987    
   691.000000       298.457001    
   691.099976       297.542999    
   691.200012       297.815002    
   691.299988       298.217987    
   691.400024       298.558014    
   691.500000       298.562012    
   691.599976       299.032990    
   691.700012       300.635986    
   691.799988       301.912994    
   691.900024       302.145996    
   692.000000       301.746002    
   692.099976       300.877991    
   692.200012       300.667999    
   692.299988       301.506012    
   692.400024       301.785004    
   692.500000       301.954987    
   692.599976       302.029999    
   692.700012       302.549011    
   692.799988       302.690002    
   692.900024       303.679993    
   693.000000       303.963013    
   693.099976       302.703003    
   693.200012       302.204010    
   693.299988       301.569000    
   693.400024       301.121002    
   693.500000       301.311005    
   693.599976       301.424011    
   693.700012       301.181000    
   693.799988       301.141998    
   693.900024       300.954987    
   694.000000       300.096985    
   694.099976       298.029999    
   694.200012       297.799011    
   694.299988       299.006989    
   694.400024       300.174011    
   694.500000       302.096985    
   694.599976       302.881989    
   694.700012       303.242004    
   694.799988       303.268005    
   694.900024       303.730988    
   695.000000       303.859009    
   695.099976       303.322998    
   695.200012       302.572998    
   695.299988       301.072998    
   695.400024       300.838989    
   695.500000       301.450989    
   695.599976       302.264008    
   695.700012       303.339996    
   695.799988       302.929993    
   695.900024       301.506012    
   696.000000       300.058014    
   696.099976       298.886993    
   696.200012       296.563995    
   696.299988       294.145996    
   696.400024       291.649994    
   696.500000       288.665985    
   696.599976       286.403015    
   696.700012       284.859985    
   696.799988       283.429993    
   696.900024       283.019012    
   697.000000       283.304993    
   697.099976       283.635986    
   697.200012       284.654999    
   697.299988       286.615997    
   697.400024       287.362000    
   697.500000       287.277008    
   697.599976       286.576996    
   697.700012       286.164001    
   697.799988       285.410004    
   697.900024       284.471985    
   698.000000       284.282990    
   698.099976       284.207001    
   698.200012       284.973999    
   698.299988       285.654999    
   698.400024       285.270996    
   698.500000       284.807007    
   698.599976       283.822998    
   698.700012       282.721985    
   698.799988       282.328003    
   698.900024       282.199005    
   699.000000       282.742004    
   699.099976       284.436005    
   699.200012       286.005005    
   699.299988       287.186005    
   699.400024       287.070007    
   699.500000       287.161987    
   699.599976       286.039001    
   699.700012       284.627014    
   699.799988       284.079987    
   699.900024       284.378998    
   700.000000       283.880005    
   700.099976       282.967010    
   700.200012       282.170013    
   700.299988       281.375000    
   700.400024       280.933014    
   700.500000       280.360992    
   700.599976       280.339996    
   700.700012       280.640991    
   700.799988       280.971985    
   700.900024       282.191986    
   701.000000       283.510986    
   701.099976       284.118988    
   701.200012       284.148010    
   701.299988       284.597992    
   701.400024       284.610992    
   701.500000       284.022003    
   701.599976       283.740997    
   701.700012       283.842010    
   701.799988       284.936005    
   701.900024       286.117004    
   702.000000       286.833008    
   702.099976       286.786011    
   702.200012       286.816010    
   702.299988       286.937988    
   702.400024       286.531006    
   702.500000       286.178986    
   702.599976       286.845001    
   702.700012       288.420013    
   702.799988       289.377991    
   702.900024       289.968994    
   703.000000       290.223999    
   703.099976       290.087006    
   703.200012       290.071991    
   703.299988       290.618011    
   703.400024       292.191986    
   703.500000       293.722992    
   703.599976       294.480988    
   703.700012       294.700012    
   703.799988       295.071014    
   703.900024       295.494995    
   704.000000       296.024994    
   704.099976       296.638000    
   704.200012       296.773987    
   704.299988       296.832001    
   704.400024       297.207001    
   704.500000       296.953003    
   704.599976       296.446991    
   704.700012       294.812988    
   704.799988       294.114990    
   704.900024       295.100006    
   705.000000       296.591003    
   705.099976       296.966003    
   705.200012       295.481995    
   705.299988       294.916992    
   705.400024       294.959015    
   705.500000       294.606995    
   705.599976       293.717010    
   705.700012       293.378998    
   705.799988       292.720001    
   705.900024       292.243011    
   706.000000       292.552002    
   706.099976       293.725006    
   706.200012       295.237000    
   706.299988       297.127991    
   706.400024       299.272003    
   706.500000       301.390991    
   706.599976       302.385010    
   706.700012       302.621002    
   706.799988       303.170990    
   706.900024       304.214996    
   707.000000       305.256012    
   707.099976       306.627014    
   707.200012       306.815002    
   707.299988       306.803009    
   707.400024       306.354004    
   707.500000       304.967987    
   707.599976       303.894012    
   707.700012       304.423004    
   707.799988       305.419006    
   707.900024       305.778015    
   708.000000       305.809998    
   708.099976       305.661011    
   708.200012       306.167999    
   708.299988       307.178009    
   708.400024       308.265015    
   708.500000       308.809998    
   708.599976       308.634003    
   708.700012       308.811005    
   708.799988       308.865997    
   708.900024       309.151001    
   709.000000       309.078003    
   709.099976       309.306000    
   709.200012       310.046997    
   709.299988       310.325989    
   709.400024       310.717010    
   709.500000       311.372986    
   709.599976       311.169006    
   709.700012       311.851990    
   709.799988       312.859985    
   709.900024       312.773010    
   710.000000       313.217987    
   710.099976       314.118988    
   710.200012       314.760986    
   710.299988       314.429993    
   710.400024       312.709015    
   710.500000       309.898987    
   710.599976       307.799988    
   710.700012       307.472992    
   710.799988       307.847992    
   710.900024       307.747009    
   711.000000       307.742004    
   711.099976       307.795013    
   711.200012       307.079987    
   711.299988       306.589996    
   711.400024       306.635010    
   711.500000       307.300995    
   711.599976       308.334991    
   711.700012       309.403992    
   711.799988       310.380005    
   711.900024       310.834991    
   712.000000       311.169006    
   712.099976       311.847992    
   712.200012       312.498993    
   712.299988       313.054993    
   712.400024       312.674988    
   712.500000       312.726990    
   712.599976       312.394989    
   712.700012       312.235992    
   712.799988       311.688995    
   712.900024       310.917999    
   713.000000       310.558990    
   713.099976       311.993011    
   713.200012       313.266998    
   713.299988       313.695007    
   713.400024       313.494995    
   713.500000       313.071014    
   713.599976       313.490997    
   713.700012       314.470001    
   713.799988       315.957001    
   713.900024       317.050995    
   714.000000       317.725006    
   714.099976       318.145996    
   714.200012       318.903015    
   714.299988       318.782013    
   714.400024       318.782990    
   714.500000       318.196014    
   714.599976       318.808990    
   714.700012       319.406006    
   714.799988       319.042999    
   714.900024       318.333008    
   715.000000       316.899994    
   715.099976       316.505005    
   715.200012       317.765015    
   715.299988       319.109009    
   715.400024       319.963989    
   715.500000       320.165009    
   715.599976       320.057007    
   715.700012       320.502991    
   715.799988       321.312988    
   715.900024       322.075012    
   716.000000       322.289001    
   716.099976       322.997009    
   716.200012       323.894012    
   716.299988       323.739014    
   716.400024       323.251007    
   716.500000       322.941010    
   716.599976       323.226990    
   716.700012       323.359985    
   716.799988       323.342010    
   716.900024       322.947998    
   717.000000       323.148010    
   717.099976       323.664001    
   717.200012       324.226990    
   717.299988       324.963989    
   717.400024       325.045013    
   717.500000       324.717987    
   717.599976       323.932007    
   717.700012       322.446991    
   717.799988       321.743988    
   717.900024       321.839996    
   718.000000       321.747009    
   718.099976       321.545013    
   718.200012       321.273987    
   718.299988       320.796997    
   718.400024       320.503998    
   718.500000       319.674011    
   718.599976       319.476013    
   718.700012       318.984985    
   718.799988       318.230011    
   718.900024       318.110992    
   719.000000       317.904999    
   719.099976       317.608002    
   719.200012       317.385986    
   719.299988       317.684998    
   719.400024       317.553009    
   719.500000       316.839996    
   719.599976       316.533997    
   719.700012       316.812012    
   719.799988       317.032013    
   719.900024       316.756989    
   720.000000       316.786011    
   720.099976       316.575989    
   720.200012       316.942993    
   720.299988       317.563995    
   720.400024       318.289001    
   720.500000       318.161987    
   720.599976       317.173004    
   720.700012       317.450012    
   720.799988       318.390015    
   720.900024       318.786011    
   721.000000       318.583008    
   721.099976       318.480011    
   721.200012       318.299988    
   721.299988       317.589996    
   721.400024       316.618988    
   721.500000       316.223999    
   721.599976       316.500000    
   721.700012       316.458008    
   721.799988       316.773987    
   721.900024       317.825989    
   722.000000       317.770996    
   722.099976       317.181000    
   722.200012       316.346985    
   722.299988       315.144989    
   722.400024       314.723999    
   722.500000       315.036987    
   722.599976       314.977997    
   722.700012       314.811005    
   722.799988       314.641998    
   722.900024       315.125000    
   723.000000       316.098999    
   723.099976       316.489014    
   723.200012       316.467010    
   723.299988       317.096985    
   723.400024       317.097992    
   723.500000       316.566010    
   723.599976       316.259003    
   723.700012       316.591003    
   723.799988       317.523987    
   723.900024       317.321991    
   724.000000       316.552002    
   724.099976       315.746002    
   724.200012       315.734985    
   724.299988       316.713989    
   724.400024       317.403992    
   724.500000       318.083008    
   724.599976       318.084015    
   724.700012       317.316986    
   724.799988       317.497009    
   724.900024       316.424988    
   725.000000       315.308014    
   725.099976       314.759003    
   725.200012       314.933014    
   725.299988       316.029999    
   725.400024       316.781006    
   725.500000       317.132996    
   725.599976       316.958008    
   725.700012       316.704987    
   725.799988       316.718994    
   725.900024       317.776001    
   726.000000       318.135010    
   726.099976       317.729004    
   726.200012       317.772003    
   726.299988       318.220001    
   726.400024       318.542999    
   726.500000       319.026001    
   726.599976       320.183990    
   726.700012       323.013000    
   726.799988       324.113007    
   726.900024       323.472992    
   727.000000       322.218994    
   727.099976       321.415985    
   727.200012       322.250000    
   727.299988       322.854004    
   727.400024       322.863007    
   727.500000       321.992004    
   727.599976       322.056000    
   727.700012       322.584015    
   727.799988       323.346985    
   727.900024       324.488007    
   728.000000       325.411987    
   728.099976       327.541992    
   728.200012       328.428009    
   728.299988       328.695007    
   728.400024       328.993988    
   728.500000       329.263000    
   728.599976       329.959015    
   728.700012       330.399994    
   728.799988       330.619995    
   728.900024       330.481995    
   729.000000       330.945007    
   729.099976       331.509003    
   729.200012       331.362000    
   729.299988       331.536987    
   729.400024       331.156006    
   729.500000       331.324005    
   729.599976       330.246002    
   729.700012       328.381989    
   729.799988       326.739990    
   729.900024       326.154999    
   730.000000       324.748993    
   730.099976       323.128998    
   730.200012       322.536011    
   730.299988       322.444000    
   730.400024       322.001007    
   730.500000       322.339996    
   730.599976       323.635986    
   730.700012       324.826996    
   730.799988       325.065002    
   730.900024       324.247986    
   731.000000       323.213989    
   731.099976       322.036011    
   731.200012       321.427002    
   731.299988       321.726990    
   731.400024       322.696991    
   731.500000       323.574005    
   731.599976       324.046997    
   731.700012       323.766998    
   731.799988       324.385986    
   731.900024       326.088013    
   732.000000       326.494995    
   732.099976       327.052002    
   732.200012       327.028992    
   732.299988       325.785004    
   732.400024       324.626007    
   732.500000       323.622009    
   732.599976       323.367004    
   732.700012       324.092987    
   732.799988       324.511993    
   732.900024       324.868011    
   733.000000       325.846985    
   733.099976       326.897003    
   733.200012       326.898010    
   733.299988       326.122986    
   733.400024       325.558990    
   733.500000       325.807007    
   733.599976       326.131012    
   733.700012       327.673004    
   733.799988       328.165985    
   733.900024       328.477997    
   734.000000       328.026001    
   734.099976       327.648987    
   734.200012       328.274994    
   734.299988       330.532990    
   734.400024       331.787994    
   734.500000       331.320007    
   734.599976       330.937012    
   734.700012       330.492004    
   734.799988       330.227997    
   734.900024       330.402008    
   735.000000       330.742004    
   735.099976       331.196014    
   735.200012       331.476990    
   735.299988       331.272003    
   735.400024       330.572998    
   735.500000       329.912994    
   735.599976       329.042999    
   735.700012       328.640015    
   735.799988       328.968994    
   735.900024       328.846985    
   736.000000       328.634003    
   736.099976       327.746002    
   736.200012       328.109985    
   736.299988       329.346008    
   736.400024       330.678009    
   736.500000       331.720001    
   736.599976       331.523010    
   736.700012       330.562012    
   736.799988       330.119995    
   736.900024       329.941010    
   737.000000       329.760986    
   737.099976       329.558014    
   737.200012       329.485992    
   737.299988       329.716003    
   737.400024       330.093994    
   737.500000       330.627014    
   737.599976       331.173004    
   737.700012       331.118988    
   737.799988       330.923004    
   737.900024       330.988007    
   738.000000       330.447998    
   738.099976       330.423004    
   738.200012       330.210999    
   738.299988       329.707001    
   738.400024       328.856995    
   738.500000       327.502014    
   738.599976       325.726013    
   738.700012       323.911011    
   738.799988       322.544006    
   738.900024       321.819000    
   739.000000       320.851990    
   739.099976       318.746002    
   739.200012       317.764008    
   739.299988       317.402008    
   739.400024       316.497986    
   739.500000       315.584991    
   739.599976       314.826996    
   739.700012       313.889008    
   739.799988       313.175995    
   739.900024       314.191010    
   740.000000       315.355011    
   740.099976       316.654999    
   740.200012       317.855011    
   740.299988       319.127014    
   740.400024       321.231995    
   740.500000       322.744995    
   740.599976       323.830994    
   740.700012       323.415009    
   740.799988       322.614990    
   740.900024       322.528015    
   741.000000       323.158997    
   741.099976       323.201996    
   741.200012       323.118988    
   741.299988       322.311005    
   741.400024       321.204987    
   741.500000       320.114990    
   741.599976       319.569000    
   741.700012       319.278015    
   741.799988       319.123993    
   741.900024       319.076996    
   742.000000       319.971985    
   742.099976       320.902008    
   742.200012       321.200012    
   742.299988       320.566010    
   742.400024       320.423004    
   742.500000       319.648987    
   742.599976       318.765015    
   742.700012       318.171997    
   742.799988       318.118011    
   742.900024       317.925995    
   743.000000       317.734009    
   743.099976       316.453003    
   743.200012       315.829010    
   743.299988       316.335999    
   743.400024       317.910004    
   743.500000       320.010986    
   743.599976       321.139008    
   743.700012       320.085999    
   743.799988       319.235992    
   743.900024       319.899994    
   744.000000       320.852997    
   744.099976       321.329010    
   744.200012       321.132996    
   744.299988       320.833008    
   744.400024       321.295013    
   744.500000       321.967987    
   744.599976       322.341003    
   744.700012       323.250000    
   744.799988       322.959015    
   744.900024       322.990997    
   745.000000       323.492004    
   745.099976       323.296997    
   745.200012       322.779999    
   745.299988       322.272003    
   745.400024       321.584015    
   745.500000       320.269012    
   745.599976       319.666992    
   745.700012       318.910004    
   745.799988       319.033997    
   745.900024       318.950012    
   746.000000       318.255005    
   746.099976       318.302002    
   746.200012       318.458008    
   746.299988       318.789001    
   746.400024       319.121002    
   746.500000       319.127014    
   746.599976       319.550995    
   746.700012       319.932007    
   746.799988       321.351013    
   746.900024       323.510986    
   747.000000       324.511993    
   747.099976       324.808014    
   747.200012       324.154999    
   747.299988       323.817993    
   747.400024       324.563995    
   747.500000       325.316010    
   747.599976       325.342987    
   747.700012       324.101990    
   747.799988       322.372009    
   747.900024       321.398987    
   748.000000       321.912994    
   748.099976       323.296997    
   748.200012       324.045013    
   748.299988       324.332001    
   748.400024       324.437988    
   748.500000       325.819000    
   748.599976       326.454010    
   748.700012       326.576996    
   748.799988       325.938995    
   748.900024       325.057007    
   749.000000       324.488007    
   749.099976       324.483002    
   749.200012       324.480011    
   749.299988       324.851990    
   749.400024       325.162994    
   749.500000       325.832001    
   749.599976       326.582001    
   749.700012       327.730988    
   749.799988       329.238007    
   749.900024       331.347992    
   750.000000       332.377991    
   750.099976       332.317993    
   750.200012       332.130005    
   750.299988       331.190002    
   750.400024       331.148010    
   750.500000       330.846985    
   750.599976       331.157013    
   750.700012       332.075989    
   750.799988       333.013000    
   750.900024       332.914001    
   751.000000       333.151001    
   751.099976       333.114990    
   751.200012       333.388000    
   751.299988       333.826996    
   751.400024       334.661011    
   751.500000       334.822998    
   751.599976       335.000000    
   751.700012       335.373993    
   751.799988       336.164001    
   751.900024       336.614990    
   752.000000       336.342987    
   752.099976       335.967987    
   752.200012       336.492004    
   752.299988       337.795013    
   752.400024       339.364990    
   752.500000       340.145996    
   752.599976       340.269989    
   752.700012       340.458008    
   752.799988       341.700989    
   752.900024       342.779999    
   753.000000       343.119995    
   753.099976       343.031006    
   753.200012       343.785004    
   753.299988       345.052002    
   753.400024       345.833008    
   753.500000       345.985992    
   753.599976       346.169006    
   753.700012       346.058014    
   753.799988       346.071014    
   753.900024       345.457001    
   754.000000       346.256989    
   754.099976       347.554993    
   754.200012       348.071991    
   754.299988       348.351013    
   754.400024       347.664001    
   754.500000       346.630005    
   754.599976       346.911987    
   754.700012       347.766998    
   754.799988       349.394989    
   754.900024       350.540985    
   755.000000       350.705994    
   755.099976       350.920013    
   755.200012       351.001007    
   755.299988       352.029999    
   755.400024       352.326996    
   755.500000       351.792999    
   755.599976       350.872986    
   755.700012       349.688995    
   755.799988       348.303009    
   755.900024       346.661987    
   756.000000       345.195007    
   756.099976       343.768005    
   756.200012       341.739990    
   756.299988       340.932007    
   756.400024       340.834015    
   756.500000       341.691986    
   756.599976       342.243011    
   756.700012       342.020996    
   756.799988       341.613007    
   756.900024       341.475006    
   757.000000       340.993988    
   757.099976       341.031006    
   757.200012       340.473999    
   757.299988       339.415009    
   757.400024       339.863007    
   757.500000       340.868011    
   757.599976       341.399994    
   757.700012       340.539001    
   757.799988       339.032013    
   757.900024       337.585999    
   758.000000       335.940002    
   758.099976       335.049011    
   758.200012       335.321991    
   758.299988       336.571991    
   758.400024       336.490997    
   758.500000       335.941010    
   758.599976       335.747986    
   758.700012       336.355988    
   758.799988       336.600006    
   758.900024       337.350006    
   759.000000       337.009003    
   759.099976       336.132996    
   759.200012       335.466003    
   759.299988       335.419006    
   759.400024       335.972992    
   759.500000       337.485992    
   759.599976       338.658997    
   759.700012       339.757996    
   759.799988       340.640015    
   759.900024       341.692993    
   760.000000       343.011993    
   760.099976       344.376007    
   760.200012       345.997009    
   760.299988       347.032990    
   760.400024       347.403015    
   760.500000       348.178986    
   760.599976       348.101990    
   760.700012       347.016998    
   760.799988       346.177002    
   760.900024       346.152008    
   761.000000       345.851013    
   761.099976       344.273987    
   761.200012       342.908997    
   761.299988       342.446014    
   761.400024       343.437988    
   761.500000       345.412994    
   761.599976       346.431000    
   761.700012       346.131012    
   761.799988       345.933990    
   761.900024       345.149994    
   762.000000       344.523987    
   762.099976       345.273987    
   762.200012       345.488007    
   762.299988       346.105011    
   762.400024       346.569000    
   762.500000       347.204987    
   762.599976       347.470001    
   762.700012       348.287994    
   762.799988       348.385010    
   762.900024       348.931000    
   763.000000       349.238007    
   763.099976       350.403992    
   763.200012       350.941010    
   763.299988       350.066986    
   763.400024       349.833008    
   763.500000       348.675995    
   763.599976       348.075012    
   763.700012       348.473999    
   763.799988       347.768005    
   763.900024       347.020996    
   764.000000       345.950012    
   764.099976       345.493011    
   764.200012       345.410004    
   764.299988       346.566986    
   764.400024       347.475006    
   764.500000       347.157013    
   764.599976       347.144012    
   764.700012       346.817993    
   764.799988       346.186005    
   764.900024       345.743011    
   765.000000       345.246002    
   765.099976       344.865997    
   765.200012       345.106995    
   765.299988       344.531006    
   765.400024       343.834015    
   765.500000       342.938995    
   765.599976       342.252014    
   765.700012       340.737000    
   765.799988       340.020996    
   765.900024       339.644012    
   766.000000       339.601013    
   766.099976       340.201996    
   766.200012       341.542999    
   766.299988       343.181000    
   766.400024       344.040009    
   766.500000       345.138000    
   766.599976       346.752014    
   766.700012       348.204987    
   766.799988       349.369995    
   766.900024       349.806000    
   767.000000       349.042999    
   767.099976       347.703003    
   767.200012       346.419006    
   767.299988       345.459991    
   767.400024       345.925995    
   767.500000       346.816010    
   767.599976       346.837006    
   767.700012       346.440002    
   767.799988       346.963989    
   767.900024       348.378998    
   768.000000       349.161987    
   768.099976       347.665985    
   768.200012       345.976013    
   768.299988       344.821991    
   768.400024       344.022003    
   768.500000       343.170990    
   768.599976       343.243988    
   768.700012       343.263000    
   768.799988       342.885986    
   768.900024       342.996002    
   769.000000       343.303009    
   769.099976       343.015015    
   769.200012       341.713989    
   769.299988       339.966003    
   769.400024       338.244995    
   769.500000       337.424988    
   769.599976       336.658997    
   769.700012       336.078003    
   769.799988       335.433990    
   769.900024       334.062988    
   770.000000       333.743988    
   770.099976       334.062988    
   770.200012       334.723999    
   770.299988       335.356995    
   770.400024       336.375000    
   770.500000       338.101013    
   770.599976       338.914001    
   770.700012       339.910004    
   770.799988       339.988007    
   770.900024       340.480011    
   771.000000       342.063995    
   771.099976       343.191986    
   771.200012       343.897003    
   771.299988       344.510010    
   771.400024       345.877014    
   771.500000       347.816986    
   771.599976       349.541992    
   771.700012       351.946991    
   771.799988       353.184998    
   771.900024       354.609985    
   772.000000       355.352997    
   772.099976       355.593994    
   772.200012       355.358002    
   772.299988       354.514008    
   772.400024       354.516998    
   772.500000       354.101990    
   772.599976       353.416992    
   772.700012       352.649994    
   772.799988       352.335999    
   772.900024       352.265991    
   773.000000       351.687012    
   773.099976       352.196991    
   773.200012       351.572998    
   773.299988       350.032990    
   773.400024       349.351013    
   773.500000       349.070007    
   773.599976       349.175995    
   773.700012       349.701996    
   773.799988       350.127991    
   773.900024       350.122009    
   774.000000       349.867004    
   774.099976       351.002991    
   774.200012       352.352997    
   774.299988       352.942993    
   774.400024       352.779999    
   774.500000       352.127014    
   774.599976       351.971008    
   774.700012       352.003998    
   774.799988       350.410004    
   774.900024       348.708008    
   775.000000       348.234985    
   775.099976       347.552002    
   775.200012       347.970001    
   775.299988       348.747009    
   775.400024       349.481995    
   775.500000       350.098999    
   775.599976       350.061005    
   775.700012       350.114014    
   775.799988       350.104004    
   775.900024       349.928009    
   776.000000       349.911011    
   776.099976       350.269012    
   776.200012       351.730988    
   776.299988       352.519989    
   776.400024       352.950012    
   776.500000       353.291992    
   776.599976       352.744995    
   776.700012       351.824005    
   776.799988       351.266998    
   776.900024       350.885010    
   777.000000       350.265991    
   777.099976       350.078003    
   777.200012       350.234985    
   777.299988       350.351013    
   777.400024       351.140015    
   777.500000       351.648987    
   777.599976       352.755005    
   777.700012       353.613007    
   777.799988       353.832001    
   777.900024       353.902008    
   778.000000       354.787994    
   778.099976       355.084015    
   778.200012       355.701996    
   778.299988       355.989014    
   778.400024       356.049988    
   778.500000       354.869995    
   778.599976       353.850006    
   778.700012       353.221008    
   778.799988       352.920990    
   778.900024       353.363007    
   779.000000       353.544006    
   779.099976       354.489014    
   779.200012       354.924988    
   779.299988       355.726013    
   779.400024       356.079010    
   779.500000       355.916992    
   779.599976       355.213013    
   779.700012       353.648010    
   779.799988       352.494995    
   779.900024       351.065002    
   780.000000       349.312012    
   780.099976       346.971985    
   780.200012       345.703003    
   780.299988       345.856995    
   780.400024       346.721985    
   780.500000       347.884003    
   780.599976       349.231995    
   780.700012       350.802002    
   780.799988       350.937012    
   780.900024       350.570007    
   781.000000       350.610992    
   781.099976       350.682007    
   781.200012       350.494995    
   781.299988       350.181000    
   781.400024       349.040009    
   781.500000       348.752991    
   781.599976       349.084015    
   781.700012       349.782990    
   781.799988       350.627991    
   781.900024       350.953003    
   782.000000       351.757996    
   782.099976       351.363007    
   782.200012       350.640991    
   782.299988       350.770996    
   782.400024       351.864014    
   782.500000       352.674988    
   782.599976       352.355011    
   782.700012       352.395996    
   782.799988       352.488007    
   782.900024       352.238007    
   783.000000       352.403015    
   783.099976       353.640991    
   783.200012       354.039001    
   783.299988       353.893005    
   783.400024       354.455994    
   783.500000       354.842987    
   783.599976       354.856995    
   783.700012       354.281006    
   783.799988       354.522003    
   783.900024       355.505005    
   784.000000       356.580994    
   784.099976       357.436005    
   784.200012       358.462006    
   784.299988       359.756012    
   784.400024       360.359985    
   784.500000       360.113007    
   784.599976       360.239014    
   784.700012       361.152008    
   784.799988       362.299988    
   784.900024       363.026001    
   785.000000       362.468994    
   785.099976       361.375000    
   785.200012       360.713013    
   785.299988       360.096008    
   785.400024       360.830994    
   785.500000       362.173004    
   785.599976       362.781006    
   785.700012       362.571991    
   785.799988       362.858002    
   785.900024       363.587006    
   786.000000       363.910004    
   786.099976       363.921997    
   786.200012       363.897003    
   786.299988       363.511993    
   786.400024       363.380005    
   786.500000       363.679993    
   786.599976       364.248993    
   786.700012       365.678009    
   786.799988       365.408997    
   786.900024       363.937988    
   787.000000       362.433990    
   787.099976       362.401001    
   787.200012       362.653015    
   787.299988       362.269012    
   787.400024       361.524994    
   787.500000       360.306000    
   787.599976       359.151001    
   787.700012       358.755005    
   787.799988       359.005005    
   787.900024       359.416992    
   788.000000       358.951996    
   788.099976       358.527008    
   788.200012       357.862000    
   788.299988       357.731995    
   788.400024       357.319000    
   788.500000       356.523010    
   788.599976       354.867004    
   788.700012       352.901001    
   788.799988       351.638000    
   788.900024       350.503998    
   789.000000       349.287994    
   789.099976       348.489014    
   789.200012       347.748993    
   789.299988       346.233002    
   789.400024       344.829987    
   789.500000       344.122986    
   789.599976       344.710999    
   789.700012       345.704010    
   789.799988       346.695007    
   789.900024       347.645996    
   790.000000       348.630005    
   790.099976       350.335999    
   790.200012       351.595001    
   790.299988       352.158997    
   790.400024       352.414001    
   790.500000       352.230988    
   790.599976       352.227997    
   790.700012       353.532990    
   790.799988       353.862000    
   790.900024       353.938995    
   791.000000       354.355011    
   791.099976       355.681000    
   791.200012       357.466003    
   791.299988       359.664001    
   791.400024       360.820007    
   791.500000       361.544006    
   791.599976       362.324005    
   791.700012       363.782990    
   791.799988       365.751007    
   791.900024       366.278015    
   792.000000       366.082001    
   792.099976       365.802002    
   792.200012       366.540985    
   792.299988       368.104004    
   792.400024       370.490997    
   792.500000       372.002991    
   792.599976       372.846985    
   792.700012       372.769012    
   792.799988       372.890991    
   792.900024       373.906006    
   793.000000       374.240997    
   793.099976       373.998993    
   793.200012       374.057007    
   793.299988       373.614014    
   793.400024       373.572998    
   793.500000       373.769012    
   793.599976       374.144012    
   793.700012       374.326996    
   793.799988       373.578003    
   793.900024       372.915985    
   794.000000       371.743011    
   794.099976       370.601013    
   794.200012       369.088989    
   794.299988       368.877014    
   794.400024       368.933014    
   794.500000       368.927002    
   794.599976       368.787994    
   794.700012       368.776001    
   794.799988       368.658997    
   794.900024       368.506989    
   795.000000       367.765015    
   795.099976       367.627991    
   795.200012       367.691010    
   795.299988       366.894012    
   795.400024       365.423004    
   795.500000       364.639008    
   795.599976       363.500000    
   795.700012       361.617004    
   795.799988       360.578003    
   795.900024       360.903015    
   796.000000       361.196991    
   796.099976       361.816986    
   796.200012       362.380005    
   796.299988       362.402008    
   796.400024       361.894012    
   796.500000       360.946991    
   796.599976       360.005005    
   796.700012       359.665009    
   796.799988       359.588013    
   796.900024       359.575989    
   797.000000       359.178009    
   797.099976       359.334015    
   797.200012       360.061005    
   797.299988       360.997009    
   797.400024       361.329010    
   797.500000       361.807007    
   797.599976       362.265991    
   797.700012       363.356995    
   797.799988       364.023010    
   797.900024       363.911987    
   798.000000       362.589996    
   798.099976       360.622009    
   798.200012       359.154999    
   798.299988       359.231995    
   798.400024       359.522003    
   798.500000       358.562988    
   798.599976       357.087006    
   798.700012       355.550995    
   798.799988       355.247009    
   798.900024       356.345001    
   799.000000       356.575012    
   799.099976       357.117004    
   799.200012       357.911011    
   799.299988       358.915009    
   799.400024       359.733002    
   799.500000       360.071991    
   799.599976       360.105011    
   799.700012       359.570007    
   799.799988       359.299011    
   799.900024       359.433990    
   800.000000       359.571014    
   800.099976       360.227997    
   800.200012       361.640991    
   800.299988       362.829010    
   800.400024       362.653015    
   800.500000       361.876007    
   800.599976       361.355011    
   800.700012       360.359009    
   800.799988       358.786011    
   800.900024       358.044006    
   801.000000       357.731995    
   801.099976       357.419006    
   801.200012       357.221985    
   801.299988       356.770996    
   801.400024       357.115997    
   801.500000       358.153015    
   801.599976       359.050995    
   801.700012       359.006989    
   801.799988       359.056000    
   801.900024       359.783997    
   802.000000       360.204987    
   802.099976       360.501007    
   802.200012       360.923004    
   802.299988       359.921997    
   802.400024       358.928009    
   802.500000       358.946991    
   802.599976       359.377014    
   802.700012       360.368011    
   802.799988       360.549011    
   802.900024       360.997986    
   803.000000       361.562988    
   803.099976       361.932007    
   803.200012       362.319000    
   803.299988       363.830994    
   803.400024       365.045990    
   803.500000       365.441010    
   803.599976       365.007996    
   803.700012       363.919006    
   803.799988       362.808990    
   803.900024       362.773010    
   804.000000       363.138000    
   804.099976       364.260010    
   804.200012       365.028992    
   804.299988       366.523987    
   804.400024       368.194000    
   804.500000       371.494995    
   804.599976       373.441986    
   804.700012       374.740997    
   804.799988       375.119995    
   804.900024       375.231995    
   805.000000       375.197998    
   805.099976       375.483002    
   805.200012       375.153015    
   805.299988       374.153992    
   805.400024       373.807007    
   805.500000       373.678009    
   805.599976       373.756989    
   805.700012       373.838989    
   805.799988       374.231995    
   805.900024       373.924011    
   806.000000       373.966003    
   806.099976       373.515015    
   806.200012       372.592987    
   806.299988       371.906006    
   806.400024       371.408997    
   806.500000       371.511993    
   806.599976       372.020996    
   806.700012       372.907990    
   806.799988       373.744995    
   806.900024       374.618988    
   807.000000       374.977997    
   807.099976       375.149994    
   807.200012       375.209015    
   807.299988       375.864990    
   807.400024       375.575989    
   807.500000       374.039001    
   807.599976       373.571014    
   807.700012       373.269989    
   807.799988       372.384003    
   807.900024       372.059998    
   808.000000       370.864014    
   808.099976       369.894012    
   808.200012       369.710999    
   808.299988       369.766998    
   808.400024       370.045013    
   808.500000       370.300995    
   808.599976       369.928009    
   808.700012       370.674988    
   808.799988       372.169006    
   808.900024       374.028992    
   809.000000       375.264008    
   809.099976       376.087006    
   809.200012       376.760010    
   809.299988       376.811005    
   809.400024       377.539001    
   809.500000       378.098999    
   809.599976       378.007996    
   809.700012       377.488007    
   809.799988       376.903992    
   809.900024       376.138000    
   810.000000       374.838989    
   810.099976       373.108002    
   810.200012       371.729004    
   810.299988       371.454987    
   810.400024       371.623993    
   810.500000       371.441010    
   810.599976       370.647003    
   810.700012       369.037994    
   810.799988       368.425995    
   810.900024       369.519989    
   811.000000       370.498993    
   811.099976       371.358002    
   811.200012       371.807007    
   811.299988       371.704010    
   811.400024       371.731995    
   811.500000       371.333008    
   811.599976       370.023987    
   811.700012       369.278015    
   811.799988       368.325989    
   811.900024       367.656006    
   812.000000       367.195007    
   812.099976       367.623993    
   812.200012       368.285004    
   812.299988       368.264008    
   812.400024       367.347992    
   812.500000       365.822998    
   812.599976       364.656006    
   812.700012       363.704010    
   812.799988       363.915009    
   812.900024       364.424988    
   813.000000       363.447998    
   813.099976       362.221008    
   813.200012       362.924988    
   813.299988       364.132996    
   813.400024       365.196014    
   813.500000       365.542999    
   813.599976       365.269012    
   813.700012       365.002014    
   813.799988       364.510010    
   813.900024       364.859009    
   814.000000       365.519989    
   814.099976       364.804993    
   814.200012       365.140991    
   814.299988       366.505005    
   814.400024       367.632996    
   814.500000       367.983002    
   814.599976       369.062012    
   814.700012       370.209015    
   814.799988       371.276001    
   814.900024       372.130005    
   815.000000       372.434998    
   815.099976       372.106995    
   815.200012       372.058990    
   815.299988       372.929993    
   815.400024       373.692993    
   815.500000       374.345001    
   815.599976       374.838013    
   815.700012       374.946991    
   815.799988       373.618011    
   815.900024       372.277008    
   816.000000       372.209015    
   816.099976       373.416992    
   816.200012       374.003998    
   816.299988       373.972992    
   816.400024       374.399994    
   816.500000       374.634003    
   816.599976       374.855988    
   816.700012       375.622986    
   816.799988       375.959991    
   816.900024       376.721985    
   817.000000       377.040985    
   817.099976       377.082001    
   817.200012       376.764008    
   817.299988       374.566986    
   817.400024       373.445007    
   817.500000       373.431000    
   817.599976       373.790985    
   817.700012       373.779999    
   817.799988       374.102997    
   817.900024       374.484985    
   818.000000       375.319000    
   818.099976       375.713013    
   818.200012       375.984985    
   818.299988       376.161987    
   818.400024       375.428986    
   818.500000       374.531006    
   818.599976       373.453003    
   818.700012       372.591003    
   818.799988       372.407013    
   818.900024       372.365997    
   819.000000       373.553009    
   819.099976       375.243988    
   819.200012       375.584991    
   819.299988       376.281006    
   819.400024       376.237000    
   819.500000       376.558990    
   819.599976       376.191986    
   819.700012       375.378998    
   819.799988       374.419006    
   819.900024       373.794006    
   820.000000       374.223999    
   820.099976       374.847992    
   820.200012       375.515015    
   820.299988       375.648987    
   820.400024       375.591003    
   820.500000       376.498993    
   820.599976       376.746002    
   820.700012       376.635010    
   820.799988       375.723999    
   820.900024       375.325989    
   821.000000       375.509003    
   821.099976       375.317993    
   821.200012       373.778992    
   821.299988       371.893005    
   821.400024       371.730011    
   821.500000       372.204987    
   821.599976       373.274994    
   821.700012       374.282013    
   821.799988       375.225006    
   821.900024       376.196014    
   822.000000       376.687988    
   822.099976       377.316986    
   822.200012       378.373993    
   822.299988       379.306000    
   822.400024       380.195007    
   822.500000       381.032990    
   822.599976       381.782990    
   822.700012       382.113007    
   822.799988       381.799011    
   822.900024       381.250000    
   823.000000       380.944000    
   823.099976       381.584015    
   823.200012       381.833008    
   823.299988       381.313995    
   823.400024       379.997009    
   823.500000       378.039001    
   823.599976       377.179993    
   823.700012       377.127014    
   823.799988       377.109009    
   823.900024       378.102997    
   824.000000       378.704010    
   824.099976       377.885010    
   824.200012       378.181000    
   824.299988       379.029999    
   824.400024       379.226990    
   824.500000       379.278992    
   824.599976       379.576996    
   824.700012       379.627991    
   824.799988       379.588013    
   824.900024       379.830994    
   825.000000       380.286011    
   825.099976       379.963013    
   825.200012       380.316986    
   825.299988       381.207001    
   825.400024       381.920990    
   825.500000       381.878998    
   825.599976       380.657990    
   825.700012       380.066010    
   825.799988       380.113007    
   825.900024       379.778015    
   826.000000       378.832001    
   826.099976       377.144012    
   826.200012       376.847992    
   826.299988       376.868988    
   826.400024       376.604004    
   826.500000       377.105011    
   826.599976       378.830994    
   826.700012       381.311005    
   826.799988       382.404999    
   826.900024       381.843994    
   827.000000       381.364014    
   827.099976       382.010010    
   827.200012       383.412994    
   827.299988       384.191986    
   827.400024       383.976990    
   827.500000       382.679993    
   827.599976       381.826996    
   827.700012       381.295013    
   827.799988       380.936005    
   827.900024       380.880005    
   828.000000       379.945007    
   828.099976       379.089996    
   828.200012       379.755005    
   828.299988       379.902008    
   828.400024       379.322998    
   828.500000       379.016998    
   828.599976       378.437012    
   828.700012       377.563995    
   828.799988       376.817993    
   828.900024       377.194000    
   829.000000       377.815002    
   829.099976       379.265015    
   829.200012       380.005005    
   829.299988       379.841003    
   829.400024       379.713013    
   829.500000       379.502014    
   829.599976       378.694000    
   829.700012       378.250000    
   829.799988       378.093994    
   829.900024       377.610992    
   830.000000       376.981995    
   830.099976       376.500000    
   830.200012       376.381989    
   830.299988       377.115997    
   830.400024       377.851013    
   830.500000       377.575012    
   830.599976       376.821014    
   830.700012       376.739014    
   830.799988       377.239990    
   830.900024       377.710999    
   831.000000       377.768005    
   831.099976       376.645996    
   831.200012       375.660004    
   831.299988       375.584015    
   831.400024       376.411011    
   831.500000       377.217987    
   831.599976       377.213013    
   831.700012       378.166992    
   831.799988       379.015015    
   831.900024       379.179993    
   832.000000       378.666992    
   832.099976       377.609985    
   832.200012       377.951996    
   832.299988       378.756012    
   832.400024       379.627991    
   832.500000       380.526001    
   832.599976       382.761993    
   832.700012       384.195007    
   832.799988       385.562988    
   832.900024       387.088013    
   833.000000       388.630005    
   833.099976       389.576996    
   833.200012       389.959015    
   833.299988       391.407013    
   833.400024       393.391998    
   833.500000       395.173004    
   833.599976       395.604004    
   833.700012       395.252991    
   833.799988       394.269012    
   833.900024       392.523987    
   834.000000       390.904999    
   834.099976       388.153992    
   834.200012       386.631012    
   834.299988       386.306000    
   834.400024       385.108002    
   834.500000       384.165009    
   834.599976       384.377014    
   834.700012       384.625000    
   834.799988       384.923004    
   834.900024       385.441010    
   835.000000       386.553986    
   835.099976       388.338989    
   835.200012       389.088013    
   835.299988       389.046997    
   835.400024       389.488007    
   835.500000       389.408997    
   835.599976       388.431000    
   835.700012       387.592987    
   835.799988       386.781006    
   835.900024       385.640015    
   836.000000       384.031006    
   836.099976       382.851990    
   836.200012       382.502014    
   836.299988       381.683014    
   836.400024       380.468994    
   836.500000       379.309998    
   836.599976       377.638000    
   836.700012       376.634003    
   836.799988       375.854004    
   836.900024       375.804993    
   837.000000       376.013000    
   837.099976       375.983002    
   837.200012       375.091003    
   837.299988       374.338989    
   837.400024       374.713989    
   837.500000       375.848999    
   837.599976       376.076996    
   837.700012       375.588013    
   837.799988       375.671997    
   837.900024       377.006989    
   838.000000       377.148010    
   838.099976       376.890015    
   838.200012       375.893005    
   838.299988       374.976013    
   838.400024       374.769012    
   838.500000       373.674011    
   838.599976       372.765015    
   838.700012       373.169006    
   838.799988       373.696991    
   838.900024       373.807007    
   839.000000       373.707001    
   839.099976       373.834015    
   839.200012       374.359985    
   839.299988       374.191010    
   839.400024       374.207001    
   839.500000       374.278015    
   839.599976       375.026001    
   839.700012       375.998993    
   839.799988       376.752014    
   839.900024       376.527008    
   840.000000       376.074005    
   840.099976       376.022003    
   840.200012       376.915009    
   840.299988       378.667999    
   840.400024       380.790009    
   840.500000       382.863007    
   840.599976       383.001007    
   840.700012       382.463013    
   840.799988       381.963989    
   840.900024       382.022003    
   841.000000       382.574005    
   841.099976       383.287994    
   841.200012       383.765991    
   841.299988       384.135986    
   841.400024       384.837006    
   841.500000       385.148010    
   841.599976       384.040985    
   841.700012       382.475006    
   841.799988       381.071991    
   841.900024       379.819000    
   842.000000       379.417999    
   842.099976       380.132996    
   842.200012       379.312988    
   842.299988       378.018005    
   842.400024       377.669006    
   842.500000       377.643005    
   842.599976       377.282013    
   842.700012       376.585999    
   842.799988       375.386993    
   842.900024       373.602997    
   843.000000       372.420013    
   843.099976       371.580994    
   843.200012       370.841003    
   843.299988       370.256012    
   843.400024       370.528015    
   843.500000       371.795990    
   843.599976       372.740997    
   843.700012       373.726990    
   843.799988       374.782990    
   843.900024       375.016998    
   844.000000       375.006989    
   844.099976       375.863007    
   844.200012       376.498993    
   844.299988       376.842010    
   844.400024       377.738007    
   844.500000       379.558990    
   844.599976       381.579987    
   844.700012       383.631012    
   844.799988       385.140991    
   844.900024       386.373993    
   845.000000       386.921997    
   845.099976       387.967010    
   845.200012       388.265991    
   845.299988       388.671997    
   845.400024       387.446014    
   845.500000       384.722992    
   845.599976       383.605988    
   845.700012       384.002014    
   845.799988       385.369995    
   845.900024       387.584015    
   846.000000       388.790009    
   846.099976       388.239990    
   846.200012       387.334991    
   846.299988       386.748993    
   846.400024       387.451996    
   846.500000       389.153015    
   846.599976       389.509003    
   846.700012       389.733002    
   846.799988       389.121002    
   846.900024       388.057007    
   847.000000       386.532013    
   847.099976       384.753998    
   847.200012       384.101013    
   847.299988       383.335999    
   847.400024       382.877014    
   847.500000       382.600006    
   847.599976       384.002014    
   847.700012       387.332001    
   847.799988       389.498993    
   847.900024       390.769989    
   848.000000       391.078003    
   848.099976       391.566010    
   848.200012       391.343994    
   848.299988       390.339996    
   848.400024       389.490997    
   848.500000       387.842987    
   848.599976       386.760010    
   848.700012       386.424011    
   848.799988       387.230011    
   848.900024       389.105011    
   849.000000       390.397003    
   849.099976       391.970001    
   849.200012       392.453003    
   849.299988       393.352997    
   849.400024       392.958008    
   849.500000       392.455994    
   849.599976       392.484009    
   849.700012       391.096008    
   849.799988       390.106995    
   849.900024       389.513000    
   850.000000       389.703003    
   850.099976       389.890015    
   850.200012       389.584991    
   850.299988       390.053986    
   850.400024       391.074005    
   850.500000       391.903992    
   850.599976       392.175995    
   850.700012       391.640015    
   850.799988       391.182007    
   850.900024       390.522003    
   851.000000       390.954987    
   851.099976       391.584015    
   851.200012       391.885986    
   851.299988       391.123993    
   851.400024       390.463013    
   851.500000       390.230011    
   851.599976       389.528015    
   851.700012       389.302002    
   851.799988       389.740997    
   851.900024       390.683990    
   852.000000       391.016998    
   852.099976       390.130005    
   852.200012       389.381989    
   852.299988       389.259003    
   852.400024       389.412994    
   852.500000       389.256012    
   852.599976       389.488007    
   852.700012       390.250000    
   852.799988       391.031006    
   852.900024       391.316010    
   853.000000       390.933014    
   853.099976       389.199005    
   853.200012       388.760010    
   853.299988       388.713989    
   853.400024       388.552002    
   853.500000       388.428986    
   853.599976       388.476013    
   853.700012       389.929993    
   853.799988       390.911011    
   853.900024       391.996002    
   854.000000       391.681000    
   854.099976       390.829987    
   854.200012       389.631989    
   854.299988       388.954010    
   854.400024       388.777008    
   854.500000       387.544006    
   854.599976       386.687012    
   854.700012       386.407990    
   854.799988       386.821991    
   854.900024       386.738007    
   855.000000       386.468994    
   855.099976       387.382996    
   855.200012       388.729004    
   855.299988       390.894989    
   855.400024       392.665985    
   855.500000       393.540985    
   855.599976       394.127991    
   855.700012       394.226990    
   855.799988       394.286011    
   855.900024       393.825012    
   856.000000       393.223999    
   856.099976       393.154999    
   856.200012       393.188995    
   856.299988       392.808014    
   856.400024       392.203003    
   856.500000       392.252014    
   856.599976       391.421997    
   856.700012       389.022003    
   856.799988       388.022003    
   856.900024       387.346985    
   857.000000       386.677002    
   857.099976       385.811005    
   857.200012       384.565002    
   857.299988       383.507996    
   857.400024       383.144989    
   857.500000       382.915985    
   857.599976       382.920013    
   857.700012       382.256989    
   857.799988       381.572998    
   857.900024       381.725006    
   858.000000       381.540009    
   858.099976       382.477997    
   858.200012       384.196014    
   858.299988       385.976990    
   858.400024       385.556000    
   858.500000       383.795013    
   858.599976       382.320007    
   858.700012       381.838989    
   858.799988       382.053986    
   858.900024       382.283997    
   859.000000       382.313995    
   859.099976       383.187012    
   859.200012       383.329987    
   859.299988       383.148987    
   859.400024       382.471008    
   859.500000       382.153992    
   859.599976       382.200989    
   859.700012       381.889008    
   859.799988       380.988007    
   859.900024       380.208008    
   860.000000       379.779999    
   860.099976       380.294006    
   860.200012       380.042999    
   860.299988       378.196014    
   860.400024       377.481995    
   860.500000       377.795013    
   860.599976       378.128998    
   860.700012       378.661987    
   860.799988       378.958008    
   860.900024       380.123993    
   861.000000       380.690002    
   861.099976       380.480988    
   861.200012       380.069000    
   861.299988       379.710999    
   861.400024       381.010010    
   861.500000       382.446991    
   861.599976       384.240997    
   861.700012       385.190002    
   861.799988       385.675995    
   861.900024       385.166992    
   862.000000       385.386993    
   862.099976       386.053986    
   862.200012       387.166992    
   862.299988       387.255005    
   862.400024       387.346985    
   862.500000       388.045990    
   862.599976       388.674011    
   862.700012       389.039001    
   862.799988       388.537994    
   862.900024       387.833008    
   863.000000       387.886993    
   863.099976       388.734985    
   863.200012       389.287994    
   863.299988       388.872009    
   863.400024       388.690002    
   863.500000       388.764008    
   863.599976       389.548004    
   863.700012       389.515991    
   863.799988       389.113007    
   863.900024       389.644989    
   864.000000       390.273010    
   864.099976       389.972992    
   864.200012       389.178009    
   864.299988       388.369995    
   864.400024       387.860992    
   864.500000       388.273010    
   864.599976       388.253998    
   864.700012       387.993011    
   864.799988       388.143005    
   864.900024       387.199005    
   865.000000       386.727997    
   865.099976       386.606995    
   865.200012       386.709015    
   865.299988       386.657990    
   865.400024       386.712006    
   865.500000       387.312012    
   865.599976       388.769989    
   865.700012       390.614990    
   865.799988       391.360992    
   865.900024       391.524994    
   866.000000       390.829987    
   866.099976       389.807007    
   866.200012       389.785004    
   866.299988       389.308014    
   866.400024       389.135010    
   866.500000       389.207001    
   866.599976       389.653015    
   866.700012       389.045013    
   866.799988       388.036011    
   866.900024       387.602997    
   867.000000       387.625000    
   867.099976       387.223999    
   867.200012       386.199005    
   867.299988       385.716003    
   867.400024       385.153992    
   867.500000       384.324005    
   867.599976       383.751007    
   867.700012       383.822998    
   867.799988       382.910004    
   867.900024       381.526001    
   868.000000       380.054993    
   868.099976       378.397003    
   868.200012       376.234009    
   868.299988       375.208008    
   868.400024       375.588989    
   868.500000       375.937012    
   868.599976       375.153992    
   868.700012       374.989014    
   868.799988       375.489990    
   868.900024       375.466003    
   869.000000       375.376007    
   869.099976       374.489014    
   869.200012       374.403992    
   869.299988       374.739990    
   869.400024       376.390991    
   869.500000       377.315002    
   869.599976       378.007996    
   869.700012       379.105988    
   869.799988       380.545990    
   869.900024       383.270996    
   870.000000       384.598999    
   870.099976       385.270996    
   870.200012       386.085999    
   870.299988       387.460999    
   870.400024       388.760010    
   870.500000       390.595001    
   870.599976       391.203003    
   870.700012       390.811005    
   870.799988       391.360992    
   870.900024       391.592010    
   871.000000       391.114990    
   871.099976       391.708008    
   871.200012       393.477997    
   871.299988       394.253998    
   871.400024       394.884003    
   871.500000       394.088013    
   871.599976       393.553009    
   871.700012       394.427002    
   871.799988       395.740997    
   871.900024       396.976013    
   872.000000       397.848999    
   872.099976       398.690002    
   872.200012       399.302002    
   872.299988       398.346985    
   872.400024       396.690002    
   872.500000       394.444000    
   872.599976       393.199005    
   872.700012       393.381989    
   872.799988       394.382996    
   872.900024       394.511993    
   873.000000       394.217987    
   873.099976       394.264008    
   873.200012       394.463013    
   873.299988       394.636993    
   873.400024       395.286987    
   873.500000       396.028992    
   873.599976       395.981995    
   873.700012       395.640015    
   873.799988       396.044006    
   873.900024       396.458008    
   874.000000       396.440002    
   874.099976       396.110992    
   874.200012       395.936005    
   874.299988       395.147003    
   874.400024       394.544006    
   874.500000       393.910004    
   874.599976       394.092010    
   874.700012       394.540985    
   874.799988       394.174988    
   874.900024       393.662994    
   875.000000       393.509003    
   875.099976       394.113007    
   875.200012       394.778015    
   875.299988       394.864014    
   875.400024       394.828003    
   875.500000       395.023987    
   875.599976       395.460999    
   875.700012       396.122986    
   875.799988       396.640991    
   875.900024       396.265015    
   876.000000       395.756012    
   876.099976       395.802002    
   876.200012       396.058990    
   876.299988       396.281006    
   876.400024       396.768005    
   876.500000       396.817993    
   876.599976       396.313995    
   876.700012       395.106995    
   876.799988       394.682007    
   876.900024       395.018005    
   877.000000       395.575989    
   877.099976       396.785004    
   877.200012       397.205994    
   877.299988       396.971985    
   877.400024       395.860992    
   877.500000       395.410004    
   877.599976       395.087006    
   877.700012       395.227997    
   877.799988       395.177002    
   877.900024       395.147003    
   878.000000       394.834991    
   878.099976       394.778992    
   878.200012       394.907990    
   878.299988       395.851990    
   878.400024       396.239990    
   878.500000       395.700012    
   878.599976       394.983002    
   878.700012       394.493011    
   878.799988       393.394012    
   878.900024       393.451996    
   879.000000       392.881989    
   879.099976       391.915009    
   879.200012       391.895996    
   879.299988       392.591003    
   879.400024       394.032013    
   879.500000       395.848999    
   879.599976       397.311005    
   879.700012       397.492004    
   879.799988       396.649994    
   879.900024       396.743988    
   880.000000       397.566010    
   880.099976       398.274994    
   880.200012       397.471008    
   880.299988       395.627014    
   880.400024       394.404999    
   880.500000       392.621002    
   880.599976       390.718994    
   880.700012       390.188995    
   880.799988       388.886993    
   880.900024       387.312012    
   881.000000       386.532013    
   881.099976       386.408997    
   881.200012       385.971008    
   881.299988       385.105011    
   881.400024       385.033997    
   881.500000       385.664001    
   881.599976       385.148987    
   881.700012       384.308990    
   881.799988       384.364990    
   881.900024       383.990997    
   882.000000       383.346008    
   882.099976       382.438995    
   882.200012       381.388000    
   882.299988       380.273987    
   882.400024       379.118988    
   882.500000       378.269012    
   882.599976       377.401001    
   882.700012       377.208008    
   882.799988       377.114014    
   882.900024       377.411987    
   883.000000       377.681000    
   883.099976       378.296997    
   883.200012       379.673004    
   883.299988       381.812012    
   883.400024       383.166992    
   883.500000       384.640991    
   883.599976       385.434998    
   883.700012       385.059998    
   883.799988       384.989990    
   883.900024       385.289001    
   884.000000       385.826996    
   884.099976       387.710999    
   884.200012       389.602997    
   884.299988       391.285004    
   884.400024       392.328003    
   884.500000       392.881989    
   884.599976       393.791992    
   884.700012       395.363007    
   884.799988       395.471008    
   884.900024       395.201996    
   885.000000       394.424011    
   885.099976       394.252014    
   885.200012       393.976990    
   885.299988       393.557007    
   885.400024       393.324005    
   885.500000       392.197998    
   885.599976       390.740997    
   885.700012       390.536011    
   885.799988       390.007996    
   885.900024       389.260010    
   886.000000       389.916992    
   886.099976       390.515991    
   886.200012       390.023987    
   886.299988       390.468994    
   886.400024       391.394989    
   886.500000       393.020996    
   886.599976       393.562012    
   886.700012       393.855011    
   886.799988       394.160004    
   886.900024       394.703003    
   887.000000       394.755005    
   887.099976       393.931000    
   887.200012       393.415985    
   887.299988       392.317993    
   887.400024       391.446991    
   887.500000       390.649994    
   887.599976       390.092987    
   887.700012       390.035004    
   887.799988       389.454010    
   887.900024       388.772003    
   888.000000       388.683014    
   888.099976       388.972992    
   888.200012       388.561005    
   888.299988       386.834015    
   888.400024       386.075989    
   888.500000       386.105011    
   888.599976       386.674988    
   888.700012       386.812012    
   888.799988       387.208008    
   888.900024       388.046997    
   889.000000       388.237000    
   889.099976       387.549011    
   889.200012       387.082001    
   889.299988       387.369995    
   889.400024       388.066010    
   889.500000       388.247009    
   889.599976       388.688995    
   889.700012       389.399994    
   889.799988       389.065002    
   889.900024       389.035004    
   890.000000       388.369995    
   890.099976       387.963989    
   890.200012       388.915009    
   890.299988       390.158997    
   890.400024       390.226990    
   890.500000       390.015991    
   890.599976       389.351990    
   890.700012       390.096008    
   890.799988       391.660004    
   890.900024       393.696991    
   891.000000       394.552002    
   891.099976       394.423004    
   891.200012       394.277008    
   891.299988       393.562012    
   891.400024       392.971985    
   891.500000       392.316010    
   891.599976       392.972992    
   891.700012       394.487000    
   891.799988       395.867004    
   891.900024       397.023010    
   892.000000       397.920013    
   892.099976       398.466003    
   892.200012       398.950989    
   892.299988       399.212006    
   892.400024       399.571991    
   892.500000       400.045013    
   892.599976       400.261993    
   892.700012       400.074005    
   892.799988       399.556000    
   892.900024       399.000000    
   893.000000       398.424988    
   893.099976       397.710999    
   893.200012       396.269989    
   893.299988       394.556000    
   893.400024       395.200012    
   893.500000       397.148010    
   893.599976       398.897003    
   893.700012       399.476013    
   893.799988       399.739014    
   893.900024       400.218994    
   894.000000       400.304993    
   894.099976       400.950012    
   894.200012       401.414001    
   894.299988       400.953003    
   894.400024       400.372009    
   894.500000       399.424011    
   894.599976       398.352997    
   894.700012       397.652008    
   894.799988       397.109985    
   894.900024       396.782990    
   895.000000       396.343994    
   895.099976       396.506012    
   895.200012       396.132996    
   895.299988       395.587006    
   895.400024       396.105988    
   895.500000       396.862000    
   895.599976       397.550995    
   895.700012       397.863007    
   895.799988       397.712006    
   895.900024       398.252991    
   896.000000       397.545990    
   896.099976       396.546997    
   896.200012       396.356995    
   896.299988       396.175995    
   896.400024       395.783997    
   896.500000       395.959015    
   896.599976       395.420013    
   896.700012       394.105011    
   896.799988       392.444000    
   896.900024       390.873993    
   897.000000       390.251007    
   897.099976       391.231995    
   897.200012       393.125000    
   897.299988       394.110992    
   897.400024       393.963013    
   897.500000       393.746002    
   897.599976       393.785004    
   897.700012       394.347992    
   897.799988       395.291992    
   897.900024       396.303009    
   898.000000       397.283997    
   898.099976       397.691986    
   898.200012       397.243011    
   898.299988       396.447998    
   898.400024       395.644989    
   898.500000       394.739990    
   898.599976       394.867004    
   898.700012       395.291992    
   898.799988       395.971985    
   898.900024       396.192993    
   899.000000       395.988007    
   899.099976       394.552002    
   899.200012       394.213989    
   899.299988       394.217987    
   899.400024       393.916992    
   899.500000       394.164001    
   899.599976       394.554993    
   899.700012       394.398010    
   899.799988       394.451996    
   899.900024       394.119995    
   900.000000       394.622009    
   900.099976       394.990997    
   900.200012       395.532990    
   900.299988       395.446991    
   900.400024       395.997009    
   900.500000       396.662994    
   900.599976       396.975006    
   900.700012       396.235992    
   900.799988       396.063995    
   900.900024       396.497986    
   901.000000       397.347992    
   901.099976       398.916992    
   901.200012       398.335999    
   901.299988       397.726990    
   901.400024       397.398010    
   901.500000       396.987000    
   901.599976       395.441010    
   901.700012       394.834015    
   901.799988       394.307007    
   901.900024       394.195007    
   902.000000       393.356995    
   902.099976       392.933014    
   902.200012       393.334015    
   902.299988       392.984009    
   902.400024       392.118988    
   902.500000       390.747009    
   902.599976       389.625000    
   902.700012       388.513000    
   902.799988       386.979004    
   902.900024       385.481995    
   903.000000       384.023987    
   903.099976       383.735992    
   903.200012       383.803986    
   903.299988       383.842010    
   903.400024       384.454010    
   903.500000       383.989990    
   903.599976       382.944000    
   903.700012       382.533997    
   903.799988       381.889008    
   903.900024       381.462006    
   904.000000       381.920990    
   904.099976       382.980011    
   904.200012       384.218994    
   904.299988       385.411011    
   904.400024       385.105011    
   904.500000       384.727997    
   904.599976       385.225006    
   904.700012       386.200012    
   904.799988       387.339996    
   904.900024       386.609009    
   905.000000       386.156006    
   905.099976       386.493988    
   905.200012       386.050995    
   905.299988       385.459991    
   905.400024       385.440002    
   905.500000       385.696014    
   905.599976       386.444000    
   905.700012       386.407990    
   905.799988       386.122009    
   905.900024       386.631012    
   906.000000       387.365997    
   906.099976       387.979004    
   906.200012       388.123993    
   906.299988       388.916992    
   906.400024       389.618988    
   906.500000       389.627991    
   906.599976       389.781006    
   906.700012       390.239990    
   906.799988       390.880005    
   906.900024       391.264008    
   907.000000       391.437012    
   907.099976       392.092010    
   907.200012       392.703003    
   907.299988       394.031006    
   907.400024       394.976013    
   907.500000       395.095001    
   907.599976       395.325989    
   907.700012       394.975006    
   907.799988       394.540985    
   907.900024       394.860992    
   908.000000       395.424988    
   908.099976       396.036987    
   908.200012       396.394012    
   908.299988       397.050995    
   908.400024       397.867004    
   908.500000       399.696014    
   908.599976       400.445007    
   908.700012       400.273987    
   908.799988       400.110992    
   908.900024       398.963013    
   909.000000       397.061005    
   909.099976       395.601990    
   909.200012       395.123993    
   909.299988       395.403992    
   909.400024       396.833008    
   909.500000       398.119995    
   909.599976       398.075012    
   909.700012       397.003998    
   909.799988       396.255005    
   909.900024       396.022003    
   910.000000       396.872986    
   910.099976       398.398010    
   910.200012       399.747009    
   910.299988       400.092987    
   910.400024       400.098999    
   910.500000       400.460999    
   910.599976       399.645996    
   910.700012       397.451996    
   910.799988       396.109009    
   910.900024       396.182007    
   911.000000       397.842010    
   911.099976       399.417999    
   911.200012       400.640015    
   911.299988       401.541992    
   911.400024       401.661987    
   911.500000       402.230011    
   911.599976       402.234985    
   911.700012       402.523010    
   911.799988       402.852997    
   911.900024       402.873993    
   912.000000       402.839996    
   912.099976       403.088013    
   912.200012       402.789001    
   912.299988       402.914001    
   912.400024       403.096008    
   912.500000       403.481995    
   912.599976       403.398010    
   912.700012       402.791992    
   912.799988       402.678009    
   912.900024       402.480011    
   913.000000       402.210999    
   913.099976       402.786987    
   913.200012       403.290009    
   913.299988       403.761993    
   913.400024       403.247009    
   913.500000       402.649994    
   913.599976       402.276001    
   913.700012       402.494995    
   913.799988       402.666992    
   913.900024       402.484985    
   914.000000       403.257996    
   914.099976       404.356995    
   914.200012       404.454987    
   914.299988       403.755005    
   914.400024       402.661987    
   914.500000       402.588013    
   914.599976       403.368988    
   914.700012       403.925995    
   914.799988       403.872009    
   914.900024       403.484009    
   915.000000       403.614014    
   915.099976       403.183990    
   915.200012       403.087006    
   915.299988       403.106995    
   915.400024       403.812012    
   915.500000       404.826996    
   915.599976       404.195007    
   915.700012       403.167999    
   915.799988       402.511993    
   915.900024       402.776001    
   916.000000       402.997986    
   916.099976       402.907990    
   916.200012       402.998993    
   916.299988       402.576996    
   916.400024       402.209015    
   916.500000       401.934998    
   916.599976       402.226013    
   916.700012       401.558990    
   916.799988       402.304993    
   916.900024       403.097992    
   917.000000       402.576996    
   917.099976       402.053986    
   917.200012       401.398987    
   917.299988       401.101013    
   917.400024       400.394012    
   917.500000       400.493988    
   917.599976       401.566986    
   917.700012       403.075012    
   917.799988       404.278992    
   917.900024       404.251007    
   918.000000       403.687988    
   918.099976       402.269989    
   918.200012       402.023987    
   918.299988       402.553009    
   918.400024       403.920990    
   918.500000       405.216003    
   918.599976       405.850006    
   918.700012       406.408997    
   918.799988       407.417999    
   918.900024       408.424988    
   919.000000       408.315002    
   919.099976       407.753998    
   919.200012       406.148010    
   919.299988       405.561005    
   919.400024       405.502991    
   919.500000       404.846008    
   919.599976       403.574005    
   919.700012       402.278992    
   919.799988       401.596008    
   919.900024       400.485992    
   920.000000       399.355011    
   920.099976       398.625000    
   920.200012       399.415009    
   920.299988       400.226013    
   920.400024       400.494995    
   920.500000       400.084015    
   920.599976       400.881012    
   920.700012       401.595001    
   920.799988       402.161987    
   920.900024       402.839996    
   921.000000       402.475006    
   921.099976       401.648010    
   921.200012       400.674988    
   921.299988       400.510010    
   921.400024       400.015015    
   921.500000       399.971985    
   921.599976       400.032013    
   921.700012       400.182007    
   921.799988       400.260010    
   921.900024       400.322998    
   922.000000       401.545990    
   922.099976       402.838989    
   922.200012       403.431000    
   922.299988       403.626007    
   922.400024       403.154999    
   922.500000       402.042999    
   922.599976       402.061005    
   922.700012       403.324005    
   922.799988       403.691986    
   922.900024       404.506989    
   923.000000       406.173004    
   923.099976       407.227997    
   923.200012       408.188995    
   923.299988       409.015991    
   923.400024       409.046997    
   923.500000       409.130005    
   923.599976       409.907013    
   923.700012       410.506012    
   923.799988       411.496002    
   923.900024       412.889008    
   924.000000       413.372009    
   924.099976       413.835999    
   924.200012       414.742004    
   924.299988       416.265991    
   924.400024       416.933990    
   924.500000       416.869995    
   924.599976       417.074005    
   924.700012       417.476013    
   924.799988       418.027008    
   924.900024       419.067993    
   925.000000       419.127014    
   925.099976       418.270996    
   925.200012       417.299988    
   925.299988       416.466003    
   925.400024       416.118988    
   925.500000       416.809998    
   925.599976       418.325012    
   925.700012       421.066010    
   925.799988       422.721008    
   925.900024       422.477997    
   926.000000       421.709015    
   926.099976       421.276001    
   926.200012       421.789001    
   926.299988       423.000000    
   926.400024       423.678009    
   926.500000       422.871002    
   926.599976       422.026001    
   926.700012       422.524994    
   926.799988       422.109009    
   926.900024       421.490997    
   927.000000       420.941010    
   927.099976       421.127991    
   927.200012       421.126007    
   927.299988       421.061005    
   927.400024       420.744995    
   927.500000       419.765991    
   927.599976       419.115997    
   927.700012       418.704987    
   927.799988       419.082001    
   927.900024       418.566010    
   928.000000       418.463989    
   928.099976       418.567993    
   928.200012       418.071991    
   928.299988       416.994995    
   928.400024       416.662994    
   928.500000       417.225006    
   928.599976       417.915985    
   928.700012       418.316010    
   928.799988       418.959015    
   928.900024       419.157013    
   929.000000       418.678986    
   929.099976       419.256012    
   929.200012       420.067993    
   929.299988       420.556000    
   929.400024       421.432007    
   929.500000       421.496002    
   929.599976       420.652008    
   929.700012       419.040009    
   929.799988       417.859985    
   929.900024       416.613007    
   930.000000       415.382996    
   930.099976       414.945007    
   930.200012       414.635010    
   930.299988       414.596008    
   930.400024       414.140991    
   930.500000       413.690002    
   930.599976       413.558990    
   930.700012       413.562012    
   930.799988       413.757996    
   930.900024       413.446014    
   931.000000       413.182007    
   931.099976       413.381989    
   931.200012       413.040009    
   931.299988       412.552002    
   931.400024       412.872986    
   931.500000       413.743011    
   931.599976       413.652008    
   931.700012       413.494995    
   931.799988       412.893005    
   931.900024       412.339996    
   932.000000       412.975006    
   932.099976       413.953003    
   932.200012       413.717987    
   932.299988       413.023987    
   932.400024       413.016998    
   932.500000       413.707001    
   932.599976       413.981995    
   932.700012       413.622986    
   932.799988       414.635986    
   932.900024       415.601990    
   933.000000       414.859985    
   933.099976       414.208008    
   933.200012       414.774994    
   933.299988       415.692993    
   933.400024       415.897003    
   933.500000       414.739990    
   933.599976       413.862000    
   933.700012       414.044006    
   933.799988       414.109009    
   933.900024       415.084991    
   934.000000       416.088013    
   934.099976       417.263000    
   934.200012       418.605011    
   934.299988       419.108002    
   934.400024       418.988007    
   934.500000       417.406006    
   934.599976       416.098999    
   934.700012       414.342010    
   934.799988       413.312012    
   934.900024       413.481995    
   935.000000       414.113007    
   935.099976       414.135010    
   935.200012       414.201996    
   935.299988       414.806000    
   935.400024       414.045990    
   935.500000       413.661011    
   935.599976       413.899994    
   935.700012       413.783997    
   935.799988       413.566986    
   935.900024       412.480988    
   936.000000       411.473999    
   936.099976       411.169006    
   936.200012       410.269989    
   936.299988       409.483002    
   936.400024       409.337006    
   936.500000       409.951996    
   936.599976       411.355011    
   936.700012       413.868011    
   936.799988       415.854004    
   936.900024       417.023987    
   937.000000       417.795013    
   937.099976       417.915985    
   937.200012       418.394989    
   937.299988       418.296997    
   937.400024       418.816010    
   937.500000       418.838989    
   937.599976       418.619995    
   937.700012       419.243988    
   937.799988       420.587006    
   937.900024       422.665009    
   938.000000       424.105011    
   938.099976       424.868011    
   938.200012       425.565002    
   938.299988       425.631989    
   938.400024       425.541992    
   938.500000       425.450012    
   938.599976       424.714996    
   938.700012       424.109009    
   938.799988       424.037994    
   938.900024       423.910004    
   939.000000       424.127991    
   939.099976       424.540009    
   939.200012       424.859985    
   939.299988       425.121002    
   939.400024       426.002991    
   939.500000       427.057007    
   939.599976       426.973999    
   939.700012       426.864990    
   939.799988       426.977997    
   939.900024       426.169006    
   940.000000       425.312012    
   940.099976       424.265015    
   940.200012       424.125000    
   940.299988       424.621002    
   940.400024       425.128998    
   940.500000       424.898987    
   940.599976       424.523987    
   940.700012       423.885010    
   940.799988       424.225006    
   940.900024       423.727997    
   941.000000       422.947998    
   941.099976       423.743988    
   941.200012       424.454987    
   941.299988       423.924988    
   941.400024       422.855011    
   941.500000       422.674011    
   941.599976       423.046997    
   941.700012       423.398987    
   941.799988       424.152008    
   941.900024       424.457001    
   942.000000       424.058014    
   942.099976       423.126007    
   942.200012       422.856995    
   942.299988       423.559998    
   942.400024       424.300995    
   942.500000       425.347992    
   942.599976       426.399994    
   942.700012       426.773010    
   942.799988       427.730988    
   942.900024       429.217010    
   943.000000       430.545013    
   943.099976       431.985992    
   943.200012       432.891998    
   943.299988       432.601013    
   943.400024       432.730011    
   943.500000       432.911987    
   943.599976       432.315002    
   943.700012       431.531006    
   943.799988       430.822998    
   943.900024       430.420990    
   944.000000       430.578003    
   944.099976       431.997986    
   944.200012       432.433014    
   944.299988       432.480988    
   944.400024       433.631012    
   944.500000       435.342987    
   944.599976       435.467987    
   944.700012       434.223999    
   944.799988       432.945007    
   944.900024       432.256989    
   945.000000       431.766998    
   945.099976       432.278992    
   945.200012       432.683014    
   945.299988       432.303986    
   945.400024       431.261993    
   945.500000       429.218994    
   945.599976       427.209991    
   945.700012       425.786987    
   945.799988       424.889008    
   945.900024       423.640991    
   946.000000       422.455994    
   946.099976       422.049988    
   946.200012       422.001007    
   946.299988       421.683014    
   946.400024       420.838989    
   946.500000       419.708008    
   946.599976       419.165009    
   946.700012       418.966003    
   946.799988       418.479004    
   946.900024       418.040985    
   947.000000       418.255005    
   947.099976       418.915009    
   947.200012       418.364014    
   947.299988       417.119995    
   947.400024       416.300995    
   947.500000       415.183990    
   947.599976       416.031006    
   947.700012       417.356995    
   947.799988       417.794006    
   947.900024       417.531006    
   948.000000       418.431000    
   948.099976       419.855988    
   948.200012       420.740997    
   948.299988       421.355011    
   948.400024       421.084015    
   948.500000       420.501007    
   948.599976       421.358002    
   948.700012       423.015991    
   948.799988       424.593994    
   948.900024       424.968994    
   949.000000       424.368988    
   949.099976       423.924011    
   949.200012       424.934998    
   949.299988       427.330994    
   949.400024       429.558014    
   949.500000       431.604004    
   949.599976       433.029999    
   949.700012       434.329987    
   949.799988       435.351013    
   949.900024       435.816986    
   950.000000       436.130005    
   950.099976       435.518005    
   950.200012       434.946991    
   950.299988       434.402008    
   950.400024       434.213989    
   950.500000       434.221985    
   950.599976       435.450012    
   950.700012       437.569000    
   950.799988       439.390991    
   950.900024       440.600006    
   951.000000       440.667999    
   951.099976       441.459015    
   951.200012       442.921997    
   951.299988       443.809998    
   951.400024       444.714996    
   951.500000       445.743011    
   951.599976       446.639008    
   951.700012       447.256012    
   951.799988       448.048004    
   951.900024       447.727997    
   952.000000       446.598999    
   952.099976       446.796997    
   952.200012       446.576996    
   952.299988       446.878998    
   952.400024       446.959015    
   952.500000       446.485992    
   952.599976       445.507996    
   952.700012       444.319000    
   952.799988       443.660004    
   952.900024       443.520996    
   953.000000       442.726013    
   953.099976       441.326996    
   953.200012       439.649994    
   953.299988       438.894012    
   953.400024       438.385986    
   953.500000       439.039001    
   953.599976       439.190002    
   953.700012       438.006012    
   953.799988       436.773010    
   953.900024       435.255005    
   954.000000       434.313995    
   954.099976       433.549988    
   954.200012       433.416992    
   954.299988       432.895996    
   954.400024       431.403992    
   954.500000       429.792999    
   954.599976       428.451996    
   954.700012       427.848999    
   954.799988       427.837006    
   954.900024       427.121002    
   955.000000       426.559998    
   955.099976       426.191010    
   955.200012       425.761993    
   955.299988       424.921997    
   955.400024       424.627014    
   955.500000       424.415009    
   955.599976       424.165009    
   955.700012       423.691010    
   955.799988       422.687988    
   955.900024       421.514008    
   956.000000       421.226990    
   956.099976       421.247986    
   956.200012       420.506012    
   956.299988       420.882996    
   956.400024       421.902008    
   956.500000       422.647003    
   956.599976       423.407990    
   956.700012       423.649994    
   956.799988       423.458008    
   956.900024       423.518005    
   957.000000       424.274994    
   957.099976       424.980011    
   957.200012       425.699005    
   957.299988       427.005005    
   957.400024       428.415009    
   957.500000       429.153992    
   957.599976       429.404999    
   957.700012       429.463989    
   957.799988       430.372986    
   957.900024       431.520996    
   958.000000       432.407990    
   958.099976       432.803986    
   958.200012       432.811005    
   958.299988       432.115997    
   958.400024       430.759003    
   958.500000       429.679993    
   958.599976       429.493011    
   958.700012       430.177002    
   958.799988       430.673004    
   958.900024       430.644012    
   959.000000       431.391998    
   959.099976       432.502991    
   959.200012       432.846008    
   959.299988       432.824005    
   959.400024       433.078003    
   959.500000       433.351990    
   959.599976       433.881989    
   959.700012       434.794006    
   959.799988       435.648987    
   959.900024       436.571991    
   960.000000       437.740997    
   960.099976       439.115997    
   960.200012       440.550995    
   960.299988       442.028015    
   960.400024       443.291992    
   960.500000       444.980988    
   960.599976       445.451996    
   960.700012       445.742004    
   960.799988       445.984009    
   960.900024       445.664001    
   961.000000       445.272003    
   961.099976       444.164001    
   961.200012       444.135986    
   961.299988       445.973999    
   961.400024       446.984009    
   961.500000       447.122986    
   961.599976       446.302002    
   961.700012       444.865997    
   961.799988       444.048004    
   961.900024       443.786987    
   962.000000       443.855988    
   962.099976       443.985992    
   962.200012       442.993011    
   962.299988       442.139008    
   962.400024       441.772003    
   962.500000       441.899994    
   962.599976       441.734009    
   962.700012       440.726013    
   962.799988       439.825989    
   962.900024       439.303009    
   963.000000       439.502991    
   963.099976       440.121002    
   963.200012       440.567993    
   963.299988       440.752014    
   963.400024       440.362000    
   963.500000       439.628998    
   963.599976       439.600006    
   963.700012       439.540009    
   963.799988       439.589996    
   963.900024       439.526001    
   964.000000       440.127014    
   964.099976       440.278992    
   964.200012       440.884003    
   964.299988       441.691010    
   964.400024       442.601990    
   964.500000       443.063995    
   964.599976       443.605011    
   964.700012       444.299988    
   964.799988       445.019989    
   964.900024       446.045990    
   965.000000       446.639008    
   965.099976       446.437988    
   965.200012       445.846008    
   965.299988       444.614990    
   965.400024       443.390015    
   965.500000       442.562988    
   965.599976       442.082001    
   965.700012       441.709991    
   965.799988       441.755005    
   965.900024       441.368011    
   966.000000       440.769989    
   966.099976       442.343994    
   966.200012       444.404999    
   966.299988       446.541992    
   966.400024       447.597992    
   966.500000       447.945007    
   966.599976       447.210999    
   966.700012       445.989990    
   966.799988       446.308990    
   966.900024       446.575989    
   967.000000       447.630005    
   967.099976       449.084991    
   967.200012       450.165009    
   967.299988       451.397003    
   967.400024       452.742004    
   967.500000       453.979004    
   967.599976       454.523987    
   967.700012       454.523010    
   967.799988       453.916992    
   967.900024       453.997009    
   968.000000       454.397003    
   968.099976       454.854004    
   968.200012       455.697998    
   968.299988       456.799011    
   968.400024       457.040985    
   968.500000       456.944000    
   968.599976       457.072998    
   968.700012       458.160004    
   968.799988       459.386993    
   968.900024       459.763000    
   969.000000       459.592010    
   969.099976       459.289001    
   969.200012       459.220001    
   969.299988       458.828003    
   969.400024       458.697998    
   969.500000       458.343994    
   969.599976       457.483002    
   969.700012       456.006012    
   969.799988       454.772003    
   969.900024       454.238007    
   970.000000       453.901001    
   970.099976       454.075989    
   970.200012       453.519989    
   970.299988       452.651001    
   970.400024       451.821991    
   970.500000       450.462006    
   970.599976       449.705994    
   970.700012       450.165009    
   970.799988       451.507996    
   970.900024       452.807007    
   971.000000       452.341003    
   971.099976       451.493011    
   971.200012       450.554993    
   971.299988       449.039001    
   971.400024       448.200989    
   971.500000       447.790985    
   971.599976       446.479004    
   971.700012       445.808014    
   971.799988       445.057007    
   971.900024       443.679993    
   972.000000       441.604004    
   972.099976       439.718994    
   972.200012       438.984985    
   972.299988       438.071014    
   972.400024       436.802002    
   972.500000       435.859009    
   972.599976       435.500000    
   972.700012       435.096008    
   972.799988       434.760986    
   972.900024       434.845001    
   973.000000       433.809998    
   973.099976       432.187988    
   973.200012       431.217010    
   973.299988       430.619995    
   973.400024       430.582001    
   973.500000       430.153992    
   973.599976       429.588013    
   973.700012       429.058014    
   973.799988       429.381989    
   973.900024       430.018005    
   974.000000       430.755005    
   974.099976       432.216003    
   974.200012       433.016998    
   974.299988       433.071014    
   974.400024       433.744995    
   974.500000       434.183990    
   974.599976       434.026001    
   974.700012       433.359009    
   974.799988       433.600006    
   974.900024       433.514008    
   975.000000       433.269012    
   975.099976       433.399994    
   975.200012       433.194000    
   975.299988       431.515015    
   975.400024       430.532013    
   975.500000       431.067993    
   975.599976       432.289001    
   975.700012       432.773987    
   975.799988       431.942993    
   975.900024       432.380005    
   976.000000       432.575012    
   976.099976       432.403015    
   976.200012       431.419006    
   976.299988       430.177002    
   976.400024       428.898010    
   976.500000       427.609009    
   976.599976       426.524994    
   976.700012       425.083008    
   976.799988       424.269989    
   976.900024       423.556000    
   977.000000       422.652008    
   977.099976       422.140991    
   977.200012       422.403992    
   977.299988       422.434998    
   977.400024       421.799988    
   977.500000       421.614990    
   977.599976       421.421997    
   977.700012       421.846985    
   977.799988       421.848999    
   977.900024       420.640015    
   978.000000       419.628998    
   978.099976       420.066010    
   978.200012       420.601990    
   978.299988       420.161987    
   978.400024       419.063995    
   978.500000       418.545990    
   978.599976       418.826996    
   978.700012       419.454987    
   978.799988       420.265015    
   978.900024       421.234985    
   979.000000       421.911011    
   979.099976       422.036011    
   979.200012       422.356995    
   979.299988       422.549988    
   979.400024       422.895996    
   979.500000       424.333008    
   979.599976       425.746002    
   979.700012       426.135010    
   979.799988       426.136993    
   979.900024       427.088989    
   980.000000       428.217987    
   980.099976       429.338013    
   980.200012       429.606995    
   980.299988       429.654999    
   980.400024       430.029999    
   980.500000       430.649994    
   980.599976       431.289001    
   980.700012       431.566010    
   980.799988       430.704987    
   980.900024       429.453003    
   981.000000       428.940002    
   981.099976       428.644989    
   981.200012       428.576996    
   981.299988       428.080994    
   981.400024       427.931000    
   981.500000       428.423004    
   981.599976       429.645996    
   981.700012       431.467010    
   981.799988       431.467987    
   981.900024       431.368011    
   982.000000       431.903015    
   982.099976       432.937988    
   982.200012       434.078003    
   982.299988       434.338989    
   982.400024       434.001007    
   982.500000       433.937012    
   982.599976       434.725006    
   982.700012       435.476990    
   982.799988       435.473999    
   982.900024       434.916992    
   983.000000       434.889008    
   983.099976       435.268005    
   983.200012       435.786987    
   983.299988       437.015991    
   983.400024       437.371002    
   983.500000       436.927002    
   983.599976       437.199005    
   983.700012       438.339996    
   983.799988       438.949005    
   983.900024       438.598999    
   984.000000       436.766998    
   984.099976       434.437988    
   984.200012       433.112000    
   984.299988       433.276001    
   984.400024       432.799011    
   984.500000       431.829987    
   984.599976       431.007996    
   984.700012       430.483002    
   984.799988       429.891998    
   984.900024       428.989014    
   985.000000       428.604004    
   985.099976       428.487000    
   985.200012       428.446991    
   985.299988       429.134003    
   985.400024       430.178986    
   985.500000       429.707001    
   985.599976       429.000000    
   985.700012       429.122986    
   985.799988       430.679993    
   985.900024       432.261993    
   986.000000       431.877991    
   986.099976       431.237000    
   986.200012       430.210999    
   986.299988       429.324005    
   986.400024       429.042999    
   986.500000       428.937012    
   986.599976       429.091003    
   986.700012       428.181000    
   986.799988       427.411011    
   986.900024       425.681000    
   987.000000       424.045013    
   987.099976       423.303009    
   987.200012       423.398987    
   987.299988       423.674011    
   987.400024       424.808014    
   987.500000       425.735992    
   987.599976       425.734009    
   987.700012       424.690002    
   987.799988       423.841003    
   987.900024       424.062012    
   988.000000       425.226990    
   988.099976       426.016998    
   988.200012       426.201996    
   988.299988       425.894012    
   988.400024       426.138000    
   988.500000       426.557007    
   988.599976       426.606995    
   988.700012       426.588013    
   988.799988       426.322998    
   988.900024       425.858002    
   989.000000       426.542999    
   989.099976       427.161987    
   989.200012       426.970001    
   989.299988       427.769012    
   989.400024       428.182007    
   989.500000       427.964996    
   989.599976       428.617004    
   989.700012       429.234009    
   989.799988       430.083008    
   989.900024       430.934998    
   990.000000       432.308014    
   990.099976       434.058014    
   990.200012       434.915009    
   990.299988       434.907990    
   990.400024       434.988007    
   990.500000       434.697998    
   990.599976       434.992004    
   990.700012       435.992004    
   990.799988       437.247986    
   990.900024       437.911987    
   991.000000       437.088013    
   991.099976       435.947998    
   991.200012       435.440002    
   991.299988       435.605011    
   991.400024       435.365997    
   991.500000       434.617004    
   991.599976       433.783997    
   991.700012       433.768005    
   991.799988       432.806000    
   991.900024       432.585999    
   992.000000       432.493988    
   992.099976       432.835999    
   992.200012       433.006012    
   992.299988       433.502014    
   992.400024       433.628998    
   992.500000       434.022003    
   992.599976       433.976990    
   992.700012       433.493988    
   992.799988       433.895996    
   992.900024       434.309998    
   993.000000       434.718994    
   993.099976       434.675995    
   993.200012       434.627991    
   993.299988       434.494995    
   993.400024       434.937012    
   993.500000       435.457001    
   993.599976       435.403992    
   993.700012       435.498993    
   993.799988       436.190002    
   993.900024       437.511993    
   994.000000       438.794006    
   994.099976       439.382996    
   994.200012       439.260010    
   994.299988       439.002991    
   994.400024       439.498993    
   994.500000       441.328003    
   994.599976       442.036987    
   994.700012       442.574005    
   994.799988       443.699005    
   994.900024       445.334991    
   995.000000       446.289001    
   995.099976       446.498993    
   995.200012       446.604004    
   995.299988       447.222992    
   995.400024       448.523010    
   995.500000       449.179993    
   995.599976       449.148010    
   995.700012       448.128998    
   995.799988       447.766998    
   995.900024       446.997009    
   996.000000       446.781006    
   996.099976       447.390991    
   996.200012       447.790985    
   996.299988       447.817993    
   996.400024       446.947998    
   996.500000       446.877991    
   996.599976       446.686005    
   996.700012       446.175995    
   996.799988       445.294006    
   996.900024       444.093994    
   997.000000       443.442993    
   997.099976       442.677002    
   997.200012       442.377014    
   997.299988       442.011993    
   997.400024       441.898987    
   997.500000       441.738007    
   997.599976       441.641998    
   997.700012       441.390991    
   997.799988       441.505005    
   997.900024       441.851013    
   998.000000       442.665009    
   998.099976       443.640991    
   998.200012       444.696991    
   998.299988       445.682007    
   998.400024       445.229004    
   998.500000       444.707001    
   998.599976       444.033997    
   998.700012       443.287994    
   998.799988       442.763000    
   998.900024       442.674011    
   999.000000       442.916992    
   999.099976       443.476013    
   999.200012       443.718994    
   999.299988       444.066986    
   999.400024       444.690002    
   999.500000       445.505005    
   999.599976       445.407013    
   999.700012       445.368011    
   999.799988       446.208008    
   999.900024       446.657990    
   1000.00000       446.131012    
   1000.09998       445.333008    
   1000.20001       445.247009    
   1000.29999       445.229004    
   1000.40002       445.126007    
   1000.50000       445.562988    
   1000.59998       445.786011    
   1000.70001       446.980988    
   1000.79999       449.355988    
   1000.90002       451.197998    
   1001.00000       452.433990    
   1001.09998       453.807007    
   1001.20001       455.139008    
   1001.29999       455.459015    
   1001.40002       456.149994    
   1001.50000       456.898010    
   1001.59998       456.312988    
   1001.70001       454.898987    
   1001.79999       454.709991    
   1001.90002       454.739990    
   1002.00000       455.062012    
   1002.09998       456.812988    
   1002.20001       457.694000    
   1002.29999       458.553986    
   1002.40002       459.062988    
   1002.50000       459.938995    
   1002.59998       460.372009    
   1002.70001       459.950012    
   1002.79999       459.290009    
   1002.90002       458.820007    
   1003.00000       459.256989    
   1003.09998       460.406006    
   1003.20001       460.783997    
   1003.29999       461.131989    
   1003.40002       460.971985    
   1003.50000       460.225006    
   1003.59998       459.438995    
   1003.70001       458.716003    
   1003.79999       458.822998    
   1003.90002       459.462006    
   1004.00000       459.694000    
   1004.09998       460.259003    
   1004.20001       461.402008    
   1004.29999       461.815002    
   1004.40002       461.855011    
   1004.50000       461.558990    
   1004.59998       460.764008    
   1004.70001       460.380005    
   1004.79999       460.281006    
   1004.90002       460.622009    
   1005.00000       461.079987    
   1005.09998       460.066010    
   1005.20001       459.962006    
   1005.29999       460.635010    
   1005.40002       460.385010    
   1005.50000       460.903015    
   1005.59998       461.924988    
   1005.70001       462.875000    
   1005.79999       462.045013    
   1005.90002       459.701996    
   1006.00000       457.882996    
   1006.09998       455.692993    
   1006.20001       454.161987    
   1006.29999       453.785004    
   1006.40002       453.964996    
   1006.50000       453.572998    
   1006.59998       452.920013    
   1006.70001       452.372009    
   1006.79999       451.955994    
   1006.90002       452.105988    
   1007.00000       451.710999    
   1007.09998       450.287994    
   1007.20001       448.772003    
   1007.29999       446.596985    
   1007.40002       445.007996    
   1007.50000       443.143005    
   1007.59998       441.786987    
   1007.70001       440.946991    
   1007.79999       441.377991    
   1007.90002       441.526001    
   1008.00000       441.347992    
   1008.09998       441.720001    
   1008.20001       442.950989    
   1008.29999       445.394989    
   1008.40002       445.859985    
   1008.50000       445.186005    
   1008.59998       444.434998    
   1008.70001       443.026001    
   1008.79999       443.134003    
   1008.90002       444.231995    
   1009.00000       445.066986    
   1009.09998       445.256012    
   1009.20001       446.032013    
   1009.29999       447.425995    
   1009.40002       448.209015    
   1009.50000       448.714996    
   1009.59998       449.161987    
   1009.70001       450.134003    
   1009.79999       450.528015    
   1009.90002       449.842010    
   1010.00000       449.821014    
   1010.09998       448.834991    
   1010.20001       448.320007    
   1010.29999       448.264008    
   1010.40002       448.524994    
   1010.50000       448.765991    
   1010.59998       449.227997    
   1010.70001       449.971008    
   1010.79999       450.250000    
   1010.90002       451.270996    
   1011.00000       451.725006    
   1011.09998       452.626007    
   1011.20001       453.126007    
   1011.29999       452.798004    
   1011.40002       451.919006    
   1011.50000       451.510986    
   1011.59998       451.717010    
   1011.70001       451.303986    
   1011.79999       451.441986    
   1011.90002       451.882996    
   1012.00000       452.902008    
   1012.09998       454.286011    
   1012.20001       456.148010    
   1012.29999       458.028015    
   1012.40002       459.295990    
   1012.50000       459.528015    
   1012.59998       459.277008    
   1012.70001       459.463989    
   1012.79999       459.729004    
   1012.90002       459.803986    
   1013.00000       459.881989    
   1013.09998       460.110992    
   1013.20001       460.373993    
   1013.29999       460.269989    
   1013.40002       459.691010    
   1013.50000       459.527008    
   1013.59998       459.470001    
   1013.70001       460.386993    
   1013.79999       461.821014    
   1013.90002       462.873993    
   1014.00000       462.911011    
   1014.09998       462.600006    
   1014.20001       462.613007    
   1014.29999       461.661987    
   1014.40002       460.868011    
   1014.50000       460.622009    
   1014.59998       461.476990    
   1014.70001       462.015015    
   1014.79999       462.359009    
   1014.90002       462.028015    
   1015.00000       462.454010    
   1015.09998       462.756989    
   1015.20001       462.971008    
   1015.29999       463.329987    
   1015.40002       462.165009    
   1015.50000       461.002014    
   1015.59998       459.761993    
   1015.70001       458.554993    
   1015.79999       458.294006    
   1015.90002       459.399994    
   1016.00000       459.782990    
   1016.09998       459.839996    
   1016.20001       459.825012    
   1016.29999       459.450989    
   1016.40002       458.365997    
   1016.50000       457.927002    
   1016.59998       458.022003    
   1016.70001       457.730011    
   1016.79999       457.747986    
   1016.90002       458.536011    
   1017.00000       458.533997    
   1017.09998       458.277008    
   1017.20001       457.500000    
   1017.29999       456.859009    
   1017.40002       456.557007    
   1017.50000       455.587006    
   1017.59998       455.165009    
   1017.70001       455.483002    
   1017.79999       455.149994    
   1017.90002       454.988007    
   1018.00000       454.691010    
   1018.09998       454.834991    
   1018.20001       455.209991    
   1018.29999       456.626007    
   1018.40002       458.218994    
   1018.50000       458.994995    
   1018.59998       458.951996    
   1018.70001       457.975006    
   1018.79999       458.084015    
   1018.90002       457.757996    
   1019.00000       458.321014    
   1019.09998       458.410004    
   1019.20001       458.846985    
   1019.29999       460.346985    
   1019.40002       461.321014    
   1019.50000       462.145996    
   1019.59998       461.757996    
   1019.70001       460.920990    
   1019.79999       461.498993    
   1019.90002       462.153015    
   1020.00000       462.781006    
   1020.09998       463.127014    
   1020.20001       463.584015    
   1020.29999       463.928986    
   1020.40002       465.580994    
   1020.50000       466.769012    
   1020.59998       467.062012    
   1020.70001       466.975006    
   1020.79999       466.221985    
   1020.90002       465.998993    
   1021.00000       465.231995    
   1021.09998       465.072998    
   1021.20001       464.303009    
   1021.29999       464.096008    
   1021.40002       463.769989    
   1021.50000       462.669006    
   1021.59998       462.119995    
   1021.70001       461.902008    
   1021.79999       460.841003    
   1021.90002       459.059998    
   1022.00000       458.375000    
   1022.09998       458.915985    
   1022.20001       459.489990    
   1022.29999       460.182007    
   1022.40002       459.951996    
   1022.50000       459.540985    
   1022.59998       458.365997    
   1022.70001       457.463989    
   1022.79999       457.273987    
   1022.90002       457.130005    
   1023.00000       457.522003    
   1023.09998       457.092987    
   1023.20001       456.200989    
   1023.29999       455.181000    
   1023.40002       454.502014    
   1023.50000       454.507996    
   1023.59998       455.490997    
   1023.70001       456.501007    
   1023.79999       458.157013    
   1023.90002       460.196991    
   1024.00000       461.106995    
   1024.09998       461.497986    
   1024.19995       461.350006    
   1024.30005       460.700989    
   1024.40002       459.760986    
   1024.50000       458.425995    
   1024.59998       458.093994    
   1024.69995       457.730988    
   1024.80005       458.282013    
   1024.90002       459.730011    
   1025.00000       460.753998    
   1025.09998       461.175995    
   1025.19995       461.359985    
   1025.30005       461.851990    
   1025.40002       461.688995    
   1025.50000       461.759003    
   1025.59998       460.907013    
   1025.69995       460.600006    
   1025.80005       460.888000    
   1025.90002       461.312012    
   1026.00000       461.559998    
   1026.09998       461.747009    
   1026.19995       462.424011    
   1026.30005       463.998993    
   1026.40002       465.411011    
   1026.50000       466.841003    
   1026.59998       466.829987    
   1026.69995       466.019012    
   1026.80005       466.126007    
   1026.90002       466.501007    
   1027.00000       467.533997    
   1027.09998       468.591003    
   1027.19995       469.022003    
   1027.30005       469.052002    
   1027.40002       468.561005    
   1027.50000       468.066986    
   1027.59998       466.835999    
   1027.69995       466.210999    
   1027.80005       466.386993    
   1027.90002       466.398010    
   1028.00000       466.559998    
   1028.09998       466.899994    
   1028.19995       467.115997    
   1028.30005       467.192993    
   1028.40002       466.657990    
   1028.50000       464.798004    
   1028.59998       463.424988    
   1028.69995       462.018005    
   1028.80005       461.221985    
   1028.90002       461.080994    
   1029.00000       460.677002    
   1029.09998       459.837006    
   1029.19995       459.501007    
   1029.30005       458.878998    
   1029.40002       457.127014    
   1029.50000       455.623993    
   1029.59998       454.825012    
   1029.69995       454.662994    
   1029.80005       453.333008    
   1029.90002       451.394989    
   1030.00000       450.390015    
   1030.09998       449.720001    
   1030.19995       449.126007    
   1030.30005       448.623993    
   1030.40002       448.402008    
   1030.50000       449.260010    
   1030.59998       450.226990    
   1030.69995       451.346008    
   1030.80005       451.911011    
   1030.90002       451.664001    
   1031.00000       451.546997    
   1031.09998       451.259003    
   1031.19995       450.838013    
   1031.30005       450.553009    
   1031.40002       451.080994    
   1031.50000       451.273010    
   1031.59998       452.315002    
   1031.69995       454.438995    
   1031.80005       456.424011    
   1031.90002       458.444000    
   1032.00000       458.511993    
   1032.09998       457.895996    
   1032.19995       457.803986    
   1032.30005       458.519989    
   1032.40002       459.661987    
   1032.50000       460.481995    
   1032.59998       460.678009    
   1032.69995       459.846008    
   1032.80005       459.234009    
   1032.90002       459.808990    
   1033.00000       460.766998    
   1033.09998       462.190002    
   1033.19995       464.205994    
   1033.30005       466.082001    
   1033.40002       468.252991    
   1033.50000       470.420990    
   1033.59998       471.601990    
   1033.69995       472.843994    
   1033.80005       474.033997    
   1033.90002       475.153015    
   1034.00000       476.204987    
   1034.09998       476.075989    
   1034.19995       476.261993    
   1034.30005       475.835999    
   1034.40002       475.735992    
   1034.50000       476.707001    
   1034.59998       476.697998    
   1034.69995       475.708008    
   1034.80005       474.386993    
   1034.90002       472.928009    
   1035.00000       471.888000    
   1035.09998       470.648010    
   1035.19995       469.953003    
   1035.30005       468.748993    
   1035.40002       467.140991    
   1035.50000       466.338989    
   1035.59998       466.122986    
   1035.69995       466.535004    
   1035.80005       467.149994    
   1035.90002       468.044006    
   1036.00000       468.321991    
   1036.09998       468.045990    
   1036.19995       467.962006    
   1036.30005       467.576996    
   1036.40002       467.957001    
   1036.50000       468.214996    
   1036.59998       469.212006    
   1036.69995       470.036987    
   1036.80005       470.679993    
   1036.90002       471.368011    
   1037.00000       471.579010    
   1037.09998       472.313995    
   1037.19995       472.858002    
   1037.30005       473.231995    
   1037.40002       473.487000    
   1037.50000       472.923004    
   1037.59998       471.871002    
   1037.69995       469.919006    
   1037.80005       469.223999    
   1037.90002       470.399994    
   1038.00000       471.408997    
   1038.09998       471.988007    
   1038.19995       472.065002    
   1038.30005       472.683014    
   1038.40002       472.666992    
   1038.50000       472.696014    
   1038.59998       471.947998    
   1038.69995       471.828003    
   1038.80005       471.947998    
   1038.90002       471.993988    
   1039.00000       471.824005    
   1039.09998       470.928986    
   1039.19995       470.399994    
   1039.30005       470.169006    
   1039.40002       468.967987    
   1039.50000       468.178009    
   1039.59998       466.855988    
   1039.69995       465.760010    
   1039.80005       464.584991    
   1039.90002       463.587006    
   1040.00000       462.812988    
   1040.09998       462.143005    
   1040.19995       460.765991    
   1040.30005       459.864014    
   1040.40002       459.446014    
   1040.50000       459.346985    
   1040.59998       460.122009    
   1040.69995       462.242004    
   1040.80005       463.687988    
   1040.90002       464.751007    
   1041.00000       464.869995    
   1041.09998       464.501007    
   1041.19995       463.716003    
   1041.30005       463.308990    
   1041.40002       464.139008    
   1041.50000       465.542999    
   1041.59998       466.862000    
   1041.69995       467.584015    
   1041.80005       469.153992    
   1041.90002       470.931000    
   1042.00000       472.329987    
   1042.09998       473.332001    
   1042.19995       474.209015    
   1042.30005       474.960999    
   1042.40002       474.845001    
   1042.50000       474.283997    
   1042.59998       473.419006    
   1042.69995       471.638000    
   1042.80005       470.854004    
   1042.90002       470.134003    
   1043.00000       470.292999    
   1043.09998       470.414001    
   1043.19995       470.539001    
   1043.30005       471.105988    
   1043.40002       471.148987    
   1043.50000       472.104004    
   1043.59998       472.135010    
   1043.69995       470.881012    
   1043.80005       470.533997    
   1043.90002       470.583008    
   1044.00000       470.037994    
   1044.09998       469.449005    
   1044.19995       468.717987    
   1044.30005       468.006989    
   1044.40002       466.845001    
   1044.50000       466.339996    
   1044.59998       465.565002    
   1044.69995       463.812012    
   1044.80005       462.442993    
   1044.90002       461.033997    
   1045.00000       460.516998    
   1045.09998       460.213989    
   1045.19995       459.635010    
   1045.30005       459.075989    
   1045.40002       457.894989    
   1045.50000       456.356995    
   1045.59998       455.851990    
   1045.69995       456.121002    
   1045.80005       456.812988    
   1045.90002       457.796997    
   1046.00000       458.950989    
   1046.09998       460.829010    
   1046.19995       462.489014    
   1046.30005       463.105988    
   1046.40002       462.377014    
   1046.50000       460.963989    
   1046.59998       460.580994    
   1046.69995       460.591003    
   1046.80005       461.645996    
   1046.90002       461.911011    
   1047.00000       461.006012    
   1047.09998       459.647003    
   1047.19995       459.403015    
   1047.30005       458.933014    
   1047.40002       458.337006    
   1047.50000       458.820007    
   1047.59998       459.462006    
   1047.69995       460.419006    
   1047.80005       460.898010    
   1047.90002       459.858002    
   1048.00000       459.080994    
   1048.09998       459.105011    
   1048.19995       459.975006    
   1048.30005       461.575012    
   1048.40002       462.898010    
   1048.50000       463.528992    
   1048.59998       464.153992    
   1048.69995       465.187988    
   1048.80005       466.014008    
   1048.90002       467.205994    
   1049.00000       467.447998    
   1049.09998       467.179993    
   1049.19995       467.492004    
   1049.30005       468.575012    
   1049.40002       469.619995    
   1049.50000       469.834991    
   1049.59998       468.463013    
   1049.69995       466.557007    
   1049.80005       465.975006    
   1049.90002       466.695007    
   1050.00000       468.010010    
   1050.09998       468.612000    
   1050.19995       468.028992    
   1050.30005       466.792999    
   1050.40002       467.274994    
   1050.50000       468.605988    
   1050.59998       468.852997    
   1050.69995       468.144012    
   1050.80005       467.786987    
   1050.90002       467.790009    
   1051.00000       467.894012    
   1051.09998       467.817993    
   1051.19995       467.020996    
   1051.30005       465.088989    
   1051.40002       464.708008    
   1051.50000       465.455994    
   1051.59998       466.105011    
   1051.69995       465.865997    
   1051.80005       465.045990    
   1051.90002       463.967987    
   1052.00000       463.634003    
   1052.09998       464.229004    
   1052.19995       464.436005    
   1052.30005       464.898010    
   1052.40002       466.282013    
   1052.50000       467.631989    
   1052.59998       468.596008    
   1052.69995       468.959991    
   1052.80005       468.092987    
   1052.90002       466.872009    
   1053.00000       466.841003    
   1053.09998       467.253998    
   1053.19995       467.532013    
   1053.30005       466.885986    
   1053.40002       466.959015    
   1053.50000       467.184998    
   1053.59998       467.007996    
   1053.69995       466.806000    
   1053.80005       467.089996    
   1053.90002       467.746002    
   1054.00000       469.261993    
   1054.09998       470.760010    
   1054.19995       471.428009    
   1054.30005       472.153015    
   1054.40002       473.084015    
   1054.50000       473.381012    
   1054.59998       474.007996    
   1054.69995       473.937012    
   1054.80005       474.061005    
   1054.90002       474.833008    
   1055.00000       475.274994    
   1055.09998       475.812012    
   1055.19995       476.619995    
   1055.30005       477.199005    
   1055.40002       477.889008    
   1055.50000       478.253998    
   1055.59998       477.929993    
   1055.69995       476.459991    
   1055.80005       475.649994    
   1055.90002       475.235992    
   1056.00000       475.259003    
   1056.09998       475.278992    
   1056.19995       474.300995    
   1056.30005       474.816010    
   1056.40002       474.791992    
   1056.50000       474.260010    
   1056.59998       473.165985    
   1056.69995       472.506989    
   1056.80005       471.306000    
   1056.90002       470.394989    
   1057.00000       469.252991    
   1057.09998       467.618011    
   1057.19995       466.928009    
   1057.30005       467.119995    
   1057.40002       466.406006    
   1057.50000       465.782990    
   1057.59998       465.326996    
   1057.69995       465.402008    
   1057.80005       465.458008    
   1057.90002       465.152008    
   1058.00000       464.734009    
   1058.09998       464.415985    
   1058.19995       464.701996    
   1058.30005       465.100006    
   1058.40002       465.609009    
   1058.50000       465.562988    
   1058.59998       465.372986    
   1058.69995       465.863007    
   1058.80005       466.207001    
   1058.90002       466.286987    
   1059.00000       466.195007    
   1059.09998       465.854004    
   1059.19995       466.238007    
   1059.30005       466.910004    
   1059.40002       467.886993    
   1059.50000       469.062988    
   1059.59998       470.412994    
   1059.69995       471.299011    
   1059.80005       471.489014    
   1059.90002       471.971008    
   1060.00000       471.476013    
   1060.09998       470.796997    
   1060.19995       471.289001    
   1060.30005       472.677002    
   1060.40002       473.165009    
   1060.50000       472.790985    
   1060.59998       471.502014    
   1060.69995       470.825989    
   1060.80005       469.686005    
   1060.90002       467.372986    
   1061.00000       465.862000    
   1061.09998       464.933014    
   1061.19995       463.700012    
   1061.30005       463.377014    
   1061.40002       462.463989    
   1061.50000       461.364990    
   1061.59998       460.167999    
   1061.69995       459.994995    
   1061.80005       460.514008    
   1061.90002       461.148010    
   1062.00000       461.389008    
   1062.09998       461.862000    
   1062.19995       462.199005    
   1062.30005       463.316986    
   1062.40002       463.537994    
   1062.50000       462.272003    
   1062.59998       461.809998    
   1062.69995       462.613007    
   1062.80005       463.785004    
   1062.90002       464.105011    
   1063.00000       463.343994    
   1063.09998       461.838989    
   1063.19995       460.903992    
   1063.30005       459.686005    
   1063.40002       458.932007    
   1063.50000       458.683014    
   1063.59998       458.428986    
   1063.69995       458.345001    
   1063.80005       458.760010    
   1063.90002       460.197998    
   1064.00000       460.976990    
   1064.09998       461.110992    
   1064.19995       461.027008    
   1064.30005       461.046997    
   1064.40002       461.001007    
   1064.50000       460.687988    
   1064.59998       461.082001    
   1064.69995       460.946991    
   1064.80005       460.536987    
   1064.90002       460.640991    
   1065.00000       460.989990    
   1065.09998       462.346008    
   1065.19995       463.373993    
   1065.30005       463.850006    
   1065.40002       464.356995    
   1065.50000       464.764008    
   1065.59998       465.118988    
   1065.69995       464.729004    
   1065.80005       464.268005    
   1065.90002       463.471008    
   1066.00000       462.938995    
   1066.09998       463.208008    
   1066.19995       463.381989    
   1066.30005       463.244995    
   1066.40002       463.033997    
   1066.50000       462.910004    
   1066.59998       462.567993    
   1066.69995       462.217010    
   1066.80005       462.707001    
   1066.90002       463.808014    
   1067.00000       464.287994    
   1067.09998       464.421997    
   1067.19995       464.455994    
   1067.30005       464.018005    
   1067.40002       463.737000    
   1067.50000       463.644989    
   1067.59998       463.127014    
   1067.69995       462.415009    
   1067.80005       461.488007    
   1067.90002       461.029999    
   1068.00000       461.601013    
   1068.09998       462.451996    
   1068.19995       462.639008    
   1068.30005       462.872009    
   1068.40002       463.513000    
   1068.50000       464.003998    
   1068.59998       464.217987    
   1068.69995       464.665985    
   1068.80005       463.634003    
   1068.90002       462.263000    
   1069.00000       461.503998    
   1069.09998       461.220001    
   1069.19995       461.756989    
   1069.30005       461.962006    
   1069.40002       460.990997    
   1069.50000       459.576996    
   1069.59998       458.851990    
   1069.69995       458.867004    
   1069.80005       458.390991    
   1069.90002       457.571014    
   1070.00000       456.791992    
   1070.09998       455.453003    
   1070.19995       454.591003    
   1070.30005       454.041992    
   1070.40002       454.122986    
   1070.50000       454.910004    
   1070.59998       454.621002    
   1070.69995       454.536011    
   1070.80005       453.933990    
   1070.90002       454.019012    
   1071.00000       454.058990    
   1071.09998       454.558014    
   1071.19995       454.714996    
   1071.30005       455.726990    
   1071.40002       456.707001    
   1071.50000       456.334015    
   1071.59998       456.028015    
   1071.69995       456.795013    
   1071.80005       457.402008    
   1071.90002       457.343994    
   1072.00000       457.078003    
   1072.09998       457.225006    
   1072.19995       458.200989    
   1072.30005       459.187012    
   1072.40002       460.572998    
   1072.50000       461.881012    
   1072.59998       463.730988    
   1072.69995       465.714996    
   1072.80005       466.372986    
   1072.90002       466.691010    
   1073.00000       467.688995    
   1073.09998       467.997986    
   1073.19995       467.579987    
   1073.30005       465.385010    
   1073.40002       463.984985    
   1073.50000       462.812988    
   1073.59998       461.941010    
   1073.69995       461.514008    
   1073.80005       461.079987    
   1073.90002       461.346985    
   1074.00000       461.862000    
   1074.09998       461.877991    
   1074.19995       461.001007    
   1074.30005       460.354004    
   1074.40002       459.682007    
   1074.50000       459.044006    
   1074.59998       459.044006    
   1074.69995       458.497986    
   1074.80005       458.832001    
   1074.90002       459.717010    
   1075.00000       460.571014    
   1075.09998       460.799988    
   1075.19995       461.054993    
   1075.30005       460.979004    
   1075.40002       460.766998    
   1075.50000       460.653015    
   1075.59998       461.554993    
   1075.69995       462.217987    
   1075.80005       462.664001    
   1075.90002       462.578003    
   1076.00000       462.355011    
   1076.09998       462.618988    
   1076.19995       462.946014    
   1076.30005       463.798004    
   1076.40002       464.895996    
   1076.50000       465.816010    
   1076.59998       465.837006    
   1076.69995       465.725006    
   1076.80005       465.881989    
   1076.90002       465.821014    
   1077.00000       465.226990    
   1077.09998       464.640991    
   1077.19995       464.049988    
   1077.30005       464.316010    
   1077.40002       464.359009    
   1077.50000       464.312012    
   1077.59998       464.829987    
   1077.69995       465.544006    
   1077.80005       465.294006    
   1077.90002       464.854004    
   1078.00000       465.183990    
   1078.09998       464.772003    
   1078.19995       464.408997    
   1078.30005       464.255005    
   1078.40002       464.638000    
   1078.50000       464.997986    
   1078.59998       465.911011    
   1078.69995       467.190002    
   1078.80005       467.979004    
   1078.90002       469.144989    
   1079.00000       469.332001    
   1079.09998       468.778015    
   1079.19995       467.528992    
   1079.30005       465.839996    
   1079.40002       464.492004    
   1079.50000       463.125000    
   1079.59998       463.110992    
   1079.69995       464.127991    
   1079.80005       464.825012    
   1079.90002       465.766998    
   1080.00000       465.881012    
   1080.09998       465.371002    
   1080.19995       464.502991    
   1080.30005       463.270996    
   1080.40002       461.860992    
   1080.50000       460.390991    
   1080.59998       459.904999    
   1080.69995       459.906006    
   1080.80005       459.821991    
   1080.90002       459.562988    
   1081.00000       459.110992    
   1081.09998       459.075012    
   1081.19995       459.009003    
   1081.30005       459.079987    
   1081.40002       458.940002    
   1081.50000       459.256989    
   1081.59998       459.493011    
   1081.69995       460.165009    
   1081.80005       459.725006    
   1081.90002       458.912994    
   1082.00000       457.714996    
   1082.09998       455.558014    
   1082.19995       455.447998    
   1082.30005       456.959991    
   1082.40002       456.924011    
   1082.50000       456.617004    
   1082.59998       456.403992    
   1082.69995       457.653015    
   1082.80005       458.160004    
   1082.90002       459.040985    
   1083.00000       459.084991    
   1083.09998       458.369995    
   1083.19995       459.115997    
   1083.30005       460.390991    
   1083.40002       461.351013    
   1083.50000       462.300995    
   1083.59998       462.627991    
   1083.69995       462.916992    
   1083.80005       463.920990    
   1083.90002       465.214996    
   1084.00000       467.046997    
   1084.09998       467.033997    
   1084.19995       466.601990    
   1084.30005       466.181000    
   1084.40002       466.437988    
   1084.50000       466.875000    
   1084.59998       466.760986    
   1084.69995       466.566010    
   1084.80005       466.681000    
   1084.90002       466.096008    
   1085.00000       466.162994    
   1085.09998       467.152008    
   1085.19995       467.264008    
   1085.30005       466.972992    
   1085.40002       467.476013    
   1085.50000       468.450012    
   1085.59998       469.692993    
   1085.69995       471.084015    
   1085.80005       471.373993    
   1085.90002       471.652008    
   1086.00000       472.378998    
   1086.09998       473.667999    
   1086.19995       474.769012    
   1086.30005       474.678986    
   1086.40002       474.296997    
   1086.50000       473.678986    
   1086.59998       474.128998    
   1086.69995       474.923004    
   1086.80005       475.011993    
   1086.90002       474.601990    
   1087.00000       474.002014    
   1087.09998       474.096008    
   1087.19995       474.154999    
   1087.30005       475.066986    
   1087.40002       475.829987    
   1087.50000       476.868011    
   1087.59998       477.529999    
   1087.69995       478.415009    
   1087.80005       478.278992    
   1087.90002       477.412994    
   1088.00000       476.596985    
   1088.09998       476.339996    
   1088.19995       475.562012    
   1088.30005       474.940002    
   1088.40002       474.562012    
   1088.50000       473.937012    
   1088.59998       473.148010    
   1088.69995       473.144989    
   1088.80005       473.196014    
   1088.90002       472.787994    
   1089.00000       472.658997    
   1089.09998       473.298004    
   1089.19995       473.407013    
   1089.30005       473.358002    
   1089.40002       473.384003    
   1089.50000       473.109009    
   1089.59998       472.730011    
   1089.69995       472.214996    
   1089.80005       472.015991    
   1089.90002       472.510986    
   1090.00000       472.295990    
   1090.09998       471.221008    
   1090.19995       470.506012    
   1090.30005       469.414001    
   1090.40002       468.766998    
   1090.50000       468.501007    
   1090.59998       468.102997    
   1090.69995       468.225006    
   1090.80005       468.460999    
   1090.90002       467.910004    
   1091.00000       467.911011    
   1091.09998       468.390991    
   1091.19995       469.274994    
   1091.30005       469.362000    
   1091.40002       468.877991    
   1091.50000       469.255005    
   1091.59998       468.993011    
   1091.69995       468.947998    
   1091.80005       468.571014    
   1091.90002       468.078003    
   1092.00000       467.609985    
   1092.09998       467.138000    
   1092.19995       466.157990    
   1092.30005       465.006989    
   1092.40002       463.928009    
   1092.50000       462.925995    
   1092.59998       462.528015    
   1092.69995       461.888000    
   1092.80005       461.166992    
   1092.90002       460.312012    
   1093.00000       459.541992    
   1093.09998       459.204010    
   1093.19995       458.325012    
   1093.30005       457.631989    
   1093.40002       456.890015    
   1093.50000       457.334991    
   1093.59998       457.494995    
   1093.69995       457.903015    
   1093.80005       458.153992    
   1093.90002       457.463989    
   1094.00000       456.744995    
   1094.09998       456.483002    
   1094.19995       456.401001    
   1094.30005       456.466003    
   1094.40002       456.997009    
   1094.50000       458.299988    
   1094.59998       458.480011    
   1094.69995       458.759003    
   1094.80005       459.563995    
   1094.90002       461.217010    
   1095.00000       463.225006    
   1095.09998       464.554993    
   1095.19995       465.455994    
   1095.30005       466.040985    
   1095.40002       466.375000    
   1095.50000       465.950989    
   1095.59998       466.921997    
   1095.69995       468.100006    
   1095.80005       469.188995    
   1095.90002       470.312012    
   1096.00000       471.966003    
   1096.09998       473.733002    
   1096.19995       475.007996    
   1096.30005       475.272003    
   1096.40002       475.739990    
   1096.50000       475.760986    
   1096.59998       475.591003    
   1096.69995       477.114014    
   1096.80005       479.152008    
   1096.90002       480.553986    
   1097.00000       480.846008    
   1097.09998       480.722992    
   1097.19995       480.597992    
   1097.30005       480.709991    
   1097.40002       481.565002    
   1097.50000       482.052002    
   1097.59998       481.634003    
   1097.69995       481.026001    
   1097.80005       481.980988    
   1097.90002       483.593994    
   1098.00000       485.126007    
   1098.09998       486.131012    
   1098.19995       486.114014    
   1098.30005       485.500000    
   1098.40002       485.084991    
   1098.50000       484.852997    
   1098.59998       485.112000    
   1098.69995       485.423004    
   1098.80005       485.825989    
   1098.90002       487.014008    
   1099.00000       486.540985    
   1099.09998       484.899994    
   1099.19995       484.002014    
   1099.30005       484.742004    
   1099.40002       484.759003    
   1099.50000       483.511993    
   1099.59998       481.588013    
   1099.69995       480.109985    
   1099.80005       479.019012    
   1099.90002       478.394012    
   1100.00000       477.351013    
   1100.09998       477.484985    
   1100.19995       476.906006    
   1100.30005       476.596985    
   1100.40002       476.722992    
   1100.50000       476.338989    
   1100.59998       475.425995    
   1100.69995       475.239014    
   1100.80005       475.691010    
   1100.90002       476.713989    
   1101.00000       477.368988    
   1101.09998       478.166992    
   1101.19995       478.440002    
   1101.30005       477.980011    
   1101.40002       477.123993    
   1101.50000       476.104004    
   1101.59998       475.847992    
   1101.69995       477.016998    
   1101.80005       477.915009    
   1101.90002       478.036987    
   1102.00000       477.018005    
   1102.09998       475.102997    
   1102.19995       473.957001    
   1102.30005       474.140015    
   1102.40002       474.559998    
   1102.50000       474.250000    
   1102.59998       473.306000    
   1102.69995       471.714996    
   1102.80005       470.475006    
   1102.90002       469.544006    
   1103.00000       468.980988    
   1103.09998       469.045013    
   1103.19995       468.608002    
   1103.30005       467.838989    
   1103.40002       468.026001    
   1103.50000       469.308014    
   1103.59998       469.079010    
   1103.69995       467.462006    
   1103.80005       465.143005    
   1103.90002       463.819000    
   1104.00000       463.881989    
   1104.09998       464.666992    
   1104.19995       464.748993    
   1104.30005       464.529999    
   1104.40002       464.535004    
   1104.50000       464.809998    
   1104.59998       464.773010    
   1104.69995       464.109985    
   1104.80005       463.164001    
   1104.90002       462.256012    
   1105.00000       461.330994    
   1105.09998       460.647003    
   1105.19995       460.097992    
   1105.30005       459.441986    
   1105.40002       459.393005    
   1105.50000       460.136993    
   1105.59998       461.079010    
   1105.69995       462.502014    
   1105.80005       462.298004    
   1105.90002       461.493011    
   1106.00000       461.338989    
   1106.09998       461.299988    
   1106.19995       461.772003    
   1106.30005       461.946014    
   1106.40002       461.851990    
   1106.50000       460.891998    
   1106.59998       460.078003    
   1106.69995       459.362000    
   1106.80005       459.207001    
   1106.90002       459.864014    
   1107.00000       460.403992    
   1107.09998       460.881012    
   1107.19995       461.238007    
   1107.30005       461.179993    
   1107.40002       461.496002    
   1107.50000       462.122009    
   1107.59998       462.247986    
   1107.69995       462.720001    
   1107.80005       463.449005    
   1107.90002       463.494995    
   1108.00000       463.975006    
   1108.09998       464.664001    
   1108.19995       465.216003    
   1108.30005       466.173004    
   1108.40002       467.484985    
   1108.50000       469.351990    
   1108.59998       470.372986    
   1108.69995       471.313995    
   1108.80005       471.322998    
   1108.90002       471.252991    
   1109.00000       471.977997    
   1109.09998       472.852997    
   1109.19995       473.098999    
   1109.30005       472.394989    
   1109.40002       472.152008    
   1109.50000       472.684998    
   1109.59998       473.346008    
   1109.69995       473.897003    
   1109.80005       473.707001    
   1109.90002       474.072998    
   1110.00000       475.122009    
   1110.09998       475.519012    
   1110.19995       475.619995    
   1110.30005       474.472992    
   1110.40002       473.061005    
   1110.50000       471.796997    
   1110.59998       471.345001    
   1110.69995       472.076996    
   1110.80005       473.266998    
   1110.90002       473.708008    
   1111.00000       474.377014    
   1111.09998       475.579987    
   1111.19995       476.381012    
   1111.30005       477.752991    
   1111.40002       477.723999    
   1111.50000       477.442993    
   1111.59998       476.368988    
   1111.69995       475.449005    
   1111.80005       475.239014    
   1111.90002       473.967987    
   1112.00000       472.877991    
   1112.09998       473.105011    
   1112.19995       473.415985    
   1112.30005       473.600006    
   1112.40002       473.527008    
   1112.50000       473.451996    
   1112.59998       474.667999    
   1112.69995       475.940002    
   1112.80005       476.243988    
   1112.90002       476.411987    
   1113.00000       475.710999    
   1113.09998       474.576996    
   1113.19995       474.248993    
   1113.30005       474.096008    
   1113.40002       474.053986    
   1113.50000       473.747986    
   1113.59998       474.457001    
   1113.69995       475.225006    
   1113.80005       476.579987    
   1113.90002       478.923004    
   1114.00000       480.415985    
   1114.09998       481.135986    
   1114.19995       481.270996    
   1114.30005       481.382996    
   1114.40002       481.648010    
   1114.50000       482.429993    
   1114.59998       483.268005    
   1114.69995       483.369995    
   1114.80005       482.792999    
   1114.90002       481.322998    
   1115.00000       479.496002    
   1115.09998       477.549988    
   1115.19995       476.872986    
   1115.30005       477.324005    
   1115.40002       476.981995    
   1115.50000       476.239990    
   1115.59998       475.282013    
   1115.69995       474.612000    
   1115.80005       474.248993    
   1115.90002       474.756012    
   1116.00000       474.604004    
   1116.09998       475.053009    
   1116.19995       475.987000    
   1116.30005       475.942993    
   1116.40002       475.385010    
   1116.50000       474.037994    
   1116.59998       474.295990    
   1116.69995       475.516998    
   1116.80005       476.209991    
   1116.90002       477.661011    
   1117.00000       477.971985    
   1117.09998       478.164001    
   1117.19995       478.558990    
   1117.30005       478.906006    
   1117.40002       479.502991    
   1117.50000       479.710999    
   1117.59998       479.990997    
   1117.69995       481.181000    
   1117.80005       483.221008    
   1117.90002       485.381012    
   1118.00000       487.091003    
   1118.09998       487.864014    
   1118.19995       487.898987    
   1118.30005       488.398987    
   1118.40002       489.067993    
   1118.50000       490.421997    
   1118.59998       492.114990    
   1118.69995       493.712006    
   1118.80005       495.095001    
   1118.90002       495.122986    
   1119.00000       494.618988    
   1119.09998       494.325989    
   1119.19995       495.212006    
   1119.30005       496.484985    
   1119.40002       497.128998    
   1119.50000       497.884003    
   1119.59998       498.010986    
   1119.69995       497.221008    
   1119.80005       496.165009    
   1119.90002       494.906006    
   1120.00000       494.470001    
   1120.09998       495.632996    
   1120.19995       496.194000    
   1120.30005       495.705994    
   1120.40002       494.575989    
   1120.50000       493.058990    
   1120.59998       493.105011    
   1120.69995       493.191010    
   1120.80005       493.040985    
   1120.90002       492.957001    
   1121.00000       493.112000    
   1121.09998       494.747009    
   1121.19995       495.634003    
   1121.30005       495.536011    
   1121.40002       495.462006    
   1121.50000       496.350006    
   1121.59998       497.265015    
   1121.69995       497.815002    
   1121.80005       497.765991    
   1121.90002       496.757996    
   1122.00000       495.548004    
   1122.09998       495.018005    
   1122.19995       494.367004    
   1122.30005       493.920013    
   1122.40002       494.065002    
   1122.50000       494.528015    
   1122.59998       495.093994    
   1122.69995       496.157013    
   1122.80005       496.951996    
   1122.90002       498.007996    
   1123.00000       498.674988    
   1123.09998       498.532013    
   1123.19995       497.623993    
   1123.30005       495.565002    
   1123.40002       494.737000    
   1123.50000       494.548004    
   1123.59998       494.424988    
   1123.69995       493.669006    
   1123.80005       493.289001    
   1123.90002       494.572998    
   1124.00000       496.278015    
   1124.09998       497.147003    
   1124.19995       497.276001    
   1124.30005       496.839996    
   1124.40002       496.851013    
   1124.50000       497.313995    
   1124.59998       496.860992    
   1124.69995       495.717987    
   1124.80005       495.619995    
   1124.90002       496.174011    
   1125.00000       496.316986    
   1125.09998       496.505005    
   1125.19995       496.588989    
   1125.30005       496.890015    
   1125.40002       497.250000    
   1125.50000       497.723999    
   1125.59998       497.888000    
   1125.69995       497.390015    
   1125.80005       496.161987    
   1125.90002       494.783997    
   1126.00000       494.498993    
   1126.09998       494.450989    
   1126.19995       494.045990    
   1126.30005       492.723999    
   1126.40002       491.722992    
   1126.50000       491.394012    
   1126.59998       492.072998    
   1126.69995       493.468994    
   1126.80005       495.420013    
   1126.90002       497.635010    
   1127.00000       498.782990    
   1127.09998       499.071014    
   1127.19995       498.924988    
   1127.30005       499.407990    
   1127.40002       500.455994    
   1127.50000       501.812988    
   1127.59998       503.088989    
   1127.69995       504.444000    
   1127.80005       504.838013    
   1127.90002       503.859985    
   1128.00000       502.399994    
   1128.09998       501.259003    
   1128.19995       500.988007    
   1128.30005       500.592010    
   1128.40002       500.674011    
   1128.50000       500.816986    
   1128.59998       500.800995    
   1128.69995       500.566010    
   1128.80005       500.597992    
   1128.90002       500.467010    
   1129.00000       500.238007    
   1129.09998       499.688995    
   1129.19995       499.260010    
   1129.30005       499.285004    
   1129.40002       498.747009    
   1129.50000       498.010010    
   1129.59998       497.726990    
   1129.69995       497.269989    
   1129.80005       497.436005    
   1129.90002       497.838013    
   1130.00000       497.265991    
   1130.09998       496.747986    
   1130.19995       497.003998    
   1130.30005       497.682007    
   1130.40002       497.575012    
   1130.50000       497.890015    
   1130.59998       498.463013    
   1130.69995       498.613007    
   1130.80005       498.587006    
   1130.90002       498.454987    
   1131.00000       498.106995    
   1131.09998       497.212006    
   1131.19995       496.459991    
   1131.30005       496.290009    
   1131.40002       495.803986    
   1131.50000       495.536987    
   1131.59998       495.790009    
   1131.69995       496.355011    
   1131.80005       496.520996    
   1131.90002       496.303009    
   1132.00000       496.226013    
   1132.09998       496.355988    
   1132.19995       495.783997    
   1132.30005       494.987000    
   1132.40002       494.826996    
   1132.50000       494.437012    
   1132.59998       494.362000    
   1132.69995       494.519989    
   1132.80005       494.563995    
   1132.90002       494.018005    
   1133.00000       493.580994    
   1133.09998       493.050995    
   1133.19995       494.010010    
   1133.30005       494.907013    
   1133.40002       495.130005    
   1133.50000       495.088989    
   1133.59998       495.235992    
   1133.69995       495.386993    
   1133.80005       495.164001    
   1133.90002       494.881012    
   1134.00000       495.066986    
   1134.09998       494.140015    
   1134.19995       493.882996    
   1134.30005       493.898010    
   1134.40002       494.234009    
   1134.50000       494.376007    
   1134.59998       494.165985    
   1134.69995       493.632996    
   1134.80005       493.252991    
   1134.90002       492.953003    
   1135.00000       492.867004    
   1135.09998       492.416992    
   1135.19995       492.342987    
   1135.30005       492.542999    
   1135.40002       492.040985    
   1135.50000       491.071014    
   1135.59998       489.675995    
   1135.69995       488.415009    
   1135.80005       489.299011    
   1135.90002       491.518005    
   1136.00000       491.998993    
   1136.09998       492.184998    
   1136.19995       492.088013    
   1136.30005       490.984009    
   1136.40002       490.406006    
   1136.50000       489.292999    
   1136.59998       488.427002    
   1136.69995       487.858002    
   1136.80005       487.252991    
   1136.90002       486.885986    
   1137.00000       487.516998    
   1137.09998       488.359009    
   1137.19995       488.908997    
   1137.30005       489.046997    
   1137.40002       489.162994    
   1137.50000       488.981995    
   1137.59998       488.632996    
   1137.69995       488.694000    
   1137.80005       489.015991    
   1137.90002       489.485992    
   1138.00000       489.338989    
   1138.09998       489.338989    
   1138.19995       490.313995    
   1138.30005       490.929993    
   1138.40002       491.821014    
   1138.50000       492.859985    
   1138.59998       493.938995    
   1138.69995       495.066010    
   1138.80005       495.527008    
   1138.90002       496.610992    
   1139.00000       497.460999    
   1139.09998       497.208008    
   1139.19995       496.920990    
   1139.30005       496.608002    
   1139.40002       497.325012    
   1139.50000       497.832001    
   1139.59998       497.730988    
   1139.69995       498.002991    
   1139.80005       498.359985    
   1139.90002       498.237000    
   1140.00000       498.614990    
   1140.09998       498.970001    
   1140.19995       499.151001    
   1140.30005       498.670990    
   1140.40002       498.359985    
   1140.50000       498.623993    
   1140.59998       497.976990    
   1140.69995       497.239990    
   1140.80005       496.337006    
   1140.90002       494.306000    
   1141.00000       493.105011    
   1141.09998       492.532013    
   1141.19995       491.850006    
   1141.30005       491.570007    
   1141.40002       491.602997    
   1141.50000       491.984985    
   1141.59998       491.566986    
   1141.69995       491.416992    
   1141.80005       491.898010    
   1141.90002       492.493988    
   1142.00000       492.431000    
   1142.09998       491.583008    
   1142.19995       491.602997    
   1142.30005       492.108002    
   1142.40002       492.782013    
   1142.50000       493.882996    
   1142.59998       494.091003
[truncated: 1,350,091 more chars]
