# Supplementary material for: Antibody–nanobody combination increases their neutralizing activity against SARS-CoV-2 and nanobody H11-H4 is effective against Alpha, Kappa and Delta variants
Source: Sci Rep. 2022 Jun 11;12:9701. doi: 10.1038/s41598-022-14263-1 (PMC9188278; doi:10.1038/s41598-022-14263-1)
Supplement: Supplementary file 2 — Supplementary Information 2. [file 41598_2022_14263_MOESM2_ESM.zip › SciRep_data/SMD_data/MUTATION/Binding_affinity/Lambda/nout_delta_F_time_H.dat]

#Time (ps)     -delta_F (kcal/mol)
0          0.00171894
0.1        0.00198583
0.2        0.00267527
0.3        0.00434109
0.4         0.0065943
0.5        0.00742499
0.6        0.00942783
0.7          0.012249
0.8         0.0129134
0.9         0.0123955
1           0.0120974
1.1         0.0112616
1.2         0.0117355
1.3         0.0122744
1.4         0.0108293
1.5        0.00949669
1.6         0.0100939
1.7         0.0110453
1.8         0.0122796
1.9         0.0158945
2            0.016975
2.1         0.0173928
2.2         0.0168896
2.3         0.0165276
2.4         0.0168127
2.5         0.0147939
2.6         0.0138517
2.7         0.0131614
2.8         0.0132323
2.9         0.0133613
3           0.0151046
3.1         0.0173292
3.2         0.0190938
3.3         0.0204703
3.4         0.0214562
3.5         0.0252132
3.6         0.0287455
3.7         0.0310483
3.8         0.0329449
3.9          0.039631
4           0.0409415
4.1         0.0378488
4.2         0.0374678
4.3           0.03688
4.4         0.0396821
4.5         0.0411547
4.6         0.0393953
4.7         0.0374767
4.8         0.0373706
4.9         0.0396331
5           0.0428853
5.1         0.0438902
5.2         0.0435183
5.3         0.0391312
5.4          0.036772
5.5           0.03815
5.6         0.0399798
5.7         0.0428213
5.8         0.0446455
5.9         0.0471535
6            0.043945
6.1         0.0398552
6.2         0.0366911
6.3         0.0365857
6.4         0.0389836
6.5         0.0406173
6.6         0.0374247
6.7         0.0343399
6.8         0.0349708
6.9         0.0389527
7           0.0380047
7.1         0.0393128
7.2         0.0434229
7.3         0.0453437
7.4         0.0463482
7.5         0.0453457
7.6            0.0443
7.7         0.0419732
7.8         0.0382608
7.9         0.0331993
8           0.0310825
8.1         0.0314974
8.2         0.0326501
8.3         0.0332186
8.4         0.0293557
8.5         0.0257024
8.6         0.0247653
8.7         0.0256189
8.8         0.0290351
8.9         0.0295801
9           0.0276591
9.1         0.0244247
9.2         0.0233653
9.3         0.0221986
9.4         0.0225138
9.5         0.0230401
9.6         0.0255983
9.7         0.0301406
9.8         0.0309466
9.9         0.0296083
10          0.0280547
10.1        0.0255366
10.2         0.025319
10.3        0.0262273
10.4        0.0289483
10.5        0.0292246
10.6        0.0306795
10.7        0.0322229
10.8         0.035624
10.9        0.0375523
11          0.0363876
11.1        0.0336279
11.2         0.030788
11.3        0.0301494
11.4        0.0297469
11.5        0.0308749
11.6        0.0288291
11.7        0.0277291
11.8        0.0281526
11.9        0.0290308
12          0.0282299
12.1        0.0243371
12.2        0.0233936
12.3        0.0197467
12.4        0.0165166
12.5        0.0154665
12.6        0.0149141
12.7         0.013728
12.8        0.0134361
12.9        0.0147631
13          0.0153868
13.1         0.014764
13.2        0.0137205
13.3        0.0123351
13.4        0.0119448
13.5        0.0137372
13.6        0.0135269
13.7        0.0131214
13.8        0.0129939
13.9         0.014501
14          0.0144155
14.1        0.0144206
14.2        0.0167007
14.3        0.0198514
14.4        0.0210689
14.5        0.0200094
14.6        0.0194568
14.7        0.0202353
14.8         0.021607
14.9        0.0201563
15          0.0165633
15.1        0.0145931
15.2        0.0135237
15.3        0.0120642
15.4        0.0110234
15.5        0.0104518
15.6        0.0113478
15.7        0.0124568
15.8        0.0118552
15.9        0.0107224
16          0.0105997
16.1        0.0121786
16.2         0.012204
16.3        0.0109838
16.4        0.0101204
16.5        0.0109511
16.6        0.0111591
16.7        0.0102438
16.8        0.0103965
16.9        0.0102596
17         0.00871627
17.1       0.00804872
17.2        0.0100627
17.3        0.0140473
17.4        0.0165016
17.5        0.0176917
17.6        0.0205726
17.7        0.0219191
17.8        0.0218154
17.9        0.0217532
18          0.0219004
18.1        0.0223323
18.2        0.0240017
18.3         0.027198
18.4        0.0316111
18.5        0.0375482
18.6        0.0384649
18.7        0.0392975
18.8        0.0410166
18.9        0.0452067
19          0.0466585
19.1        0.0448499
19.2        0.0426949
19.3        0.0388171
19.4        0.0381801
19.5        0.0402199
19.6        0.0427887
19.7        0.0452716
19.8        0.0444719
19.9        0.0405433
20          0.0388151
20.1        0.0400916
20.2        0.0406957
20.3        0.0410142
20.4        0.0432501
20.5        0.0514332
20.6        0.0583854
20.7        0.0589445
20.8        0.0551987
20.9        0.0495687
21           0.047608
21.1        0.0485716
21.2        0.0452356
21.3        0.0410303
21.4        0.0388351
21.5        0.0361215
21.6        0.0364135
21.7        0.0394152
21.8        0.0413891
21.9        0.0390761
22          0.0368171
22.1        0.0327589
22.2        0.0318064
22.3        0.0323722
22.4         0.032555
22.5        0.0330794
22.6        0.0345573
22.7        0.0367795
22.8        0.0388104
22.9        0.0391026
23          0.0376618
23.1        0.0316432
23.2        0.0282461
23.3        0.0265818
23.4        0.0243531
23.5        0.0228468
23.6        0.0234168
23.7        0.0246449
23.8        0.0247357
23.9        0.0274415
24          0.0300131
24.1        0.0327739
24.2        0.0341423
24.3        0.0334606
24.4        0.0329545
24.5        0.0322865
24.6        0.0320779
24.7        0.0333897
24.8        0.0367533
24.9        0.0419655
25          0.0447399
25.1        0.0496235
25.2        0.0522616
25.3        0.0516908
25.4         0.050835
25.5        0.0493873
25.6        0.0467151
25.7        0.0444639
25.8        0.0450975
25.9        0.0426258
26          0.0413325
26.1        0.0408718
26.2        0.0412011
26.3        0.0437124
26.4        0.0444636
26.5        0.0443292
26.6        0.0443791
26.7        0.0407014
26.8        0.0356234
26.9        0.0318447
27          0.0322804
27.1        0.0306637
27.2        0.0278861
27.3         0.023727
27.4        0.0189055
27.5        0.0154149
27.6        0.0133455
27.7        0.0120238
27.8        0.0127077
27.9        0.0139851
28          0.0127337
28.1        0.0104657
28.2       0.00932067
28.3       0.00828724
28.4       0.00732653
28.5       0.00690978
28.6       0.00672991
28.7       0.00695513
28.8       0.00583197
28.9       0.00491134
29         0.00466004
29.1       0.00570919
29.2       0.00587856
29.3       0.00455563
29.4       0.00295647
29.5       0.00244769
29.6       0.00242474
29.7       0.00311354
29.8       0.00451982
29.9       0.00698574
30         0.00951054
30.1          0.01372
30.2        0.0163881
30.3        0.0162989
30.4          0.01634
30.5        0.0157211
30.6        0.0180217
30.7        0.0201313
30.8         0.023163
30.9        0.0268219
31          0.0307412
31.1        0.0343579
31.2        0.0337646
31.3         0.030673
31.4        0.0281717
31.5         0.025998
31.6        0.0251563
31.7        0.0282736
31.8        0.0301068
31.9         0.027664
32           0.025604
32.1         0.024857
32.2        0.0229622
32.3        0.0209126
32.4        0.0212718
32.5        0.0220786
32.6        0.0239706
32.7        0.0255411
32.8        0.0257046
32.9         0.025626
33          0.0263047
33.1        0.0256322
33.2        0.0232965
33.3         0.021167
33.4         0.021494
33.5        0.0239304
33.6        0.0237484
33.7        0.0228696
33.8        0.0223429
33.9        0.0211439
34          0.0209682
34.1        0.0214753
34.2        0.0202929
34.3        0.0174608
34.4        0.0189079
34.5        0.0241382
34.6         0.025958
34.7        0.0242079
34.8        0.0201139
34.9        0.0149795
35          0.0141666
35.1        0.0161857
35.2        0.0189698
35.3        0.0190809
35.4        0.0180353
35.5        0.0188174
35.6        0.0202584
35.7        0.0208117
35.8        0.0215305
35.9        0.0224346
36          0.0237667
36.1        0.0236383
36.2        0.0214047
36.3        0.0187615
36.4        0.0182425
36.5        0.0180101
36.6        0.0172585
36.7        0.0152752
36.8        0.0136336
36.9           0.0141
37          0.0161559
37.1        0.0164973
37.2        0.0169774
37.3         0.016477
37.4        0.0159073
37.5        0.0156027
37.6        0.0167025
37.7        0.0173471
37.8        0.0192288
37.9        0.0215653
38          0.0235273
38.1         0.027409
38.2        0.0292993
38.3        0.0302973
38.4        0.0301187
38.5        0.0313835
38.6        0.0305957
38.7        0.0295165
38.8        0.0258376
38.9        0.0214557
39          0.0166434
39.1        0.0119355
39.2        0.0110431
39.3        0.0109326
39.4        0.0101437
39.5       0.00929543
39.6       0.00841635
39.7       0.00799673
39.8       0.00785086
39.9       0.00714974
40         0.00720352
40.1       0.00885562
40.2        0.0111408
40.3        0.0147617
40.4        0.0169274
40.5        0.0162523
40.6        0.0158558
40.7        0.0167023
40.8        0.0190981
40.9        0.0198999
41             0.0202
41.1         0.021168
41.2        0.0234624
41.3        0.0259786
41.4        0.0289144
41.5        0.0322214
41.6        0.0361437
41.7        0.0395089
41.8        0.0396455
41.9        0.0401801
42          0.0426184
42.1        0.0415998
42.2        0.0406533
42.3        0.0397878
42.4        0.0407797
42.5        0.0362943
42.6        0.0325792
42.7           0.0295
42.8        0.0298225
42.9        0.0309057
43          0.0290213
43.1        0.0268355
43.2        0.0227264
43.3        0.0200313
43.4        0.0200049
43.5        0.0256646
43.6        0.0312794
43.7        0.0329356
43.8        0.0316427
43.9        0.0280195
44          0.0272776
44.1        0.0262634
44.2        0.0267955
44.3        0.0294448
44.4        0.0335268
44.5        0.0394135
44.6        0.0399627
44.7        0.0363848
44.8        0.0340336
44.9        0.0355535
45          0.0372692
45.1        0.0370192
45.2        0.0368296
45.3        0.0351238
45.4        0.0332903
45.5        0.0321296
45.6        0.0349783
45.7        0.0401191
45.8         0.044023
45.9        0.0461563
46          0.0453834
46.1        0.0411956
46.2        0.0369277
46.3        0.0325609
46.4        0.0312264
46.5        0.0330769
46.6        0.0358417
46.7         0.036968
46.8        0.0396787
46.9        0.0447279
47          0.0481174
47.1        0.0503213
47.2        0.0503381
47.3        0.0492168
47.4        0.0490343
47.5        0.0490066
47.6        0.0460857
47.7        0.0413062
47.8        0.0399344
47.9        0.0425635
48          0.0453807
48.1        0.0455362
48.2        0.0457996
48.3        0.0512916
48.4        0.0571561
48.5        0.0610295
48.6        0.0658454
48.7        0.0712025
48.8        0.0701763
48.9        0.0643106
49          0.0606467
49.1        0.0594112
49.2        0.0605626
49.3        0.0602654
49.4        0.0587378
49.5        0.0550593
49.6        0.0505173
49.7        0.0506632
49.8        0.0559289
49.9         0.066525
50          0.0711195
50.1        0.0736862
50.2        0.0743383
50.3        0.0701052
50.4        0.0680483
50.5        0.0699492
50.6        0.0717522
50.7        0.0728305
50.8        0.0744789
50.9        0.0806153
51           0.087319
51.1        0.0943618
51.2        0.0971302
51.3        0.0980767
51.4         0.100209
51.5         0.103123
51.6         0.109083
51.7         0.116992
51.8         0.120216
51.9         0.117505
52            0.11465
52.1         0.106832
52.2         0.101691
52.3        0.0969064
52.4        0.0929862
52.5        0.0948791
52.6         0.100907
52.7         0.108776
52.8         0.111863
52.9         0.117734
53           0.123828
53.1         0.127213
53.2         0.120835
53.3         0.106641
53.4         0.093226
53.5        0.0837355
53.6        0.0797286
53.7        0.0752026
53.8        0.0733397
53.9        0.0720933
54          0.0737912
54.1        0.0794374
54.2        0.0818423
54.3        0.0821598
54.4        0.0823373
54.5        0.0822922
54.6        0.0826274
54.7        0.0831817
54.8        0.0861943
54.9        0.0868817
55          0.0905551
55.1        0.0951325
55.2         0.093802
55.3        0.0940282
55.4        0.0932919
55.5        0.0859321
55.6        0.0754172
55.7         0.066432
55.8        0.0620128
55.9        0.0585094
56          0.0559561
56.1         0.053461
56.2        0.0545863
56.3        0.0580698
56.4         0.060879
56.5        0.0671555
56.6        0.0741113
56.7        0.0786998
56.8        0.0839747
56.9        0.0873132
57          0.0894289
57.1        0.0910325
57.2        0.0937743
57.3        0.0981952
57.4         0.102669
57.5         0.101336
57.6         0.102753
57.7         0.104381
57.8         0.106337
57.9         0.111204
58           0.113155
58.1         0.110049
58.2          0.10817
58.3         0.100572
58.4        0.0995595
58.5         0.101058
58.6        0.0977071
58.7        0.0953774
58.8        0.0952227
58.9         0.100246
59          0.0989858
59.1        0.0919521
59.2          0.08111
59.3        0.0702869
59.4        0.0640293
59.5        0.0638058
59.6        0.0645241
59.7         0.064293
59.8        0.0635085
59.9        0.0619818
60          0.0621387
60.1         0.062742
60.2        0.0654822
60.3        0.0717454
60.4         0.076008
60.5        0.0755307
60.6        0.0771163
60.7        0.0830085
60.8        0.0865811
60.9        0.0818084
61          0.0760862
61.1        0.0704761
61.2        0.0689941
61.3         0.068523
61.4         0.071342
61.5        0.0748108
61.6        0.0765487
61.7        0.0762799
61.8        0.0749305
61.9        0.0788907
62          0.0836386
62.1        0.0814265
62.2        0.0792802
62.3        0.0801048
62.4        0.0811091
62.5        0.0806036
62.6        0.0793314
62.7        0.0801201
62.8        0.0808858
62.9        0.0822199
63           0.077337
63.1        0.0733886
63.2        0.0730036
63.3        0.0699836
63.4         0.070383
63.5        0.0740013
63.6        0.0797412
63.7        0.0877392
63.8        0.0959277
63.9        0.0996826
64          0.0997417
64.1         0.107114
64.2         0.115058
64.3         0.119903
64.4         0.119327
64.5         0.119261
64.6         0.123261
64.7         0.128223
64.8         0.126433
64.9         0.126682
65           0.129249
65.1         0.130602
65.2         0.125168
65.3         0.115849
65.4         0.112148
65.5         0.108584
65.6         0.097606
65.7        0.0921827
65.8        0.0891354
65.9        0.0861756
66          0.0839016
66.1        0.0804281
66.2        0.0782825
66.3        0.0737489
66.4        0.0629932
66.5        0.0525786
66.6        0.0457308
66.7        0.0394141
66.8         0.036193
66.9        0.0310716
67          0.0256081
67.1        0.0224167
67.2        0.0224073
67.3        0.0240699
67.4        0.0266798
67.5        0.0325809
67.6        0.0369892
67.7        0.0423391
67.8        0.0469447
67.9        0.0507074
68          0.0499355
68.1        0.0489022
68.2        0.0508784
68.3        0.0511322
68.4        0.0535911
68.5        0.0562588
68.6        0.0579238
68.7        0.0590582
68.8        0.0589547
68.9        0.0573789
69          0.0573294
69.1        0.0599804
69.2        0.0557027
69.3        0.0501439
69.4        0.0437968
69.5        0.0428324
69.6        0.0439822
69.7        0.0443927
69.8        0.0470333
69.9        0.0488654
70          0.0477676
70.1        0.0437043
70.2         0.041596
70.3        0.0388202
70.4        0.0390654
70.5        0.0403799
70.6        0.0389782
70.7        0.0379627
70.8        0.0403392
70.9        0.0421527
71          0.0454681
71.1        0.0466622
71.2        0.0509772
71.3        0.0609796
71.4         0.067268
71.5        0.0711603
71.6        0.0725685
71.7        0.0709384
71.8        0.0702373
71.9        0.0689412
72          0.0686446
72.1        0.0731458
72.2        0.0768804
72.3        0.0792809
72.4        0.0823489
72.5        0.0877884
72.6        0.0913079
72.7        0.0900443
72.8        0.0898915
72.9        0.0923829
73          0.0947101
73.1        0.0951737
73.2        0.0944732
73.3        0.0913889
73.4        0.0879303
73.5          0.08772
73.6        0.0883175
73.7        0.0860787
73.8        0.0867109
73.9        0.0879243
74          0.0893742
74.1        0.0884498
74.2        0.0846736
74.3         0.086131
74.4        0.0910391
74.5        0.0943473
74.6        0.0932877
74.7        0.0907951
74.8         0.084802
74.9         0.079291
75          0.0782245
75.1        0.0805254
75.2        0.0833154
75.3        0.0855107
75.4        0.0798551
75.5        0.0705498
75.6         0.065923
75.7        0.0664012
75.8        0.0671476
75.9        0.0680249
76          0.0673232
76.1        0.0689766
76.2        0.0717091
76.3        0.0779208
76.4         0.083109
76.5        0.0847508
76.6        0.0847994
76.7        0.0805508
76.8        0.0787575
76.9        0.0732315
77          0.0702725
77.1        0.0690154
77.2        0.0688946
77.3        0.0722228
77.4        0.0769609
77.5        0.0792778
77.6        0.0765633
77.7        0.0742221
77.8        0.0697175
77.9        0.0657334
78          0.0643433
78.1        0.0647631
78.2        0.0656522
78.3        0.0653345
78.4        0.0653202
78.5        0.0661858
78.6        0.0694723
78.7        0.0737157
78.8        0.0722417
78.9        0.0695503
79           0.072295
79.1        0.0843024
79.2        0.0936432
79.3         0.105291
79.4         0.112915
79.5         0.123099
79.6         0.126781
79.7         0.130408
79.8         0.130875
79.9         0.128605
80           0.128443
80.1         0.123946
80.2         0.120294
80.3         0.114574
80.4         0.108671
80.5         0.112099
80.6         0.115343
80.7         0.117711
80.8         0.119861
80.9         0.123174
81           0.122684
81.1         0.122989
81.2         0.129973
81.3         0.135069
81.4         0.133525
81.5         0.130009
81.6         0.131645
81.7         0.141102
81.8         0.142875
81.9         0.139315
82           0.128099
82.1         0.124542
82.2         0.121434
82.3         0.123736
82.4         0.122845
82.5         0.118396
82.6         0.118244
82.7         0.120667
82.8         0.117276
82.9         0.108739
83            0.10612
83.1         0.105686
83.2         0.104014
83.3         0.104055
83.4          0.10498
83.5         0.103673
83.6        0.0991837
83.7        0.0880575
83.8        0.0822489
83.9        0.0758429
84          0.0769806
84.1        0.0852049
84.2        0.0883616
84.3        0.0888724
84.4        0.0896039
84.5        0.0894522
84.6        0.0895364
84.7        0.0868897
84.8         0.081854
84.9        0.0791807
85          0.0765212
85.1        0.0773429
85.2        0.0775833
85.3        0.0756481
85.4        0.0733943
85.5        0.0751187
85.6        0.0793768
85.7        0.0852709
85.8        0.0844985
85.9        0.0793054
86          0.0727055
86.1        0.0670353
86.2         0.065922
86.3        0.0657216
86.4        0.0669106
86.5        0.0719086
86.6        0.0816046
86.7        0.0910681
86.8        0.0970815
86.9        0.0982418
87           0.100335
87.1         0.105431
87.2         0.104039
87.3         0.102585
87.4           0.0982
87.5        0.0944439
87.6        0.0900759
87.7        0.0835543
87.8        0.0798603
87.9        0.0771494
88          0.0790128
88.1        0.0754757
88.2        0.0729889
88.3        0.0761155
88.4        0.0816467
88.5        0.0916042
88.6          0.10129
88.7          0.10555
88.8         0.104307
88.9        0.0957143
89          0.0966863
89.1         0.101502
89.2         0.102752
89.3         0.102855
89.4         0.107002
89.5         0.114555
89.6         0.119295
89.7         0.125708
89.8          0.13609
89.9         0.149828
90           0.163981
90.1         0.171801
90.2         0.171748
90.3         0.169983
90.4         0.169563
90.5         0.172805
90.6          0.17088
90.7           0.1571
90.8         0.145878
90.9         0.141607
91           0.141365
91.1          0.14064
91.2         0.141155
91.3         0.143389
91.4         0.148647
91.5         0.156825
91.6         0.155923
91.7          0.15569
91.8         0.151954
91.9         0.146078
92           0.142346
92.1         0.139808
92.2         0.141455
92.3         0.141469
92.4          0.13464
92.5         0.123826
92.6         0.120102
92.7         0.117904
92.8          0.11978
92.9         0.118457
93           0.120165
93.1           0.1168
93.2         0.115037
93.3         0.112385
93.4         0.109316
93.5         0.112308
93.6         0.111982
93.7         0.109157
93.8         0.100047
93.9        0.0835735
94          0.0737094
94.1        0.0693344
94.2        0.0665962
94.3        0.0613713
94.4        0.0578451
94.5        0.0602565
94.6        0.0628006
94.7        0.0669419
94.8        0.0673015
94.9        0.0705899
95          0.0723923
95.1        0.0710363
95.2        0.0699335
95.3        0.0688005
95.4        0.0681955
95.5        0.0640189
95.6        0.0596418
95.7        0.0540758
95.8        0.0568066
95.9        0.0650293
96          0.0714513
96.1        0.0746712
96.2        0.0786913
96.3        0.0876514
96.4        0.0952798
96.5        0.0956172
96.6        0.0996541
96.7         0.111234
96.8         0.122878
96.9         0.130701
97           0.126575
97.1         0.117809
97.2         0.114399
97.3         0.105131
97.4         0.101492
97.5         0.102341
97.6         0.105284
97.7         0.105967
97.8         0.107584
97.9         0.103729
98           0.104017
98.1         0.109369
98.2         0.117706
98.3         0.124209
98.4         0.124523
98.5         0.123636
98.6         0.123331
98.7         0.121831
98.8         0.119078
98.9          0.12435
99           0.122654
99.1         0.122251
99.2         0.118925
99.3         0.114866
99.4         0.113516
99.5         0.111328
99.6         0.111718
99.7         0.105288
99.8        0.0999593
99.9        0.0896359
100         0.0802543
100.1       0.0760616
100.2       0.0716202
100.3       0.0672333
100.4       0.0656972
100.5       0.0696817
100.6       0.0747556
100.7       0.0777984
100.8       0.0761791
100.9       0.0758762
101         0.0747861
101.1       0.0760759
101.2       0.0759708
101.3       0.0688428
101.4       0.0607322
101.5       0.0551485
101.6       0.0536253
101.7        0.053966
101.8       0.0568726
101.9       0.0629386
102         0.0716896
102.1       0.0800221
102.2       0.0818334
102.3       0.0808851
102.4       0.0797914
102.5       0.0799979
102.6       0.0853918
102.7       0.0904593
102.8       0.0893436
102.9       0.0858298
103         0.0825346
103.1       0.0761651
103.2       0.0746199
103.3       0.0754139
103.4       0.0728222
103.5       0.0691962
103.6       0.0674483
103.7       0.0698843
103.8       0.0738276
103.9       0.0824721
104         0.0919668
104.1       0.0934698
104.2       0.0941138
104.3       0.0942776
104.4       0.0963653
104.5       0.0998965
104.6       0.0994428
104.7       0.0972364
104.8       0.0997673
104.9        0.110117
105          0.110184
105.1        0.101133
105.2       0.0972037
105.3       0.0997588
105.4        0.101579
105.5        0.101199
105.6        0.100248
105.7       0.0963381
105.8       0.0928594
105.9       0.0889787
106         0.0882031
106.1       0.0883836
106.2       0.0867591
106.3       0.0854044
106.4       0.0873841
106.5       0.0930188
106.6         0.10135
106.7         0.10788
106.8        0.114711
106.9        0.120867
107          0.123425
107.1        0.121149
107.2        0.114903
107.3        0.110375
107.4        0.111517
107.5        0.116045
107.6        0.121953
107.7        0.125877
107.8        0.119453
107.9        0.114338
108          0.107076
108.1         0.09877
108.2       0.0902395
108.3       0.0825321
108.4       0.0806043
108.5       0.0845682
108.6        0.089587
108.7       0.0935295
108.8       0.0973732
108.9        0.107289
109          0.116237
109.1        0.120368
109.2        0.121577
109.3        0.129272
109.4        0.130365
109.5        0.129483
109.6        0.125672
109.7        0.116954
109.8        0.109946
109.9        0.100092
110         0.0960788
110.1       0.0943835
110.2       0.0964058
110.3        0.100489
110.4        0.102607
110.5        0.103904
110.6        0.104954
110.7        0.110426
110.8        0.111414
110.9        0.111376
111          0.115215
111.1        0.113048
111.2        0.108472
111.3       0.0996665
111.4       0.0956359
111.5         0.09293
111.6       0.0882269
111.7       0.0846194
111.8        0.082745
111.9       0.0771674
112         0.0736914
112.1       0.0710849
112.2       0.0669016
112.3       0.0627886
112.4       0.0615103
112.5       0.0639655
112.6       0.0667535
112.7       0.0690203
112.8       0.0677983
112.9       0.0638321
113         0.0628131
113.1       0.0684549
113.2       0.0779491
113.3       0.0879546
113.4       0.0932279
113.5       0.0963513
113.6        0.101996
113.7        0.106286
113.8        0.108416
113.9        0.112886
114          0.115823
114.1        0.113357
114.2        0.108998
114.3        0.105826
114.4        0.111962
114.5        0.122409
114.6        0.131354
114.7        0.144259
114.8        0.153297
114.9        0.164189
115          0.165901
115.1        0.163539
115.2        0.160264
115.3        0.155065
115.4        0.153115
115.5        0.149245
115.6        0.149069
115.7        0.153318
115.8        0.155719
115.9        0.157302
116          0.165515
116.1        0.187634
116.2        0.205403
116.3        0.219757
116.4        0.223611
116.5        0.219962
116.6        0.210517
116.7        0.208222
116.8        0.208064
116.9        0.201235
117          0.203267
117.1        0.204359
117.2        0.195079
117.3        0.184485
117.4        0.188073
117.5        0.199147
117.6        0.205758
117.7        0.213314
117.8         0.21101
117.9        0.204598
118          0.195655
118.1        0.193205
118.2        0.200184
118.3        0.206565
118.4        0.211782
118.5        0.209853
118.6        0.206638
118.7        0.210672
118.8         0.20939
118.9        0.203511
119          0.194135
119.1        0.184987
119.2        0.183659
119.3        0.182997
119.4        0.179924
119.5        0.171819
119.6        0.166557
119.7        0.159666
119.8        0.155717
119.9         0.15802
120          0.160605
120.1        0.165556
120.2        0.160884
120.3        0.156711
120.4        0.152221
120.5        0.152224
120.6        0.150454
120.7        0.147511
120.8         0.14221
120.9        0.133405
121          0.125019
121.1        0.120497
121.2        0.122974
121.3        0.127502
121.4        0.125442
121.5        0.116005
121.6        0.112163
121.7        0.118293
121.8        0.120764
121.9        0.118551
122          0.119221
122.1        0.118069
122.2        0.121907
122.3        0.122841
122.4        0.120272
122.5        0.114723
122.6        0.115036
122.7        0.118159
122.8        0.121087
122.9        0.122232
123          0.120956
123.1        0.116621
123.2        0.113233
123.3        0.121027
123.4        0.128681
123.5        0.129724
123.6        0.130268
123.7        0.135815
123.8        0.144122
123.9        0.142909
124          0.133326
124.1        0.130223
124.2        0.141841
124.3        0.161607
124.4        0.169815
124.5        0.161712
124.6         0.15589
124.7        0.152554
124.8        0.149035
124.9        0.146147
125          0.151575
125.1        0.156052
125.2        0.159211
125.3         0.15612
125.4        0.146308
125.5        0.139948
125.6        0.137922
125.7        0.138331
125.8        0.137184
125.9        0.136596
126           0.13591
126.1        0.136841
126.2         0.13793
126.3        0.135372
126.4        0.133029
126.5        0.130435
126.6        0.133137
126.7        0.137626
126.8         0.13792
126.9        0.140247
127          0.143578
127.1        0.151686
127.2        0.158132
127.3        0.155917
127.4        0.152887
127.5         0.15347
127.6        0.153859
127.7        0.149229
127.8        0.146963
127.9         0.14482
128          0.138751
128.1        0.135157
128.2        0.133409
128.3        0.136225
128.4         0.13778
128.5        0.144786
128.6        0.146819
128.7        0.146914
128.8        0.144922
128.9        0.140067
129          0.140111
129.1        0.140656
129.2         0.14241
129.3        0.141973
129.4        0.142865
129.5        0.147666
129.6        0.154053
129.7        0.165293
129.8        0.175662
129.9        0.183185
130          0.185855
130.1        0.195141
130.2        0.201813
130.3        0.207271
130.4        0.221155
130.5        0.241064
130.6        0.256868
130.7        0.253428
130.8        0.255853
130.9        0.257089
131          0.260485
131.1        0.276584
131.2        0.290075
131.3        0.304384
131.4        0.313745
131.5        0.321538
131.6         0.32722
131.7        0.326778
131.8        0.326348
131.9        0.326108
132          0.322318
132.1         0.31701
132.2        0.301038
132.3        0.286585
132.4        0.275206
132.5        0.270739
132.6        0.265864
132.7        0.261918
132.8         0.25387
132.9        0.242875
133          0.240127
133.1        0.247264
133.2        0.252248
133.3        0.257858
133.4        0.263944
133.5        0.266613
133.6        0.258924
133.7        0.241608
133.8        0.232379
133.9        0.223851
134          0.220939
134.1        0.227471
134.2        0.229436
134.3        0.232135
134.4        0.244358
134.5        0.255115
134.6        0.254316
134.7        0.253549
134.8        0.258928
134.9        0.274435
135          0.280154
135.1        0.273282
135.2        0.260485
135.3        0.247461
135.4         0.23737
135.5        0.236996
135.6        0.243188
135.7        0.239694
135.8        0.236594
135.9        0.226241
136          0.213208
136.1        0.206318
136.2          0.2031
136.3        0.203648
136.4        0.201367
136.5        0.193208
136.6        0.189879
136.7        0.192595
136.8        0.191909
136.9        0.184404
137          0.175356
137.1         0.16269
137.2        0.156078
137.3        0.154064
137.4        0.152078
137.5        0.149864
137.6        0.152026
137.7        0.159805
137.8        0.163142
137.9        0.162322
138          0.169332
138.1        0.186165
138.2        0.198449
138.3        0.202989
138.4        0.204999
138.5        0.206508
138.6        0.200611
138.7        0.191139
138.8        0.187976
138.9        0.186704
139          0.186702
139.1        0.190741
139.2        0.193583
139.3        0.200034
139.4        0.198489
139.5         0.19138
139.6        0.186352
139.7        0.184994
139.8        0.190467
139.9        0.197504
140          0.200916
140.1        0.200488
140.2        0.202837
140.3        0.215741
140.4        0.221985
140.5        0.221148
140.6        0.223751
140.7        0.227284
140.8        0.230495
140.9        0.231836
141           0.23151
141.1          0.2307
141.2        0.233114
141.3        0.225897
141.4        0.220557
141.5        0.216965
141.6        0.222981
141.7        0.232931
141.8        0.242394
141.9        0.254467
142          0.262305
142.1        0.264193
142.2        0.267176
142.3        0.271408
142.4        0.281503
142.5        0.290254
142.6        0.290814
142.7         0.28559
142.8        0.293209
142.9        0.294997
143          0.296855
143.1         0.30346
143.2        0.308934
143.3        0.315945
143.4        0.327386
143.5        0.331261
143.6        0.325808
143.7        0.320203
143.8        0.313372
143.9        0.306435
144          0.301498
144.1        0.294525
144.2        0.292103
144.3        0.307621
144.4        0.318492
144.5        0.333147
144.6         0.34634
144.7        0.354685
144.8        0.362707
144.9        0.379029
145          0.386042
145.1        0.385713
145.2        0.380303
145.3          0.3733
145.4        0.371196
145.5        0.371198
145.6        0.364949
145.7        0.365198
145.8        0.364713
145.9        0.364006
146          0.377401
146.1        0.405047
146.2        0.424181
146.3        0.430203
146.4        0.427071
146.5        0.420402
146.6        0.419524
146.7        0.424181
146.8        0.424674
146.9         0.41463
147          0.410257
147.1        0.414011
147.2         0.42649
147.3        0.435636
147.4        0.432894
147.5        0.438795
147.6        0.441845
147.7        0.449073
147.8        0.452592
147.9         0.45211
148          0.451402
148.1        0.451869
148.2        0.447629
148.3        0.441939
148.4        0.422872
148.5         0.40228
148.6          0.3954
148.7        0.395844
148.8        0.391913
148.9        0.380832
149          0.374296
149.1         0.37624
149.2         0.38742
149.3        0.403251
149.4         0.41513
149.5        0.421109
149.6        0.419064
149.7        0.427119
149.8        0.438002
149.9        0.454506
150          0.469856
150.1        0.479102
150.2        0.478506
150.3        0.478483
150.4        0.480324
150.5        0.483847
150.6        0.482538
150.7        0.471158
150.8        0.469142
150.9        0.471095
151          0.470483
151.1        0.477114
151.2        0.481461
151.3        0.464952
151.4        0.441412
151.5         0.41325
151.6        0.401026
151.7        0.400106
151.8         0.39553
151.9        0.378216
152          0.361915
152.1        0.356293
152.2        0.351463
152.3        0.351763
152.4        0.346278
152.5         0.33796
152.6        0.327905
152.7        0.321339
152.8        0.307149
152.9        0.290324
153          0.276355
153.1        0.270285
153.2        0.267092
153.3        0.272692
153.4        0.280562
153.5        0.286969
153.6        0.277723
153.7         0.25918
153.8        0.248983
153.9        0.247887
154          0.256774
154.1        0.265917
154.2        0.270216
154.3        0.266691
154.4         0.26762
154.5        0.279565
154.6        0.289393
154.7        0.298775
154.8        0.305375
154.9        0.293558
155          0.281598
155.1        0.268284
155.2        0.261193
155.3        0.249202
155.4        0.240193
155.5        0.235198
155.6        0.245392
155.7         0.26753
155.8        0.274862
155.9        0.274135
156          0.276489
156.1        0.277292
156.2        0.278905
156.3        0.283398
156.4        0.293725
156.5        0.293443
156.6        0.285815
156.7        0.279614
156.8        0.275811
156.9        0.271988
157           0.26478
157.1        0.266444
157.2        0.274186
157.3         0.28042
157.4        0.284969
157.5        0.280445
157.6        0.274459
157.7        0.274859
157.8        0.272743
157.9         0.27615
158          0.279492
158.1        0.281901
158.2        0.275152
158.3        0.267388
158.4        0.256859
158.5        0.246046
158.6        0.243291
158.7         0.24463
158.8        0.241731
158.9        0.237174
159          0.229984
159.1        0.224851
159.2        0.224396
159.3        0.228248
159.4        0.236639
159.5        0.248656
159.6         0.25046
159.7        0.249974
159.8        0.247852
159.9        0.255114
160          0.270496
160.1        0.288298
160.2        0.301035
160.3        0.307067
160.4         0.31256
160.5        0.307465
160.6        0.304715
160.7        0.301276
160.8        0.303492
160.9        0.310965
161           0.33159
161.1        0.352334
161.2        0.358345
161.3        0.371329
161.4        0.385567
161.5        0.395501
161.6        0.408897
161.7        0.418023
161.8        0.415527
161.9        0.398524
162          0.387949
162.1        0.389693
162.2        0.402364
162.3        0.420716
162.4        0.418291
162.5        0.404671
162.6        0.392356
162.7        0.383347
162.8        0.370683
162.9        0.360577
163          0.352736
163.1        0.347825
163.2        0.347296
163.3        0.342536
163.4        0.333454
163.5        0.321434
163.6        0.312786
163.7          0.2963
163.8        0.281076
163.9        0.267977
164          0.257028
164.1         0.26179
164.2        0.276846
164.3        0.290013
164.4        0.303308
164.5        0.310119
164.6        0.314028
164.7        0.312081
164.8        0.312288
164.9        0.306335
165           0.31369
165.1        0.323691
165.2        0.330518
165.3        0.336703
165.4        0.340403
165.5        0.345285
165.6        0.337236
165.7        0.327559
165.8        0.329074
165.9        0.340338
166          0.346345
166.1        0.364676
166.2        0.382623
166.3        0.385851
166.4        0.371847
166.5        0.338733
166.6        0.319229
166.7        0.301818
166.8         0.29038
166.9        0.284517
167          0.283602
167.1        0.286694
167.2        0.282492
167.3        0.279067
167.4        0.274412
167.5        0.269602
167.6        0.265576
167.7        0.266772
167.8         0.26895
167.9        0.268676
168          0.265119
168.1        0.257384
168.2        0.253426
168.3        0.249569
168.4         0.25119
168.5        0.259164
168.6        0.266778
168.7        0.269831
168.8        0.265412
168.9        0.266616
169          0.265424
169.1        0.261343
169.2        0.259582
169.3        0.263332
169.4        0.278523
169.5        0.290666
169.6        0.306257
169.7        0.321801
169.8        0.329292
169.9        0.335925
170          0.341037
170.1         0.34524
170.2        0.364297
170.3        0.386672
170.4        0.396813
170.5        0.395778
170.6        0.399792
170.7        0.400565
170.8        0.399295
170.9        0.406682
171          0.408629
171.1        0.415398
171.2        0.431612
171.3        0.452357
171.4        0.462358
171.5        0.456388
171.6         0.44471
171.7         0.44654
171.8        0.446069
171.9        0.426926
172          0.423496
172.1        0.414859
172.2        0.402198
172.3        0.388576
172.4        0.385816
172.5        0.392488
172.6        0.400197
172.7        0.422936
172.8        0.433957
172.9        0.436033
173          0.425542
173.1        0.406689
173.2        0.384257
173.3        0.362457
173.4        0.347596
173.5        0.338808
173.6        0.337127
173.7         0.34727
173.8        0.351124
173.9        0.355356
174          0.349263
174.1         0.33928
174.2         0.32542
174.3        0.316535
174.4        0.307239
174.5         0.30522
174.6        0.303213
174.7        0.293431
174.8         0.29413
174.9        0.297565
175          0.291253
175.1        0.280684
175.2        0.272701
175.3        0.274853
175.4         0.27964
175.5        0.281921
175.6        0.283939
175.7        0.281845
175.8        0.281165
175.9        0.282065
176          0.288457
176.1         0.30148
176.2        0.316599
176.3        0.332434
176.4        0.330393
176.5        0.322245
176.6        0.321736
176.7        0.323766
176.8        0.315901
176.9        0.311013
177          0.309197
177.1        0.311463
177.2        0.309519
177.3        0.315415
177.4        0.317673
177.5        0.316955
177.6        0.313703
177.7         0.30366
177.8        0.294598
177.9        0.291844
178          0.298384
178.1        0.298263
178.2         0.28725
178.3        0.277839
178.4         0.26899
178.5        0.268697
178.6        0.276308
178.7        0.298008
178.8         0.31905
178.9         0.33154
179           0.34313
179.1        0.365241
179.2        0.371481
179.3        0.377278
179.4         0.37228
179.5        0.354718
179.6        0.347145
179.7        0.350277
179.8        0.357843
179.9        0.366543
180          0.368144
180.1        0.374923
180.2         0.39221
180.3        0.401984
180.4        0.406266
180.5        0.401503
180.6        0.398802
180.7        0.396147
180.8        0.387754
180.9        0.374724
181          0.355895
181.1        0.346068
181.2        0.353701
181.3        0.369322
181.4        0.370476
181.5        0.358792
181.6        0.349156
181.7        0.326575
181.8        0.318438
181.9        0.318758
182          0.315386
182.1        0.305992
182.2        0.301034
182.3        0.307968
182.4        0.317947
182.5         0.32828
182.6        0.332666
182.7        0.325719
182.8        0.324325
182.9         0.33084
183          0.331598
183.1        0.335754
183.2        0.333354
183.3        0.325647
183.4        0.308932
183.5        0.296366
183.6        0.289244
183.7        0.280409
183.8        0.275596
183.9        0.261425
184          0.251377
184.1        0.243364
184.2        0.243411
184.3        0.253325
184.4        0.255068
184.5        0.254436
184.6        0.253928
184.7        0.254233
184.8        0.258299
184.9        0.261952
185          0.269225
185.1        0.276752
185.2        0.282608
185.3        0.288494
185.4        0.297366
185.5        0.303872
185.6        0.311322
185.7        0.307326
185.8        0.308177
185.9         0.30845
186          0.316532
186.1        0.327116
186.2        0.341341
186.3        0.363988
186.4        0.384719
186.5         0.39616
186.6          0.3923
186.7        0.382729
186.8        0.381024
186.9        0.368317
187           0.36303
187.1        0.364265
187.2        0.362861
187.3        0.360405
187.4        0.355373
187.5        0.349305
187.6        0.347509
187.7        0.355495
187.8        0.373754
187.9        0.388424
188          0.395587
188.1        0.408905
188.2        0.426373
188.3        0.448373
188.4        0.466672
188.5        0.477709
188.6        0.478446
188.7        0.479414
188.8        0.487589
188.9         0.49552
189          0.495367
189.1        0.488313
189.2        0.486623
189.3        0.486596
189.4         0.47578
189.5        0.452284
189.6        0.447786
189.7         0.45221
189.8        0.458866
189.9        0.457765
190          0.460967
190.1        0.488249
190.2         0.52098
190.3        0.540404
190.4        0.548819
190.5        0.553004
190.6        0.551091
190.7        0.559504
190.8        0.563974
190.9        0.574289
191          0.579089
191.1        0.543885
191.2        0.514125
191.3        0.485857
191.4        0.468217
191.5        0.456833
191.6        0.454948
191.7        0.445579
191.8        0.445407
191.9        0.463882
192          0.470122
192.1        0.472084
192.2        0.476061
192.3        0.495235
192.4        0.514938
192.5        0.541379
192.6        0.544262
192.7        0.536698
192.8        0.523961
192.9        0.508153
193          0.499788
193.1        0.482082
193.2        0.465267
193.3        0.464237
193.4        0.455243
193.5        0.445271
193.6        0.437524
193.7        0.443364
193.8         0.45007
193.9         0.44759
194          0.451521
194.1        0.458536
194.2        0.456955
194.3        0.450718
194.4         0.43852
194.5        0.406695
194.6        0.392734
194.7        0.391167
194.8         0.38808
194.9        0.394592
195          0.405645
195.1        0.403382
195.2        0.397538
195.3        0.391597
195.4        0.384141
195.5        0.372873
195.6        0.358322
195.7         0.34479
195.8        0.338254
195.9        0.327039
196          0.321846
196.1        0.320511
196.2        0.321271
196.3        0.329516
196.4        0.337524
196.5        0.350541
196.6        0.360208
196.7        0.371332
196.8        0.374964
196.9        0.386427
197          0.401692
197.1        0.404553
197.2        0.409605
197.3        0.405846
197.4         0.40291
197.5        0.402188
197.6         0.39808
197.7        0.388606
197.8        0.388546
197.9        0.389257
198          0.375424
198.1        0.359307
198.2        0.356551
198.3         0.36074
198.4        0.372499
198.5        0.383355
198.6        0.388571
198.7        0.399473
198.8        0.408684
198.9        0.421829
199          0.442173
199.1        0.459977
199.2        0.477493
199.3        0.501333
199.4        0.523733
199.5        0.543636
199.6        0.560287
199.7        0.569475
199.8        0.573584
199.9        0.576949
200          0.576049
200.1        0.572531
200.2        0.555271
200.3        0.529009
200.4        0.512219
200.5        0.497627
200.6        0.473941
200.7        0.445575
200.8        0.426327
200.9        0.419965
201          0.419115
201.1        0.422546
201.2        0.432279
201.3        0.448076
201.4        0.444564
201.5        0.438599
201.6        0.440367
201.7        0.445037
201.8         0.46691
201.9        0.487588
202          0.496277
202.1         0.50415
202.2         0.51578
202.3        0.523209
202.4        0.528136
202.5        0.524678
202.6        0.512076
202.7         0.49347
202.8        0.480692
202.9         0.46567
203          0.458227
203.1         0.45864
203.2         0.45426
203.3        0.451467
203.4        0.451646
203.5        0.452571
203.6        0.467385
203.7        0.489448
203.8        0.503718
203.9        0.530331
204          0.558162
204.1        0.588206
204.2        0.602126
204.3        0.612289
204.4        0.619008
204.5        0.632132
204.6        0.642625
204.7         0.64806
204.8        0.646271
204.9        0.639021
205          0.647918
205.1        0.677195
205.2        0.705301
205.3        0.725505
205.4        0.736373
205.5        0.742112
205.6        0.747221
205.7        0.743318
205.8        0.716456
205.9        0.694867
206          0.691484
206.1        0.698539
206.2        0.696764
206.3        0.712429
206.4        0.700512
206.5        0.670395
206.6        0.659195
206.7        0.674663
206.8        0.672411
206.9         0.67272
207          0.681713
207.1        0.680915
207.2        0.676131
207.3         0.67105
207.4        0.659588
207.5        0.646561
207.6        0.623969
207.7        0.580802
207.8        0.550163
207.9        0.533996
208          0.525503
208.1        0.507922
208.2        0.478248
208.3        0.463297
208.4         0.45395
208.5        0.441914
208.6         0.43147
208.7        0.435123
208.8          0.4527
208.9         0.47697
209          0.488584
209.1        0.494799
209.2        0.511822
209.3         0.53075
209.4        0.539822
209.5        0.534446
209.6          0.5418
209.7        0.562476
209.8        0.580063
209.9        0.600545
210          0.608841
210.1        0.622309
210.2        0.634818
210.3        0.634932
210.4          0.6315
210.5         0.65285
210.6        0.660165
210.7        0.660771
210.8        0.675458
210.9        0.688779
211          0.680873
211.1        0.678118
211.2        0.687955
211.3        0.722047
211.4        0.737414
211.5        0.719702
211.6         0.69592
211.7        0.689792
211.8        0.698845
211.9        0.701226
212          0.695111
212.1         0.67594
212.2        0.658177
212.3        0.648442
212.4        0.639595
212.5         0.62734
212.6        0.626933
212.7        0.613919
212.8        0.598555
212.9        0.578954
213          0.564741
213.1        0.545759
213.2        0.531401
213.3        0.526298
213.4        0.531642
213.5        0.543007
213.6        0.543912
213.7        0.534942
213.8        0.514295
213.9        0.486324
214          0.475527
214.1        0.480122
214.2         0.47862
214.3        0.474822
214.4        0.470988
214.5        0.467882
214.6        0.468512
214.7        0.480013
214.8        0.487238
214.9        0.499108
215          0.507118
215.1        0.489725
215.2        0.478104
215.3        0.472747
215.4        0.469295
215.5        0.461613
215.6        0.454838
215.7        0.455872
215.8        0.472379
215.9        0.501976
216          0.509461
216.1        0.501016
216.2        0.501779
216.3        0.501332
216.4        0.507158
216.5        0.511006
216.6        0.508397
216.7        0.491581
216.8        0.499683
216.9         0.51974
217          0.541496
217.1        0.565744
217.2        0.576921
217.3        0.582199
217.4        0.571377
217.5        0.565302
217.6        0.554825
217.7        0.532191
217.8        0.521593
217.9        0.519375
218          0.521585
218.1        0.504731
218.2        0.488715
218.3        0.485435
218.4         0.50547
218.5        0.525736
218.6        0.532679
218.7        0.527817
218.8        0.525864
218.9         0.53421
219          0.543208
219.1        0.553262
219.2        0.552653
219.3        0.537523
219.4        0.517319
219.5        0.506247
219.6        0.512919
219.7        0.518575
219.8        0.520092
219.9        0.520171
220          0.519489
220.1        0.515647
220.2        0.518124
220.3        0.514254
220.4         0.52373
220.5        0.540282
220.6        0.551699
220.7        0.559139
220.8        0.567739
220.9        0.575445
221          0.588317
221.1        0.600529
221.2        0.607457
221.3        0.599296
221.4        0.596978
221.5        0.606303
221.6        0.627369
221.7        0.663707
221.8        0.682156
221.9        0.693149
222           0.69768
222.1        0.697992
222.2        0.680912
222.3        0.664438
222.4        0.658782
222.5        0.662681
222.6        0.671995
222.7        0.683612
222.8        0.670431
222.9        0.644322
223          0.631126
223.1        0.617668
223.2         0.61364
223.3        0.616502
223.4        0.615491
223.5        0.617615
223.6        0.616824
223.7        0.609356
223.8        0.615819
223.9        0.626508
224          0.618392
224.1         0.61413
224.2        0.620332
224.3        0.636309
224.4        0.646424
224.5        0.651747
224.6        0.670189
224.7        0.706488
224.8        0.728046
224.9         0.73382
225          0.737298
225.1        0.762213
225.2         0.79087
225.3        0.823296
225.4        0.846504
225.5        0.860159
225.6        0.871526
225.7        0.879503
225.8        0.898146
225.9        0.892593
226          0.887142
226.1        0.878983
226.2        0.872222
226.3        0.854157
226.4        0.852846
226.5        0.882821
226.6        0.927501
226.7        0.973125
226.8        0.987028
226.9         1.00223
227           1.01104
227.1         1.04284
227.2          1.0785
227.3          1.1028
227.4         1.09626
227.5         1.04528
227.6        0.992851
227.7        0.940341
227.8        0.919338
227.9        0.907381
228           0.90572
228.1        0.911545
228.2        0.902932
228.3        0.873656
228.4        0.852223
228.5        0.844984
228.6        0.833113
228.7        0.809591
228.8        0.784323
228.9        0.773037
229          0.764651
229.1        0.752282
229.2        0.743326
229.3        0.739659
229.4        0.746167
229.5         0.76042
229.6        0.780721
229.7        0.795608
229.8        0.789904
229.9        0.762015
230          0.749873
230.1        0.733884
230.2        0.707421
230.3        0.675984
230.4        0.661197
230.5        0.658402
230.6        0.668333
230.7        0.677781
230.8        0.676361
230.9        0.671834
231           0.67027
231.1        0.673533
231.2         0.68107
231.3        0.704347
231.4        0.712301
231.5        0.708576
231.6        0.686163
231.7        0.650728
231.8        0.621738
231.9        0.606269
232          0.607184
232.1        0.611572
232.2        0.607391
232.3        0.597555
232.4        0.591107
232.5          0.5948
232.6        0.607622
232.7        0.615065
232.8        0.609335
232.9        0.602456
233          0.609866
233.1        0.635741
233.2        0.660534
233.3        0.667026
233.4        0.660069
233.5        0.654505
233.6        0.667351
233.7        0.685576
233.8        0.691606
233.9        0.696113
234          0.713951
234.1        0.747472
234.2        0.774734
234.3        0.796552
234.4        0.804361
234.5        0.791722
234.6        0.791036
234.7        0.787231
234.8        0.787136
234.9        0.784952
235            0.7773
235.1        0.777616
235.2        0.775768
235.3        0.757498
235.4        0.741342
235.5        0.733595
235.6        0.735768
235.7        0.745472
235.8        0.745001
235.9        0.753607
236           0.76361
236.1        0.765736
236.2        0.762762
236.3        0.747268
236.4        0.732001
236.5        0.721839
236.6        0.713658
236.7        0.711677
236.8        0.699199
236.9        0.691987
237          0.687904
237.1        0.679412
237.2        0.678331
237.3        0.669477
237.4        0.662548
237.5        0.661192
237.6        0.656466
237.7        0.657564
237.8        0.662074
237.9        0.657308
238          0.664853
238.1        0.679473
238.2        0.691169
238.3        0.698681
238.4        0.705778
238.5          0.7099
238.6        0.722453
238.7        0.725788
238.8        0.746651
238.9        0.772314
239          0.798874
239.1        0.833767
239.2        0.849684
239.3        0.841735
239.4        0.822695
239.5        0.802949
239.6        0.813266
239.7        0.846877
239.8          0.8634
239.9        0.855754
240          0.837785
240.1        0.824077
240.2        0.821582
240.3        0.828106
240.4        0.826152
240.5        0.823642
240.6        0.822476
240.7        0.810073
240.8        0.794775
240.9        0.785081
241          0.772093
241.1        0.760895
241.2        0.756377
241.3        0.761036
241.4        0.758147
241.5        0.761287
241.6        0.748449
241.7        0.735167
241.8        0.722076
241.9        0.723837
242          0.726313
242.1        0.715073
242.2        0.704215
242.3        0.703756
242.4        0.712959
242.5        0.715037
242.6         0.69976
242.7        0.685364
242.8        0.672353
242.9        0.656126
243          0.637362
243.1        0.610054
243.2          0.5865
243.3        0.569552
243.4        0.557578
243.5        0.562921
243.6        0.570694
243.7        0.572749
243.8        0.572942
243.9        0.576497
244          0.584082
244.1        0.587963
244.2         0.58576
244.3        0.590749
244.4        0.588493
244.5        0.582033
244.6        0.576561
244.7        0.569184
244.8        0.549148
244.9        0.531746
245          0.529275
245.1          0.5222
245.2        0.514246
245.3        0.511843
245.4        0.507013
245.5        0.511208
245.6        0.519618
245.7        0.555686
245.8        0.583446
245.9        0.596352
246          0.592406
246.1        0.583121
246.2        0.578192
246.3        0.578485
246.4        0.579991
246.5        0.582643
246.6        0.588047
246.7         0.59644
246.8         0.60801
246.9        0.635149
247          0.670622
247.1        0.682104
247.2        0.678961
247.3        0.663655
247.4         0.65335
247.5        0.665651
247.6        0.684364
247.7        0.704993
247.8         0.72658
247.9        0.737135
248          0.745599
248.1        0.749105
248.2        0.760974
248.3        0.786645
248.4        0.796452
248.5        0.794045
248.6        0.788026
248.7        0.785483
248.8        0.799276
248.9        0.810675
249          0.812812
249.1        0.804701
249.2        0.800936
249.3        0.804861
249.4        0.823923
249.5        0.837878
249.6        0.850891
249.7        0.860038
249.8        0.864382
249.9        0.875398
250          0.889836
250.1        0.917346
250.2        0.942883
250.3        0.954111
250.4        0.953087
250.5        0.938994
250.6        0.922093
250.7        0.909233
250.8        0.908787
250.9        0.916105
251          0.914657
251.1        0.889978
251.2        0.876081
251.3        0.857881
251.4        0.872803
251.5         0.91322
251.6        0.955644
251.7        0.990862
251.8         1.00272
251.9        0.994065
252          0.991033
252.1        0.978356
252.2        0.994009
252.3          1.0019
252.4         1.00227
252.5        0.994306
252.6        0.986313
252.7        0.978885
252.8        0.983632
252.9        0.980622
253          0.969116
253.1        0.967576
253.2        0.981068
253.3        0.986538
253.4        0.978972
253.5        0.982346
253.6        0.964899
253.7        0.919876
253.8        0.899385
253.9        0.902267
254          0.906563
254.1        0.904664
254.2        0.908117
254.3        0.905303
254.4         0.90691
254.5        0.895793
254.6        0.899097
254.7        0.917616
254.8        0.933828
254.9         0.94034
255          0.932855
255.1         0.94343
255.2        0.958679
255.3        0.954724
255.4        0.927502
255.5        0.900275
255.6        0.878898
255.7        0.867733
255.8        0.860702
255.9        0.850006
256          0.832322
256.1        0.818067
256.2        0.805538
256.3        0.807869
256.4        0.804339
256.5        0.792531
256.6        0.790096
256.7        0.776253
256.8        0.755643
256.9        0.743299
257          0.743812
257.1         0.74952
257.2        0.760185
257.3        0.763444
257.4        0.760179
257.5        0.762777
257.6        0.772786
257.7        0.793005
257.8        0.805636
257.9        0.801695
258          0.796602
258.1         0.80058
258.2        0.825267
258.3        0.843733
258.4        0.852213
258.5        0.858014
258.6        0.876783
258.7        0.911539
258.8        0.928608
258.9        0.922535
259          0.921768
259.1        0.938977
259.2        0.952011
259.3        0.949754
259.4        0.937057
259.5        0.926457
259.6        0.922646
259.7        0.917531
259.8        0.927312
259.9        0.948137
260           0.96457
260.1        0.968748
260.2        0.986827
260.3         1.03614
260.4         1.05815
260.5         1.05007
260.6         1.03811
260.7         1.04279
260.8         1.05461
260.9         1.02099
261          0.982083
261.1        0.957663
261.2        0.960751
261.3        0.950379
261.4        0.950086
261.5        0.952993
261.6        0.972754
261.7        0.988193
261.8        0.996318
261.9         1.01822
262            1.0435
262.1         1.06917
262.2         1.07961
262.3         1.10557
262.4         1.12867
262.5         1.15771
262.6         1.16254
262.7         1.15616
262.8         1.15673
262.9         1.17414
263           1.18905
263.1         1.19219
263.2         1.17766
263.3         1.17573
263.4         1.15875
263.5          1.1519
263.6         1.11719
263.7         1.06531
263.8         1.04121
263.9         1.01204
264          0.988096
264.1        0.970039
264.2         0.94694
264.3        0.939635
264.4        0.959135
264.5        0.995642
264.6         1.02581
264.7          1.0504
264.8         1.07243
264.9         1.09343
265           1.09486
265.1         1.09202
265.2         1.09136
265.3         1.05742
265.4         1.03304
265.5         1.01176
265.6        0.995488
265.7        0.987735
265.8         0.98428
265.9        0.985731
266          0.988869
266.1        0.994052
266.2        0.994913
266.3        0.996782
266.4        0.985138
266.5        0.963136
266.6        0.958915
266.7        0.967119
266.8        0.981586
266.9         0.99984
267           1.03127
267.1         1.05482
267.2         1.03872
267.3         1.03535
267.4         1.03096
267.5          1.0215
267.6          1.0161
267.7         1.00683
267.8        0.986049
267.9        0.951053
268           0.93349
268.1        0.933879
268.2        0.940655
268.3        0.960393
268.4        0.970359
268.5        0.964369
268.6        0.957871
268.7        0.948617
268.8        0.957119
268.9        0.952393
269          0.951866
269.1        0.960701
269.2        0.956537
269.3        0.941094
269.4        0.947111
269.5        0.960315
269.6        0.971868
269.7        0.976483
269.8        0.979442
269.9        0.972756
270          0.963473
270.1        0.951909
270.2         0.93637
270.3        0.911387
270.4        0.904959
270.5        0.893224
270.6         0.89906
270.7        0.902233
270.8        0.911345
270.9        0.925529
271           0.93343
271.1        0.944643
271.2        0.961155
271.3        0.973126
271.4        0.969275
271.5        0.961623
271.6        0.959361
271.7         0.97085
271.8          1.0003
271.9          1.0191
272           1.02005
272.1         1.01812
272.2         1.02436
272.3         1.02867
272.4         1.03595
272.5         1.04462
272.6          1.0507
272.7         1.06172
272.8         1.09043
272.9         1.09712
273           1.08173
273.1         1.07275
273.2         1.08811
273.3         1.11767
273.4         1.14676
273.5         1.16008
273.6         1.15239
273.7         1.15852
273.8         1.17921
273.9         1.19509
274            1.1916
274.1         1.20106
274.2          1.2088
274.3          1.1982
274.4         1.18641
274.5         1.17805
274.6         1.17522
274.7         1.17638
274.8         1.19689
274.9         1.23669
275           1.24704
275.1          1.2295
275.2         1.21517
275.3         1.18833
275.4         1.17323
275.5         1.17298
275.6         1.15976
275.7         1.14813
275.8         1.14258
275.9         1.14539
276           1.15813
276.1         1.18318
276.2         1.21944
276.3          1.2415
276.4         1.25158
276.5         1.24992
276.6         1.26151
276.7         1.26854
276.8         1.27936
276.9         1.30649
277           1.33041
277.1         1.35438
277.2         1.35231
277.3         1.32449
277.4         1.29603
277.5         1.27316
277.6         1.27295
277.7         1.25102
277.8         1.24949
277.9         1.25366
278           1.27711
278.1         1.31444
278.2         1.34499
278.3         1.36491
278.4         1.38545
278.5         1.39938
278.6         1.40042
278.7         1.40908
278.8         1.38654
278.9         1.37219
279           1.35916
279.1         1.33543
279.2          1.2974
279.3          1.2763
279.4         1.27912
279.5         1.28297
279.6         1.28813
279.7         1.31149
279.8         1.33732
279.9         1.33492
280           1.31644
280.1         1.29685
280.2         1.27046
280.3         1.24569
280.4         1.27638
280.5         1.32164
280.6         1.33659
280.7         1.35354
280.8         1.35914
280.9         1.36655
281           1.39138
281.1         1.43155
281.2          1.4455
281.3         1.43456
281.4         1.41864
281.5         1.40808
281.6         1.43202
281.7         1.46517
281.8         1.46213
281.9         1.43611
282           1.43426
282.1         1.43088
282.2         1.43238
282.3         1.45063
282.4         1.46725
282.5         1.47844
282.6         1.49227
282.7         1.49624
282.8         1.49682
282.9         1.52219
283           1.53706
283.1         1.53747
283.2         1.53946
283.3         1.56431
283.4         1.56897
283.5         1.58325
283.6         1.60669
283.7         1.62441
283.8         1.62951
283.9         1.62844
284           1.65224
284.1         1.65756
284.2         1.64801
284.3         1.64196
284.4         1.65421
284.5          1.6622
284.6         1.66664
284.7         1.65922
284.8         1.65479
284.9         1.68644
285            1.6848
285.1         1.67663
285.2         1.67672
285.3         1.66476
285.4         1.65191
285.5         1.62659
285.6         1.61294
285.7         1.57811
285.8         1.52546
285.9         1.49324
286           1.47216
286.1         1.45592
286.2         1.43861
286.3         1.41972
286.4         1.41703
286.5         1.37814
286.6         1.35994
286.7         1.32102
286.8           1.304
286.9         1.31261
287           1.31267
287.1         1.29067
287.2         1.26904
287.3         1.26681
287.4         1.23842
287.5         1.19957
287.6         1.16651
287.7         1.14153
287.8         1.13015
287.9         1.13623
288           1.11478
288.1         1.08233
288.2         1.05605
288.3         1.04105
288.4         1.01201
288.5        0.965787
288.6         0.93352
288.7        0.917928
288.8        0.929408
288.9        0.936905
289          0.935494
289.1        0.947722
289.2         0.96261
289.3        0.979195
289.4        0.985667
289.5         0.98739
289.6         0.96905
289.7        0.952284
289.8        0.955241
289.9        0.957616
290          0.973799
290.1        0.989555
290.2         0.99842
290.3         1.00038
290.4        0.980547
290.5        0.950965
290.6        0.943188
290.7        0.963754
290.8        0.954003
290.9        0.925586
291          0.892666
291.1        0.868867
291.2         0.88134
291.3        0.910738
291.4        0.937315
291.5        0.942971
291.6        0.957306
291.7         0.96995
291.8        0.988931
291.9        0.993572
292           0.99818
292.1         1.01762
292.2         1.02413
292.3         1.01287
292.4         1.00398
292.5        0.992519
292.6        0.996065
292.7        0.994898
292.8        0.982423
292.9        0.966437
293          0.970794
293.1        0.989544
293.2        0.993125
293.3        0.993703
293.4         0.98731
293.5        0.999215
293.6         1.02411
293.7         1.04796
293.8         1.06262
293.9         1.07119
294           1.07483
294.1         1.05955
294.2         1.05149
294.3         1.06093
294.4         1.06936
294.5         1.05661
294.6         1.05209
294.7         1.06151
294.8          1.0745
294.9         1.09126
295           1.09752
295.1         1.10011
295.2         1.10445
295.3         1.11996
295.4         1.12533
295.5         1.12998
295.6         1.15351
295.7         1.16986
295.8         1.19037
295.9         1.19707
296           1.20252
296.1         1.19547
296.2         1.20315
296.3           1.228
296.4         1.25599
296.5          1.2754
296.6         1.27519
296.7         1.26325
296.8         1.26858
296.9         1.27939
297           1.28007
297.1         1.27142
297.2         1.26922
297.3         1.26239
297.4         1.26098
297.5         1.27255
297.6         1.29578
297.7         1.31924
297.8         1.33504
297.9         1.35164
298           1.34779
298.1         1.34312
298.2         1.34164
298.3         1.35424
298.4         1.36958
298.5         1.38455
298.6         1.39276
298.7         1.42226
298.8         1.46671
298.9         1.50669
299           1.51732
299.1          1.5324
299.2          1.5288
299.3          1.5138
299.4         1.52282
299.5         1.51826
299.6         1.51963
299.7         1.55267
299.8         1.59867
299.9         1.64655
300            1.6764
300.1         1.68758
300.2         1.69761
300.3         1.69695
300.4          1.6587
300.5         1.60589
300.6         1.56166
300.7         1.54942
300.8         1.53995
300.9         1.51884
301           1.53313
301.1         1.54227
301.2         1.53203
301.3         1.55556
301.4         1.56493
301.5          1.5607
301.6         1.57435
301.7         1.60072
301.8         1.59792
301.9         1.56138
302           1.53237
302.1         1.52747
302.2         1.53226
302.3         1.52073
302.4          1.5087
302.5         1.50958
302.6         1.50758
302.7         1.48131
302.8         1.45987
302.9         1.47259
303           1.50157
303.1         1.53188
303.2         1.56263
303.3         1.57341
303.4         1.58066
303.5         1.57861
303.6          1.5821
303.7         1.59524
303.8         1.59117
303.9         1.59148
304           1.61568
304.1         1.68911
304.2         1.73449
304.3         1.73912
304.4         1.71823
304.5         1.67294
304.6         1.63945
304.7         1.56515
304.8         1.52657
304.9         1.51069
305           1.48973
305.1         1.45785
305.2         1.46021
305.3         1.50088
305.4         1.50513
305.5         1.49297
305.6         1.48281
305.7         1.47586
305.8         1.48189
305.9         1.45124
306           1.41444
306.1         1.35635
306.2         1.30799
306.3          1.2959
306.4         1.31317
306.5         1.33262
306.6         1.34605
306.7         1.36681
306.8         1.40009
306.9         1.42215
307           1.41832
307.1          1.4005
307.2         1.39673
307.3         1.39327
307.4         1.39217
307.5         1.38474
307.6         1.38791
307.7         1.40247
307.8         1.40915
307.9         1.43532
308           1.45245
308.1         1.46767
308.2         1.50353
308.3         1.55214
308.4         1.58453
308.5         1.59173
308.6          1.5728
308.7         1.54019
308.8         1.52465
308.9         1.52269
309            1.5258
309.1         1.53563
309.2         1.54052
309.3         1.56073
309.4         1.59309
309.5         1.62172
309.6         1.63238
309.7         1.66102
309.8         1.67374
309.9         1.68212
310           1.68197
310.1         1.69187
310.2         1.68973
310.3         1.68318
310.4         1.69439
310.5         1.69654
310.6         1.72407
310.7         1.75815
310.8         1.80918
310.9         1.84949
311           1.89295
311.1         1.95542
311.2         1.96591
311.3         1.96348
311.4         1.97035
311.5         1.98421
311.6         2.00519
311.7         2.02418
311.8         2.03947
311.9            2.06
312           2.03943
312.1         2.02033
312.2         1.98875
312.3         1.96324
312.4         1.95196
312.5         1.93623
312.6         1.92599
312.7          1.9077
312.8         1.88634
312.9         1.80428
313           1.72042
313.1         1.68382
313.2         1.67255
313.3         1.65173
313.4         1.59935
313.5         1.57613
313.6         1.58977
313.7         1.62347
313.8         1.63923
313.9         1.64132
314           1.62148
314.1          1.6274
314.2         1.64149
314.3          1.6598
314.4         1.67252
314.5         1.69581
314.6         1.70724
314.7         1.66243
314.8         1.62083
314.9         1.58978
315           1.58046
315.1         1.55216
315.2         1.54115
315.3         1.55124
315.4         1.56236
315.5         1.55681
315.6         1.55829
315.7         1.60212
315.8         1.63809
315.9         1.63374
316           1.64307
316.1           1.682
316.2         1.73409
316.3         1.79948
316.4         1.80699
316.5         1.82965
316.6         1.85738
316.7         1.86824
316.8         1.87884
316.9         1.91393
317           1.94678
317.1         1.96568
317.2         1.99027
317.3         2.04113
317.4         2.06353
317.5         2.07708
317.6         2.07357
317.7         2.09663
317.8         2.14108
317.9         2.15945
318           2.14482
318.1         2.06323
318.2         2.01518
318.3          2.0218
318.4         2.08686
318.5         2.14393
318.6          2.1489
318.7         2.11233
318.8         2.07488
318.9         2.05038
319           2.01889
319.1         2.02331
319.2         2.01862
319.3          2.0044
319.4         2.02132
319.5         2.05765
319.6         2.03357
319.7         2.02636
319.8         2.01557
319.9          2.0722
320             2.093
320.1          2.0584
320.2         2.04447
320.3         1.99561
320.4         1.92756
320.5         1.85365
320.6         1.78254
320.7         1.73523
320.8         1.70183
320.9         1.67644
321             1.683
321.1         1.72238
321.2         1.73024
321.3         1.71083
321.4         1.69502
321.5         1.69422
321.6         1.73359
321.7         1.76605
321.8         1.79547
321.9         1.80078
322           1.81064
322.1         1.79061
322.2         1.78008
322.3         1.80108
322.4         1.83308
322.5         1.87422
322.6         1.89782
322.7         1.89598
322.8         1.88412
322.9         1.90147
323           1.90678
323.1         1.90518
323.2         1.88162
323.3         1.86456
323.4           1.867
323.5         1.87104
323.6          1.8794
323.7         1.88404
323.8          1.8851
323.9          1.8738
324            1.8736
324.1         1.88641
324.2         1.90224
324.3         1.94356
324.4         1.89956
324.5         1.85145
324.6         1.80686
324.7         1.77662
324.8         1.78655
324.9         1.77288
325           1.77459
325.1         1.78144
325.2         1.79285
325.3         1.81892
325.4         1.85005
325.5         1.85685
325.6          1.8369
325.7         1.78266
325.8         1.72468
325.9         1.69652
326            1.6576
326.1         1.62483
326.2         1.59707
326.3         1.58219
326.4         1.57231
326.5         1.57273
326.6         1.57662
326.7         1.57264
326.8         1.56583
326.9           1.563
327           1.54936
327.1         1.51236
327.2         1.51036
327.3         1.53286
327.4         1.53942
327.5         1.53154
327.6         1.52781
327.7         1.54062
327.8         1.59128
327.9         1.69019
328           1.75846
328.1         1.81168
328.2         1.82224
328.3         1.80346
328.4         1.79842
328.5         1.82061
328.6         1.84807
328.7         1.84657
328.8         1.83465
328.9         1.83384
329           1.85441
329.1         1.83879
329.2         1.81469
329.3         1.83131
329.4         1.84807
329.5         1.84726
329.6          1.8571
329.7         1.88382
329.8          1.9335
329.9         1.96814
330           1.95332
330.1          1.9412
330.2         1.93786
330.3         1.92566
330.4          1.8979
330.5         1.89597
330.6         1.92274
330.7           1.931
330.8         1.93994
330.9         1.95336
331           1.93018
331.1         1.92499
331.2         1.89937
331.3         1.90782
331.4         1.90726
331.5         1.92472
331.6         1.90838
331.7          1.8647
331.8          1.8366
331.9         1.82008
332           1.84181
332.1         1.88728
332.2         1.90045
332.3         1.86103
332.4         1.83913
332.5         1.86332
332.6         1.84001
332.7         1.76927
332.8          1.7257
332.9         1.67321
333           1.62199
333.1         1.59201
333.2         1.57461
333.3         1.54617
333.4         1.52329
333.5         1.51502
333.6         1.50146
333.7         1.48779
333.8         1.49159
333.9         1.50959
334           1.53349
334.1         1.53578
334.2         1.52526
334.3         1.52495
334.4         1.56061
334.5         1.63731
334.6         1.70623
334.7         1.74743
334.8         1.79475
334.9         1.82669
335           1.83219
335.1         1.82138
335.2         1.83214
335.3         1.82748
335.4         1.84629
335.5          1.8584
335.6         1.85349
335.7         1.84346
335.8         1.80343
335.9         1.79308
336           1.79337
336.1         1.81288
336.2         1.80874
336.3         1.75832
336.4         1.68862
336.5         1.61848
336.6          1.5586
336.7         1.53468
336.8         1.52911
336.9         1.51196
337           1.49674
337.1         1.49136
337.2         1.48465
337.3          1.4793
337.4         1.48523
337.5         1.45854
337.6         1.44862
337.7         1.43542
337.8         1.43156
337.9         1.43706
338           1.42818
338.1          1.3896
338.2         1.35296
338.3           1.307
338.4         1.26449
338.5         1.22756
338.6          1.2151
338.7         1.21978
338.8         1.21985
338.9         1.23431
339           1.24258
339.1         1.23869
339.2         1.23282
339.3         1.24071
339.4         1.26031
339.5         1.28226
339.6         1.30107
339.7         1.31474
339.8         1.34033
339.9         1.37385
340           1.42499
340.1         1.45517
340.2         1.45594
340.3          1.4426
340.4         1.42488
340.5         1.39754
340.6          1.3771
340.7         1.36649
340.8         1.35349
340.9         1.34627
341           1.32677
341.1         1.31674
341.2         1.31059
341.3         1.30307
341.4         1.29697
341.5         1.31257
341.6         1.31911
341.7         1.31407
341.8         1.32315
341.9         1.35278
342           1.36717
342.1         1.36759
342.2         1.39065
342.3         1.41123
342.4         1.40939
342.5         1.42175
342.6         1.44613
342.7         1.47975
342.8         1.50226
342.9         1.52702
343           1.56455
343.1          1.5721
343.2           1.562
343.3         1.55578
343.4         1.58036
343.5         1.57904
343.6         1.58558
343.7          1.5459
343.8         1.53461
343.9         1.58859
344           1.65285
344.1         1.68938
344.2         1.71918
344.3         1.72241
344.4         1.72375
344.5         1.71752
344.6         1.70216
344.7         1.68405
344.8         1.68322
344.9         1.68257
345           1.66963
345.1         1.64198
345.2         1.60795
345.3          1.5921
345.4         1.57877
345.5         1.55834
345.6         1.53255
345.7         1.49396
345.8         1.47343
345.9         1.45964
346            1.4528
346.1         1.45467
346.2         1.45924
346.3         1.46889
346.4         1.46298
346.5         1.46277
346.6          1.4598
346.7         1.45115
346.8         1.44395
346.9         1.44506
347           1.41856
347.1         1.39656
347.2         1.38236
347.3         1.36208
347.4         1.34926
347.5         1.35777
347.6         1.38594
347.7         1.42243
347.8         1.45052
347.9         1.45881
348           1.46928
348.1         1.50813
348.2         1.53352
348.3         1.54674
348.4         1.58586
348.5         1.63153
348.6         1.64406
348.7          1.6238
348.8         1.61203
348.9         1.63073
349           1.65291
349.1         1.66247
349.2         1.67552
349.3         1.66403
349.4         1.64514
349.5         1.63883
349.6         1.62808
349.7         1.61528
349.8            1.62
349.9         1.60263
350           1.58475
350.1         1.55668
350.2         1.51888
350.3         1.49575
350.4         1.49875
350.5         1.51635
350.6         1.56502
350.7         1.61074
350.8         1.64388
350.9         1.68797
351            1.6991
351.1         1.72349
351.2         1.77065
351.3         1.81713
351.4         1.82298
351.5         1.78869
351.6         1.79267
351.7         1.77278
351.8         1.77356
351.9         1.77371
352           1.79614
352.1         1.84253
352.2         1.86935
352.3         1.90214
352.4         1.94636
352.5         1.99781
352.6         2.06728
352.7         2.14132
352.8         2.18293
352.9         2.17057
353            2.1441
353.1         2.08317
353.2         2.06697
353.3         2.08616
353.4         2.11451
353.5         2.16675
353.6         2.21396
353.7         2.22511
353.8          2.1886
353.9         2.14876
354           2.12469
354.1         2.12391
354.2          2.1102
354.3         2.04845
354.4         1.98906
354.5         1.94865
354.6          1.9281
354.7         1.91249
354.8         1.91949
354.9         1.96644
355           1.98975
355.1         2.01112
355.2         2.05919
355.3         2.15933
355.4         2.18858
355.5         2.18545
355.6         2.18857
355.7         2.15338
355.8         2.13499
355.9         2.09358
356           2.09265
356.1         2.12571
356.2         2.14923
356.3         2.11641
356.4         2.07139
356.5         2.05518
356.6         2.03629
356.7         2.04548
356.8         2.03099
356.9         2.01108
357            2.0056
357.1         2.06337
357.2         2.07223
357.3         2.03718
357.4         1.93528
357.5         1.79634
357.6         1.71867
357.7         1.67561
357.8         1.65233
357.9         1.62255
358           1.58901
358.1         1.58595
358.2         1.62057
358.3         1.70206
358.4         1.79699
358.5         1.88886
358.6         1.98771
358.7         2.06278
358.8         2.13585
358.9         2.21452
359           2.27123
359.1           2.278
359.2         2.31952
359.3         2.38663
359.4         2.43316
359.5         2.49373
359.6         2.49923
359.7          2.4753
359.8         2.41147
359.9          2.3281
360           2.27047
360.1          2.2737
360.2         2.28691
360.3         2.29385
360.4         2.25018
360.5         2.21852
360.6         2.19061
360.7         2.16114
360.8         2.13843
360.9         2.13625
361           2.13349
361.1           2.099
361.2         2.06766
361.3         2.06464
361.4          2.0721
361.5         2.06302
361.6         2.04135
361.7         2.02065
361.8         1.98741
361.9         1.96087
362           1.93567
362.1         1.90198
362.2         1.90202
362.3         1.89458
362.4         1.88642
362.5           1.892
362.6          1.8817
362.7         1.85001
362.8          1.8291
362.9         1.82986
363           1.83137
363.1         1.81883
363.2          1.8258
363.3         1.86215
363.4         1.88558
363.5          1.8711
363.6         1.84808
363.7         1.86184
363.8         1.90691
363.9         1.96225
364           1.98956
364.1         1.96725
364.2         1.93229
364.3         1.91492
364.4         1.91484
364.5         1.94245
364.6         1.94711
364.7         1.94156
364.8         1.91975
364.9         1.88304
365           1.84156
365.1         1.82718
365.2           1.827
365.3         1.83572
365.4         1.84226
365.5         1.80852
365.6         1.78849
365.7         1.79181
365.8         1.81238
365.9         1.83344
366           1.85397
366.1         1.84954
366.2         1.84891
366.3         1.83504
366.4         1.82033
366.5         1.81403
366.6         1.79072
366.7         1.75863
366.8         1.73682
366.9          1.7395
367           1.74459
367.1         1.75686
367.2         1.76828
367.3          1.7827
367.4         1.78545
367.5         1.77407
367.6         1.74277
367.7         1.72662
367.8          1.7182
367.9         1.70935
368           1.70242
368.1         1.68364
368.2         1.67802
368.3         1.68606
368.4         1.68263
368.5         1.66733
368.6          1.6442
368.7         1.63039
368.8           1.656
368.9         1.70638
369           1.74487
369.1         1.77132
369.2         1.78719
369.3         1.79724
369.4         1.80498
369.5         1.82763
369.6          1.8375
369.7         1.82212
369.8          1.8117
369.9         1.79088
370           1.78328
370.1         1.79022
370.2         1.83174
370.3         1.87014
370.4         1.88939
370.5         1.89856
370.6         1.88469
370.7         1.89505
370.8         1.90873
370.9           1.904
371           1.90294
371.1         1.89536
371.2         1.87984
371.3         1.87333
371.4         1.88015
371.5          1.9001
371.6         1.92166
371.7         1.94774
371.8           1.981
371.9         1.99784
372           2.01104
372.1         2.02317
372.2         2.03672
372.3         2.09006
372.4         2.15564
372.5         2.17355
372.6          2.1565
372.7         2.12674
372.8         2.08615
372.9         2.08895
373           2.10614
373.1         2.09556
373.2         2.06669
373.3         2.04091
373.4         2.02123
373.5         1.99919
373.6         1.99633
373.7         1.99607
373.8         1.99914
373.9         2.00021
374           1.97469
374.1          1.9599
374.2         1.96365
374.3         1.95711
374.4         1.94939
374.5         1.95346
374.6         1.92839
374.7         1.88291
374.8         1.84556
374.9         1.81393
375           1.78511
375.1         1.75578
375.2         1.72739
375.3         1.69243
375.4         1.67274
375.5         1.68645
375.6         1.71637
375.7         1.75147
375.8         1.76979
375.9         1.77754
376           1.77637
376.1         1.77772
376.2         1.77943
376.3         1.81158
376.4         1.83101
376.5         1.85633
376.6         1.88656
376.7         1.91386
376.8         1.95228
376.9         1.96978
377           1.99783
377.1         2.00456
377.2          1.9932
377.3         1.99482
377.4          2.0064
377.5         1.99963
377.6         1.97961
377.7         1.95573
377.8         1.94749
377.9         1.94223
378           1.94205
378.1          1.9508
378.2         1.97449
378.3         2.02363
378.4         2.04666
378.5         2.01622
378.6         1.99775
378.7         1.99709
378.8         1.99645
378.9         1.99475
379            2.0044
379.1          2.0318
379.2         2.06171
379.3         2.06833
379.4         2.03363
379.5         1.99927
379.6         1.98437
379.7         1.99429
379.8         1.99343
379.9         1.99133
380           1.99184
380.1         1.97962
380.2         1.98634
380.3         1.99296
380.4         2.00455
380.5         2.00958
380.6         2.01412
380.7         2.05369
380.8         2.08319
380.9         2.15362
381           2.18277
381.1         2.15026
381.2         2.11368
381.3          2.0947
381.4         2.10438
381.5         2.10966
381.6          2.0975
381.7         2.08331
381.8         2.07159
381.9         2.07386
382           2.06564
382.1         2.08559
382.2         2.11257
382.3         2.12252
382.4         2.11589
382.5         2.11224
382.6         2.11282
382.7         2.11594
382.8         2.10112
382.9         2.06984
383           2.06333
383.1         2.06683
383.2          2.0836
383.3          2.1165
383.4         2.13483
383.5         2.18137
383.6         2.19841
383.7         2.20698
383.8         2.20419
383.9         2.17926
384           2.18104
384.1         2.20416
384.2         2.23699
384.3         2.27266
384.4         2.28117
384.5         2.30382
384.6         2.35351
384.7         2.39793
384.8         2.38856
384.9         2.36644
385           2.35139
385.1         2.34815
385.2         2.32811
385.3          2.3076
385.4         2.31625
385.5         2.30996
385.6         2.29994
385.7         2.29296
385.8         2.29316
385.9         2.32021
386           2.33612
386.1           2.308
386.2         2.29343
386.3         2.32592
386.4         2.35918
386.5         2.39586
386.6         2.43732
386.7         2.46798
386.8         2.47014
386.9         2.47411
387           2.49823
387.1         2.47639
387.2         2.45357
387.3         2.43128
387.4         2.42527
387.5         2.42474
387.6         2.43527
387.7         2.42729
387.8         2.42978
387.9         2.44245
388           2.48225
388.1          2.5143
388.2         2.52809
388.3         2.54619
388.4         2.54541
388.5         2.51071
388.6         2.49335
388.7         2.51162
388.8         2.50293
388.9         2.48601
389           2.48781
389.1         2.50096
389.2           2.495
389.3         2.47991
389.4         2.45227
389.5         2.43203
389.6         2.41172
389.7         2.38095
389.8         2.35893
389.9          2.3519
390           2.34742
390.1         2.35323
390.2         2.36354
390.3         2.33387
390.4         2.35255
390.5         2.37567
390.6         2.40474
390.7         2.41057
390.8         2.42873
390.9         2.47187
391           2.51766
391.1         2.54093
391.2         2.54038
391.3         2.53133
391.4         2.51995
391.5         2.48787
391.6          2.4498
391.7         2.43138
391.8          2.3765
391.9         2.30227
392           2.26282
392.1         2.23339
392.2         2.20963
392.3         2.17909
392.4         2.17928
392.5         2.21159
392.6         2.21588
392.7         2.20065
392.8          2.1684
392.9         2.12173
393           2.10136
393.1         2.07077
393.2          2.0391
393.3         2.02129
393.4         2.01046
393.5         1.98507
393.6         1.96599
393.7         1.96671
393.8         1.95779
393.9         1.94114
394           1.90264
394.1         1.87152
394.2         1.85512
394.3         1.86243
394.4          1.8637
394.5         1.84152
394.6         1.81876
394.7         1.80791
394.8          1.8312
394.9         1.87498
395            1.9048
395.1          1.9168
395.2         1.91091
395.3         1.88318
395.4         1.88674
395.5         1.91036
395.6           1.934
395.7         1.95994
395.8         1.95892
395.9         1.94231
396           1.93592
396.1          1.9251
396.2         1.92206
396.3         1.92789
396.4          1.9407
396.5         1.94727
396.6         1.94503
396.7         1.94098
396.8         1.93381
396.9         1.93097
397            1.9327
397.1         1.94042
397.2         1.95489
397.3         1.96999
397.4           2.004
397.5          2.0239
397.6         2.08373
397.7         2.16647
397.8         2.20437
397.9          2.2394
398           2.30783
398.1         2.37475
398.2         2.38482
398.3         2.37793
398.4         2.37152
398.5         2.35107
398.6           2.298
398.7         2.31392
398.8         2.33951
398.9         2.42898
399           2.46595
399.1         2.50428
399.2         2.55796
399.3         2.54977
399.4         2.47458
399.5         2.41922
399.6          2.4502
399.7         2.48716
399.8         2.50697
399.9         2.54044
400           2.53732
400.1         2.48957
400.2          2.3931
400.3          2.2952
400.4         2.25535
400.5          2.2236
400.6         2.18263
400.7          2.1856
400.8         2.19012
400.9         2.21761
401            2.2482
401.1         2.30723
401.2         2.32188
401.3         2.32672
401.4         2.30324
401.5         2.28239
401.6         2.24989
401.7         2.24161
401.8         2.23422
401.9          2.2345
402           2.23269
402.1         2.22817
402.2         2.22904
402.3          2.2317
402.4         2.24554
402.5         2.27341
402.6         2.31216
402.7         2.34322
402.8         2.35236
402.9         2.33257
403           2.35525
403.1         2.34941
403.2         2.34532
403.3         2.35057
403.4         2.37086
403.5         2.41518
403.6          2.4197
403.7          2.3848
403.8         2.34867
403.9         2.31686
404           2.32675
404.1          2.3664
404.2         2.39333
404.3         2.41718
404.4         2.43443
404.5         2.46595
404.6          2.5042
404.7         2.53742
404.8         2.57079
404.9          2.5868
405           2.56162
405.1         2.50945
405.2         2.48736
405.3         2.49264
405.4         2.50385
405.5         2.50266
405.6         2.49102
405.7         2.49175
405.8         2.53411
405.9         2.56678
406           2.55846
406.1         2.51872
406.2          2.4718
406.3         2.45622
406.4         2.43596
406.5         2.42341
406.6         2.40127
406.7         2.35677
406.8          2.3179
406.9         2.29147
407            2.2906
407.1         2.31783
407.2         2.32165
407.3         2.34735
407.4           2.367
407.5         2.39042
407.6         2.37019
407.7         2.35404
407.8         2.34297
407.9         2.32776
408            2.3243
408.1         2.34019
408.2           2.363
408.3         2.39235
408.4         2.41461
408.5         2.45572
408.6         2.47771
408.7         2.47863
408.8         2.48547
408.9         2.48752
409           2.49097
409.1         2.47321
409.2         2.47182
409.3         2.48861
409.4         2.53457
409.5         2.56591
409.6         2.57717
409.7         2.58838
409.8          2.6082
409.9         2.59064
410           2.60986
410.1         2.67681
410.2         2.75251
410.3         2.80918
410.4         2.85038
410.5         2.87933
410.6         2.88866
410.7         2.86768
410.8          2.8824
410.9         2.89893
411           2.90323
411.1         2.87126
411.2         2.86548
411.3         2.85736
411.4         2.85664
411.5         2.89616
411.6         2.90177
411.7         2.86775
411.8         2.84811
411.9          2.8557
412           2.86932
412.1         2.88981
412.2         2.88769
412.3         2.87001
412.4         2.88332
412.5         2.90855
412.6         2.92883
412.7         2.93746
412.8         2.93854
412.9         2.94435
413           2.95394
413.1         2.94833
413.2         2.90968
413.3          2.8863
413.4         2.88275
413.5          2.8756
413.6         2.90178
413.7         2.93399
413.8         2.95048
413.9         2.95645
414           2.96411
414.1         2.94704
414.2         2.91022
414.3         2.89743
414.4         2.83178
414.5          2.7469
414.6         2.67243
414.7         2.59482
414.8         2.56664
414.9         2.55697
415           2.56658
415.1         2.58794
415.2          2.6305
415.3         2.71392
415.4         2.78838
415.5          2.8522
415.6          2.8957
415.7         2.91715
415.8         2.94664
415.9         2.97576
416            2.9823
416.1         2.96469
416.2         2.99218
416.3           3.021
416.4         3.10546
416.5         3.15433
416.6         3.18945
416.7         3.25924
416.8         3.24984
416.9         3.24755
417           3.23682
417.1         3.20063
417.2         3.20932
417.3         3.24804
417.4         3.26803
417.5         3.26906
417.6         3.28203
417.7         3.29955
417.8         3.30206
417.9          3.3108
418           3.30882
418.1         3.28524
418.2         3.24421
418.3         3.20416
418.4         3.19265
418.5         3.21355
418.6         3.23365
418.7         3.25724
418.8         3.25815
418.9         3.22255
419           3.22808
419.1         3.23849
419.2         3.21944
419.3         3.21299
419.4         3.20583
419.5         3.18793
419.6         3.21314
419.7         3.22296
419.8         3.23653
419.9         3.26963
420           3.31936
420.1         3.33527
420.2         3.32278
420.3         3.29163
420.4         3.24223
420.5         3.21115
420.6         3.19454
420.7         3.17202
420.8         3.13667
420.9         3.13795
421           3.13889
421.1         3.11929
421.2         3.06187
421.3         3.03319
421.4         3.01252
421.5         2.99174
421.6         2.96546
421.7         2.93238
421.8         2.91274
421.9          2.9064
422           2.87063
422.1         2.80086
422.2         2.75992
422.3         2.75612
422.4         2.77883
422.5         2.80738
422.6         2.79662
422.7         2.79183
422.8         2.79713
422.9         2.78688
423           2.78589
423.1         2.79698
423.2         2.79484
423.3         2.80259
423.4         2.79628
423.5         2.77522
423.6         2.76545
423.7         2.77755
423.8          2.7836
423.9         2.81361
424           2.81051
424.1         2.82405
424.2         2.79279
424.3         2.76567
424.4         2.73627
424.5         2.70261
424.6         2.70084
424.7         2.73409
424.8         2.76482
424.9         2.78083
425           2.77696
425.1         2.78339
425.2         2.76758
425.3         2.76453
425.4         2.75298
425.5         2.73214
425.6         2.73727
425.7         2.68492
425.8         2.61785
425.9         2.57777
426           2.59134
426.1         2.63376
426.2         2.63493
426.3         2.62959
426.4         2.64411
426.5         2.69406
426.6         2.74254
426.7         2.77739
426.8         2.78653
426.9         2.73669
427           2.70343
427.1          2.7074
427.2         2.70393
427.3         2.71599
427.4         2.71138
427.5         2.71644
427.6         2.71651
427.7         2.69225
427.8         2.69164
427.9         2.66896
428           2.62841
428.1         2.59655
428.2         2.55687
428.3         2.50599
428.4         2.46514
428.5         2.43259
428.6         2.42288
428.7         2.41052
428.8         2.41784
428.9         2.46014
429           2.53835
429.1         2.61742
429.2         2.65054
429.3         2.68125
429.4         2.71977
429.5         2.78295
429.6         2.82274
429.7         2.80076
429.8         2.76181
429.9         2.74644
430           2.79059
430.1         2.83568
430.2         2.80611
430.3         2.76888
430.4         2.73982
430.5         2.71163
430.6         2.68448
430.7         2.65495
430.8         2.63203
430.9         2.55492
431           2.52001
431.1         2.52949
431.2         2.54335
431.3         2.55591
431.4         2.57262
431.5         2.62342
431.6         2.67345
431.7         2.71502
431.8         2.74265
431.9         2.73589
432           2.72323
432.1         2.71735
432.2         2.74926
432.3          2.7679
432.4         2.81376
432.5         2.88578
432.6           2.938
432.7          2.9962
432.8         2.99825
432.9         3.02223
433           3.07274
433.1         3.13658
433.2         3.14372
433.3         3.13594
433.4         3.12375
433.5         3.09867
433.6         3.11626
433.7         3.13737
433.8         3.14715
433.9         3.14798
434           3.17575
434.1         3.21017
434.2         3.27173
434.3         3.33827
434.4         3.37954
434.5         3.42304
434.6          3.4213
434.7         3.39309
434.8         3.37132
434.9         3.30586
435           3.32215
435.1         3.37013
435.2         3.40643
435.3         3.42981
435.4         3.40355
435.5         3.35573
435.6         3.33824
435.7         3.35347
435.8          3.3622
435.9         3.36415
436           3.37267
436.1         3.40138
436.2         3.43378
436.3         3.47741
436.4         3.50495
436.5         3.47251
436.6         3.44233
436.7         3.38526
436.8         3.31892
436.9         3.22952
437           3.19175
437.1         3.21132
437.2         3.19408
437.3         3.18308
437.4          3.1308
437.5         3.06946
437.6         3.07877
437.7         3.06733
437.8         2.97398
437.9         2.89497
438           2.88021
438.1         2.85803
438.2         2.79868
438.3         2.74608
438.4         2.72002
438.5         2.69027
438.6         2.65906
438.7         2.68073
438.8         2.73741
438.9         2.81046
439           2.86555
439.1         2.90785
439.2         2.90485
439.3         2.90334
439.4         2.91775
439.5         2.94213
439.6         2.93801
439.7          2.9211
439.8         2.94677
439.9         3.04877
440           3.08037
440.1         3.08975
440.2         3.10082
440.3         3.12851
440.4         3.15111
440.5         3.16469
440.6         3.16023
440.7         3.14138
440.8         3.15402
440.9         3.14768
441           3.14904
441.1         3.13381
441.2         3.15625
441.3             3.2
441.4         3.26808
441.5         3.33727
441.6         3.38171
441.7         3.39903
441.8         3.37349
441.9         3.35391
442           3.34805
442.1         3.31321
442.2         3.28001
442.3         3.24283
442.4         3.27565
442.5         3.28742
442.6         3.27107
442.7         3.23826
442.8         3.18742
442.9         3.16195
443           3.17261
443.1          3.2173
443.2         3.26341
443.3         3.31033
443.4         3.31263
443.5         3.29892
443.6         3.27235
443.7         3.22422
443.8          3.1928
443.9         3.17658
444           3.19633
444.1         3.21764
444.2         3.24092
444.3         3.24453
444.4         3.21791
444.5          3.2126
444.6         3.25125
444.7         3.27534
444.8         3.26087
444.9         3.23331
445           3.24019
445.1         3.24441
445.2         3.22549
445.3         3.25423
445.4         3.25507
445.5         3.25429
445.6         3.26087
445.7         3.25033
445.8         3.22744
445.9         3.20477
446           3.22317
446.1         3.24159
446.2         3.23659
446.3         3.24179
446.4          3.2276
446.5          3.1904
446.6         3.17062
446.7         3.17181
446.8         3.17397
446.9         3.18993
447           3.21386
447.1         3.19944
447.2          3.1659
447.3         3.12843
447.4         3.12686
447.5         3.18032
447.6         3.18179
447.7         3.13533
447.8         3.10323
447.9         3.09743
448            3.1017
448.1         3.13314
448.2         3.14168
448.3         3.12425
448.4         3.12305
448.5         3.15186
448.6         3.19216
448.7         3.21235
448.8          3.2444
448.9         3.26244
449           3.29004
449.1         3.33789
449.2         3.36971
449.3         3.35211
449.4         3.31971
449.5           3.272
449.6         3.27407
449.7         3.30298
449.8         3.35148
449.9         3.40071
450           3.42722
450.1         3.45716
450.2         3.44777
450.3         3.42812
450.4         3.41318
450.5         3.39713
450.6         3.37824
450.7         3.36681
450.8         3.33446
450.9         3.27262
451           3.22885
451.1         3.19889
451.2          3.1832
451.3         3.14558
451.4         3.12721
451.5         3.14151
451.6         3.13155
451.7         3.09167
451.8         3.02761
451.9         2.92196
452           2.89895
452.1         2.86845
452.2         2.83527
452.3         2.82839
452.4         2.84945
452.5         2.88664
452.6         2.91527
452.7          2.9418
452.8         2.97341
452.9         2.99242
453           2.97447
453.1         2.95636
453.2         2.97799
453.3         3.00415
453.4         3.02292
453.5         3.04892
453.6         3.06217
453.7         3.08349
453.8         3.13856
453.9         3.16892
454           3.18493
454.1         3.18892
454.2         3.18179
454.3         3.18172
454.4         3.21447
454.5         3.23975
454.6         3.27006
454.7         3.27433
454.8         3.24035
454.9          3.1986
455           3.19052
455.1         3.19378
455.2         3.15488
455.3         3.07949
455.4         3.02583
455.5         3.03575
455.6         3.03817
455.7         3.03875
455.8         3.02424
455.9         3.02814
456           3.00953
456.1          2.9594
456.2         2.97896
456.3         3.03759
456.4         3.07234
456.5         3.06594
456.6         3.04854
456.7         3.08679
456.8         3.10113
456.9         3.09827
457            3.1157
457.1         3.09515
457.2         3.06439
457.3         3.06807
457.4          3.0931
457.5         3.17263
457.6         3.23496
457.7         3.24541
457.8         3.23338
457.9         3.17336
458           3.13741
458.1          3.1364
458.2         3.10852
458.3         3.07884
458.4         3.03453
458.5         2.99726
458.6         2.99074
458.7         2.98632
458.8          2.9756
458.9         2.95086
459           2.91256
459.1         2.92483
459.2         2.98043
459.3         3.02873
459.4         3.02823
459.5         2.98802
459.6         2.98603
459.7         2.99131
459.8         3.00479
459.9          3.0265
460           3.05228
460.1         3.04329
460.2         3.02994
460.3         3.02767
460.4         3.02809
460.5         3.02356
460.6         3.00733
460.7         2.97366
460.8         2.94319
460.9         2.89636
461           2.87623
461.1         2.84718
461.2         2.86977
461.3         2.89978
461.4         2.91512
461.5          2.9272
461.6         2.94012
461.7         2.97245
461.8         2.98549
461.9         2.99825
462           2.99946
462.1         2.99144
462.2         2.99168
462.3         2.95146
462.4          2.9159
462.5         2.86175
462.6         2.81464
462.7         2.78345
462.8         2.78976
462.9          2.8663
463           2.87326
463.1         2.84835
463.2         2.81319
463.3         2.80537
463.4         2.80906
463.5         2.80738
463.6           2.804
463.7         2.81078
463.8         2.78408
463.9         2.74599
464           2.72884
464.1         2.73779
464.2         2.75096
464.3         2.77504
464.4         2.82182
464.5         2.88761
464.6         2.93156
464.7         2.95173
464.8         2.97845
464.9         3.01738
465           3.07475
465.1         3.12996
465.2         3.13393
465.3          3.1163
465.4         3.08708
465.5          3.1026
465.6         3.11675
465.7         3.06718
465.8         3.02715
465.9         2.95887
466           2.93328
466.1         2.94757
466.2         2.97261
466.3         2.99714
466.4         3.02873
466.5         3.03669
466.6         3.04906
466.7         3.08966
466.8         3.08259
466.9         3.03993
467           2.99353
467.1         2.97393
467.2         3.00053
467.3          3.0476
467.4         3.09114
467.5         3.09684
467.6         3.11921
467.7         3.13875
467.8         3.13063
467.9         3.15934
468           3.18731
468.1         3.23095
468.2         3.25438
468.3         3.28469
468.4         3.29888
468.5         3.24866
468.6         3.20031
468.7         3.18148
468.8         3.17104
468.9          3.1905
469           3.20588
469.1         3.23957
469.2         3.27058
469.3         3.25214
469.4         3.20452
469.5          3.1718
469.6         3.12703
469.7         3.10435
469.8         3.07464
469.9         3.02292
470           2.99861
470.1         2.93231
470.2         2.91323
470.3         2.89873
470.4         2.90757
470.5         2.93816
470.6         2.94805
470.7         2.95088
470.8         2.99108
470.9         3.07411
471           3.16262
471.1         3.21124
471.2          3.2437
471.3         3.28996
471.4         3.36723
471.5          3.4873
471.6         3.56887
471.7         3.64356
471.8         3.71414
471.9         3.79387
472           3.92143
472.1         4.04494
472.2         4.06514
472.3         3.97793
472.4         3.94764
472.5         3.98919
472.6         4.04903
472.7         4.03713
472.8         4.04233
472.9         3.95448
473           3.86579
473.1         3.81483
473.2         3.76877
473.3         3.72374
473.4         3.66985
473.5         3.56639
473.6         3.50806
473.7         3.48413
473.8         3.48271
473.9         3.49256
474           3.51093
474.1         3.50188
474.2         3.50653
474.3         3.53596
474.4         3.53038
474.5         3.55438
474.6         3.60002
474.7         3.62208
474.8         3.62672
474.9         3.58575
475            3.5957
475.1         3.53959
475.2         3.50584
475.3         3.51003
475.4         3.48039
475.5         3.47748
475.6         3.45826
475.7         3.41129
475.8         3.37954
475.9         3.34937
476           3.31728
476.1         3.27106
476.2         3.25596
476.3         3.23993
476.4         3.19799
476.5         3.17457
476.6         3.13661
476.7         3.07161
476.8         3.03552
476.9         2.99799
477           3.00376
477.1          3.0282
477.2         3.02332
477.3         3.01967
477.4         3.01303
477.5         2.99462
477.6         2.98182
477.7         2.94957
477.8         2.91832
477.9         2.85606
478           2.83472
478.1         2.81597
478.2         2.82568
478.3         2.82393
478.4         2.86507
478.5         2.89968
478.6         2.91343
478.7         2.92299
478.8         2.90936
478.9         2.87092
479           2.84337
479.1          2.8036
479.2         2.75023
479.3         2.71047
479.4         2.71408
479.5         2.73676
479.6         2.76428
479.7         2.81377
479.8         2.84254
479.9         2.85647
480           2.90358
480.1         2.96335
480.2         2.95282
480.3          2.9555
480.4         2.97786
480.5         2.96508
480.6         2.90644
480.7         2.89279
480.8         2.91266
480.9         2.94116
481           2.93705
481.1         2.90551
481.2         2.90278
481.3          2.9193
481.4         2.90973
481.5          2.9069
481.6         2.90634
481.7         2.92984
481.8         2.93438
481.9         2.88777
482           2.82587
482.1         2.81069
482.2         2.80634
482.3          2.7884
482.4         2.78665
482.5         2.80949
482.6         2.83216
482.7         2.85746
482.8         2.89077
482.9         2.92574
483             2.981
483.1         3.04137
483.2         3.09669
483.3         3.13366
483.4         3.15118
483.5         3.17717
483.6         3.24514
483.7         3.33009
483.8         3.37392
483.9         3.37563
484           3.38211
484.1         3.43066
484.2         3.49433
484.3         3.54351
484.4         3.55411
484.5         3.54093
484.6         3.53267
484.7         3.53863
484.8          3.5686
484.9         3.59473
485           3.64986
485.1         3.72358
485.2         3.72629
485.3         3.68889
485.4         3.66861
485.5         3.61977
485.6         3.58011
485.7         3.55436
485.8         3.55687
485.9          3.5678
486           3.55231
486.1          3.5402
486.2         3.55102
486.3         3.59287
486.4         3.63818
486.5         3.69781
486.6         3.77788
486.7         3.80246
486.8         3.82114
486.9         3.78161
487           3.74597
487.1         3.72274
487.2         3.73689
487.3         3.76982
487.4         3.77298
487.5         3.75139
487.6         3.71588
487.7          3.6648
487.8          3.6132
487.9         3.57497
488           3.53258
488.1         3.48419
488.2         3.42549
488.3         3.34872
488.4         3.31291
488.5         3.28283
488.6         3.26208
488.7         3.24604
488.8         3.22244
488.9         3.21071
489           3.17611
489.1         3.14551
489.2         3.15748
489.3         3.14241
489.4         3.11589
489.5         3.07995
489.6         3.09627
489.7         3.11369
489.8         3.11969
489.9         3.14259
490           3.18128
490.1         3.22961
490.2         3.25246
490.3         3.24962
490.4         3.23834
490.5         3.20433
490.6         3.19201
490.7         3.16444
490.8         3.13832
490.9         3.11484
491           3.10003
491.1         3.09649
491.2         3.09812
491.3         3.09698
491.4         3.08345
491.5         3.07087
491.6          3.0586
491.7         3.04604
491.8         3.04987
491.9         3.06006
492           3.09103
492.1          3.1351
492.2         3.14191
492.3         3.16873
492.4         3.22281
492.5         3.26743
492.6         3.26846
492.7         3.25935
492.8         3.23263
492.9         3.24037
493           3.26421
493.1         3.26542
493.2         3.27825
493.3          3.2736
493.4         3.28642
493.5         3.30813
493.6         3.34586
493.7         3.43203
493.8         3.47384
493.9         3.54614
494           3.60297
494.1         3.60765
494.2         3.54503
494.3         3.41144
494.4         3.39166
494.5         3.43671
494.6         3.48788
494.7         3.56759
494.8         3.61574
494.9         3.66182
495           3.64827
495.1         3.65242
495.2         3.63631
495.3          3.6016
495.4         3.58712
495.5         3.53914
495.6         3.47097
495.7         3.45581
495.8           3.427
495.9          3.4126
496           3.42458
496.1         3.43926
496.2         3.45402
496.3         3.50163
496.4         3.51365
496.5         3.46319
496.6         3.45445
496.7          3.4481
496.8         3.43854
496.9         3.44966
497           3.47156
497.1         3.52871
497.2         3.55261
497.3         3.58291
497.4         3.64002
497.5         3.70023
497.6         3.75397
497.7         3.77088
497.8         3.80276
497.9         3.80815
498           3.81656
498.1         3.76341
498.2         3.70272
498.3         3.67388
498.4         3.63589
498.5         3.58348
498.6         3.52929
498.7         3.53366
498.8         3.56569
498.9         3.60438
499           3.56978
499.1         3.46215
499.2         3.40273
499.3         3.40728
499.4         3.43035
499.5         3.43467
499.6         3.45405
499.7          3.4877
499.8         3.51099
499.9         3.57209
500           3.59878
500.1         3.54183
500.2         3.51734
500.3         3.52577
500.4         3.57296
500.5         3.62392
500.6         3.62061
500.7         3.63267
500.8         3.65344
500.9          3.6757
501           3.69869
501.1         3.69161
501.2         3.67166
501.3         3.67807
501.4         3.69639
501.5         3.70167
501.6         3.71783
501.7         3.72935
501.8         3.74837
501.9         3.80284
502           3.83465
502.1         3.86689
502.2         3.86376
502.3         3.84516
502.4         3.89264
502.5         3.97747
502.6         3.98859
502.7         3.93358
502.8         3.86247
502.9         3.88299
503           3.94364
503.1         3.94879
503.2         3.87103
503.3         3.81179
503.4         3.78057
503.5         3.73792
503.6         3.69185
503.7         3.63029
503.8         3.60928
503.9         3.58868
504           3.57057
504.1         3.52606
504.2         3.49802
504.3         3.47913
504.4         3.42522
504.5         3.39581
504.6         3.38877
504.7         3.39377
504.8         3.38863
504.9         3.38308
505           3.38502
505.1         3.41846
505.2         3.45421
505.3         3.48713
505.4         3.48086
505.5         3.47833
505.6         3.48725
505.7         3.55119
505.8          3.6056
505.9         3.61554
506           3.59353
506.1         3.56434
506.2         3.53417
506.3          3.4791
506.4         3.47237
506.5         3.47076
506.6         3.47985
506.7         3.48451
506.8         3.47543
506.9           3.485
507           3.49587
507.1         3.48941
507.2         3.47456
507.3         3.48329
507.4         3.49468
507.5         3.45442
507.6         3.39824
507.7         3.33814
507.8         3.31152
507.9         3.33517
508            3.3365
508.1         3.35364
508.2           3.363
508.3         3.38665
508.4         3.43267
508.5         3.51068
508.6         3.57064
508.7         3.59389
508.8         3.54967
508.9         3.47436
509           3.43047
509.1         3.44292
509.2         3.50934
509.3         3.56674
509.4         3.55519
509.5         3.48545
509.6         3.43575
509.7         3.42036
509.8          3.4148
509.9         3.42738
510           3.47771
510.1         3.55184
510.2         3.58678
510.3          3.5919
510.4         3.61439
510.5          3.6685
510.6         3.69064
510.7         3.70466
510.8         3.64728
510.9         3.58214
511            3.5767
511.1         3.58363
511.2         3.60102
511.3         3.57999
511.4         3.52567
511.5         3.49819
511.6         3.51464
511.7         3.53816
511.8         3.57991
511.9         3.64076
512           3.65375
512.1         3.64374
512.2         3.66504
512.3          3.7278
512.4         3.77546
512.5         3.76884
512.6         3.74742
512.7         3.73649
512.8         3.75121
512.9         3.72791
513           3.74034
513.1         3.74322
513.2         3.72841
513.3         3.68987
513.4         3.70082
513.5         3.74969
513.6         3.77924
513.7         3.77135
513.8         3.78041
513.9         3.81278
514           3.89206
514.1         4.02644
514.2          4.0815
514.3         4.08646
514.4         4.05544
514.5         4.00153
514.6         3.97462
514.7          3.9724
514.8         3.95454
514.9         3.89694
515           3.88481
515.1         3.89839
515.2         3.89805
515.3           3.896
515.4         3.88592
515.5         3.87736
515.6         3.92573
515.7         3.97936
515.8          4.0091
515.9         4.02349
516           4.05054
516.1         4.08312
516.2         4.07962
516.3         4.06085
516.4         4.09161
516.5         4.13396
516.6         4.14841
516.7          4.1778
516.8         4.20207
516.9         4.20658
517           4.19456
517.1          4.1352
517.2         4.15476
517.3         4.14674
517.4         4.12412
517.5         4.11511
517.6         4.11406
517.7         4.06336
517.8         4.05673
517.9          4.1002
518           4.10227
518.1          4.0834
518.2         4.07797
518.3         4.10156
518.4         4.12199
518.5         4.10854
518.6          4.0399
518.7         3.94148
518.8         3.86688
518.9         3.76856
519           3.74185
519.1         3.70047
519.2         3.67849
519.3         3.68446
519.4         3.75431
519.5         3.87076
519.6         3.92869
519.7         3.95704
519.8         3.94668
519.9         3.90916
520           3.86108
520.1         3.84228
520.2         3.81154
520.3          3.7699
520.4         3.76598
520.5         3.79007
520.6         3.84249
520.7         3.89334
520.8          3.9311
520.9         3.97579
521           3.95283
521.1         3.91188
521.2         3.89955
521.3         3.90654
521.4         3.91445
521.5         3.87659
521.6         3.81018
521.7         3.78672
521.8          3.8039
521.9         3.83871
522             3.851
522.1         3.85794
522.2         3.82319
522.3         3.78685
522.4         3.80678
522.5         3.87581
522.6          3.9144
522.7         3.91947
522.8          3.9077
522.9         3.84917
523           3.77829
523.1         3.72946
523.2         3.71619
523.3         3.72259
523.4         3.74213
523.5         3.76996
523.6         3.81289
523.7         3.84226
523.8          3.8407
523.9         3.86222
524           3.90254
524.1         3.94698
524.2         3.93551
524.3          3.9298
524.4         3.90181
524.5         3.89903
524.6         3.91988
524.7         3.93973
524.8         3.91995
524.9         3.89142
525           3.89313
525.1         3.88403
525.2         3.85599
525.3         3.84988
525.4          3.8454
525.5         3.83599
525.6         3.81871
525.7         3.77489
525.8          3.7014
525.9         3.64759
526           3.61916
526.1         3.58747
526.2         3.58948
526.3         3.61525
526.4         3.60433
526.5         3.61241
526.6          3.6387
526.7         3.71696
526.8         3.76436
526.9         3.75321
527           3.70554
527.1         3.64435
527.2         3.62919
527.3         3.58806
527.4         3.55256
527.5         3.54596
527.6         3.55943
527.7         3.59473
527.8         3.65221
527.9         3.73385
528           3.77393
528.1         3.76429
528.2         3.76125
528.3          3.7662
528.4         3.80411
528.5         3.79114
528.6         3.74117
528.7         3.74884
528.8         3.79013
528.9          3.8316
529           3.90466
529.1          4.0288
529.2         4.11117
529.3         4.20002
529.4         4.28421
529.5         4.39977
529.6          4.4395
529.7         4.36052
529.8         4.31527
529.9         4.27913
530           4.26493
530.1         4.26153
530.2         4.29365
530.3         4.31179
530.4         4.28389
530.5         4.28138
530.6         4.30353
530.7         4.30612
530.8         4.30958
530.9         4.30018
531           4.32789
531.1         4.31582
531.2         4.33562
531.3         4.34083
531.4         4.36815
531.5         4.44809
531.6         4.56667
531.7         4.72445
531.8         4.87411
531.9          5.0581
532           5.15007
532.1         5.12631
532.2         5.07886
532.3         5.02911
532.4         5.06892
532.5         5.10466
532.6         5.02942
532.7         4.98894
532.8         4.99871
532.9         4.97348
533           4.92752
533.1         4.87901
533.2         4.89173
533.3         4.95536
533.4         4.98029
533.5         5.02284
533.6         5.03942
533.7         5.04194
533.8         5.07428
533.9         5.05541
534           4.99774
534.1         4.91733
534.2         4.85489
534.3         4.81075
534.4         4.82444
534.5         4.80849
534.6         4.76563
534.7         4.79463
534.8         4.80976
534.9          4.8934
535           4.92356
535.1         4.95209
535.2          4.9363
535.3         4.87836
535.4         4.83619
535.5         4.80174
535.6          4.7832
535.7         4.77112
535.8          4.8199
535.9         4.96261
536           5.02692
536.1         4.95494
536.2         4.88585
536.3          4.8266
536.4         4.77781
536.5         4.78182
536.6          4.7778
536.7         4.73335
536.8         4.69643
536.9         4.68445
537           4.68535
537.1          4.6871
537.2         4.68663
537.3         4.67435
537.4         4.64996
537.5         4.60189
537.6         4.57726
537.7         4.57712
537.8         4.59449
537.9         4.60861
538           4.59072
538.1         4.56563
538.2         4.54274
538.3          4.4961
538.4         4.50698
538.5         4.51571
538.6         4.48105
538.7         4.44632
538.8         4.42387
538.9         4.35278
539           4.32263
539.1         4.38275
539.2         4.41381
539.3         4.45834
539.4         4.50297
539.5         4.52614
539.6          4.5317
539.7         4.53007
539.8         4.53082
539.9         4.57826
540           4.62117
540.1         4.64293
540.2          4.6379
540.3         4.62458
540.4         4.58613
540.5         4.57334
540.6         4.57219
540.7         4.53918
540.8         4.52707
540.9         4.54443
541           4.57336
541.1         4.56348
541.2         4.50874
541.3         4.43043
541.4          4.3832
541.5         4.34283
541.6         4.31575
541.7         4.24864
541.8         4.21835
541.9         4.22753
542           4.26767
542.1         4.35483
542.2         4.38393
542.3         4.37883
542.4         4.37781
542.5         4.42182
542.6          4.4812
542.7         4.49102
542.8          4.5104
542.9         4.53667
543             4.522
543.1         4.46485
543.2         4.47543
543.3         4.48641
543.4         4.45565
543.5         4.42128
543.6         4.43628
543.7         4.50578
543.8         4.56598
543.9          4.5824
544            4.6033
544.1         4.65791
544.2         4.71312
544.3         4.78066
544.4          4.8172
544.5         4.82943
544.6         4.83964
544.7         4.84586
544.8          4.8333
544.9         4.80979
545           4.81082
545.1         4.79451
545.2         4.78949
545.3         4.80235
545.4         4.85109
545.5         4.89278
545.6         4.89105
545.7         4.86244
545.8         4.85568
545.9         4.84467
546           4.81939
546.1         4.76568
546.2         4.76121
546.3         4.78413
546.4         4.78556
546.5         4.76827
546.6         4.75088
546.7         4.70425
546.8         4.63121
546.9         4.60677
547            4.5791
547.1         4.54624
547.2         4.52376
547.3         4.49945
547.4         4.44979
547.5         4.39309
547.6         4.38248
547.7         4.41359
547.8         4.45324
547.9         4.48686
548           4.50825
548.1         4.54156
548.2         4.57457
548.3         4.61955
548.4         4.62192
548.5         4.64826
548.6         4.69409
548.7         4.73622
548.8         4.73062
548.9         4.66883
549           4.68336
549.1         4.79613
549.2         4.93483
549.3         5.02346
549.4         5.12155
549.5          5.2122
549.6         5.26142
549.7         5.28394
549.8         5.26907
549.9          5.2125
550           5.18886
550.1         5.22318
550.2         5.20884
550.3         5.19088
550.4         5.19057
550.5         5.12735
550.6         5.10109
550.7         5.07843
550.8         5.11757
550.9         5.17618
551           5.18729
551.1         5.15815
551.2         5.16406
551.3         5.21391
551.4         5.21047
551.5         5.18223
551.6         5.18513
551.7          5.1932
551.8         5.12943
551.9         5.07647
552           5.03952
552.1          4.9464
552.2         4.89175
552.3         4.93001
552.4         5.01764
552.5          5.1289
552.6         5.16301
552.7         5.16775
552.8         5.17905
552.9         5.20812
553           5.20967
553.1         5.15318
553.2         5.12239
553.3         5.07466
553.4         5.01754
553.5         4.92576
553.6         4.87964
553.7         4.87288
553.8         4.85476
553.9         4.88643
554           4.91369
554.1         4.90677
554.2         4.89747
554.3         4.88862
554.4         4.88984
554.5         4.91278
554.6         4.98646
554.7         5.06428
554.8          5.0605
554.9         5.02994
555           4.99053
555.1         4.92019
555.2         4.88564
555.3         4.91737
555.4           4.945
555.5         4.90523
555.6         4.90981
555.7         4.93593
555.8         4.93773
555.9         4.92386
556           4.92166
556.1         4.93716
556.2         4.94269
556.3         4.96741
556.4         4.98844
556.5         5.03698
556.6         5.07751
556.7         5.10738
556.8         5.14939
556.9         5.14363
557           5.17354
557.1         5.21693
557.2         5.25092
557.3         5.24822
557.4         5.18874
557.5         5.10619
557.6         5.00515
557.7         4.99459
557.8         4.97944
557.9         4.86727
558           4.78657
558.1         4.71397
558.2         4.70583
558.3         4.68535
558.4         4.65677
558.5         4.64591
558.6         4.68564
558.7          4.7483
558.8          4.7953
558.9         4.75574
559           4.71179
559.1         4.68683
559.2         4.67359
559.3         4.65395
559.4          4.6523
559.5         4.66474
559.6          4.6394
559.7         4.65705
559.8         4.67473
559.9         4.70838
560           4.71776
560.1         4.71067
560.2         4.72086
560.3         4.76186
560.4         4.70395
560.5         4.62585
560.6         4.60266
560.7          4.5924
560.8         4.60963
560.9         4.57219
561            4.5356
561.1         4.49246
561.2         4.49384
561.3         4.53733
561.4         4.57615
561.5         4.62728
561.6         4.67631
561.7         4.76675
561.8         4.82185
561.9         4.81655
562           4.75681
562.1         4.70803
562.2         4.73195
562.3         4.84331
562.4         4.93068
562.5         4.96271
562.6         4.96828
562.7         4.96618
562.8         4.93576
562.9         4.86766
563           4.85906
563.1         4.86034
563.2         4.82927
563.3         4.80359
563.4         4.78728
563.5         4.80877
563.6         4.84612
563.7          4.8882
563.8         4.89914
563.9         4.90168
564           4.89996
564.1         4.84115
564.2         4.86429
564.3         4.88422
564.4         4.91168
564.5         4.95916
564.6         4.98105
564.7         4.96562
564.8         4.95818
564.9         4.95403
565           4.94453
565.1         4.94979
565.2         4.94311
565.3         4.94792
565.4         4.94737
565.5         4.97681
565.6         4.96481
565.7         4.94657
565.8         4.90647
565.9         4.87848
566           4.89742
566.1         4.96481
566.2         4.94666
566.3         4.87206
566.4         4.81997
566.5         4.83035
566.6         4.85133
566.7          4.8839
566.8         4.87607
566.9         4.83609
567           4.82356
567.1         4.83814
567.2         4.84215
567.3         4.78065
567.4          4.6973
567.5         4.66194
567.6         4.66881
567.7         4.68505
567.8         4.65108
567.9         4.61192
568           4.58733
568.1         4.58168
568.2         4.56023
568.3            4.54
568.4         4.53531
568.5         4.53583
568.6         4.53232
568.7          4.5238
568.8         4.56971
568.9         4.64176
569           4.66432
569.1         4.66279
569.2         4.66555
569.3         4.68898
569.4         4.70436
569.5          4.7305
569.6          4.7622
569.7         4.80689
569.8           4.875
569.9         4.96773
570           5.01491
570.1         5.05287
570.2         5.07024
570.3         5.06535
570.4         5.09705
570.5          5.1025
570.6         5.07508
570.7         5.01524
570.8         5.02853
570.9         5.04332
571            5.0495
571.1         5.08104
571.2         5.13249
571.3         5.24539
571.4         5.32097
571.5         5.36524
571.6         5.32076
571.7         5.27122
571.8         5.28854
571.9         5.29758
572           5.28343
572.1          5.1631
572.2         5.01988
572.3         4.91895
572.4         4.89867
572.5         4.90536
572.6          4.8694
572.7         4.85743
572.8         4.89105
572.9         4.97248
573           5.02441
573.1         5.01952
573.2         4.92672
573.3         4.86248
573.4         4.87368
573.5         4.89441
573.6         4.86388
573.7          4.8125
573.8         4.75939
573.9         4.72139
574           4.68926
574.1         4.69164
574.2         4.69134
574.3         4.67728
574.4         4.67904
574.5         4.71621
574.6         4.74664
574.7         4.78793
574.8         4.85697
574.9         4.94073
575            5.0047
575.1         5.06787
575.2         5.13464
575.3         5.20852
575.4         5.32363
575.5         5.43059
575.6         5.47537
575.7         5.43432
575.8         5.39168
575.9         5.35904
576           5.34091
576.1         5.28725
576.2          5.2457
576.3         5.24811
576.4         5.24726
576.5         5.23399
576.6         5.26517
576.7          5.2801
576.8         5.27911
576.9         5.25713
577           5.19287
577.1         5.09498
577.2         5.06405
577.3         5.06253
577.4         5.01757
577.5          5.0322
577.6         5.06808
577.7         5.04232
577.8         4.99925
577.9         5.04205
578           5.09974
578.1         5.17176
578.2         5.23351
578.3         5.29027
578.4         5.32468
578.5         5.29718
578.6         5.28658
578.7         5.29672
578.8         5.30926
578.9          5.3132
579           5.27485
579.1         5.20204
579.2         5.16508
579.3         5.15995
579.4         5.18134
579.5         5.29854
579.6         5.40279
579.7         5.45803
579.8         5.42387
579.9         5.34004
580           5.31781
580.1          5.2884
580.2         5.23166
580.3         5.15394
580.4         5.10272
580.5         5.11371
580.6         5.14009
580.7         5.13081
580.8          5.1415
580.9         5.16268
581           5.15436
581.1         5.15433
581.2         5.15709
581.3         5.17491
581.4         5.15745
581.5         5.13057
581.6         5.12134
581.7         5.08576
581.8         5.08781
581.9         5.06858
582           5.06169
582.1         5.04812
582.2         5.05371
582.3         5.12735
582.4         5.19269
582.5         5.26935
582.6         5.30081
582.7          5.2572
582.8         5.17246
582.9          5.0722
583           5.04758
583.1         5.01831
583.2         5.06446
583.3         5.08575
583.4         5.09182
583.5         5.20672
583.6          5.3113
583.7          5.3829
583.8         5.40795
583.9         5.39884
584           5.33683
584.1         5.21377
584.2         5.18962
584.3         5.20475
584.4         5.21008
584.5         5.18355
584.6         5.15737
584.7         5.17273
584.8         5.17357
584.9         5.17002
585           5.15649
585.1         5.12539
585.2         5.09866
585.3         5.06859
585.4         5.03849
585.5         5.04462
585.6         5.08448
585.7         5.09031
585.8         5.08372
585.9         5.11715
586           5.14561
586.1         5.18276
586.2         5.16669
586.3         5.10291
586.4         5.07037
586.5         5.04734
586.6         5.08257
586.7         5.15138
586.8         5.19427
586.9         5.25084
587           5.35258
587.1         5.44075
587.2           5.468
587.3          5.4478
587.4         5.46744
587.5         5.47586
587.6         5.49309
587.7         5.46912
587.8         5.43532
587.9         5.45029
588           5.46946
588.1         5.45332
588.2         5.46003
588.3         5.47306
588.4         5.48431
588.5         5.52107
588.6         5.59263
588.7         5.66552
588.8         5.66693
588.9          5.6636
589           5.67486
589.1         5.69474
589.2         5.68425
589.3         5.70152
589.4         5.70087
589.5         5.61172
589.6         5.52631
589.7         5.44787
589.8         5.43786
589.9         5.44041
590           5.47333
590.1         5.57585
590.2         5.64081
590.3          5.5932
590.4         5.53163
590.5         5.46033
590.6         5.36138
590.7         5.29096
590.8         5.24468
590.9         5.22982
591           5.22566
591.1         5.25807
591.2         5.28763
591.3         5.31815
591.4           5.374
591.5         5.46507
591.6         5.53431
591.7         5.62835
591.8         5.63854
591.9         5.57862
592           5.46877
592.1         5.34673
592.2         5.25202
592.3         5.22571
592.4         5.23989
592.5         5.24396
592.6         5.23387
592.7         5.24807
592.8         5.25257
592.9         5.23017
593           5.23384
593.1         5.19009
593.2         5.14553
593.3         5.10586
593.4         5.09449
593.5         5.08359
593.6         5.10952
593.7         5.16403
593.8         5.22209
593.9         5.30035
594           5.31261
594.1         5.38246
594.2         5.52016
594.3         5.62395
594.4         5.62104
594.5         5.53436
594.6         5.44398
594.7         5.33164
594.8          5.2534
594.9           5.182
595           5.11006
595.1         5.05114
595.2         5.03338
595.3         5.00984
595.4         5.00349
595.5         5.02874
595.6         4.98594
595.7         4.92668
595.8         4.90464
595.9         4.92467
596           4.88692
596.1         4.83827
596.2         4.79848
596.3         4.75949
596.4         4.73768
596.5         4.76429
596.6         4.79065
596.7         4.80524
596.8         4.80563
596.9         4.76208
597           4.70521
597.1         4.67053
597.2         4.66583
597.3         4.63679
597.4         4.63109
597.5          4.6457
597.6         4.63443
597.7         4.64416
597.8         4.68841
597.9         4.76307
598           4.80005
598.1         4.81652
598.2         4.83386
598.3         4.83425
598.4         4.82978
598.5         4.86396
598.6         4.93497
598.7         5.00219
598.8         5.01865
598.9          5.0185
599           5.00247
599.1         4.99404
599.2         4.98945
599.3         5.00313
599.4         5.03596
599.5         5.02581
599.6         5.00175
599.7         5.00239
599.8         4.99532
599.9         4.99766
600            4.9639
600.1          4.8732
600.2         4.87742
600.3           4.962
600.4         5.02463
600.5         5.01455
600.6         4.97526
600.7         4.97526
600.8         4.98445
600.9         5.01186
601           5.05398
601.1         5.06701
601.2         5.08281
601.3         5.06567
601.4         5.09164
601.5         5.22512
601.6         5.39158
601.7         5.56888
601.8         5.62629
601.9         5.62767
602           5.58351
602.1         5.51146
602.2         5.47788
602.3          5.4427
602.4         5.47373
602.5         5.50844
602.6          5.4998
602.7         5.45037
602.8         5.38699
602.9         5.34309
603           5.29344
603.1          5.2649
603.2         5.23591
603.3         5.26548
603.4         5.35838
603.5         5.46574
603.6          5.5131
603.7           5.547
603.8          5.5517
603.9         5.64936
604           5.71087
604.1           5.713
604.2         5.73239
604.3          5.7971
604.4         5.89422
604.5         5.96531
604.6         5.95228
604.7         5.96745
604.8         5.99332
604.9         6.08186
605           6.12404
605.1          6.0914
605.2         6.05845
605.3         6.01767
605.4         5.95259
605.5         5.89365
605.6         5.89895
605.7         5.91603
605.8           5.851
605.9         5.78762
606           5.76815
606.1         5.82078
606.2         5.84216
606.3         5.91513
606.4          5.9682
606.5         6.03302
606.6         6.01076
606.7         5.95551
606.8           5.914
606.9         5.83399
607           5.77784
607.1         5.70552
607.2         5.65574
607.3         5.61943
607.4         5.63241
607.5         5.62933
607.6         5.60532
607.7         5.61456
607.8         5.57832
607.9         5.51762
608           5.46251
608.1         5.45922
608.2         5.44831
608.3         5.48141
608.4         5.50291
608.5         5.49521
608.6         5.51326
608.7         5.50276
608.8         5.55455
608.9         5.60122
609           5.64839
609.1         5.68903
609.2         5.75101
609.3         5.78203
609.4         5.79649
609.5         5.75709
609.6         5.72254
609.7         5.71926
609.8         5.73028
609.9         5.81078
610            5.8789
610.1         5.90473
610.2         5.88743
610.3         5.85673
610.4         5.85476
610.5         5.87859
610.6         5.84378
610.7          5.7936
610.8         5.77925
610.9         5.77126
611           5.74923
611.1         5.76309
611.2         5.79893
611.3         5.85698
611.4         5.89312
611.5         5.93592
611.6         5.94551
611.7         5.87566
611.8         5.79911
611.9         5.77017
612           5.74819
612.1         5.70991
612.2         5.69053
612.3         5.67532
612.4           5.687
612.5         5.69358
612.6         5.70167
612.7         5.70781
612.8         5.72842
612.9         5.75253
613            5.7914
613.1         5.83823
613.2         5.83589
613.3          5.7773
613.4         5.74233
613.5         5.68168
613.6          5.6569
613.7         5.69605
613.8         5.70512
613.9         5.70625
614           5.73739
614.1         5.77354
614.2         5.76612
614.3         5.76452
614.4         5.78433
614.5          5.7758
614.6         5.77708
614.7         5.76659
614.8         5.78553
614.9          5.7934
615           5.79897
615.1         5.84942
615.2         5.93047
615.3          5.9536
615.4         5.92875
615.5         5.92146
615.6         5.96918
615.7         6.03994
615.8         6.11622
615.9         6.14387
616           6.15068
616.1         6.07995
616.2         6.00358
616.3         5.88003
616.4         5.81901
616.5         5.87018
616.6         5.93266
616.7         5.98302
616.8         5.96802
616.9         5.90083
617           5.87553
617.1         5.87056
617.2         5.88278
617.3         5.91606
617.4         5.91066
617.5         5.89856
617.6         5.85539
617.7         5.80207
617.8          5.7723
617.9         5.76604
618           5.75561
618.1         5.76875
618.2         5.78673
618.3         5.79293
618.4         5.76997
618.5         5.72702
618.6         5.69671
618.7         5.73911
618.8         5.84982
618.9         5.98336
619           6.05925
619.1         6.09409
619.2         6.13154
619.3         6.19698
619.4         6.19576
619.5         6.21542
619.6         6.21902
619.7         6.12925
619.8         6.09046
619.9         6.03606
620             5.969
620.1         5.86674
620.2         5.80405
620.3         5.81439
620.4         5.83102
620.5         5.82317
620.6         5.75006
620.7         5.66326
620.8         5.60158
620.9         5.49746
621           5.41007
621.1          5.3348
621.2         5.31219
621.3         5.32948
621.4         5.35136
621.5         5.37672
621.6         5.39317
621.7         5.40879
621.8         5.42283
621.9         5.48897
622           5.52368
622.1         5.54967
622.2         5.57103
622.3         5.54558
622.4         5.50083
622.5         5.47188
622.6         5.46618
622.7         5.48499
622.8         5.45604
622.9         5.41564
623           5.40766
623.1         5.45584
623.2         5.49867
623.3          5.4687
623.4         5.47122
623.5         5.42661
623.6         5.40247
623.7         5.45231
623.8           5.508
623.9         5.46035
624           5.41945
624.1         5.42129
624.2         5.49887
624.3         5.59501
624.4         5.63456
624.5           5.603
624.6         5.57258
624.7         5.55174
624.8          5.5738
624.9         5.68738
625           5.77179
625.1         5.82157
625.2         5.81497
625.3         5.80908
625.4         5.81223
625.5         5.78139
625.6         5.74683
625.7         5.70818
625.8         5.71603
625.9         5.74394
626           5.73669
626.1         5.75669
626.2         5.80781
626.3         5.85033
626.4         5.87927
626.5         5.93818
626.6         5.95564
626.7         5.95016
626.8         5.99293
626.9         6.03866
627           6.04115
627.1         5.97048
627.2         5.96732
627.3         5.99175
627.4         6.01943
627.5         6.01255
627.6         5.96817
627.7         5.94594
627.8         5.91753
627.9         5.85587
628            5.8046
628.1         5.76581
628.2          5.7362
628.3           5.795
628.4         5.82755
628.5          5.8096
628.6         5.82324
628.7         5.84404
628.8         5.85109
628.9         5.89251
629           5.93896
629.1         5.91326
629.2         5.86865
629.3         5.85054
629.4         5.87088
629.5         5.88335
629.6         5.83491
629.7         5.79483
629.8         5.80131
629.9         5.70922
630           5.57116
630.1         5.42729
630.2         5.43412
630.3         5.52432
630.4         5.61532
630.5         5.65019
630.6         5.65252
630.7          5.6991
630.8         5.66655
630.9         5.64108
631           5.63603
631.1         5.62821
631.2         5.64168
631.3         5.58861
631.4         5.45277
631.5         5.39034
631.6         5.42324
631.7         5.46171
631.8         5.53766
631.9         5.62608
632           5.69448
632.1         5.68346
632.2          5.7198
632.3         5.76651
632.4         5.79151
632.5         5.74039
632.6         5.74343
632.7         5.84525
632.8         5.90708
632.9         5.89404
633           5.82572
633.1         5.82873
633.2         5.93004
633.3         6.11383
633.4         6.20079
633.5         6.22308
633.6         6.21818
633.7         6.21505
633.8         6.19617
633.9         6.13376
634           6.10554
634.1         6.04959
634.2         5.99671
634.3         5.98742
634.4         6.06968
634.5         6.15505
634.6         6.19083
634.7         6.23925
634.8          6.3215
634.9         6.39893
635           6.42432
635.1         6.43338
635.2         6.43162
635.3         6.38099
635.4         6.30669
635.5         6.18949
635.6         6.16367
635.7          6.1767
635.8         6.20522
635.9         6.25524
636           6.31295
636.1         6.38605
636.2         6.45327
636.3         6.50955
636.4         6.51984
636.5         6.56432
636.6          6.6047
636.7         6.65014
636.8         6.60865
636.9         6.44165
637           6.42998
637.1          6.4789
637.2         6.56562
637.3         6.62084
637.4          6.6247
637.5         6.64833
637.6         6.64392
637.7         6.56015
637.8         6.57719
637.9         6.61508
638           6.57518
638.1         6.51576
638.2         6.47523
638.3         6.41977
638.4         6.37621
638.5         6.32257
638.6         6.30133
638.7         6.29026
638.8         6.28095
638.9         6.24938
639            6.2138
639.1         6.14709
639.2         6.14591
639.3         6.24323
639.4         6.36478
639.5         6.40757
639.6         6.37943
639.7         6.36168
639.8         6.36962
639.9         6.37241
640           6.37577
640.1         6.36109
640.2         6.37303
640.3         6.40237
640.4         6.34919
640.5         6.21345
640.6         6.15104
640.7         6.10707
640.8         6.10091
640.9         6.08264
641           6.08626
641.1          6.1427
641.2         6.23152
641.3         6.33053
641.4         6.34195
641.5          6.3353
641.6         6.30899
641.7         6.28007
641.8         6.24862
641.9         6.21236
642           6.18619
642.1         6.16856
642.2         6.18412
642.3         6.16283
642.4         6.15447
642.5         6.21443
642.6         6.28514
642.7         6.31033
642.8         6.32093
642.9         6.35959
643           6.44678
643.1         6.58755
643.2         6.67467
643.3         6.69774
643.4         6.71475
643.5         6.75823
643.6         6.83786
643.7         6.92377
643.8         6.97519
643.9         6.95605
644           6.96597
644.1         6.90132
644.2         6.83237
644.3         6.77227
644.4          6.7607
644.5         6.79954
644.6         6.87007
644.7         6.87041
644.8         6.88113
644.9          6.8468
645           6.83654
645.1          6.8192
645.2         6.83949
645.3         6.91579
645.4         6.86376
645.5         6.79109
645.6         6.75606
645.7         6.73287
645.8         6.70954
645.9         6.69033
646           6.69086
646.1         6.68725
646.2         6.67585
646.3         6.68131
646.4         6.65762
646.5         6.61533
646.6          6.6038
646.7         6.58515
646.8         6.58543
646.9         6.65526
647           6.65846
647.1         6.54863
647.2         6.49451
647.3         6.50433
647.4         6.54536
647.5          6.5558
647.6         6.58695
647.7         6.62142
647.8         6.66107
647.9         6.72671
648           6.80151
648.1         6.86927
648.2         6.93843
648.3          7.0381
648.4         7.10438
648.5         7.08725
648.6         7.06732
648.7         7.05719
648.8         7.03696
648.9         6.97597
649           6.93929
649.1         6.84977
649.2         6.77176
649.3          6.7337
649.4          6.7405
649.5         6.80293
649.6         6.85328
649.7         6.89104
649.8         6.89065
649.9         6.86708
650           6.80657
650.1         6.75233
650.2         6.73194
650.3         6.69446
650.4         6.69185
650.5         6.70301
650.6         6.72554
650.7         6.72073
650.8         6.70724
650.9         6.67061
651           6.68309
651.1         6.75597
651.2         6.81023
651.3         6.80588
651.4          6.7261
651.5         6.65834
651.6         6.64364
651.7         6.63123
651.8          6.5815
651.9          6.4898
652           6.42665
652.1         6.42382
652.2         6.46892
652.3         6.51013
652.4         6.50298
652.5         6.45813
652.6         6.43606
652.7         6.44492
652.8         6.38518
652.9         6.30667
653           6.21256
653.1          6.1971
653.2         6.18597
653.3         6.13744
653.4         6.09783
653.5         6.06292
653.6         6.04984
653.7         6.06631
653.8         6.06626
653.9          6.0452
654           5.99877
654.1         5.98352
654.2         5.98875
654.3         5.98731
654.4         5.97649
654.5         5.99634
654.6            6.01
654.7         6.01296
654.8         5.99795
654.9         6.00851
655           6.09048
655.1         6.25136
655.2         6.36981
655.3           6.439
655.4         6.50093
655.5         6.62006
655.6          6.6936
655.7         6.72812
655.8         6.67304
655.9         6.61384
656           6.66235
656.1         6.71671
656.2         6.77176
656.3         6.80053
656.4          6.8005
656.5         6.76339
656.6          6.7853
656.7         6.82582
656.8         6.88666
656.9         6.97866
657           7.01004
657.1         7.01319
657.2         7.03613
657.3         6.98028
657.4         6.94019
657.5         6.91044
657.6         6.87407
657.7         6.81947
657.8         6.78639
657.9         6.77473
658           6.74707
658.1         6.74701
658.2         6.76043
658.3         6.83249
658.4         6.90425
658.5         6.99433
658.6         7.03485
658.7         7.03668
658.8         7.03871
658.9         7.04572
659           7.00984
659.1         6.95438
659.2         6.97182
659.3         6.96278
659.4         7.01902
659.5         7.07714
659.6         7.12434
659.7         7.20061
659.8         7.26514
659.9         7.31363
660           7.26935
660.1         7.18227
660.2         7.08073
660.3         7.07718
660.4         7.05257
660.5         6.98676
660.6         6.92635
660.7          6.8886
660.8         6.89704
660.9         6.90418
661           6.88488
661.1         6.86616
661.2         6.91392
661.3         6.91184
661.4         6.90771
661.5         6.84535
661.6         6.80484
661.7         6.76375
661.8         6.74809
661.9         6.78574
662           6.86642
662.1         6.90794
662.2         6.91005
662.3         6.92355
662.4         6.95042
662.5         6.98841
662.6         6.92783
662.7         6.82494
662.8         6.73522
662.9          6.6778
663           6.65171
663.1         6.63433
663.2         6.66608
663.3         6.74567
663.4         6.78619
663.5         6.78499
663.6          6.7496
663.7         6.70768
663.8         6.69545
663.9          6.6706
664           6.63775
664.1         6.61839
664.2         6.65065
664.3         6.71175
664.4         6.72867
664.5         6.72724
664.6         6.72428
664.7         6.70046
664.8         6.67935
664.9         6.65928
665           6.66313
665.1         6.65174
665.2         6.64919
665.3         6.63231
665.4         6.60784
665.5         6.55252
665.6         6.51135
665.7          6.5021
665.8         6.45524
665.9         6.39831
666             6.347
666.1         6.26155
666.2          6.2066
666.3         6.23415
666.4         6.27499
666.5         6.32673
666.6         6.36164
666.7         6.47599
666.8         6.63319
666.9         6.82776
667            6.8995
667.1          6.8392
667.2         6.80833
667.3         6.77087
667.4         6.78703
667.5         6.81883
667.6          6.8376
667.7          6.9378
667.8          7.0385
667.9         7.15236
668            7.1844
668.1            7.15
668.2         7.13036
668.3         7.10668
668.4         7.01548
668.5         6.90243
668.6         6.83158
668.7         6.76019
668.8         6.73685
668.9         6.72645
669           6.73852
669.1         6.78199
669.2         6.79176
669.3         6.76802
669.4         6.79413
669.5         6.85784
669.6         6.90456
669.7         6.93149
669.8         6.97605
669.9         7.03899
670           7.08832
670.1         7.13747
670.2         7.19325
670.3         7.28116
670.4         7.29256
670.5         7.24729
670.6         7.17358
670.7         7.14121
670.8         7.12705
670.9         7.12205
671           7.11127
671.1         7.10586
671.2         7.09781
671.3         7.03876
671.4         6.99075
671.5         6.99328
671.6         7.01937
671.7         7.04154
671.8         7.07866
671.9         7.08161
672           7.08205
672.1         7.11178
672.2         7.05745
672.3         6.96273
672.4         6.91734
672.5         6.90355
672.6         6.83645
672.7         6.80922
672.8         6.86277
672.9         6.85449
673            6.7798
673.1         6.74451
673.2         6.71297
673.3         6.75266
673.4         6.79141
673.5         6.79372
673.6         6.74071
673.7         6.68943
673.8         6.61822
673.9         6.57918
674           6.64269
674.1         6.75442
674.2         6.72577
674.3         6.65238
674.4         6.62464
674.5          6.6019
674.6         6.57514
674.7         6.57209
674.8         6.47765
674.9         6.32154
675           6.26218
675.1         6.28833
675.2         6.33774
675.3         6.39357
675.4         6.42389
675.5          6.3822
675.6         6.36337
675.7         6.36272
675.8         6.38038
675.9         6.42324
676           6.51359
676.1         6.59355
676.2         6.64706
676.3         6.70527
676.4         6.78244
676.5         6.89221
676.6         6.96904
676.7         7.02263
676.8         7.08526
676.9         7.12573
677           7.16386
677.1          7.2322
677.2          7.2235
677.3         7.27498
677.4         7.25459
677.5         7.15898
677.6         7.04203
677.7         6.94214
677.8         6.88386
677.9         6.84949
678           6.77659
678.1          6.7188
678.2         6.64098
678.3         6.57828
678.4         6.56043
678.5         6.60655
678.6         6.62371
678.7         6.60649
678.8         6.56122
678.9         6.56203
679           6.56253
679.1         6.52516
679.2         6.51639
679.3         6.47859
679.4         6.39988
679.5         6.31508
679.6         6.32042
679.7         6.38186
679.8         6.42644
679.9         6.48281
680           6.53439
680.1         6.57072
680.2          6.6016
680.3         6.59644
680.4         6.56458
680.5         6.56884
680.6         6.58968
680.7         6.56551
680.8          6.5351
680.9          6.5223
681           6.54378
681.1         6.55079
681.2         6.54031
681.3         6.54846
681.4         6.55987
681.5         6.59155
681.6         6.62414
681.7         6.65287
681.8         6.66015
681.9         6.68108
682           6.72763
682.1         6.76982
682.2         6.85938
682.3         6.95096
682.4         6.98365
682.5         6.98268
682.6         7.01751
682.7         7.05859
682.8         7.08688
682.9         7.11585
683           7.15023
683.1         7.14633
683.2          7.1541
683.3         7.24133
683.4         7.26743
683.5         7.23041
683.6         7.18516
683.7         7.15158
683.8         7.13886
683.9         7.05946
684           6.89688
684.1         6.76147
684.2         6.66621
684.3         6.59021
684.4         6.50899
684.5         6.43818
684.6          6.4111
684.7         6.41067
684.8         6.42532
684.9         6.51015
685           6.53493
685.1         6.56998
685.2         6.56325
685.3          6.5453
685.4          6.5284
685.5         6.55637
685.6         6.62824
685.7         6.61731
685.8         6.59223
685.9         6.59877
686           6.62057
686.1         6.62301
686.2         6.57095
686.3         6.49243
686.4         6.42379
686.5         6.39949
686.6          6.4001
686.7         6.39971
686.8         6.38969
686.9         6.39796
687           6.43224
687.1         6.37773
687.2         6.36175
687.3          6.4051
687.4         6.48362
687.5          6.6707
687.6         6.78382
687.7         6.75992
687.8         6.67935
687.9          6.5936
688            6.5365
688.1         6.46472
688.2         6.47662
688.3         6.56545
688.4         6.63291
688.5         6.72158
688.6          6.7413
688.7         6.70281
688.8         6.65006
688.9         6.66321
689           6.68885
689.1         6.73217
689.2         6.75145
689.3         6.75026
689.4         6.76853
689.5         6.79726
689.6         6.77732
689.7         6.72894
689.8         6.70127
689.9         6.68871
690           6.66504
690.1         6.67199
690.2         6.70497
690.3         6.79102
690.4         6.83941
690.5         6.89277
690.6         6.93401
690.7         6.95894
690.8         6.98245
690.9         6.99381
691           7.03418
691.1         7.09312
691.2          7.1861
691.3         7.25868
691.4         7.28601
691.5         7.28654
691.6         7.31987
691.7         7.44121
691.8         7.50516
691.9         7.49338
692           7.48522
692.1          7.5271
692.2         7.57721
692.3         7.68323
692.4         7.66774
692.5         7.65685
692.6          7.6497
692.7         7.66503
692.8         7.69533
692.9         7.77063
693           7.81231
693.1         7.72293
693.2         7.63926
693.3         7.54115
693.4         7.47122
693.5         7.41798
693.6         7.36491
693.7         7.33128
693.8         7.31765
693.9          7.2029
694           7.02544
694.1         6.85206
694.2         6.79275
694.3         6.84443
694.4         6.90977
694.5         7.01621
694.6         7.03248
694.7         7.02266
694.8         6.99288
694.9         6.98367
695           6.99101
695.1         6.98973
695.2         7.01067
695.3         7.07209
695.4         7.18141
695.5         7.26469
695.6         7.39031
695.7         7.47131
695.8         7.42655
695.9         7.32381
696           7.21894
696.1         7.16591
696.2         7.09072
696.3         7.08166
696.4         7.07008
696.5         6.95548
696.6         6.85449
696.7         6.79723
696.8         6.76895
696.9         6.84186
697           6.90323
697.1         6.95068
697.2         7.04808
697.3         7.15996
697.4         7.10385
697.5         6.98005
697.6         6.91097
697.7         6.84529
697.8         6.81526
697.9         6.76227
698           6.67749
698.1         6.53001
698.2         6.47163
698.3         6.39505
698.4         6.34314
698.5         6.32675
698.6         6.30487
698.7         6.32479
698.8          6.3935
698.9         6.39785
699           6.36107
699.1         6.31649
699.2         6.34171
699.3         6.39245
699.4         6.42181
699.5         6.38547
699.6         6.34223
699.7         6.35552
699.8         6.38097
699.9         6.44475
700           6.43277
700.1         6.35231
700.2         6.26101
700.3         6.20076
700.4         6.20335
700.5         6.20732
700.6         6.27087
700.7         6.33832
700.8         6.39192
700.9         6.55121
701           6.68763
701.1         6.71002
701.2         6.70674
701.3         6.73282
701.4          6.7706
701.5         6.74952
701.6         6.66151
701.7         6.55439
701.8          6.5231
701.9         6.56874
702           6.56325
702.1         6.46396
702.2         6.43359
702.3         6.41854
702.4         6.36035
702.5         6.35586
702.6         6.41392
702.7          6.5665
702.8         6.65247
702.9         6.70797
703           6.67157
703.1         6.59172
703.2         6.55695
703.3         6.55494
703.4         6.62348
703.5         6.65981
703.6         6.67014
703.7         6.63795
703.8         6.66928
703.9         6.71929
704           6.75095
704.1         6.81817
704.2         6.86737
704.3         6.93471
704.4          6.9881
704.5         6.96423
704.6         6.87198
704.7         6.72638
704.8         6.67582
704.9         6.71515
705           6.78381
705.1         6.75161
705.2         6.63398
705.3         6.59207
705.4         6.62117
705.5         6.60556
705.6         6.56151
705.7         6.56233
705.8         6.53629
705.9         6.51846
706           6.52255
706.1         6.57786
706.2          6.6433
706.3         6.69343
706.4         6.71775
706.5         6.74292
706.6         6.73191
706.7         6.71636
706.8         6.74507
706.9         6.82153
707           6.87785
707.1         6.93473
707.2         6.94305
707.3         6.93383
707.4         6.90748
707.5         6.86121
707.6         6.84741
707.7         6.89549
707.8         6.98645
707.9         7.01109
708           6.99739
708.1         6.97312
708.2           7.007
708.3         7.08473
708.4         7.17625
708.5         7.26193
708.6         7.34777
708.7         7.45575
708.8         7.51357
708.9         7.47993
709           7.42962
709.1         7.39776
709.2         7.40941
709.3         7.38486
709.4         7.37501
709.5         7.35871
709.6         7.31697
709.7         7.29435
709.8         7.35978
709.9         7.38865
710           7.43132
710.1         7.53556
710.2         7.63217
710.3         7.67921
710.4         7.62244
710.5         7.48093
710.6         7.37331
710.7         7.31814
710.8         7.31112
710.9         7.30139
711           7.30895
711.1         7.25174
711.2         7.15384
711.3         7.10622
711.4         7.11038
711.5         7.16005
711.6         7.21387
711.7          7.2991
711.8          7.4248
711.9          7.5579
712            7.6506
712.1         7.70442
712.2         7.69348
712.3         7.71204
712.4         7.70153
712.5         7.69648
712.6         7.63957
712.7         7.52811
712.8         7.43297
712.9         7.35154
713           7.31932
713.1         7.37492
713.2         7.41149
713.3         7.40503
713.4         7.36802
713.5         7.31733
713.6         7.34203
713.7         7.39831
713.8          7.4571
713.9         7.47436
714           7.52027
714.1         7.55373
714.2         7.59709
714.3         7.54434
714.4         7.48218
714.5         7.43635
714.6         7.42994
714.7         7.48646
714.8         7.50785
714.9          7.5325
715            7.4793
715.1         7.42929
715.2         7.46081
715.3          7.5137
715.4         7.54549
715.5         7.57488
715.6         7.59502
715.7         7.64027
715.8          7.6965
715.9         7.76549
716           7.82051
716.1         7.88331
716.2         7.94549
716.3          7.9463
716.4         7.92901
716.5         7.93236
716.6         7.98435
716.7         8.01901
716.8         8.01692
716.9         7.95256
717           7.94946
717.1          8.0066
717.2         8.04642
717.3         8.07347
717.4          8.0433
717.5         7.95804
717.6         7.88957
717.7          7.8073
717.8         7.79086
717.9          7.8287
718           7.80322
718.1         7.73684
718.2         7.65538
718.3         7.60568
718.4         7.60492
718.5         7.61599
718.6          7.6071
718.7         7.53023
718.8         7.46774
718.9         7.43634
719           7.43956
719.1         7.46114
719.2         7.49599
719.3         7.53532
719.4         7.53453
719.5          7.5041
719.6         7.50346
719.7         7.54088
719.8         7.56919
719.9         7.51681
720           7.50035
720.1         7.48084
720.2         7.49012
720.3          7.5246
720.4         7.57729
720.5         7.57837
720.6          7.4973
720.7         7.45796
720.8         7.46822
720.9          7.4785
721           7.47123
721.1         7.45056
721.2         7.43975
721.3         7.40884
721.4         7.36296
721.5         7.36277
721.6         7.40464
721.7         7.42573
721.8         7.45007
721.9         7.53369
722            7.5685
722.1         7.59214
722.2         7.58016
722.3         7.51364
722.4         7.49685
722.5         7.53348
722.6         7.53966
722.7         7.52861
722.8         7.49763
722.9         7.49391
723           7.57401
723.1         7.64999
723.2         7.66517
723.3         7.69866
723.4         7.68178
723.5         7.63729
723.6         7.62371
723.7         7.68228
723.8         7.76436
723.9         7.83249
724           7.80336
724.1         7.70959
724.2         7.70673
724.3         7.84688
724.4         8.02613
724.5         8.15262
724.6          8.1138
724.7         7.97016
724.8         7.91822
724.9         7.83517
725           7.75072
725.1         7.65825
725.2         7.58232
725.3         7.49758
725.4         7.50107
725.5         7.55248
725.6         7.60125
725.7         7.64341
725.8         7.65826
725.9         7.73993
726           7.77688
726.1         7.77476
726.2         7.79868
726.3         7.76784
726.4         7.76183
726.5         7.84034
726.6         7.90719
726.7         7.99969
726.8         7.94683
726.9         7.85259
727           7.80238
727.1          7.8025
727.2         7.83108
727.3          7.8746
727.4         7.91004
727.5         7.89577
727.6         7.96107
727.7         8.08955
727.8         8.17007
727.9         8.20425
728           8.31771
728.1          8.5275
728.2         8.60129
728.3         8.62646
728.4         8.67867
728.5         8.74793
728.6         8.83869
728.7         8.92802
728.8          8.9846
728.9         8.94739
729           8.92942
729.1         8.87685
729.2         8.89532
729.3         8.96979
729.4         8.97026
729.5         8.96836
729.6         8.91753
729.7         8.89181
729.8         8.92912
729.9         9.02191
730           8.94837
730.1         8.82387
730.2         8.76445
730.3         8.73172
730.4         8.72438
730.5         8.81118
730.6         8.99547
730.7         9.07456
730.8         9.05449
730.9         8.97669
731           8.91204
731.1         8.89558
731.2         8.90987
731.3           8.959
731.4         9.00901
731.5         8.99504
731.6         8.92925
731.7         8.85211
731.8         8.84199
731.9         8.98686
732           8.98478
732.1         8.92855
732.2         8.88693
732.3         8.69999
732.4         8.56897
732.5         8.57102
732.6         8.55959
732.7         8.58872
732.8         8.60909
732.9         8.59774
733            8.6085
733.1         8.64312
733.2         8.54893
733.3         8.44263
733.4         8.38783
733.5         8.40707
733.6         8.44269
733.7          8.5547
733.8         8.61405
733.9         8.60267
734            8.5462
734.1         8.48729
734.2         8.50566
734.3         8.63139
734.4          8.7472
734.5         8.73882
734.6         8.64221
734.7           8.547
734.8         8.51839
734.9         8.51934
735           8.52867
735.1         8.55784
735.2          8.5893
735.3         8.59514
735.4         8.50905
735.5         8.42457
735.6         8.36599
735.7         8.36158
735.8          8.3669
735.9         8.28439
736           8.18722
736.1         8.08656
736.2         8.10733
736.3         8.15337
736.4         8.20006
736.5         8.23197
736.6         8.22846
736.7         8.14548
736.8         8.08266
736.9         8.05023
737           8.04494
737.1         8.02941
737.2         8.02125
737.3         8.02831
737.4         8.06291
737.5         8.10121
737.6         8.12127
737.7         8.13124
737.8         8.11392
737.9         8.12883
738           8.14924
738.1         8.16658
738.2          8.1741
738.3          8.1632
738.4         8.13089
738.5          8.1173
738.6          8.0763
738.7         8.02367
738.8         7.94896
738.9         7.85233
739           7.72867
739.1          7.6007
739.2          7.5965
739.3         7.59773
739.4         7.55568
739.5         7.52522
739.6         7.53358
739.7         7.51223
739.8         7.45023
739.9         7.48367
740           7.57861
740.1         7.67953
740.2         7.74878
740.3         7.79487
740.4          7.9463
740.5          8.0588
740.6         8.11203
740.7         8.07648
740.8         8.03293
740.9         8.03112
741           8.04534
741.1         8.06086
741.2         8.09742
741.3          8.1315
741.4         8.10507
741.5         8.10245
741.6         8.15923
741.7         8.18089
741.8         8.19916
741.9         8.13791
742           8.13493
742.1         8.10772
742.2         8.05558
742.3         7.94106
742.4         7.96109
742.5         7.99249
742.6         7.99688
742.7         7.98926
742.8         7.98123
742.9         7.94768
743           7.94181
743.1         7.87382
743.2         7.79143
743.3          7.7621
743.4         7.83671
743.5         7.94376
743.6         8.02998
743.7         8.00686
743.8         7.93869
743.9         7.90901
744           7.93254
744.1         7.98478
744.2         8.02306
744.3         8.00304
744.4         8.02588
744.5         8.02395
744.6          8.0153
744.7         8.09417
744.8          8.0908
744.9         8.07536
745           8.03702
745.1         7.99376
745.2         7.90102
745.3         7.79355
745.4         7.67207
745.5         7.53424
745.6         7.49691
745.7         7.49058
745.8         7.52118
745.9         7.52585
746           7.48336
746.1           7.478
746.2         7.50123
746.3         7.57116
746.4         7.64897
746.5         7.72681
746.6         7.78213
746.7          7.8088
746.8         7.86771
746.9         7.97429
747           8.01112
747.1         7.98538
747.2         7.93449
747.3         7.89364
747.4         7.95071
747.5         8.01754
747.6         8.05529
747.7         8.03678
747.8         7.96183
747.9         7.90044
748           7.95216
748.1         8.06326
748.2         8.09798
748.3         8.13122
748.4         8.16375
748.5         8.18441
748.6         8.18449
748.7          8.1588
748.8         8.14397
748.9         8.10115
749           8.05264
749.1         7.99681
749.2         7.98993
749.3         8.01791
749.4          8.0565
749.5         8.10005
749.6         8.16294
749.7         8.21657
749.8         8.28115
749.9         8.37807
750           8.42967
750.1         8.37852
750.2          8.3745
750.3          8.4529
750.4         8.63829
750.5         8.72959
750.6         8.75001
750.7         8.67622
750.8         8.68516
750.9         8.67767
751           8.71933
751.1         8.73212
751.2         8.74619
751.3         8.68379
751.4         8.68101
751.5         8.68994
751.6         8.80226
751.7         9.04691
751.8         9.16763
751.9         9.20566
752           9.27241
752.1         9.39548
752.2         9.50297
752.3         9.55664
752.4         9.70646
752.5         9.76134
752.6         9.76491
752.7         9.85413
752.8         10.1031
752.9         10.3501
753           10.3957
753.1         10.3685
753.2          10.344
753.3         10.3284
753.4         10.2914
753.5         10.1834
753.6         10.1145
753.7         10.0327
753.8         10.0153
753.9         9.90998
754           9.83449
754.1         9.92221
754.2          9.9472
754.3         9.84952
754.4         9.67968
754.5         9.47364
754.6         9.33939
754.7         9.25899
754.8         9.28883
754.9         9.33613
755            9.3213
755.1         9.25957
755.2         9.20378
755.3         9.21415
755.4         9.21615
755.5         9.22151
755.6         9.19974
755.7         9.19009
755.8         9.13883
755.9          9.0807
756           9.03203
756.1         8.99915
756.2         8.92683
756.3         8.91472
756.4         8.92517
756.5         8.98428
756.6         9.03063
756.7         9.02674
756.8         8.98938
756.9         8.95731
757           8.94185
757.1         8.96499
757.2         8.89716
757.3         8.75059
757.4         8.71564
757.5         8.70491
757.6         8.72892
757.7         8.67653
757.8         8.60449
757.9         8.55267
758            8.4929
758.1         8.48637
758.2         8.52382
758.3         8.66341
758.4         8.69781
758.5         8.72457
758.6         8.79065
758.7         8.83717
758.8         8.87242
758.9         8.86094
759           8.79135
759.1         8.69178
759.2         8.63917
759.3         8.60313
759.4         8.67114
759.5         8.81148
759.6         8.87381
759.7         8.82523
759.8         8.80705
759.9         8.83815
760           8.85457
760.1         8.90485
760.2         8.97831
760.3         9.02476
760.4         9.02938
760.5         9.05881
760.6         9.09736
760.7         9.09592
760.8         9.05456
760.9         9.04675
761           9.05961
761.1         9.07868
761.2         9.07578
761.3         9.05338
761.4         9.06949
761.5         9.19741
761.6          9.3283
761.7         9.38377
761.8         9.38484
761.9         9.37849
762           9.37259
762.1         9.45607
762.2         9.50494
762.3         9.52083
762.4         9.46574
762.5          9.4918
762.6         9.49755
762.7         9.51764
762.8         9.48251
762.9         9.46673
763           9.50164
763.1         9.61816
763.2         9.73454
763.3          9.7186
763.4         9.67964
763.5         9.56557
763.6         9.53568
763.7         9.55801
763.8         9.54036
763.9         9.40102
764           9.31196
764.1         9.30219
764.2         9.28216
764.3         9.31044
764.4         9.27378
764.5          9.1909
764.6         9.16653
764.7         9.13804
764.8         9.05092
764.9          8.9882
765           8.92671
765.1         8.87832
765.2         8.87613
765.3         8.86141
765.4         8.81063
765.5         8.78538
765.6         8.77064
765.7         8.76146
765.8         8.79768
765.9          8.8097
766           8.81044
766.1         8.83127
766.2         8.92426
766.3         9.04694
766.4         9.11974
766.5         9.20724
766.6         9.27902
766.7          9.3566
766.8         9.43687
766.9         9.44048
767           9.41698
767.1         9.32578
767.2         9.23364
767.3         9.17491
767.4         9.22135
767.5         9.28664
767.6         9.27425
767.7         9.24376
767.8          9.2826
767.9         9.41377
768           9.57083
768.1         9.56675
768.2         9.44484
768.3         9.33007
768.4         9.31028
768.5         9.32107
768.6         9.35646
768.7         9.37584
768.8         9.29924
768.9          9.2766
769           9.29686
769.1         9.32402
769.2         9.26929
769.3         9.14126
769.4         8.94508
769.5         8.84636
769.6         8.77132
769.7         8.73355
769.8         8.72388
769.9         8.64292
770           8.65068
770.1         8.78327
770.2         8.91243
770.3         8.94941
770.4         9.01566
770.5         9.12139
770.6         9.23054
770.7         9.35358
770.8         9.43344
770.9         9.56843
771           9.67205
771.1         9.78209
771.2         9.76879
771.3         9.70817
771.4         9.76439
771.5         9.87515
771.6         9.91932
771.7         10.0022
771.8         10.0154
771.9         10.0025
772           9.93309
772.1         9.95548
772.2         10.0159
772.3         10.0336
772.4          9.9839
772.5         9.92507
772.6         9.89403
772.7         9.80692
772.8         9.74723
772.9         9.68314
773           9.61592
773.1         9.59101
773.2         9.53684
773.3         9.42905
773.4         9.29354
773.5         9.14584
773.6         9.04921
773.7         9.01928
773.8         9.07507
773.9         9.12611
774           9.11795
774.1         9.20343
774.2         9.29063
774.3           9.355
774.4         9.35374
774.5         9.31687
774.6         9.28841
774.7         9.27674
774.8         9.21257
774.9         9.12243
775           9.07446
775.1         8.99749
775.2         9.05437
775.3         9.15556
775.4          9.2141
775.5         9.26542
775.6         9.29886
775.7         9.29588
775.8         9.30456
775.9         9.30192
776           9.33139
776.1         9.35974
776.2         9.44495
776.3         9.49568
776.4         9.55627
776.5         9.58401
776.6         9.54904
776.7         9.44489
776.8         9.42322
776.9         9.48426
777           9.52839
777.1          9.5394
777.2         9.56418
777.3         9.59214
777.4          9.6946
777.5           9.741
777.6         9.79831
777.7         9.84927
777.8         9.93501
777.9         10.0475
778           10.1764
778.1         10.2148
778.2         10.2713
778.3         10.3013
778.4         10.2575
778.5         10.1049
778.6         9.97033
778.7         9.86103
778.8         9.83351
778.9         9.85618
779           9.90199
779.1         9.98887
779.2         9.99975
779.3         9.91778
779.4          9.8694
779.5         9.82386
779.6         9.81309
779.7         9.76137
779.8         9.65406
779.9         9.52445
780           9.40327
780.1         9.25923
780.2         9.15329
780.3         9.13329
780.4         9.17509
780.5         9.31226
780.6         9.38807
780.7         9.36074
780.8           9.318
780.9         9.28707
781           9.29803
781.1          9.2713
781.2         9.23404
781.3         9.18672
781.4         9.11268
781.5         9.04856
781.6         9.06297
781.7         9.08197
781.8         9.13259
781.9         9.22923
782           9.36013
782.1         9.44247
782.2         9.49628
782.3         9.52814
782.4         9.56349
782.5         9.59371
782.6          9.5709
782.7         9.51948
782.8          9.5009
782.9         9.51832
783           9.60231
783.1         9.69261
783.2         9.67867
783.3         9.64561
783.4         9.63891
783.5         9.60687
783.6         9.56658
783.7         9.49335
783.8         9.51928
783.9         9.62939
784           9.71903
784.1         9.77125
784.2         9.78287
784.3          9.8812
784.4         10.0134
784.5         10.1462
784.6         10.2503
784.7          10.377
784.8         10.4925
784.9         10.5531
785           10.5352
785.1         10.3464
785.2         10.2579
785.3         10.2694
785.4         10.3155
785.5         10.3611
785.6         10.4023
785.7         10.4279
785.8         10.4826
785.9         10.5098
786           10.4563
786.1         10.3883
786.2         10.3279
786.3         10.3428
786.4         10.3256
786.5         10.2652
786.6         10.2171
786.7         10.2359
786.8         10.1844
786.9         10.1144
787           10.0116
787.1         10.0108
787.2         10.0008
787.3         10.0158
787.4         9.99408
787.5         9.89856
787.6         9.82265
787.7         9.74203
787.8         9.72479
787.9         9.76327
788           9.75819
788.1         9.82355
788.2          9.7847
788.3         9.68616
788.4         9.63299
788.5          9.5705
788.6         9.50415
788.7         9.38906
788.8         9.30566
788.9          9.2037
789           9.11135
789.1         9.04992
789.2         8.97593
789.3         8.89908
789.4         8.84661
789.5         8.79232
789.6         8.85115
789.7         8.93925
789.8         9.00313
789.9         9.07529
790           9.17112
790.1         9.30663
790.2         9.34402
790.3         9.35142
790.4         9.32007
790.5          9.2452
790.6         9.27844
790.7         9.43846
790.8         9.57464
790.9         9.58586
791           9.55044
791.1         9.57929
791.2         9.60862
791.3         9.68559
791.4          9.7667
791.5         9.81555
791.6         9.83468
791.7         9.87126
791.8          9.9269
791.9         9.92189
792            9.9056
792.1         9.88358
792.2         9.92713
792.3         10.0574
792.4         10.2212
792.5         10.3156
792.6         10.3308
792.7         10.3198
792.8         10.3279
792.9         10.4018
793           10.4688
793.1         10.4676
793.2         10.4582
793.3         10.4133
793.4         10.3731
793.5         10.3425
793.6         10.3481
793.7         10.4199
793.8         10.4391
793.9         10.4768
794           10.4757
794.1          10.434
794.2         10.4164
794.3         10.5135
794.4         10.6455
794.5           10.74
794.6         10.8444
794.7         10.9513
794.8         11.1408
794.9         11.2826
795           11.1655
795.1         11.0397
795.2          10.917
795.3         10.8137
795.4          10.678
795.5         10.5995
795.6          10.527
795.7         10.4728
795.8         10.3402
795.9         10.2544
796            10.157
796.1         10.0931
796.2         10.1011
796.3         10.2068
796.4         10.2493
796.5         10.2751
796.6         10.2271
796.7         10.1846
796.8         10.1758
796.9         10.2277
797           10.1638
797.1         10.0953
797.2         10.1128
797.3         10.1368
797.4         10.1066
797.5         10.0928
797.6         10.0979
797.7         10.1268
797.8         10.1242
797.9         10.1454
798           10.0665
798.1          9.9177
798.2         9.83957
798.3         9.90283
798.4         9.99409
798.5         10.0399
798.6         10.0438
798.7           9.964
798.8         9.92211
798.9         9.93264
799           9.92022
799.1         9.92945
799.2         9.90381
799.3         9.92273
799.4         9.95447
799.5         9.93968
799.6         9.89805
799.7          9.8031
799.8         9.75906
799.9         9.77319
800           9.81856
800.1         9.87665
800.2         9.93641
800.3         10.0025
800.4         10.0344
800.5         10.0126
800.6         10.0132
800.7         9.96121
800.8         9.82962
800.9          9.7363
801           9.70249
801.1         9.70117
801.2         9.67212
801.3         9.62222
801.4         9.63794
801.5         9.69436
801.6         9.72469
801.7         9.75886
801.8         9.80854
801.9         9.90012
802           9.96245
802.1         9.96317
802.2         9.98657
802.3         9.97112
802.4         9.99721
802.5         10.0588
802.6         10.1146
802.7         10.1374
802.8         10.1354
802.9         10.1524
803           10.1548
803.1         10.1444
803.2         10.1829
803.3         10.3332
803.4         10.4266
803.5         10.4798
803.6         10.5073
803.7         10.4104
803.8         10.2255
803.9         10.1021
804           10.1046
804.1         10.1962
804.2         10.2214
804.3         10.2989
804.4         10.3779
804.5         10.6235
804.6         10.7719
804.7         10.8416
804.8         10.8343
804.9         10.8597
805           10.9644
805.1         11.2068
805.2         11.3412
805.3         11.3382
805.4         11.3185
805.5         11.3255
805.6         11.3981
805.7          11.508
805.8         11.5457
805.9          11.498
806           11.6038
806.1         11.7771
806.2          11.773
806.3         11.6854
806.4         11.6229
806.5         11.6791
806.6         11.6757
806.7         11.6225
806.8         11.6623
806.9         11.7017
807           11.7176
807.1          11.688
807.2         11.6323
807.3         11.6127
807.4         11.5835
807.5         11.5501
807.6         11.5705
807.7         11.5572
807.8         11.4583
807.9         11.3771
808           11.3078
808.1         11.3415
808.2         11.3321
808.3         11.2577
808.4         11.1976
808.5         11.1965
808.6         11.1101
808.7         11.0546
808.8         11.0777
808.9          11.158
809           11.1619
809.1         11.0606
809.2         11.0013
809.3         10.9724
809.4         11.0112
809.5         11.0547
809.6         11.0728
809.7         11.0857
809.8         11.0317
809.9          10.926
810           10.8035
810.1         10.7163
810.2         10.6766
810.3         10.7226
810.4         10.7807
810.5         10.7328
810.6         10.6843
810.7         10.6212
810.8         10.6554
810.9         10.7915
811           10.8957
811.1         10.9909
811.2         11.0619
811.3         11.1315
811.4         11.2495
811.5         11.3746
811.6         11.3177
811.7         11.3318
811.8         11.2748
811.9         11.0726
812           10.7985
812.1         10.6095
812.2         10.5388
812.3         10.4793
812.4         10.3249
812.5         10.1226
812.6         9.99642
812.7         9.94161
812.8           9.961
812.9         9.99462
813           9.97626
813.1         9.94472
813.2         9.98363
813.3         10.0256
813.4         10.0399
813.5         10.0005
813.6          9.9718
813.7         9.95848
813.8         9.97031
813.9         10.0905
814           10.2405
814.1         10.3358
814.2         10.4558
814.3         10.5236
814.4         10.4986
814.5         10.5021
814.6         10.5701
814.7         10.6475
814.8         10.6005
814.9         10.5075
815           10.4776
815.1         10.4466
815.2         10.4576
815.3         10.5656
815.4         10.6541
815.5         10.7259
815.6         10.8454
815.7         10.9745
815.8         11.0319
815.9         11.0332
816           11.0997
816.1         11.1204
816.2         11.0881
816.3         11.0233
816.4         10.9405
816.5         10.9259
816.6         10.9299
816.7           10.97
816.8         10.9344
816.9         10.8713
817           10.8568
817.1         10.8842
817.2         10.9168
817.3         10.8941
817.4          10.895
817.5         10.8956
817.6         10.9546
817.7         11.0102
817.8         11.0587
817.9         11.0696
818           11.1224
818.1         11.0821
818.2         11.0613
818.3         10.9779
818.4         10.9211
818.5         10.8549
818.6         10.8309
818.7         10.8657
818.8         10.9053
818.9          10.927
819           10.9934
819.1         11.1998
819.2         11.2536
819.3         11.2503
819.4         11.1853
819.5         11.1302
819.6         11.0964
819.7         11.0752
819.8         10.9623
819.9         10.8547
820           10.8486
820.1           10.87
820.2         10.8777
820.3         10.8053
820.4         10.7523
820.5         10.8204
820.6         10.8134
820.7         10.7787
820.8         10.7163
820.9         10.7512
821            10.765
821.1         10.7807
821.2         10.7109
821.3         10.5615
821.4         10.5103
821.5         10.4494
821.6         10.4326
821.7           10.44
821.8         10.5124
821.9         10.6544
822           10.7838
822.1         10.9499
822.2          11.154
822.3         11.3897
822.4         11.4873
822.5         11.5106
822.6         11.5631
822.7         11.6302
822.8         11.6835
822.9         11.6898
823           11.6589
823.1         11.7254
823.2         11.7703
823.3          11.741
823.4         11.6508
823.5         11.5323
823.6         11.4951
823.7         11.4651
823.8         11.4905
823.9         11.6231
824           11.7229
824.1         11.6777
824.2         11.6628
824.3          11.744
824.4         11.8113
824.5          11.805
824.6            11.8
824.7         11.8106
824.8         11.8341
824.9         11.8354
825           11.7707
825.1         11.6359
825.2         11.5926
825.3         11.6053
825.4         11.6329
825.5         11.5998
825.6          11.493
825.7         11.4807
825.8         11.5824
825.9         11.6448
826           11.6117
826.1         11.4574
826.2          11.378
826.3         11.3644
826.4         11.3248
826.5         11.3278
826.6         11.4042
826.7         11.4397
826.8         11.4075
826.9         11.3819
827           11.3967
827.1          11.466
827.2         11.5747
827.3         11.6595
827.4         11.6964
827.5         11.7063
827.6         11.7331
827.7         11.7939
827.8         11.7571
827.9         11.6508
828            11.494
828.1         11.3799
828.2         11.4122
828.3         11.3881
828.4         11.3426
828.5         11.2786
828.6          11.186
828.7         11.0006
828.8         10.8851
828.9         10.8535
829           10.8628
829.1         10.9444
829.2         10.9469
829.3         10.9252
829.4          10.898
829.5         10.8327
829.6         10.7699
829.7         10.7368
829.8          10.708
829.9         10.7077
830           10.7116
830.1         10.7117
830.2         10.8466
830.3         10.9998
830.4         11.0995
830.5         11.0837
830.6         11.0232
830.7         11.0414
830.8         11.1944
830.9         11.4337
831           11.6645
831.1         11.7478
831.2         11.7303
831.3         11.7513
831.4         11.9105
831.5         12.1241
831.6         12.2597
831.7         12.3255
831.8         12.3682
831.9         12.5285
832           12.5778
832.1         12.4615
832.2         12.3337
832.3         12.2328
832.4         12.3032
832.5         12.3894
832.6         12.4305
832.7         12.3138
832.8         12.3363
832.9         12.4335
833           12.5752
833.1         12.7506
833.2         12.7879
833.3         12.8025
833.4         12.9782
833.5         13.2127
833.6         13.3473
833.7         13.3404
833.8         13.1201
833.9         12.7558
834           12.4734
834.1         12.2344
834.2         12.1666
834.3         12.1551
834.4         12.0703
834.5         12.0541
834.6         12.0057
834.7         11.9392
834.8         11.8321
834.9         11.7248
835           11.7755
835.1         11.9156
835.2         12.0279
835.3         12.0721
835.4         12.0644
835.5         12.0428
835.6         11.9123
835.7          11.835
835.8         11.7562
835.9           11.63
836           11.5404
836.1         11.5041
836.2         11.5274
836.3         11.5209
836.4          11.433
836.5         11.2829
836.6          11.148
836.7         11.0873
836.8         11.0902
836.9         11.1848
837           11.3364
837.1         11.4786
837.2         11.4486
837.3         11.3978
837.4         11.4303
837.5          11.415
837.6         11.3221
837.7         11.1658
837.8         11.1555
837.9         11.2531
838           11.3409
838.1         11.4655
838.2         11.4965
838.3         11.5529
838.4         11.5819
838.5         11.6264
838.6         11.5849
838.7         11.5875
838.8         11.5149
838.9         11.4243
839           11.3224
839.1         11.2066
839.2         11.1807
839.3         11.1166
839.4         11.0749
839.5         11.0703
839.6         11.0684
839.7         11.0442
839.8         11.0583
839.9         11.0183
840           10.9626
840.1         10.9383
840.2         10.9475
840.3         11.0612
840.4          11.197
840.5         11.3665
840.6         11.3478
840.7         11.2665
840.8         11.1964
840.9         11.1734
841           11.2011
841.1         11.2274
841.2         11.2387
841.3         11.3218
841.4         11.3958
841.5         11.3804
841.6         11.2162
841.7         11.0444
841.8          10.876
841.9         10.7711
842           10.7414
842.1         10.7965
842.2          10.711
842.3         10.5619
842.4         10.5505
842.5         10.5925
842.6         10.5837
842.7         10.5191
842.8          10.452
842.9         10.3597
843           10.3532
843.1         10.4004
843.2         10.4065
843.3         10.4126
843.4         10.3979
843.5         10.4448
843.6         10.4849
843.7         10.4929
843.8         10.5096
843.9         10.4582
844           10.4355
844.1         10.4545
844.2         10.4559
844.3         10.4565
844.4         10.4607
844.5         10.5717
844.6         10.6838
844.7         10.7808
844.8         10.8756
844.9         10.9686
845           10.9943
845.1         11.0534
845.2         11.0937
845.3         11.1707
845.4         11.1203
845.5         10.9648
845.6         10.8998
845.7         10.8735
845.8         10.9231
845.9         11.0411
846           11.1076
846.1         11.0688
846.2         11.0251
846.3          11.024
846.4         11.0787
846.5         11.1736
846.6         11.1999
846.7         11.2392
846.8          11.157
846.9         11.0536
847           10.9808
847.1         10.8759
847.2         10.8518
847.3         10.8483
847.4         10.8237
847.5          10.806
847.6         10.9303
847.7         11.2354
847.8         11.3618
847.9          11.407
848           11.3728
848.1         11.3979
848.2         11.3668
848.3         11.2762
848.4         11.2144
848.5         11.0732
848.6         11.0007
848.7         10.9961
848.8         11.0135
848.9         11.1046
849           11.1736
849.1         11.2863
849.2         11.3356
849.3         11.4308
849.4         11.4731
849.5         11.4959
849.6         11.5477
849.7         11.4853
849.8         11.4073
849.9          11.347
850           11.3066
850.1         11.3178
850.2         11.3383
850.3         11.5076
850.4          11.643
850.5         11.6645
850.6         11.6332
850.7         11.5763
850.8         11.5421
850.9         11.5076
851           11.5562
851.1         11.5754
851.2         11.6171
851.3         11.6595
851.4         11.7011
851.5         11.7389
851.6         11.7113
851.7         11.6731
851.8         11.6711
851.9         11.6811
852           11.6786
852.1         11.6084
852.2         11.5275
852.3         11.4886
852.4         11.4855
852.5         11.4968
852.6         11.5527
852.7         11.6122
852.8         11.6297
852.9         11.6593
853           11.6741
853.1          11.576
853.2         11.5404
853.3         11.4488
853.4         11.3864
853.5         11.3435
853.6         11.3949
853.7         11.5151
853.8         11.5892
853.9         11.6448
854           11.5733
854.1         11.4261
854.2         11.2055
854.3         11.1175
854.4         11.1309
854.5         11.0766
854.6         11.0541
854.7          11.053
854.8          11.085
854.9         11.0915
855            11.076
855.1         11.1124
855.2         11.1735
855.3         11.2555
855.4         11.3627
855.5         11.4417
855.6         11.4942
855.7         11.4856
855.8         11.5211
855.9         11.5505
856            11.544
856.1         11.5789
856.2         11.5877
856.3         11.5571
856.4         11.5207
856.5          11.498
856.6         11.4461
856.7         11.4051
856.8         11.4672
856.9         11.4809
857           11.4916
857.1         11.4406
857.2         11.3197
857.3         11.2106
857.4         11.1652
857.5         11.1511
857.6         11.1002
857.7         10.9901
857.8         10.9064
857.9         10.8836
858           10.8579
858.1         10.8966
858.2         10.9745
858.3         11.0806
858.4         11.0338
858.5         10.9176
858.6         10.8086
858.7         10.8096
858.8          10.822
858.9         10.8379
859           10.8606
859.1         10.9134
859.2         10.8772
859.3         10.8621
859.4          10.821
859.5         10.8054
859.6         10.8045
859.7         10.7465
859.8         10.6431
859.9         10.5901
860           10.5722
860.1         10.5986
860.2         10.5516
860.3         10.4121
860.4         10.3623
860.5         10.3808
860.6         10.4078
860.7         10.4529
860.8          10.517
860.9         10.6513
861           10.7556
861.1         10.8199
861.2         10.8436
861.3         10.8496
861.4         10.9727
861.5         11.1291
861.6         11.2661
861.7         11.3357
861.8         11.4092
861.9         11.4161
862           11.5271
862.1         11.6163
862.2         11.6788
862.3         11.7359
862.4          11.841
862.5         11.9897
862.6         12.1301
862.7         12.1844
862.8         12.2545
862.9         12.3535
863           12.4963
863.1          12.561
863.2         12.4945
863.3         12.3218
863.4         12.2074
863.5         12.1559
863.6         12.1993
863.7         12.1662
863.8          12.128
863.9         12.1997
864           12.2847
864.1         12.3628
864.2         12.2094
864.3         11.9186
864.4          11.794
864.5         11.7919
864.6         11.7676
864.7         11.7186
864.8         11.7335
864.9         11.7126
865           11.6469
865.1         11.5891
865.2         11.5668
865.3         11.5226
865.4         11.5291
865.5         11.5903
865.6         11.7181
865.7         11.8318
865.8         11.8393
865.9         11.8582
866           11.8202
866.1         11.7613
866.2         11.7459
866.3         11.7089
866.4         11.7229
866.5         11.7862
866.6         11.7819
866.7         11.7017
866.8         11.6052
866.9         11.5292
867           11.5013
867.1         11.4122
867.2         11.2877
867.3         11.1922
867.4          11.141
867.5         11.1056
867.6         11.1489
867.7         11.1932
867.8          11.151
867.9         11.0857
868           11.0998
868.1         11.0963
868.2         10.9691
868.3         10.8918
868.4         10.8488
868.5          10.765
868.6         10.6458
868.7         10.5947
868.8          10.596
868.9         10.5806
869           10.5494
869.1         10.4616
869.2         10.4572
869.3         10.4773
869.4         10.5558
869.5         10.6096
869.6         10.6336
869.7         10.6655
869.8         10.7269
869.9         10.8646
870           10.9175
870.1         10.9139
870.2         10.9661
870.3         11.0536
870.4         11.1286
870.5          11.223
870.6         11.2571
870.7         11.2493
870.8         11.2609
870.9         11.2543
871           11.2223
871.1         11.3079
871.2         11.4468
871.3         11.4752
871.4         11.5238
871.5         11.4869
871.6         11.5073
871.7         11.6357
871.8         11.7776
871.9         11.8674
872           11.9271
872.1         11.9678
872.2         12.0035
872.3         11.9944
872.4         11.9045
872.5         11.7595
872.6         11.6561
872.7          11.717
872.8         11.7785
872.9         11.7451
873           11.6024
873.1         11.5265
873.2         11.5274
873.3         11.5196
873.4         11.5269
873.5         11.5563
873.6         11.5558
873.7         11.5402
873.8         11.5333
873.9         11.5265
874           11.5533
874.1         11.6455
874.2         11.7091
874.3         11.7579
874.4         11.8242
874.5           11.94
874.6           12.06
874.7          12.132
874.8         12.0333
874.9         11.8156
875           11.7395
875.1         11.7923
875.2         11.8267
875.3         11.8186
875.4         11.8349
875.5         11.8474
875.6         11.8993
875.7         11.9793
875.8         12.0867
875.9         12.1406
876           12.1907
876.1           12.31
876.2         12.3822
876.3         12.4879
876.4         12.5259
876.5         12.4982
876.6         12.4688
876.7         12.3059
876.8         12.1962
876.9         12.2088
877           12.3621
877.1         12.5527
877.2         12.6561
877.3         12.5294
877.4         12.4085
877.5         12.4597
877.6         12.4213
877.7         12.3553
877.8         12.2819
877.9         12.2533
878           12.2125
878.1         12.2034
878.2         12.1945
878.3         12.2203
878.4         12.1741
878.5         12.0404
878.6         11.9048
878.7         11.7619
878.8         11.5982
878.9         11.5557
879           11.5096
879.1         11.4232
879.2         11.4088
879.3         11.4366
879.4         11.5346
879.5         11.6392
879.6         11.7096
879.7          11.694
879.8         11.6432
879.9         11.6939
880           11.7791
880.1         11.8715
880.2         11.8453
880.3         11.7121
880.4         11.6376
880.5         11.5187
880.6         11.4307
880.7         11.4114
880.8         11.3946
880.9         11.4165
881           11.4446
881.1          11.483
881.2         11.5284
881.3          11.565
881.4         11.6459
881.5         11.7343
881.6         11.6322
881.7         11.4529
881.8         11.3586
881.9         11.2625
882           11.1701
882.1          11.072
882.2          11.013
882.3          10.944
882.4         10.8321
882.5         10.7569
882.6         10.7322
882.7          10.745
882.8         10.6902
882.9          10.627
883           10.6071
883.1         10.6545
883.2         10.7578
883.3         10.9155
883.4         10.9947
883.5         11.0705
883.6         11.0843
883.7         11.0511
883.8         11.0564
883.9         11.0731
884           11.0658
884.1         11.1202
884.2         11.2001
884.3         11.3247
884.4         11.4182
884.5         11.5005
884.6         11.6148
884.7         11.8115
884.8          11.836
884.9         11.7738
885           11.6772
885.1         11.6616
885.2         11.6867
885.3          11.698
885.4         11.7252
885.5         11.6844
885.6         11.5976
885.7         11.5457
885.8         11.4572
885.9         11.3385
886           11.3127
886.1         11.2972
886.2          11.271
886.3         11.3193
886.4         11.3527
886.5         11.4068
886.6         11.4425
886.7         11.4939
886.8         11.4952
886.9          11.514
887             11.51
887.1         11.5202
887.2         11.5874
887.3         11.5684
887.4         11.4502
887.5         11.3338
887.6         11.3346
887.7          11.445
887.8         11.4542
887.9         11.4062
888           11.3417
888.1         11.2809
888.2         11.2344
888.3         11.1716
888.4         11.1451
888.5         11.1416
888.6         11.1823
888.7         11.1387
888.8         11.1292
888.9         11.1767
889           11.2132
889.1         11.2129
889.2         11.2672
889.3         11.3265
889.4         11.4469
889.5          11.556
889.6         11.6249
889.7         11.6789
889.8           11.67
889.9         11.7668
890           11.8405
890.1          11.877
890.2         11.9091
890.3         11.9804
890.4         12.0016
890.5         11.9931
890.6         11.9348
890.7         12.0191
890.8         12.1824
890.9         12.3278
891           12.3437
891.1         12.3338
891.2         12.3534
891.3         12.3109
891.4         12.2628
891.5          12.167
891.6         12.1238
891.7         12.1577
891.8         12.2897
891.9         12.4528
892           12.5329
892.1         12.6204
892.2         12.6088
892.3         12.5081
892.4         12.4709
892.5         12.4674
892.6         12.3435
892.7         12.1685
892.8         12.0604
892.9         11.9731
893           11.8519
893.1         11.7442
893.2         11.6599
893.3         11.5603
893.4         11.5994
893.5         11.7728
893.6         11.9815
893.7         12.1684
893.8         12.2603
893.9         12.3731
894           12.4253
894.1         12.4154
894.2         12.3969
894.3         12.3789
894.4         12.4035
894.5         12.3768
894.6         12.3618
894.7         12.4878
894.8         12.5072
894.9          12.524
895           12.4773
895.1         12.4624
895.2         12.3466
895.3         12.1446
895.4         12.0848
895.5         12.1012
895.6         12.1314
895.7         12.1555
895.8         12.1621
895.9         12.1894
896           12.0816
896.1         11.9866
896.2         11.9134
896.3         11.8264
896.4         11.8003
896.5         11.9702
896.6         12.1103
896.7         12.2006
896.8         12.1558
896.9         12.1957
897           12.2807
897.1         12.3944
897.2         12.6409
897.3         12.7995
897.4         12.8297
897.5         12.9792
897.6         13.0847
897.7         13.1127
897.8         13.2338
897.9         13.3671
898            13.414
898.1         13.3943
898.2         13.3357
898.3         13.2271
898.4         13.0558
898.5         12.8552
898.6         12.7604
898.7         12.7636
898.8         12.8113
898.9         12.8025
899           12.7365
899.1         12.7453
899.2         12.7579
899.3         12.7032
899.4         12.5382
899.5         12.5113
899.6         12.5403
899.7          12.503
899.8         12.4261
899.9         12.3708
900           12.3831
900.1         12.4218
900.2         12.4449
900.3         12.4958
900.4         12.5236
900.5         12.4873
900.6         12.4516
900.7         12.4511
900.8         12.4072
900.9         12.3089
901           12.1905
901.1         12.1664
901.2          12.003
901.3         11.8301
901.4         11.6989
901.5         11.5933
901.6         11.4905
901.7          11.506
901.8         11.5375
901.9          11.573
902           11.5711
902.1         11.5385
902.2         11.5366
902.3           11.54
902.4           11.54
902.5          11.558
902.6         11.5713
902.7         11.5969
902.8         11.5733
902.9         11.5747
903           11.5475
903.1         11.6126
903.2         11.6727
903.3         11.7068
903.4          11.744
903.5         11.5632
903.6         11.4204
903.7         11.3385
903.8         11.2788
903.9         11.2758
904            11.326
904.1          11.345
904.2         11.3132
904.3         11.2394
904.4         11.1395
904.5         11.0641
904.6          11.055
904.7         11.1071
904.8          11.169
904.9          11.129
905           11.0749
905.1         11.0839
905.2         11.0561
905.3         11.0083
905.4         11.0159
905.5         11.0372
905.6         11.0567
905.7         11.0118
905.8         10.9517
905.9         10.9303
906           10.9491
906.1         11.0125
906.2          11.011
906.3         11.0413
906.4         11.0688
906.5         11.0603
906.6         11.0973
906.7         11.1868
906.8         11.2382
906.9         11.2671
907           11.2776
907.1         11.3225
907.2         11.3622
907.3         11.4028
907.4         11.5006
907.5         11.6091
907.6         11.6885
907.7         11.7023
907.8         11.7219
907.9         11.7439
908           11.7645
908.1          11.816
908.2         11.8151
908.3         11.8065
908.4         11.8653
908.5          12.035
908.6         12.1518
908.7         12.2624
908.8         12.2423
908.9         12.1293
909           11.9384
909.1         11.8228
909.2         11.7775
909.3         11.8182
909.4         11.9351
909.5         11.9612
909.6         11.9294
909.7         11.8217
909.8         11.7832
909.9         11.7062
910           11.6943
910.1         11.7395
910.2          11.788
910.3         11.8147
910.4         11.8595
910.5         11.9224
910.6         11.8723
910.7         11.7489
910.8         11.6031
910.9         11.5373
911           11.6012
911.1         11.6948
911.2         11.7794
911.3         11.8303
911.4         11.8685
911.5         11.9774
911.6         12.1115
911.7         12.2941
911.8         12.2829
911.9         12.1415
912           12.0366
912.1         11.9271
912.2         11.8361
912.3          11.819
912.4          11.822
912.5         11.8605
912.6         11.8808
912.7         11.8507
912.8          11.829
912.9          11.823
913           11.8348
913.1         11.9349
913.2         12.0114
913.3         12.0629
913.4         12.0182
913.5         11.9707
913.6         11.9226
913.7         11.8806
913.8         11.8707
913.9         11.8488
914           11.9257
914.1          12.044
914.2         12.0749
914.3         12.0568
914.4          12.004
914.5         12.0738
914.6         12.1737
914.7         12.3174
914.8         12.3593
914.9         12.2413
915           12.1826
915.1         12.1293
915.2         12.1904
915.3         12.3159
915.4         12.3309
915.5         12.3483
915.6         12.3215
915.7         12.2901
915.8         12.3437
915.9         12.4507
916           12.5659
916.1         12.6491
916.2         12.6338
916.3         12.5881
916.4         12.5443
916.5         12.4777
916.6         12.4494
916.7         12.3622
916.8         12.4549
916.9         12.5778
917           12.5792
917.1         12.5938
917.2         12.5517
917.3         12.5301
917.4         12.5111
917.5         12.5985
917.6          12.774
917.7         12.9476
917.8         13.0655
917.9         13.0843
918           12.9589
918.1         12.8204
918.2         12.8128
918.3         12.8389
918.4         13.0061
918.5          13.134
918.6         13.1723
918.7         13.2921
918.8         13.4653
918.9         13.6395
919           13.6471
919.1         13.5983
919.2         13.4856
919.3          13.469
919.4          13.434
919.5         13.3521
919.6         13.0815
919.7         12.7412
919.8         12.6219
919.9          12.522
920           12.5211
920.1          12.631
920.2         12.7732
920.3         12.8548
920.4         12.8659
920.5         12.8557
920.6         12.9462
920.7         13.1098
920.8         13.1195
920.9          13.052
921           12.8593
921.1         12.6691
921.2         12.5574
921.3         12.5682
921.4         12.5468
921.5         12.5887
921.6         12.6221
921.7          12.609
921.8         12.6773
921.9         12.7203
922           12.7436
922.1         12.7516
922.2         12.7747
922.3         12.7669
922.4         12.6985
922.5         12.6437
922.6         12.6285
922.7         12.6885
922.8         12.6597
922.9         12.6558
923           12.7178
923.1         12.6549
923.2         12.7482
923.3          12.901
923.4         12.7821
923.5         12.6355
923.6         12.6459
923.7         12.7296
923.8         12.8252
923.9         13.0589
924           13.1929
924.1         13.2657
924.2         13.2769
924.3         13.1725
924.4         13.1454
924.5         13.0612
924.6         12.9839
924.7         12.9232
924.8         12.9011
924.9         12.9442
925           12.9737
925.1         12.9428
925.2         12.9276
925.3         12.9299
925.4         12.9003
925.5         12.9297
925.6         13.0497
925.7          13.256
925.8         13.3608
925.9         13.4146
926           13.4105
926.1         13.3442
926.2         13.3668
926.3         13.4996
926.4         13.6371
926.5          13.582
926.6         13.4701
926.7         13.4362
926.8          13.373
926.9         13.3359
927           13.2384
927.1         13.1804
927.2         13.1427
927.3          13.174
927.4         13.1467
927.5         13.0248
927.6          12.973
927.7          12.951
927.8         12.9932
927.9         12.9349
928           12.8624
928.1         12.8145
928.2         12.7498
928.3         12.7275
928.4         12.7474
928.5         12.8167
928.6         12.9217
928.7         13.0566
928.8         13.2173
928.9         13.3163
929           13.3413
929.1         13.3614
929.2         13.3661
929.3         13.3765
929.4         13.4266
929.5         13.4141
929.6         13.2436
929.7         12.9798
929.8         12.8461
929.9         12.7404
930           12.6452
930.1          12.604
930.2         12.5469
930.3          12.493
930.4         12.4402
930.5         12.4094
930.6         12.4183
930.7         12.4539
930.8         12.5089
930.9         12.5488
931           12.5776
931.1         12.6065
931.2         12.6318
931.3         12.6482
931.4         12.7256
931.5         12.7856
931.6         12.7557
931.7         12.7455
931.8         12.7513
931.9         12.6798
932           12.6983
932.1         12.7729
932.2          12.779
932.3         12.7009
932.4         12.7087
932.5         12.8001
932.6         12.9224
932.7         12.9929
932.8         13.1219
932.9         13.2539
933           13.2587
933.1          13.246
933.2         13.2424
933.3         13.2666
933.4         13.2346
933.5         13.1949
933.6         13.1445
933.7         13.1189
933.8         13.0741
933.9         13.0566
934           13.0262
934.1         13.0036
934.2         13.0406
934.3         13.0287
934.4         13.0105
934.5         12.8979
934.6         12.8096
934.7         12.7379
934.8         12.6641
934.9         12.6064
935           12.6291
935.1         12.6459
935.2         12.7191
935.3         12.8197
935.4         12.9403
935.5         13.2478
935.6         13.5569
935.7         13.7286
935.8         13.8993
935.9         13.9965
936           13.9363
936.1         13.7767
936.2         13.6761
936.3         13.7532
936.4         13.8602
936.5         13.9669
936.6         14.0433
936.7          14.171
936.8          14.335
936.9         14.5486
937           14.6018
937.1         14.4494
937.2          14.265
937.3         14.2004
937.4         14.2001
937.5         14.2494
937.6         14.2447
937.7         14.1488
937.8         14.2623
937.9         14.5163
938           14.6265
938.1         14.6769
938.2         14.6904
938.3         14.7233
938.4         14.6422
938.5          14.523
938.6         14.5318
938.7         14.5533
938.8         14.5735
938.9         14.5501
939           14.5903
939.1         14.7286
939.2         14.7888
939.3         14.7906
939.4         14.7719
939.5         14.7289
939.6         14.7099
939.7         14.6812
939.8         14.6452
939.9         14.6893
940           14.7174
940.1         14.7917
940.2         14.7984
940.3         14.7917
940.4         14.7532
940.5          14.586
940.6         14.6434
940.7          14.776
940.8         14.9399
940.9         14.8626
941           14.6653
941.1         14.6734
941.2         14.7398
941.3         14.9272
941.4         15.1018
941.5         15.3769
941.6          15.664
941.7         15.8164
941.8         15.7497
941.9          15.681
942           15.5785
942.1         15.3543
942.2         15.3132
942.3         15.3491
942.4         15.4004
942.5          15.645
942.6          15.862
942.7         15.8445
942.8         15.8931
942.9         16.1093
943           16.2871
943.1         16.4504
943.2         16.3683
943.3         16.0937
943.4         15.8015
943.5         15.5537
943.6         15.2564
943.7          14.932
943.8         14.7206
943.9          14.573
944            14.532
944.1         14.6185
944.2         14.6489
944.3         14.6511
944.4          14.683
944.5         14.7329
944.6         14.7157
944.7         14.6202
944.8         14.5258
944.9          14.433
945           14.2908
945.1         14.3518
945.2         14.4559
945.3         14.4586
945.4         14.4316
945.5         14.3231
945.6         14.1796
945.7         14.1032
945.8         14.1563
945.9          14.199
946           14.1546
946.1         14.1236
946.2         14.0544
946.3         14.0076
946.4         14.0041
946.5         14.0349
946.6           14.06
946.7         14.0029
946.8          14.027
946.9         14.1102
947           14.1312
947.1         14.1083
947.2         14.0843
947.3         14.0655
947.4         14.1028
947.5         14.1501
947.6         14.2634
947.7          14.285
947.8         14.3108
947.9         14.3007
948            14.395
948.1         14.5856
948.2         14.7042
948.3         14.7177
948.4         14.6271
948.5          14.536
948.6         14.5557
948.7         14.7528
948.8         14.8516
948.9         14.7056
949           14.5872
949.1          14.472
949.2         14.4467
949.3         14.5647
949.4         14.7474
949.5         14.9681
949.6         15.0838
949.7         15.0739
949.8         15.0815
949.9         15.0952
950           15.1674
950.1         15.2521
950.2         15.2366
950.3         15.0887
950.4         14.9176
950.5         14.8299
950.6         14.9051
950.7          15.052
950.8         15.1731
950.9         15.2667
951            15.283
951.1          15.367
951.2         15.4825
951.3         15.4866
951.4          15.534
951.5         15.6359
951.6         15.7551
951.7         15.8506
951.8         15.9449
951.9         15.8829
952           15.7928
952.1         15.8133
952.2         15.8683
952.3         16.0632
952.4         16.1857
952.5         16.2537
952.6         16.1902
952.7         16.1223
952.8         16.0627
952.9         16.0039
953           15.9414
953.1         15.8203
953.2         15.6489
953.3         15.5253
953.4         15.4035
953.5         15.3724
953.6         15.3656
953.7         15.3263
953.8         15.2595
953.9         15.1075
954           15.0098
954.1         14.9749
954.2         14.9622
954.3         14.9389
954.4         14.7533
954.5         14.5389
954.6          14.455
954.7         14.4438
954.8         14.4567
954.9         14.3364
955           14.2492
955.1         14.2896
955.2         14.3181
955.3         14.2066
955.4         14.0669
955.5         13.9438
955.6         13.8311
955.7         13.7367
955.8         13.6705
955.9         13.5848
956           13.6062
956.1         13.6805
956.2          13.634
956.3         13.6306
956.4         13.7344
956.5         13.9589
956.6         14.1367
956.7          14.319
956.8          14.554
956.9         14.9054
957           15.1406
957.1         15.2614
957.2         15.1576
957.3         15.1284
957.4         15.2664
957.5         15.3131
957.6         15.2407
957.7         15.0793
957.8         15.0173
957.9         15.1576
958           15.3076
958.1         15.3473
958.2         15.2289
958.3         15.0787
958.4         14.8865
958.5          14.763
958.6         14.6684
958.7         14.6928
958.8         14.6941
958.9         14.5537
959           14.5212
959.1         14.6193
959.2         14.7006
959.3         14.7324
959.4         14.7445
959.5         14.7621
959.6         14.7827
959.7         14.7626
959.8         14.7047
959.9         14.6778
960           14.6399
960.1         14.5969
960.2         14.6712
960.3         14.8029
960.4         14.8653
960.5         14.9577
960.6         15.0114
960.7         15.1362
960.8         15.2609
960.9         15.2775
961           15.2718
961.1         15.2477
961.2         15.3129
961.3         15.4847
961.4         15.5575
961.5         15.5413
961.6         15.4458
961.7           15.38
961.8         15.4248
961.9         15.5869
962           15.7313
962.1         15.8041
962.2         15.7634
962.3         15.7371
962.4         15.7021
962.5         15.6185
962.6         15.5412
962.7         15.3411
962.8         15.1191
962.9         14.9092
963           14.8616
963.1         15.0053
963.2         15.1229
963.3         15.2276
963.4         15.3112
963.5         15.3464
963.6         15.4054
963.7         15.4576
963.8         15.5053
963.9         15.5042
964           15.5297
964.1         15.5841
964.2         15.7989
964.3         15.9491
964.4          16.082
964.5         16.1482
964.6         16.1743
964.7          16.247
964.8          16.303
964.9         16.3248
965           16.2584
965.1         16.1967
965.2         16.0225
965.3         15.8142
965.4         15.6619
965.5          15.578
965.6         15.4905
965.7         15.4557
965.8         15.4051
965.9         15.2509
966           15.1399
966.1         15.3486
966.2         15.6483
966.3         15.7917
966.4         15.7953
966.5         15.8389
966.6         15.7365
966.7         15.5809
966.8          15.691
966.9         15.7828
967           15.8887
967.1         15.9965
967.2         16.0312
967.3         16.1343
967.4         16.2978
967.5         16.5454
967.6         16.7055
967.7         16.8041
967.8         16.8996
967.9         16.9743
968           17.1161
968.1           17.29
968.2         17.4524
968.3         17.6752
968.4          17.737
968.5          17.718
968.6         17.7001
968.7         17.8042
968.8         17.7834
968.9         17.6583
969           17.6131
969.1         17.6886
969.2         17.7924
969.3         17.7745
969.4         17.6757
969.5         17.5667
969.6         17.4324
969.7         17.2744
969.8         17.1564
969.9         16.9578
970           16.7821
970.1         16.6185
970.2         16.5109
970.3         16.2851
970.4          16.168
970.5         16.0772
970.6         15.9911
970.7         15.9848
970.8         16.0972
970.9         16.2409
971           16.1844
971.1         16.0867
971.2         15.9893
971.3         15.8651
971.4         15.8785
971.5         15.9233
971.6         15.9117
971.7         15.8767
971.8          15.797
971.9          15.635
972           15.4314
972.1         15.3403
972.2         15.3255
972.3         15.3849
972.4         15.2748
972.5         15.0152
972.6          14.773
972.7         14.6336
972.8         14.5786
972.9         14.5467
973           14.4538
973.1         14.3478
973.2         14.3086
973.3         14.3221
973.4          14.353
973.5         14.3929
973.6         14.3928
973.7         14.3408
973.8         14.3367
973.9         14.3962
974           14.4649
974.1         14.6321
974.2         14.7416
974.3         14.7362
974.4         14.7601
974.5         14.7445
974.6         14.6825
974.7         14.6002
974.8         14.6216
974.9         14.6851
975           14.7328
975.1         14.7735
975.2         14.8302
975.3           14.77
975.4         14.7291
975.5         14.8716
975.6         15.0315
975.7         15.1676
975.8          15.114
975.9         15.1092
976           15.1267
976.1         14.9889
976.2         14.8206
976.3         14.7488
976.4         14.6474
976.5         14.5668
976.6         14.4999
976.7         14.4114
976.8         14.3393
976.9         14.2732
977           14.1435
977.1         14.1089
977.2         14.1026
977.3         14.0692
977.4         14.0332
977.5         14.1093
977.6         14.1274
977.7         14.1212
977.8         14.1485
977.9         14.1962
978           14.2773
978.1         14.4245
978.2         14.5503
978.3         14.5512
978.4         14.5142
978.5         14.4762
978.6         14.4899
978.7         14.5318
978.8         14.5804
978.9         14.6776
979            14.709
979.1         14.5121
979.2         14.4581
979.3         14.5257
979.4         14.6147
979.5         14.7271
979.6          14.799
979.7         14.8743
979.8         14.7997
979.9          14.784
980           14.7426
980.1          14.719
980.2         14.6529
980.3         14.5705
980.4         14.5879
980.5         14.5866
980.6         14.6102
980.7         14.6288
980.8         14.5835
980.9         14.4885
981           14.5975
981.1         14.8195
981.2         14.9571
981.3         14.9168
981.4         14.9815
981.5         15.1201
981.6         15.2664
981.7         15.4312
981.8         15.4668
981.9         15.5447
982           15.6282
982.1          15.742
982.2         15.7658
982.3         15.5466
982.4         15.4505
982.5         15.3394
982.6         15.2222
982.7         15.2185
982.8         15.2105
982.9         15.2171
983           15.0893
983.1         14.8454
983.2         14.6343
983.3         14.6135
983.4         14.6405
983.5         14.5923
983.6         14.5111
983.7         14.4556
983.8         14.4102
983.9         14.3194
984           14.2123
984.1         14.1354
984.2          14.064
984.3         14.0697
984.4         14.0099
984.5         13.9623
984.6         14.0084
984.7         14.1304
984.8         14.1128
984.9         14.0792
985           14.1042
985.1         14.2118
985.2         14.3087
985.3         14.3997
985.4         14.5418
985.5         14.4719
985.6          14.414
985.7          14.443
985.8         14.6439
985.9         14.8671
986            14.858
986.1          14.915
986.2         14.9498
986.3         14.9627
986.4         14.9749
986.5         14.8831
986.6         14.8504
986.7         14.8111
986.8         14.7703
986.9         14.6194
987           14.4675
987.1         14.3232
987.2         14.3245
987.3         14.3821
987.4         14.3691
987.5         14.3379
987.6         14.3477
987.7         14.3005
987.8         14.2648
987.9         14.4482
988           14.5819
988.1         14.7119
988.2         14.7775
988.3          14.668
988.4         14.6925
988.5         14.8087
988.6         14.8799
988.7         14.7993
988.8         14.6247
988.9         14.4738
989           14.5199
989.1          14.609
989.2         14.6196
989.3         14.7137
989.4           14.81
989.5         14.8352
989.6         14.8794
989.7         14.9203
989.8         14.8982
989.9           14.85
990           14.8881
990.1         14.9925
990.2         14.9198
990.3         14.7752
990.4         14.6885
990.5         14.6114
990.6         14.6628
990.7         14.8457
990.8         14.8983
990.9         14.7576
991            14.529
991.1          14.412
991.2         14.4419
991.3         14.3572
991.4         14.2036
991.5         14.1023
991.6         14.0023
991.7         13.9349
991.8         13.8399
991.9         13.8277
992            13.806
992.1         13.8374
992.2         13.9082
992.3         14.0222
992.4         14.0364
992.5         14.0141
992.6         13.9886
992.7         13.8984
992.8         13.9575
992.9         14.1098
993           14.2577
993.1         14.2911
993.2         14.2584
993.3         14.2768
993.4          14.316
993.5         14.3252
993.6         14.3471
993.7         14.3445
993.8          14.391
993.9         14.5405
994           14.6973
994.1         14.7948
994.2         14.8118
994.3         14.8142
994.4         14.8383
994.5         14.9374
994.6         15.0093
994.7         15.0759
994.8         15.1481
994.9         15.2175
995           15.3097
995.1         15.5371
995.2         15.7012
995.3         15.7427
995.4         15.8497
995.5         15.9239
995.6          15.979
995.7         15.9836
995.8         15.9143
995.9         15.8262
996           15.8619
996.1         16.0258
996.2         16.1281
996.3         16.1983
996.4         16.1372
996.5         16.1183
996.6          16.121
996.7         16.0884
996.8         16.0554
996.9         16.0321
997           15.9232
997.1          15.718
997.2         15.6321
997.3         15.6485
997.4         15.7941
997.5         15.8048
997.6         15.7856
997.7         15.7793
997.8         15.8131
997.9         15.9057
998           16.0166
998.1         16.2553
998.2         16.3404
998.3          16.361
998.4         16.3988
998.5         16.4802
998.6         16.4742
998.7         16.3572
998.8         16.1816
998.9         15.9624
999           15.8542
999.1         15.7985
999.2         15.7195
999.3         15.6658
999.4         15.6511
999.5         15.6482
999.6         15.6761
999.7         15.6685
999.8         15.7154
999.9         15.7558
1000          15.6319
1000.1        15.4259
1000.2        15.2882
1000.3        15.1974
1000.4        15.1411
1000.5        15.1511
1000.6        15.1049
1000.7        15.2044
1000.8        15.3343
1000.9        15.4578
1001          15.4812
1001.1        15.5256
1001.2        15.5805
1001.3        15.5688
1001.4        15.5684
1001.5        15.5313
1001.6        15.4952
1001.7        15.4396
1001.8        15.4298
1001.9        15.4214
1002          15.4044
1002.1         15.515
1002.2        15.6133
1002.3        15.7662
1002.4         15.856
1002.5        15.8848
1002.6        15.8336
1002.7        15.8239
1002.8        15.8148
1002.9        15.8043
1003          15.7444
1003.1        15.7241
1003.2        15.6894
1003.3        15.6418
1003.4        15.5899
1003.5        15.5056
1003.6        15.4083
1003.7        15.3416
1003.8        15.3466
1003.9        15.3776
1004          15.4183
1004.1        15.5227
1004.2        15.6975
1004.3         15.839
1004.4        15.9032
1004.5        15.9239
1004.6        16.0088
1004.7        15.9757
1004.8        15.9511
1004.9        15.9659
1005          15.9908
1005.1        15.8818
1005.2        15.8762
1005.3        15.9424
1005.4        15.9337
1005.5        15.9485
1005.6         15.953
1005.7        15.9921
1005.8          15.93
1005.9        15.8206
1006          15.7617
1006.1        15.6877
1006.2        15.6326
1006.3        15.7384
1006.4        15.8058
1006.5        15.7191
1006.6        15.6729
1006.7        15.6061
1006.8        15.5914
1006.9        15.6885
1007          15.7296
1007.1        15.6176
1007.2        15.4431
1007.3        15.2017
1007.4        15.0179
1007.5        14.8273
1007.6        14.6718
1007.7          14.67
1007.8        14.7063
1007.9        14.6311
1008          14.5811
1008.1        14.4985
1008.2        14.5352
1008.3         14.707
1008.4        14.8056
1008.5        14.8024
1008.6        14.7945
1008.7        14.7393
1008.8        14.7541
1008.9        14.8778
1009          14.9723
1009.1        14.9893
1009.2        15.0737
1009.3        15.2587
1009.4        15.4026
1009.5        15.4441
1009.6        15.4452
1009.7        15.3935
1009.8        15.3423
1009.9        15.3323
1010          15.3459
1010.1        15.2277
1010.2        15.1903
1010.3        15.2371
1010.4        15.2711
1010.5        15.2721
1010.6         15.258
1010.7        15.3597
1010.8        15.4556
1010.9        15.5381
1011          15.4706
1011.1        15.4863
1011.2        15.4499
1011.3        15.3738
1011.4        15.2981
1011.5        15.1852
1011.6        15.1648
1011.7        15.0448
1011.8        14.9992
1011.9        15.0685
1012          15.2069
1012.1        15.3797
1012.2        15.5473
1012.3        15.7011
1012.4        15.8342
1012.5        15.9105
1012.6        16.0267
1012.7        16.1456
1012.8        16.2097
1012.9        16.2126
1013           16.218
1013.1        16.2058
1013.2        16.1629
1013.3        16.1213
1013.4        16.1057
1013.5         16.138
1013.6        16.1437
1013.7        16.1356
1013.8        16.2034
1013.9        16.3759
1014          16.5294
1014.1         16.588
1014.2        16.6558
1014.3        16.6417
1014.4        16.5332
1014.5        16.3272
1014.6        16.2062
1014.7        16.0639
1014.8        15.9898
1014.9        15.9522
1015          15.9145
1015.1        15.8954
1015.2        15.8171
1015.3        15.7787
1015.4        15.6953
1015.5         15.701
1015.6         15.658
1015.7        15.5654
1015.8        15.5353
1015.9        15.5482
1016          15.4936
1016.1         15.478
1016.2         15.489
1016.3        15.4663
1016.4        15.4019
1016.5         15.449
1016.6        15.5557
1016.7        15.6532
1016.8        15.6908
1016.9        15.6734
1017          15.6154
1017.1        15.5353
1017.2        15.4916
1017.3        15.4234
1017.4        15.3988
1017.5        15.3718
1017.6         15.484
1017.7        15.6072
1017.8        15.7311
1017.9        15.8292
1018          15.7931
1018.1        15.7379
1018.2        15.7703
1018.3        15.8982
1018.4        16.0131
1018.5        16.0733
1018.6        16.0581
1018.7        15.9682
1018.8        15.9862
1018.9        15.9517
1019          15.9611
1019.1        15.9768
1019.2        16.0064
1019.3        15.9988
1019.4        15.9673
1019.5        15.9531
1019.6        15.8904
1019.7        15.8665
1019.8        16.0115
1019.9        16.1827
1020          16.3523
1020.1        16.4476
1020.2        16.4381
1020.3        16.3341
1020.4        16.3709
1020.5        16.4412
1020.6        16.5176
1020.7        16.5212
1020.8        16.4266
1020.9        16.3149
1021          16.2311
1021.1        16.1754
1021.2        16.0399
1021.3        15.9424
1021.4        15.9442
1021.5        15.9964
1021.6        16.0435
1021.7        16.0524
1021.8        15.9212
1021.9        15.6623
1022          15.5625
1022.1        15.5779
1022.2          15.64
1022.3        15.7403
1022.4        15.8113
1022.5        15.8788
1022.6        15.8611
1022.7          15.87
1022.8        15.8466
1022.9        15.8493
1023          15.8171
1023.1        15.5981
1023.2        15.4193
1023.3        15.2173
1023.4        15.0969
1023.5        15.1068
1023.6        15.2276
1023.7        15.3702
1023.8        15.5813
1023.9        15.8106
1024          15.9076
1024.1        15.9009
1024.2        15.9042
1024.3        15.9053
1024.4        15.8757
1024.5        15.8217
1024.6         15.834
1024.7        15.8531
1024.8        15.9332
1024.9        16.1181
1025          16.2934
1025.1        16.5092
1025.2        16.7078
1025.3        16.7697
1025.4        16.8636
1025.5        17.0407
1025.6        17.0223
1025.7        16.9611
1025.8         16.857
1025.9        16.8088
1026          16.7542
1026.1        16.8044
1026.2        16.9712
1026.3        17.3059
1026.4        17.5422
1026.5        17.7644
1026.6        17.8877
1026.7        18.0168
1026.8        17.9972
1026.9        17.8979
1027          17.9681
1027.1        17.9436
1027.2        17.9683
1027.3        17.9512
1027.4        17.8703
1027.5         17.832
1027.6        17.7946
1027.7        17.8264
1027.8        17.9451
1027.9        17.9515
1028          17.8891
1028.1        17.8645
1028.2        17.8335
1028.3        17.7162
1028.4        17.5162
1028.5        17.2208
1028.6        17.0459
1028.7        16.9709
1028.8        17.0604
1028.9        17.1581
1029           17.241
1029.1        17.4203
1029.2        17.5291
1029.3        17.6163
1029.4        17.5767
1029.5        17.5076
1029.6        17.3914
1029.7        17.3025
1029.8         17.296
1029.9        17.2001
1030          17.0455
1030.1        16.9065
1030.2        16.6956
1030.3        16.5216
1030.4        16.3484
1030.5        16.2092
1030.6        16.1713
1030.7        16.0242
1030.8        15.8969
1030.9        15.8247
1031          15.7803
1031.1        15.6886
1031.2         15.631
1031.3        15.5615
1031.4        15.5609
1031.5        15.5923
1031.6        15.6521
1031.7        15.7177
1031.8        15.8246
1031.9        15.9567
1032          15.9007
1032.1        15.7448
1032.2        15.6639
1032.3        15.6393
1032.4        15.6862
1032.5        15.7517
1032.6        15.7316
1032.7        15.6224
1032.8        15.5418
1032.9        15.6176
1033          15.6975
1033.1        15.7741
1033.2        15.8689
1033.3        16.0906
1033.4        16.3268
1033.5         16.586
1033.6        16.7015
1033.7        16.7409
1033.8        16.8018
1033.9        16.9133
1034          16.9074
1034.1        16.7958
1034.2        16.7524
1034.3        16.6373
1034.4        16.6121
1034.5        16.6797
1034.6        16.6564
1034.7         16.606
1034.8        16.5718
1034.9        16.4878
1035          16.3698
1035.1        16.2656
1035.2        16.2046
1035.3        16.1553
1035.4        16.0615
1035.5        15.9817
1035.6        15.9591
1035.7        16.0188
1035.8        16.0684
1035.9        16.1339
1036          16.1641
1036.1        16.1841
1036.2        16.2514
1036.3        16.3575
1036.4        16.4649
1036.5        16.5632
1036.6        16.5697
1036.7        16.5276
1036.8        16.5464
1036.9        16.5202
1037          16.4754
1037.1        16.5009
1037.2        16.5179
1037.3        16.4999
1037.4        16.5162
1037.5        16.4892
1037.6        16.4264
1037.7        16.3105
1037.8        16.3082
1037.9        16.4206
1038          16.4879
1038.1        16.5858
1038.2         16.647
1038.3        16.7502
1038.4        16.7477
1038.5        16.7498
1038.6        16.6953
1038.7        16.5779
1038.8        16.5388
1038.9        16.5946
1039          16.6318
1039.1        16.5531
1039.2         16.423
1039.3        16.3326
1039.4          16.21
1039.5        16.1453
1039.6        16.0251
1039.7        15.9034
1039.8        15.7936
1039.9         15.715
1040          15.6359
1040.1        15.5787
1040.2        15.5018
1040.3        15.4836
1040.4        15.4965
1040.5        15.4674
1040.6        15.4844
1040.7         15.613
1040.8        15.7196
1040.9         15.828
1041          15.8892
1041.1        15.9338
1041.2        16.0017
1041.3        16.0781
1041.4        16.1818
1041.5        16.2783
1041.6        16.3754
1041.7        16.4064
1041.8        16.6027
1041.9        16.8104
1042          16.9371
1042.1        17.0898
1042.2        17.2514
1042.3        17.3482
1042.4        17.3684
1042.5        17.3375
1042.6         17.304
1042.7        17.2449
1042.8        17.1623
1042.9        17.2033
1043           17.285
1043.1        17.2694
1043.2        17.2057
1043.3        17.2557
1043.4        17.3151
1043.5        17.4478
1043.6        17.4877
1043.7        17.3609
1043.8        17.3358
1043.9        17.3465
1044          17.2188
1044.1        16.9717
1044.2         16.803
1044.3        16.7175
1044.4        16.5458
1044.5        16.4453
1044.6        16.3896
1044.7        16.2617
1044.8        16.0566
1044.9        15.8322
1045          15.7604
1045.1        15.7324
1045.2        15.6583
1045.3        15.6318
1045.4        15.5215
1045.5        15.4066
1045.6        15.3214
1045.7        15.3284
1045.8         15.373
1045.9        15.5007
1046          15.6356
1046.1         15.802
1046.2        15.9163
1046.3        15.8581
1046.4        15.7529
1046.5        15.6516
1046.6        15.7141
1046.7        15.8128
1046.8        15.9849
1046.9        16.0646
1047          16.1019
1047.1        16.2184
1047.2        16.2325
1047.3        16.0888
1047.4        15.9208
1047.5        15.8593
1047.6         15.947
1047.7        16.0104
1047.8        15.9734
1047.9         15.786
1048          15.6841
1048.1        15.6257
1048.2        15.6834
1048.3        15.8235
1048.4        15.9779
1048.5        16.0863
1048.6        16.1575
1048.7        16.2343
1048.8         16.303
1048.9        16.4316
1049          16.5076
1049.1        16.5143
1049.2        16.5858
1049.3        16.7763
1049.4        16.9163
1049.5        16.9567
1049.6        16.8632
1049.7        16.7653
1049.8          16.77
1049.9        16.9101
1050             17.1
1050.1        17.3032
1050.2        17.3684
1050.3         17.393
1050.4        17.4897
1050.5        17.5725
1050.6        17.5461
1050.7        17.5089
1050.8        17.5647
1050.9        17.7091
1051          17.8717
1051.1        18.0667
1051.2        18.1291
1051.3        18.1546
1051.4        18.2729
1051.5        18.3827
1051.6        18.4387
1051.7        18.4583
1051.8         18.425
1051.9        18.3055
1052          18.1591
1052.1        18.1795
1052.2        18.3265
1052.3        18.5225
1052.4        18.8493
1052.5         19.106
1052.6        19.2107
1052.7        19.1627
1052.8        19.0862
1052.9        19.1385
1053          19.2214
1053.1        19.3279
1053.2         19.287
1053.3        19.0362
1053.4        18.8808
1053.5        18.6642
1053.6         18.391
1053.7         18.111
1053.8        18.0481
1053.9        18.0068
1054          17.9589
1054.1        18.0141
1054.2        18.0424
1054.3        18.1718
1054.4        18.2351
1054.5        18.2405
1054.6        18.2394
1054.7        18.2588
1054.8        18.1666
1054.9        18.0328
1055          18.0233
1055.1        17.9655
1055.2        17.8959
1055.3        17.8824
1055.4        17.9524
1055.5        17.9162
1055.6         17.819
1055.7        17.6957
1055.8        17.6375
1055.9        17.6194
1056          17.5029
1056.1        17.4212
1056.2        17.2643
1056.3        17.2716
1056.4        17.2113
1056.5        17.0835
1056.6        17.0463
1056.7        17.1503
1056.8        17.1144
1056.9        17.0756
1057          17.0223
1057.1        16.8953
1057.2        16.9071
1057.3        16.9981
1057.4         16.937
1057.5        16.8738
1057.6        16.8146
1057.7        16.7395
1057.8        16.7304
1057.9        16.6806
1058          16.5754
1058.1        16.4962
1058.2        16.5109
1058.3        16.5991
1058.4        16.7791
1058.5         16.748
1058.6        16.7801
1058.7        16.8728
1058.8        16.9203
1058.9        16.8621
1059          16.9356
1059.1        16.9875
1059.2        16.9709
1059.3        16.9489
1059.4        16.9865
1059.5        17.1778
1059.6        17.3424
1059.7        17.2519
1059.8        17.1682
1059.9        17.1976
1060          17.2837
1060.1        17.3847
1060.2         17.469
1060.3        17.4518
1060.4        17.3648
1060.5        17.3192
1060.6        17.2644
1060.7        17.3114
1060.8        17.2356
1060.9        16.9444
1061          16.7487
1061.1        16.6091
1061.2        16.5755
1061.3        16.6291
1061.4        16.5683
1061.5        16.4681
1061.6        16.4365
1061.7        16.4746
1061.8        16.5406
1061.9        16.6893
1062          16.7544
1062.1        16.6928
1062.2        16.6586
1062.3        16.6888
1062.4        16.7004
1062.5        16.6156
1062.6        16.5974
1062.7        16.6655
1062.8        16.7487
1062.9        16.8168
1063          16.8163
1063.1        16.7557
1063.2        16.6758
1063.3        16.5336
1063.4        16.4045
1063.5        16.4292
1063.6        16.5459
1063.7        16.6558
1063.8        16.6867
1063.9         16.721
1064          16.7138
1064.1        16.7137
1064.2        16.8575
1064.3        17.0745
1064.4        17.1066
1064.5        17.0438
1064.6        17.0275
1064.7        17.0459
1064.8        17.0685
1064.9        17.0423
1065          17.0872
1065.1        17.1974
1065.2        17.3127
1065.3        17.3679
1065.4        17.3872
1065.5        17.3837
1065.6        17.3818
1065.7        17.3526
1065.8        17.2833
1065.9        17.2017
1066          17.1632
1066.1         17.214
1066.2        17.1961
1066.3        17.1554
1066.4        17.1466
1066.5        17.1627
1066.6        17.2274
1066.7        17.2962
1066.8        17.2765
1066.9        17.2698
1067          17.1861
1067.1        17.0885
1067.2        17.0828
1067.3        17.0616
1067.4        16.9743
1067.5        16.8583
1067.6        16.8062
1067.7        16.7608
1067.8        16.7252
1067.9        16.7384
1068          16.8749
1068.1        17.0001
1068.2        17.0861
1068.3        17.1409
1068.4        17.2322
1068.5        17.3536
1068.6        17.4229
1068.7        17.5516
1068.8        17.4415
1068.9        17.2541
1069          17.1252
1069.1        17.0735
1069.2         17.084
1069.3        17.0473
1069.4        16.9495
1069.5        16.8644
1069.6        16.8504
1069.7        16.8866
1069.8        16.8377
1069.9        16.8906
1070          16.8597
1070.1        16.7313
1070.2        16.6383
1070.3        16.6114
1070.4        16.6961
1070.5        16.8201
1070.6        16.7957
1070.7         16.733
1070.8        16.6157
1070.9        16.5184
1071          16.4385
1071.1         16.416
1071.2        16.4287
1071.3        16.5203
1071.4        16.6936
1071.5        16.8242
1071.6        16.8075
1071.7        16.7367
1071.8          16.68
1071.9        16.7292
1072          16.7504
1072.1        16.7337
1072.2        16.7773
1072.3        16.7509
1072.4        16.7549
1072.5        16.7936
1072.6        16.9131
1072.7        17.0161
1072.8        16.9763
1072.9        16.9613
1073          16.9787
1073.1        16.9442
1073.2        16.8701
1073.3         16.603
1073.4        16.4264
1073.5        16.2725
1073.6        16.1514
1073.7        16.0492
1073.8        16.0505
1073.9        16.1433
1074          16.2157
1074.1         16.292
1074.2        16.2573
1074.3        16.2373
1074.4        16.2354
1074.5        16.2914
1074.6        16.3777
1074.7        16.2908
1074.8        16.2497
1074.9        16.2424
1075          16.3383
1075.1        16.4429
1075.2        16.4895
1075.3        16.5681
1075.4        16.6542
1075.5        16.7679
1075.6        16.9324
1075.7        17.1335
1075.8        17.2108
1075.9        17.0859
1076          16.8904
1076.1        16.7687
1076.2        16.6172
1076.3        16.4367
1076.4        16.4083
1076.5        16.4656
1076.6        16.4555
1076.7        16.4951
1076.8        16.5528
1076.9        16.5182
1077          16.4846
1077.1         16.403
1077.2         16.327
1077.3        16.3279
1077.4        16.3232
1077.5          16.38
1077.6        16.4698
1077.7        16.5219
1077.8        16.3804
1077.9        16.2611
1078          16.2705
1078.1        16.2763
1078.2        16.2895
1078.3        16.3711
1078.4        16.4534
1078.5        16.4761
1078.6        16.5528
1078.7        16.7288
1078.8        16.9107
1078.9        17.1559
1079          17.2489
1079.1        17.2374
1079.2        17.0638
1079.3        16.7848
1079.4        16.6117
1079.5        16.4284
1079.6        16.3882
1079.7        16.4846
1079.8        16.6689
1079.9        16.8255
1080          16.9048
1080.1        17.0108
1080.2        17.0832
1080.3        17.3475
1080.4        17.5048
1080.5         17.667
1080.6        17.8915
1080.7         18.128
1080.8        18.1784
1080.9        18.0083
1081          17.8001
1081.1        17.5192
1081.2        17.3426
1081.3         17.197
1081.4          17.05
1081.5         16.886
1081.6        16.6754
1081.7        16.5996
1081.8        16.5528
1081.9        16.5495
1082          16.5007
1082.1        16.4089
1082.2        16.4681
1082.3        16.5836
1082.4         16.501
1082.5        16.2585
1082.6         16.106
1082.7        16.1094
1082.8        16.1275
1082.9        16.1562
1083          16.0904
1083.1        16.0198
1083.2        16.0735
1083.3        16.1929
1083.4         16.264
1083.5        16.3649
1083.6        16.3455
1083.7        16.3383
1083.8        16.3746
1083.9        16.4035
1084          16.4867
1084.1          16.46
1084.2        16.4571
1084.3        16.4943
1084.4        16.5384
1084.5        16.5698
1084.6        16.6039
1084.7        16.6737
1084.8          16.68
1084.9        16.6478
1085          16.6979
1085.1        16.7406
1085.2        16.7128
1085.3        16.6662
1085.4        16.7216
1085.5        16.8039
1085.6        16.8832
1085.7        16.9417
1085.8        16.9761
1085.9        17.0548
1086          17.1921
1086.1        17.3319
1086.2        17.4219
1086.3        17.3744
1086.4        17.3653
1086.5        17.3441
1086.6        17.3814
1086.7        17.4503
1086.8        17.4948
1086.9        17.4834
1087          17.5568
1087.1        17.6768
1087.2        17.8697
1087.3         18.169
1087.4        18.4459
1087.5        18.7942
1087.6        19.0182
1087.7        19.0628
1087.8        18.8778
1087.9        18.5853
1088          18.4922
1088.1        18.4857
1088.2        18.3975
1088.3         18.318
1088.4        18.2445
1088.5         18.182
1088.6         18.149
1088.7         18.138
1088.8        18.0399
1088.9        17.9594
1089          17.9521
1089.1        18.0458
1089.2        18.0812
1089.3        18.0116
1089.4        17.9363
1089.5        17.8692
1089.6        17.8126
1089.7        17.6663
1089.8        17.5258
1089.9        17.4629
1090          17.4453
1090.1        17.4123
1090.2        17.3654
1090.3        17.2401
1090.4        17.1661
1090.5        17.2083
1090.6        17.2192
1090.7        17.2176
1090.8        17.2203
1090.9        17.2158
1091          17.2565
1091.1        17.2946
1091.2        17.3241
1091.3         17.294
1091.4        17.2931
1091.5        17.3493
1091.6        17.3804
1091.7        17.4304
1091.8        17.4749
1091.9        17.4522
1092          17.4687
1092.1         17.564
1092.2        17.6061
1092.3        17.5322
1092.4        17.5486
1092.5        17.6925
1092.6        17.8358
1092.7        17.8886
1092.8        17.8372
1092.9        17.7138
1093          17.6616
1093.1        17.6131
1093.2        17.5116
1093.3        17.3607
1093.4        17.1454
1093.5        17.0007
1093.6        17.0334
1093.7        17.0757
1093.8        17.1494
1093.9        17.1536
1094          17.0732
1094.1         17.042
1094.2        16.9734
1094.3        16.7555
1094.4        16.6325
1094.5        16.7458
1094.6        16.8008
1094.7        16.9396
1094.8        17.0438
1094.9        17.1348
1095          17.1933
1095.1        17.2298
1095.2        17.3159
1095.3        17.4694
1095.4        17.6171
1095.5        17.7906
1095.6        17.9309
1095.7        18.0212
1095.8        18.0844
1095.9        18.0669
1096          18.0979
1096.1        18.1921
1096.2        18.2924
1096.3        18.3345
1096.4        18.3376
1096.5        18.2881
1096.6        18.2431
1096.7         18.378
1096.8        18.4949
1096.9        18.6741
1097          18.7811
1097.1        18.8107
1097.2        18.7922
1097.3        18.7227
1097.4        18.6806
1097.5        18.5919
1097.6        18.4939
1097.7        18.3848
1097.8         18.337
1097.9        18.3193
1098          18.3625
1098.1        18.3874
1098.2        18.3631
1098.3        18.2777
1098.4        18.2509
1098.5        18.2349
1098.6        18.2305
1098.7        18.2201
1098.8        18.2551
1098.9        18.4026
1099          18.4721
1099.1        18.4979
1099.2        18.7337
1099.3         19.129
1099.4        19.3557
1099.5         19.344
1099.6        19.1607
1099.7        18.9951
1099.8        18.9247
1099.9        18.9364
1100          18.9431
1100.1         18.985
1100.2        19.0146
1100.3        19.0389
1100.4        19.0367
1100.5        19.0342
1100.6        18.9894
1100.7        18.8714
1100.8        18.7683
1100.9        18.8893
1101          18.9397
1101.1        19.0393
1101.2        19.0749
1101.3        18.9788
1101.4        18.8942
1101.5        18.9172
1101.6        19.0114
1101.7        19.2396
1101.8        19.2538
1101.9        19.1615
1102          19.1111
1102.1        19.2037
1102.2        19.2672
1102.3        19.4733
1102.4         19.492
1102.5        19.2919
1102.6        19.0428
1102.7        18.7245
1102.8        18.5356
1102.9        18.3739
1103          18.1639
1103.1        17.9088
1103.2        17.6625
1103.3        17.3723
1103.4        17.2923
1103.5        17.3725
1103.6        17.3823
1103.7        17.3201
1103.8        17.1568
1103.9        17.0805
1104          17.0233
1104.1         16.973
1104.2        16.9238
1104.3        16.8522
1104.4        16.8255
1104.5        16.8536
1104.6         16.918
1104.7        16.9035
1104.8        16.8758
1104.9        16.8948
1105          16.9043
1105.1        16.9996
1105.2        17.1218
1105.3        17.2428
1105.4        17.4169
1105.5        17.5567
1105.6        17.7386
1105.7        17.8537
1105.8         17.812
1105.9        17.7349
1106          17.7562
1106.1        17.8808
1106.2        17.9857
1106.3        18.0158
1106.4        18.0197
1106.5        17.8298
1106.6        17.5806
1106.7        17.3174
1106.8        17.2597
1106.9        17.2569
1107          17.2794
1107.1        17.3063
1107.2        17.2567
1107.3        17.1366
1107.4        17.0892
1107.5        17.1819
1107.6        17.2245
1107.7        17.2374
1107.8        17.2051
1107.9        17.1874
1108          17.2156
1108.1        17.1538
1108.2        17.0466
1108.3        16.9718
1108.4        16.9868
1108.5        17.0983
1108.6        17.1688
1108.7        17.2183
1108.8        17.1895
1108.9         17.239
1109          17.3254
1109.1        17.3545
1109.2        17.3572
1109.3        17.2668
1109.4         17.303
1109.5        17.4579
1109.6        17.5563
1109.7        17.5994
1109.8        17.6272
1109.9        17.6618
1110          17.7079
1110.1        17.6612
1110.2        17.6155
1110.3        17.4758
1110.4        17.3632
1110.5        17.2483
1110.6        17.2025
1110.7        17.2378
1110.8        17.3156
1110.9        17.3373
1111          17.3744
1111.1        17.4669
1111.2        17.5805
1111.3        17.8147
1111.4        17.9113
1111.5        17.8814
1111.6        17.7921
1111.7        17.6873
1111.8        17.6703
1111.9        17.5938
1112          17.5153
1112.1        17.5398
1112.2        17.5974
1112.3        17.6714
1112.4        17.7639
1112.5        17.8002
1112.6        17.8101
1112.7        17.8273
1112.8         17.919
1112.9        18.0368
1113           18.027
1113.1        17.9196
1113.2        17.8076
1113.3        17.7432
1113.4        17.6279
1113.5        17.5635
1113.6        17.6013
1113.7        17.6588
1113.8        17.8268
1113.9         18.114
1114          18.2874
1114.1        18.3345
1114.2        18.4523
1114.3        18.6674
1114.4        18.7871
1114.5         18.862
1114.6        18.9009
1114.7        18.8613
1114.8        18.8198
1114.9        18.7675
1115          18.6251
1115.1        18.3514
1115.2        18.0937
1115.3        18.0126
1115.4        17.9299
1115.5        17.8176
1115.6        17.6411
1115.7        17.4223
1115.8        17.2733
1115.9        17.1908
1116          17.1447
1116.1        17.1906
1116.2        17.2419
1116.3        17.2269
1116.4         17.202
1116.5        17.1179
1116.6        17.1296
1116.7        17.1934
1116.8        17.2388
1116.9         17.306
1117          17.3171
1117.1         17.333
1117.2         17.319
1117.3        17.2141
1117.4         17.199
1117.5        17.2725
1117.6        17.3653
1117.7        17.5325
1117.8        17.7377
1117.9        17.9476
1118          18.0575
1118.1        18.0949
1118.2        18.0575
1118.3        18.1049
1118.4        18.1127
1118.5        18.1499
1118.6        18.2952
1118.7         18.516
1118.8        18.6717
1118.9        18.5587
1119          18.4472
1119.1        18.4871
1119.2        18.6783
1119.3        18.8164
1119.4        18.7742
1119.5        18.7338
1119.6        18.6678
1119.7        18.6472
1119.8         18.678
1119.9        18.6293
1120          18.5402
1120.1        18.5674
1120.2        18.5328
1120.3        18.4828
1120.4         18.406
1120.5        18.3721
1120.6         18.458
1120.7        18.5463
1120.8        18.5723
1120.9        18.5978
1121          18.6044
1121.1         18.725
1121.2         18.843
1121.3        18.8883
1121.4         18.927
1121.5         19.019
1121.6        19.0549
1121.7        19.0846
1121.8        19.0564
1121.9        19.0054
1122          18.9901
1122.1        19.0622
1122.2        18.9811
1122.3        18.9428
1122.4        18.9692
1122.5        18.9435
1122.6        18.9588
1122.7        19.0457
1122.8        19.1121
1122.9        19.1811
1123          19.2544
1123.1        19.2257
1123.2        19.1277
1123.3        18.8469
1123.4        18.7136
1123.5        18.7018
1123.6         18.668
1123.7         18.617
1123.8        18.5168
1123.9        18.5584
1124           18.639
1124.1        18.6362
1124.2        18.6183
1124.3        18.5242
1124.4        18.4496
1124.5        18.4869
1124.6        18.5295
1124.7        18.4628
1124.8        18.4308
1124.9        18.4837
1125          18.5221
1125.1        18.4802
1125.2        18.3993
1125.3        18.3529
1125.4        18.3273
1125.5        18.3014
1125.6        18.2813
1125.7        18.2432
1125.8        18.1731
1125.9        18.1832
1126          18.2388
1126.1        18.3379
1126.2         18.366
1126.3        18.2927
1126.4        18.2993
1126.5        18.3472
1126.6         18.391
1126.7        18.5364
1126.8        18.6642
1126.9        18.7443
1127          18.8274
1127.1        18.8747
1127.2        18.9206
1127.3        19.0263
1127.4        19.0175
1127.5        19.0351
1127.6        19.0815
1127.7        19.2154
1127.8        19.2564
1127.9        19.1701
1128          18.9414
1128.1        18.7971
1128.2        18.8223
1128.3        18.7876
1128.4        18.7921
1128.5        18.8042
1128.6        18.7926
1128.7        18.8725
1128.8        19.0093
1128.9        19.1147
1129          19.2363
1129.1        19.2647
1129.2         19.188
1129.3        19.0733
1129.4        19.0276
1129.5        19.0512
1129.6        19.1353
1129.7        19.2461
1129.8         19.455
1129.9        19.6141
1130          19.6005
1130.1        19.6106
1130.2        19.7246
1130.3        19.8109
1130.4        19.7743
1130.5        19.8207
1130.6        20.0221
1130.7        20.1002
1130.8        20.0679
1130.9        19.9674
1131          19.8951
1131.1        19.8016
1131.2        19.7655
1131.3         19.853
1131.4        19.9466
1131.5         19.961
1131.6        20.0044
1131.7        20.2809
1131.8         20.454
1131.9        20.5904
1132          20.6965
1132.1        20.7915
1132.2        20.7503
1132.3        20.6451
1132.4        20.5775
1132.5        20.5576
1132.6        20.6264
1132.7        20.5849
1132.8         20.513
1132.9        20.3964
1133          20.1343
1133.1        19.8618
1133.2        19.7575
1133.3        19.7354
1133.4        19.7419
1133.5        19.7018
1133.6        19.6311
1133.7        19.6236
1133.8        19.5742
1133.9        19.5231
1134          19.5014
1134.1        19.3354
1134.2        19.2277
1134.3        19.2709
1134.4        19.4602
1134.5        19.4574
1134.6        19.4936
1134.7        19.5715
1134.8        19.6207
1134.9        19.5305
1135          19.5363
1135.1        19.6219
1135.2        19.5935
1135.3          19.59
1135.4        19.5671
1135.5        19.4391
1135.6         19.243
1135.7        19.1258
1135.8         19.213
1135.9        19.2259
1136          19.2254
1136.1        19.2241
1136.2         19.132
1136.3        18.7879
1136.4        18.5746
1136.5        18.5317
1136.6        18.5333
1136.7        18.5893
1136.8        18.6634
1136.9        18.7393
1137          18.8913
1137.1         19.103
1137.2        19.2478
1137.3        19.3197
1137.4        19.3166
1137.5        19.2604
1137.6        19.2707
1137.7        19.4417
1137.8        19.5936
1137.9        19.7282
1138          19.9879
1138.1        20.3432
1138.2        20.5591
1138.3        20.6016
1138.4        20.7035
1138.5          20.74
1138.6        20.8665
1138.7        21.0939
1138.8        21.2062
1138.9         21.353
1139          21.5972
1139.1        21.7948
1139.2        21.8484
1139.3        21.8384
1139.4        21.8446
1139.5        21.8721
1139.6        21.7734
1139.7        21.6188
1139.8        21.4474
1139.9        21.3306
1140          21.2926
1140.1        21.1684
1140.2        21.0966
1140.3        21.1501
1140.4        21.2004
1140.5        21.2903
1140.6        21.3299
1140.7        21.3278
1140.8        21.1615
1140.9        20.8075
1141          20.6025
1141.1        20.3617
1141.2        20.1281
1141.3        20.0719
1141.4        20.0967
1141.5        20.1391
1141.6        20.1119
1141.7        20.0177
1141.8        20.0449
1141.9        20.0636
1142          19.9714
1142.1        19.8258
1142.2        19.7653
1142.3        19.5948
1142.4        19.4391
1142.5        19.3648
1142.6        19.3527
1142.7        19.2763
1142.8        19.2683
1142.9        19.2885
1143          19.2884
1143.1        19.3649
1143.2        19.4104
1143.3        19.4565
1143.4        19.5222
1143.5        19.5793
1143.6        19.4661
1143.7        19.2568
1143.8        19.0419
1143.9         18.941
1144          18.9882
1144.1        19.0984
1144.2        19.3068
1144.3         19.443
1144.4        19.4454
1144.5        19.4136
1144.6         19.334
1144.7        19.1921
1144.8        19.2541
1144.9        19.4695
1145          19.6116
1145.1        19.4804
1145.2        19.3008
1145.3        19.1399
1145.4          19.14
1145.5        19.2817
1145.6        19.3428
1145.7        19.3864
1145.8        19.3975
1145.9        19.3102
1146          19.1802
1146.1        19.1063
1146.2        19.0833
1146.3        18.9901
1146.4        18.9171
1146.5        18.7883
1146.6        18.7072
1146.7        18.5993
1146.8        18.5741
1146.9        18.6292
1147          18.6887
1147.1        18.7443
1147.2        18.7714
1147.3        18.7805
1147.4         18.807
1147.5        18.7363
1147.6        18.7155
1147.7        18.8346
1147.8        19.0096
1147.9         19.014
1148          18.9489
1148.1        18.8314
1148.2        18.7432
1148.3        18.6053
1148.4        18.4463
1148.5        18.4261
1148.6         18.366
1148.7        18.4408
1148.8        18.4969
1148.9        18.5498
1149          18.5298
1149.1        18.5203
1149.2        18.5843
1149.3        18.5516
1149.4        18.4637
1149.5        18.2577
1149.6        18.2058
1149.7         18.292
1149.8        18.4803
1149.9        18.7243
1150          18.9107
1150.1        18.9939
1150.2         18.969
1150.3        18.9357
1150.4        18.8328
1150.5         18.688
1150.6        18.6534
1150.7         18.705
1150.8        18.8172
1150.9        18.9815
1151          19.1409
1151.1        19.1861
1151.2        19.1468
1151.3        19.1556
1151.4        19.2279
1151.5        19.3481
1151.6        19.4894
1151.7        19.7441
1151.8        19.9233
1151.9        19.8925
1152          19.9496
1152.1        19.9997
1152.2        20.0389
1152.3        20.0865
1152.4        20.0932
1152.5        20.1559
1152.6        20.1313
1152.7        20.2201
1152.8        20.3763
1152.9        20.4597
1153          20.4896
1153.1        20.5412
1153.2        20.6038
1153.3        20.7162
1153.4        20.7404
1153.5         20.551
1153.6        20.4019
1153.7        20.3254
1153.8        20.2875
1153.9        20.1948
1154          20.0794
1154.1         20.004
1154.2        19.9932
1154.3        20.1107
1154.4         20.171
1154.5        20.2344
1154.6         20.227
1154.7        20.2832
1154.8        20.2547
1154.9        20.2796
1155          20.3665
1155.1        20.5073
1155.2        20.5015
1155.3        20.4165
1155.4        20.3378
1155.5        20.2285
1155.6        20.1185
1155.7        20.0905
1155.8        20.1369
1155.9        20.2204
1156          20.2946
1156.1        20.3584
1156.2        20.3887
1156.3        20.4466
1156.4        20.6443
1156.5        20.8728
1156.6        20.8933
1156.7        20.7548
1156.8        20.7004
1156.9        20.6335
1157          20.5721
1157.1        20.5142
1157.2        20.4314
1157.3         20.387
1157.4        20.2607
1157.5        20.0269
1157.6        19.7968
1157.7        19.7618
1157.8        19.8314
1157.9        19.9347
1158          20.0009
1158.1        20.0031
1158.2        19.8503
1158.3        19.5925
1158.4        19.5179
1158.5        19.6962
1158.6        19.9302
1158.7        20.0341
1158.8        20.1665
1158.9         20.236
1159          20.2996
1159.1        20.4102
1159.2        20.4867
1159.3        20.3746
1159.4        20.2225
1159.5        20.1646
1159.6        20.1722
1159.7        20.1504
1159.8        20.0541
1159.9        19.9758
1160          19.9009
1160.1         19.892
1160.2        19.9048
1160.3         19.848
1160.4        19.8632
1160.5        19.8695
1160.6        19.8591
1160.7        19.8743
1160.8        19.8028
1160.9        19.8034
1161          19.8421
1161.1         19.814
1161.2        19.7521
1161.3         19.628
1161.4        19.4401
1161.5        19.3293
1161.6        19.2523
1161.7        19.3066
1161.8        19.4004
1161.9        19.4498
1162           19.423
1162.1        19.3598
1162.2        19.3071
1162.3        19.3641
1162.4        19.3425
1162.5        19.2865
1162.6        19.2897
1162.7        19.2661
1162.8        19.2667
1162.9        19.3119
1163            19.35
1163.1        19.3338
1163.2        19.4192
1163.3        19.5084
1163.4         19.568
1163.5        19.6676
1163.6        19.8073
1163.7        19.8571
1163.8        19.8532
1163.9         19.778
1164           19.739
1164.1        19.7685
1164.2        19.9285
1164.3         20.065
1164.4        20.0186
1164.5        19.8467
1164.6         19.715
1164.7        19.6708
1164.8        19.6026
1164.9        19.5307
1165          19.4748
1165.1        19.3598
1165.2        19.2581
1165.3        19.1433
1165.4        19.0376
1165.5        18.9516
1165.6        18.8921
1165.7        18.8832
1165.8        18.8895
1165.9           18.9
1166          18.8054
1166.1        18.6705
1166.2        18.6746
1166.3        18.7558
1166.4        18.8587
1166.5        19.0367
1166.6        19.0974
1166.7        18.9974
1166.8        18.9069
1166.9        18.8122
1167          18.8051
1167.1        18.8904
1167.2        18.9976
1167.3        19.0741
1167.4        19.1352
1167.5        19.2897
1167.6        19.4629
1167.7        19.7514
1167.8         20.004
1167.9          20.01
1168          19.9852
1168.1        20.1231
1168.2        20.2359
1168.3        20.2033
1168.4        20.2063
1168.5        20.1454
1168.6        20.2804
1168.7        20.5574
1168.8        20.7757
1168.9        21.0923
1169          21.2527
1169.1        21.3433
1169.2        21.3164
1169.3        21.2344
1169.4        21.2256
1169.5        21.2817
1169.6        21.3454
1169.7        21.2162
1169.8        21.0319
1169.9        20.9571
1170          20.8289
1170.1        20.6207
1170.2        20.4442
1170.3        20.5073
1170.4        20.6076
1170.5        20.6547
1170.6        20.3874
1170.7        20.1217
1170.8         20.034
1170.9        20.1297
1171          20.2696
1171.1        20.4405
1171.2        20.6426
1171.3         20.761
1171.4         20.827
1171.5        20.9635
1171.6        21.0743
1171.7        21.1391
1171.8        21.1385
1171.9        21.0397
1172          20.9928
1172.1        20.9926
1172.2        20.9921
1172.3        20.9027
1172.4         20.856
1172.5        20.8429
1172.6        20.8472
1172.7          20.81
1172.8        20.7372
1172.9        20.7791
1173          20.8435
1173.1         20.842
1173.2        20.7605
1173.3        20.6648
1173.4        20.6572
1173.5        20.7155
1173.6        20.7896
1173.7        20.8356
1173.8        20.8489
1173.9        20.7772
1174           20.724
1174.1        20.8394
1174.2        21.0667
1174.3        21.2357
1174.4        21.3074
1174.5         21.247
1174.6        21.1683
1174.7        20.9206
1174.8        20.8538
1174.9        20.8826
1175          20.8845
1175.1        20.9273
1175.2        21.0483
1175.3        21.2502
1175.4        21.3244
1175.5        21.1941
1175.6        21.0803
1175.7        21.0569
1175.8        21.0401
1175.9        21.0312
1176          21.0355
1176.1        21.0275
1176.2        21.1724
1176.3         21.236
1176.4        21.2382
1176.5        21.2664
1176.6        21.3411
1176.7        21.2989
1176.8        21.1817
1176.9        21.1374
1177          21.2118
1177.1        21.3016
1177.2        21.3089
1177.3        21.1822
1177.4        21.0767
1177.5        21.0577
1177.6        21.1628
1177.7        21.2446
1177.8        21.2333
1177.9        21.1754
1178          21.0406
1178.1        20.9999
1178.2        21.1057
1178.3        21.2164
1178.4        21.2265
1178.5         21.072
1178.6        21.0097
1178.7        20.8327
1178.8        20.8363
1178.9        20.9715
1179          21.0629
1179.1        21.0303
1179.2        20.7691
1179.3        20.5899
1179.4        20.5879
1179.5        20.6284
1179.6        20.6059
1179.7        20.5306
1179.8        20.5178
1179.9        20.4304
1180          20.3741
1180.1         20.397
1180.2         20.352
1180.3        20.2841
1180.4        20.2562
1180.5        20.2382
1180.6        20.1917
1180.7        20.1518
1180.8        20.2064
1180.9        20.4153
1181          20.6621
1181.1        20.8374
1181.2        20.8694
1181.3        20.9051
1181.4        20.9698
1181.5        21.0728
1181.6         21.165
1181.7        21.3292
1181.8         21.442
1181.9        21.3736
1182          21.1666
1182.1        21.0036
1182.2        20.9366
1182.3        21.0935
1182.4        21.1393
1182.5        21.0882
1182.6        21.0882
1182.7        21.0488
1182.8        20.9443
1182.9        20.9314
1183          20.9542
1183.1        20.9615
1183.2        21.0463
1183.3        21.1462
1183.4        21.2347
1183.5        21.2906
1183.6        21.2563
1183.7        21.3404
1183.8         21.497
1183.9        21.6334
1184          21.7253
1184.1        21.8113
1184.2        21.8551
1184.3        21.7557
1184.4         21.622
1184.5         21.596
1184.6        21.5604
1184.7        21.4937
1184.8        21.3853
1184.9        21.3152
1185          21.4666
1185.1        21.5999
1185.2        21.6273
1185.3        21.5884
1185.4         21.588
1185.5        21.6124
1185.6        21.5832
1185.7        21.5009
1185.8        21.4663
1185.9        21.4663
1186          21.5102
1186.1        21.5231
1186.2        21.3976
1186.3        21.3532
1186.4         21.268
1186.5        21.1245
1186.6        21.1133
1186.7        21.1809
1186.8        21.2061
1186.9        21.2356
1187          21.2745
1187.1        21.2389
1187.2        21.1334
1187.3        21.0528
1187.4        21.0046
1187.5        20.9549
1187.6        20.9836
1187.7         20.949
1187.8        20.9848
1187.9        21.0044
1188            21.11
1188.1         21.251
1188.2        21.3814
1188.3        21.4586
1188.4        21.5288
1188.5        21.6538
1188.6        21.6544
1188.7        21.5109
1188.8        21.4473
1188.9        21.5295
1189          21.6538
1189.1        21.7196
1189.2        21.8565
1189.3        22.0066
1189.4        22.1105
1189.5        22.3267
1189.6        22.3984
1189.7        22.2885
1189.8        22.0287
1189.9        21.8273
1190          21.7045
1190.1        21.6009
1190.2        21.4776
1190.3        21.3988
1190.4        21.3154
1190.5        21.2121
1190.6        21.1598
1190.7        21.1558
1190.8        21.1218
1190.9        21.0565
1191           20.955
1191.1         20.808
1191.2        20.6651
1191.3        20.5749
1191.4        20.5888
1191.5        20.6372
1191.6        20.6088
1191.7        20.6163
1191.8        20.5843
1191.9        20.5344
1192          20.4491
1192.1        20.4584
1192.2        20.4355
1192.3         20.423
1192.4        20.3685
1192.5        20.3799
1192.6        20.4386
1192.7        20.5394
1192.8        20.5685
1192.9        20.5456
1193          20.4993
1193.1        20.4994
1193.2        20.4622
1193.3        20.4164
1193.4        20.4491
1193.5        20.5056
1193.6        20.5441
1193.7        20.5655
1193.8        20.5578
1193.9         20.541
1194          20.4885
1194.1        20.2587
1194.2        20.0244
1194.3        20.0167
1194.4        20.0271
1194.5        19.9537
1194.6         19.912
1194.7        19.9997
1194.8        20.0534
1194.9        20.0988
1195          20.1016
1195.1        20.2104
1195.2        20.2169
1195.3        20.2407
1195.4        20.2612
1195.5        20.2536
1195.6        20.2603
1195.7        20.4151
1195.8        20.5895
1195.9        20.7434
1196           20.773
1196.1        20.7744
1196.2        20.6933
1196.3        20.7551
1196.4        20.7345
1196.5        20.6876
1196.6        20.6826
1196.7        20.6745
1196.8        20.5908
1196.9        20.5787
1197          20.6283
1197.1        20.6434
1197.2         20.648
1197.3        20.6645
1197.4         20.697
1197.5        20.6455
1197.6        20.6007
1197.7         20.602
1197.8        20.5947
1197.9        20.5099
1198          20.4739
1198.1        20.4753
1198.2        20.5999
1198.3        20.7136
1198.4        20.7453
1198.5        20.7293
1198.6        20.8589
1198.7        21.1748
1198.8        21.3963
1198.9        21.4754
1199          21.6286
1199.1        21.7512
1199.2         22.051
1199.3         22.515
1199.4        22.6782
1199.5        22.6002
1199.6        22.4185
1199.7        22.2936
1199.8        22.2963
1199.9        22.3982
1200          22.3543
1200.1        22.2375
1200.2        22.3016
1200.3        22.4504
1200.4        22.4052
1200.5        22.3306
1200.6        22.2077
1200.7        21.9888
1200.8        21.8712
1200.9        21.8085
1201          21.7253
1201.1        21.6032
1201.2        21.5917
1201.3        21.6439
1201.4        21.6313
1201.5        21.6104
1201.6        21.5685
1201.7        21.5251
1201.8        21.4921
1201.9        21.4327
1202          21.4167
1202.1        21.3408
1202.2        21.3572
1202.3         21.347
1202.4        21.2698
1202.5        21.1627
1202.6        21.1498
1202.7        21.1465
1202.8        21.0542
1202.9        20.9656
1203          20.9658
1203.1        20.9766
1203.2        20.9509
1203.3        20.9549
1203.4        20.9086
1203.5        20.7925
1203.6        20.8002
1203.7        20.9361
1203.8        20.9982
1203.9        21.0434
1204          21.1526
1204.1        21.4168
1204.2        21.6624
1204.3        22.0056
1204.4        22.0054
1204.5        21.8104
1204.6        21.7295
1204.7        21.8308
1204.8         22.065
1204.9        22.2094
1205          22.4579
1205.1        22.7259
1205.2        22.9172
1205.3        23.1255
1205.4        23.4008
1205.5         23.639
1205.6        23.7833
1205.7        23.7509
1205.8        23.6938
1205.9        23.6674
1206          23.5993
1206.1        23.3879
1206.2        23.3457
1206.3        23.5109
1206.4         23.565
1206.5        23.5558
1206.6        23.5393
1206.7         23.391
1206.8        23.1716
1206.9        23.0181
1207          22.9576
1207.1        22.8197
1207.2        22.6581
1207.3        22.5184
1207.4        22.4396
1207.5        22.3789
1207.6        22.3186
1207.7        22.2284
1207.8        22.1837
1207.9        22.2115
1208          22.2963
1208.1        22.2035
1208.2        22.1073
1208.3        22.0394
1208.4        22.0493
1208.5         22.242
1208.6        22.3975
1208.7        22.4267
1208.8        22.4585
1208.9        22.5165
1209          22.5745
1209.1        22.7149
1209.2        22.7352
1209.3        22.6394
1209.4        22.5418
1209.5        22.5236
1209.6        22.6036
1209.7        22.7445
1209.8        22.7813
1209.9        22.6035
1210          22.3979
1210.1        22.3635
1210.2         22.448
1210.3        22.7025
1210.4        22.7916
1210.5        22.9349
1210.6        23.0004
1210.7        23.1007
1210.8        23.1404
1210.9        23.2792
1211          23.4485
1211.1        23.5619
1211.2        23.7436
1211.3        23.9253
1211.4        24.0284
1211.5        24.0001
1211.6        24.0633
1211.7        24.1308
1211.8        24.1236
1211.9        24.0246
1212          23.8245
1212.1        23.5981
1212.2        23.5601
1212.3        23.4574
1212.4         23.384
1212.5        23.4445
1212.6        23.3363
1212.7        23.2054
1212.8         23.135
1212.9        23.1144
1213          23.1916
1213.1        23.1164
1213.2         22.933
1213.3        22.6332
1213.4        22.5524
1213.5        22.6495
1213.6        22.8414
1213.7        23.0664
1213.8         23.291
1213.9        23.5476
1214          23.5407
1214.1        23.5639
1214.2         23.714
1214.3        23.8653
1214.4        24.2321
1214.5        24.3772
1214.6        24.4215
1214.7        24.3615
1214.8        24.2934
1214.9         24.078
1215          24.0903
1215.1        24.1493
1215.2        24.1496
1215.3        24.2781
1215.4        24.3323
1215.5        24.4465
1215.6        24.4129
1215.7        24.2645
1215.8        24.0205
1215.9        23.7322
1216          23.4849
1216.1        23.1985
1216.2        23.1446
1216.3        23.1692
1216.4        23.3013
1216.5        23.5051
1216.6        23.6447
1216.7        23.6879
1216.8        23.7299
1216.9        23.8442
1217          24.0466
1217.1        24.1507
1217.2        23.9986
1217.3        23.6879
1217.4        23.5964
1217.5        23.4829
1217.6        23.4074
1217.7        23.4391
1217.8        23.4969
1217.9        23.5482
1218          23.7076
1218.1        23.9979
1218.2        24.1432
1218.3        24.0273
1218.4        23.8211
1218.5        23.5223
1218.6        23.3161
1218.7        23.0809
1218.8        23.0226
1218.9        22.9892
1219          22.9381
1219.1        22.8454
1219.2        22.7742
1219.3        22.9623
1219.4        23.1492
1219.5        23.2298
1219.6        23.1797
1219.7        23.2214
1219.8        23.2774
1219.9        23.2467
1220          23.2836
1220.1        23.3541
1220.2        23.3939
1220.3        23.5232
1220.4        23.7158
1220.5        23.9584
1220.6        24.0684
1220.7        24.0654
1220.8        24.0529
1220.9        24.1672
1221          24.1259
1221.1        24.0159
1221.2        23.9164
1221.3        23.8539
1221.4        23.8093
1221.5        23.8154
1221.6        23.7931
1221.7        23.8432
1221.8         23.735
1221.9        23.5558
1222          23.4364
1222.1        23.3985
1222.2        23.3659
1222.3        23.2907
1222.4        23.1774
1222.5         23.168
1222.6        23.1746
1222.7        23.0403
1222.8        22.9798
1222.9        22.9266
1223          22.8794
1223.1        22.8533
1223.2        22.6406
1223.3        22.3211
1223.4        22.1766
1223.5        22.1956
1223.6        22.1962
1223.7        22.2532
1223.8        22.2919
1223.9        22.3565
1224          22.3988
1224.1        22.4552
1224.2        22.3478
1224.3        22.1532
1224.4        22.0662
1224.5         22.089
1224.6        22.1985
1224.7        22.2382
1224.8        22.3108
1224.9        22.3932
1225          22.4258
1225.1        22.4404
1225.2        22.5086
1225.3        22.6726
1225.4        22.6952
1225.5        22.7262
1225.6         22.769
1225.7        22.7543
1225.8        22.5982
1225.9        22.4612
1226          22.3879
1226.1        22.3339
1226.2        22.3583
1226.3        22.3101
1226.4        22.3904
1226.5        22.6284
1226.6        22.7409
1226.7        22.9336
1226.8        23.0787
1226.9        23.2175
1227          23.1995
1227.1        23.1568
1227.2        23.0131
1227.3        22.8997
1227.4        22.7736
1227.5        22.5786
1227.6        22.3121
1227.7         21.945
1227.8        21.8041
1227.9        21.8145
1228          21.7762
1228.1        21.6906
1228.2        21.6273
1228.3        21.5681
1228.4        21.5404
1228.5        21.5391
1228.6        21.5062
1228.7        21.4788
1228.8        21.5165
1228.9        21.5908
1229          21.7156
1229.1        21.7843
1229.2        21.8344
1229.3        21.7915
1229.4        21.8094
1229.5        21.8003
1229.6        21.8344
1229.7        21.8805
1229.8        21.8335
1229.9        21.7606
1230          21.7105
1230.1        21.5631
1230.2        21.5757
1230.3        21.7485
1230.4        21.8324
1230.5        21.8388
1230.6        21.7817
1230.7        21.6713
1230.8        21.6875
1230.9        21.8299
1231          21.9216
1231.1         22.049
1231.2        22.0836
1231.3        22.0467
1231.4         21.977
1231.5        21.9023
1231.6        21.9658
1231.7        21.9349
1231.8        22.0064
1231.9        21.9039
1232          21.6978
1232.1          21.42
1232.2        21.3462
1232.3         21.439
1232.4        21.5868
1232.5         21.782
1232.6        21.7103
1232.7        21.7502
1232.8        21.8371
1232.9        21.8499
1233          21.8786
1233.1        21.8704
1233.2        21.9555
1233.3        21.9874
1233.4        21.9544
1233.5        21.9341
1233.6        21.9363
1233.7         22.059
1233.8         22.265
1233.9        22.6358
1234          22.9477
1234.1        23.2527
1234.2        23.3796
1234.3        23.4415
1234.4        23.4637
1234.5         23.418
1234.6        23.3348
1234.7        23.2046
1234.8        23.1621
1234.9        23.2277
1235          23.3315
1235.1        23.3719
1235.2        23.2654
1235.3        23.0098
1235.4        22.9176
1235.5        23.0312
1235.6        23.1224
1235.7        23.2007
1235.8        23.2222
1235.9        23.0929
1236          23.1233
1236.1        23.1722
1236.2        23.1455
1236.3         23.078
1236.4        23.0128
1236.5        22.9643
1236.6        23.0109
1236.7        23.1411
1236.8         23.247
1236.9         23.165
1237          23.1919
1237.1        23.3268
1237.2        23.3189
1237.3        23.2318
1237.4        23.1576
1237.5        23.0133
1237.6        22.9164
1237.7        23.0012
1237.8        23.0808
1237.9        23.1089
1238          23.0435
1238.1        23.0933
1238.2        23.2109
1238.3        23.2924
1238.4        23.3795
1238.5         23.437
1238.6        23.4727
1238.7        23.5369
1238.8         23.637
1238.9        23.7803
1239          23.8096
1239.1        23.7512
1239.2        23.6443
1239.3        23.4322
1239.4        23.4027
1239.5         23.439
1239.6        23.6323
1239.7        23.7633
1239.8         23.885
1239.9         23.953
1240          23.9322
1240.1        24.0127
1240.2        24.0038
1240.3        23.9367
1240.4        23.8025
1240.5        23.6232
1240.6        23.5614
1240.7         23.486
1240.8        23.4383
1240.9        23.2909
1241          23.1084
1241.1        23.0416
1241.2        23.0714
1241.3        23.1657
1241.4        23.2659
1241.5         23.259
1241.6         23.187
1241.7        23.1604
1241.8        23.2568
1241.9        23.5102
1242           23.715
1242.1        23.7811
1242.2        23.8079
1242.3        23.8451
1242.4        23.8012
1242.5        23.6545
1242.6        23.5181
1242.7        23.3937
1242.8         23.434
1242.9        23.5544
1243          23.5586
1243.1        23.6044
1243.2        23.6167
1243.3        23.5977
1243.4        23.5659
1243.5        23.4479
1243.6        23.3288
1243.7        23.2275
1243.8        23.1318
1243.9         23.088
1244          23.2183
1244.1        23.3806
1244.2        23.3961
1244.3        23.4213
1244.4        23.5063
1244.5        23.7086
1244.6        23.7442
1244.7        23.7547
1244.8        23.7335
1244.9        23.6814
1245          23.6364
1245.1        23.5685
1245.2        23.5136
1245.3        23.4787
1245.4        23.5724
1245.5        23.6225
1245.6        23.6817
1245.7        23.7895
1245.8        23.9159
1245.9        24.1441
1246          24.2983
1246.1        24.4644
1246.2         24.567
1246.3        24.4757
1246.4        24.4618
1246.5        24.5131
1246.6        24.6307
1246.7        24.7557
1246.8        24.8123
1246.9        24.8148
1247          24.6607
1247.1        24.4496
1247.2        24.2837
1247.3        24.2095
1247.4        24.1378
1247.5        24.0525
1247.6        23.9183
1247.7        23.7561
1247.8          23.69
1247.9        23.5565
1248          23.5757
1248.1        23.6261
1248.2        23.4542
1248.3        23.2577
1248.4        23.1421
1248.5        23.1078
1248.6        23.1419
1248.7        23.2504
1248.8        23.4627
1248.9        23.7168
1249          23.7846
1249.1        23.6382
1249.2         23.481
1249.3        23.3722
1249.4        23.3372
1249.5        23.2997
1249.6        23.3176
1249.7        23.4649
1249.8        23.6343
1249.9        23.8536
1250          24.0402
1250.1        24.2455
1250.2         24.411
1250.3        24.5703
1250.4        24.6561
1250.5        24.5166
1250.6        24.4033
1250.7         24.367
1250.8        24.3633
1250.9        24.4202
1251          24.4776
1251.1        24.4653
1251.2         24.531
1251.3        24.6195
1251.4        24.7575
1251.5        24.8307
1251.6        24.9756
1251.7        25.0123
1251.8        24.9712
1251.9        24.8247
1252          24.4858
1252.1        24.0854
1252.2        23.9572
1252.3          24.01
1252.4        24.0193
1252.5        23.9982
1252.6        24.1198
1252.7        24.4071
1252.8        24.6297
1252.9        24.9128
1253          25.0726
1253.1        25.0369
1253.2         24.914
1253.3        24.8542
1253.4        24.9218
1253.5        24.9145
1253.6        24.8458
1253.7        24.7544
1253.8        24.7403
1253.9        24.7003
1254          24.6171
1254.1        24.4891
1254.2        24.3745
1254.3        24.2931
1254.4        24.2943
1254.5        24.2507
1254.6        24.2048
1254.7        24.2462
1254.8        24.2552
1254.9        24.2445
1255          24.2429
1255.1        24.3707
1255.2        24.4936
1255.3        24.5211
1255.4        24.6612
1255.5        24.8601
1255.6        24.9418
1255.7        25.0187
1255.8        25.2436
1255.9        25.5017
1256          25.6503
1256.1        25.7454
1256.2        25.7907
1256.3         25.825
1256.4        25.7691
1256.5        25.7084
1256.6        25.5235
1256.7        25.2809
1256.8        25.2136
1256.9        25.2216
1257          25.3131
1257.1        25.3578
1257.2        25.3099
1257.3        25.2136
1257.4        25.2927
1257.5        25.4337
1257.6        25.4937
1257.7        25.4058
1257.8         25.388
1257.9        25.4944
1258          25.4843
1258.1        25.3429
1258.2          25.23
1258.3         25.107
1258.4        25.0531
1258.5        25.0141
1258.6        25.0494
1258.7        25.0162
1258.8        24.9476
1258.9        24.8555
1259          24.7953
1259.1        24.7764
1259.2        24.7377
1259.3        24.7351
1259.4        24.6057
1259.5        24.6099
1259.6        24.6996
1259.7        24.6838
1259.8        24.8019
1259.9        25.1101
1260          25.2381
1260.1        25.2566
1260.2        25.2726
1260.3         25.392
1260.4        25.2605
1260.5        25.2517
1260.6        25.2419
1260.7        25.2383
1260.8        25.0832
1260.9        24.9791
1261          24.9491
1261.1        24.7583
1261.2        24.8628
1261.3         25.141
1261.4        25.4279
1261.5        25.6172
1261.6        25.6378
1261.7        25.7462
1261.8        25.9413
1261.9        26.1195
1262          26.1023
1262.1        26.2066
1262.2         26.292
1262.3         26.217
1262.4        26.1398
1262.5        25.9851
1262.6        25.9505
1262.7        26.0757
1262.8        26.1321
1262.9        26.1879
1263          26.1438
1263.1        26.1672
1263.2        26.1193
1263.3        26.1531
1263.4        26.2226
1263.5        26.1982
1263.6        25.9901
1263.7         25.804
1263.8        25.6163
1263.9        25.3001
1264          25.0584
1264.1        24.8874
1264.2         24.819
1264.3        24.7549
1264.4         24.751
1264.5        24.8123
1264.6        24.8091
1264.7        24.7405
1264.8        24.6883
1264.9         24.667
1265          24.7482
1265.1        24.8938
1265.2        24.9944
1265.3        24.9758
1265.4        25.0005
1265.5        25.0498
1265.6        25.0635
1265.7        25.1047
1265.8        25.0876
1265.9        25.0704
1266          24.9888
1266.1        24.9874
1266.2        24.9564
1266.3        24.8754
1266.4        24.7877
1266.5        24.8028
1266.6        24.8071
1266.7        24.8282
1266.8        24.9871
1266.9        25.2836
1267          25.4787
1267.1        25.4294
1267.2        25.4602
1267.3        25.4462
1267.4        25.5388
1267.5        25.6038
1267.6        25.6271
1267.7        25.8299
1267.8        25.8619
1267.9        25.6583
1268          25.4597
1268.1        25.3962
1268.2         25.234
1268.3        25.0319
1268.4        24.9536
1268.5        24.9205
1268.6        24.9083
1268.7        24.8901
1268.8        24.7515
1268.9        24.6017
1269          24.5522
1269.1        24.4818
1269.2        24.4029
1269.3        24.3213
1269.4        24.2277
1269.5        24.2232
1269.6        24.1652
1269.7        24.1382
1269.8        24.0984
1269.9        23.9532
1270           23.792
1270.1        23.7193
1270.2        23.6886
1270.3        23.6964
1270.4        23.6291
1270.5        23.4614
1270.6        23.4064
1270.7        23.4098
1270.8        23.4906
1270.9        23.6236
1271          23.7458
1271.1        23.7555
1271.2        23.7711
1271.3        23.9665
1271.4        24.2104
1271.5        24.5244
1271.6         24.775
1271.7        24.8458
1271.8        24.8787
1271.9        25.0118
1272           25.068
1272.1        24.9799
1272.2        25.1432
1272.3        25.3308
1272.4        25.3712
1272.5        25.2678
1272.6        25.2695
1272.7        25.4771
1272.8        25.7125
1272.9        25.7773
1273           25.629
1273.1        25.3166
1273.2        25.1462
1273.3        25.0197
1273.4        25.0756
1273.5         25.105
1273.6        25.0981
1273.7        25.1627
1273.8        25.1199
1273.9        25.0922
1274          25.1905
1274.1        25.3043
1274.2        25.4451
1274.3        25.6114
1274.4        25.7482
1274.5        25.9728
1274.6        26.0159
1274.7        26.0644
1274.8        26.0713
1274.9        26.1203
1275          26.0603
1275.1        25.9483
1275.2        25.7895
1275.3        25.7263
1275.4        25.7264
1275.5        25.8151
1275.6        25.9733
1275.7        26.0449
1275.8        25.8944
1275.9        25.7223
1276          25.6091
1276.1        25.5623
1276.2        25.3981
1276.3        25.2053
1276.4        25.1635
1276.5        25.1112
1276.6        25.0193
1276.7        24.9289
1276.8        24.8735
1276.9        24.8049
1277          24.7738
1277.1        24.6656
1277.2        24.5435
1277.3        24.5132
1277.4        24.4856
1277.5        24.5152
1277.6        24.5552
1277.7        24.6879
1277.8        24.7604
1277.9        24.8152
1278          24.7981
1278.1        24.7794
1278.2        24.8836
1278.3        24.9932
1278.4        25.0522
1278.5        25.1539
1278.6         25.297
1278.7        25.3539
1278.8         25.322
1278.9        25.2977
1279          25.4695
1279.1         25.751
1279.2        25.8475
1279.3        25.9872
1279.4        25.9931
1279.5        25.8675
1279.6        25.7747
1279.7        25.5156
1279.8        25.4062
1279.9        25.3598
1280          25.4521
1280.1         25.692
1280.2        25.8089
1280.3        25.7022
1280.4        25.6068
1280.5        25.5599
1280.6        25.7163
1280.7         26.082
1280.8        26.2843
1280.9        26.4181
1281          26.3486
1281.1        26.0947
1281.2        25.7746
1281.3        25.7657
1281.4        26.0453
1281.5         26.374
1281.6        26.5016
1281.7        26.3605
1281.8        26.3001
1281.9        26.3764
1282          26.4542
1282.1        26.5354
1282.2        26.6587
1282.3        26.8515
1282.4        26.7376
1282.5        26.3808
1282.6        26.1859
1282.7         26.018
1282.8        25.9176
1282.9        25.7728
1283          25.6062
1283.1        25.5697
1283.2         25.568
1283.3        25.4425
1283.4        25.3637
1283.5         25.346
1283.6         25.345
1283.7        25.3092
1283.8        25.2013
1283.9        25.1655
1284           25.208
1284.1         25.242
1284.2        25.2817
1284.3        25.3191
1284.4        25.4113
1284.5         25.538
1284.6        25.7638
1284.7        25.8549
1284.8        25.7883
1284.9         25.711
1285          25.7515
1285.1        25.7099
1285.2        25.7038
1285.3        25.7197
1285.4        25.9238
1285.5        26.2401
1285.6         26.539
1285.7        26.7129
1285.8        26.7957
1285.9         26.863
1286          26.8435
1286.1        26.7982
1286.2         26.831
1286.3        26.9301
1286.4        27.0012
1286.5        26.9322
1286.6        27.0637
1286.7        27.0998
1286.8        27.1798
1286.9        27.2464
1287          27.2901
1287.1        27.2903
1287.2        27.3837
1287.3        27.5058
1287.4        27.6676
1287.5        27.7653
1287.6         27.806
1287.7        27.8813
1287.8         28.055
1287.9        28.0092
1288           27.945
1288.1        28.0799
1288.2        28.3664
1288.3        28.5121
1288.4        28.3815
1288.5        28.0949
1288.6        27.9003
1288.7        27.6339
1288.8        27.3647
1288.9        27.0305
1289          26.7644
1289.1        26.6028
1289.2        26.5464
1289.3        26.5108
1289.4          26.59
1289.5        26.7523
1289.6        27.0413
1289.7        27.3713
1289.8        27.4296
1289.9        27.7834
1290          28.0846
1290.1          28.29
1290.2        28.3023
1290.3        28.1697
1290.4          28.12
1290.5         28.219
1290.6        28.3427
1290.7        28.4245
1290.8        28.3083
1290.9        28.0068
1291          27.6648
1291.1        27.4435
1291.2        27.2723
1291.3         27.108
1291.4        26.9801
1291.5        26.9748
1291.6        26.9562
1291.7        26.9882
1291.8        27.0153
1291.9        27.1342
1292          27.2245
1292.1        27.1917
1292.2        27.2226
1292.3        27.2494
1292.4        27.2059
1292.5        27.0118
1292.6        26.7841
1292.7        26.4545
1292.8         26.265
1292.9        26.2428
1293          26.2033
1293.1        26.2192
1293.2        26.2153
1293.3        26.2134
1293.4        26.1632
1293.5        25.9916
1293.6        25.9605
1293.7         26.072
1293.8        26.1141
1293.9         26.162
1294          26.0925
1294.1        26.0802
1294.2        25.9878
1294.3        25.9436
1294.4        25.8758
1294.5        25.8266
1294.6         25.794
1294.7        25.8021
1294.8        25.7887
1294.9        25.7081
1295          25.7072
1295.1         25.768
1295.2         25.875
1295.3        26.0666
1295.4        26.1024
1295.5        26.0365
1295.6         25.987
1295.7        26.0776
1295.8        26.2307
1295.9        26.4207
1296          26.5597
1296.1         26.415
1296.2        26.0809
1296.3        25.8147
1296.4        25.7289
1296.5        25.5814
1296.6        25.4602
1296.7        25.4284
1296.8        25.4443
1296.9        25.5102
1297          25.5686
1297.1        25.6694
1297.2        25.7731
1297.3        25.9788
1297.4        26.1144
1297.5        26.1167
1297.6        26.0501
1297.7        26.0048
1297.8        26.0704
1297.9        26.2017
1298          26.3383
1298.1        26.4793
1298.2        26.4964
1298.3        26.4262
1298.4        26.3064
1298.5        26.3441
1298.6         26.308
1298.7        26.2981
1298.8        26.3012
1298.9        26.3152
1299          26.2532
1299.1        26.2244
1299.2        26.2121
1299.3        26.2882
1299.4        26.3662
1299.5        26.5492
1299.6        26.5483
1299.7         26.401
1299.8        26.2143
1299.9        26.0016
1300           25.847
1300.1        25.8922
1300.2        26.3055
1300.3        26.9862
1300.4        27.3499
1300.5        27.3561
1300.6        27.1184
1300.7        26.9007
1300.8        26.7131
1300.9        26.6422
1301          26.5982
1301.1        26.4535
1301.2        26.1665
1301.3        25.7983
1301.4        25.5372
1301.5        25.4495
1301.6        25.3288
1301.7        25.4511
1301.8        25.6567
1301.9        25.8099
1302          25.8078
1302.1        25.8372
1302.2         25.946
1302.3        26.0774
1302.4        26.1533
1302.5        26.1209
1302.6        26.1246
1302.7        26.0768
1302.8        26.0947
1302.9        26.2262
1303          26.3481
1303.1        26.4412
1303.2        26.4425
1303.3        26.4246
1303.4         26.383
1303.5        26.2799
1303.6        26.1694
1303.7        26.2074
1303.8        26.3197
1303.9         26.303
1304           26.296
1304.1        26.5053
1304.2        26.7862
1304.3        26.8494
1304.4        26.7871
1304.5        26.5166
1304.6        26.4432
1304.7        26.4423
1304.8        26.4683
1304.9        26.4998
1305          26.4044
1305.1        26.3032
1305.2         26.141
1305.3        25.9645
1305.4        25.7394
1305.5        25.4093
1305.6        25.0863
1305.7        24.9543
1305.8        24.8216
1305.9        24.7853
1306          24.6424
1306.1        24.5873
1306.2        24.6072
1306.3        24.6661
1306.4         24.658
1306.5        24.6833
1306.6        24.8152
1306.7        24.9374
1306.8        24.8693
1306.9        24.7371
1307          24.6265
1307.1        24.6037
1307.2        24.5681
1307.3        24.5349
1307.4        24.4906
1307.5        24.6658
1307.6        24.7964
1307.7        24.8704
1307.8        24.8804
1307.9        24.9467
1308          24.9906
1308.1        25.0011
1308.2          25.11
1308.3        25.2826
1308.4        25.4372
1308.5        25.5263
1308.6        25.5214
1308.7        25.5448
1308.8        25.4512
1308.9        25.2583
1309          25.1018
1309.1        24.9803
1309.2        24.9964
1309.3        25.1971
1309.4        25.3666
1309.5        25.4158
1309.6        25.3694
1309.7        25.2099
1309.8        25.1239
1309.9        25.0178
1310          25.0686
1310.1        25.1181
1310.2         25.109
1310.3        25.1629
1310.4        25.2983
1310.5        25.4076
1310.6        25.4138
1310.7         25.536
1310.8         25.618
1310.9         25.654
1311          25.5851
1311.1        25.5445
1311.2        25.5047
1311.3        25.3305
1311.4         25.123
1311.5        24.8815
1311.6        24.7316
1311.7        24.6708
1311.8        24.7549
1311.9        24.7659
1312          24.7667
1312.1        24.6605
1312.2        24.6158
1312.3        24.6867
1312.4        24.7023
1312.5        24.8402
1312.6        24.9316
1312.7        24.9998
1312.8         25.104
1312.9        25.3464
1313          25.5739
1313.1        25.7606
1313.2        25.8015
1313.3        25.8425
1313.4        25.8901
1313.5        25.9124
1313.6        25.8678
1313.7        25.7683
1313.8        25.8148
1313.9        25.8776
1314          25.9697
1314.1        26.1167
1314.2        26.2111
1314.3        26.1296
1314.4        26.0006
1314.5        25.7178
1314.6        25.5792
1314.7        25.6752
1314.8        25.5809
1314.9        25.3098
1315          25.1014
1315.1        24.9075
1315.2        24.9291
1315.3        24.9933
1315.4        24.8272
1315.5        24.5195
1315.6        24.4217
1315.7        24.4178
1315.8        24.5283
1315.9        24.7138
1316          24.7278
1316.1         24.626
1316.2        24.5692
1316.3        24.5315
1316.4        24.6006
1316.5        24.9605
1316.6        25.1012
1316.7        25.1018
1316.8        25.1407
1316.9        25.0957
1317          25.1044
1317.1        25.1499
1317.2        25.1418
1317.3        25.0532
1317.4        25.0433
1317.5        25.1646
1317.6        25.4192
1317.7        25.7566
1317.8        25.9575
1317.9        25.9177
1318           25.775
1318.1        25.6686
1318.2        25.7534
1318.3        25.9937
1318.4        26.2359
1318.5        26.2544
1318.6        26.2439
1318.7        26.1554
1318.8        26.0934
1318.9        25.9675
1319          25.7746
1319.1        25.7596
1319.2        25.8259
1319.3         25.762
1319.4         25.736
1319.5        25.6983
1319.6        25.8119
1319.7        25.9572
1319.8        25.8513
1319.9        25.6893
1320          25.5224
1320.1        25.3357
1320.2        25.2468
1320.3        25.2789
1320.4         25.334
1320.5         25.395
1320.6        25.4215
1320.7         25.494
1320.8        25.6809
1320.9        25.9877
1321          26.1557
1321.1         26.178
1321.2        26.0378
1321.3        25.7597
1321.4        25.5468
1321.5        25.3335
1321.6        25.2562
1321.7        25.1742
1321.8        25.2377
1321.9        25.3325
1322          25.3864
1322.1        25.5746
1322.2        25.6624
1322.3        25.6746
1322.4        25.7438
1322.5        25.7748
1322.6        25.8655
1322.7        26.0196
1322.8        26.1784
1322.9        26.2406
1323          26.3409
1323.1        26.4065
1323.2        26.6072
1323.3         26.693
1323.4        26.8079
1323.5         26.911
1323.6        27.1302
1323.7        27.2578
1323.8        27.2331
1323.9        27.2438
1324            27.31
1324.1        27.4764
1324.2        27.5735
1324.3        27.5428
1324.4        27.3583
1324.5        27.1463
1324.6        26.9315
1324.7        26.9138
1324.8        26.9647
1324.9        27.1245
1325          27.2726
1325.1        27.2694
1325.2        27.1703
1325.3        27.0016
1325.4        26.8759
1325.5        26.8973
1325.6        26.9202
1325.7        26.9809
1325.8        27.0625
1325.9        27.1625
1326          27.1691
1326.1        27.2175
1326.2        27.2176
1326.3        27.0547
1326.4        26.9102
1326.5        26.7776
1326.6        26.8573
1326.7        27.1307
1326.8        27.2417
1326.9          27.29
1327          27.2494
1327.1        27.3301
1327.2        27.5269
1327.3        27.7779
1327.4        27.8414
1327.5        27.6569
1327.6        27.5567
1327.7        27.4545
1327.8        27.3608
1327.9        27.2678
1328          27.1441
1328.1        27.0609
1328.2        27.0688
1328.3        27.0011
1328.4         26.868
1328.5        26.7963
1328.6        26.7183
1328.7        26.7693
1328.8        26.8254
1328.9        26.9324
1329           26.936
1329.1        26.8015
1329.2        26.7478
1329.3        26.7129
1329.4        26.7697
1329.5        27.0217
1329.6        27.3205
1329.7        27.3839
1329.8        27.3891
1329.9        27.3828
1330          27.3703
1330.1        27.3207
1330.2        27.2179
1330.3        27.1254
1330.4        27.0659
1330.5        27.1179
1330.6        27.3845
1330.7        27.6919
1330.8        27.6913
1330.9        27.4923
1331          27.3222
1331.1         27.295
1331.2         27.398
1331.3        27.3949
1331.4        27.5019
1331.5         27.593
1331.6        27.6564
1331.7        27.6306
1331.8        27.5036
1331.9        27.3426
1332          27.3706
1332.1        27.4478
1332.2        27.5809
1332.3        27.5737
1332.4        27.4689
1332.5        27.4095
1332.6        27.4833
1332.7        27.4848
1332.8        27.4691
1332.9        27.4953
1333          27.4351
1333.1        27.4143
1333.2        27.6187
1333.3        27.7925
1333.4        27.7644
1333.5         27.683
1333.6         27.723
1333.7        27.8314
1333.8        27.6231
1333.9        27.4293
1334          27.4249
1334.1        27.3992
1334.2        27.4543
1334.3        27.3768
1334.4        27.3705
1334.5        27.4129
1334.6        27.3192
1334.7        27.2701
1334.8         27.304
1334.9        27.3977
1335          27.4354
1335.1         27.289
1335.2        27.1159
1335.3        26.9422
1335.4        26.9552
1335.5        27.0076
1335.6        27.0129
1335.7        26.9964
1335.8        27.0965
1335.9        27.1631
1336          27.0999
1336.1        27.0992
1336.2        27.0684
1336.3        26.9746
1336.4        26.8557
1336.5        26.6402
1336.6        26.3327
1336.7        26.0805
1336.8        25.9838
1336.9        26.0242
1337          26.0722
1337.1          26.04
1337.2        26.0798
1337.3        26.3204
1337.4         26.477
1337.5         26.605
1337.6        26.9061
1337.7         27.163
1337.8        27.4322
1337.9        27.7504
1338           27.922
1338.1         27.984
1338.2        28.0522
1338.3        28.1542
1338.4        28.2779
1338.5        28.2965
1338.6        28.2086
1338.7        28.1163
1338.8        28.0447
1338.9        27.8702
1339           27.922
1339.1        28.1148
1339.2        28.2085
1339.3        28.2548
1339.4        28.3367
1339.5        28.3759
1339.6        28.4754
1339.7        28.6263
1339.8         28.755
1339.9        28.6836
1340          28.5147
1340.1        28.3013
1340.2        28.2673
1340.3        28.2209
1340.4         28.244
1340.5         28.269
1340.6        28.1739
1340.7        28.0562
1340.8         27.977
1340.9        27.9079
1341          27.8952
1341.1        27.9118
1341.2        27.9113
1341.3        27.9418
1341.4        27.9566
1341.5        27.9874
1341.6        28.0458
1341.7        27.9853
1341.8        27.7851
1341.9        27.4909
1342           27.269
1342.1        27.0265
1342.2        26.9841
1342.3        26.9313
1342.4        26.9098
1342.5        26.9331
1342.6        26.8346
1342.7         26.708
1342.8        26.6937
1342.9        26.6542
1343          26.4822
1343.1        26.2235
1343.2        26.1532
1343.3        26.3059
1343.4        26.3553
1343.5         26.366
1343.6        26.3668
1343.7        26.4422
1343.8         26.672
1343.9        26.9003
1344           26.978
1344.1        26.8435
1344.2        26.8048
1344.3        26.7639
1344.4        26.6788
1344.5         26.604
1344.6        26.5892
1344.7        26.5821
1344.8        26.5496
1344.9        26.4476
1345          26.3795
1345.1        26.3107
1345.2        26.2272
1345.3        26.2216
1345.4        26.3185
1345.5        26.2808
1345.6         26.336
1345.7        26.2271
1345.8        26.0595
1345.9        25.9221
1346            25.91
1346.1        25.9467
1346.2        26.1138
1346.3         26.288
1346.4        26.3616
1346.5        26.5297
1346.6        26.6528
1346.7        26.6966
1346.8        26.6434
1346.9        26.6269
1347          26.5295
1347.1        26.1879
1347.2        25.9588
1347.3        25.9851
1347.4        26.1204
1347.5        26.2207
1347.6        26.3025
1347.7        26.2621
1347.8        26.3642
1347.9        26.4977
1348          26.6258
1348.1        26.6574
1348.2        26.5882
1348.3        26.4912
1348.4        26.4171
1348.5        26.3701
1348.6        26.4449
1348.7        26.4529
1348.8        26.4417
1348.9        26.4082
1349          26.5766
1349.1        26.7066
1349.2        26.7513
1349.3        26.7333
1349.4        26.7825
1349.5        26.8481
1349.6        26.9098
1349.7         27.062
1349.8        27.1985
1349.9        27.1885
1350          27.1061
1350.1        27.0132
1350.2        26.9046
1350.3        26.7884
1350.4        26.7237
1350.5        26.7815
1350.6         26.968
1350.7        27.2639
1350.8        27.3787
1350.9        27.3225
1351          27.2935
1351.1        27.3422
1351.2        27.3647
1351.3         27.349
1351.4        27.4114
1351.5        27.5462
1351.6        27.6123
1351.7        27.4206
1351.8        27.3268
1351.9        27.1713
1352          26.8934
1352.1        26.7266
1352.2        26.5618
1352.3        26.5907
1352.4        26.6303
1352.5        26.5976
1352.6        26.6155
1352.7        26.7616
1352.8        26.8164
1352.9        26.6795
1353          26.6057
1353.1        26.6054
1353.2        26.6546
1353.3        26.8034
1353.4        26.8877
1353.5          26.86
1353.6        26.9561
1353.7        27.1505
1353.8        27.2726
1353.9         27.238
1354          27.2011
1354.1        27.1786
1354.2        27.1494
1354.3        27.0827
1354.4        27.1106
1354.5        27.2483
1354.6        27.3443
1354.7        27.3198
1354.8        27.3465
1354.9        27.4778
1355          27.8064
1355.1        28.3918
1355.2        28.7554
1355.3        28.8737
1355.4        28.8145
1355.5        28.9093
1355.6        29.0477
1355.7        29.1791
1355.8        29.3575
1355.9        29.4684
1356          29.4229
1356.1        29.2418
1356.2        29.2344
1356.3         29.438
1356.4        29.9032
1356.5        30.2453
1356.6        30.3939
1356.7        30.2579
1356.8        30.1873
1356.9        30.2846
1357          30.3574
1357.1        30.4866
1357.2        30.3671
1357.3        30.0729
1357.4        29.9699
1357.5        29.9846
1357.6        29.8851
1357.7        29.8454
1357.8         29.713
1357.9        29.6778
1358           29.574
1358.1        29.4948
1358.2        29.4588
1358.3        29.3685
1358.4        29.2579
1358.5        29.2176
1358.6        29.0989
1358.7        28.9483
1358.8        28.7853
1358.9        28.6798
1359           28.504
1359.1        28.3194
1359.2        28.2643
1359.3        28.3277
1359.4        28.3411
1359.5        28.2415
1359.6        28.0934
1359.7        28.0073
1359.8        28.0918
1359.9        28.2564
1360          28.2885
1360.1        28.3822
1360.2        28.5052
1360.3        28.5946
1360.4        28.6347
1360.5        28.4795
1360.6        28.3068
1360.7        28.0983
1360.8         27.935
1360.9        27.9976
1361          28.2094
1361.1        28.2558
1361.2        28.2793
1361.3        28.2869
1361.4        28.2044
1361.5        28.2097
1361.6        28.3287
1361.7         28.743
1361.8        28.9119
1361.9        28.9647
1362          28.9073
1362.1        28.7584
1362.2        28.7454
1362.3        28.7381
1362.4         28.822
1362.5         28.858
1362.6        28.9819
1362.7        29.0708
1362.8        29.0969
1362.9        29.3117
1363          29.4497
1363.1        29.4216
1363.2         29.225
1363.3         29.107
1363.4        29.1089
1363.5        29.0922
1363.6        29.0477
1363.7        28.9616
1363.8        29.0043
1363.9        29.1324
1364          29.0452
1364.1        28.9035
1364.2        28.8259
1364.3        28.9331
1364.4        28.9432
1364.5        28.8664
1364.6        28.6361
1364.7        28.3075
1364.8        28.0344
1364.9        27.8991
1365          27.9181
1365.1        28.0623
1365.2        28.1342
1365.3        28.3348
1365.4        28.5004
1365.5        28.4846
1365.6        28.5768
1365.7        28.6143
1365.8        28.6328
1365.9        28.6937
1366           28.797
1366.1        28.8166
1366.2        28.6571
1366.3        28.5977
1366.4        28.7356
1366.5        28.9694
1366.6        29.0336
1366.7        28.8642
1366.8        28.8474
1366.9        28.8392
1367          28.8151
1367.1        28.8033
1367.2        28.8234
1367.3        28.9309
1367.4        29.1576
1367.5        29.4322
1367.6        29.5529
1367.7        29.4586
1367.8        29.4318
1367.9        29.4402
1368          29.4058
1368.1        29.2685
1368.2        29.2351
1368.3        29.3355
1368.4        29.4765
1368.5        29.5776
1368.6        29.6695
1368.7        29.8664
1368.8        30.0722
1368.9        30.2287
1369           30.339
1369.1        30.2684
1369.2        30.1942
1369.3        30.1248
1369.4        30.0799
1369.5        30.1713
1369.6        30.1797
1369.7        30.0019
1369.8         29.899
1369.9        29.6803
1370           29.466
1370.1        29.3505
1370.2        29.4955
1370.3        29.7062
1370.4        29.9033
1370.5        29.9159
1370.6        29.9518
1370.7        30.0996
1370.8        30.0808
1370.9        29.9331
1371          29.8612
1371.1        29.6313
1371.2        29.5104
1371.3        29.2268
1371.4        28.9345
1371.5        28.7534
1371.6        28.6012
1371.7        28.4979
1371.8        28.3742
1371.9        28.3668
1372          28.4688
1372.1         28.546
1372.2        28.6499
1372.3         28.733
1372.4        28.8563
1372.5         29.036
1372.6        29.0467
1372.7        29.0402
1372.8        29.1838
1372.9        29.4398
1373          29.5624
1373.1        29.5078
1373.2        29.3339
1373.3        29.1952
1373.4        29.1683
1373.5        29.1653
1373.6        29.3433
1373.7        29.4718
1373.8        29.4513
1373.9        29.2704
1374          29.1153
1374.1        29.1429
1374.2        29.1692
1374.3        29.0211
1374.4        28.8663
1374.5        28.8153
1374.6        28.7099
1374.7        28.5059
1374.8         28.297
1374.9        28.1595
1375          28.2496
1375.1         28.546
1375.2        28.7818
1375.3        28.7455
1375.4        28.7985
1375.5        29.0543
1375.6        29.2885
1375.7        29.4817
1375.8        29.5882
1375.9        29.6977
1376          29.7582
1376.1        29.5909
1376.2        29.3318
1376.3          29.07
1376.4        28.9986
1376.5        28.9524
1376.6        28.8145
1376.7        28.6277
1376.8        28.5358
1376.9        28.5547
1377          28.4722
1377.1        28.3281
1377.2        28.1301
1377.3        27.9977
1377.4        27.8899
1377.5         27.779
1377.6        27.6216
1377.7         27.646
1377.8        27.7183
1377.9        27.8421
1378          27.8159
1378.1         27.747
1378.2        27.7204
1378.3        27.8202
1378.4         27.898
1378.5        27.9771
1378.6        28.2145
1378.7        28.3524
1378.8         28.576
1378.9        28.7218
1379          28.8992
1379.1         29.102
1379.2        29.3838
1379.3        29.7602
1379.4        29.8136
1379.5        29.6366
1379.6        29.4946
1379.7        29.4566
1379.8        29.4698
1379.9        29.4613
1380          29.5267
1380.1        29.6226
1380.2         29.723
1380.3        29.7631
1380.4        29.7749
1380.5        29.9743
1380.6        30.0915
1380.7          29.99
1380.8        30.0512
1380.9        30.1658
1381           30.231
1381.1        30.2641
1381.2        30.2944
1381.3        30.4412
1381.4        30.6978
1381.5        30.9097
1381.6        31.0877
1381.7        31.0179
1381.8        30.9987
1381.9        30.8973
1382          31.0695
1382.1        31.2614
1382.2        31.6161
1382.3         31.562
1382.4        31.5736
1382.5        31.7254
1382.6        31.8766
1382.7        31.8883
1382.8        31.7284
1382.9        31.2971
1383          31.1319
1383.1        30.9739
1383.2        30.8191
1383.3        30.7411
1383.4        30.8194
1383.5        31.0277
1383.6        31.1571
1383.7        31.2675
1383.8        31.2568
1383.9        31.3471
1384          31.3682
1384.1        31.2731
1384.2        31.2732
1384.3        31.1072
1384.4        30.9428
1384.5         30.605
1384.6        30.5398
1384.7        30.5354
1384.8        30.4392
1384.9        30.5124
1385          30.7407
1385.1        30.8317
1385.2        30.8746
1385.3        30.9322
1385.4        30.7971
1385.5        30.6111
1385.6         30.398
1385.7        30.1817
1385.8        30.1074
1385.9        30.2912
1386          30.3943
1386.1        30.5338
1386.2        30.5684
1386.3        30.6281
1386.4        30.6877
1386.5        30.8781
1386.6        30.9251
1386.7        30.9879
1386.8         30.774
1386.9         30.662
1387          30.5079
1387.1        30.3848
1387.2        30.4128
1387.3        30.4115
1387.4        30.3951
1387.5         30.455
1387.6        30.4955
1387.7        30.4023
1387.8        30.3459
1387.9        30.3562
1388          30.5488
1388.1        30.6658
1388.2        30.7755
1388.3        30.8373
1388.4        30.8926
1388.5        31.1365
1388.6        31.3589
1388.7        31.6829
1388.8        31.7404
1388.9        31.7276
1389          31.5218
1389.1        31.1996
1389.2        30.9115
1389.3         30.802
1389.4        30.6419
1389.5        30.3941
1389.6        30.2835
1389.7        30.2816
1389.8        30.1372
1389.9        30.0656
1390          30.1418
1390.1        30.2216
1390.2        30.1943
1390.3        30.2075
1390.4        30.2433
1390.5        30.3172
1390.6         30.417
1390.7        30.5049
1390.8        30.4247
1390.9          30.21
1391           30.135
1391.1        30.1477
1391.2        29.9952
1391.3        29.7291
1391.4        29.6675
1391.5          29.75
1391.6        29.7855
1391.7         29.625
1391.8        29.5807
1391.9         29.654
1392          29.7727
1392.1        29.8535
1392.2        29.9809
1392.3        30.1767
1392.4        30.3599
1392.5        30.4348
1392.6        30.4058
1392.7         30.267
1392.8        30.1119
1392.9         30.034
1393          29.9744
1393.1        30.0254
1393.2        30.0361
1393.3        30.0161
1393.4        29.9099
1393.5         29.872
1393.6        29.9039
1393.7        30.0925
1393.8        30.2605
1393.9        30.2635
1394           30.267
1394.1         30.341
1394.2        30.4198
1394.3        30.4809
1394.4        30.5374
1394.5        30.5395
1394.6        30.5543
1394.7         30.528
1394.8        30.5162
1394.9        30.5704
1395          30.5152
1395.1        30.2929
1395.2        30.1211
1395.3         29.928
1395.4        29.7919
1395.5          29.58
1395.6        29.5727
1395.7        29.7516
1395.8        30.1333
1395.9        30.5579
1396          30.7347
1396.1        30.7098
1396.2        30.6229
1396.3        30.4324
1396.4        30.3831
1396.5         30.432
1396.6         30.484
1396.7        30.4317
1396.8        30.6282
1396.9        30.7961
1397          30.8413
1397.1        30.9489
1397.2        30.9667
1397.3        30.8566
1397.4        30.6666
1397.5         30.698
1397.6        30.6553
1397.7         30.595
1397.8        30.3058
1397.9        29.9767
1398          29.7146
1398.1        29.5547
1398.2        29.4425
1398.3        29.3676
1398.4         29.311
1398.5         29.232
1398.6        29.2582
1398.7        29.3245
1398.8        29.4946
1398.9        29.5221
1399           29.551
1399.1        29.6185
1399.2        29.8532
1399.3        30.1073
1399.4        30.1969
1399.5        30.3745
1399.6        30.4773
1399.7        30.3538
1399.8        30.2207
1399.9        29.9261
1400          29.9124
1400.1        30.2107
1400.2        30.4469
1400.3        30.5856
1400.4        30.6543
1400.5        30.8706
1400.6        31.0669
1400.7        31.3512
1400.8        31.6249
1400.9        31.9349
1401          32.1622
1401.1        32.3582
1401.2        32.3592
1401.3        32.2793
1401.4        32.2036
1401.5        32.0349
1401.6        32.0269
1401.7        32.1461
1401.8        32.0423
1401.9        31.8509
1402          31.8179
1402.1          32.01
1402.2        31.9709
1402.3        31.8167
1402.4        31.7702
1402.5        31.6462
1402.6        31.4776
1402.7        31.2297
1402.8        31.0833
1402.9        30.8799
1403          30.7544
1403.1        30.8505
1403.2        30.8858
1403.3        30.8038
1403.4        30.8103
1403.5        31.1132
1403.6        31.3523
1403.7        31.4482
1403.8        31.5652
1403.9        31.6238
1404          31.7653
1404.1        31.9254
1404.2        31.8793
1404.3        31.7699
1404.4        31.7575
1404.5        31.8485
1404.6        31.8893
1404.7        31.8291
1404.8        31.6472
1404.9        31.6583
1405          31.7969
1405.1        31.9533
1405.2        32.1019
1405.3        32.1678
1405.4        32.1217
1405.5        31.9375
1405.6        31.9191
1405.7         32.086
1405.8         32.101
1405.9        32.0323
1406          31.9791
1406.1        31.9288
1406.2        31.8268
1406.3        31.7134
1406.4        31.4971
1406.5        31.3534
1406.6        31.3534
1406.7        31.4262
1406.8        31.5684
1406.9        31.7052
1407          31.8183
1407.1        31.7255
1407.2        31.5867
1407.3        31.5327
1407.4        31.5194
1407.5        31.3921
1407.6        31.1604
1407.7        30.9817
1407.8          30.95
1407.9        31.0369
1408          31.1802
1408.1         31.276
1408.2        31.1008
1408.3        30.8942
1408.4        30.9362
1408.5        31.2515
1408.6        31.5756
1408.7        31.8356
1408.8        31.6486
1408.9        31.3339
1409          31.1295
1409.1        30.8796
1409.2        30.7542
1409.3        30.6733
1409.4        30.6285
1409.5         30.538
1409.6        30.5307
1409.7        30.6667
1409.8        30.8076
1409.9        30.9771
1410           30.981
1410.1        30.8836
1410.2        30.8229
1410.3        30.9108
1410.4        30.7852
1410.5        30.6379
1410.6        30.4562
1410.7        30.2967
1410.8        30.1792
1410.9        30.0676
1411          29.8946
1411.1        29.8453
1411.2        29.7082
1411.3        29.4737
1411.4        29.2688
1411.5        29.2166
1411.6        29.2947
1411.7        29.4303
1411.8        29.5003
1411.9          29.55
1412          29.7027
1412.1        29.8716
1412.2        30.0149
1412.3        30.0629
1412.4        30.0241
1412.5         29.873
1412.6         29.871
1412.7        29.8596
1412.8        29.9842
1412.9        30.1113
1413          30.1935
1413.1        30.2939
1413.2        30.4066
1413.3        30.5363
1413.4        30.6763
1413.5        30.9193
1413.6        30.9029
1413.7        30.8272
1413.8        30.9592
1413.9        31.1934
1414          31.2699
1414.1        31.1694
1414.2        30.9579
1414.3        30.7628
1414.4        30.6626
1414.5        30.5689
1414.6        30.5386
1414.7         30.439
1414.8        30.5872
1414.9        30.6833
1415          30.7161
1415.1         30.824
1415.2        31.0085
1415.3        31.1893
1415.4        31.0897
1415.5        30.9826
1415.6        31.1388
1415.7        31.1906
1415.8        31.0959
1415.9        30.9331
1416           30.674
1416.1        30.4099
1416.2        30.3485
1416.3        30.4581
1416.4        30.7254
1416.5        31.0166
1416.6        31.3711
1416.7        31.7639
1416.8        32.0567
1416.9        32.1791
1417          32.2422
1417.1        32.1265
1417.2        32.1365
1417.3        32.0687
1417.4        32.1196
1417.5        32.0027
1417.6        32.0552
1417.7        32.1463
1417.8        32.3126
1417.9         32.376
1418          32.3994
1418.1         32.508
1418.2         32.652
1418.3        32.6687
1418.4        32.6971
1418.5        32.5941
1418.6        32.5861
1418.7        32.4667
1418.8        32.3065
1418.9         32.278
1419          32.2257
1419.1        32.1327
1419.2        32.0863
1419.3         31.981
1419.4        31.9357
1419.5        31.7613
1419.6        31.4039
1419.7        31.1403
1419.8        31.1982
1419.9        31.3479
1420           31.457
1420.1        31.4284
1420.2        31.5212
1420.3        31.5799
1420.4        31.5706
1420.5        31.6474
1420.6        31.4892
1420.7        31.4112
1420.8        31.4575
1420.9        31.4797
1421          31.3231
1421.1        31.0551
1421.2        30.8095
1421.3        30.5926
1421.4        30.6671
1421.5        30.8686
1421.6        30.9775
1421.7        31.0758
1421.8         31.008
1421.9        31.0065
1422          31.0664
1422.1          31.11
1422.2        30.9973
1422.3        30.8256
1422.4        30.7857
1422.5        30.8743
1422.6        30.8184
1422.7        30.7551
1422.8        30.6728
1422.9        30.4822
1423          30.3291
1423.1        30.3098
1423.2         30.343
1423.3        30.3357
1423.4        30.2252
1423.5        30.0713
1423.6        30.0212
1423.7        30.0799
1423.8         30.209
1423.9        30.2559
1424          30.2506
1424.1        30.2573
1424.2        30.3805
1424.3        30.6114
1424.4        30.8479
1424.5        31.1249
1424.6        31.1084
1424.7          30.86
1424.8        30.6789
1424.9        30.5065
1425          30.3897
1425.1        30.3354
1425.2        30.2874
1425.3        30.2458
1425.4        30.4372
1425.5        30.8184
1425.6        31.1844
1425.7        31.5731
1425.8        31.7739
1425.9        31.7895
1426          31.6968
1426.1        31.6907
1426.2        31.8126
1426.3         31.845
1426.4         31.775
1426.5        31.6918
1426.6        31.7152
1426.7        31.8094
1426.8        32.1313
1426.9        32.3397
1427          32.1089
1427.1        32.0265
1427.2        31.9978
1427.3        31.8047
1427.4        31.3807
1427.5        30.8766
1427.6        30.4973
1427.7        30.2318
1427.8        30.2649
1427.9        30.3167
1428          30.2155
1428.1        30.1424
1428.2         30.258
1428.3        30.4525
1428.4        30.4796
1428.5        30.3524
1428.6        30.1968
1428.7        30.0141
1428.8        29.9135
1428.9        29.9573
1429          30.0221
1429.1        30.0184
1429.2          30.11
1429.3        30.3651
1429.4        30.7887
1429.5        30.8503
1429.6         30.917
1429.7        31.0881
1429.8        31.3738
1429.9        31.7193
1430          31.8736
1430.1        32.1198
1430.2        32.4211
1430.3        32.3131
1430.4         32.088
1430.5         31.879
1430.6        31.7469
1430.7        31.5354
1430.8        31.5074
1430.9        31.5225
1431          31.6814
1431.1        31.8745
1431.2        31.9152
1431.3        31.9459
1431.4        31.6766
1431.5        31.4106
1431.6         31.254
1431.7        31.1843
1431.8        31.2543
1431.9        31.3012
1432          31.1208
1432.1         30.865
1432.2        30.6154
1432.3        30.6008
1432.4        30.6755
1432.5        30.6744
1432.6        30.5418
1432.7        30.3675
1432.8        30.3812
1432.9        30.4527
1433          30.4859
1433.1         30.548
1433.2        30.5895
1433.3        30.4788
1433.4        30.3842
1433.5        30.2234
1433.6        30.0968
1433.7        30.0067
1433.8        30.0074
1433.9        30.0041
1434          30.1708
1434.1        30.4859
1434.2        30.7969
1434.3        31.2389
1434.4        31.5131
1434.5        31.4772
1434.6        31.3163
1434.7        30.9887
1434.8        30.7952
1434.9        30.7026
1435          30.7322
1435.1        30.9195
1435.2        30.9196
1435.3        30.8542
1435.4        30.9163
1435.5        31.1185
1435.6        31.1657
1435.7        31.1149
1435.8        31.2023
1435.9        31.3518
1436          31.3283
1436.1        31.2471
1436.2        31.1484
1436.3        31.1288
1436.4         31.118
1436.5        31.1789
1436.6        31.2155
1436.7        31.1546
1436.8        31.1699
1436.9        31.3455
1437          31.5707
1437.1        31.8335
1437.2        31.9202
1437.3        32.0833
1437.4        32.1507
1437.5        31.9699
1437.6        31.7906
1437.7        31.6568
1437.8        31.5485
1437.9        31.5038
1438          31.5593
1438.1        31.5313
1438.2        31.5558
1438.3        31.4774
1438.4        31.4007
1438.5        31.6513
1438.6        32.0483
1438.7        32.1957
1438.8        32.3221
1438.9        32.3248
1439          32.4899
1439.1        32.6388
1439.2        32.7911
1439.3        32.9663
1439.4        32.9796
1439.5        32.9728
1439.6        32.8901
1439.7        32.7552
1439.8        32.6829
1439.9        32.6262
1440          32.6306
1440.1        32.9018
1440.2         33.149
1440.3         33.233
1440.4        33.2649
1440.5        33.4159
1440.6        33.6449
1440.7        33.5873
1440.8        33.4808
1440.9        33.5525
1441          33.7484
1441.1        34.0478
1441.2        34.0825
1441.3        33.9474
1441.4        33.7607
1441.5        33.6209
1441.6        33.2728
1441.7        32.9857
1441.8        32.6889
1441.9        32.3096
1442          31.9885
1442.1        31.6737
1442.2        31.5561
1442.3        31.5647
1442.4        31.7059
1442.5        32.0278
1442.6        32.1565
1442.7        32.1595
1442.8        32.1423
1442.9        32.1346
1443          32.0753
1443.1        31.9447
1443.2        31.9288
1443.3         31.946
1443.4        31.9616
1443.5        31.9182
1443.6        31.8826
1443.7        31.9958
1443.8        32.0855
1443.9        32.0102
1444          31.9813
1444.1        31.8787
1444.2        31.8682
1444.3         31.918
1444.4        31.9475
1444.5        31.8674
1444.6        31.7752
1444.7        31.8277
1444.8        31.7907
1444.9        31.7254
1445          31.6087
1445.1        31.4469
1445.2        31.4036
1445.3        31.4531
1445.4         31.435
1445.5        31.3301
1445.6        31.2961
1445.7         31.294
1445.8        31.4118
1445.9        31.5322
1446          31.6671
1446.1        31.8726
1446.2        32.0851
1446.3        32.3246
1446.4        32.7022
1446.5        33.0927
1446.6        33.3076
1446.7        33.4278
1446.8         33.371
1446.9        33.0053
1447          32.6556
1447.1        32.4687
1447.2        32.3634
1447.3        32.2905
1447.4        32.1392
1447.5        31.9642
1447.6        31.7287
1447.7        31.5736
1447.8         31.466
1447.9        31.3107
1448          31.3262
1448.1        31.5349
1448.2         31.706
1448.3        31.6902
1448.4         31.658
1448.5        31.7375
1448.6        31.8983
1448.7        32.0819
1448.8        32.0108
1448.9        31.7606
1449          31.6512
1449.1        31.8076
1449.2        31.8318
1449.3        31.7414
1449.4        31.6918
1449.5        31.8449
1449.6        31.9307
1449.7        31.8742
1449.8        31.8127
1449.9        31.7886
1450          31.7645
1450.1        31.7028
1450.2        31.7089
1450.3        31.8111
1450.4         31.966
1450.5        32.1667
1450.6        32.3988
1450.7        32.6946
1450.8        32.7406
1450.9        32.8068
1451          32.8925
1451.1        33.0704
1451.2        33.1941
1451.3        33.2341
1451.4         33.258
1451.5        33.3953
1451.6        33.4714
1451.7        33.4681
1451.8        33.4746
1451.9        33.7303
1452          33.9089
1452.1        34.0252
1452.2        34.0023
1452.3          34.13
1452.4        34.2322
1452.5        34.0282
1452.6        33.7695
1452.7        33.7562
1452.8        34.0236
1452.9        34.3842
1453          34.5684
1453.1        34.8957
1453.2        34.7965
1453.3        34.4171
1453.4         34.051
1453.5        33.6768
1453.6        33.4567
1453.7        33.2174
1453.8        33.0243
1453.9        32.9612
1454          32.9594
1454.1        33.2163
1454.2        33.5147
1454.3        33.5941
1454.4        33.4996
1454.5        33.5031
1454.6        33.5231
1454.7        33.4469
1454.8        33.3324
1454.9        33.0659
1455          32.8198
1455.1        32.6341
1455.2        32.5735
1455.3        32.6144
1455.4        32.6816
1455.5        32.8013
1455.6        32.8788
1455.7        33.0082
1455.8         33.145
1455.9        33.2445
1456          33.2122
1456.1        33.0925
1456.2        32.9792
1456.3        32.8974
1456.4        32.7145
1456.5        32.5244
1456.6        32.4777
1456.7        32.5456
1456.8        32.6886
1456.9        32.9359
1457          33.0972
1457.1        33.1383
1457.2        33.1338
1457.3        33.0881
1457.4        33.0951
1457.5        33.2709
1457.6        33.2427
1457.7        33.1755
1457.8        33.2544
1457.9        33.5028
1458          33.6438
1458.1        33.4814
1458.2        33.4951
1458.3        33.5554
1458.4        33.7619
1458.5        33.9763
1458.6        34.0478
1458.7         33.945
1458.8        33.8762
1458.9        33.8025
1459          33.8893
1459.1        33.9669
1459.2        33.9139
1459.3        33.7844
1459.4        33.4975
1459.5        33.3818
1459.6        33.3693
1459.7        33.4365
1459.8        33.4121
1459.9         33.272
1460          33.1555
1460.1        33.0258
1460.2        33.0225
1460.3        32.9726
1460.4        32.8779
1460.5        32.7465
1460.6        32.5489
1460.7        32.3185
1460.8        32.1481
1460.9        32.0207
1461          32.0317
1461.1        32.1186
1461.2        32.1048
1461.3        31.9663
1461.4        31.8801
1461.5        31.8986
1461.6        31.9618
1461.7        31.9152
1461.8        31.8669
1461.9        31.8743
1462          31.8472
1462.1        31.7937
1462.2        31.8688
1462.3        31.9596
1462.4        32.0345
1462.5        31.9817
1462.6        31.9077
1462.7        31.8153
1462.8        31.9015
1462.9        32.1776
1463          32.5124
1463.1        32.5508
1463.2        32.5425
1463.3        32.6985
1463.4        32.7113
1463.5         32.987
1463.6        33.0092
1463.7        33.0405
1463.8        33.0371
1463.9        32.8955
1464          32.6908
1464.1        32.3873
1464.2        32.4199
1464.3        32.4406
1464.4        32.5005
1464.5        32.5289
1464.6        32.3973
1464.7        32.1773
1464.8        32.0561
1464.9        32.1789
1465          32.2734
1465.1        32.2184
1465.2         32.096
1465.3        32.0816
1465.4        32.1294
1465.5        31.8886
1465.6        31.7375
1465.7        31.4188
1465.8        31.1731
1465.9        31.1893
1466          31.3144
1466.1        31.6166
1466.2        31.8021
1466.3          31.92
1466.4        31.9841
1466.5        32.1057
1466.6         31.989
1466.7        31.7311
1466.8        31.6466
1466.9        31.7308
1467          31.8707
1467.1        31.8855
1467.2        31.9021
1467.3        31.9867
1467.4        32.1963
1467.5        32.3365
1467.6        32.3788
1467.7        32.3704
1467.8        32.4076
1467.9        32.4395
1468          32.4234
1468.1        32.5162
1468.2        32.6433
1468.3        32.6561
1468.4        32.4997
1468.5        32.3402
1468.6        32.3352
1468.7        32.3056
1468.8        32.2135
1468.9        32.2076
1469          32.3519
1469.1        32.5908
1469.2        32.7249
1469.3        32.9553
1469.4        33.1183
1469.5         33.138
1469.6        33.1853
1469.7        33.3242
1469.8        33.3927
1469.9         33.467
1470          33.5082
1470.1        33.4284
1470.2        33.0574
1470.3        33.0741
1470.4         33.168
1470.5        33.3074
1470.6        33.3467
1470.7        33.3122
1470.8        33.2244
1470.9        32.9143
1471          32.5767
1471.1        32.3729
1471.2        32.3534
1471.3        32.3525
1471.4        32.3077
1471.5        32.3769
1471.6        32.3977
1471.7        32.3425
1471.8        32.1614
1471.9        31.7838
1472          31.5762
1472.1        31.6597
1472.2        31.9128
1472.3        31.9493
1472.4         31.907
1472.5        31.8549
1472.6         32.018
1472.7        32.5317
1472.8        32.7624
1472.9        32.9551
1473            33.13
1473.1        33.3949
1473.2        33.7071
1473.3        33.8582
1473.4        34.0063
1473.5        34.1503
1473.6        34.2032
1473.7        34.0697
1473.8        34.0794
1473.9        34.2542
1474          34.4038
1474.1         34.549
1474.2        34.4033
1474.3        34.2467
1474.4        34.3169
1474.5        34.4317
1474.6        34.4751
1474.7        34.5138
1474.8        34.3514
1474.9        34.0816
1475          33.8523
1475.1        33.4468
1475.2        33.2522
1475.3        33.1676
1475.4        33.1246
1475.5         33.154
1475.6        33.2807
1475.7        33.5972
1475.8        34.0258
1475.9        34.3056
1476          34.4935
1476.1         34.669
1476.2        34.8123
1476.3        34.6884
1476.4          34.74
1476.5        34.8308
1476.6        34.8488
1476.7        35.0921
1476.8        35.2253
1476.9        35.3425
1477          35.6205
1477.1        35.8657
1477.2         36.124
1477.3        36.2892
1477.4        36.2284
1477.5        36.2966
1477.6        36.4198
1477.7        36.3588
1477.8        36.2329
1477.9        35.9714
1478          35.6794
1478.1        35.5352
1478.2         35.449
1478.3        35.3029
1478.4        35.2568
1478.5        35.3545
1478.6        35.4035
1478.7        35.4277
1478.8        35.4305
1478.9        35.3579
1479           35.358
1479.1        35.3969
1479.2        35.2992
1479.3        35.2606
1479.4         35.337
1479.5        35.4085
1479.6        35.5014
1479.7        35.5617
1479.8        35.5536
1479.9        35.5679
1480          35.4322
1480.1        35.3923
1480.2         35.198
1480.3        35.0893
1480.4        35.2234
1480.5        35.2693
1480.6        35.0581
1480.7         34.688
1480.8        34.3772
1480.9        34.3525
1481           34.296
1481.1         34.327
1481.2        34.1752
1481.3        33.9554
1481.4         34.066
1481.5        34.1651
1481.6        34.1058
1481.7        34.0774
1481.8          33.99
1481.9        33.9286
1482          33.9797
1482.1         34.088
1482.2        34.1411
1482.3        34.0842
1482.4        33.9381
1482.5        33.8964
1482.6        33.8867
1482.7         33.956
1482.8        34.0956
1482.9        34.2158
1483          34.3287
1483.1        34.5248
1483.2         34.605
1483.3        34.7411
1483.4        34.8381
1483.5        34.8297
1483.6        34.9107
1483.7        35.1544
1483.8        35.3212
1483.9        35.5882
1484          35.7984
1484.1          35.92
1484.2        35.9207
1484.3        35.8806
1484.4        35.7917
1484.5        35.5648
1484.6        35.3634
1484.7        35.0646
1484.8        34.8271
1484.9         34.582
1485          34.5535
1485.1        34.6637
1485.2        34.7559
1485.3        34.8419
1485.4        34.8532
1485.5        34.9793
1485.6        35.1712
1485.7        35.2695
1485.8        34.9909
1485.9        34.7866
1486          34.8506
1486.1        34.9603
1486.2         34.909
1486.3        34.5508
1486.4        34.3398
1486.5        34.3614
1486.6        34.4184
1486.7        34.5132
1486.8        34.3442
1486.9        34.1169
1487          33.8718
1487.1        33.7471
1487.2        33.7879
1487.3        33.8803
1487.4        33.7442
1487.5         33.604
1487.6        33.5833
1487.7        33.5222
1487.8        33.4582
1487.9         33.381
1488          33.2977
1488.1        33.2483
1488.2        33.2647
1488.3         33.272
1488.4        33.3025
1488.5         33.393
1488.6        33.4304
1488.7        33.4603
1488.8        33.5498
1488.9        33.7446
1489          34.0058
1489.1        34.4643
1489.2        34.6826
1489.3        34.7312
1489.4        34.7979
1489.5        35.0477
1489.6        35.4019
1489.7        35.6982
1489.8         35.996
1489.9        36.1898
1490          36.1748
1490.1        36.0412
1490.2        35.9726
1490.3        35.7832
1490.4        35.9056
1490.5         36.251
1490.6        36.4513
1490.7        36.3957
1490.8        36.1024
1490.9        35.8464
1491          36.0121
1491.1        36.3136
1491.2        36.4675
1491.3        36.4488
1491.4        36.3939
1491.5        36.2585
1491.6        36.2918
1491.7        36.0965
1491.8        35.9473
1491.9        36.0319
1492          35.8538
1492.1        35.8856
1492.2        35.7542
1492.3        35.5647
1492.4        35.4657
1492.5         35.405
1492.6        35.2883
1492.7        35.2233
1492.8        35.0672
1492.9         34.824
1493          34.7722
1493.1         34.848
1493.2         34.904
1493.3        34.8381
1493.4        34.6707
1493.5        34.2136
1493.6         33.756
1493.7        33.6248
1493.8        33.6075
1493.9        33.4642
1494          33.1977
1494.1        32.9336
1494.2        32.6904
1494.3        32.6738
1494.4        32.7425
1494.5        32.8087
1494.6        32.8911
1494.7         33.074
1494.8        33.1643
1494.9        33.3272
1495          33.4557
1495.1        33.4251
1495.2        33.4045
1495.3        33.5425
1495.4        33.7058
1495.5        33.6497
1495.6        33.6076
1495.7        33.8217
1495.8         33.989
1495.9        34.1018
1496          34.2041
1496.1        34.2592
1496.2         34.257
1496.3        34.1538
1496.4        34.1644
1496.5        34.1558
1496.6        34.1437
1496.7        34.1371
1496.8        34.1614
1496.9        34.3607
1497          34.4679
1497.1        34.5393
1497.2        34.5594
1497.3         34.441
1497.4        34.2242
1497.5        34.1464
1497.6        34.3384
1497.7         34.744
1497.8        35.1379
1497.9        35.7628
1498           36.302
1498.1        36.6071
1498.2        36.6934
1498.3        36.9586
1498.4        37.1171
1498.5        37.2654
1498.6        37.2759
1498.7        36.8908
1498.8        36.4769
1498.9        36.1663
1499          36.0174
1499.1        35.9078
1499.2        35.7682
1499.3        35.6147
1499.4        35.4947
1499.5        35.3724
1499.6        35.2005
1499.7        35.1763
1499.8        35.0703
1499.9        34.7947
1500          34.5067
1500.1        34.1957
1500.2        34.0367
1500.3        33.9145
1500.4        34.0723
1500.5        34.2809
1500.6        34.3348
1500.7        34.2871
1500.8        34.1502
1500.9        34.1093
1501          34.1757
1501.1        34.3777
1501.2        34.4124
1501.3        34.2965
1501.4        34.1907
1501.5        34.1548
1501.6        34.1805
1501.7        34.2139
1501.8        34.1565
1501.9        33.9295
1502          33.9746
1502.1        34.2675
1502.2        34.5309
1502.3        34.8044
1502.4        34.9745
1502.5        35.0477
1502.6        35.1677
1502.7         35.562
1502.8        35.8648
1502.9        36.0643
1503          36.1835
1503.1        36.0726
1503.2        35.9986
1503.3        36.0805
1503.4        36.1713
1503.5        36.1128
1503.6        36.0408
1503.7        35.8405
1503.8        35.7572
1503.9        35.7986
1504          35.8488
1504.1        36.0035
1504.2        36.0552
1504.3        35.9928
1504.4        35.9155
1504.5        35.7536
1504.6        35.7003
1504.7        35.6151
1504.8         35.606
1504.9        35.6385
1505           35.599
1505.1        35.6212
1505.2        35.7068
1505.3        35.7824
1505.4        35.7391
1505.5        35.6994
1505.6        35.6996
1505.7          35.69
1505.8         35.702
1505.9        35.8207
1506          35.7931
1506.1        35.5455
1506.2        35.2248
1506.3        35.1307
1506.4        34.9995
1506.5        34.8603
1506.6         34.722
1506.7        34.5809
1506.8        34.4782
1506.9        34.5114
1507          34.6533
1507.1        34.6994
1507.2        34.5661
1507.3        34.2583
1507.4        34.2069
1507.5        34.2561
1507.6        34.5078
1507.7        34.8028
1507.8        35.0792
1507.9        35.3646
1508          35.5783
1508.1        35.7652
1508.2        35.7234
1508.3        35.5317
1508.4        35.2629
1508.5        34.9748
1508.6        34.8856
1508.7         34.784
1508.8        34.7214
1508.9        34.8078
1509          34.8194
1509.1        34.8591
1509.2        34.8153
1509.3        34.5499
1509.4        34.5094
1509.5        34.7425
1509.6        35.1401
1509.7        35.2906
1509.8        34.9725
1509.9        34.5831
1510          34.2287
1510.1        34.0181
1510.2        34.0571
1510.3        34.2058
1510.4        34.2739
1510.5        34.1748
1510.6        33.9604
1510.7        33.8065
1510.8        33.7093
1510.9        33.7347
1511          33.8974
1511.1        34.0286
1511.2        34.0207
1511.3        34.1622
1511.4        34.2348
1511.5        34.3998
1511.6        34.2734
1511.7        33.8287
1511.8        33.5404
1511.9        33.3517
1512          33.3548
1512.1        33.3369
1512.2        33.2686
1512.3        33.3259
1512.4        33.3079
1512.5        33.2333
1512.6        33.2271
1512.7        33.3306
1512.8        33.3784
1512.9        33.3548
1513            33.42
1513.1        33.5346
1513.2        33.6243
1513.3        33.8815
1513.4        34.1644
1513.5         34.469
1513.6        34.8705
1513.7        35.0602
1513.8        35.2892
1513.9        35.7505
1514          36.2467
1514.1        36.6514
1514.2        36.7998
1514.3        36.5526
1514.4        36.5416
1514.5        36.5227
1514.6         36.552
1514.7        36.6992
1514.8        36.7214
1514.9        36.5356
1515          36.2878
1515.1        36.1227
1515.2         35.904
1515.3        35.6186
1515.4        35.3457
1515.5        35.0911
1515.6         34.934
1515.7        34.7695
1515.8         34.526
1515.9        34.1809
1516          34.0094
1516.1        34.0343
1516.2        33.9564
1516.3        33.9695
1516.4        34.1403
1516.5        34.5886
1516.6        34.9483
1516.7        35.1047
1516.8        34.9945
1516.9        34.7698
1517           34.684
1517.1         34.561
1517.2        34.4503
1517.3        34.6092
1517.4        34.8673
1517.5        35.0429
1517.6        35.2033
1517.7        35.3289
1517.8        35.4033
1517.9        35.5444
1518          35.6159
1518.1        35.5811
1518.2        35.6684
1518.3        35.7035
1518.4        35.5972
1518.5        35.5476
1518.6        35.5905
1518.7        35.8209
1518.8        36.1028
1518.9        36.5478
1519          36.7272
1519.1        36.7161
1519.2        36.7047
1519.3        36.9039
1519.4         37.174
1519.5        37.2172
1519.6        37.2592
1519.7        37.3476
1519.8        37.3298
1519.9        37.1625
1520          37.0213
1520.1        36.9751
1520.2        36.8806
1520.3        36.6509
1520.4        36.5291
1520.5        36.4655
1520.6        36.3074
1520.7        36.2318
1520.8        36.1744
1520.9        36.1738
1521          36.1214
1521.1        36.0707
1521.2          36.08
1521.3        35.9756
1521.4         35.736
1521.5        35.5867
1521.6        35.5684
1521.7        35.6558
1521.8        35.7579
1521.9        36.0077
1522          36.0494
1522.1        36.0036
1522.2        35.9433
1522.3        35.9578
1522.4        35.9176
1522.5        35.9549
1522.6        35.9269
1522.7        35.8641
1522.8        35.8104
1522.9        35.7632
1523          35.7454
1523.1        35.8083
1523.2         35.774
1523.3        35.5735
1523.4        35.3759
1523.5        35.3579
1523.6         35.399
1523.7        35.3761
1523.8        35.3851
1523.9        35.5257
1524          35.5587
1524.1        35.5889
1524.2        35.6967
1524.3        36.0359
1524.4        36.1116
1524.5        35.9391
1524.6         35.781
1524.7        35.6201
1524.8        35.4366
1524.9        35.3416
1525          35.3389
1525.1        35.3034
1525.2        35.2603
1525.3        35.1664
1525.4        35.0578
1525.5        34.9644
1525.6        34.9724
1525.7        35.0349
1525.8        35.2162
1525.9        35.5107
1526          35.7053
1526.1        35.9204
1526.2        36.1554
1526.3        36.6096
1526.4        36.8572
1526.5        37.0663
1526.6        37.1189
1526.7        36.7294
1526.8        36.5398
1526.9         36.383
1527           36.256
1527.1         36.147
1527.2        36.0731
1527.3         36.176
1527.4        36.2157
1527.5        36.1942
1527.6        36.0518
1527.7        35.9152
1527.8        35.7187
1527.9        35.3993
1528          35.1457
1528.1        35.0359
1528.2         34.984
1528.3        34.9384
1528.4        34.8865
1528.5        34.6593
1528.6        34.5165
1528.7        34.3444
1528.8        34.2749
1528.9        34.1698
1529          34.0322
1529.1        33.8204
1529.2        33.7347
1529.3        33.5268
1529.4        33.3883
1529.5         33.486
1529.6        33.6245
1529.7        33.7126
1529.8         33.759
1529.9        33.8164
1530          34.0042
1530.1        34.1974
1530.2        34.3277
1530.3        34.3932
1530.4        34.3981
1530.5        34.4764
1530.6        34.6254
1530.7        34.4398
1530.8        34.2986
1530.9        34.3584
1531          34.5615
1531.1        34.6432
1531.2        34.6723
1531.3        34.8164
1531.4        34.9413
1531.5        35.0838
1531.6        35.1521
1531.7        35.0117
1531.8        34.9872
1531.9        35.0159
1532          35.1923
1532.1        35.3141
1532.2        35.1871
1532.3        34.9927
1532.4        34.9365
1532.5        35.0794
1532.6        35.2515
1532.7        35.3409
1532.8        35.3471
1532.9        35.3778
1533          35.5359
1533.1        35.8238
1533.2        36.0528
1533.3        36.1148
1533.4        36.0627
1533.5        36.1088
1533.6        36.1396
1533.7        36.1273
1533.8        36.0547
1533.9        36.0096
1534          35.8957
1534.1        35.7137
1534.2        35.6393
1534.3        35.5888
1534.4        35.4915
1534.5        35.3732
1534.6        35.4053
1534.7        35.4683
1534.8        35.6421
1534.9        35.6766
1535          35.7256
1535.1        35.5513
1535.2        35.4641
1535.3        35.6065
1535.4        35.6888
1535.5        35.6612
1535.6        35.7391
1535.7        35.9078
1535.8         35.955
1535.9        36.1908
1536          36.2521
1536.1         36.146
1536.2        36.0727
1536.3        35.9991
1536.4        35.9578
1536.5        36.0008
1536.6        36.0384
1536.7        35.8843
1536.8        35.7986
1536.9        35.9312
1537           35.987
1537.1        35.9068
1537.2        35.9521
1537.3        35.9623
1537.4        35.9709
1537.5        35.9723
1537.6        35.9507
1537.7        36.0123
1537.8         36.082
1537.9        36.3868
1538           36.897
1538.1        37.3574
1538.2          37.46
1538.3        37.2017
1538.4        36.9035
1538.5         36.521
1538.6        36.2392
1538.7        36.0485
1538.8        36.2017
1538.9        36.5024
1539          36.5604
1539.1        36.3814
1539.2        36.3026
1539.3        36.4156
1539.4        36.3197
1539.5        36.0373
1539.6        35.8635
1539.7        35.6805
1539.8        35.4655
1539.9        35.3179
1540          35.2808
1540.1        35.1484
1540.2        35.0907
1540.3        35.1426
1540.4        35.1141
1540.5        35.1449
1540.6        35.2234
1540.7        35.4558
1540.8        35.6035
1540.9        35.6422
1541          35.7387
1541.1        35.6815
1541.2        35.5477
1541.3        35.4838
1541.4        35.5965
1541.5        35.6485
1541.6        35.6404
1541.7        35.3236
1541.8        35.3116
1541.9        35.5514
1542          35.7508
1542.1        35.8856
1542.2        36.0208
1542.3        35.9543
1542.4        35.9708
1542.5        36.1368
1542.6        36.3177
1542.7        36.6106
1542.8        36.8642
1542.9        37.2273
1543          37.4542
1543.1        37.6206
1543.2        37.5262
1543.3        37.4363
1543.4        37.3065
1543.5        37.4674
1543.6         37.556
1543.7        37.3193
1543.8        37.0889
1543.9        36.8422
1544          36.7731
1544.1        36.5715
1544.2        36.4976
1544.3        36.4042
1544.4        36.3101
1544.5        36.2723
1544.6        36.2776
1544.7        36.2384
1544.8        36.0556
1544.9        35.9938
1545          35.9701
1545.1         35.916
1545.2        35.8937
1545.3        35.8988
1545.4        35.8885
1545.5        35.8713
1545.6        35.8724
1545.7        35.9442
1545.8         35.904
1545.9        35.7427
1546          35.7946
1546.1        35.9607
1546.2        36.0958
1546.3        36.1979
1546.4        36.3151
1546.5        36.3606
1546.6        36.4196
1546.7        36.6317
1546.8        36.8251
1546.9        36.9551
1547          37.0926
1547.1        37.3712
1547.2        37.6472
1547.3        37.8104
1547.4        38.1744
1547.5        38.4887
1547.6        38.7038
1547.7        38.8775
1547.8        38.9829
1547.9        39.0729
1548          38.8385
1548.1        38.6543
1548.2        38.5497
1548.3        38.2787
1548.4        37.9303
1548.5        37.7418
1548.6        37.8078
1548.7        37.9854
1548.8        37.8915
1548.9        37.7593
1549          37.6575
1549.1         37.633
1549.2        37.7128
1549.3        37.9455
1549.4        37.9414
1549.5        38.0047
1549.6        37.9718
1549.7         37.871
1549.8        37.7303
1549.9        37.6352
1550          37.6718
1550.1        37.6535
1550.2        37.5355
1550.3        37.5112
1550.4        37.5742
1550.5        37.5413
1550.6        37.4747
1550.7        37.4201
1550.8        37.3949
1550.9        37.3428
1551          37.1868
1551.1        37.1197
1551.2        37.0636
1551.3        37.2828
1551.4        37.5888
1551.5        37.8815
1551.6         37.746
1551.7        37.5233
1551.8        37.4268
1551.9        37.5002
1552           37.491
1552.1        37.3534
1552.2        37.3284
1552.3        37.3102
1552.4         37.301
1552.5        37.3714
1552.6        37.4986
1552.7        37.5142
1552.8        37.5614
1552.9        37.5579
1553          37.5241
1553.1        37.5732
1553.2        37.7195
1553.3        38.0702
1553.4        38.3289
1553.5        38.3726
1553.6        38.2466
1553.7        37.9895
1553.8        38.0222
1553.9        38.1541
1554          38.0287
1554.1        37.8271
1554.2        37.6796
1554.3        37.6396
1554.4        37.7634
1554.5        38.0418
1554.6        38.1343
1554.7        38.2232
1554.8        38.3328
1554.9         38.505
1555          38.6188
1555.1         38.581
1555.2        38.6749
1555.3        38.8667
1555.4        39.0176
1555.5        39.2679
1555.6        39.3995
1555.7         39.438
1555.8        39.3477
1555.9         39.003
1556          38.9084
1556.1        39.0933
1556.2        39.4686
1556.3        39.7227
1556.4        39.8965
1556.5        39.8933
1556.6        39.8349
1556.7        39.8737
1556.8        39.9614
1556.9        39.7927
1557          39.7053
1557.1        39.6446
1557.2        39.6217
1557.3        39.6388
1557.4        39.6517
1557.5        39.5406
1557.6        39.5578
1557.7        39.5341
1557.8        39.5977
1557.9        39.6689
1558          39.8429
1558.1        39.7867
1558.2        39.9706
1558.3         40.281
1558.4         40.526
1558.5        40.5696
1558.6        40.4007
1558.7        40.2615
1558.8        40.3975
1558.9        40.3334
1559          40.3334
1559.1        40.2173
1559.2        40.1749
1559.3        39.9232
1559.4        39.4982
1559.5        39.1038
1559.6        38.8122
1559.7        38.7035
1559.8        38.5753
1559.9        38.5068
1560          38.6386
1560.1        38.8016
1560.2        38.8998
1560.3        38.9372
1560.4        38.9019
1560.5        38.6363
1560.6        38.3917
1560.7        38.4447
1560.8        38.4415
1560.9        38.4362
1561          38.5552
1561.1        38.6702
1561.2        38.6938
1561.3         38.629
1561.4        38.5762
1561.5        38.4615
1561.6        38.5494
1561.7        38.8518
1561.8        38.9447
1561.9         38.918
1562          38.7174
1562.1        38.5359
1562.2        38.4909
1562.3        38.4824
1562.4        38.3707
1562.5        38.2733
1562.6        38.2616
1562.7        38.4345
1562.8        38.4568
1562.9        38.5478
1563          38.6375
1563.1        38.8824
1563.2        39.1476
1563.3        39.2131
1563.4        39.3376
1563.5        39.4495
1563.6        39.5885
1563.7        39.7092
1563.8        39.5046
1563.9        39.1827
1564          39.0822
1564.1        39.3009
1564.2         39.433
1564.3        39.3705
1564.4        39.1278
1564.5        38.7069
1564.6        38.5327
1564.7        38.4352
1564.8        38.3312
1564.9        38.3821
1565           38.504
1565.1        38.5335
1565.2        38.5638
1565.3        38.4684
1565.4        38.1913
1565.5        37.7929
1565.6        37.5439
1565.7        37.3795
1565.8        37.3179
1565.9        37.3575
1566          37.4407
1566.1        37.8375
1566.2        38.3105
1566.3        38.4494
1566.4        38.4392
1566.5        38.3209
1566.6        38.4064
1566.7         38.475
1566.8        38.4112
1566.9         38.217
1567           38.187
1567.1        38.0271
1567.2        37.8642
1567.3        37.5823
1567.4        37.2328
1567.5        37.0501
1567.6        36.8485
1567.7        36.8639
1567.8        36.8208
1567.9        36.7671
1568           36.824
1568.1         36.976
1568.2        37.0968
1568.3         37.196
1568.4        37.3026
1568.5        37.2609
1568.6        37.2965
1568.7        37.2275
1568.8         37.286
1568.9        37.3359
1569          37.4577
1569.1        37.7196
1569.2        37.8806
1569.3        38.0022
1569.4        37.8888
1569.5        37.5928
1569.6        37.3203
1569.7        37.1835
1569.8        37.2873
1569.9         37.531
1570          37.6308
1570.1        37.8051
1570.2        37.5941
1570.3        37.1452
1570.4        36.8282
1570.5        36.8493
1570.6        36.8784
1570.7        36.7937
1570.8        36.6809
1570.9        36.5836
1571          36.7517
1571.1        37.0802
1571.2        37.1991
1571.3        37.1573
1571.4        37.1041
1571.5         37.166
1571.6        37.1243
1571.7        36.9657
1571.8        36.9863
1571.9        37.0721
1572          37.0496
1572.1        36.8751
1572.2        36.6981
1572.3        36.5575
1572.4        36.5081
1572.5        36.5034
1572.6        36.6235
1572.7         36.775
1572.8        36.8573
1572.9        36.9295
1573          37.0779
1573.1        37.2095
1573.2        37.3947
1573.3        37.4779
1573.4        37.7662
1573.5        38.2176
1573.6        38.4772
1573.7        38.7541
1573.8        39.1307
1573.9        39.2746
1574          39.3514
1574.1        39.4355
1574.2        39.4762
1574.3        39.2883
1574.4        39.1919
1574.5        39.0327
1574.6        39.0373
1574.7        39.1455
1574.8        39.2192
1574.9        39.3049
1575           39.385
1575.1        39.4709
1575.2        39.3722
1575.3        39.1161
1575.4        38.9747
1575.5         38.699
1575.6        38.4704
1575.7        38.2096
1575.8        38.1017
1575.9        38.0608
1576          38.1738
1576.1        38.3474
1576.2        38.4749
1576.3        38.7548
1576.4        38.8658
1576.5        38.9728
1576.6        38.9472
1576.7        38.8341
1576.8        38.7722
1576.9         38.626
1577          38.4131
1577.1        38.0071
1577.2        37.8511
1577.3        37.9474
1577.4        37.9827
1577.5        38.0511
1577.6        38.1918
1577.7        38.6528
1577.8        38.8748
1577.9        38.8492
1578          38.7691
1578.1        38.5987
1578.2        38.3723
1578.3        38.1518
1578.4        38.0271
1578.5        37.8499
1578.6        37.5611
1578.7        37.2838
1578.8          37.15
1578.9        37.3187
1579          37.5781
1579.1          37.96
1579.2        38.1569
1579.3        38.1635
1579.4        38.2085
1579.5        38.1118
1579.6        37.8598
1579.7        37.3077
1579.8        37.1312
1579.9        37.0819
1580          37.2967
1580.1        37.4562
1580.2        37.4726
1580.3        37.3931
1580.4        37.2839
1580.5         37.257
1580.6           37.2
1580.7        37.0372
1580.8        36.8022
1580.9        36.6353
1581          36.5232
1581.1         36.475
1581.2        36.5573
1581.3        36.7295
1581.4        36.7106
1581.5        36.8824
1581.6         36.938
1581.7        37.0329
1581.8        36.9741
1581.9        37.0019
1582          36.9534
1582.1        36.9288
1582.2        36.8112
1582.3        36.7244
1582.4        36.6895
1582.5        36.8269
1582.6        37.0103
1582.7        37.1366
1582.8        37.2236
1582.9        37.1977
1583           37.329
1583.1        37.4286
1583.2         37.388
1583.3        37.1888
1583.4        37.0393
1583.5        37.0293
1583.6        37.0883
1583.7        37.2747
1583.8        37.3695
1583.9        37.3532
1584          37.2917
1584.1        37.0975
1584.2        36.8446
1584.3        36.7018
1584.4        36.6077
1584.5        36.6292
1584.6        36.6599
1584.7        36.9889
1584.8        37.2432
1584.9        37.3847
1585          37.5207
1585.1        37.5417
1585.2        37.4958
1585.3        37.5949
1585.4        37.8331
1585.5        38.1288
1585.6        38.2028
1585.7        38.2562
1585.8        38.1817
1585.9        38.1249
1586          38.2437
1586.1        38.4914
1586.2        38.6725
1586.3        38.6166
1586.4        38.5936
1586.5        38.7298
1586.6        39.0988
1586.7        39.2085
1586.8        39.2662
1586.9        39.3301
1587          39.4459
1587.1        39.4943
1587.2        39.5607
1587.3        39.6127
1587.4        39.4695
1587.5        39.3263
1587.6        39.2474
1587.7        39.2583
1587.8        39.4412
1587.9        39.7166
1588          39.8582
1588.1        40.0109
1588.2        40.1549
1588.3        40.3067
1588.4        40.3087
1588.5        40.0704
1588.6        39.9505
1588.7        40.0654
1588.8        40.0621
1588.9        39.9877
1589          40.0314
1589.1        40.0552
1589.2        40.1018
1589.3        40.1435
1589.4        40.2976
1589.5        40.5097
1589.6        40.5537
1589.7        40.4989
1589.8        40.3784
1589.9        40.2439
1590           40.185
1590.1        40.1985
1590.2        40.0714
1590.3        40.0179
1590.4        40.0136
1590.5        40.2396
1590.6         40.489
1590.7        40.6402
1590.8        40.6277
1590.9        40.6186
1591          40.4125
1591.1        40.2554
1591.2        40.1506
1591.3         39.979
1591.4        40.0143
1591.5         40.137
1591.6        40.0682
1591.7        40.0783
1591.8        40.2614
1591.9        40.3898
1592           40.562
1592.1        40.7115
1592.2        40.6901
1592.3        40.5377
1592.4        40.3502
1592.5        40.2222
1592.6        40.1194
1592.7        40.0524
1592.8        39.8563
1592.9        39.7269
1593          39.6384
1593.1         39.666
1593.2        39.6524
1593.3        39.5129
1593.4        39.3623
1593.5        39.4034
1593.6         39.205
1593.7        38.8939
1593.8         38.659
1593.9        38.6373
1594          38.4521
1594.1        38.0041
1594.2         37.739
1594.3        37.7102
1594.4         37.679
1594.5        37.5342
1594.6        37.1765
1594.7        36.7319
1594.8        36.5283
1594.9        36.4505
1595          36.3848
1595.1        36.2702
1595.2        36.3002
1595.3        36.2847
1595.4        36.4169
1595.5         36.652
1595.6        36.8072
1595.7        36.9506
1595.8        36.8748
1595.9        36.8234
1596          36.7585
1596.1        36.8523
1596.2        36.9124
1596.3        36.9429
1596.4        36.9923
1596.5        37.0138
1596.6        37.1019
1596.7        37.3356
1596.8        37.3571
1596.9        37.2302
1597          37.2605
1597.1        37.5687
1597.2        37.7892
1597.3        37.7121
1597.4        37.5403
1597.5        37.4444
1597.6        37.5223
1597.7        37.6669
1597.8        37.6223
1597.9        37.5717
1598          37.6107
1598.1        37.8869
1598.2        37.9769
1598.3        37.8889
1598.4        37.8545
1598.5        37.7845
1598.6        37.8915
1598.7        37.9699
1598.8        37.8855
1598.9         37.806
1599          37.7701
1599.1        37.7369
1599.2        37.6508
1599.3        37.7076
1599.4        37.8166
1599.5        37.8361
1599.6        37.9488
1599.7        37.8511
1599.8        37.6337
1599.9        37.5994
1600          37.6508
1600.1        37.5724
1600.2         37.532
1600.3         37.646
1600.4        37.6429
1600.5        37.5847
1600.6        37.4884
1600.7        37.3896
1600.8        37.1166
1600.9        36.9869
1601          36.9707
1601.1        37.1051
1601.2         37.106
1601.3        37.0695
1601.4        37.1647
1601.5        37.2391
1601.6        37.1813
1601.7        36.8601
1601.8        36.7145
1601.9        36.6416
1602          36.5888
1602.1         36.457
1602.2        36.3693
1602.3        36.3739
1602.4        36.3252
1602.5        36.2314
1602.6        36.1923
1602.7        36.2489
1602.8        36.3346
1602.9        36.4176
1603          36.5601
1603.1        36.7173
1603.2        36.8945
1603.3        37.0536
1603.4        36.9255
1603.5        36.7243
1603.6        36.6836
1603.7         36.832
1603.8        37.0203
1603.9        37.3052
1604          37.4244
1604.1        37.3783
1604.2        37.1807
1604.3        37.0345
1604.4        37.1386
1604.5        37.3723
1604.6        37.5565
1604.7        37.5778
1604.8        37.5883
1604.9        37.6371
1605          37.6103
1605.1        37.3962
1605.2        37.0224
1605.3        36.6642
1605.4        36.5423
1605.5        36.4442
1605.6        36.3767
1605.7        36.5287
1605.8        36.6604
1605.9        36.6004
1606          36.6227
1606.1        36.9586
1606.2        37.3904
1606.3        37.7603
1606.4        37.8383
1606.5        37.7098
1606.6        37.5558
1606.7        37.6041
1606.8         37.616
1606.9        37.7227
1607          37.8398
1607.1        37.7066
1607.2          37.64
1607.3        37.4606
1607.4           37.4
1607.5        37.2948
1607.6        37.2678
1607.7        37.2794
1607.8        37.1192
1607.9        36.9453
1608          36.8069
1608.1        36.7719
1608.2        36.8219
1608.3        36.7251
1608.4        36.6676
1608.5        36.6771
1608.6        36.7027
1608.7        36.6893
1608.8        36.6745
1608.9        36.6428
1609          36.7383
1609.1        36.9011
1609.2        36.9326
1609.3         36.924
1609.4        37.1521
1609.5        37.5853
1609.6        37.8454
1609.7        38.0775
1609.8        38.3543
1609.9        38.6402
1610          39.0233
1610.1        39.4483
1610.2        39.7159
1610.3        39.8876
1610.4        39.8598
1610.5        39.7867
1610.6        39.6399
1610.7        39.4178
1610.8        39.3587
1610.9        39.4478
1611          39.5261
1611.1        39.6484
1611.2        39.7655
1611.3        39.9777
1611.4        40.0229
1611.5        39.9642
1611.6        39.7661
1611.7        39.7567
1611.8        39.6987
1611.9        39.7968
1612          39.6793
1612.1        39.2892
1612.2        39.0884
1612.3        38.9426
1612.4        38.7752
1612.5        38.4222
1612.6        38.0855
1612.7        37.7828
1612.8        37.7556
1612.9        37.8288
1613           37.927
1613.1        37.9282
1613.2        37.9419
1613.3        38.0424
1613.4        38.1609
1613.5        38.3312
1613.6        38.3222
1613.7        38.2612
1613.8        38.1568
1613.9        37.9981
1614          38.0063
1614.1        38.1679
1614.2        38.3399
1614.3        38.3855
1614.4        38.2508
1614.5        38.0947
1614.6        38.1653
1614.7        38.2843
1614.8        38.4389
1614.9        38.4296
1615          38.3435
1615.1         38.111
1615.2        37.8801
1615.3        37.9605
1615.4        38.0392
1615.5        38.1075
1615.6        37.9861
1615.7        37.9406
1615.8        38.0031
1615.9        38.2068
1616          38.3449
1616.1        38.3074
1616.2        38.3047
1616.3        38.2425
1616.4        38.2345
1616.5        38.4611
1616.6        38.5367
1616.7        38.4916
1616.8        38.3381
1616.9        38.3045
1617          38.1351
1617.1        38.0038
1617.2        37.9601
1617.3         37.847
1617.4         37.763
1617.5        37.7756
1617.6         37.888
1617.7        37.9364
1617.8        37.9828
1617.9        38.0153
1618          38.0503
1618.1        38.1587
1618.2        38.2579
1618.3        38.4386
1618.4         38.348
1618.5        38.2624
1618.6        38.2472
1618.7        38.2929
1618.8        38.2813
1618.9        38.2649
1619          38.1659
1619.1        38.1543
1619.2        38.0778
1619.3        37.9456
1619.4        37.8311
1619.5        37.7641
1619.6        37.7397
1619.7        37.9065
1619.8        37.9744
1619.9        37.8916
1620          37.8119
1620.1        37.7353
1620.2        37.8132
1620.3        37.7452
1620.4        37.7155
1620.5        37.6565
1620.6        37.6833
1620.7        37.8193
1620.8        37.8327
1620.9        37.8438
1621          37.7582
1621.1        37.7004
1621.2        37.6901
1621.3        37.5784
1621.4        37.4759
1621.5        37.3483
1621.6        37.4054
1621.7         37.603
1621.8        37.7331
1621.9        37.8028
1622          37.8945
1622.1        37.8823
1622.2        37.8042
1622.3        37.7318
1622.4        37.6579
1622.5        37.4924
1622.6        37.3143
1622.7        37.2236
1622.8        37.1484
1622.9        37.1735
1623          37.1752
1623.1        36.9495
1623.2         36.918
1623.3        36.9369
1623.4        36.9931
1623.5        37.1145
1623.6        37.2081
1623.7        37.2344
1623.8        37.1532
1623.9        37.0311
1624          37.0979
1624.1        37.4328
1624.2        37.5405
1624.3         37.726
1624.4        37.6852
1624.5        37.4662
1624.6        37.2861
1624.7        37.1592
1624.8        37.1666
1624.9        37.4336
1625          37.6359
1625.1         37.726
1625.2         37.764
1625.3        37.6406
1625.4        37.4972
1625.5         37.511
1625.6        37.6954
1625.7        37.7166
1625.8        37.5054
1625.9        37.2327
1626          36.9913
1626.1        36.9245
1626.2        36.8952
1626.3        36.9163
1626.4        36.8278
1626.5        36.7202
1626.6         36.696
1626.7        36.8616
1626.8        37.1544
1626.9        37.4729
1627          37.7511
1627.1        37.9674
1627.2         38.135
1627.3        38.1388
1627.4        37.9198
1627.5        37.4122
1627.6        36.9841
1627.7        36.7425
1627.8        36.6024
1627.9        36.4966
1628          36.5048
1628.1        36.6563
1628.2        36.8359
1628.3        37.0865
1628.4        37.2267
1628.5        37.1712
1628.6        37.0532
1628.7        36.9365
1628.8        36.9537
1628.9        36.9558
1629          36.9351
1629.1        36.9442
1629.2         36.907
1629.3        36.9632
1629.4        37.0622
1629.5         37.219
1629.6          37.38
1629.7        37.4702
1629.8        37.4895
1629.9        37.5323
1630          37.7679
1630.1        37.9004
1630.2        37.8558
1630.3        37.7042
1630.4        37.4979
1630.5        37.4403
1630.6        37.4558
1630.7        37.5014
1630.8        37.5402
1630.9        37.5593
1631          37.6801
1631.1        37.8057
1631.2        37.9532
1631.3         37.969
1631.4        37.9162
1631.5        37.8143
1631.6         37.762
1631.7        37.7659
1631.8        38.0318
1631.9        38.4158
1632           38.531
1632.1        38.6463
1632.2        38.7445
1632.3         38.679
1632.4        38.6506
1632.5        38.6707
1632.6        38.7298
1632.7        38.9252
1632.8        38.9828
1632.9        39.1584
1633          39.0719
1633.1        38.9064
1633.2        38.8438
1633.3         38.796
1633.4        38.6759
1633.5        38.6612
1633.6        38.6031
1633.7        38.4748
1633.8        38.3652
1633.9        38.3468
1634          38.3447
1634.1        38.3069
1634.2        38.3048
1634.3        38.3365
1634.4        38.3119
1634.5        38.2899
1634.6         38.292
1634.7        38.3358
1634.8         38.351
1634.9        38.3868
1635          38.4567
1635.1        38.4772
1635.2        38.4285
1635.3        38.4824
1635.4        38.4979
1635.5        38.5254
1635.6        38.4652
1635.7        38.3927
1635.8        38.4899
1635.9        38.6904
1636          38.9463
1636.1        39.1258
1636.2        39.3082
1636.3        39.5282
1636.4        39.7145
1636.5         39.914
1636.6        39.8349
1636.7        39.8224
1636.8         39.928
1636.9        40.2211
1637          40.5445
1637.1        40.8974
1637.2        41.1376
1637.3         41.181
1637.4        41.0497
1637.5        41.0081
1637.6        41.0419
1637.7        40.8472
1637.8        40.4762
1637.9        39.8229
1638          39.4466
1638.1        39.3199
1638.2        39.0711
1638.3        38.8258
1638.4        38.5731
1638.5        38.3704
1638.6        38.5047
1638.7        38.7387
1638.8        38.7284
1638.9        38.5739
1639          38.5892
1639.1        38.6797
1639.2        38.7528
1639.3        38.7774
1639.4        38.7362
1639.5        38.6904
1639.6        38.8784
1639.7        38.7795
1639.8        38.4967
1639.9        38.2119
1640          38.1688
1640.1        38.1468
1640.2         38.078
1640.3        38.1968
1640.4        38.2437
1640.5         38.238
1640.6        37.9476
1640.7        37.5662
1640.8        37.4996
1640.9        37.7088
1641          37.6775
1641.1        37.3785
1641.2        37.3207
1641.3        37.5525
1641.4        37.8223
1641.5        38.1576
1641.6        38.2133
1641.7        37.9115
1641.8        37.5465
1641.9        37.2929
1642          37.1345
1642.1        36.9256
1642.2         37.105
1642.3         37.248
1642.4        37.4054
1642.5        37.6262
1642.6        37.7864
1642.7        38.1496
1642.8        38.3033
1642.9        38.1427
1643          37.9576
1643.1        37.7659
1643.2        37.8141
1643.3        37.7554
1643.4        37.5323
1643.5         37.445
1643.6        37.5233
1643.7        37.7291
1643.8        37.8234
1643.9        37.8294
1644          37.7918
1644.1        37.8421
1644.2        38.0226
1644.3        38.1089
1644.4        38.0973
1644.5         38.146
1644.6        38.2006
1644.7        38.4319
1644.8         38.492
1644.9        38.1322
1645          37.9239
1645.1        37.7659
1645.2        37.5269
1645.3        37.0581
1645.4        36.7677
1645.5         36.784
1645.6        36.9009
1645.7        36.8759
1645.8        36.9562
1645.9        37.2053
1646          37.4843
1646.1        37.6765
1646.2        37.7732
1646.3        37.6533
1646.4        37.7216
1646.5        37.9365
1646.6        37.8254
1646.7        37.5383
1646.8        37.5464
1646.9        37.3064
1647          37.1783
1647.1        37.0146
1647.2        36.8634
1647.3        36.5559
1647.4        36.4957
1647.5        36.7036
1647.6        36.8861
1647.7        36.7222
1647.8        36.5583
1647.9        36.4511
1648           36.426
1648.1        36.4701
1648.2         36.484
1648.3        36.5604
1648.4        36.6488
1648.5        36.9434
1648.6        37.0939
1648.7        37.1905
1648.8        37.1353
1648.9        37.2038
1649           37.345
1649.1        37.4538
1649.2        37.4025
1649.3        37.4257
1649.4        37.5199
1649.5        37.6021
1649.6        37.3929
1649.7        37.0383
1649.8        36.8792
1649.9        36.8333
1650          36.9137
1650.1        37.1153
1650.2        37.2898
1650.3        37.3872
1650.4        37.4577
1650.5        37.5678
1650.6        37.6442
1650.7        37.6165
1650.8        37.5479
1650.9        37.4497
1651          37.4421
1651.1        37.4392
1651.2        37.4499
1651.3        37.4342
1651.4        37.4717
1651.5        37.6128
1651.6        37.6898
1651.7        37.7475
1651.8        37.7421
1651.9        37.7711
1652          37.7922
1652.1        37.8662
1652.2        37.8753
1652.3        37.8563
1652.4        37.8896
1652.5         37.883
1652.6        37.9578
1652.7        38.0538
1652.8        38.0704
1652.9        38.0048
1653          37.9932
1653.1        38.0241
1653.2        38.0428
1653.3         38.001
1653.4        37.8783
1653.5         37.699
1653.6        37.6737
1653.7          37.61
1653.8        37.5839
1653.9        37.5242
1654          37.5635
1654.1        37.5619
1654.2        37.4674
1654.3         37.383
1654.4        37.5139
1654.5        37.7811
1654.6        37.8785
1654.7        37.8693
1654.8        37.9035
1654.9         38.029
1655          38.0803
1655.1        38.1257
1655.2        38.1505
1655.3        38.1669
1655.4        38.1683
1655.5        38.1009
1655.6        38.0657
1655.7         37.969
1655.8         37.963
1655.9        38.0222
1656           38.001
1656.1        38.0349
1656.2        38.0283
1656.3        37.5846
1656.4        37.3647
1656.5        37.4151
1656.6        37.4947
1656.7        37.5344
1656.8         37.548
1656.9        37.7222
1657          37.8533
1657.1        38.0248
1657.2        38.0459
1657.3        37.9409
1657.4        37.8289
1657.5        37.7628
1657.6        37.6574
1657.7        37.5691
1657.8        37.5088
1657.9        37.4046
1658          37.2945
1658.1        37.0573
1658.2        36.7823
1658.3        36.6111
1658.4        36.6244
1658.5        36.8229
1658.6        37.1296
1658.7        37.4795
1658.8        37.6628
1658.9        37.7241
1659          37.6828
1659.1        37.9798
1659.2        38.4357
1659.3        38.7475
1659.4        38.9061
1659.5        39.0157
1659.6        39.1668
1659.7        39.1811
1659.8        38.9798
1659.9        38.5755
1660          38.3054
1660.1         38.102
1660.2        37.9034
1660.3        37.5826
1660.4        37.4159
1660.5        37.5279
1660.6         37.707
1660.7        37.7444
1660.8        37.8067
1660.9        37.8409
1661          37.9224
1661.1        37.8945
1661.2        37.8609
1661.3        37.8913
1661.4        37.9213
1661.5        37.8897
1661.6        37.9573
1661.7        38.1009
1661.8        38.1781
1661.9        38.2608
1662          38.4362
1662.1        38.7198
1662.2        38.8835
1662.3        38.9066
1662.4         38.759
1662.5        38.6626
1662.6        38.7275
1662.7        38.9157
1662.8        39.2378
1662.9        39.6884
1663          40.0899
1663.1         40.511
1663.2         40.949
1663.3        41.3769
1663.4        41.6447
1663.5        41.7463
1663.6        41.7519
1663.7        41.6294
1663.8        41.5844
1663.9        41.5947
1664          41.5386
1664.1        41.7003
1664.2        41.8937
1664.3        42.1422
1664.4        42.2435
1664.5        42.5356
1664.6        42.7168
1664.7        42.6732
1664.8        42.3618
1664.9        42.1282
1665           41.922
1665.1        41.6182
1665.2        41.4935
1665.3        41.3931
1665.4         41.267
1665.5        41.1221
1665.6        40.9511
1665.7         40.827
1665.8        40.6447
1665.9        40.4563
1666          40.0794
1666.1        39.7176
1666.2        39.7181
1666.3        39.7581
1666.4        39.6888
1666.5        39.5166
1666.6        39.4421
1666.7        39.5237
1666.8        39.4709
1666.9        39.5216
1667          39.4753
1667.1        39.3181
1667.2        39.1692
1667.3        39.0085
1667.4         38.985
1667.5         39.003
1667.6         39.025
1667.7        38.7718
1667.8        38.4871
1667.9        38.1159
1668          37.9854
1668.1        37.9369
1668.2        37.9665
1668.3        38.1581
1668.4        38.2251
1668.5        38.2004
1668.6        38.1998
1668.7        38.3717
1668.8        38.5719
1668.9        38.4591
1669          38.3239
1669.1        38.1476
1669.2        38.1514
1669.3        38.3187
1669.4        38.5819
1669.5        38.8709
1669.6        39.0901
1669.7        39.2592
1669.8        39.4232
1669.9        39.5248
1670          39.6622
1670.1        39.8426
1670.2        39.9068
1670.3        40.0217
1670.4        40.0237
1670.5        39.7984
1670.6        39.6302
1670.7        39.3654
1670.8        39.1875
1670.9        39.1571
1671          39.3484
1671.1        39.4916
1671.2        39.5008
1671.3        39.4276
1671.4        39.3157
1671.5        39.1233
1671.6        39.0934
1671.7        39.1503
1671.8        39.0723
1671.9        39.0044
1672          39.0271
1672.1        39.0723
1672.2         39.002
1672.3        38.8498
1672.4        38.8943
1672.5        39.1154
1672.6        39.3935
1672.7        39.4024
1672.8        39.4587
1672.9        39.5209
1673          39.5251
1673.1        39.5307
1673.2        39.4119
1673.3        39.3128
1673.4        39.2534
1673.5        39.1328
1673.6        39.0612
1673.7        39.1388
1673.8        39.2614
1673.9        39.3956
1674          39.3581
1674.1        39.2553
1674.2        39.1878
1674.3        39.1133
1674.4        39.0634
1674.5        39.1173
1674.6        39.0918
1674.7         39.093
1674.8        39.1671
1674.9        39.2039
1675          39.3079
1675.1        39.5147
1675.2        39.5886
1675.3        39.6282
1675.4        39.6152
1675.5         39.644
1675.6        39.6177
1675.7        39.4663
1675.8        39.1843
1675.9        38.9782
1676          38.8589
1676.1        38.8284
1676.2        38.8604
1676.3        38.9519
1676.4        38.9812
1676.5        38.8989
1676.6         38.767
1676.7        38.5643
1676.8        38.5148
1676.9         38.453
1677           38.362
1677.1        38.4992
1677.2        38.8362
1677.3        39.2656
1677.4        39.4898
1677.5        39.6683
1677.6        39.6268
1677.7        39.4966
1677.8        39.5365
1677.9        39.9483
1678          40.3651
1678.1        40.5258
1678.2        40.6914
1678.3         40.781
1678.4        40.7592
1678.5        40.5476
1678.6        40.5401
1678.7        40.6905
1678.8         40.673
1678.9         40.395
1679          40.0026
1679.1        39.7604
1679.2        39.5546
1679.3        39.4635
1679.4        39.3862
1679.5        39.5054
1679.6        39.4988
1679.7        39.4834
1679.8        39.5695
1679.9        39.3979
1680          39.2784
1680.1        39.3474
1680.2        39.2355
1680.3        39.0157
1680.4        39.0791
1680.5        39.4154
1680.6        39.6738
1680.7        39.8297
1680.8        40.0081
1680.9         40.147
1681          40.2733
1681.1        40.6064
1681.2        40.7329
1681.3        40.7594
1681.4         40.757
1681.5        40.7676
1681.6        40.7948
1681.7        41.0602
1681.8        41.3073
1681.9        41.2453
1682          41.0482
1682.1        40.7922
1682.2         40.723
1682.3        40.7406
1682.4        40.6524
1682.5        40.4968
1682.6        40.5868
1682.7        40.7224
1682.8        40.6149
1682.9        40.5178
1683          40.3945
1683.1         40.314
1683.2        40.1544
1683.3        39.8054
1683.4        39.4964
1683.5        39.2989
1683.6        39.1215
1683.7         38.958
1683.8        38.7817
1683.9        38.7124
1684          38.6662
1684.1        38.8342
1684.2        39.0036
1684.3        39.1287
1684.4        39.2405
1684.5        39.4115
1684.6        39.3448
1684.7        39.2014
1684.8        39.2195
1684.9        39.2018
1685          39.3114
1685.1        39.4502
1685.2        39.4503
1685.3        39.6611
1685.4        39.8396
1685.5        39.9478
1685.6        40.0941
1685.7        40.0922
1685.8        39.9654
1685.9        39.7977
1686          39.7627
1686.1        39.7886
1686.2        39.9113
1686.3         40.109
1686.4        40.1931
1686.5        40.3434
1686.6        40.4004
1686.7         40.305
1686.8        40.3969
1686.9        40.5362
1687          40.6628
1687.1        40.8302
1687.2         40.953
1687.3        40.7432
1687.4        40.4963
1687.5        40.4091
1687.6        40.5379
1687.7         40.872
1687.8        41.2605
1687.9        41.6401
1688          41.9101
1688.1         42.158
1688.2        42.3556
1688.3        42.4335
1688.4        42.3558
1688.5        42.2816
1688.6        42.0995
1688.7        41.8168
1688.8        41.6526
1688.9        41.7818
1689          42.1018
1689.1        42.3464
1689.2        42.3801
1689.3        42.3536
1689.4         42.474
1689.5        42.7474
1689.6        43.0185
1689.7        43.2377
1689.8        43.3111
1689.9        43.2696
1690          43.1336
1690.1        42.9048
1690.2        42.6288
1690.3        42.4271
1690.4        42.3374
1690.5         42.241
1690.6        42.1828
1690.7        42.1407
1690.8        42.0545
1690.9        41.8297
1691          41.6123
1691.1        41.3757
1691.2        41.0101
1691.3        40.5369
1691.4        40.4391
1691.5        40.4169
1691.6        40.3737
1691.7        40.3632
1691.8        40.1918
1691.9        40.0988
1692          40.0866
1692.1        40.2767
1692.2        40.3605
1692.3        40.3488
1692.4        40.3883
1692.5        40.2353
1692.6        40.0745
1692.7        39.8161
1692.8        39.7697
1692.9        39.8405
1693          39.9327
1693.1        40.0151
1693.2        40.1096
1693.3         40.291
1693.4          40.37
1693.5        40.5206
1693.6         40.663
1693.7        41.0043
1693.8        41.3261
1693.9        41.5051
1694          41.4901
1694.1        41.5698
1694.2        41.8344
1694.3        41.9408
1694.4        41.7445
1694.5        41.5049
1694.6        41.3538
1694.7        41.3669
1694.8        41.2555
1694.9        40.8965
1695          40.7023
1695.1        40.8247
1695.2        40.9549
1695.3        40.6766
1695.4        40.3753
1695.5        40.1513
1695.6        40.0511
1695.7        39.8029
1695.8        39.6481
1695.9        39.5698
1696            39.64
1696.1         39.764
1696.2         39.697
1696.3        39.8081
1696.4        40.0157
1696.5        40.0208
1696.6        39.9052
1696.7        39.7298
1696.8        39.7522
1696.9        39.9141
1697          39.9177
1697.1        39.8256
1697.2        39.8543
1697.3        39.9863
1697.4        40.2145
1697.5        40.3023
1697.6        40.3824
1697.7        40.4999
1697.8        40.5569
1697.9        40.4813
1698          40.5533
1698.1        40.6202
1698.2        40.6629
1698.3        40.9326
1698.4        41.1896
1698.5        41.3834
1698.6        41.4812
1698.7        41.6695
1698.8        41.9792
1698.9        41.9757
1699          41.8587
1699.1        41.7692
1699.2         41.734
1699.3        41.6187
1699.4        41.6394
1699.5        41.6986
1699.6        41.6097
1699.7        41.4241
1699.8        41.3569
1699.9        41.3334
1700          41.5203
1700.1        41.7656
1700.2         42.155
1700.3        42.6516
1700.4        43.0049
1700.5          43.15
1700.6        43.1736
1700.7        43.0581
1700.8        43.0269
1700.9        42.8258
1701          42.6555
1701.1        42.3525
1701.2         42.153
1701.3         42.134
1701.4        42.0826
1701.5        41.9252
1701.6        41.9962
1701.7        42.2051
1701.8        42.3676
1701.9        42.2928
1702          42.3286
1702.1        42.5351
1702.2        42.8705
1702.3        43.1767
1702.4        43.3088
1702.5        43.3669
1702.6        43.5899
1702.7        43.7004
1702.8        43.3765
1702.9        42.5754
1703          42.1697
1703.1        42.2042
1703.2        42.3104
1703.3        42.2156
1703.4        42.1142
1703.5        41.8215
1703.6        41.5727
1703.7        41.5125
1703.8        41.5168
1703.9         41.615
1704          41.5891
1704.1        41.3718
1704.2        41.1843
1704.3        41.0232
1704.4        40.9426
1704.5        41.0835
1704.6        41.0901
1704.7        41.0107
1704.8        40.8997
1704.9        40.8466
1705          40.7698
1705.1        40.8778
1705.2         40.984
1705.3        41.0083
1705.4        40.7901
1705.5        40.5306
1705.6        40.4939
1705.7        40.6453
1705.8        40.7416
1705.9        40.8675
1706          41.0144
1706.1        41.0807
1706.2        41.0239
1706.3         40.983
1706.4        41.0119
1706.5        41.2252
1706.6        41.6672
1706.7        41.9857
1706.8        42.0814
1706.9        41.8949
1707          41.9637
1707.1        42.0571
1707.2        42.2816
1707.3        42.4554
1707.4        42.6829
1707.5        42.9791
1707.6        43.1109
1707.7        43.1337
1707.8        43.1178
1707.9        43.2526
1708          43.5794
1708.1        43.8648
1708.2        44.1166
1708.3        44.4941
1708.4        44.5287
1708.5        44.4529
1708.6        44.2913
1708.7        44.1197
1708.8         43.844
1708.9        43.6695
1709           43.456
1709.1        43.5482
1709.2        43.6918
1709.3        43.6598
1709.4        43.5369
1709.5        43.7152
1709.6        43.8639
1709.7        43.8209
1709.8        43.7969
1709.9        43.6584
1710          43.6958
1710.1        43.7521
1710.2        43.6919
1710.3         43.316
1710.4        43.1126
1710.5        43.1108
1710.6        43.2888
1710.7        43.5487
1710.8        43.5379
1710.9        43.3698
1711          43.2936
1711.1        43.2998
1711.2        43.2655
1711.3        43.2846
1711.4        43.4217
1711.5        43.7301
1711.6        43.9819
1711.7        44.0335
1711.8        44.1208
1711.9         44.338
1712           44.512
1712.1        44.5836
1712.2        44.8181
1712.3        45.2137
1712.4        45.3608
1712.5        45.2699
1712.6        45.2043
1712.7        45.2703
1712.8        45.4695
1712.9        45.6622
1713          45.6296
1713.1        45.4818
1713.2        45.3431
1713.3        45.0633
1713.4        44.8293
1713.5        44.7301
1713.6        44.5047
1713.7        44.4022
1713.8        44.6182
1713.9        45.0089
1714          45.2238
1714.1         45.393
1714.2        45.2661
1714.3        44.8777
1714.4        44.4455
1714.5         43.897
1714.6        43.7656
1714.7        43.9852
1714.8        44.2749
1714.9        44.6296
1715          44.9152
1715.1         45.253
1715.2        45.5273
1715.3        45.8186
1715.4        45.9786
1715.5        46.1373
1715.6        46.2015
1715.7        45.8949
1715.8        45.5691
1715.9        45.1267
1716          44.6713
1716.1        44.5217
1716.2        44.3949
1716.3        44.4034
1716.4        44.4477
1716.5        44.2732
1716.6        44.0805
1716.7        43.9368
1716.8        44.0168
1716.9        44.1466
1717          44.0419
1717.1        43.8173
1717.2        43.6161
1717.3        43.4834
1717.4        43.5441
1717.5        43.6787
1717.6        43.9025
1717.7        44.0641
1717.8        44.3087
1717.9        44.4191
1718          44.4245
1718.1        44.2232
1718.2        44.2146
1718.3        44.2646
1718.4         44.371
1718.5        44.5511
1718.6         44.713
1718.7        44.7196
1718.8        44.8577
1718.9        44.9453
1719          44.9786
1719.1         44.774
1719.2        44.6692
1719.3        44.6733
1719.4        44.9119
1719.5        45.0905
1719.6         45.042
1719.7        45.0111
1719.8        44.9766
1719.9        44.9224
1720           44.732
1720.1        44.6404
1720.2        44.6292
1720.3        44.7542
1720.4        44.8721
1720.5        44.7903
1720.6        44.6758
1720.7        44.6447
1720.8         44.565
1720.9        44.6267
1721          44.7008
1721.1        44.7741
1721.2        44.9358
1721.3        45.1147
1721.4        45.1766
1721.5        45.1968
1721.6         45.107
1721.7        45.0781
1721.8         45.132
1721.9        44.8496
1722          44.6899
1722.1        44.6781
1722.2        44.9496
1722.3        45.1644
1722.4          45.15
1722.5        45.0503
1722.6        44.8735
1722.7        44.7533
1722.8        44.5448
1722.9        44.5336
1723          44.6032
1723.1        44.7263
1723.2        44.7532
1723.3        44.8543
1723.4        44.9433
1723.5        45.1049
1723.6        45.0951
1723.7        44.8194
1723.8        44.6921
1723.9        44.7803
1724          45.0207
1724.1        45.2716
1724.2        45.2384
1724.3        45.2678
1724.4        45.2262
1724.5        45.2223
1724.6        45.1181
1724.7        44.9039
1724.8        44.7354
1724.9        44.8205
1725          44.6528
1725.1        44.3129
1725.2          44.24
1725.3        43.9302
1725.4        43.8447
1725.5        43.8225
1725.6        43.7753
1725.7        43.7839
1725.8        43.7791
1725.9        43.8677
1726          43.7924
1726.1        43.4993
1726.2        43.1771
1726.3        42.7923
1726.4        42.6594
1726.5        42.5118
1726.6        42.5707
1726.7        42.7802
1726.8        42.9967
1726.9        43.0471
1727          43.2539
1727.1        43.5155
1727.2        43.8637
1727.3        44.4117
1727.4        44.8111
1727.5        45.1708
1727.6        45.3625
1727.7        45.4257
1727.8        45.4865
1727.9        45.5355
1728          45.2412
1728.1        44.7399
1728.2        44.2313
1728.3        43.9935
1728.4        43.8247
1728.5        43.7247
1728.6        43.6364
1728.7        43.9855
1728.8        44.3687
1728.9        44.7363
1729          44.9233
1729.1        44.9853
1729.2        44.9945
1729.3        45.0249
1729.4         45.091
1729.5        45.0938
1729.6        45.2444
1729.7        45.5939
1729.8        45.8957
1729.9         45.837
1730          45.7034
1730.1        45.6572
1730.2        45.6671
1730.3        45.6375
1730.4        45.5007
1730.5         45.286
1730.6        45.2023
1730.7        45.3083
1730.8        45.2769
1730.9        45.2472
1731          45.0702
1731.1        44.8578
1731.2        44.6002
1731.3        44.2717
1731.4        43.8379
1731.5        43.4151
1731.6        43.1727
1731.7        43.0828
1731.8        43.0131
1731.9        43.0791
1732           43.221
1732.1         43.163
1732.2        43.0393
1732.3        42.9483
1732.4        43.0187
1732.5        43.1064
1732.6        43.1377
1732.7        43.0852
1732.8          43.02
1732.9        43.1157
1733           43.254
1733.1        43.3226
1733.2        43.2187
1733.3        43.2704
1733.4         43.337
1733.5        43.3842
1733.6        43.3555
1733.7        43.1982
1733.8        43.0938
1733.9        43.0693
1734          42.7926
1734.1         42.568
1734.2        42.4379
1734.3        42.4091
1734.4        42.2537
1734.5        42.0568
1734.6        41.9419
1734.7        41.8462
1734.8        41.8493
1734.9        41.9485
1735          42.0128
1735.1        42.1568
1735.2        42.2668
1735.3        42.4375
1735.4        42.3492
1735.5         42.246
1735.6          42.24
1735.7        42.1443
1735.8        42.1297
1735.9        42.1801
1736          42.1926
1736.1        42.4866
1736.2        42.7668
1736.3        43.1121
1736.4        43.3314
1736.5        43.3428
1736.6        43.1927
1736.7        42.8487
1736.8        42.7686
1736.9        42.6007
1737          42.4213
1737.1        42.4028
1737.2        42.3762
1737.3        42.4716
1737.4        42.7681
1737.5        43.1765
1737.6        43.1237
1737.7        43.0318
1737.8        42.9759
1737.9         42.848
1738          42.8552
1738.1        42.9105
1738.2        42.7835
1738.3         42.428
1738.4        42.3734
1738.5        42.4044
1738.6         42.587
1738.7        42.6792
1738.8        42.5417
1738.9         42.192
1739          42.1491
1739.1        42.3168
1739.2        42.3737
1739.3        42.3341
1739.4        42.4214
1739.5        42.5117
1739.6        42.4944
1739.7        42.5421
1739.8        42.6832
1739.9        42.9242
1740          43.0026
1740.1        43.0638
1740.2        43.2053
1740.3        43.2054
1740.4        43.0043
1740.5        43.0287
1740.6        43.1652
1740.7        43.2165
1740.8         43.367
1740.9        43.5444
1741          43.6326
1741.1        43.6167
1741.2        43.7257
1741.3        43.6889
1741.4        43.5649
1741.5        43.6132
1741.6        43.5314
1741.7        43.1688
1741.8        42.9269
1741.9        42.8451
1742          42.8429
1742.1        42.8726
1742.2        43.0199
1742.3         43.226
1742.4        43.2611
1742.5         43.005
1742.6        42.7767
1742.7        42.6729
1742.8        42.6036
1742.9        42.4312
1743          42.4016
1743.1        42.5163
1743.2         42.576
1743.3        42.5139
1743.4        42.3447
1743.5        42.2179
1743.6        42.1396
1743.7        42.3023
1743.8         42.466
1743.9        42.5909
1744           42.536
1744.1        42.3531
1744.2        42.3633
1744.3        42.5366
1744.4         42.633
1744.5        42.5886
1744.6        42.5065
1744.7        42.2935
1744.8        42.1928
1744.9         42.183
1745          42.2126
1745.1        42.3082
1745.2        42.3571
1745.3        42.6152
1745.4        42.7817
1745.5        42.8478
1745.6        42.7571
1745.7        42.6256
1745.8        42.4609
1745.9        42.3839
1746          42.3605
1746.1        42.5042
1746.2        42.7396
1746.3        43.0195
1746.4        42.9484
1746.5        42.7949
1746.6        42.5163
1746.7        42.6068
1746.8        42.9802
1746.9         43.065
1747           42.783
1747.1        42.5084
1747.2        42.4887
1747.3        42.6699
1747.4        42.8058
1747.5        42.8343
1747.6        42.9252
1747.7        42.9086
1747.8        42.9676
1747.9        43.2247
1748          43.4432
1748.1        43.7246
1748.2        43.9205
1748.3        43.9639
1748.4        43.9105
1748.5        43.7316
1748.6        43.7081
1748.7        43.8656
1748.8        44.1065
1748.9        44.3147
1749          44.3451
1749.1        44.3219
1749.2        44.2097
1749.3        43.9716
1749.4        43.7307
1749.5        43.6799
1749.6        43.7289
1749.7        43.8207
1749.8        43.7838
1749.9         43.606
1750          43.4691
1750.1        43.2868
1750.2          43.18
1750.3        43.2666
1750.4        43.3218
1750.5        43.4655
1750.6        43.3108
1750.7        42.8724
1750.8        42.4613
1750.9        42.2382
1751          42.1822
1751.1        42.2019
1751.2         42.239
1751.3        42.2969
1751.4        42.1873
1751.5        42.1418
1751.6        42.2068
1751.7        42.3411
1751.8        42.4435
1751.9        42.2997
1752           42.149
1752.1        41.9158
1752.2        41.6863
1752.3        41.6037
1752.4        41.7195
1752.5        41.8992
1752.6        41.9377
1752.7         41.964
1752.8        42.1014
1752.9        42.4736
1753          42.6232
1753.1        42.7085
1753.2        42.6073
1753.3         42.336
1753.4        42.2143
1753.5        42.4101
1753.6        42.5996
1753.7         42.751
1753.8        42.8469
1753.9        42.8122
1754           42.938
1754.1        42.9828
1754.2        43.0608
1754.3        43.3143
1754.4         43.612
1754.5        43.8358
1754.6        43.8161
1754.7        43.8546
1754.8        43.9902
1754.9        43.9714
1755          43.8367
1755.1        43.8121
1755.2        43.9071
1755.3         44.063
1755.4        44.1318
1755.5         44.275
1755.6        44.5864
1755.7        44.8318
1755.8        44.9767
1755.9        45.1253
1756          45.2186
1756.1        45.2471
1756.2        45.1583
1756.3        45.0552
1756.4        44.8671
1756.5        44.7904
1756.6        44.6788
1756.7        44.5778
1756.8        44.7592
1756.9          45.08
1757          45.3443
1757.1        45.6037
1757.2          45.84
1757.3        45.7871
1757.4         45.698
1757.5        45.8515
1757.6         45.951
1757.7        45.8282
1757.8        45.6751
1757.9        45.4703
1758          45.2286
1758.1        45.0224
1758.2        45.0521
1758.3         45.262
1758.4        45.3234
1758.5        44.9798
1758.6        44.5798
1758.7         44.205
1758.8        43.9282
1758.9        43.8244
1759          43.9263
1759.1         44.301
1759.2        44.4574
1759.3        44.5874
1759.4        44.4813
1759.5        44.3478
1759.6         44.239
1759.7        44.2396
1759.8        44.3257
1759.9        44.4196
1760          44.4139
1760.1        44.4075
1760.2        44.3391
1760.3          44.19
1760.4        44.1316
1760.5         44.366
1760.6        44.5693
1760.7        44.6982
1760.8        44.7883
1760.9        44.8777
1761          44.8326
1761.1        44.6194
1761.2        44.6383
1761.3         44.779
1761.4        44.8151
1761.5        44.8817
1761.6        45.1572
1761.7        45.6339
1761.8        46.0216
1761.9        46.1753
1762          46.2455
1762.1        46.1187
1762.2        46.0621
1762.3        46.0656
1762.4        46.0419
1762.5        46.2436
1762.6        46.3621
1762.7        46.4181
1762.8        46.4461
1762.9         46.514
1763          46.5663
1763.1        46.6838
1763.2        46.7898
1763.3        46.8868
1763.4        47.0594
1763.5        47.2424
1763.6        47.3365
1763.7        47.3732
1763.8        47.4849
1763.9        47.6095
1764           47.788
1764.1        48.0936
1764.2        48.1931
1764.3        47.9746
1764.4        47.7989
1764.5        47.6294
1764.6        47.5495
1764.7        47.5327
1764.8        47.2497
1764.9        47.1246
1765          47.2024
1765.1        47.1077
1765.2        47.0102
1765.3        47.0133
1765.4        47.0659
1765.5        47.1804
1765.6        47.0387
1765.7        46.7018
1765.8        46.4331
1765.9        46.2773
1766          46.1069
1766.1        45.9174
1766.2        45.8909
1766.3        45.9919
1766.4        46.4276
1766.5        46.9364
1766.6        47.0812
1766.7        46.9803
1766.8        47.0836
1766.9        47.5053
1767          47.9115
1767.1        48.2647
1767.2        48.3121
1767.3        48.0124
1767.4        47.7751
1767.5        47.6493
1767.6        47.5847
1767.7        47.8944
1767.8        48.3409
1767.9        48.7535
1768          48.9376
1768.1        49.0702
1768.2        49.3307
1768.3        49.5004
1768.4        49.5942
1768.5        49.6407
1768.6        49.6366
1768.7        49.6542
1768.8        49.6121
1768.9        49.4108
1769          49.3434
1769.1        49.3477
1769.2        49.3439
1769.3        49.2864
1769.4        49.1254
1769.5        48.8002
1769.6        48.8553
1769.7        48.9544
1769.8        48.9367
1769.9        48.8291
1770          48.5464
1770.1        48.2846
1770.2        48.0687
1770.3        47.9742
1770.4        47.9623
1770.5        47.7874
1770.6        47.6699
1770.7        47.7366
1770.8         47.897
1770.9        48.3734
1771          48.8621
1771.1        49.3548
1771.2        49.7193
1771.3        49.8383
1771.4        50.0291
1771.5         50.213
1771.6        50.5671
1771.7        50.4472
1771.8         50.364
1771.9        50.3471
1772          50.4118
1772.1        50.6195
1772.2        51.0024
1772.3        51.2719
1772.4        51.3411
1772.5        51.2413
1772.6        51.1883
1772.7         51.181
1772.8        51.3221
1772.9        51.4149
1773           51.405
1773.1        51.4582
1773.2        51.4787
1773.3        51.7802
1773.4        52.1207
1773.5         52.534
1773.6        52.6921
1773.7         52.531
1773.8        52.1259
1773.9        51.6374
1774          51.2511
1774.1        50.9798
1774.2        51.0064
1774.3         51.243
1774.4        51.2571
1774.5        51.0935
1774.6        51.0186
1774.7         50.882
1774.8        50.8633
1774.9         51.218
1775          51.5913
1775.1        51.4995
1775.2        51.2662
1775.3        51.1401
1775.4        51.0872
1775.5          50.93
1775.6        50.7454
1775.7        50.6266
1775.8         50.612
1775.9        50.7157
1776          51.0129
1776.1        51.3591
1776.2        51.4997
1776.3        51.4811
1776.4        51.2775
1776.5        51.1767
1776.6        51.1436
1776.7        51.3443
1776.8         51.543
1776.9        51.5065
1777          51.1966
1777.1         50.657
1777.2        50.4774
1777.3        50.5171
1777.4        50.7003
1777.5        50.8854
1777.6        51.0112
1777.7        51.1225
1777.8        50.9087
1777.9        50.6944
1778          50.5048
1778.1        50.2401
1778.2        50.2531
1778.3        50.2277
1778.4        50.1889
1778.5        49.8482
1778.6        49.4057
1778.7        48.9156
1778.8        48.5357
1778.9        48.0885
1779           47.771
1779.1        47.8848
1779.2         47.733
1779.3        47.3718
1779.4        47.1043
1779.5        46.9381
1779.6        46.8372
1779.7        46.8319
1779.8        46.8765
1779.9        47.0145
1780          47.0248
1780.1        46.7573
1780.2        46.5293
1780.3        46.3039
1780.4        46.0662
1780.5        45.9113
1780.6        46.0436
1780.7        46.2065
1780.8         46.221
1780.9        46.4128
1781          46.4935
1781.1        46.5953
1781.2        46.5239
1781.3        46.5379
1781.4         46.556
1781.5        46.6562
1781.6        46.6686
1781.7        46.4471
1781.8        46.3846
1781.9        46.4692
1782          46.5313
1782.1        46.5601
1782.2        46.4686
1782.3        46.5399
1782.4        46.8488
1782.5        47.0156
1782.6        47.0001
1782.7        47.0367
1782.8        46.8166
1782.9        46.5864
1783          46.4282
1783.1        46.3822
1783.2        46.4004
1783.3        46.3058
1783.4        46.3142
1783.5        46.6688
1783.6        46.9485
1783.7        47.0024
1783.8        46.8136
1783.9        46.5995
1784           46.271
1784.1        46.4566
1784.2        46.5712
1784.3        46.6914
1784.4        46.6816
1784.5        46.5492
1784.6        46.4499
1784.7        46.5103
1784.8        46.6589
1784.9        47.0171
1785          47.2915
1785.1        47.4617
1785.2        47.6001
1785.3        47.8899
1785.4        48.0152
1785.5        48.0726
1785.6        48.0157
1785.7        47.9085
1785.8        47.6688
1785.9        47.4177
1786          47.2932
1786.1        47.1799
1786.2        47.1932
1786.3        47.2122
1786.4        47.1891
1786.5        47.1249
1786.6        47.2338
1786.7        47.4964
1786.8        47.5685
1786.9        47.6084
1787          47.5638
1787.1        47.7133
1787.2         47.766
1787.3        47.5613
1787.4        47.4753
1787.5        47.5839
1787.6        47.7273
1787.7        48.0347
1787.8         48.367
1787.9        48.6943
1788          48.7046
1788.1        48.3541
1788.2        48.0695
1788.3         47.995
1788.4        47.9178
1788.5        47.7724
1788.6        47.5773
1788.7        47.2796
1788.8        47.4921
1788.9        47.8375
1789          47.8719
1789.1        47.7403
1789.2        47.7501
1789.3        47.7905
1789.4        47.7124
1789.5        47.8219
1789.6        48.1161
1789.7        48.4445
1789.8        48.6388
1789.9        48.6446
1790          48.3586
1790.1        48.0149
1790.2        47.7199
1790.3        47.5236
1790.4        47.6925
1790.5        48.0472
1790.6        48.2917
1790.7        47.9805
1790.8        47.5938
1790.9        47.5188
1791          47.6315
1791.1        47.8544
1791.2        48.0223
1791.3        48.2065
1791.4        48.5538
1791.5        48.9818
1791.6        49.2547
1791.7         49.466
1791.8        49.5322
1791.9         49.589
1792           49.841
1792.1        50.1203
1792.2        50.3552
1792.3        50.5955
1792.4        50.8206
1792.5        50.7767
1792.6        50.5408
1792.7        50.3151
1792.8        50.4035
1792.9        50.6306
1793          51.2209
1793.1        51.7015
1793.2        51.8847
1793.3        52.1004
1793.4        52.1645
1793.5        52.0646
1793.6        51.8552
1793.7        51.3114
1793.8        50.8814
1793.9        50.8498
1794          50.7658
1794.1        50.5493
1794.2        50.2861
1794.3        49.9082
1794.4        49.5714
1794.5        48.9012
1794.6        48.5042
1794.7        48.1126
1794.8        47.9863
1794.9        47.8508
1795          47.6159
1795.1        47.5571
1795.2        47.7495
1795.3        48.3435
1795.4        48.6848
1795.5        48.9265
1795.6        49.0195
1795.7        48.6885
1795.8        48.3598
1795.9        47.9872
1796            47.67
1796.1        47.3646
1796.2        47.0579
1796.3        46.7542
1796.4          46.54
1796.5        46.5539
1796.6        46.7153
1796.7        46.8817
1796.8        46.7637
1796.9        46.5387
1797          46.3203
1797.1        45.9462
1797.2        45.6987
1797.3        45.6146
1797.4        45.6674
1797.5        45.7522
1797.6        45.8885
1797.7        46.0094
1797.8        46.1577
1797.9        46.4479
1798          46.4927
1798.1        46.4767
1798.2        46.5428
1798.3        46.4682
1798.4        46.5443
1798.5        46.7451
1798.6        47.1101
1798.7        47.4767
1798.8        47.4659
1798.9        47.2483
1799          47.1235
1799.1        47.2215
1799.2        47.2311
1799.3        47.0746
1799.4        46.8872
1799.5        46.7198
1799.6         46.569
1799.7        46.4717
1799.8        46.4339
1799.9        46.6511
1800            46.81
1800.1        46.8753
1800.2        46.7849
1800.3        46.8763
1800.4        47.0085
1800.5        47.2796
1800.6        47.4181
1800.7        47.2505
1800.8        46.8957
1800.9        46.6416
1801          46.5956
1801.1        46.5265
1801.2        46.2361
1801.3        45.8171
1801.4        45.6305
1801.5        45.6863
1801.6        45.9719
1801.7        46.2262
1801.8        46.3411
1801.9        46.1486
1802          45.9517
1802.1        45.7639
1802.2        45.6627
1802.3        45.5109
1802.4         45.461
1802.5        45.6566
1802.6        45.8146
1802.7        45.8262
1802.8         45.788
1802.9        45.6707
1803          45.5954
1803.1        45.5357
1803.2        45.6232
1803.3        45.9155
1803.4        46.0988
1803.5        46.3024
1803.6        46.4432
1803.7        46.6083
1803.8        46.9679
1803.9        47.4092
1804          47.6401
1804.1        47.7467
1804.2         47.609
1804.3        47.5318
1804.4        47.6151
1804.5        47.9343
1804.6        48.0029
1804.7        47.9165
1804.8        47.8303
1804.9        47.8368
1805          47.9841
1805.1        48.1926
1805.2        48.0459
1805.3        47.7249
1805.4         47.559
1805.5        47.3531
1805.6        47.1589
1805.7        47.1727
1805.8        47.5139
1805.9        47.8227
1806          47.9511
1806.1        48.1153
1806.2        48.2179
1806.3         48.351
1806.4        48.3102
1806.5        48.2452
1806.6        48.2531
1806.7        48.2586
1806.8        48.2307
1806.9        48.2129
1807          48.1846
1807.1        48.1914
1807.2        48.2692
1807.3        48.5112
1807.4         48.469
1807.5        48.1021
1807.6        48.1625
1807.7        48.5267
1807.8        48.8463
1807.9        49.1769
1808          49.3622
1808.1        49.3218
1808.2        49.2468
1808.3        49.1047
1808.4        49.0204
1808.5        48.8132
1808.6        48.5325
1808.7        48.2292
1808.8        48.0711
1808.9        48.0837
1809          47.9925
1809.1         47.832
1809.2        47.6067
1809.3        47.3708
1809.4        47.1554
1809.5        47.1239
1809.6        46.9869
1809.7        46.9536
1809.8        47.0155
1809.9        47.1587
1810          47.2206
1810.1        47.2178
1810.2        47.1435
1810.3         46.853
1810.4        46.8313
1810.5        47.2132
1810.6        47.5592
1810.7        47.7634
1810.8         48.012
1810.9        48.2573
1811          48.3133
1811.1        48.1561
1811.2        48.0668
1811.3        47.9564
1811.4        47.9928
1811.5        48.0651
1811.6        48.3009
1811.7        48.5493
1811.8        48.7041
1811.9        48.6492
1812          48.4396
1812.1        48.1403
1812.2        47.9875
1812.3        47.9557
1812.4        47.7458
1812.5        47.4803
1812.6        47.1452
1812.7        46.6954
1812.8         46.264
1812.9        46.2093
1813          46.1777
1813.1         46.053
1813.2        45.9516
1813.3        45.7099
1813.4        45.6453
1813.5        45.6511
1813.6        45.8225
1813.7        45.9159
1813.8        46.0047
1813.9        46.0693
1814          46.2599
1814.1        46.4038
1814.2        46.3174
1814.3        46.1991
1814.4        46.2591
1814.5        46.5147
1814.6        46.7073
1814.7        46.8701
1814.8        47.0914
1814.9        47.3472
1815          47.5572
1815.1        47.8914
1815.2        48.1181
1815.3        48.3699
1815.4        48.5188
1815.5        48.4904
1815.6        48.3908
1815.7        48.4438
1815.8        48.4012
1815.9        48.4728
1816          48.5681
1816.1        48.9342
1816.2        49.3249
1816.3        49.6997
1816.4        50.1305
1816.5        50.3471
1816.6        50.2406
1816.7        50.1209
1816.8        50.1392
1816.9        50.1894
1817          50.4448
1817.1        50.8531
1817.2        50.9919
1817.3        50.8967
1817.4        50.7029
1817.5        50.4719
1817.6        50.5678
1817.7        50.5435
1817.8        50.6335
1817.9        50.6858
[truncated: 700,063 more chars]
