# Supplementary material for: Antibody–nanobody combination increases their neutralizing activity against SARS-CoV-2 and nanobody H11-H4 is effective against Alpha, Kappa and Delta variants
Source: Sci Rep. 2022 Jun 11;12:9701. doi: 10.1038/s41598-022-14263-1 (PMC9188278; doi:10.1038/s41598-022-14263-1)
Supplement: Supplementary file 2 — Supplementary Information 2. [file 41598_2022_14263_MOESM2_ESM.zip › SciRep_data/SMD_data/MUTATION/Binding_affinity/Mu/nout_ave_work_time.dat]

#Time (ps)      Ave work (kcal/mol)
   0.00000000       0.00000000    
  0.100000001       7.18520023E-03
  0.200000003       4.08379994E-02
  0.300000012       6.18277006E-02
  0.400000006       9.59675983E-02
  0.500000000      0.131371006    
  0.600000024      0.154593006    
  0.699999988      0.178406000    
  0.800000012      0.187956005    
  0.899999976      0.217528000    
   1.00000000      0.226907998    
   1.10000002      0.238646999    
   1.20000005      0.270846993    
   1.29999995      0.277078003    
   1.39999998      0.294239998    
   1.50000000      0.309125990    
   1.60000002      0.317909986    
   1.70000005      0.324815005    
   1.79999995      0.336820006    
   1.89999998      0.345176995    
   2.00000000      0.356256992    
   2.09999990      0.365092009    
   2.20000005      0.375966996    
   2.29999995      0.379254997    
   2.40000010      0.386871994    
   2.50000000      0.393397987    
   2.59999990      0.398777992    
   2.70000005      0.408695012    
   2.79999995      0.414714992    
   2.90000010      0.422555000    
   3.00000000      0.432292014    
   3.09999990      0.439309001    
   3.20000005      0.440912992    
   3.29999995      0.443888009    
   3.40000010      0.448404014    
   3.50000000      0.451178998    
   3.59999990      0.460664988    
   3.70000005      0.474799991    
   3.79999995      0.476920009    
   3.90000010      0.489212006    
   4.00000000      0.503103018    
   4.09999990      0.509168029    
   4.19999981      0.517995000    
   4.30000019      0.521679997    
   4.40000010      0.523252010    
   4.50000000      0.526880980    
   4.59999990      0.530372024    
   4.69999981      0.534846008    
   4.80000019      0.538155019    
   4.90000010      0.543060005    
   5.00000000      0.546754003    
   5.09999990      0.548600972    
   5.19999981      0.553277016    
   5.30000019      0.556761980    
   5.40000010      0.561398029    
   5.50000000      0.565335989    
   5.59999990      0.567229986    
   5.69999981      0.572402000    
   5.80000019      0.578994989    
   5.90000010      0.582049012    
   6.00000000      0.586381972    
   6.09999990      0.591407001    
   6.19999981      0.599460006    
   6.30000019      0.600386977    
   6.40000010      0.605262995    
   6.50000000      0.608696997    
   6.59999990      0.610792994    
   6.69999981      0.616627991    
   6.80000019      0.621954978    
   6.90000010      0.624791980    
   7.00000000      0.626603007    
   7.09999990      0.631075025    
   7.19999981      0.635505021    
   7.30000019      0.639389992    
   7.40000010      0.646109998    
   7.50000000      0.650255024    
   7.59999990      0.654910982    
   7.69999981      0.662518024    
   7.80000019      0.666329980    
   7.90000010      0.673677981    
   8.00000000      0.686878026    
   8.10000038      0.690963984    
   8.19999981      0.693809986    
   8.30000019      0.703099012    
   8.39999962      0.707058012    
   8.50000000      0.711691976    
   8.60000038      0.716000974    
   8.69999981      0.720431983    
   8.80000019      0.723217010    
   8.89999962      0.728681028    
   9.00000000      0.731247008    
   9.10000038      0.733507991    
   9.19999981      0.736450016    
   9.30000019      0.738062978    
   9.39999962      0.742771029    
   9.50000000      0.747502983    
   9.60000038      0.751838028    
   9.69999981      0.752978981    
   9.80000019      0.759819984    
   9.89999962      0.764868021    
   10.0000000      0.769259989    
   10.1000004      0.771969974    
   10.1999998      0.773808002    
   10.3000002      0.776153982    
   10.3999996      0.781298995    
   10.5000000      0.781854987    
   10.6000004      0.787034988    
   10.6999998      0.788963020    
   10.8000002      0.790884018    
   10.8999996      0.793716013    
   11.0000000      0.798888028    
   11.1000004      0.801519990    
   11.1999998      0.803537011    
   11.3000002      0.807632983    
   11.3999996      0.811806977    
   11.5000000      0.813235998    
   11.6000004      0.818203986    
   11.6999998      0.823899984    
   11.8000002      0.826579988    
   11.8999996      0.828673005    
   12.0000000      0.831124008    
   12.1000004      0.837301016    
   12.1999998      0.840140998    
   12.3000002      0.841180980    
   12.3999996      0.843586028    
   12.5000000      0.844379008    
   12.6000004      0.846542001    
   12.6999998      0.847545028    
   12.8000002      0.848626018    
   12.8999996      0.850281000    
   13.0000000      0.851661980    
   13.1000004      0.854031980    
   13.1999998      0.855937004    
   13.3000002      0.859535992    
   13.3999996      0.860774994    
   13.5000000      0.862381995    
   13.6000004      0.863143027    
   13.6999998      0.864076972    
   13.8000002      0.866014004    
   13.8999996      0.868143022    
   14.0000000      0.869176984    
   14.1000004      0.870383978    
   14.1999998      0.870945990    
   14.3000002      0.874372005    
   14.3999996      0.876443028    
   14.5000000      0.880321026    
   14.6000004      0.881929994    
   14.6999998      0.884507000    
   14.8000002      0.886202991    
   14.8999996      0.888567984    
   15.0000000      0.891888022    
   15.1000004      0.893437028    
   15.1999998      0.894298017    
   15.3000002      0.897116005    
   15.3999996      0.898931026    
   15.5000000      0.902043998    
   15.6000004      0.903183997    
   15.6999998      0.905050993    
   15.8000002      0.905651987    
   15.8999996      0.908815980    
   16.0000000      0.910337985    
   16.1000004      0.911168993    
   16.2000008      0.914889991    
   16.2999992      0.916499019    
   16.3999996      0.919689000    
   16.5000000      0.921642005    
   16.6000004      0.922379971    
   16.7000008      0.923865020    
   16.7999992      0.927051008    
   16.8999996      0.928569019    
   17.0000000      0.929152012    
   17.1000004      0.929841995    
   17.2000008      0.931496024    
   17.2999992      0.932501018    
   17.3999996      0.934540987    
   17.5000000      0.937514007    
   17.6000004      0.938427985    
   17.7000008      0.940394998    
   17.7999992      0.941388011    
   17.8999996      0.943377972    
   18.0000000      0.944301009    
   18.1000004      0.946093023    
   18.2000008      0.951969028    
   18.2999992      0.954668999    
   18.3999996      0.955972016    
   18.5000000      0.956866980    
   18.6000004      0.963815987    
   18.7000008      0.964623988    
   18.7999992      0.965969980    
   18.8999996      0.968015015    
   19.0000000      0.975786984    
   19.1000004      0.978052020    
   19.2000008      0.978833020    
   19.2999992      0.979653001    
   19.3999996      0.982128978    
   19.5000000      0.984691024    
   19.6000004      0.985705018    
   19.7000008      0.988295019    
   19.7999992      0.990657985    
   19.8999996      0.993074000    
   20.0000000      0.994747996    
   20.1000004      0.996784985    
   20.2000008      0.997658014    
   20.2999992      0.998896003    
   20.3999996       1.00073004    
   20.5000000       1.00343001    
   20.6000004       1.00384998    
   20.7000008       1.00467002    
   20.7999992       1.00698996    
   20.8999996       1.01136994    
   21.0000000       1.01334000    
   21.1000004       1.01481998    
   21.2000008       1.01831996    
   21.2999992       1.02119994    
   21.3999996       1.02321005    
   21.5000000       1.02579999    
   21.6000004       1.02750003    
   21.7000008       1.03050995    
   21.7999992       1.03166997    
   21.8999996       1.03217006    
   22.0000000       1.03303003    
   22.1000004       1.03319001    
   22.2000008       1.03524995    
   22.2999992       1.03649998    
   22.3999996       1.03751004    
   22.5000000       1.04045999    
   22.6000004       1.04312003    
   22.7000008       1.04490995    
   22.7999992       1.04786003    
   22.8999996       1.05058002    
   23.0000000       1.05221999    
   23.1000004       1.05441999    
   23.2000008       1.05645001    
   23.2999992       1.05832005    
   23.3999996       1.05903995    
   23.5000000       1.06044996    
   23.6000004       1.06157005    
   23.7000008       1.06488001    
   23.7999992       1.06588995    
   23.8999996       1.06782997    
   24.0000000       1.07043004    
   24.1000004       1.07175004    
   24.2000008       1.07336998    
   24.2999992       1.07523000    
   24.3999996       1.07720006    
   24.5000000       1.07830000    
   24.6000004       1.08015001    
   24.7000008       1.08132994    
   24.7999992       1.08244002    
   24.8999996       1.08331001    
   25.0000000       1.08459997    
   25.1000004       1.08501005    
   25.2000008       1.08730996    
   25.2999992       1.08802998    
   25.3999996       1.09186995    
   25.5000000       1.09414005    
   25.6000004       1.09598005    
   25.7000008       1.09674001    
   25.7999992       1.09780002    
   25.8999996       1.10045004    
   26.0000000       1.10107005    
   26.1000004       1.10183001    
   26.2000008       1.10265005    
   26.2999992       1.10321999    
   26.3999996       1.10514998    
   26.5000000       1.10641003    
   26.6000004       1.10860002    
   26.7000008       1.11009002    
   26.7999992       1.11054003    
   26.8999996       1.11143994    
   27.0000000       1.11240005    
   27.1000004       1.11501002    
   27.2000008       1.11556005    
   27.2999992       1.11752999    
   27.3999996       1.11863995    
   27.5000000       1.11994004    
   27.6000004       1.12022996    
   27.7000008       1.12180996    
   27.7999992       1.12320006    
   27.8999996       1.12460995    
   28.0000000       1.12549996    
   28.1000004       1.12673998    
   28.2000008       1.12808001    
   28.2999992       1.12925005    
   28.3999996       1.13190997    
   28.5000000       1.13524997    
   28.6000004       1.13670003    
   28.7000008       1.13890004    
   28.7999992       1.13942003    
   28.8999996       1.14031005    
   29.0000000       1.14379001    
   29.1000004       1.14453995    
   29.2000008       1.14620996    
   29.2999992       1.14722002    
   29.3999996       1.14897001    
   29.5000000       1.15137994    
   29.6000004       1.15250003    
   29.7000008       1.15309000    
   29.7999992       1.15448999    
   29.8999996       1.15617001    
   30.0000000       1.15774000    
   30.1000004       1.15841997    
   30.2000008       1.16173995    
   30.2999992       1.16331005    
   30.3999996       1.16619003    
   30.5000000       1.16746998    
   30.6000004       1.17016995    
   30.7000008       1.17180002    
   30.7999992       1.17236996    
   30.8999996       1.17411995    
   31.0000000       1.17556000    
   31.1000004       1.17694998    
   31.2000008       1.17785001    
   31.2999992       1.17913997    
   31.3999996       1.18016005    
   31.5000000       1.18457997    
   31.6000004       1.18562996    
   31.7000008       1.18619001    
   31.7999992       1.18745995    
   31.8999996       1.18947995    
   32.0000000       1.19174004    
   32.0999985       1.19323003    
   32.2000008       1.19474995    
   32.2999992       1.19519997    
   32.4000015       1.19612002    
   32.5000000       1.19728005    
   32.5999985       1.19933999    
   32.7000008       1.20021999    
   32.7999992       1.20059001    
   32.9000015       1.20139003    
   33.0000000       1.20298004    
   33.0999985       1.20526004    
   33.2000008       1.20683002    
   33.2999992       1.20818996    
   33.4000015       1.20933998    
   33.5000000       1.21072996    
   33.5999985       1.21150005    
   33.7000008       1.21230996    
   33.7999992       1.21255004    
   33.9000015       1.21436000    
   34.0000000       1.21508002    
   34.0999985       1.21585000    
   34.2000008       1.21642005    
   34.2999992       1.21718001    
   34.4000015       1.21966004    
   34.5000000       1.22034001    
   34.5999985       1.22107005    
   34.7000008       1.22275996    
   34.7999992       1.22426999    
   34.9000015       1.22565997    
   35.0000000       1.22614002    
   35.0999985       1.22742999    
   35.2000008       1.22864997    
   35.2999992       1.23036003    
   35.4000015       1.23116004    
   35.5000000       1.23224998    
   35.5999985       1.23300004    
   35.7000008       1.23353004    
   35.7999992       1.23440003    
   35.9000015       1.23564005    
   36.0000000       1.23696995    
   36.0999985       1.23836994    
   36.2000008       1.23933995    
   36.2999992       1.24001002    
   36.4000015       1.24083996    
   36.5000000       1.24179006    
   36.5999985       1.24311996    
   36.7000008       1.24396002    
   36.7999992       1.24530005    
   36.9000015       1.24566996    
   37.0000000       1.24804997    
   37.0999985       1.24960005    
   37.2000008       1.25062001    
   37.2999992       1.25188994    
   37.4000015       1.25253999    
   37.5000000       1.25329006    
   37.5999985       1.25486004    
   37.7000008       1.25568998    
   37.7999992       1.25636995    
   37.9000015       1.25681996    
   38.0000000       1.25744998    
   38.0999985       1.25861001    
   38.2000008       1.25899005    
   38.2999992       1.25910997    
   38.4000015       1.25954998    
   38.5000000       1.26042998    
   38.5999985       1.26086998    
   38.7000008       1.26137996    
   38.7999992       1.26195002    
   38.9000015       1.26296997    
   39.0000000       1.26382005    
   39.0999985       1.26476002    
   39.2000008       1.26506996    
   39.2999992       1.26563001    
   39.4000015       1.26691997    
   39.5000000       1.26767004    
   39.5999985       1.27076006    
   39.7000008       1.27163005    
   39.7999992       1.27198005    
   39.9000015       1.27214003    
   40.0000000       1.27283001    
   40.0999985       1.27426004    
   40.2000008       1.27523005    
   40.2999992       1.27600002    
   40.4000015       1.27699006    
   40.5000000       1.27786005    
   40.5999985       1.27866995    
   40.7000008       1.27972996    
   40.7999992       1.28052998    
   40.9000015       1.28165996    
   41.0000000       1.28254998    
   41.0999985       1.28310001    
   41.2000008       1.28393996    
   41.2999992       1.28460002    
   41.4000015       1.28577995    
   41.5000000       1.28680003    
   41.5999985       1.28754997    
   41.7000008       1.28804004    
   41.7999992       1.28871000    
   41.9000015       1.28972995    
   42.0000000       1.29145002    
   42.0999985       1.29282999    
   42.2000008       1.29418004    
   42.2999992       1.29496002    
   42.4000015       1.29563999    
   42.5000000       1.29680002    
   42.5999985       1.29794002    
   42.7000008       1.29911005    
   42.7999992       1.30042005    
   42.9000015       1.30147004    
   43.0000000       1.30179000    
   43.0999985       1.30233002    
   43.2000008       1.30263996    
   43.2999992       1.30320001    
   43.4000015       1.30401003    
   43.5000000       1.30487001    
   43.5999985       1.30554998    
   43.7000008       1.30631995    
   43.7999992       1.30715001    
   43.9000015       1.30833006    
   44.0000000       1.30917001    
   44.0999985       1.31081998    
   44.2000008       1.31120002    
   44.2999992       1.31190002    
   44.4000015       1.31254995    
   44.5000000       1.31308997    
   44.5999985       1.31356001    
   44.7000008       1.31376004    
   44.7999992       1.31436002    
   44.9000015       1.31500006    
   45.0000000       1.31589997    
   45.0999985       1.31660998    
   45.2000008       1.31743002    
   45.2999992       1.31827998    
   45.4000015       1.31863999    
   45.5000000       1.31897998    
   45.5999985       1.31930006    
   45.7000008       1.32000005    
   45.7999992       1.32050002    
   45.9000015       1.32123995    
   46.0000000       1.32173002    
   46.0999985       1.32396996    
   46.2000008       1.32440996    
   46.2999992       1.32474995    
   46.4000015       1.32545996    
   46.5000000       1.32628000    
   46.5999985       1.32665002    
   46.7000008       1.32773995    
   46.7999992       1.32880998    
   46.9000015       1.32912004    
   47.0000000       1.32971001    
   47.0999985       1.33121002    
   47.2000008       1.33179998    
   47.2999992       1.33238995    
   47.4000015       1.33313000    
   47.5000000       1.33344996    
   47.5999985       1.33408999    
   47.7000008       1.33501995    
   47.7999992       1.33600998    
   47.9000015       1.33684003    
   48.0000000       1.33820999    
   48.0999985       1.33896005    
   48.2000008       1.33928001    
   48.2999992       1.34027004    
   48.4000015       1.34063995    
   48.5000000       1.34124005    
   48.5999985       1.34245002    
   48.7000008       1.34266996    
   48.7999992       1.34308004    
   48.9000015       1.34331000    
   49.0000000       1.34469998    
   49.0999985       1.34563005    
   49.2000008       1.34610999    
   49.2999992       1.34676003    
   49.4000015       1.34739995    
   49.5000000       1.34864998    
   49.5999985       1.34996998    
   49.7000008       1.35090995    
   49.7999992       1.35205996    
   49.9000015       1.35274005    
   50.0000000       1.35367000    
   50.0999985       1.35415995    
   50.2000008       1.35501003    
   50.2999992       1.35678005    
   50.4000015       1.35775995    
   50.5000000       1.35824001    
   50.5999985       1.35899997    
   50.7000008       1.35936999    
   50.7999992       1.35967004    
   50.9000015       1.36012006    
   51.0000000       1.36120999    
   51.0999985       1.36254001    
   51.2000008       1.36328995    
   51.2999992       1.36369002    
   51.4000015       1.36425996    
   51.5000000       1.36494005    
   51.5999985       1.36541998    
   51.7000008       1.36575997    
   51.7999992       1.36608005    
   51.9000015       1.36691999    
   52.0000000       1.36756003    
   52.0999985       1.36864996    
   52.2000008       1.36970997    
   52.2999992       1.37030005    
   52.4000015       1.37074995    
   52.5000000       1.37180996    
   52.5999985       1.37267995    
   52.7000008       1.37320995    
   52.7999992       1.37448001    
   52.9000015       1.37512004    
   53.0000000       1.37614000    
   53.0999985       1.37699997    
   53.2000008       1.37750995    
   53.2999992       1.37851000    
   53.4000015       1.37908995    
   53.5000000       1.38029003    
   53.5999985       1.38128996    
   53.7000008       1.38180995    
   53.7999992       1.38217998    
   53.9000015       1.38276994    
   54.0000000       1.38345003    
   54.0999985       1.38452005    
   54.2000008       1.38514996    
   54.2999992       1.38586998    
   54.4000015       1.38636005    
   54.5000000       1.38660002    
   54.5999985       1.38735998    
   54.7000008       1.38813996    
   54.7999992       1.38858998    
   54.9000015       1.38911998    
   55.0000000       1.38973999    
   55.0999985       1.39039004    
   55.2000008       1.39135003    
   55.2999992       1.39188004    
   55.4000015       1.39239001    
   55.5000000       1.39335001    
   55.5999985       1.39416003    
   55.7000008       1.39583004    
   55.7999992       1.39690995    
   55.9000015       1.39758003    
   56.0000000       1.39800000    
   56.0999985       1.39927006    
   56.2000008       1.39943004    
   56.2999992       1.39960003    
   56.4000015       1.40094995    
   56.5000000       1.40187001    
   56.5999985       1.40230000    
   56.7000008       1.40337002    
   56.7999992       1.40400004    
   56.9000015       1.40511000    
   57.0000000       1.40562999    
   57.0999985       1.40662003    
   57.2000008       1.40700996    
   57.2999992       1.40770996    
   57.4000015       1.40855002    
   57.5000000       1.40917003    
   57.5999985       1.40971005    
   57.7000008       1.41071999    
   57.7999992       1.41109002    
   57.9000015       1.41147006    
   58.0000000       1.41279995    
   58.0999985       1.41310000    
   58.2000008       1.41415000    
   58.2999992       1.41468000    
   58.4000015       1.41533005    
   58.5000000       1.41570997    
   58.5999985       1.41600001    
   58.7000008       1.41650999    
   58.7999992       1.41696000    
   58.9000015       1.41719997    
   59.0000000       1.41759002    
   59.0999985       1.41787004    
   59.2000008       1.41812003    
   59.2999992       1.41972995    
   59.4000015       1.42039001    
   59.5000000       1.42083001    
   59.5999985       1.42188001    
   59.7000008       1.42244005    
   59.7999992       1.42340004    
   59.9000015       1.42457998    
   60.0000000       1.42560005    
   60.0999985       1.42638004    
   60.2000008       1.42690003    
   60.2999992       1.42741001    
   60.4000015       1.42756999    
   60.5000000       1.42791998    
   60.5999985       1.42851996    
   60.7000008       1.42912996    
   60.7999992       1.42964995    
   60.9000015       1.43025994    
   61.0000000       1.43105996    
   61.0999985       1.43171000    
   61.2000008       1.43211997    
   61.2999992       1.43239999    
   61.4000015       1.43285000    
   61.5000000       1.43308997    
   61.5999985       1.43350005    
   61.7000008       1.43388999    
   61.7999992       1.43461001    
   61.9000015       1.43566000    
   62.0000000       1.43604004    
   62.0999985       1.43674004    
   62.2000008       1.43697000    
   62.2999992       1.43768001    
   62.4000015       1.43808997    
   62.5000000       1.43839002    
   62.5999985       1.43909001    
   62.7000008       1.43929994    
   62.7999992       1.43962002    
   62.9000015       1.44016004    
   63.0000000       1.44096994    
   63.0999985       1.44140995    
   63.2000008       1.44190001    
   63.2999992       1.44323003    
   63.4000015       1.44377995    
   63.5000000       1.44470000    
   63.5999985       1.44553006    
   63.7000008       1.44645000    
   63.7999992       1.44699001    
   63.9000015       1.44801998    
   64.0000000       1.44891000    
   64.0999985       1.44974005    
   64.1999969       1.45103002    
   64.3000031       1.45126998    
   64.4000015       1.45179999    
   64.5000000       1.45263004    
   64.5999985       1.45310998    
   64.6999969       1.45380998    
   64.8000031       1.45537996    
   64.9000015       1.45632005    
   65.0000000       1.45685995    
   65.0999985       1.45741999    
   65.1999969       1.45785999    
   65.3000031       1.45829999    
   65.4000015       1.45859003    
   65.5000000       1.46000004    
   65.5999985       1.46063006    
   65.6999969       1.46139002    
   65.8000031       1.46166003    
   65.9000015       1.46209002    
   66.0000000       1.46230996    
   66.0999985       1.46301997    
   66.1999969       1.46329999    
   66.3000031       1.46370995    
   66.4000015       1.46412003    
   66.5000000       1.46486998    
   66.5999985       1.46535003    
   66.6999969       1.46694005    
   66.8000031       1.46709001    
   66.9000015       1.46801996    
   67.0000000       1.46862996    
   67.0999985       1.46905005    
   67.1999969       1.46921003    
   67.3000031       1.47090006    
   67.4000015       1.47110999    
   67.5000000       1.47149003    
   67.5999985       1.47256005    
   67.6999969       1.47275996    
   67.8000031       1.47319996    
   67.9000015       1.47385001    
   68.0000000       1.47519004    
   68.0999985       1.47595000    
   68.1999969       1.47665000    
   68.3000031       1.47730005    
   68.4000015       1.47789001    
   68.5000000       1.47824001    
   68.5999985       1.47904003    
   68.6999969       1.47967005    
   68.8000031       1.48009002    
   68.9000015       1.48046994    
   69.0000000       1.48141003    
   69.0999985       1.48204994    
   69.1999969       1.48275995    
   69.3000031       1.48345995    
   69.4000015       1.48406005    
   69.5000000       1.48436999    
   69.5999985       1.48522997    
   69.6999969       1.48634005    
   69.8000031       1.48713005    
   69.9000015       1.48766994    
   70.0000000       1.48851001    
   70.0999985       1.48890996    
   70.1999969       1.48938000    
   70.3000031       1.48977005    
   70.4000015       1.49024999    
   70.5000000       1.49131000    
   70.5999985       1.49155998    
   70.6999969       1.49245000    
   70.8000031       1.49319994    
   70.9000015       1.49382997    
   71.0000000       1.49413002    
   71.0999985       1.49447000    
   71.1999969       1.49489999    
   71.3000031       1.49591994    
   71.4000015       1.49665999    
   71.5000000       1.49734998    
   71.5999985       1.49792004    
   71.6999969       1.49939001    
   71.8000031       1.49996996    
   71.9000015       1.50024998    
   72.0000000       1.50173998    
   72.0999985       1.50269997    
   72.1999969       1.50294006    
   72.3000031       1.50366998    
   72.4000015       1.50388002    
   72.5000000       1.50437999    
   72.5999985       1.50489998    
   72.6999969       1.50554001    
   72.8000031       1.50607002    
   72.9000015       1.50688004    
   73.0000000       1.50750005    
   73.0999985       1.50776005    
   73.1999969       1.50829995    
   73.3000031       1.50911999    
   73.4000015       1.51038003    
   73.5000000       1.51066995    
   73.5999985       1.51181996    
   73.6999969       1.51248002    
   73.8000031       1.51343000    
   73.9000015       1.51402998    
   74.0000000       1.51496994    
   74.0999985       1.51540995    
   74.1999969       1.51585996    
   74.3000031       1.51677001    
   74.4000015       1.51768005    
   74.5000000       1.51808000    
   74.5999985       1.51879001    
   74.6999969       1.51944995    
   74.8000031       1.52047002    
   74.9000015       1.52135003    
   75.0000000       1.52189004    
   75.0999985       1.52241004    
   75.1999969       1.52302003    
   75.3000031       1.52341998    
   75.4000015       1.52355003    
   75.5000000       1.52363002    
   75.5999985       1.52426004    
   75.6999969       1.52507997    
   75.8000031       1.52541006    
   75.9000015       1.52602005    
   76.0000000       1.52637005    
   76.0999985       1.52679002    
   76.1999969       1.52705002    
   76.3000031       1.52739000    
   76.4000015       1.52848005    
   76.5000000       1.52883995    
   76.5999985       1.52933002    
   76.6999969       1.52997005    
   76.8000031       1.53052998    
   76.9000015       1.53075004    
   77.0000000       1.53102005    
   77.0999985       1.53138006    
   77.1999969       1.53175998    
   77.3000031       1.53210998    
   77.4000015       1.53269994    
   77.5000000       1.53286004    
   77.5999985       1.53310001    
   77.6999969       1.53407001    
   77.8000031       1.53471994    
   77.9000015       1.53531003    
   78.0000000       1.53605998    
   78.0999985       1.53704000    
   78.1999969       1.53741002    
   78.3000031       1.53787994    
   78.4000015       1.53850996    
   78.5000000       1.53871000    
   78.5999985       1.53964996    
   78.6999969       1.53987002    
   78.8000031       1.54047000    
   78.9000015       1.54058003    
   79.0000000       1.54073000    
   79.0999985       1.54110003    
   79.1999969       1.54172003    
   79.3000031       1.54207003    
   79.4000015       1.54228997    
   79.5000000       1.54272997    
   79.5999985       1.54314005    
   79.6999969       1.54348004    
   79.8000031       1.54412997    
   79.9000015       1.54514003    
   80.0000000       1.54551005    
   80.0999985       1.54602003    
   80.1999969       1.54644001    
   80.3000031       1.54662001    
   80.4000015       1.54711998    
   80.5000000       1.54790998    
   80.5999985       1.54844999    
   80.6999969       1.54878998    
   80.8000031       1.54909003    
   80.9000015       1.54928994    
   81.0000000       1.54999006    
   81.0999985       1.55043006    
   81.1999969       1.55093002    
   81.3000031       1.55165005    
   81.4000015       1.55268002    
   81.5000000       1.55298996    
   81.5999985       1.55331004    
   81.6999969       1.55383003    
   81.8000031       1.55481994    
   81.9000015       1.55562997    
   82.0000000       1.55651999    
   82.0999985       1.55728996    
   82.1999969       1.55770004    
   82.3000031       1.55832005    
   82.4000015       1.55923998    
   82.5000000       1.55970001    
   82.5999985       1.55997002    
   82.6999969       1.56005001    
   82.8000031       1.56039000    
   82.9000015       1.56095004    
   83.0000000       1.56171000    
   83.0999985       1.56226003    
   83.1999969       1.56251001    
   83.3000031       1.56306005    
   83.4000015       1.56349003    
   83.5000000       1.56424999    
   83.5999985       1.56453001    
   83.6999969       1.56476998    
   83.8000031       1.56491995    
   83.9000015       1.56528997    
   84.0000000       1.56545997    
   84.0999985       1.56577003    
   84.1999969       1.56611001    
   84.3000031       1.56640995    
   84.4000015       1.56721997    
   84.5000000       1.56743002    
   84.5999985       1.56807995    
   84.6999969       1.56831002    
   84.8000031       1.56927001    
   84.9000015       1.56971002    
   85.0000000       1.57035005    
   85.0999985       1.57111001    
   85.1999969       1.57129002    
   85.3000031       1.57193995    
   85.4000015       1.57231998    
   85.5000000       1.57236004    
   85.5999985       1.57263994    
   85.6999969       1.57295001    
   85.8000031       1.57391000    
   85.9000015       1.57420003    
   86.0000000       1.57453001    
   86.0999985       1.57502997    
   86.1999969       1.57534003    
   86.3000031       1.57582998    
   86.4000015       1.57658994    
   86.5000000       1.57703996    
   86.5999985       1.57758999    
   86.6999969       1.57766998    
   86.8000031       1.57827997    
   86.9000015       1.57848001    
   87.0000000       1.57893002    
   87.0999985       1.57974005    
   87.1999969       1.57993996    
   87.3000031       1.58003998    
   87.4000015       1.58045995    
   87.5000000       1.58107996    
   87.5999985       1.58127999    
   87.6999969       1.58187997    
   87.8000031       1.58226001    
   87.9000015       1.58260000    
   88.0000000       1.58329999    
   88.0999985       1.58407998    
   88.1999969       1.58423996    
   88.3000031       1.58450997    
   88.4000015       1.58518004    
   88.5000000       1.58554995    
   88.5999985       1.58648002    
   88.6999969       1.58700001    
   88.8000031       1.58743000    
   88.9000015       1.58810997    
   89.0000000       1.58842003    
   89.0999985       1.58894002    
   89.1999969       1.58912003    
   89.3000031       1.58981001    
   89.4000015       1.59037006    
   89.5000000       1.59051001    
   89.5999985       1.59097004    
   89.6999969       1.59142005    
   89.8000031       1.59162998    
   89.9000015       1.59208000    
   90.0000000       1.59236002    
   90.0999985       1.59308004    
   90.1999969       1.59379005    
   90.3000031       1.59413004    
   90.4000015       1.59463000    
   90.5000000       1.59475994    
   90.5999985       1.59575999    
   90.6999969       1.59598005    
   90.8000031       1.59672999    
   90.9000015       1.59709001    
   91.0000000       1.59779000    
   91.0999985       1.59794998    
   91.1999969       1.59870005    
   91.3000031       1.59914005    
   91.4000015       1.59923995    
   91.5000000       1.59941006    
   91.5999985       1.59983003    
   91.6999969       1.59996998    
   91.8000031       1.60062003    
   91.9000015       1.60105002    
   92.0000000       1.60105002    
   92.0999985       1.60176003    
   92.1999969       1.60230005    
   92.3000031       1.60284996    
   92.4000015       1.60303998    
   92.5000000       1.60386002    
   92.5999985       1.60450995    
   92.6999969       1.60470998    
   92.8000031       1.60497999    
   92.9000015       1.60528004    
   93.0000000       1.60619998    
   93.0999985       1.60713005    
   93.1999969       1.60801995    
   93.3000031       1.60826004    
   93.4000015       1.60853004    
   93.5000000       1.60876000    
   93.5999985       1.60891998    
   93.6999969       1.60913002    
   93.8000031       1.60969996    
   93.9000015       1.60996997    
   94.0000000       1.61037004    
   94.0999985       1.61104000    
   94.1999969       1.61194003    
   94.3000031       1.61233997    
   94.4000015       1.61266994    
   94.5000000       1.61301005    
   94.5999985       1.61371005    
   94.6999969       1.61424005    
   94.8000031       1.61448002    
   94.9000015       1.61471999    
   95.0000000       1.61530995    
   95.0999985       1.61552000    
   95.1999969       1.61596000    
   95.3000031       1.61640000    
   95.4000015       1.61689997    
   95.5000000       1.61724997    
   95.5999985       1.61741996    
   95.6999969       1.61804998    
   95.8000031       1.61863995    
   95.9000015       1.61890996    
   96.0000000       1.61915004    
   96.0999985       1.61942995    
   96.1999969       1.61953998    
   96.3000031       1.61968994    
   96.4000015       1.62024999    
   96.5000000       1.62050998    
   96.5999985       1.62098002    
   96.6999969       1.62149000    
   96.8000031       1.62184000    
   96.9000015       1.62308002    
   97.0000000       1.62409997    
   97.0999985       1.62431002    
   97.1999969       1.62494004    
   97.3000031       1.62533998    
   97.4000015       1.62549996    
   97.5000000       1.62584996    
   97.5999985       1.62606001    
   97.6999969       1.62645996    
   97.8000031       1.62691998    
   97.9000015       1.62696004    
   98.0000000       1.62758994    
   98.0999985       1.62795997    
   98.1999969       1.62807000    
   98.3000031       1.62837994    
   98.4000015       1.62913001    
   98.5000000       1.62977004    
   98.5999985       1.62995005    
   98.6999969       1.63023996    
   98.8000031       1.63058996    
   98.9000015       1.63094997    
   99.0000000       1.63161004    
   99.0999985       1.63209999    
   99.1999969       1.63238001    
   99.3000031       1.63265002    
   99.4000015       1.63290000    
   99.5000000       1.63338995    
   99.5999985       1.63395000    
   99.6999969       1.63481998    
   99.8000031       1.63524997    
   99.9000015       1.63602996    
   100.000000       1.63633001    
   100.099998       1.63685000    
   100.199997       1.63721001    
   100.300003       1.63755000    
   100.400002       1.63822997    
   100.500000       1.63850999    
   100.599998       1.63872004    
   100.699997       1.63891006    
   100.800003       1.63926995    
   100.900002       1.63962996    
   101.000000       1.63982999    
   101.099998       1.64003003    
   101.199997       1.64076996    
   101.300003       1.64190996    
   101.400002       1.64221001    
   101.500000       1.64235997    
   101.599998       1.64265001    
   101.699997       1.64277005    
   101.800003       1.64296997    
   101.900002       1.64340997    
   102.000000       1.64363003    
   102.099998       1.64391005    
   102.199997       1.64410996    
   102.300003       1.64447999    
   102.400002       1.64495003    
   102.500000       1.64545000    
   102.599998       1.64589000    
   102.699997       1.64707994    
   102.800003       1.64791000    
   102.900002       1.64814997    
   103.000000       1.64849997    
   103.099998       1.64865994    
   103.199997       1.64902997    
   103.300003       1.64937997    
   103.400002       1.64971006    
   103.500000       1.64976001    
   103.599998       1.65014994    
   103.699997       1.65051997    
   103.800003       1.65091002    
   103.900002       1.65120006    
   104.000000       1.65162003    
   104.099998       1.65177000    
   104.199997       1.65253997    
   104.300003       1.65320003    
   104.400002       1.65333998    
   104.500000       1.65359998    
   104.599998       1.65403998    
   104.699997       1.65438998    
   104.800003       1.65461004    
   104.900002       1.65534997    
   105.000000       1.65604997    
   105.099998       1.65618002    
   105.199997       1.65641999    
   105.300003       1.65673995    
   105.400002       1.65711999    
   105.500000       1.65749002    
   105.599998       1.65771997    
   105.699997       1.65822005    
   105.800003       1.65848994    
   105.900002       1.65874004    
   106.000000       1.65889001    
   106.099998       1.65906000    
   106.199997       1.65921998    
   106.300003       1.65959001    
   106.400002       1.66014004    
   106.500000       1.66052997    
   106.599998       1.66085005    
   106.699997       1.66112006    
   106.800003       1.66136003    
   106.900002       1.66156006    
   107.000000       1.66194999    
   107.099998       1.66205001    
   107.199997       1.66296995    
   107.300003       1.66334999    
   107.400002       1.66359997    
   107.500000       1.66369998    
   107.599998       1.66380000    
   107.699997       1.66403997    
   107.800003       1.66445005    
   107.900002       1.66489005    
   108.000000       1.66538000    
   108.099998       1.66586995    
   108.199997       1.66643000    
   108.300003       1.66681004    
   108.400002       1.66703999    
   108.500000       1.66755998    
   108.599998       1.66781998    
   108.699997       1.66796005    
   108.800003       1.66820002    
   108.900002       1.66858995    
   109.000000       1.66925001    
   109.099998       1.66982996    
   109.199997       1.66999996    
   109.300003       1.67028999    
   109.400002       1.67074001    
   109.500000       1.67098999    
   109.599998       1.67153001    
   109.699997       1.67193997    
   109.800003       1.67219996    
   109.900002       1.67232001    
   110.000000       1.67254996    
   110.099998       1.67287004    
   110.199997       1.67306995    
   110.300003       1.67382002    
   110.400002       1.67402005    
   110.500000       1.67423999    
   110.599998       1.67472005    
   110.699997       1.67514002    
   110.800003       1.67535996    
   110.900002       1.67640996    
   111.000000       1.67702997    
   111.099998       1.67774999    
   111.199997       1.67815995    
   111.300003       1.67859995    
   111.400002       1.67894006    
   111.500000       1.67951000    
   111.599998       1.67976999    
   111.699997       1.68053997    
   111.800003       1.68129003    
   111.900002       1.68141997    
   112.000000       1.68158996    
   112.099998       1.68210995    
   112.199997       1.68267000    
   112.300003       1.68297005    
   112.400002       1.68323004    
   112.500000       1.68397999    
   112.599998       1.68499005    
   112.699997       1.68549001    
   112.800003       1.68585002    
   112.900002       1.68603003    
   113.000000       1.68658996    
   113.099998       1.68671000    
   113.199997       1.68735003    
   113.300003       1.68756998    
   113.400002       1.68773997    
   113.500000       1.68861997    
   113.599998       1.68878996    
   113.699997       1.68909001    
   113.800003       1.68966997    
   113.900002       1.69026005    
   114.000000       1.69059002    
   114.099998       1.69088995    
   114.199997       1.69137001    
   114.300003       1.69150996    
   114.400002       1.69158995    
   114.500000       1.69190001    
   114.599998       1.69253004    
   114.699997       1.69289994    
   114.800003       1.69350004    
   114.900002       1.69394004    
   115.000000       1.69419003    
   115.099998       1.69509006    
   115.199997       1.69560003    
   115.300003       1.69576001    
   115.400002       1.69603002    
   115.500000       1.69640005    
   115.599998       1.69657004    
   115.699997       1.69720995    
   115.800003       1.69755006    
   115.900002       1.69781005    
   116.000000       1.69816995    
   116.099998       1.69907999    
   116.199997       1.69921994    
   116.300003       1.69973004    
   116.400002       1.69992006    
   116.500000       1.70035005    
   116.599998       1.70072997    
   116.699997       1.70143998    
   116.800003       1.70183003    
   116.900002       1.70212996    
   117.000000       1.70284998    
   117.099998       1.70334995    
   117.199997       1.70363998    
   117.300003       1.70395005    
   117.400002       1.70414996    
   117.500000       1.70427001    
   117.599998       1.70508003    
   117.699997       1.70520997    
   117.800003       1.70556998    
   117.900002       1.70605004    
   118.000000       1.70641005    
   118.099998       1.70704997    
   118.199997       1.70752001    
   118.300003       1.70801997    
   118.400002       1.70840001    
   118.500000       1.70893002    
   118.599998       1.70948994    
   118.699997       1.71027005    
   118.800003       1.71047997    
   118.900002       1.71065998    
   119.000000       1.71184003    
   119.099998       1.71206999    
   119.199997       1.71221995    
   119.300003       1.71264994    
   119.400002       1.71283996    
   119.500000       1.71308994    
   119.599998       1.71358001    
   119.699997       1.71380997    
   119.800003       1.71405005    
   119.900002       1.71414006    
   120.000000       1.71455002    
   120.099998       1.71504998    
   120.199997       1.71504998    
   120.300003       1.71548998    
   120.400002       1.71582997    
   120.500000       1.71651006    
   120.599998       1.71664000    
   120.699997       1.71696997    
   120.800003       1.71750998    
   120.900002       1.71780002    
   121.000000       1.71807003    
   121.099998       1.71873999    
   121.199997       1.71904004    
   121.300003       1.71931005    
   121.400002       1.71954000    
   121.500000       1.71972001    
   121.599998       1.72018003    
   121.699997       1.72054005    
   121.800003       1.72082996    
   121.900002       1.72103000    
   122.000000       1.72132003    
   122.099998       1.72150004    
   122.199997       1.72175002    
   122.300003       1.72197998    
   122.400002       1.72232997    
   122.500000       1.72272003    
   122.599998       1.72328997    
   122.699997       1.72363997    
   122.800003       1.72447002    
   122.900002       1.72517002    
   123.000000       1.72529995    
   123.099998       1.72575998    
   123.199997       1.72598004    
   123.300003       1.72705996    
   123.400002       1.72790003    
   123.500000       1.72826004    
   123.599998       1.72843003    
   123.699997       1.72861004    
   123.800003       1.72871006    
   123.900002       1.72894001    
   124.000000       1.72950995    
   124.099998       1.72986996    
   124.199997       1.73055995    
   124.300003       1.73111999    
   124.400002       1.73167002    
   124.500000       1.73210001    
   124.599998       1.73223996    
   124.699997       1.73236001    
   124.800003       1.73291004    
   124.900002       1.73320997    
   125.000000       1.73348999    
   125.099998       1.73390996    
   125.199997       1.73427999    
   125.300003       1.73456001    
   125.400002       1.73503006    
   125.500000       1.73519003    
   125.599998       1.73610997    
   125.699997       1.73666000    
   125.800003       1.73721004    
   125.900002       1.73743999    
   126.000000       1.73804998    
   126.099998       1.73834002    
   126.199997       1.73879004    
   126.300003       1.73899996    
   126.400002       1.73927999    
   126.500000       1.74012005    
   126.599998       1.74142003    
   126.699997       1.74158001    
   126.800003       1.74201000    
   126.900002       1.74230003    
   127.000000       1.74290001    
   127.099998       1.74312997    
   127.199997       1.74362004    
   127.300003       1.74372995    
   127.400002       1.74434996    
   127.500000       1.74486995    
   127.599998       1.74503005    
   127.699997       1.74520004    
   127.800003       1.74538004    
   127.900002       1.74550998    
   128.000000       1.74568999    
   128.100006       1.74644005    
   128.199997       1.74723995    
   128.300003       1.74734998    
   128.399994       1.74789000    
   128.500000       1.74838996    
   128.600006       1.74866998    
   128.699997       1.74875998    
   128.800003       1.74896002    
   128.899994       1.74950004    
   129.000000       1.74969006    
   129.100006       1.74992001    
   129.199997       1.75033998    
   129.300003       1.75075996    
   129.399994       1.75100994    
   129.500000       1.75151002    
   129.600006       1.75189996    
   129.699997       1.75249004    
   129.800003       1.75303996    
   129.899994       1.75344002    
   130.000000       1.75432003    
   130.100006       1.75465000    
   130.199997       1.75520003    
   130.300003       1.75550997    
   130.399994       1.75564003    
   130.500000       1.75601006    
   130.600006       1.75626004    
   130.699997       1.75690997    
   130.800003       1.75723004    
   130.899994       1.75775003    
   131.000000       1.75810003    
   131.100006       1.75826001    
   131.199997       1.75866997    
   131.300003       1.75873005    
   131.399994       1.75887001    
   131.500000       1.75957000    
   131.600006       1.76007998    
   131.699997       1.76033998    
   131.800003       1.76071000    
   131.899994       1.76092005    
   132.000000       1.76102996    
   132.100006       1.76133001    
   132.199997       1.76178002    
   132.300003       1.76189995    
   132.399994       1.76223004    
   132.500000       1.76230001    
   132.600006       1.76260996    
   132.699997       1.76303995    
   132.800003       1.76345003    
   132.899994       1.76402998    
   133.000000       1.76429999    
   133.100006       1.76462996    
   133.199997       1.76473999    
   133.300003       1.76517999    
   133.399994       1.76552999    
   133.500000       1.76604998    
   133.600006       1.76640999    
   133.699997       1.76713002    
   133.800003       1.76747000    
   133.899994       1.76783001    
   134.000000       1.76811004    
   134.100006       1.76818001    
   134.199997       1.76840997    
   134.300003       1.76891994    
   134.399994       1.76953006    
   134.500000       1.76980996    
   134.600006       1.77005005    
   134.699997       1.77034998    
   134.800003       1.77084994    
   134.899994       1.77098000    
   135.000000       1.77104998    
   135.100006       1.77155006    
   135.199997       1.77172005    
   135.300003       1.77183998    
   135.399994       1.77216005    
   135.500000       1.77263999    
   135.600006       1.77309000    
   135.699997       1.77377999    
   135.800003       1.77388000    
   135.899994       1.77417004    
   136.000000       1.77468002    
   136.100006       1.77533996    
   136.199997       1.77556002    
   136.300003       1.77613997    
   136.399994       1.77645004    
   136.500000       1.77724004    
   136.600006       1.77759004    
   136.699997       1.77828002    
   136.800003       1.77858996    
   136.899994       1.77901995    
   137.000000       1.77932000    
   137.100006       1.77955997    
   137.199997       1.77988005    
   137.300003       1.78034997    
   137.399994       1.78086996    
   137.500000       1.78125000    
   137.600006       1.78167999    
   137.699997       1.78190005    
   137.800003       1.78226995    
   137.899994       1.78252995    
   138.000000       1.78286004    
   138.100006       1.78336000    
   138.199997       1.78366995    
   138.300003       1.78386998    
   138.399994       1.78407001    
   138.500000       1.78448999    
   138.600006       1.78474998    
   138.699997       1.78487003    
   138.800003       1.78507996    
   138.899994       1.78531003    
   139.000000       1.78569996    
   139.100006       1.78613997    
   139.199997       1.78655005    
   139.300003       1.78670001    
   139.399994       1.78733003    
   139.500000       1.78787005    
   139.600006       1.78801000    
   139.699997       1.78840005    
   139.800003       1.78854001    
   139.899994       1.78869998    
   140.000000       1.78928995    
   140.100006       1.78987002    
   140.199997       1.79005003    
   140.300003       1.79034996    
   140.399994       1.79060996    
   140.500000       1.79105997    
   140.600006       1.79119003    
   140.699997       1.79161000    
   140.800003       1.79200995    
   140.899994       1.79217994    
   141.000000       1.79255998    
   141.100006       1.79311001    
   141.199997       1.79340994    
   141.300003       1.79389000    
   141.399994       1.79422998    
   141.500000       1.79447997    
   141.600006       1.79481006    
   141.699997       1.79515004    
   141.800003       1.79551005    
   141.899994       1.79627001    
   142.000000       1.79635000    
   142.100006       1.79665995    
   142.199997       1.79712999    
   142.300003       1.79752004    
   142.399994       1.79778004    
   142.500000       1.79854000    
   142.600006       1.79891002    
   142.699997       1.79962003    
   142.800003       1.80012000    
   142.899994       1.80034006    
   143.000000       1.80116999    
   143.100006       1.80146003    
   143.199997       1.80155003    
   143.300003       1.80160999    
   143.399994       1.80182004    
   143.500000       1.80210996    
   143.600006       1.80246997    
   143.699997       1.80252004    
   143.800003       1.80288994    
   143.899994       1.80331004    
   144.000000       1.80332994    
   144.100006       1.80372000    
   144.199997       1.80394006    
   144.300003       1.80438995    
   144.399994       1.80483997    
   144.500000       1.80509996    
   144.600006       1.80541003    
   144.699997       1.80569994    
   144.800003       1.80576003    
   144.899994       1.80604005    
   145.000000       1.80627000    
   145.100006       1.80644000    
   145.199997       1.80675995    
   145.300003       1.80706000    
   145.399994       1.80726004    
   145.500000       1.80756998    
   145.600006       1.80800998    
   145.699997       1.80842996    
   145.800003       1.80859005    
   145.899994       1.80908000    
   146.000000       1.80935001    
   146.100006       1.81009996    
   146.199997       1.81068003    
   146.300003       1.81078994    
   146.399994       1.81108999    
   146.500000       1.81118000    
   146.600006       1.81193995    
   146.699997       1.81241000    
   146.800003       1.81257999    
   146.899994       1.81271005    
   147.000000       1.81303000    
   147.100006       1.81384003    
   147.199997       1.81447005    
   147.300003       1.81467998    
   147.399994       1.81497002    
   147.500000       1.81551003    
   147.600006       1.81570995    
   147.699997       1.81602001    
   147.800003       1.81642997    
   147.899994       1.81673002    
   148.000000       1.81687999    
   148.100006       1.81711996    
   148.199997       1.81748998    
   148.300003       1.81777000    
   148.399994       1.81805003    
   148.500000       1.81829000    
   148.600006       1.81860006    
   148.699997       1.81887996    
   148.800003       1.81903005    
   148.899994       1.81919003    
   149.000000       1.81949997    
   149.100006       1.81968999    
   149.199997       1.81996000    
   149.300003       1.82017004    
   149.399994       1.82064998    
   149.500000       1.82102001    
   149.600006       1.82119000    
   149.699997       1.82138002    
   149.800003       1.82194996    
   149.899994       1.82219994    
   150.000000       1.82271004    
   150.100006       1.82296002    
   150.199997       1.82326996    
   150.300003       1.82344997    
   150.399994       1.82359004    
   150.500000       1.82375002    
   150.600006       1.82412004    
   150.699997       1.82430995    
   150.800003       1.82468998    
   150.899994       1.82494998    
   151.000000       1.82565999    
   151.100006       1.82569003    
   151.199997       1.82614005    
   151.300003       1.82639003    
   151.399994       1.82663000    
   151.500000       1.82778001    
   151.600006       1.82816005    
   151.699997       1.82845998    
   151.800003       1.82871997    
   151.899994       1.82928002    
   152.000000       1.82959998    
   152.100006       1.82979000    
   152.199997       1.83010995    
   152.300003       1.83052003    
   152.399994       1.83103001    
   152.500000       1.83135998    
   152.600006       1.83152997    
   152.699997       1.83206999    
   152.800003       1.83273005    
   152.899994       1.83327997    
   153.000000       1.83354998    
   153.100006       1.83396995    
   153.199997       1.83424997    
   153.300003       1.83501995    
   153.399994       1.83516002    
   153.500000       1.83534002    
   153.600006       1.83542001    
   153.699997       1.83580005    
   153.800003       1.83603001    
   153.899994       1.83631003    
   154.000000       1.83673000    
   154.100006       1.83752000    
   154.199997       1.83778000    
   154.300003       1.83797002    
   154.399994       1.83841002    
   154.500000       1.83879995    
   154.600006       1.83896995    
   154.699997       1.83915997    
   154.800003       1.83929002    
   154.899994       1.83990002    
   155.000000       1.84029996    
   155.100006       1.84071004    
   155.199997       1.84116006    
   155.300003       1.84161997    
   155.399994       1.84217000    
   155.500000       1.84264004    
   155.600006       1.84300005    
   155.699997       1.84327996    
   155.800003       1.84371996    
   155.899994       1.84379005    
   156.000000       1.84403002    
   156.100006       1.84438002    
   156.199997       1.84443998    
   156.300003       1.84485996    
   156.399994       1.84527004    
   156.500000       1.84572995    
   156.600006       1.84595001    
   156.699997       1.84630001    
   156.800003       1.84645998    
   156.899994       1.84683001    
   157.000000       1.84712994    
   157.100006       1.84739006    
   157.199997       1.84762001    
   157.300003       1.84779000    
   157.399994       1.84819996    
   157.500000       1.84867001    
   157.600006       1.84889996    
   157.699997       1.84903002    
   157.800003       1.84976006    
   157.899994       1.84995997    
   158.000000       1.85027003    
   158.100006       1.85037005    
   158.199997       1.85058999    
   158.300003       1.85087001    
   158.399994       1.85104001    
   158.500000       1.85134995    
   158.600006       1.85158002    
   158.699997       1.85174000    
   158.800003       1.85197997    
   158.899994       1.85209000    
   159.000000       1.85239005    
   159.100006       1.85276997    
   159.199997       1.85293996    
   159.300003       1.85347998    
   159.399994       1.85414004    
   159.500000       1.85452998    
   159.600006       1.85501003    
   159.699997       1.85539997    
   159.800003       1.85619998    
   159.899994       1.85652995    
   160.000000       1.85703003    
   160.100006       1.85793996    
   160.199997       1.85830998    
   160.300003       1.85855997    
   160.399994       1.85892999    
   160.500000       1.85907996    
   160.600006       1.85923004    
   160.699997       1.85934997    
   160.800003       1.85953999    
   160.899994       1.85987997    
   161.000000       1.86017001    
   161.100006       1.86045003    
   161.199997       1.86117005    
   161.300003       1.86164999    
   161.399994       1.86187994    
   161.500000       1.86230004    
   161.600006       1.86283004    
   161.699997       1.86327004    
   161.800003       1.86379004    
   161.899994       1.86395001    
   162.000000       1.86417997    
   162.100006       1.86454999    
   162.199997       1.86483002    
   162.300003       1.86541998    
   162.399994       1.86578000    
   162.500000       1.86605000    
   162.600006       1.86654997    
   162.699997       1.86688006    
   162.800003       1.86759996    
   162.899994       1.86787999    
   163.000000       1.86819005    
   163.100006       1.86872005    
   163.199997       1.86907995    
   163.300003       1.86931002    
   163.399994       1.86988997    
   163.500000       1.87013996    
   163.600006       1.87055004    
   163.699997       1.87112999    
   163.800003       1.87137997    
   163.899994       1.87210000    
   164.000000       1.87250996    
   164.100006       1.87281001    
   164.199997       1.87293005    
   164.300003       1.87320006    
   164.399994       1.87354004    
   164.500000       1.87387002    
   164.600006       1.87407994    
   164.699997       1.87457001    
   164.800003       1.87495995    
   164.899994       1.87523997    
   165.000000       1.87541997    
   165.100006       1.87560999    
   165.199997       1.87574005    
   165.300003       1.87637997    
   165.399994       1.87659001    
   165.500000       1.87723005    
   165.600006       1.87791002    
   165.699997       1.87838995    
   165.800003       1.87846994    
   165.899994       1.87855005    
   166.000000       1.87900996    
   166.100006       1.87946999    
   166.199997       1.87961996    
   166.300003       1.87979996    
   166.399994       1.88007998    
   166.500000       1.88047004    
   166.600006       1.88055003    
   166.699997       1.88091004    
   166.800003       1.88142002    
   166.899994       1.88142002    
   167.000000       1.88178003    
   167.100006       1.88180006    
   167.199997       1.88192999    
   167.300003       1.88215005    
   167.399994       1.88251996    
   167.500000       1.88251996    
   167.600006       1.88270998    
   167.699997       1.88283002    
   167.800003       1.88320994    
   167.899994       1.88382995    
   168.000000       1.88441002    
   168.100006       1.88487005    
   168.199997       1.88555002    
   168.300003       1.88584995    
   168.399994       1.88600004    
   168.500000       1.88630998    
   168.600006       1.88665998    
   168.699997       1.88697004    
   168.800003       1.88726997    
   168.899994       1.88749003    
   169.000000       1.88803005    
   169.100006       1.88894999    
   169.199997       1.88934004    
   169.300003       1.88953996    
   169.399994       1.88978004    
   169.500000       1.89002001    
   169.600006       1.89038002    
   169.699997       1.89067996    
   169.800003       1.89080000    
   169.899994       1.89113998    
   170.000000       1.89126003    
   170.100006       1.89136004    
   170.199997       1.89157999    
   170.300003       1.89189994    
   170.399994       1.89218998    
   170.500000       1.89236999    
   170.600006       1.89256001    
   170.699997       1.89286995    
   170.800003       1.89289999    
   170.899994       1.89349997    
   171.000000       1.89373004    
   171.100006       1.89427996    
   171.199997       1.89451003    
   171.300003       1.89488995    
   171.399994       1.89519000    
   171.500000       1.89556003    
   171.600006       1.89583004    
   171.699997       1.89619994    
   171.800003       1.89703000    
   171.899994       1.89718997    
   172.000000       1.89728999    
   172.100006       1.89753997    
   172.199997       1.89788997    
   172.300003       1.89815998    
   172.399994       1.89838004    
   172.500000       1.89871001    
   172.600006       1.89911997    
   172.699997       1.89962995    
   172.800003       1.89997005    
   172.899994       1.90020001    
   173.000000       1.90042996    
   173.100006       1.90076005    
   173.199997       1.90098000    
   173.300003       1.90131998    
   173.399994       1.90165997    
   173.500000       1.90195000    
   173.600006       1.90230000    
   173.699997       1.90278006    
   173.800003       1.90289998    
   173.899994       1.90311003    
   174.000000       1.90354002    
   174.100006       1.90406001    
   174.199997       1.90477002    
   174.300003       1.90497994    
   174.399994       1.90512002    
   174.500000       1.90534997    
   174.600006       1.90592003    
   174.699997       1.90629995    
   174.800003       1.90674996    
   174.899994       1.90692997    
   175.000000       1.90716004    
   175.100006       1.90755999    
   175.199997       1.90787005    
   175.300003       1.90797997    
   175.399994       1.90838003    
   175.500000       1.90885997    
   175.600006       1.90909004    
   175.699997       1.90922999    
   175.800003       1.90950000    
   175.899994       1.90997005    
   176.000000       1.91016996    
   176.100006       1.91034997    
   176.199997       1.91057003    
   176.300003       1.91057003    
   176.399994       1.91083002    
   176.500000       1.91110003    
   176.600006       1.91120994    
   176.699997       1.91163003    
   176.800003       1.91194999    
   176.899994       1.91259003    
   177.000000       1.91294003    
   177.100006       1.91308999    
   177.199997       1.91350996    
   177.300003       1.91375005    
   177.399994       1.91403997    
   177.500000       1.91416001    
   177.600006       1.91469002    
   177.699997       1.91492999    
   177.800003       1.91526997    
   177.899994       1.91554999    
   178.000000       1.91577995    
   178.100006       1.91615999    
   178.199997       1.91648996    
   178.300003       1.91682994    
   178.399994       1.91689003    
   178.500000       1.91705000    
   178.600006       1.91761005    
   178.699997       1.91796005    
   178.800003       1.91823006    
   178.899994       1.91882002    
   179.000000       1.91910994    
   179.100006       1.91938996    
   179.199997       1.91968000    
   179.300003       1.92003000    
   179.399994       1.92069995    
   179.500000       1.92095006    
   179.600006       1.92165005    
   179.699997       1.92191994    
   179.800003       1.92232001    
   179.899994       1.92253995    
   180.000000       1.92291999    
   180.100006       1.92298996    
   180.199997       1.92350996    
   180.300003       1.92437005    
   180.399994       1.92446005    
   180.500000       1.92486000    
   180.600006       1.92506003    
   180.699997       1.92546999    
   180.800003       1.92618001    
   180.899994       1.92647004    
   181.000000       1.92686999    
   181.100006       1.92715001    
   181.199997       1.92735004    
   181.300003       1.92780006    
   181.399994       1.92815995    
   181.500000       1.92838001    
   181.600006       1.92885995    
   181.699997       1.92901003    
   181.800003       1.92911005    
   181.899994       1.92930996    
   182.000000       1.92952001    
   182.100006       1.92981005    
   182.199997       1.92983997    
   182.300003       1.93004000    
   182.399994       1.93048000    
   182.500000       1.93062997    
   182.600006       1.93090999    
   182.699997       1.93125999    
   182.800003       1.93176997    
   182.899994       1.93223000    
   183.000000       1.93262994    
   183.100006       1.93338001    
   183.199997       1.93376994    
   183.300003       1.93438005    
   183.399994       1.93455005    
   183.500000       1.93464994    
   183.600006       1.93501997    
   183.699997       1.93552995    
   183.800003       1.93571997    
   183.899994       1.93598998    
   184.000000       1.93610001    
   184.100006       1.93631995    
   184.199997       1.93648005    
   184.300003       1.93725002    
   184.399994       1.93798006    
   184.500000       1.93831003    
   184.600006       1.93860996    
   184.699997       1.93905997    
   184.800003       1.93926001    
   184.899994       1.93950999    
   185.000000       1.93973994    
   185.100006       1.93989003    
   185.199997       1.94041002    
   185.300003       1.94061995    
   185.399994       1.94090998    
   185.500000       1.94098997    
   185.600006       1.94146001    
   185.699997       1.94172001    
   185.800003       1.94218004    
   185.899994       1.94268000    
   186.000000       1.94327998    
   186.100006       1.94332004    
   186.199997       1.94351006    
   186.300003       1.94385004    
   186.399994       1.94403005    
   186.500000       1.94449997    
   186.600006       1.94476998    
   186.699997       1.94499004    
   186.800003       1.94521999    
   186.899994       1.94554996    
   187.000000       1.94564998    
   187.100006       1.94593000    
   187.199997       1.94629002    
   187.300003       1.94639003    
   187.399994       1.94658995    
   187.500000       1.94704998    
   187.600006       1.94755006    
   187.699997       1.94789004    
   187.800003       1.94817996    
   187.899994       1.94849002    
   188.000000       1.94871998    
   188.100006       1.94888997    
   188.199997       1.94928002    
   188.300003       1.94945002    
   188.399994       1.94964004    
   188.500000       1.95011997    
   188.600006       1.95043004    
   188.699997       1.95081997    
   188.800003       1.95105004    
   188.899994       1.95129001    
   189.000000       1.95141006    
   189.100006       1.95147002    
   189.199997       1.95201004    
   189.300003       1.95239997    
   189.399994       1.95267999    
   189.500000       1.95281994    
   189.600006       1.95298004    
   189.699997       1.95334005    
   189.800003       1.95339000    
   189.899994       1.95384002    
   190.000000       1.95413995    
   190.100006       1.95445001    
   190.199997       1.95460999    
   190.300003       1.95510006    
   190.399994       1.95538998    
   190.500000       1.95578003    
   190.600006       1.95607996    
   190.699997       1.95617998    
   190.800003       1.95651996    
   190.899994       1.95670998    
   191.000000       1.95695996    
   191.100006       1.95729005    
   191.199997       1.95767999    
   191.300003       1.95824003    
   191.399994       1.95843995    
   191.500000       1.95864999    
   191.600006       1.95883000    
   191.699997       1.95918000    
   191.800003       1.95975006    
   191.899994       1.96017003    
   192.000000       1.96088004    
   192.100006       1.96111000    
   192.199997       1.96142995    
   192.300003       1.96162999    
   192.399994       1.96168005    
   192.500000       1.96199000    
   192.600006       1.96237004    
   192.699997       1.96270001    
   192.800003       1.96282005    
   192.899994       1.96309996    
   193.000000       1.96335995    
   193.100006       1.96366000    
   193.199997       1.96422005    
   193.300003       1.96449006    
   193.399994       1.96466005    
   193.500000       1.96489000    
   193.600006       1.96508002    
   193.699997       1.96556997    
   193.800003       1.96573997    
   193.899994       1.96613002    
   194.000000       1.96623003    
   194.100006       1.96633995    
   194.199997       1.96644998    
   194.300003       1.96654999    
   194.399994       1.96708000    
   194.500000       1.96739995    
   194.600006       1.96748996    
   194.699997       1.96780002    
   194.800003       1.96818995    
   194.899994       1.96826994    
   195.000000       1.96858001    
   195.100006       1.96885002    
   195.199997       1.96904004    
   195.300003       1.96906996    
   195.399994       1.96926999    
   195.500000       1.96945000    
   195.600006       1.97004998    
   195.699997       1.97045004    
   195.800003       1.97074997    
   195.899994       1.97107005    
   196.000000       1.97171998    
   196.100006       1.97221005    
   196.199997       1.97240996    
   196.300003       1.97264004    
   196.399994       1.97284997    
   196.500000       1.97300994    
   196.600006       1.97332001    
   196.699997       1.97350001    
   196.800003       1.97362006    
   196.899994       1.97388005    
   197.000000       1.97400999    
   197.100006       1.97417998    
   197.199997       1.97458005    
   197.300003       1.97477996    
   197.399994       1.97495997    
   197.500000       1.97525001    
   197.600006       1.97547996    
   197.699997       1.97564006    
   197.800003       1.97590005    
   197.899994       1.97607994    
   198.000000       1.97634995    
   198.100006       1.97669005    
   198.199997       1.97735000    
   198.300003       1.97753000    
   198.399994       1.97759998    
   198.500000       1.97799003    
   198.600006       1.97826004    
   198.699997       1.97832000    
   198.800003       1.97868001    
   198.899994       1.97918999    
   199.000000       1.97965002    
   199.100006       1.97973001    
   199.199997       1.98009002    
   199.300003       1.98020005    
   199.399994       1.98056996    
   199.500000       1.98078001    
   199.600006       1.98149002    
   199.699997       1.98178995    
   199.800003       1.98199999    
   199.899994       1.98209000    
   200.000000       1.98218000    
   200.100006       1.98258996    
   200.199997       1.98286998    
   200.300003       1.98335004    
   200.399994       1.98354995    
   200.500000       1.98397005    
   200.600006       1.98408997    
   200.699997       1.98424006    
   200.800003       1.98440003    
   200.899994       1.98471999    
   201.000000       1.98530996    
   201.100006       1.98570001    
   201.199997       1.98594999    
   201.300003       1.98607004    
   201.399994       1.98635006    
   201.500000       1.98679996    
   201.600006       1.98739004    
   201.699997       1.98784006    
   201.800003       1.98800004    
   201.899994       1.98822999    
   202.000000       1.98841000    
   202.100006       1.98907995    
   202.199997       1.98934996    
   202.300003       1.98958004    
   202.399994       1.99005997    
   202.500000       1.99043000    
   202.600006       1.99055004    
   202.699997       1.99091995    
   202.800003       1.99116004    
   202.899994       1.99149001    
   203.000000       1.99181998    
   203.100006       1.99194002    
   203.199997       1.99228001    
   203.300003       1.99272001    
   203.399994       1.99322999    
   203.500000       1.99363005    
   203.600006       1.99369001    
   203.699997       1.99397004    
   203.800003       1.99452996    
   203.899994       1.99477994    
   204.000000       1.99497998    
   204.100006       1.99541998    
   204.199997       1.99570000    
   204.300003       1.99612999    
   204.399994       1.99637997    
   204.500000       1.99691999    
   204.600006       1.99729002    
   204.699997       1.99738002    
   204.800003       1.99781001    
   204.899994       1.99805999    
   205.000000       1.99845004    
   205.100006       1.99907005    
   205.199997       1.99981999    
   205.300003       2.00050998    
   205.399994       2.00072002    
   205.500000       2.00086999    
   205.600006       2.00109005    
   205.699997       2.00149989    
   205.800003       2.00186992    
   205.899994       2.00252008    
   206.000000       2.00291991    
   206.100006       2.00312996    
   206.199997       2.00330997    
   206.300003       2.00365996    
   206.399994       2.00422001    
   206.500000       2.00441003    
   206.600006       2.00460005    
   206.699997       2.00485992    
   206.800003       2.00506997    
   206.899994       2.00517988    
   207.000000       2.00582004    
   207.100006       2.00587010    
   207.199997       2.00606990    
   207.300003       2.00622010    
   207.399994       2.00635004    
   207.500000       2.00668001    
   207.600006       2.00690007    
   207.699997       2.00737000    
   207.800003       2.00774002    
   207.899994       2.00810003    
   208.000000       2.00848007    
   208.100006       2.00864005    
   208.199997       2.00884008    
   208.300003       2.00911999    
   208.399994       2.00941992    
   208.500000       2.00961995    
   208.600006       2.00976992    
   208.699997       2.00995994    
   208.800003       2.01003003    
   208.899994       2.01025009    
   209.000000       2.01036000    
   209.100006       2.01046991    
   209.199997       2.01073003    
   209.300003       2.01115990    
   209.399994       2.01181006    
   209.500000       2.01235008    
   209.600006       2.01279998    
   209.699997       2.01314998    
   209.800003       2.01356006    
   209.899994       2.01409006    
   210.000000       2.01481009    
   210.100006       2.01498008    
   210.199997       2.01498008    
   210.300003       2.01515007    
   210.399994       2.01541996    
   210.500000       2.01557994    
   210.600006       2.01570010    
   210.699997       2.01592994    
   210.800003       2.01616001    
   210.899994       2.01628995    
   211.000000       2.01656008    
   211.100006       2.01674008    
   211.199997       2.01722002    
   211.300003       2.01778007    
   211.399994       2.01789999    
   211.500000       2.01813006    
   211.600006       2.01820993    
   211.699997       2.01824999    
   211.800003       2.01835990    
   211.899994       2.01871991    
   212.000000       2.01914001    
   212.100006       2.01940989    
   212.199997       2.01958990    
   212.300003       2.01977992    
   212.399994       2.01992011    
   212.500000       2.02022004    
   212.600006       2.02043009    
   212.699997       2.02077007    
   212.800003       2.02115989    
   212.899994       2.02186990    
   213.000000       2.02221990    
   213.100006       2.02234006    
   213.199997       2.02259994    
   213.300003       2.02292991    
   213.399994       2.02303004    
   213.500000       2.02321005    
   213.600006       2.02333999    
   213.699997       2.02362990    
   213.800003       2.02394009    
   213.899994       2.02417994    
   214.000000       2.02424002    
   214.100006       2.02432990    
   214.199997       2.02445006    
   214.300003       2.02463007    
   214.399994       2.02519989    
   214.500000       2.02534008    
   214.600006       2.02551007    
   214.699997       2.02569008    
   214.800003       2.02600002    
   214.899994       2.02629995    
   215.000000       2.02659988    
   215.100006       2.02673006    
   215.199997       2.02692008    
   215.300003       2.02719998    
   215.399994       2.02761006    
   215.500000       2.02782011    
   215.600006       2.02829003    
   215.699997       2.02863002    
   215.800003       2.02873993    
   215.899994       2.02905011    
   216.000000       2.02910995    
   216.100006       2.02927995    
   216.199997       2.02956009    
   216.300003       2.02995992    
   216.399994       2.03029990    
   216.500000       2.03050995    
   216.600006       2.03073001    
   216.699997       2.03086996    
   216.800003       2.03126001    
   216.899994       2.03137994    
   217.000000       2.03164005    
   217.100006       2.03192997    
   217.199997       2.03207994    
   217.300003       2.03273010    
   217.399994       2.03281999    
   217.500000       2.03312993    
   217.600006       2.03326988    
   217.699997       2.03363991    
   217.800003       2.03385997    
   217.899994       2.03401995    
   218.000000       2.03435993    
   218.100006       2.03461003    
   218.199997       2.03484988    
   218.300003       2.03517008    
   218.399994       2.03538990    
   218.500000       2.03577995    
   218.600006       2.03601003    
   218.699997       2.03610992    
   218.800003       2.03621006    
   218.899994       2.03638005    
   219.000000       2.03644991    
   219.100006       2.03687000    
   219.199997       2.03696990    
   219.300003       2.03742003    
   219.399994       2.03792000    
   219.500000       2.03819990    
   219.600006       2.03835011    
   219.699997       2.03894997    
   219.800003       2.03915000    
   219.899994       2.03917003    
   220.000000       2.03950000    
   220.100006       2.03958011    
   220.199997       2.03966999    
   220.300003       2.03992009    
   220.399994       2.04028010    
   220.500000       2.04034996    
   220.600006       2.04064989    
   220.699997       2.04075003    
   220.800003       2.04094005    
   220.899994       2.04105997    
   221.000000       2.04135990    
   221.100006       2.04174995    
   221.199997       2.04182005    
   221.300003       2.04199004    
   221.399994       2.04205990    
   221.500000       2.04210997    
   221.600006       2.04244995    
   221.699997       2.04261994    
   221.800003       2.04261994    
   221.899994       2.04289007    
   222.000000       2.04299998    
   222.100006       2.04323006    
   222.199997       2.04338002    
   222.300003       2.04363990    
   222.399994       2.04363990    
   222.500000       2.04392004    
   222.600006       2.04410005    
   222.699997       2.04438996    
   222.800003       2.04466009    
   222.899994       2.04492998    
   223.000000       2.04505992    
   223.100006       2.04530001    
   223.199997       2.04582000    
   223.300003       2.04590988    
   223.399994       2.04604006    
   223.500000       2.04624009    
   223.600006       2.04653001    
   223.699997       2.04663992    
   223.800003       2.04693007    
   223.899994       2.04701996    
   224.000000       2.04725003    
   224.100006       2.04750991    
   224.199997       2.04775000    
   224.300003       2.04795003    
   224.399994       2.04851007    
   224.500000       2.04875994    
   224.600006       2.04890990    
   224.699997       2.04924989    
   224.800003       2.04946995    
   224.899994       2.04972005    
   225.000000       2.04992008    
   225.100006       2.05033994    
   225.199997       2.05047011    
   225.300003       2.05076003    
   225.399994       2.05115008    
   225.500000       2.05117011    
   225.600006       2.05138993    
   225.699997       2.05150008    
   225.800003       2.05215001    
   225.899994       2.05232000    
   226.000000       2.05259991    
   226.100006       2.05297995    
   226.199997       2.05327010    
   226.300003       2.05346990    
   226.399994       2.05359006    
   226.500000       2.05378008    
   226.600006       2.05408001    
   226.699997       2.05409002    
   226.800003       2.05444002    
   226.899994       2.05453992    
   227.000000       2.05473995    
   227.100006       2.05488992    
   227.199997       2.05538988    
   227.300003       2.05557990    
   227.399994       2.05591989    
   227.500000       2.05612993    
   227.600006       2.05623007    
   227.699997       2.05647993    
   227.800003       2.05666995    
   227.899994       2.05692005    
   228.000000       2.05736995    
   228.100006       2.05767012    
   228.199997       2.05809999    
   228.300003       2.05817008    
   228.399994       2.05835009    
   228.500000       2.05872989    
   228.600006       2.05902004    
   228.699997       2.05966997    
   228.800003       2.06024003    
   228.899994       2.06066990    
   229.000000       2.06098008    
   229.100006       2.06123996    
   229.199997       2.06154990    
   229.300003       2.06171989    
   229.399994       2.06207991    
   229.500000       2.06248999    
   229.600006       2.06258988    
   229.699997       2.06313992    
   229.800003       2.06332994    
   229.899994       2.06344008    
   230.000000       2.06374002    
   230.100006       2.06395006    
   230.199997       2.06411004    
   230.300003       2.06417990    
   230.399994       2.06439996    
   230.500000       2.06487012    
   230.600006       2.06523991    
   230.699997       2.06559992    
   230.800003       2.06603003    
   230.899994       2.06622005    
   231.000000       2.06638002    
   231.100006       2.06651998    
   231.199997       2.06685996    
   231.300003       2.06713009    
   231.399994       2.06721997    
   231.500000       2.06738997    
   231.600006       2.06760001    
   231.699997       2.06769991    
   231.800003       2.06816006    
   231.899994       2.06838989    
   232.000000       2.06860995    
   232.100006       2.06892991    
   232.199997       2.06914997    
   232.300003       2.06937003    
   232.399994       2.06965995    
   232.500000       2.07017994    
   232.600006       2.07065010    
   232.699997       2.07080007    
   232.800003       2.07132006    
   232.899994       2.07153010    
   233.000000       2.07171011    
   233.100006       2.07187009    
   233.199997       2.07220006    
   233.300003       2.07261992    
   233.399994       2.07281995    
   233.500000       2.07289004    
   233.600006       2.07308006    
   233.699997       2.07346010    
   233.800003       2.07371998    
   233.899994       2.07413006    
   234.000000       2.07450008    
   234.100006       2.07473993    
   234.199997       2.07523990    
   234.300003       2.07555008    
   234.399994       2.07555008    
   234.500000       2.07586002    
   234.600006       2.07604003    
   234.699997       2.07622004    
   234.800003       2.07645011    
   234.899994       2.07659006    
   235.000000       2.07694006    
   235.100006       2.07733011    
   235.199997       2.07753992    
   235.300003       2.07769990    
   235.399994       2.07791996    
   235.500000       2.07833004    
   235.600006       2.07873988    
   235.699997       2.07891989    
   235.800003       2.07908010    
   235.899994       2.07930994    
   236.000000       2.07942009    
   236.100006       2.07951999    
   236.199997       2.07960010    
   236.300003       2.07960010    
   236.399994       2.07976007    
   236.500000       2.08014989    
   236.600006       2.08043003    
   236.699997       2.08064008    
   236.800003       2.08072996    
   236.899994       2.08117008    
   237.000000       2.08129001    
   237.100006       2.08137989    
   237.199997       2.08156991    
   237.300003       2.08176994    
   237.399994       2.08192992    
   237.500000       2.08245993    
   237.600006       2.08272004    
   237.699997       2.08279991    
   237.800003       2.08299994    
   237.899994       2.08331990    
   238.000000       2.08362007    
   238.100006       2.08384991    
   238.199997       2.08433008    
   238.300003       2.08468008    
   238.399994       2.08515000    
   238.500000       2.08545995    
   238.600006       2.08574009    
   238.699997       2.08581996    
   238.800003       2.08608007    
   238.899994       2.08627009    
   239.000000       2.08641005    
   239.100006       2.08661008    
   239.199997       2.08678007    
   239.300003       2.08704996    
   239.399994       2.08709002    
   239.500000       2.08755994    
   239.600006       2.08810997    
   239.699997       2.08863997    
   239.800003       2.08867002    
   239.899994       2.08891010    
   240.000000       2.08899999    
   240.100006       2.08927011    
   240.199997       2.08943009    
   240.300003       2.08951998    
   240.399994       2.08989000    
   240.500000       2.09032011    
   240.600006       2.09066010    
   240.699997       2.09082007    
   240.800003       2.09129000    
   240.899994       2.09165001    
   241.000000       2.09187007    
   241.100006       2.09250998    
   241.199997       2.09280992    
   241.300003       2.09303999    
   241.399994       2.09333992    
   241.500000       2.09345007    
   241.600006       2.09352994    
   241.699997       2.09382010    
   241.800003       2.09403992    
   241.899994       2.09418011    
   242.000000       2.09436011    
   242.100006       2.09453011    
   242.199997       2.09488010    
   242.300003       2.09518003    
   242.399994       2.09535003    
   242.500000       2.09559011    
   242.600006       2.09574008    
   242.699997       2.09600997    
   242.800003       2.09614992    
   242.899994       2.09633994    
   243.000000       2.09688997    
   243.100006       2.09702992    
   243.199997       2.09747005    
   243.300003       2.09800005    
   243.399994       2.09821010    
   243.500000       2.09834003    
   243.600006       2.09865999    
   243.699997       2.09872007    
   243.800003       2.09890008    
   243.899994       2.09899998    
   244.000000       2.09929991    
   244.100006       2.09929991    
   244.199997       2.09963989    
   244.300003       2.09980989    
   244.399994       2.09998989    
   244.500000       2.10032010    
   244.600006       2.10051990    
   244.699997       2.10067010    
   244.800003       2.10089993    
   244.899994       2.10116005    
   245.000000       2.10152006    
   245.100006       2.10174990    
   245.199997       2.10178995    
   245.300003       2.10208988    
   245.399994       2.10222006    
   245.500000       2.10241008    
   245.600006       2.10281992    
   245.699997       2.10296988    
   245.800003       2.10311007    
   245.899994       2.10325003    
   246.000000       2.10337996    
   246.100006       2.10373998    
   246.199997       2.10386992    
   246.300003       2.10404992    
   246.399994       2.10424995    
   246.500000       2.10433006    
   246.600006       2.10437012    
   246.699997       2.10472989    
   246.800003       2.10496998    
   246.899994       2.10517001    
   247.000000       2.10544991    
   247.100006       2.10564995    
   247.199997       2.10577989    
   247.300003       2.10598993    
   247.399994       2.10613990    
   247.500000       2.10654998    
   247.600006       2.10676003    
   247.699997       2.10697007    
   247.800003       2.10713005    
   247.899994       2.10749006    
   248.000000       2.10753012    
   248.100006       2.10754991    
   248.199997       2.10786009    
   248.300003       2.10799003    
   248.399994       2.10828996    
   248.500000       2.10881996    
   248.600006       2.10938001    
   248.699997       2.10963011    
   248.800003       2.10995007    
   248.899994       2.11031008    
   249.000000       2.11054993    
   249.100006       2.11070991    
   249.199997       2.11083007    
   249.300003       2.11102009    
   249.399994       2.11119008    
   249.500000       2.11139989    
   249.600006       2.11174011    
   249.699997       2.11199999    
   249.800003       2.11257005    
   249.899994       2.11271000    
   250.000000       2.11330009    
   250.100006       2.11337996    
   250.199997       2.11359000    
   250.300003       2.11398005    
   250.399994       2.11404991    
   250.500000       2.11437988    
   250.600006       2.11455989    
   250.699997       2.11477995    
   250.800003       2.11490989    
   250.899994       2.11507010    
   251.000000       2.11552000    
   251.100006       2.11578989    
   251.199997       2.11617994    
   251.300003       2.11634994    
   251.399994       2.11655998    
   251.500000       2.11685991    
   251.600006       2.11705995    
   251.699997       2.11734009    
   251.800003       2.11753988    
   251.899994       2.11788011    
   252.000000       2.11803007    
   252.100006       2.11809993    
   252.199997       2.11849999    
   252.300003       2.11873007    
   252.399994       2.11887002    
   252.500000       2.11912990    
   252.600006       2.11958003    
   252.699997       2.12014008    
   252.800003       2.12019992    
   252.899994       2.12033010    
   253.000000       2.12081003    
   253.100006       2.12112999    
   253.199997       2.12143993    
   253.300003       2.12165999    
   253.399994       2.12206006    
   253.500000       2.12260008    
   253.600006       2.12276006    
   253.699997       2.12320995    
   253.800003       2.12362003    
   253.899994       2.12375998    
   254.000000       2.12409997    
   254.100006       2.12430000    
   254.199997       2.12448001    
   254.300003       2.12470007    
   254.399994       2.12496996    
   254.500000       2.12508011    
   254.600006       2.12549996    
   254.699997       2.12589002    
   254.800003       2.12618995    
   254.899994       2.12643003    
   255.000000       2.12645006    
   255.100006       2.12649012    
   255.199997       2.12689996    
   255.300003       2.12736011    
   255.399994       2.12736011    
   255.500000       2.12753010    
   255.600006       2.12784004    
   255.699997       2.12801003    
   255.800003       2.12827992    
   255.899994       2.12901998    
   256.000000       2.12927008    
   256.100006       2.12964010    
   256.200012       2.12971997    
   256.299988       2.12997007    
   256.399994       2.13037992    
   256.500000       2.13049006    
   256.600006       2.13062000    
   256.700012       2.13107991    
   256.799988       2.13133001    
   256.899994       2.13140988    
   257.000000       2.13182998    
   257.100006       2.13207006    
   257.200012       2.13242006    
   257.299988       2.13274002    
   257.399994       2.13274002    
   257.500000       2.13298011    
   257.600006       2.13300991    
   257.700012       2.13318992    
   257.799988       2.13333011    
   257.899994       2.13364005    
   258.000000       2.13388991    
   258.100006       2.13421011    
   258.200012       2.13443995    
   258.299988       2.13456988    
   258.399994       2.13577008    
   258.500000       2.13612008    
   258.600006       2.13644004    
   258.700012       2.13677001    
   258.799988       2.13713002    
   258.899994       2.13747001    
   259.000000       2.13775992    
   259.100006       2.13830996    
   259.200012       2.13860989    
   259.299988       2.13882995    
   259.399994       2.13929009    
   259.500000       2.13959002    
   259.600006       2.13978004    
   259.700012       2.14016008    
   259.799988       2.14038992    
   259.899994       2.14053011    
   260.000000       2.14141011    
   260.100006       2.14181995    
   260.200012       2.14195991    
   260.299988       2.14223003    
   260.399994       2.14248991    
   260.500000       2.14274001    
   260.600006       2.14294004    
   260.700012       2.14318991    
   260.799988       2.14336991    
   260.899994       2.14386010    
   261.000000       2.14432001    
   261.100006       2.14463997    
   261.200012       2.14475989    
   261.299988       2.14481997    
   261.399994       2.14527011    
   261.500000       2.14543009    
   261.600006       2.14552999    
   261.700012       2.14600992    
   261.799988       2.14647007    
   261.899994       2.14698005    
   262.000000       2.14717007    
   262.100006       2.14727998    
   262.200012       2.14752007    
   262.299988       2.14774990    
   262.399994       2.14790010    
   262.500000       2.14798999    
   262.600006       2.14819002    
   262.700012       2.14854002    
   262.799988       2.14894009    
   262.899994       2.14932990    
   263.000000       2.14991999    
   263.100006       2.14995003    
   263.200012       2.15024996    
   263.299988       2.15048003    
   263.399994       2.15071011    
   263.500000       2.15088010    
   263.600006       2.15091991    
   263.700012       2.15107989    
   263.799988       2.15119004    
   263.899994       2.15170002    
   264.000000       2.15199995    
   264.100006       2.15223002    
   264.200012       2.15236998    
   264.299988       2.15283990    
   264.399994       2.15306997    
   264.500000       2.15356994    
   264.600006       2.15389991    
   264.700012       2.15417004    
   264.799988       2.15443993    
   264.899994       2.15468001    
   265.000000       2.15475011    
   265.100006       2.15489006    
   265.200012       2.15499997    
   265.299988       2.15507007    
   265.399994       2.15525007    
   265.500000       2.15541005    
   265.600006       2.15566993    
   265.700012       2.15599990    
   265.799988       2.15612006    
   265.899994       2.15625000    
   266.000000       2.15646005    
   266.100006       2.15679002    
   266.200012       2.15706992    
   266.299988       2.15745997    
   266.399994       2.15770006    
   266.500000       2.15795994    
   266.600006       2.15808010    
   266.700012       2.15808010    
   266.799988       2.15844989    
   266.899994       2.15853000    
   267.000000       2.15885997    
   267.100006       2.15904999    
   267.200012       2.15954995    
   267.299988       2.15973997    
   267.399994       2.15999007    
   267.500000       2.16018009    
   267.600006       2.16036010    
   267.700012       2.16049004    
   267.799988       2.16094995    
   267.899994       2.16118002    
   268.000000       2.16135001    
   268.100006       2.16140008    
   268.200012       2.16146994    
   268.299988       2.16190004    
   268.399994       2.16228008    
   268.500000       2.16250992    
   268.600006       2.16273999    
   268.700012       2.16295004    
   268.799988       2.16360998    
   268.899994       2.16411996    
   269.000000       2.16431999    
   269.100006       2.16496992    
   269.200012       2.16526008    
   269.299988       2.16545010    
   269.399994       2.16562009    
   269.500000       2.16578007    
   269.600006       2.16606998    
   269.700012       2.16624999    
   269.799988       2.16648006    
   269.899994       2.16664004    
   270.000000       2.16697001    
   270.100006       2.16715002    
   270.200012       2.16737008    
   270.299988       2.16761994    
   270.399994       2.16766000    
   270.500000       2.16774011    
   270.600006       2.16787004    
   270.700012       2.16827989    
   270.799988       2.16862011    
   270.899994       2.16885996    
   271.000000       2.16921997    
   271.100006       2.16921997    
   271.200012       2.16968012    
   271.299988       2.16983008    
   271.399994       2.17047000    
   271.500000       2.17079997    
   271.600006       2.17092991    
   271.700012       2.17113996    
   271.799988       2.17151999    
   271.899994       2.17173004    
   272.000000       2.17234993    
   272.100006       2.17235994    
   272.200012       2.17264009    
   272.299988       2.17286992    
   272.399994       2.17347002    
   272.500000       2.17377996    
   272.600006       2.17406011    
   272.700012       2.17417002    
   272.799988       2.17457008    
   272.899994       2.17462993    
   273.000000       2.17491007    
   273.100006       2.17532992    
   273.200012       2.17540002    
   273.299988       2.17554998    
   273.399994       2.17574000    
   273.500000       2.17605996    
   273.600006       2.17634010    
   273.700012       2.17647004    
   273.799988       2.17675996    
   273.899994       2.17704010    
   274.000000       2.17727995    
   274.100006       2.17742991    
   274.200012       2.17785001    
   274.299988       2.17797995    
   274.399994       2.17830992    
   274.500000       2.17853999    
   274.600006       2.17873001    
   274.700012       2.17896008    
   274.799988       2.17915010    
   274.899994       2.17926002    
   275.000000       2.17939997    
   275.100006       2.17952991    
   275.200012       2.17965007    
   275.299988       2.17976999    
   275.399994       2.17987990    
   275.500000       2.18001008    
   275.600006       2.18015003    
   275.700012       2.18039989    
   275.799988       2.18039989    
   275.899994       2.18060994    
   276.000000       2.18071008    
   276.100006       2.18083000    
   276.200012       2.18098998    
   276.299988       2.18112993    
   276.399994       2.18132997    
   276.500000       2.18167996    
   276.600006       2.18172002    
   276.700012       2.18182993    
   276.799988       2.18214011    
   276.899994       2.18237996    
   277.000000       2.18279004    
   277.100006       2.18306994    
   277.200012       2.18323994    
   277.299988       2.18340993    
   277.399994       2.18391991    
   277.500000       2.18408990    
   277.600006       2.18427992    
   277.700012       2.18441010    
   277.799988       2.18459010    
   277.899994       2.18473005    
   278.000000       2.18479991    
   278.100006       2.18493009    
   278.200012       2.18509007    
   278.299988       2.18541002    
   278.399994       2.18543005    
   278.500000       2.18576002    
   278.600006       2.18589997    
   278.700012       2.18603992    
   278.799988       2.18641996    
   278.899994       2.18673992    
   279.000000       2.18709993    
   279.100006       2.18740010    
   279.200012       2.18750000    
   279.299988       2.18776011    
   279.399994       2.18794990    
   279.500000       2.18845010    
   279.600006       2.18859005    
   279.700012       2.18875003    
   279.799988       2.18905997    
   279.899994       2.18924999    
   280.000000       2.18936992    
   280.100006       2.18959999    
   280.200012       2.19014001    
   280.299988       2.19045997    
   280.399994       2.19076991    
   280.500000       2.19101000    
   280.600006       2.19123006    
   280.700012       2.19141006    
   280.799988       2.19154000    
   280.899994       2.19172001    
   281.000000       2.19186997    
   281.100006       2.19217992    
   281.200012       2.19229007    
   281.299988       2.19284010    
   281.399994       2.19284010    
   281.500000       2.19310999    
   281.600006       2.19343996    
   281.700012       2.19389009    
   281.799988       2.19414997    
   281.899994       2.19436002    
   282.000000       2.19462991    
   282.100006       2.19482994    
   282.200012       2.19497991    
   282.299988       2.19513988    
   282.399994       2.19538999    
   282.500000       2.19556999    
   282.600006       2.19588995    
   282.700012       2.19589996    
   282.799988       2.19603992    
   282.899994       2.19636989    
   283.000000       2.19663000    
   283.100006       2.19675994    
   283.200012       2.19717002    
   283.299988       2.19721007    
   283.399994       2.19739008    
   283.500000       2.19774008    
   283.600006       2.19793010    
   283.700012       2.19810009    
   283.799988       2.19841003    
   283.899994       2.19884992    
   284.000000       2.19901991    
   284.100006       2.19940996    
   284.200012       2.19969010    
   284.299988       2.20008993    
   284.399994       2.20012999    
   284.500000       2.20046997    
   284.600006       2.20082998    
   284.700012       2.20110989    
   284.799988       2.20143008    
   284.899994       2.20153999    
   285.000000       2.20163012    
   285.100006       2.20188999    
   285.200012       2.20201993    
   285.299988       2.20226002    
   285.399994       2.20249009    
   285.500000       2.20295000    
   285.600006       2.20309997    
   285.700012       2.20330000    
   285.799988       2.20340991    
   285.899994       2.20342994    
   286.000000       2.20358992    
   286.100006       2.20391011    
   286.200012       2.20406008    
   286.299988       2.20464993    
   286.399994       2.20491004    
   286.500000       2.20535994    
   286.600006       2.20581007    
   286.700012       2.20595002    
   286.799988       2.20608997    
   286.899994       2.20633006    
   287.000000       2.20664001    
   287.100006       2.20689011    
   287.200012       2.20694995    
   287.299988       2.20717001    
   287.399994       2.20721006    
   287.500000       2.20765996    
   287.600006       2.20792007    
   287.700012       2.20797992    
   287.799988       2.20826006    
   287.899994       2.20839000    
   288.000000       2.20861006    
   288.100006       2.20882010    
   288.200012       2.20905995    
   288.299988       2.20927000    
   288.399994       2.20938993    
   288.500000       2.20955992    
   288.600006       2.20988011    
   288.700012       2.21023011    
   288.799988       2.21060991    
   288.899994       2.21089005    
   289.000000       2.21104002    
   289.100006       2.21144009    
   289.200012       2.21153998    
   289.299988       2.21195006    
   289.399994       2.21200991    
   289.500000       2.21226001    
   289.600006       2.21272993    
   289.700012       2.21302009    
   289.799988       2.21321011    
   289.899994       2.21337008    
   290.000000       2.21362996    
   290.100006       2.21382999    
   290.200012       2.21421003    
   290.299988       2.21461010    
   290.399994       2.21476007    
   290.500000       2.21526003    
   290.600006       2.21542001    
   290.700012       2.21561003    
   290.799988       2.21582007    
   290.899994       2.21598005    
   291.000000       2.21624994    
   291.100006       2.21655011    
   291.200012       2.21665001    
   291.299988       2.21692991    
   291.399994       2.21692991    
   291.500000       2.21719003    
   291.600006       2.21746993    
   291.700012       2.21752000    
   291.799988       2.21778989    
   291.899994       2.21796989    
   292.000000       2.21802998    
   292.100006       2.21838999    
   292.200012       2.21860003    
   292.299988       2.21889997    
   292.399994       2.21894002    
   292.500000       2.21911001    
   292.600006       2.21959996    
   292.700012       2.21966004    
   292.799988       2.21992993    
   292.899994       2.22011995    
   293.000000       2.22031999    
   293.100006       2.22046995    
   293.200012       2.22064996    
   293.299988       2.22073007    
   293.399994       2.22117996    
   293.500000       2.22117996    
   293.600006       2.22141004    
   293.700012       2.22149992    
   293.799988       2.22175002    
   293.899994       2.22205997    
   294.000000       2.22241998    
   294.100006       2.22247005    
   294.200012       2.22286010    
   294.299988       2.22300005    
   294.399994       2.22312999    
   294.500000       2.22360992    
   294.600006       2.22367001    
   294.700012       2.22392011    
   294.799988       2.22424006    
   294.899994       2.22428989    
   295.000000       2.22457004    
   295.100006       2.22488999    
   295.200012       2.22522998    
   295.299988       2.22530007    
   295.399994       2.22550988    
   295.500000       2.22550988    
   295.600006       2.22562003    
   295.700012       2.22577000    
   295.799988       2.22600007    
   295.899994       2.22631001    
   296.000000       2.22659993    
   296.100006       2.22708988    
   296.200012       2.22726989    
   296.299988       2.22740006    
   296.399994       2.22768998    
   296.500000       2.22796011    
   296.600006       2.22827005    
   296.700012       2.22832990    
   296.799988       2.22848010    
   296.899994       2.22855997    
   297.000000       2.22860003    
   297.100006       2.22878003    
   297.200012       2.22885990    
   297.299988       2.22902012    
   297.399994       2.22933006    
   297.500000       2.22942996    
   297.600006       2.22962999    
   297.700012       2.22971010    
   297.799988       2.22983003    
   297.899994       2.23037004    
   298.000000       2.23048997    
   298.100006       2.23080993    
   298.200012       2.23146009    
   298.299988       2.23187995    
   298.399994       2.23219991    
   298.500000       2.23229003    
   298.600006       2.23259997    
   298.700012       2.23259997    
   298.799988       2.23270988    
   298.899994       2.23312998    
   299.000000       2.23326993    
   299.100006       2.23362994    
   299.200012       2.23362994    
   299.299988       2.23425007    
   299.399994       2.23445010    
   299.500000       2.23455000    
   299.600006       2.23479009    
   299.700012       2.23515010    
   299.799988       2.23525000    
   299.899994       2.23539996    
   300.000000       2.23554993    
   300.100006       2.23569012    
   300.200012       2.23601007    
   300.299988       2.23617005    
   300.399994       2.23635006    
   300.500000       2.23651004    
   300.600006       2.23694992    
   300.700012       2.23711991    
   300.799988       2.23769999    
   300.899994       2.23780990    
   301.000000       2.23804998    
   301.100006       2.23815989    
   301.200012       2.23831010    
   301.299988       2.23856997    
   301.399994       2.23882008    
   301.500000       2.23890996    
   301.600006       2.23902011    
   301.700012       2.23922992    
   301.799988       2.23936009    
   301.899994       2.23949003    
   302.000000       2.23972011    
   302.100006       2.24029994    
   302.200012       2.24044991    
   302.299988       2.24057007    
   302.399994       2.24078989    
   302.500000       2.24105000    
   302.600006       2.24105000    
   302.700012       2.24125004    
   302.799988       2.24133992    
   302.899994       2.24145007    
   303.000000       2.24176002    
   303.100006       2.24193001    
   303.200012       2.24223995    
   303.299988       2.24243999    
   303.399994       2.24270010    
   303.500000       2.24294996    
   303.600006       2.24303007    
   303.700012       2.24344993    
   303.799988       2.24359012    
   303.899994       2.24395990    
   304.000000       2.24421000    
   304.100006       2.24423003    
   304.200012       2.24447989    
   304.299988       2.24479008    
   304.399994       2.24483991    
   304.500000       2.24499989    
   304.600006       2.24510002    
   304.700012       2.24539995    
   304.799988       2.24553990    
   304.899994       2.24574995    
   305.000000       2.24597001    
   305.100006       2.24622011    
   305.200012       2.24654007    
   305.299988       2.24657989    
   305.399994       2.24677992    
   305.500000       2.24727011    
   305.600006       2.24732995    
   305.700012       2.24744010    
   305.799988       2.24751997    
   305.899994       2.24762011    
   306.000000       2.24787998    
   306.100006       2.24807000    
   306.200012       2.24844003    
   306.299988       2.24863005    
   306.399994       2.24879003    
   306.500000       2.24888992    
   306.600006       2.24918008    
   306.700012       2.24949002    
   306.799988       2.24977994    
   306.899994       2.24991989    
   307.000000       2.25005007    
   307.100006       2.25005007    
   307.200012       2.25014997    
   307.299988       2.25023007    
   307.399994       2.25031996    
   307.500000       2.25067997    
   307.600006       2.25090003    
   307.700012       2.25110006    
   307.799988       2.25138998    
   307.899994       2.25159001    
   308.000000       2.25173998    
   308.100006       2.25217009    
   308.200012       2.25251007    
   308.299988       2.25289011    
   308.399994       2.25325990    
   308.500000       2.25347996    
   308.600006       2.25395012    
   308.700012       2.25419998    
   308.799988       2.25430012    
   308.899994       2.25443006    
   309.000000       2.25467992    
   309.100006       2.25496006    
   309.200012       2.25506997    
   309.299988       2.25557995    
   309.399994       2.25569010    
   309.500000       2.25576997    
   309.600006       2.25602007    
   309.700012       2.25626993    
   309.799988       2.25652003    
   309.899994       2.25676990    
   310.000000       2.25693011    
   310.100006       2.25715995    
   310.200012       2.25726008    
   310.299988       2.25747991    
   310.399994       2.25747991    
   310.500000       2.25764990    
   310.600006       2.25777006    
   310.700012       2.25787997    
   310.799988       2.25847006    
   310.899994       2.25857997    
   311.000000       2.25866008    
   311.100006       2.25881004    
   311.200012       2.25897002    
   311.299988       2.25926995    
   311.399994       2.25937009    
   311.500000       2.25956988    
   311.600006       2.26004004    
   311.700012       2.26034999    
   311.799988       2.26045990    
   311.899994       2.26113009    
   312.000000       2.26148009    
   312.100006       2.26166010    
   312.200012       2.26194000    
   312.299988       2.26204991    
   312.399994       2.26222992    
   312.500000       2.26226997    
   312.600006       2.26242995    
   312.700012       2.26271009    
   312.799988       2.26278996    
   312.899994       2.26364994    
   313.000000       2.26395011    
   313.100006       2.26395011    
   313.200012       2.26405001    
   313.299988       2.26415992    
   313.399994       2.26440001    
   313.500000       2.26465011    
   313.600006       2.26507998    
   313.700012       2.26507998    
   313.799988       2.26529002    
   313.899994       2.26546001    
   314.000000       2.26585007    
   314.100006       2.26599002    
   314.200012       2.26623011    
   314.299988       2.26651001    
   314.399994       2.26711011    
   314.500000       2.26731992    
   314.600006       2.26768994    
   314.700012       2.26782990    
   314.799988       2.26794004    
   314.899994       2.26873994    
   315.000000       2.26880002    
   315.100006       2.26904011    
   315.200012       2.26924992    
   315.299988       2.26932001    
   315.399994       2.26951003    
   315.500000       2.26959991    
   315.600006       2.26997995    
   315.700012       2.27044010    
   315.799988       2.27048993    
   315.899994       2.27052999    
   316.000000       2.27069998    
   316.100006       2.27081990    
   316.200012       2.27110004    
   316.299988       2.27115989    
   316.399994       2.27167010    
   316.500000       2.27201009    
   316.600006       2.27224994    
   316.700012       2.27261996    
   316.799988       2.27277994    
   316.899994       2.27302003    
   317.000000       2.27325010    
   317.100006       2.27336001    
   317.200012       2.27344990    
   317.299988       2.27380991    
   317.399994       2.27392006    
   317.500000       2.27405000    
   317.600006       2.27421999    
   317.700012       2.27427006    
   317.799988       2.27449012    
   317.899994       2.27471995    
   318.000000       2.27480006    
   318.100006       2.27496004    
   318.200012       2.27518010    
   318.299988       2.27557993    
   318.399994       2.27570009    
   318.500000       2.27593994    
   318.600006       2.27607989    
   318.700012       2.27630997    
   318.799988       2.27643991    
   318.899994       2.27647996    
   319.000000       2.27675009    
   319.100006       2.27682996    
   319.200012       2.27705002    
   319.299988       2.27718997    
   319.399994       2.27725005    
   319.500000       2.27730989    
   319.600006       2.27752995    
   319.700012       2.27761006    
   319.799988       2.27793002    
   319.899994       2.27798009    
   320.000000       2.27809000    
   320.100006       2.27831006    
   320.200012       2.27841997    
   320.299988       2.27869010    
   320.399994       2.27908993    
   320.500000       2.27958989    
   320.600006       2.27983999    
   320.700012       2.28011990    
   320.799988       2.28011990    
   320.899994       2.28020000    
   321.000000       2.28039002    
   321.100006       2.28053999    
   321.200012       2.28057003    
   321.299988       2.28078008    
   321.399994       2.28116989    
   321.500000       2.28147006    
   321.600006       2.28153992    
   321.700012       2.28183007    
   321.799988       2.28195000    
   321.899994       2.28276992    
   322.000000       2.28280997    
   322.100006       2.28299999    
   322.200012       2.28301001    
   322.299988       2.28321004    
   322.399994       2.28346992    
   322.500000       2.28350997    
   322.600006       2.28354001    
   322.700012       2.28399992    
   322.799988       2.28415990    
   322.899994       2.28470993    
   323.000000       2.28496003    
   323.100006       2.28512001    
   323.200012       2.28521991    
   323.299988       2.28549004    
   323.399994       2.28582001    
   323.500000       2.28626990    
   323.600006       2.28646994    
   323.700012       2.28681993    
   323.799988       2.28705001    
   323.899994       2.28718996    
   324.000000       2.28736997    
   324.100006       2.28751993    
   324.200012       2.28769994    
   324.299988       2.28783011    
   324.399994       2.28783011    
   324.500000       2.28798008    
   324.600006       2.28808999    
   324.700012       2.28849006    
   324.799988       2.28873992    
   324.899994       2.28892994    
   325.000000       2.28892994    
   325.100006       2.28933001    
   325.200012       2.28942990    
   325.299988       2.28960991    
   325.399994       2.28973007    
   325.500000       2.28995991    
   325.600006       2.28996992    
   325.700012       2.29009008    
   325.799988       2.29054999    
   325.899994       2.29079008    
   326.000000       2.29099989    
   326.100006       2.29109001    
   326.200012       2.29133010    
   326.299988       2.29147005    
   326.399994       2.29186010    
   326.500000       2.29203010    
   326.600006       2.29216003    
   326.700012       2.29250002    
   326.799988       2.29278994    
   326.899994       2.29286003    
   327.000000       2.29291010    
   327.100006       2.29303002    
   327.200012       2.29320002    
   327.299988       2.29341006    
   327.399994       2.29351997    
   327.500000       2.29375005    
   327.600006       2.29375005    
   327.700012       2.29396009    
   327.799988       2.29402995    
   327.899994       2.29427004    
   328.000000       2.29433990    
   328.100006       2.29444003    
   328.200012       2.29454994    
   328.299988       2.29479003    
   328.399994       2.29497004    
   328.500000       2.29531002    
   328.600006       2.29573989    
   328.700012       2.29578996    
   328.799988       2.29610991    
   328.899994       2.29656005    
   329.000000       2.29660010    
   329.100006       2.29664993    
   329.200012       2.29673004    
   329.299988       2.29703999    
   329.399994       2.29711008    
   329.500000       2.29713011    
   329.600006       2.29738998    
   329.700012       2.29748011    
   329.799988       2.29765010    
   329.899994       2.29803991    
   330.000000       2.29824996    
   330.100006       2.29873991    
   330.200012       2.29886007    
   330.299988       2.29906011    
   330.399994       2.29953003    
   330.500000       2.29978991    
   330.600006       2.30009007    
   330.700012       2.30027008    
   330.799988       2.30041003    
   330.899994       2.30058002    
   331.000000       2.30066991    
   331.100006       2.30083990    
   331.200012       2.30094004    
   331.299988       2.30104995    
   331.399994       2.30116010    
   331.500000       2.30158997    
   331.600006       2.30170989    
   331.700012       2.30219007    
   331.799988       2.30257010    
   331.899994       2.30282998    
   332.000000       2.30294991    
   332.100006       2.30318999    
   332.200012       2.30332994    
   332.299988       2.30366993    
   332.399994       2.30377007    
   332.500000       2.30401993    
   332.600006       2.30411005    
   332.700012       2.30432010    
   332.799988       2.30471992    
   332.899994       2.30511999    
   333.000000       2.30536008    
   333.100006       2.30536008    
   333.200012       2.30573010    
   333.299988       2.30605006    
   333.399994       2.30620003    
   333.500000       2.30626988    
   333.600006       2.30640006    
   333.700012       2.30660009    
   333.799988       2.30704999    
   333.899994       2.30737996    
   334.000000       2.30770993    
   334.100006       2.30822992    
   334.200012       2.30838990    
   334.299988       2.30865002    
   334.399994       2.30899000    
   334.500000       2.30942011    
   334.600006       2.30955005    
   334.700012       2.30967999    
   334.799988       2.30993009    
   334.899994       2.31004000    
   335.000000       2.31031990    
   335.100006       2.31060004    
   335.200012       2.31065011    
   335.299988       2.31097007    
   335.399994       2.31113005    
   335.500000       2.31198001    
   335.600006       2.31224990    
   335.700012       2.31230998    
   335.799988       2.31283998    
   335.899994       2.31303000    
   336.000000       2.31329989    
   336.100006       2.31341004    
   336.200012       2.31347990    
   336.299988       2.31374002    
   336.399994       2.31392002    
   336.500000       2.31398010    
   336.600006       2.31418991    
   336.700012       2.31440997    
   336.799988       2.31452990    
   336.899994       2.31462002    
   337.000000       2.31468010    
   337.100006       2.31490993    
   337.200012       2.31509995    
   337.299988       2.31513000    
   337.399994       2.31535006    
   337.500000       2.31546998    
   337.600006       2.31571007    
   337.700012       2.31585002    
   337.799988       2.31602001    
   337.899994       2.31629992    
   338.000000       2.31641006    
   338.100006       2.31662989    
   338.200012       2.31672001    
   338.299988       2.31690001    
   338.399994       2.31715989    
   338.500000       2.31725001    
   338.600006       2.31745005    
   338.700012       2.31820011    
   338.799988       2.31826997    
   338.899994       2.31855011    
   339.000000       2.31875992    
   339.100006       2.31910992    
   339.200012       2.31920004    
   339.299988       2.31936002    
   339.399994       2.31956005    
   339.500000       2.31967998    
   339.600006       2.31983995    
   339.700012       2.32014990    
   339.799988       2.32030010    
   339.899994       2.32050991    
   340.000000       2.32063007    
   340.100006       2.32099009    
   340.200012       2.32124996    
   340.299988       2.32134008    
   340.399994       2.32134008    
   340.500000       2.32138991    
   340.600006       2.32171011    
   340.700012       2.32174993    
   340.799988       2.32199001    
   340.899994       2.32218003    
   341.000000       2.32226992    
   341.100006       2.32244992    
   341.200012       2.32295990    
   341.299988       2.32335997    
   341.399994       2.32347989    
   341.500000       2.32365990    
   341.600006       2.32382011    
   341.700012       2.32402992    
   341.799988       2.32447004    
   341.899994       2.32482004    
   342.000000       2.32500005    
   342.100006       2.32532001    
   342.200012       2.32549000    
   342.299988       2.32582998    
   342.399994       2.32600999    
   342.500000       2.32669997    
   342.600006       2.32699990    
   342.700012       2.32727003    
   342.799988       2.32743001    
   342.899994       2.32754993    
   343.000000       2.32756996    
   343.100006       2.32773995    
   343.200012       2.32783008    
   343.299988       2.32790995    
   343.399994       2.32808995    
   343.500000       2.32836008    
   343.600006       2.32854009    
   343.700012       2.32863998    
   343.799988       2.32879996    
   343.899994       2.32900000    
   344.000000       2.32919002    
   344.100006       2.32929993    
   344.200012       2.32949996    
   344.299988       2.32964993    
   344.399994       2.32999992    
   344.500000       2.33010006    
   344.600006       2.33023000    
   344.700012       2.33035994    
   344.799988       2.33066010    
   344.899994       2.33120990    
   345.000000       2.33168006    
   345.100006       2.33203006    
   345.200012       2.33209991    
   345.299988       2.33245993    
   345.399994       2.33260012    
   345.500000       2.33322001    
   345.600006       2.33366990    
   345.700012       2.33380008    
   345.799988       2.33446002    
   345.899994       2.33446002    
   346.000000       2.33464003    
   346.100006       2.33485007    
   346.200012       2.33516002    
   346.299988       2.33518004    
   346.399994       2.33565998    
   346.500000       2.33576012    
   346.600006       2.33596992    
   346.700012       2.33607006    
   346.799988       2.33622003    
   346.899994       2.33660007    
   347.000000       2.33674002    
   347.100006       2.33679008    
   347.200012       2.33708000    
   347.299988       2.33763003    
   347.399994       2.33786011    
   347.500000       2.33809996    
   347.600006       2.33845997    
   347.700012       2.33845997    
   347.799988       2.33866000    
   347.899994       2.33891010    
   348.000000       2.33904004    
   348.100006       2.33937001    
   348.200012       2.33956003    
   348.299988       2.33975005    
   348.399994       2.34007001    
   348.500000       2.34038997    
   348.600006       2.34046006    
   348.700012       2.34078002    
   348.799988       2.34094000    
   348.899994       2.34120011    
   349.000000       2.34131002    
   349.100006       2.34145999    
   349.200012       2.34173012    
   349.299988       2.34175992    
   349.399994       2.34196997    
   349.500000       2.34226990    
   349.600006       2.34273005    
   349.700012       2.34288001    
   349.799988       2.34295011    
   349.899994       2.34308004    
   350.000000       2.34332991    
   350.100006       2.34352994    
   350.200012       2.34375000    
   350.299988       2.34401011    
   350.399994       2.34438992    
   350.500000       2.34471989    
   350.600006       2.34496999    
   350.700012       2.34502006    
   350.799988       2.34561992    
   350.899994       2.34564996    
   351.000000       2.34610009    
   351.100006       2.34645009    
   351.200012       2.34674001    
   351.299988       2.34686995    
   351.399994       2.34694004    
   351.500000       2.34707999    
   351.600006       2.34713006    
   351.700012       2.34744000    
   351.799988       2.34750009    
   351.899994       2.34785008    
   352.000000       2.34820008    
   352.100006       2.34840989    
   352.200012       2.34856009    
   352.299988       2.34867001    
   352.399994       2.34908009    
   352.500000       2.34924006    
   352.600006       2.34955001    
   352.700012       2.34963989    
   352.799988       2.34980989    
   352.899994       2.35002995    
   353.000000       2.35011005    
   353.100006       2.35029006    
   353.200012       2.35060000    
   353.299988       2.35073996    
   353.399994       2.35087991    
   353.500000       2.35108995    
   353.600006       2.35117006    
   353.700012       2.35131001    
   353.799988       2.35168004    
   353.899994       2.35186005    
   354.000000       2.35192990    
   354.100006       2.35205007    
   354.200012       2.35216999    
   354.299988       2.35258007    
   354.399994       2.35266995    
   354.500000       2.35335994    
   354.600006       2.35345006    
   354.700012       2.35371995    
   354.799988       2.35433006    
   354.899994       2.35465002    
   355.000000       2.35482001    
   355.100006       2.35505009    
   355.200012       2.35510993    
   355.299988       2.35510993    
   355.399994       2.35524988    
   355.500000       2.35548997    
   355.600006       2.35551000    
   355.700012       2.35583997    
   355.799988       2.35608006    
   355.899994       2.35618997    
   356.000000       2.35648990    
   356.100006       2.35666990    
   356.200012       2.35715008    
   356.299988       2.35742998    
   356.399994       2.35778999    
   356.500000       2.35826993    
   356.600006       2.35860991    
   356.700012       2.35868001    
   356.799988       2.35882998    
   356.899994       2.35920000    
   357.000000       2.35936999    
   357.100006       2.35984993    
   357.200012       2.36010003    
   357.299988       2.36034012    
   357.399994       2.36072993    
   357.500000       2.36094999    
   357.600006       2.36107993    
   357.700012       2.36110997    
   357.799988       2.36134005    
   357.899994       2.36167002    
   358.000000       2.36170006    
   358.100006       2.36193991    
   358.200012       2.36221004    
   358.299988       2.36249995    
   358.399994       2.36284995    
   358.500000       2.36301994    
   358.600006       2.36311007    
   358.700012       2.36357999    
   358.799988       2.36386991    
   358.899994       2.36403990    
   359.000000       2.36447001    
   359.100006       2.36461997    
   359.200012       2.36472011    
   359.299988       2.36495996    
   359.399994       2.36518002    
   359.500000       2.36549997    
   359.600006       2.36591005    
   359.700012       2.36607003    
   359.799988       2.36658001    
   359.899994       2.36680007    
   360.000000       2.36711001    
   360.100006       2.36735010    
   360.200012       2.36748004    
   360.299988       2.36748004    
   360.399994       2.36759996    
   360.500000       2.36799002    
   360.600006       2.36807990    
   360.700012       2.36825991    
   360.799988       2.36847997    
   360.899994       2.36847997    
   361.000000       2.36859012    
   361.100006       2.36876988    
   361.200012       2.36912990    
   361.299988       2.36922002    
   361.399994       2.36954999    
   361.500000       2.37000990    
   361.600006       2.37030005    
   361.700012       2.37050009    
   361.799988       2.37086010    
   361.899994       2.37086010    
   362.000000       2.37090993    
   362.100006       2.37098002    
   362.200012       2.37120008    
   362.299988       2.37134004    
   362.399994       2.37150002    
   362.500000       2.37186003    
   362.600006       2.37210011    
   362.700012       2.37219000    
   362.799988       2.37249994    
   362.899994       2.37281990    
   363.000000       2.37320995    
   363.100006       2.37335992    
   363.200012       2.37349010    
   363.299988       2.37373996    
   363.399994       2.37417006    
   363.500000       2.37441993    
   363.600006       2.37451005    
   363.700012       2.37454009    
   363.799988       2.37467003    
   363.899994       2.37491012    
   364.000000       2.37537003    
   364.100006       2.37551999    
   364.200012       2.37570000    
   364.299988       2.37593007    
   364.399994       2.37662005    
   364.500000       2.37678003    
   364.600006       2.37706995    
   364.700012       2.37729001    
   364.799988       2.37768006    
   364.899994       2.37772012    
   365.000000       2.37800002    
   365.100006       2.37813997    
   365.200012       2.37824011    
   365.299988       2.37829995    
   365.399994       2.37842989    
   365.500000       2.37873006    
   365.600006       2.37880993    
   365.700012       2.37910008    
   365.799988       2.37932992    
   365.899994       2.37954998    
   366.000000       2.37977004    
   366.100006       2.38003993    
   366.200012       2.38017011    
   366.299988       2.38050008    
   366.399994       2.38073993    
   366.500000       2.38093996    
   366.600006       2.38101006    
   366.700012       2.38107991    
   366.799988       2.38115001    
   366.899994       2.38133001    
   367.000000       2.38157010    
   367.100006       2.38167000    
   367.200012       2.38186002    
   367.299988       2.38211012    
   367.399994       2.38228989    
   367.500000       2.38265991    
   367.600006       2.38282990    
   367.700012       2.38304996    
   367.799988       2.38316989    
   367.899994       2.38321996    
   368.000000       2.38353992    
   368.100006       2.38424993    
   368.200012       2.38443995    
   368.299988       2.38456011    
   368.399994       2.38483000    
   368.500000       2.38508010    
   368.600006       2.38573003    
   368.700012       2.38591003    
   368.799988       2.38608003    
   368.899994       2.38611007    
   369.000000       2.38647008    
   369.100006       2.38686991    
   369.200012       2.38692999    
   369.299988       2.38725996    
   369.399994       2.38737988    
   369.500000       2.38744998    
   369.600006       2.38782001    
   369.700012       2.38806009    
   369.799988       2.38849998    
   369.899994       2.38862991    
   370.000000       2.38918996    
   370.100006       2.38957000    
   370.200012       2.38982010    
   370.299988       2.38999009    
   370.399994       2.39020991    
   370.500000       2.39049006    
   370.600006       2.39077997    
   370.700012       2.39102006    
   370.799988       2.39130998    
   370.899994       2.39133000    
   371.000000       2.39171004    
   371.100006       2.39178991    
   371.200012       2.39198995    
   371.299988       2.39208007    
   371.399994       2.39234996    
   371.500000       2.39262009    
   371.600006       2.39285994    
   371.700012       2.39303994    
   371.799988       2.39338994    
   371.899994       2.39384007    
   372.000000       2.39402008    
   372.100006       2.39422011    
   372.200012       2.39425993    
   372.299988       2.39455009    
   372.399994       2.39466000    
   372.500000       2.39487004    
   372.600006       2.39492989    
   372.700012       2.39511991    
   372.799988       2.39519000    
   372.899994       2.39542007    
   373.000000       2.39569998    
   373.100006       2.39589000    
   373.200012       2.39607000    
   373.299988       2.39628005    
   373.399994       2.39660001    
   373.500000       2.39701009    
   373.600006       2.39713001    
   373.700012       2.39743996    
   373.799988       2.39747000    
   373.899994       2.39765000    
   374.000000       2.39801002    
   374.100006       2.39811993    
   374.200012       2.39833999    
   374.299988       2.39873004    
   374.399994       2.39890003    
   374.500000       2.39914989    
   374.600006       2.39940000    
   374.700012       2.40001988    
   374.799988       2.40047002    
   374.899994       2.40064001    
   375.000000       2.40078998    
   375.100006       2.40108991    
   375.200012       2.40108991    
   375.299988       2.40132999    
   375.399994       2.40180993    
   375.500000       2.40190005    
   375.600006       2.40218997    
   375.700012       2.40262008    
   375.799988       2.40296006    
   375.899994       2.40315008    
   376.000000       2.40353990    
   376.100006       2.40372992    
   376.200012       2.40397000    
   376.299988       2.40418005    
   376.399994       2.40436006    
   376.500000       2.40463996    
   376.600006       2.40495992    
   376.700012       2.40510011    
   376.799988       2.40525007    
   376.899994       2.40528011    
   377.000000       2.40549994    
   377.100006       2.40598011    
   377.200012       2.40629005    
   377.299988       2.40634990    
   377.399994       2.40644002    
   377.500000       2.40668988    
   377.600006       2.40696001    
   377.700012       2.40714002    
   377.799988       2.40723991    
   377.899994       2.40740991    
   378.000000       2.40784001    
   378.100006       2.40826988    
   378.200012       2.40882993    
   378.299988       2.40904999    
   378.399994       2.40925002    
   378.500000       2.40927005    
   378.600006       2.40953994    
   378.700012       2.41025996    
   378.799988       2.41061997    
   378.899994       2.41082001    
   379.000000       2.41090012    
   379.100006       2.41103005    
   379.200012       2.41125989    
   379.299988       2.41144991    
   379.399994       2.41171002    
   379.500000       2.41194010    
   379.600006       2.41224003    
   379.700012       2.41243005    
   379.799988       2.41271996    
   379.899994       2.41287994    
   380.000000       2.41333008    
   380.100006       2.41372991    
   380.200012       2.41388011    
   380.299988       2.41410995    
   380.399994       2.41423011    
   380.500000       2.41460991    
   380.600006       2.41466999    
   380.700012       2.41479993    
   380.799988       2.41501999    
   380.899994       2.41532993    
   381.000000       2.41538000    
   381.100006       2.41547990    
   381.200012       2.41589999    
   381.299988       2.41624999    
   381.399994       2.41629004    
   381.500000       2.41631007    
   381.600006       2.41633010    
   381.700012       2.41648006    
   381.799988       2.41679001    
   381.899994       2.41679001    
   382.000000       2.41698003    
   382.100006       2.41705990    
   382.200012       2.41727996    
   382.299988       2.41728997    
   382.399994       2.41744995    
   382.500000       2.41758990    
   382.600006       2.41769004    
   382.700012       2.41826010    
   382.799988       2.41826010    
   382.899994       2.41852999    
   383.000000       2.41897011    
   383.100006       2.41918993    
   383.200012       2.41939998    
   383.299988       2.41957998    
   383.399994       2.41965008    
   383.500000       2.41993999    
   383.600006       2.42013001    
   383.700012       2.42026997    
   383.799988       2.42039990    
   383.899994       2.42057991    
   384.000000       2.42058992    
   384.100006       2.42082000    
   384.200012       2.42091990    
   384.299988       2.42137003    
   384.399994       2.42149997    
   384.500000       2.42166996    
   384.600006       2.42199993    
   384.700012       2.42220998    
   384.799988       2.42232990    
   384.899994       2.42258000    
   385.000000       2.42281008    
   385.100006       2.42290998    
   385.200012       2.42318010    
   385.299988       2.42331004    
   385.399994       2.42352009    
   385.500000       2.42374992    
   385.600006       2.42434001    
   385.700012       2.42471004    
   385.799988       2.42480993    
   385.899994       2.42507005    
   386.000000       2.42509007    
   386.100006       2.42525005    
   386.200012       2.42588997    
   386.299988       2.42607999    
   386.399994       2.42634010    
   386.500000       2.42659998    
   386.600006       2.42684007    
   386.700012       2.42697001    
   386.799988       2.42709994    
   386.899994       2.42750001    
   387.000000       2.42763996    
   387.100006       2.42790008    
   387.200012       2.42832994    
   387.299988       2.42846990    
   387.399994       2.42879009    
   387.500000       2.42893004    
   387.600006       2.42905998    
   387.700012       2.42931008    
   387.799988       2.42931008    
   387.899994       2.42954993    
   388.000000       2.42969990    
   388.100006       2.43003988    
   388.200012       2.43020010    
   388.299988       2.43030000    
   388.399994       2.43079996    
   388.500000       2.43079996    
   388.600006       2.43094993    
   388.700012       2.43106008    
   388.799988       2.43124008    
   388.899994       2.43137002    
   389.000000       2.43145990    
   389.100006       2.43155003    
   389.200012       2.43181992    
   389.299988       2.43197989    
   389.399994       2.43197989    
   389.500000       2.43224001    
   389.600006       2.43235993    
   389.700012       2.43252993    
   389.799988       2.43268991    
   389.899994       2.43286991    
   390.000000       2.43318009    
   390.100006       2.43332005    
   390.200012       2.43338990    
   390.299988       2.43356991    
   390.399994       2.43381000    
   390.500000       2.43403006    
   390.600006       2.43446994    
   390.700012       2.43459010    
   390.799988       2.43475008    
   390.899994       2.43514991    
   391.000000       2.43530011    
   391.100006       2.43547010    
   391.200012       2.43549991    
   391.299988       2.43570995    
   391.399994       2.43577003    
   391.500000       2.43589997    
   391.600006       2.43604994    
   391.700012       2.43628001    
   391.799988       2.43641996    
   391.899994       2.43667006    
   392.000000       2.43682003    
   392.100006       2.43722010    
   392.200012       2.43756008    
   392.299988       2.43762994    
   392.399994       2.43772006    
   392.500000       2.43805003    
   392.600006       2.43810010    
   392.700012       2.43829989    
   392.799988       2.43852997    
   392.899994       2.43864989    
   393.000000       2.43867993    
   393.100006       2.43884993    
   393.200012       2.43898010    
   393.299988       2.43913007    
   393.399994       2.43931007    
   393.500000       2.43938994    
   393.600006       2.43946004    
   393.700012       2.43958998    
   393.799988       2.43981004    
   393.899994       2.43981004    
   394.000000       2.43999004    
   394.100006       2.44021010    
   394.200012       2.44040990    
   394.299988       2.44068003    
   394.399994       2.44068003    
   394.500000       2.44091010    
   394.600006       2.44122005    
   394.700012       2.44149995    
   394.799988       2.44173002    
   394.899994       2.44186997    
   395.000000       2.44189000    
   395.100006       2.44194007    
   395.200012       2.44214010    
   395.299988       2.44222999    
   395.399994       2.44256997    
   395.500000       2.44275999    
   395.600006       2.44289994    
   395.700012       2.44307995    
   395.799988       2.44321990    
   395.899994       2.44352007    
   396.000000       2.44372010    
   396.100006       2.44384003    
   396.200012       2.44411993    
   396.299988       2.44441009    
   396.399994       2.44460011    
   396.500000       2.44468999    
   396.600006       2.44487000    
   396.700012       2.44511008    
   396.799988       2.44521999    
   396.899994       2.44528008    
   397.000000       2.44551992    
   397.100006       2.44584990    
   397.200012       2.44614005    
   397.299988       2.44649005    
   397.399994       2.44653010    
   397.500000       2.44658995    
   397.600006       2.44672990    
   397.700012       2.44693995    
   397.799988       2.44709992    
   397.899994       2.44734001    
   398.000000       2.44753003    
   398.100006       2.44768000    
   398.200012       2.44782996    
   398.299988       2.44809008    
   398.399994       2.44850993    
   398.500000       2.44850993    
   398.600006       2.44881010    
   398.700012       2.44898009    
   398.799988       2.44929004    
   398.899994       2.44952989    
   399.000000       2.44966006    
   399.100006       2.44973993    
   399.200012       2.45009995    
   399.299988       2.45022988    
   399.399994       2.45034003    
   399.500000       2.45059991    
   399.600006       2.45086002    
   399.700012       2.45118999    
   399.799988       2.45146990    
   399.899994       2.45174003    
   400.000000       2.45187998    
   400.100006       2.45203996    
   400.200012       2.45217991    
   400.299988       2.45233011    
   400.399994       2.45256996    
   400.500000       2.45271993    
   400.600006       2.45295000    
   400.700012       2.45305991    
   400.799988       2.45324993    
   400.899994       2.45336008    
   401.000000       2.45355010    
   401.100006       2.45379996    
   401.200012       2.45381999    
   401.299988       2.45401001    
   401.399994       2.45433998    
   401.500000       2.45458007    
   401.600006       2.45472002    
   401.700012       2.45500994    
   401.799988       2.45515990    
   401.899994       2.45534992    
   402.000000       2.45568991    
   402.100006       2.45588994    
   402.200012       2.45597005    
   402.299988       2.45646000    
   402.399994       2.45667005    
   402.500000       2.45670009    
   402.600006       2.45706010    
   402.700012       2.45731997    
   402.799988       2.45738006    
   402.899994       2.45757008    
   403.000000       2.45775008    
   403.100006       2.45810008    
   403.200012       2.45820999    
   403.299988       2.45830989    
   403.399994       2.45888996    
   403.500000       2.45916009    
   403.600006       2.45933008    
   403.700012       2.45952010    
   403.799988       2.45973992    
   403.899994       2.46008992    
   404.000000       2.46027994    
   404.100006       2.46034002    
   404.200012       2.46053004    
   404.299988       2.46085000    
   404.399994       2.46106005    
   404.500000       2.46113992    
   404.600006       2.46125007    
   404.700012       2.46148992    
   404.799988       2.46166992    
   404.899994       2.46183991    
   405.000000       2.46197009    
   405.100006       2.46210003    
   405.200012       2.46234012    
   405.299988       2.46273994    
   405.399994       2.46305990    
   405.500000       2.46339989    
   405.600006       2.46366000    
   405.700012       2.46410990    
   405.799988       2.46425009    
   405.899994       2.46436000    
   406.000000       2.46444988    
   406.100006       2.46515012    
   406.200012       2.46536994    
   406.299988       2.46554995    
   406.399994       2.46567988    
   406.500000       2.46623993    
   406.600006       2.46649003    
   406.700012       2.46677995    
   406.799988       2.46687007    
   406.899994       2.46712995    
   407.000000       2.46762991    
   407.100006       2.46776009    
   407.200012       2.46832991    
   407.299988       2.46832991    
   407.399994       2.46860003    
   407.500000       2.46878004    
   407.600006       2.46886992    
   407.700012       2.46896005    
   407.799988       2.46938992    
   407.899994       2.46981001    
   408.000000       2.47056007    
   408.100006       2.47086000    
   408.200012       2.47107005    
   408.299988       2.47167993    
   408.399994       2.47182012    
   408.500000       2.47221994    
   408.600006       2.47245002    
   408.700012       2.47252011    
   408.799988       2.47262001    
   408.899994       2.47283006    
   409.000000       2.47307992    
   409.100006       2.47317004    
   409.200012       2.47378993    
   409.299988       2.47388005    
   409.399994       2.47392988    
   409.500000       2.47399998    
   409.600006       2.47413993    
   409.700012       2.47435999    
   409.799988       2.47457004    
   409.899994       2.47481990    
   410.000000       2.47481990    
   410.100006       2.47490001    
   410.200012       2.47490001    
   410.299988       2.47517991    
   410.399994       2.47526002    
   410.500000       2.47540998    
   410.600006       2.47577000    
   410.700012       2.47598004    
   410.799988       2.47608995    
   410.899994       2.47636008    
   411.000000       2.47677994    
   411.100006       2.47700000    
   411.200012       2.47715998    
   411.299988       2.47740006    
   411.399994       2.47778010    
   411.500000       2.47795010    
   411.600006       2.47809005    
   411.700012       2.47831011    
   411.799988       2.47862005    
   411.899994       2.47870994    
   412.000000       2.47887993    
   412.100006       2.47896004    
   412.200012       2.47917008    
   412.299988       2.47936010    
   412.399994       2.47969007    
   412.500000       2.47977996    
   412.600006       2.47989988    
   412.700012       2.48007989    
   412.799988       2.48042011    
   412.899994       2.48077011    
   413.000000       2.48095012    
   413.100006       2.48098993    
   413.200012       2.48109007    
   413.299988       2.48134995    
   413.399994       2.48163009    
   413.500000       2.48186994    
   413.600006       2.48247004    
   413.700012       2.48273993    
   413.799988       2.48327994    
   413.899994       2.48337007    
   414.000000       2.48358011    
   414.100006       2.48387003    
   414.200012       2.48404002    
   414.299988       2.48427010    
   414.399994       2.48442006    
   414.500000       2.48451996    
   414.600006       2.48466992    
   414.700012       2.48480010    
   414.799988       2.48488998    
   414.899994       2.48501992    
   415.000000       2.48536992    
   415.100006       2.48550010    
   415.200012       2.48550010    
   415.299988       2.48563004    
   415.399994       2.48572993    
   415.500000       2.48585010    
   415.600006       2.48599005    
   415.700012       2.48618007    
   415.799988       2.48644996    
   415.899994       2.48656988    
   416.000000       2.48691010    
   416.100006       2.48748994    
   416.200012       2.48751998    
   416.299988       2.48759007    
   416.399994       2.48766994    
   416.500000       2.48801994    
   416.600006       2.48811007    
   416.700012       2.48839998    
   416.799988       2.48854995    
   416.899994       2.48862004    
   417.000000       2.48901010    
   417.100006       2.48956990    
   417.200012       2.48985004    
   417.299988       2.49029994    
   417.399994       2.49060988    
   417.500000       2.49066997    
   417.600006       2.49099994    
   417.700012       2.49113011    
   417.799988       2.49140000    
   417.899994       2.49162006    
   418.000000       2.49175000    
   418.100006       2.49202991    
   418.200012       2.49220991    
   418.299988       2.49228001    
   418.399994       2.49271011    
   418.500000       2.49296999    
   418.600006       2.49310994    
   418.700012       2.49335003    
   418.799988       2.49354005    
   418.899994       2.49378991    
   419.000000       2.49403000    
   419.100006       2.49436998    
   419.200012       2.49479008    
   419.299988       2.49519992    
   419.399994       2.49534011    
   419.500000       2.49569988    
   419.600006       2.49590993    
   419.700012       2.49603009    
   419.799988       2.49627995    
   419.899994       2.49645996    
   420.000000       2.49675989    
   420.100006       2.49689007    
   420.200012       2.49740005    
   420.299988       2.49770999    
   420.399994       2.49803996    
   420.500000       2.49815011    
   420.600006       2.49821997    
   420.700012       2.49829006    
   420.799988       2.49836993    
   420.899994       2.49877000    
   421.000000       2.49898005    
   421.100006       2.49924994    
   421.200012       2.49943995    
   421.299988       2.49957991    
   421.399994       2.49987006    
   421.500000       2.49997997    
   421.600006       2.50029993    
   421.700012       2.50042009    
   421.799988       2.50057006    
   421.899994       2.50074005    
   422.000000       2.50092006    
   422.100006       2.50109005    
   422.200012       2.50144005    
   422.299988       2.50180006    
   422.399994       2.50185990    
   422.500000       2.50217009    
   422.600006       2.50253010    
   422.700012       2.50282001    
   422.799988       2.50312996    
   422.899994       2.50330997    
   423.000000       2.50378990    
   423.100006       2.50399995    
   423.200012       2.50440001    
   423.299988       2.50446010    
   423.399994       2.50480008    
   423.500000       2.50490999    
   423.600006       2.50512004    
   423.700012       2.50530005    
   423.799988       2.50537992    
   423.899994       2.50573993    
   424.000000       2.50574994    
   424.100006       2.50587010    
   424.200012       2.50622010    
   424.299988       2.50650001    
   424.399994       2.50659990    
   424.500000       2.50689006    
   424.600006       2.50699997    
   424.700012       2.50742006    
   424.799988       2.50746989    
   424.899994       2.50794005    
   425.000000       2.50821996    
   425.100006       2.50840998    
   425.200012       2.50872993    
   425.299988       2.50886011    
   425.399994       2.50908995    
   425.500000       2.50927997    
   425.600006       2.50951004    
   425.700012       2.50974989    
   425.799988       2.50996995    
   425.899994       2.51023006    
   426.000000       2.51039004    
   426.100006       2.51061010    
   426.200012       2.51086998    
   426.299988       2.51108003    
   426.399994       2.51137996    
   426.500000       2.51149011    
   426.600006       2.51174998    
   426.700012       2.51189995    
   426.799988       2.51207995    
   426.899994       2.51219010    
   427.000000       2.51232004    
   427.100006       2.51241994    
   427.200012       2.51251006    
   427.299988       2.51274991    
   427.399994       2.51274991    
   427.500000       2.51311994    
   427.600006       2.51322007    
   427.700012       2.51378012    
   427.799988       2.51418996    
   427.899994       2.51436996    
   428.000000       2.51459002    
   428.100006       2.51461005    
   428.200012       2.51530004    
   428.299988       2.51567006    
   428.399994       2.51573992    
   428.500000       2.51596999    
   428.600006       2.51603007    
   428.700012       2.51623988    
   428.799988       2.51642990    
   428.899994       2.51644993    
   429.000000       2.51660991    
   429.100006       2.51696992    
   429.200012       2.51706004    
   429.299988       2.51718998    
   429.399994       2.51718998    
   429.500000       2.51742005    
   429.600006       2.51766992    
   429.700012       2.51766992    
   429.799988       2.51794004    
   429.899994       2.51804996    
   430.000000       2.51817989    
   430.100006       2.51873994    
   430.200012       2.51898003    
   430.299988       2.51918006    
   430.399994       2.51939988    
   430.500000       2.51956010    
   430.600006       2.51984000    
   430.700012       2.52004004    
   430.799988       2.52021003    
   430.899994       2.52032995    
   431.000000       2.52065992    
   431.100006       2.52076006    
   431.200012       2.52090001    
   431.299988       2.52129006    
   431.399994       2.52137995    
   431.500000       2.52153993    
   431.600006       2.52174997    
   431.700012       2.52195001    
   431.799988       2.52227998    
   431.899994       2.52239990    
   432.000000       2.52272010    
   432.100006       2.52288008    
   432.200012       2.52311993    
   432.299988       2.52326989    
   432.399994       2.52360010    
   432.500000       2.52376008    
   432.600006       2.52394009    
   432.700012       2.52409005    
   432.799988       2.52474999    
   432.899994       2.52474999    
   433.000000       2.52506995    
   433.100006       2.52520990    
   433.200012       2.52533007    
   433.299988       2.52554989    
   433.399994       2.52567005    
   433.500000       2.52571988    
   433.600006       2.52589989    
   433.700012       2.52601004    
   433.799988       2.52628994    
   433.899994       2.52671003    
   434.000000       2.52681994    
   434.100006       2.52694011    
   434.200012       2.52706003    
   434.299988       2.52723002    
   434.399994       2.52731991    
   434.500000       2.52742004    
   434.600006       2.52778006    
   434.700012       2.52830005    
   434.799988       2.52836990    
   434.899994       2.52862000    
   435.000000       2.52877998    
   435.100006       2.52891994    
   435.200012       2.52920008    
   435.299988       2.52939010    
   435.399994       2.52976990    
   435.500000       2.52986002    
   435.600006       2.53010988    
   435.700012       2.53028011    
   435.799988       2.53039002    
   435.899994       2.53045988    
   436.000000       2.53057003    
   436.100006       2.53100991    
   436.200012       2.53138995    
   436.299988       2.53163004    
   436.399994       2.53163004    
   436.500000       2.53207994    
   436.600006       2.53220010    
   436.700012       2.53283000    
   436.799988       2.53330994    
   436.899994       2.53347993    
   437.000000       2.53358006    
   437.100006       2.53379011    
   437.200012       2.53414011    
   437.299988       2.53419995    
   437.399994       2.53426003    
   437.500000       2.53446007    
   437.600006       2.53472996    
   437.700012       2.53484011    
   437.799988       2.53503990    
   437.899994       2.53519011    
   438.000000       2.53568006    
   438.100006       2.53585005    
   438.200012       2.53605008    
   438.299988       2.53635001    
   438.399994       2.53648996    
   438.500000       2.53669000    
   438.600006       2.53713012    
   438.700012       2.53728008    
   438.799988       2.53735995    
   438.899994       2.53761005    
   439.000000       2.53765988    
   439.100006       2.53776002    
   439.200012       2.53815007    
   439.299988       2.53842998    
   439.399994       2.53867006    
   439.500000       2.53876996    
   439.600006       2.53908992    
   439.700012       2.53926992    
   439.799988       2.53989005    
   439.899994       2.53990006    
   440.000000       2.54021001    
   440.100006       2.54021001    
   440.200012       2.54047990    
   440.299988       2.54088998    
   440.399994       2.54108000    
   440.500000       2.54122996    
   440.600006       2.54135990    
   440.700012       2.54176998    
   440.799988       2.54208994    
   440.899994       2.54211998    
   441.000000       2.54233003    
   441.100006       2.54254007    
   441.200012       2.54276991    
   441.299988       2.54313993    
   441.399994       2.54370999    
   441.500000       2.54395008    
   441.600006       2.54408002    
   441.700012       2.54433990    
   441.799988       2.54433990    
   441.899994       2.54459000    
   442.000000       2.54479003    
   442.100006       2.54506993    
   442.200012       2.54528999    
   442.299988       2.54538989    
   442.399994       2.54570007    
   442.500000       2.54574990    
   442.600006       2.54586005    
   442.700012       2.54593992    
   442.799988       2.54619002    
   442.899994       2.54624009    
   443.000000       2.54627991    
   443.100006       2.54643989    
   443.200012       2.54650998    
   443.299988       2.54655004    
   443.399994       2.54686999    
   443.500000       2.54706001    
   443.600006       2.54731989    
   443.700012       2.54746008    
   443.799988       2.54762006    
   443.899994       2.54786992    
   444.000000       2.54795003    
   444.100006       2.54813004    
   444.200012       2.54842997    
   444.299988       2.54899001    
   444.399994       2.54911995    
   444.500000       2.54918003    
   444.600006       2.54943991    
   444.700012       2.54943991    
   444.799988       2.54963994    
   444.899994       2.54977012    
   445.000000       2.54977012    
   445.100006       2.55047011    
   445.200012       2.55071998    
   445.299988       2.55082989    
   445.399994       2.55103993    
   445.500000       2.55140996    
   445.600006       2.55149007    
   445.700012       2.55177999    
   445.799988       2.55191994    
   445.899994       2.55233002    
   446.000000       2.55244994    
   446.100006       2.55257010    
   446.200012       2.55270004    
   446.299988       2.55288005    
   446.399994       2.55312991    
   446.500000       2.55312991    
   446.600006       2.55332994    
   446.700012       2.55362010    
   446.799988       2.55393004    
   446.899994       2.55410004    
   447.000000       2.55429006    
   447.100006       2.55464005    
   447.200012       2.55481005    
   447.299988       2.55497003    
   447.399994       2.55532002    
   447.500000       2.55538988    
   447.600006       2.55554008    
   447.700012       2.55561996    
   447.799988       2.55574989    
   447.899994       2.55588007    
   448.000000       2.55603004    
   448.100006       2.55607009    
   448.200012       2.55623007    
   448.299988       2.55632997    
   448.399994       2.55677009    
   448.500000       2.55709004    
   448.600006       2.55734992    
   448.700012       2.55749011    
   448.799988       2.55802011    
   448.899994       2.55825996    
   449.000000       2.55885005    
   449.100006       2.55892992    
   449.200012       2.55915999    
   449.299988       2.55917001    
   449.399994       2.55927992    
   449.500000       2.55952001    
   449.600006       2.55970001    
   449.700012       2.55988002    
   449.799988       2.56025004    
   449.899994       2.56039000    
   450.000000       2.56054997    
   450.100006       2.56064010    
   450.200012       2.56080008    
   450.299988       2.56098008    
   450.399994       2.56113005    
   450.500000       2.56120992    
   450.600006       2.56150007    
   450.700012       2.56153011    
   450.799988       2.56154990    
   450.899994       2.56186008    
   451.000000       2.56208992    
   451.100006       2.56240010    
   451.200012       2.56253004    
   451.299988       2.56294990    
   451.399994       2.56315994    
   451.500000       2.56344008    
   451.600006       2.56351995    
   451.700012       2.56386995    
   451.799988       2.56399989    
   451.899994       2.56451988    
   452.000000       2.56485009    
   452.100006       2.56504011    
   452.200012       2.56521010    
   452.299988       2.56544995    
   452.399994       2.56569004    
   452.500000       2.56585002    
   452.600006       2.56605005    
   452.700012       2.56638002    
   452.799988       2.56678009    
   452.899994       2.56701994    
   453.000000       2.56739998    
   453.100006       2.56747007    
   453.200012       2.56762004    
   453.299988       2.56779003    
   453.399994       2.56779003    
   453.500000       2.56801009    
   453.600006       2.56843996    
   453.700012       2.56907010    
   453.799988       2.56918001    
   453.899994       2.56937003    
   454.000000       2.56964993    
   454.100006       2.56975007    
   454.200012       2.56983995    
   454.299988       2.56995010    
   454.399994       2.57036996    
   454.500000       2.57042003    
   454.600006       2.57061005    
   454.700012       2.57106996    
   454.799988       2.57119012    
   454.899994       2.57153010    
   455.000000       2.57168007    
   455.100006       2.57193995    
   455.200012       2.57217002    
   455.299988       2.57238007    
   455.399994       2.57238007    
   455.500000       2.57260990    
   455.600006       2.57291007    
   455.700012       2.57298994    
   455.799988       2.57328010    
   455.899994       2.57328010    
   456.000000       2.57349992    
   456.100006       2.57380009    
   456.200012       2.57418990    
   456.299988       2.57436991    
   456.399994       2.57460999    
   456.500000       2.57482004    
   456.600006       2.57498002    
   456.700012       2.57557011    
   456.799988       2.57564998    
   456.899994       2.57584000    
   457.000000       2.57638001    
   457.100006       2.57656002    
   457.200012       2.57715011    
   457.299988       2.57733011    
   457.399994       2.57775998    
   457.500000       2.57817006    
   457.600006       2.57821989    
   457.700012       2.57868004    
   457.799988       2.57927990    
   457.899994       2.57953000    
   458.000000       2.57973003    
   458.100006       2.57998991    
   458.200012       2.58031988    
   458.299988       2.58049011    
   458.399994       2.58087993    
   458.500000       2.58141994    
   458.600006       2.58170009    
   458.700012       2.58176994    
   458.799988       2.58193994    
   458.899994       2.58236003    
   459.000000       2.58265996    
   459.100006       2.58265996    
   459.200012       2.58283997    
   459.299988       2.58310008    
   459.399994       2.58333993    
   459.500000       2.58369994    
   459.600006       2.58369994    
   459.700012       2.58369994    
   459.799988       2.58404994    
   459.899994       2.58418012    
   460.000000       2.58421993    
   460.100006       2.58463001    
   460.200012       2.58499002    
   460.299988       2.58523989    
   460.399994       2.58558011    
   460.500000       2.58563995    
   460.600006       2.58603001    
   460.700012       2.58625007    
   460.799988       2.58663011    
   460.899994       2.58687997    
   461.000000       2.58718991    
   461.100006       2.58744001    
   461.200012       2.58754992    
   461.299988       2.58776999    
   461.399994       2.58803010    
   461.500000       2.58892989    
   461.600006       2.58909011    
   461.700012       2.58932996    
   461.799988       2.58958006    
   461.899994       2.58979988    
   462.000000       2.58997011    
   462.100006       2.59010005    
   462.200012       2.59020996    
   462.299988       2.59049010    
   462.399994       2.59057999    
   462.500000       2.59062004    
   462.600006       2.59089994    
   462.700012       2.59100008    
   462.799988       2.59119010    
   462.899994       2.59119010    
   463.000000       2.59154010    
   463.100006       2.59175992    
   463.200012       2.59205008    
   463.299988       2.59253001    
   463.399994       2.59265995    
   463.500000       2.59287000    
   463.600006       2.59312010    
   463.700012       2.59322000    
   463.799988       2.59334993    
   463.899994       2.59346008    
   464.000000       2.59364009    
   464.100006       2.59382010    
   464.200012       2.59399009    
   464.299988       2.59414005    
   464.399994       2.59424996    
   464.500000       2.59472990    
   464.600006       2.59526992    
   464.700012       2.59556007    
   464.799988       2.59579992    
   464.899994       2.59590006    
   465.000000       2.59604001    
   465.100006       2.59635997    
   465.200012       2.59665990    
   465.299988       2.59686995    
   465.399994       2.59688997    
   465.500000       2.59719992    
   465.600006       2.59739995    
   465.700012       2.59765005    
   465.799988       2.59775996    
   465.899994       2.59789991    
   466.000000       2.59838009    
   466.100006       2.59853005    
   466.200012       2.59864998    
   466.299988       2.59881997    
   466.399994       2.59914994    
   466.500000       2.59930992    
   466.600006       2.59974003    
   466.700012       2.60001993    
   466.799988       2.60001993    
   466.899994       2.60035992    
   467.000000       2.60035992    
   467.100006       2.60077000    
   467.200012       2.60077000    
   467.299988       2.60108995    
   467.399994       2.60122991    
   467.500000       2.60143995    
   467.600006       2.60173988    
   467.700012       2.60205007    
   467.799988       2.60240006    
   467.899994       2.60251999    
   468.000000       2.60278010    
   468.100006       2.60286999    
   468.200012       2.60298991    
   468.299988       2.60327005    
   468.399994       2.60345006    
   468.500000       2.60364008    
   468.600006       2.60377002    
   468.700012       2.60380006    
   468.799988       2.60398006    
   468.899994       2.60424995    
   469.000000       2.60461998    
   469.100006       2.60493994    
   469.200012       2.60519004    
   469.299988       2.60553002    
   469.399994       2.60601997    
   469.500000       2.60631990    
   469.600006       2.60644007    
   469.700012       2.60655999    
   469.799988       2.60681009    
   469.899994       2.60705996    
   470.000000       2.60722995    
   470.100006       2.60749006    
   470.200012       2.60784006    
   470.299988       2.60825992    
   470.399994       2.60853004    
   470.500000       2.60858989    
   470.600006       2.60887003    
   470.700012       2.60893011    
   470.799988       2.60911012    
   470.899994       2.60921001    
   471.000000       2.60963011    
   471.100006       2.60974002    
   471.200012       2.60990000    
   471.299988       2.60997009    
   471.399994       2.61016989    
   471.500000       2.61028004    
   471.600006       2.61064005    
   471.700012       2.61064005    
   471.799988       2.61146998    
   471.899994       2.61162996    
   472.000000       2.61187005    
   472.100006       2.61189008    
   472.200012       2.61219001    
   472.299988       2.61237001    
   472.399994       2.61264992    
   472.500000       2.61264992    
   472.600006       2.61267996    
   472.700012       2.61291003    
   472.799988       2.61308002    
   472.899994       2.61312008    
   473.000000       2.61317992    
   473.100006       2.61334991    
   473.200012       2.61379004    
   473.299988       2.61401010    
   473.399994       2.61421990    
   473.500000       2.61430001    
   473.600006       2.61455011    
   473.700012       2.61472011    
   473.799988       2.61499000    
   473.899994       2.61539006    
   474.000000       2.61542010    
   474.100006       2.61546993    
   474.200012       2.61575007    
   474.299988       2.61593008    
   474.399994       2.61607003    
   474.500000       2.61607003    
   474.600006       2.61628008    
   474.700012       2.61647010    
   474.799988       2.61665010    
   474.899994       2.61685991    
   475.000000       2.61701989    
   475.100006       2.61769009    
   475.200012       2.61777997    
   475.299988       2.61805010    
   475.399994       2.61824989    
   475.500000       2.61851001    
   475.600006       2.61878991    
   475.700012       2.61894011    
   475.799988       2.61918998    
   475.899994       2.61944008    
   476.000000       2.61977005    
   476.100006       2.61988997    
   476.200012       2.61999011    
   476.299988       2.62022996    
   476.399994       2.62046003    
   476.500000       2.62067008    
   476.600006       2.62089992    
   476.700012       2.62090993    
   476.799988       2.62121010    
   476.899994       2.62140012    
   477.000000       2.62167001    
   477.100006       2.62188005    
   477.200012       2.62203002    
   477.299988       2.62241006    
   477.399994       2.62262011    
   477.500000       2.62282991    
   477.600006       2.62349010    
   477.700012       2.62366009    
   477.799988       2.62407994    
   477.899994       2.62437010    
   478.000000       2.62489009    
   478.100006       2.62507010    
   478.200012       2.62518001    
   478.299988       2.62539005    
   478.399994       2.62562990    
   478.500000       2.62572002    
   478.600006       2.62581992    
   478.700012       2.62595010    
   478.799988       2.62600994    
   478.899994       2.62633991    
   479.000000       2.62656999    
   479.100006       2.62677002    
   479.200012       2.62701988    
   479.299988       2.62729001    
   479.399994       2.62741995    
   479.500000       2.62749004    
   479.600006       2.62786007    
   479.700012       2.62795997    
   479.799988       2.62817001    
   479.899994       2.62842011    
   480.000000       2.62870002    
   480.100006       2.62896991    
   480.200012       2.62935996    
   480.299988       2.62948990    
   480.399994       2.62985992    
   480.500000       2.63012004    
   480.600006       2.63031006    
   480.700012       2.63035989    
   480.799988       2.63066006    
   480.899994       2.63080001    
   481.000000       2.63120008    
   481.100006       2.63179994    
   481.200012       2.63199997    
   481.299988       2.63222003    
   481.399994       2.63253999    
   481.500000       2.63279009    
   481.600006       2.63303995    
   481.700012       2.63339996    
   481.799988       2.63356996    
   481.899994       2.63387990    
   482.000000       2.63400006    
   482.100006       2.63427997    
   482.200012       2.63441992    
   482.299988       2.63470006    
   482.399994       2.63488007    
   482.500000       2.63497996    
   482.600006       2.63542008    
   482.700012       2.63542008    
   482.799988       2.63608003    
   482.899994       2.63626003    
   483.000000       2.63657999    
   483.100006       2.63667011    
   483.200012       2.63703990    
   483.299988       2.63721991    
   483.399994       2.63755012    
   483.500000       2.63762999    
   483.600006       2.63811994    
   483.700012       2.63847995    
   483.799988       2.63857007    
   483.899994       2.63868999    
   484.000000       2.63872004    
   484.100006       2.63899994    
   484.200012       2.63928008    
   484.299988       2.63936996    
   484.399994       2.63972998    
   484.500000       2.63997006    
   484.600006       2.64025998    
   484.700012       2.64076996    
   484.799988       2.64094996    
   484.899994       2.64111996    
   485.000000       2.64207006    
   485.100006       2.64234996    
   485.200012       2.64253998    
   485.299988       2.64265990    
   485.399994       2.64296007    
   485.500000       2.64322996    
   485.600006       2.64330006    
   485.700012       2.64381003    
   485.799988       2.64403009    
   485.899994       2.64431000    
   486.000000       2.64454007    
   486.100006       2.64470005    
   486.200012       2.64476991    
   486.299988       2.64508009    
   486.399994       2.64524007    
   486.500000       2.64545989    
   486.600006       2.64569998    
   486.700012       2.64615011    
   486.799988       2.64615011    
   486.899994       2.64655995    
   487.000000       2.64673996    
   487.100006       2.64699006    
   487.200012       2.64702010    
   487.299988       2.64727998    
   487.399994       2.64763999    
   487.500000       2.64771008    
   487.600006       2.64791012    
   487.700012       2.64821005    
   487.799988       2.64836001    
   487.899994       2.64844990    
   488.000000       2.64888000    
   488.100006       2.64896989    
   488.200012       2.64923000    
   488.299988       2.64946008    
   488.399994       2.65000010    
   488.500000       2.65037990    
   488.600006       2.65051007    
   488.700012       2.65067005    
   488.799988       2.65071011    
   488.899994       2.65107989    
   489.000000       2.65139008    
   489.100006       2.65149999    
   489.200012       2.65164995    
   489.299988       2.65178990    
   489.399994       2.65179992    
   489.500000       2.65206003    
   489.600006       2.65232992    
   489.700012       2.65257001    
   489.799988       2.65300989    
   489.899994       2.65323997    
   490.000000       2.65355992    
   490.100006       2.65385008    
   490.200012       2.65405989    
   490.299988       2.65432000    
   490.399994       2.65467000    
   490.500000       2.65467000    
   490.600006       2.65493989    
   490.700012       2.65508008    
   490.799988       2.65551996    
   490.899994       2.65582991    
   491.000000       2.65588999    
   491.100006       2.65601993    
   491.200012       2.65635991    
   491.299988       2.65683007    
   491.399994       2.65697002    
   491.500000       2.65730000    
   491.600006       2.65746999    
   491.700012       2.65762997    
   491.799988       2.65781999    
   491.899994       2.65813994    
   492.000000       2.65824008    
   492.100006       2.65856004    
   492.200012       2.65877008    
   492.299988       2.65880990    
   492.399994       2.65911007    
   492.500000       2.65959001    
   492.600006       2.65973997    
   492.700012       2.65988994    
   492.799988       2.66005993    
   492.899994       2.66030002    
   493.000000       2.66053009    
   493.100006       2.66069007    
   493.200012       2.66093993    
   493.299988       2.66117001    
   493.399994       2.66138005    
   493.500000       2.66159010    
   493.600006       2.66161990    
   493.700012       2.66178012    
   493.799988       2.66202998    
   493.899994       2.66216993    
   494.000000       2.66262007    
   494.100006       2.66283011    
   494.200012       2.66338992    
   494.299988       2.66366005    
   494.399994       2.66391993    
   494.500000       2.66428995    
   494.600006       2.66444993    
   494.700012       2.66446996    
   494.799988       2.66489005    
   494.899994       2.66500998    
   495.000000       2.66515994    
   495.100006       2.66529012    
   495.200012       2.66549993    
   495.299988       2.66592002    
   495.399994       2.66615009    
   495.500000       2.66676998    
   495.600006       2.66703010    
   495.700012       2.66736007    
   495.799988       2.66758990    
   495.899994       2.66782999    
   496.000000       2.66810989    
   496.100006       2.66855001    
   496.200012       2.66896009    
   496.299988       2.66922998    
   496.399994       2.66972995    
   496.500000       2.66998005    
   496.600006       2.67055011    
   496.700012       2.67073011    
   496.799988       2.67090011    
   496.899994       2.67110991    
   497.000000       2.67141008    
   497.100006       2.67151999    
   497.200012       2.67209005    
   497.299988       2.67241001    
   497.399994       2.67296004    
   497.500000       2.67306995    
   497.600006       2.67344999    
   497.700012       2.67344999    
   497.799988       2.67357993    
   497.899994       2.67378998    
   498.000000       2.67401004    
   498.100006       2.67408991    
   498.200012       2.67445993    
   498.299988       2.67472005    
   498.399994       2.67510009    
   498.500000       2.67510009    
   498.600006       2.67551994    
   498.700012       2.67581010    
   498.799988       2.67600012    
   498.899994       2.67622995    
   499.000000       2.67639995    
   499.100006       2.67650008    
   499.200012       2.67660999    
   499.299988       2.67667007    
   499.399994       2.67700005    
   499.500000       2.67711997    
   499.600006       2.67729998    
   499.700012       2.67756009    
   499.799988       2.67782998    
   499.899994       2.67799997    
   500.000000       2.67809010    
   500.100006       2.67872000    
   500.200012       2.67891002    
   500.299988       2.67902994    
   500.399994       2.67919993    
   500.500000       2.67946005    
   500.600006       2.67946005    
   500.700012       2.67957997    
   500.799988       2.67969990    
   500.899994       2.68002009    
   501.000000       2.68011999    
   501.100006       2.68056011    
   501.200012       2.68059993    
   501.299988       2.68081999    
   501.399994       2.68129992    
   501.500000       2.68145990    
   501.600006       2.68151999    
   501.700012       2.68178010    
   501.799988       2.68200994    
   501.899994       2.68234992    
   502.000000       2.68267989    
   502.100006       2.68296003    
   502.200012       2.68324995    
   502.299988       2.68346000    
   502.399994       2.68375993    
   502.500000       2.68375993    
   502.600006       2.68404007    
   502.700012       2.68413997    
   502.799988       2.68425989    
   502.899994       2.68477988    
   503.000000       2.68511009    
   503.100006       2.68516994    
   503.200012       2.68565989    
   503.299988       2.68607998    
   503.399994       2.68664002    
   503.500000       2.68685007    
   503.600006       2.68735003    
   503.700012       2.68768001    
   503.799988       2.68776989    
   503.899994       2.68797994    
   504.000000       2.68841004    
   504.100006       2.68846989    
   504.200012       2.68858004    
   504.299988       2.68891001    
   504.399994       2.68917990    
   504.500000       2.68940997    
   504.600006       2.68948007    
   504.700012       2.68996000    
   504.799988       2.69011998    
   504.899994       2.69033003    
   505.000000       2.69066000    
   505.100006       2.69099998    
   505.200012       2.69137001    
   505.299988       2.69145989    
   505.399994       2.69169998    
   505.500000       2.69219995    
   505.600006       2.69236994    
   505.700012       2.69286990    
   505.799988       2.69289994    
   505.899994       2.69302011    
   506.000000       2.69318008    
   506.100006       2.69344997    
   506.200012       2.69395995    
   506.299988       2.69402003    
   506.399994       2.69435000    
   506.500000       2.69446993    
   506.600006       2.69462991    
   506.700012       2.69497991    
   506.799988       2.69531012    
   506.899994       2.69540000    
   507.000000       2.69568992    
   507.100006       2.69608998    
   507.200012       2.69615006    
   507.299988       2.69629002    
   507.399994       2.69658995    
   507.500000       2.69681001    
   507.600006       2.69727993    
   507.700012       2.69745994    
   507.799988       2.69773006    
   507.899994       2.69791007    
   508.000000       2.69800997    
   508.100006       2.69874001    
   508.200012       2.69919991    
   508.299988       2.69926000    
   508.399994       2.69935989    
   508.500000       2.69953990    
   508.600006       2.69970012    
   508.700012       2.70002007    
   508.799988       2.70019007    
   508.899994       2.70023990    
   509.000000       2.70049000    
   509.100006       2.70071006    
   509.200012       2.70090008    
   509.299988       2.70129991    
   509.399994       2.70133996    
   509.500000       2.70144010    
   509.600006       2.70157003    
   509.700012       2.70180988    
   509.799988       2.70228004    
   509.899994       2.70236993    
   510.000000       2.70265007    
   510.100006       2.70292997    
   510.200012       2.70319009    
   510.299988       2.70319009    
   510.399994       2.70326996    
   510.500000       2.70345998    
   510.600006       2.70421004    
   510.700012       2.70474005    
   510.799988       2.70494008    
   510.899994       2.70553994    
   511.000000       2.70616007    
   511.100006       2.70674992    
   511.200012       2.70683002    
   511.299988       2.70708990    
   511.399994       2.70741010    
   511.500000       2.70762992    
   511.600006       2.70777988    
   511.700012       2.70791006    
   511.799988       2.70800996    
   511.899994       2.70822001    
   512.000000       2.70849991    
   512.099976       2.70872998    
   512.200012       2.70913005    
   512.299988       2.70913005    
   512.400024       2.70951009    
   512.500000       2.70975995    
   512.599976       2.71001005    
   512.700012       2.71001005    
   512.799988       2.71030998    
   512.900024       2.71066999    
   513.000000       2.71108007    
   513.099976       2.71150994    
   513.200012       2.71165991    
   513.299988       2.71182990    
   513.400024       2.71217990    
   513.500000       2.71230006    
   513.599976       2.71240997    
   513.700012       2.71284008    
   513.799988       2.71316004    
   513.900024       2.71325994    
   514.000000       2.71353006    
   514.099976       2.71370006    
   514.200012       2.71379995    
   514.299988       2.71393991    
   514.400024       2.71404004    
   514.500000       2.71415997    
   514.599976       2.71442008    
   514.700012       2.71463990    
   514.799988       2.71492004    
   514.900024       2.71512008    
   515.000000       2.71529007    
   515.099976       2.71551991    
   515.200012       2.71571994    
   515.299988       2.71597004    
   515.400024       2.71633005    
   515.500000       2.71649003    
   515.599976       2.71673012    
   515.700012       2.71725988    
   515.799988       2.71742010    
   515.900024       2.71748996    
   516.000000       2.71765995    
   516.099976       2.71778011    
   516.200012       2.71783996    
   516.299988       2.71835995    
   516.400024       2.71886992    
   516.500000       2.71918011    
   516.599976       2.71926999    
   516.700012       2.71966004    
   516.799988       2.71985006    
   516.900024       2.72024989    
   517.000000       2.72081995    
   517.099976       2.72096992    
   517.200012       2.72131991    
   517.299988       2.72176003    
   517.400024       2.72228003    
   517.500000       2.72234011    
   517.599976       2.72254992    
   517.700012       2.72266006    
   517.799988       2.72289991    
   517.900024       2.72322011    
   518.000000       2.72350001    
   518.099976       2.72372007    
   518.200012       2.72406006    
   518.299988       2.72406006    
   518.400024       2.72433996    
   518.500000       2.72457004    
   518.599976       2.72490001    
   518.700012       2.72494006    
   518.799988       2.72515011    
   518.900024       2.72540998    
   519.000000       2.72568011    
   519.099976       2.72582006    
   519.200012       2.72593999    
   519.299988       2.72641993    
   519.400024       2.72651005    
   519.500000       2.72665000    
   519.599976       2.72671008    
   519.700012       2.72677994    
   519.799988       2.72744012    
   519.900024       2.72778010    
   520.000000       2.72818995    
   520.099976       2.72847009    
   520.200012       2.72854996    
   520.299988       2.72879004    
   520.400024       2.72922993    
   520.500000       2.72958994    
   520.599976       2.72972989    
   520.700012       2.72995996    
   520.799988       2.73013997    
   520.900024       2.73053002    
   521.000000       2.73083997    
   521.099976       2.73116994    
   521.200012       2.73177004    
   521.299988       2.73215008    
   521.400024       2.73245001    
   521.500000       2.73272991    
   521.599976       2.73292994    
   521.700012       2.73299003    
   521.799988       2.73305011    
   521.900024       2.73305988    
   522.000000       2.73343992    
   522.099976       2.73347998    
   522.200012       2.73385000    
   522.299988       2.73394990    
   522.400024       2.73416996    
   522.500000       2.73450994    
   522.599976       2.73481989    
   522.700012       2.73536992    
   522.799988       2.73570991    
   522.900024       2.73629999    
   523.000000       2.73641992    
   523.099976       2.73660994    
   523.200012       2.73681998    
   523.299988       2.73714995    
   523.400024       2.73744988    
   523.500000       2.73757005    
   523.599976       2.73761010    
   523.700012       2.73766994    
   523.799988       2.73792005    
   523.900024       2.73846006    
   524.000000       2.73856997    
   524.099976       2.73860002    
   524.200012       2.73886991    
   524.299988       2.73910999    
   524.400024       2.73938990    
   524.500000       2.73988008    
   524.599976       2.74017000    
   524.700012       2.74055004    
   524.799988       2.74096990    
   524.900024       2.74135995    
   525.000000       2.74146008    
   525.099976       2.74176002    
   525.200012       2.74206996    
   525.299988       2.74238992    
   525.400024       2.74251008    
   525.500000       2.74273992    
   525.599976       2.74292994    
   525.700012       2.74328995    
   525.799988       2.74346995    
   525.900024       2.74363995    
   526.000000       2.74369001    
   526.099976       2.74409008    
   526.200012       2.74446988    
   526.299988       2.74468994    
   526.400024       2.74479008    
   526.500000       2.74519992    
   526.599976       2.74532008    
   526.700012       2.74583006    
   526.799988       2.74587989    
   526.900024       2.74605989    
   527.000000       2.74645996    
   527.099976       2.74665999    
   527.200012       2.74713993    
   527.299988       2.74727011    
   527.400024       2.74751997    
   527.500000       2.74768996    
   527.599976       2.74808002    
   527.700012       2.74837995    
   527.799988       2.74846005    
   527.900024       2.74855995    
   528.000000       2.74866009    
   528.099976       2.74918008    
   528.200012       2.74937010    
   528.299988       2.74954009    
   528.400024       2.74996996    
   528.500000       2.75015998    
   528.599976       2.75061011    
   528.700012       2.75077009    
   528.799988       2.75095010    
   528.900024       2.75116992    
   529.000000       2.75127006    
   529.099976       2.75150990    
   529.200012       2.75170994    
   529.299988       2.75187993    
   529.400024       2.75198007    
   529.500000       2.75219011    
   529.599976       2.75268006    
   529.700012       2.75313997    
   529.799988       2.75361991    
   529.900024       2.75365996    
   530.000000       2.75372005    
   530.099976       2.75409007    
   530.200012       2.75434995    
   530.299988       2.75447011    
   530.400024       2.75454998    
   530.500000       2.75461006    
   530.599976       2.75492001    
   530.700012       2.75506997    
   530.799988       2.75535011    
   530.900024       2.75549006    
   531.000000       2.75564003    
   531.099976       2.75600004    
   531.200012       2.75625992    
   531.299988       2.75660992    
   531.400024       2.75686002    
   531.500000       2.75702000    
   531.599976       2.75729990    
   531.700012       2.75769997    
   531.799988       2.75769997    
   531.900024       2.75804996    
   532.000000       2.75836992    
   532.099976       2.75850010    
   532.200012       2.75885010    
   532.299988       2.75929999    
   532.400024       2.75958991    
   532.500000       2.75980997    
   532.599976       2.75991011    
   532.700012       2.76003003    
   532.799988       2.76021004    
   532.900024       2.76044989    
   533.000000       2.76052999    
   533.099976       2.76062989    
   533.200012       2.76074004    
   533.299988       2.76079988    
   533.400024       2.76097012    
   533.500000       2.76126003    
   533.599976       2.76137996    
   533.700012       2.76145005    
   533.799988       2.76161003    
   533.900024       2.76177001    
   534.000000       2.76202989    
   534.099976       2.76243997    
   534.200012       2.76278996    
   534.299988       2.76306009    
   534.400024       2.76339006    
   534.500000       2.76359010    
   534.599976       2.76363993    
   534.700012       2.76387000    
   534.799988       2.76418996    
   534.900024       2.76422000    
   535.000000       2.76465988    
   535.099976       2.76482010    
   535.200012       2.76518989    
   535.299988       2.76566005    
   535.400024       2.76584005    
   535.500000       2.76606011    
   535.599976       2.76642990    
   535.700012       2.76660991    
   535.799988       2.76694012    
   535.900024       2.76728010    
   536.000000       2.76730990    
   536.099976       2.76748991    
   536.200012       2.76766992    
   536.299988       2.76789999    
   536.400024       2.76816010    
   536.500000       2.76854992    
   536.599976       2.76890993    
   536.700012       2.76924992    
   536.799988       2.76935005    
   536.900024       2.76976991    
   537.000000       2.77021003    
   537.099976       2.77038002    
   537.200012       2.77052999    
   537.299988       2.77070999    
   537.400024       2.77087998    
   537.500000       2.77105999    
   537.599976       2.77150011    
   537.700012       2.77198005    
   537.799988       2.77198005    
   537.900024       2.77248001    
   538.000000       2.77248001    
   538.099976       2.77284002    
   538.200012       2.77314997    
   538.299988       2.77358007    
   538.400024       2.77370000    
   538.500000       2.77411008    
   538.599976       2.77449989    
   538.700012       2.77478004    
   538.799988       2.77490997    
   538.900024       2.77511001    
   539.000000       2.77541995    
   539.099976       2.77576995    
   539.200012       2.77593994    
   539.299988       2.77692008    
   539.400024       2.77709007    
   539.500000       2.77733994    
   539.599976       2.77744007    
   539.700012       2.77763009    
   539.799988       2.77792001    
   539.900024       2.77815008    
   540.000000       2.77852011    
   540.099976       2.77852011    
   540.200012       2.77871990    
   540.299988       2.77877998    
   540.400024       2.77884007    
   540.500000       2.77898002    
   540.599976       2.77901006    
   540.700012       2.77939010    
   540.799988       2.77978992    
   540.900024       2.77988005    
   541.000000       2.77999997    
   541.099976       2.78013992    
   541.200012       2.78021002    
   541.299988       2.78063989    
   541.400024       2.78081012    
   541.500000       2.78114009    
   541.599976       2.78168988    
   541.700012       2.78188992    
   541.799988       2.78206992    
   541.900024       2.78222990    
   542.000000       2.78241992    
   542.099976       2.78249002    
   542.200012       2.78249002    
   542.299988       2.78262997    
   542.400024       2.78301001    
   542.500000       2.78309989    
   542.599976       2.78316998    
   542.700012       2.78350997    
   542.799988       2.78391004    
   542.900024       2.78420997    
   543.000000       2.78451991    
   543.099976       2.78461003    
   543.200012       2.78530002    
   543.299988       2.78539991    
   543.400024       2.78549004    
   543.500000       2.78559995    
   543.599976       2.78591990    
   543.700012       2.78619003    
   543.799988       2.78632998    
   543.900024       2.78635001    
   544.000000       2.78659010    
   544.099976       2.78660989    
   544.200012       2.78689003    
   544.299988       2.78729010    
   544.400024       2.78749990    
   544.500000       2.78780007    
   544.599976       2.78794003    
   544.700012       2.78819990    
   544.799988       2.78825998    
   544.900024       2.78854990    
   545.000000       2.78875995    
   545.099976       2.78935003    
   545.200012       2.78970003    
   545.299988       2.78980994    
   545.400024       2.79029012    
   545.500000       2.79033995    
   545.599976       2.79073000    
   545.700012       2.79081988    
   545.799988       2.79116011    
   545.900024       2.79127002    
   546.000000       2.79156995    
   546.099976       2.79163003    
   546.200012       2.79179001    
   546.299988       2.79204988    
   546.400024       2.79211998    
   546.500000       2.79222989    
   546.599976       2.79262996    
   546.700012       2.79281998    
   546.799988       2.79299998    
   546.900024       2.79316998    
   547.000000       2.79344010    
   547.099976       2.79344010    
   547.200012       2.79361010    
   547.299988       2.79370999    
   547.400024       2.79397011    
   547.500000       2.79405999    
   547.599976       2.79449010    
   547.700012       2.79451990    
   547.799988       2.79477000    
   547.900024       2.79507995    
   548.000000       2.79528999    
   548.099976       2.79540992    
   548.200012       2.79561996    
   548.299988       2.79607010    
   548.400024       2.79621005    
   548.500000       2.79639006    
   548.599976       2.79694009    
   548.700012       2.79708004    
   548.799988       2.79708004    
   548.900024       2.79751992    
   549.000000       2.79767990    
   549.099976       2.79784989    
   549.200012       2.79826999    
   549.299988       2.79858994    
   549.400024       2.79902005    
   549.500000       2.79939008    
   549.599976       2.79947996    
   549.700012       2.79959989    
   549.799988       2.79966998    
   549.900024       2.80027008    
   550.000000       2.80049992    
   550.099976       2.80082989    
   550.200012       2.80116010    
   550.299988       2.80162001    
   550.400024       2.80164003    
   550.500000       2.80193996    
   550.599976       2.80214000    
   550.700012       2.80240011    
   550.799988       2.80290008    
   550.900024       2.80328989    
   551.000000       2.80369997    
   551.099976       2.80379009    
   551.200012       2.80397010    
   551.299988       2.80408001    
   551.400024       2.80437994    
   551.500000       2.80450010    
   551.599976       2.80486012    
   551.700012       2.80503988    
   551.799988       2.80503988    
   551.900024       2.80522990    
   552.000000       2.80531001    
   552.099976       2.80546999    
   552.200012       2.80580997    
   552.299988       2.80597997    
   552.400024       2.80626988    
   552.500000       2.80630994    
   552.599976       2.80663991    
   552.700012       2.80672002    
   552.799988       2.80682993    
   552.900024       2.80696988    
   553.000000       2.80729008    
   553.099976       2.80752993    
   553.200012       2.80784988    
   553.299988       2.80789995    
   553.400024       2.80822992    
   553.500000       2.80851007    
   553.599976       2.80907011    
   553.700012       2.80947995    
   553.799988       2.80953002    
   553.900024       2.80961990    
   554.000000       2.80984998    
   554.099976       2.81014991    
   554.200012       2.81048989    
   554.299988       2.81063008    
   554.400024       2.81095004    
   554.500000       2.81148005    
   554.599976       2.81193995    
   554.700012       2.81202006    
   554.799988       2.81202006    
   554.900024       2.81216002    
   555.000000       2.81242990    
   555.099976       2.81259990    
   555.200012       2.81265998    
   555.299988       2.81288004    
   555.400024       2.81316996    
   555.500000       2.81340003    
   555.599976       2.81373000    
   555.700012       2.81378007    
   555.799988       2.81398010    
   555.900024       2.81471992    
   556.000000       2.81509995    
   556.099976       2.81552005    
   556.200012       2.81578994    
   556.299988       2.81595993    
   556.400024       2.81621003    
   556.500000       2.81647992    
   556.599976       2.81674004    
   556.700012       2.81690001    
   556.799988       2.81720996    
   556.900024       2.81720996    
   557.000000       2.81745005    
   557.099976       2.81783009    
   557.200012       2.81802011    
   557.299988       2.81823993    
   557.400024       2.81843996    
   557.500000       2.81871009    
   557.599976       2.81880999    
   557.700012       2.81898999    
   557.799988       2.81917000    
   557.900024       2.81917000    
   558.000000       2.81938004    
   558.099976       2.81978989    
   558.200012       2.82006001    
   558.299988       2.82020998    
   558.400024       2.82036996    
   558.500000       2.82078004    
   558.599976       2.82086992    
   558.700012       2.82117009    
   558.799988       2.82146001    
   558.900024       2.82157993    
   559.000000       2.82176995    
   559.099976       2.82203007    
   559.200012       2.82249999    
   559.299988       2.82259989    
   559.400024       2.82291007    
   559.500000       2.82304001    
   559.599976       2.82312012    
   559.700012       2.82335997    
   559.799988       2.82377005    
   559.900024       2.82414007    
   560.000000       2.82490993    
   560.099976       2.82514000    
   560.200012       2.82526994    
   560.299988       2.82526994    
   560.400024       2.82546997    
   560.500000       2.82558990    
   560.599976       2.82595992    
   560.700012       2.82629991    
   560.799988       2.82655001    
   560.900024       2.82668996    
   561.000000       2.82697010    
   561.099976       2.82715011    
   561.200012       2.82743001    
   561.299988       2.82778001    
   561.400024       2.82789993    
   561.500000       2.82848001    
   561.599976       2.82873011    
   561.700012       2.82896996    
   561.799988       2.82904005    
   561.900024       2.82910991    
   562.000000       2.82960010    
   562.099976       2.82985997    
   562.200012       2.83016992    
   562.299988       2.83028007    
   562.400024       2.83047009    
   562.500000       2.83051991    
   562.599976       2.83084011    
   562.700012       2.83101010    
   562.799988       2.83106995    
   562.900024       2.83143997    
   563.000000       2.83177996    
   563.099976       2.83179998    
   563.200012       2.83209991    
   563.299988       2.83231997    
   563.400024       2.83250999    
   563.500000       2.83293009    
   563.599976       2.83331990    
   563.700012       2.83380008    
   563.799988       2.83387995    
   563.900024       2.83403993    
   564.000000       2.83419991    
   564.099976       2.83442998    
   564.200012       2.83457994    
   564.299988       2.83474994    
   564.400024       2.83498001    
   564.500000       2.83537006    
   564.599976       2.83569002    
   564.700012       2.83608007    
   564.799988       2.83633995    
   564.900024       2.83646989    
   565.000000       2.83664989    
   565.099976       2.83690000    
   565.200012       2.83705997    
   565.299988       2.83722997    
   565.400024       2.83734989    
   565.500000       2.83751988    
   565.599976       2.83800006    
   565.700012       2.83800006    
   565.799988       2.83807993    
   565.900024       2.83815002    
   566.000000       2.83823991    
   566.099976       2.83873010    
   566.200012       2.83874989    
   566.299988       2.83924007    
   566.400024       2.83934999    
   566.500000       2.83963990    
   566.599976       2.83985996    
   566.700012       2.84017992    
   566.799988       2.84046006    
   566.900024       2.84102988    
   567.000000       2.84159994    
   567.099976       2.84209991    
   567.200012       2.84259009    
   567.299988       2.84263992    
   567.400024       2.84278989    
   567.500000       2.84315991    
   567.599976       2.84350991    
   567.700012       2.84376001    
   567.799988       2.84438992    
   567.900024       2.84458995    
   568.000000       2.84474993    
   568.099976       2.84543991    
   568.200012       2.84553003    
   568.299988       2.84609008    
   568.400024       2.84617996    
   568.500000       2.84631991    
   568.599976       2.84669995    
   568.700012       2.84695005    
   568.799988       2.84711003    
   568.900024       2.84718990    
   569.000000       2.84734988    
   569.099976       2.84734988    
   569.200012       2.84785008    
   569.299988       2.84798002    
   569.400024       2.84798002    
   569.500000       2.84828997    
   569.599976       2.84842992    
   569.700012       2.84846997    
   569.799988       2.84859991    
   569.900024       2.84880996    
   570.000000       2.84887004    
   570.099976       2.84905005    
   570.200012       2.84921002    
   570.299988       2.84948993    
   570.400024       2.84978008    
   570.500000       2.84978008    
   570.599976       2.85029006    
   570.700012       2.85037994    
   570.799988       2.85048008    
   570.900024       2.85091996    
   571.000000       2.85098004    
   571.099976       2.85136008    
   571.200012       2.85167003    
   571.299988       2.85173011    
   571.400024       2.85244989    
   571.500000       2.85291004    
   571.599976       2.85314012    
   571.700012       2.85333991    
   571.799988       2.85368991    
   571.900024       2.85407996    
   572.000000       2.85437012    
   572.099976       2.85454988    
   572.200012       2.85476995    
   572.299988       2.85516000    
   572.400024       2.85538006    
   572.500000       2.85573006    
   572.599976       2.85578990    
   572.700012       2.85617995    
   572.799988       2.85630012    
   572.900024       2.85655999    
   573.000000       2.85662007    
   573.099976       2.85717010    
   573.200012       2.85732007    
   573.299988       2.85732007    
   573.400024       2.85737991    
   573.500000       2.85778999    
   573.599976       2.85827994    
   573.700012       2.85861993    
   573.799988       2.85903001    
   573.900024       2.85906005    
   574.000000       2.85913992    
   574.099976       2.85957003    
   574.200012       2.86002994    
   574.299988       2.86069989    
   574.400024       2.86094999    
   574.500000       2.86102009    
   574.599976       2.86168003    
   574.700012       2.86216998    
   574.799988       2.86262989    
   574.900024       2.86262989    
   575.000000       2.86290002    
   575.099976       2.86290002    
   575.200012       2.86360002    
   575.299988       2.86362004    
   575.400024       2.86388993    
   575.500000       2.86420989    
   575.599976       2.86456990    
   575.700012       2.86490011    
   575.799988       2.86513996    
   575.900024       2.86547995    
   576.000000       2.86601996    
   576.099976       2.86623001    
   576.200012       2.86719990    
   576.299988       2.86736012    
   576.400024       2.86761999    
   576.500000       2.86786008    
   576.599976       2.86787009    
   576.700012       2.86820006    
   576.799988       2.86833000    
   576.900024       2.86870003    
   577.000000       2.86888003    
   577.099976       2.86894011    
   577.200012       2.86907005    
   577.299988       2.86929989    
   577.400024       2.86946011    
   577.500000       2.86973000    
   577.599976       2.86988997    
   577.700012       2.87021995    
   577.799988       2.87033010    
   577.900024       2.87040997    
   578.000000       2.87069988    
   578.099976       2.87077999    
   578.200012       2.87092996    
   578.299988       2.87112999    
   578.400024       2.87137008    
   578.500000       2.87194991    
   578.599976       2.87211990    
   578.700012       2.87245989    
   578.799988       2.87262988    
   578.900024       2.87285995    
   579.000000       2.87337995    
   579.099976       2.87382007    
   579.200012       2.87386990    
   579.299988       2.87424994    
   579.400024       2.87436008    
   579.500000       2.87456989    
   579.599976       2.87485003    
   579.700012       2.87485003    
   579.799988       2.87498999    
   579.900024       2.87519002    
   580.000000       2.87544990    
   580.099976       2.87556005    
   580.200012       2.87596989    
   580.299988       2.87631989    
   580.400024       2.87658000    
   580.500000       2.87681007    
   580.599976       2.87719011    
   580.700012       2.87739992    
   580.799988       2.87763000    
   580.900024       2.87799001    
   581.000000       2.87814999    
   581.099976       2.87829995    
   581.200012       2.87835002    
   581.299988       2.87872005    
   581.400024       2.87895989    
   581.500000       2.87913990    
   581.599976       2.87946010    
   581.700012       2.87989998    
   581.799988       2.87997007    
   581.900024       2.88016009    
   582.000000       2.88053012    
   582.099976       2.88084006    
   582.200012       2.88132000    
   582.299988       2.88132000    
   582.400024       2.88190007    
   582.500000       2.88218999    
   582.599976       2.88237000    
   582.700012       2.88262010    
   582.799988       2.88286996    
   582.900024       2.88313007    
   583.000000       2.88339996    
   583.099976       2.88373995    
   583.200012       2.88379002    
   583.299988       2.88421988    
   583.400024       2.88438010    
   583.500000       2.88455009    
   583.599976       2.88470006    
   583.700012       2.88498998    
   583.799988       2.88520002    
   583.900024       2.88560009    
   584.000000       2.88579011    
   584.099976       2.88584995    
   584.200012       2.88584995    
   584.299988       2.88598990    
   584.400024       2.88621998    
   584.500000       2.88653994    
   584.599976       2.88692999    
   584.700012       2.88733006    
   584.799988       2.88735008    
   584.900024       2.88745999    
   585.000000       2.88785005    
   585.099976       2.88790011    
   585.200012       2.88818002    
   585.299988       2.88857007    
   585.400024       2.88890004    
   585.500000       2.88914990    
   585.599976       2.88926005    
   585.700012       2.88938999    
   585.799988       2.88962007    
   585.900024       2.88989997    
   586.000000       2.89025998    
   586.099976       2.89036989    
   586.200012       2.89055991    
   586.299988       2.89070010    
   586.400024       2.89127994    
   586.500000       2.89171004    
   586.599976       2.89228010    
   586.700012       2.89305997    
   586.799988       2.89335990    
   586.900024       2.89373994    
   587.000000       2.89402008    
   587.099976       2.89428997    
   587.200012       2.89446998    
   587.299988       2.89455009    
   587.400024       2.89464998    
   587.500000       2.89499998    
   587.599976       2.89556003    
   587.700012       2.89566994    
   587.799988       2.89601994    
   587.900024       2.89615011    
   588.000000       2.89637995    
   588.099976       2.89669991    
   588.200012       2.89695001    
   588.299988       2.89724994    
   588.400024       2.89760995    
   588.500000       2.89792991    
   588.599976       2.89802003    
   588.700012       2.89811993    
   588.799988       2.89868999    
   588.900024       2.89917994    
   589.000000       2.89927006    
   589.099976       2.89932990    
   589.200012       2.89943004    
   589.299988       2.90005994    
   589.400024       2.90021992    
   589.500000       2.90072989    
   589.599976       2.90081000    
   589.700012       2.90094995    
   589.799988       2.90107012    
   589.900024       2.90121007    
   590.000000       2.90179992    
   590.099976       2.90222001    
   590.200012       2.90230989    
   590.299988       2.90262008    
   590.400024       2.90263009    
   590.500000       2.90300012    
   590.599976       2.90337992    
   590.700012       2.90369010    
   590.799988       2.90379000    
   590.900024       2.90452003    
   591.000000       2.90471005    
   591.099976       2.90471005    
   591.200012       2.90493989    
   591.299988       2.90513992    
   591.400024       2.90538001    
   591.500000       2.90578008    
   591.599976       2.90620995    
   591.700012       2.90631008    
   591.799988       2.90664005    
   591.900024       2.90683007    
   592.000000       2.90710998    
   592.099976       2.90734005    
   592.200012       2.90753007    
   592.299988       2.90779996    
   592.400024       2.90784001    
   592.500000       2.90819001    
   592.599976       2.90824008    
   592.700012       2.90865993    
   592.799988       2.90878010    
   592.900024       2.90897012    
   593.000000       2.90939999    
   593.099976       2.90962005    
   593.200012       2.91016006    
   593.299988       2.91046000    
   593.400024       2.91068006    
   593.500000       2.91093993    
   593.599976       2.91108990    
   593.700012       2.91108990    
   593.799988       2.91144991    
   593.900024       2.91158009    
   594.000000       2.91170001    
   594.099976       2.91178012    
   594.200012       2.91204000    
   594.299988       2.91214991    
   594.400024       2.91232991    
   594.500000       2.91252995    
   594.599976       2.91297007    
   594.700012       2.91321993    
   594.799988       2.91336012    
   594.900024       2.91339993    
   595.000000       2.91362000    
   595.099976       2.91422009    
   595.200012       2.91464996    
   595.299988       2.91491008    
   595.400024       2.91512990    
   595.500000       2.91542006    
   595.599976       2.91581988    
   595.700012       2.91587996    
   595.799988       2.91611004    
   595.900024       2.91620994    
   596.000000       2.91638994    
   596.099976       2.91661000    
   596.200012       2.91714001    
   596.299988       2.91721010    
   596.400024       2.91759992    
   596.500000       2.91806006    
   596.599976       2.91854000    
   596.700012       2.91879010    
   596.799988       2.91933990    
   596.900024       2.91949010    
   597.000000       2.91973996    
   597.099976       2.91995001    
   597.200012       2.92018008    
   597.299988       2.92072010    
   597.400024       2.92109990    
   597.500000       2.92141008    
   597.599976       2.92165995    
   597.700012       2.92192006    
   597.799988       2.92213988    
   597.900024       2.92228007    
   598.000000       2.92251992    
   598.099976       2.92266011    
   598.200012       2.92282009    
   598.299988       2.92319989    
   598.400024       2.92350006    
   598.500000       2.92383003    
   598.599976       2.92395997    
   598.700012       2.92435002    
   598.799988       2.92475009    
   598.900024       2.92505002    
   599.000000       2.92533994    
   599.099976       2.92557001    
   599.200012       2.92559004    
   599.299988       2.92571998    
   599.400024       2.92613006    
   599.500000       2.92640996    
   599.599976       2.92642999    
   599.700012       2.92681003    
   599.799988       2.92694998    
   599.900024       2.92738008    
   600.000000       2.92787004    
   600.099976       2.92810011    
   600.200012       2.92872000    
   600.299988       2.92902994    
   600.400024       2.92944002    
   600.500000       2.92955995    
   600.599976       2.92971992    
   600.700012       2.92980003    
   600.799988       2.93020010    
   600.900024       2.93055010    
   601.000000       2.93074012    
   601.099976       2.93095994    
   601.200012       2.93095994    
   601.299988       2.93146992    
   601.400024       2.93253994    
   601.500000       2.93281007    
   601.599976       2.93295002    
   601.700012       2.93321991    
   601.799988       2.93329000    
   601.900024       2.93352008    
   602.000000       2.93394995    
   602.099976       2.93419003    
   602.200012       2.93419003    
   602.299988       2.93450999    
   602.400024       2.93462992    
   602.500000       2.93500996    
   602.599976       2.93583012    
   602.700012       2.93633008    
   602.799988       2.93670988    
   602.900024       2.93676996    
   603.000000       2.93676996    
   603.099976       2.93694997    
   603.200012       2.93741012    
   603.299988       2.93758011    
   603.400024       2.93823004    
   603.500000       2.93842006    
   603.599976       2.93875003    
   603.700012       2.93888998    
   603.799988       2.93911004    
   603.900024       2.93932009    
   604.000000       2.93951988    
   604.099976       2.93971992    
   604.200012       2.93987989    
   604.299988       2.93999004    
   604.400024       2.94038010    
   604.500000       2.94086003    
   604.599976       2.94108009    
   604.700012       2.94131994    
   604.799988       2.94149995    
   604.900024       2.94160008    
   605.000000       2.94215012    
   605.099976       2.94246006    
   605.200012       2.94272995    
   605.299988       2.94319010    
   605.400024       2.94338989    
   605.500000       2.94378996    
   605.599976       2.94403005    
   605.700012       2.94427991    
   605.799988       2.94466996    
   605.900024       2.94489002    
   606.000000       2.94517994    
   606.099976       2.94549990    
   606.200012       2.94591999    
   606.299988       2.94613004    
   606.400024       2.94643998    
   606.500000       2.94666004    
   606.599976       2.94716001    
   606.700012       2.94729996    
   606.799988       2.94759989    
   606.900024       2.94759989    
   607.000000       2.94790006    
   607.099976       2.94805002    
   607.200012       2.94835997    
   607.299988       2.94881010    
   607.400024       2.94904995    
   607.500000       2.94934011    
   607.599976       2.94970012    
   607.700012       2.94995999    
   607.799988       2.95040989    
   607.900024       2.95104003    
   608.000000       2.95115995    
   608.099976       2.95125008    
   608.200012       2.95180988    
   608.299988       2.95196009    
   608.400024       2.95222998    
   608.500000       2.95262003    
   608.599976       2.95301008    
   608.700012       2.95330000    
   608.799988       2.95350003    
   608.900024       2.95387006    
   609.000000       2.95450997    
   609.099976       2.95478010    
   609.200012       2.95502996    
   609.299988       2.95526004    
   609.400024       2.95548010    
   609.500000       2.95570993    
   609.599976       2.95587993    
   609.700012       2.95620990    
   609.799988       2.95678997    
   609.900024       2.95712996    
   610.000000       2.95766997    
   610.099976       2.95798993    
   610.200012       2.95827007    
   610.299988       2.95830011    
   610.400024       2.95860004    
   610.500000       2.95911002    
   610.599976       2.95924997    
   610.700012       2.95951009    
   610.799988       2.95970988    
   610.900024       2.96005988    
   611.000000       2.96005988    
   611.099976       2.96018004    
   611.200012       2.96018004    
   611.299988       2.96055007    
   611.400024       2.96090007    
   611.500000       2.96112990    
   611.599976       2.96132994    
   611.700012       2.96153998    
   611.799988       2.96169996    
   611.900024       2.96199012    
   612.000000       2.96228004    
   612.099976       2.96257997    
   612.200012       2.96293998    
   612.299988       2.96320009    
   612.400024       2.96331000    
   612.500000       2.96351004    
   612.599976       2.96387005    
   612.700012       2.96419001    
   612.799988       2.96448994    
   612.900024       2.96489000    
   613.000000       2.96497989    
   613.099976       2.96549010    
   613.200012       2.96570992    
   613.299988       2.96606994    
   613.400024       2.96614003    
   613.500000       2.96625996    
   613.599976       2.96648002    
   613.700012       2.96658993    
   613.799988       2.96672010    
   613.900024       2.96711993    
   614.000000       2.96725988    
   614.099976       2.96752000    
   614.200012       2.96756005    
   614.299988       2.96785998    
   614.400024       2.96826005    
   614.500000       2.96849990    
   614.599976       2.96861005    
   614.700012       2.96869993    
   614.799988       2.96888995    
   614.900024       2.96920991    
   615.000000       2.96948004    
   615.099976       2.96964002    
   615.200012       2.97024989    
   615.299988       2.97038007    
   615.400024       2.97112012    
   615.500000       2.97178006    
   615.599976       2.97191000    
   615.700012       2.97214007    
   615.799988       2.97242999    
   615.900024       2.97253990    
   616.000000       2.97264004    
   616.099976       2.97286010    
   616.200012       2.97306991    
   616.299988       2.97328997    
   616.400024       2.97373009    
   616.500000       2.97391009    
   616.599976       2.97414994    
   616.700012       2.97430992    
   616.799988       2.97479010    
   616.900024       2.97492003    
   617.000000       2.97530007    
   617.099976       2.97573996    
   617.200012       2.97590995    
   617.299988       2.97628999    
   617.400024       2.97690010    
   617.500000       2.97726989    
   617.599976       2.97738004    
   617.700012       2.97746992    
   617.799988       2.97771001    
   617.900024       2.97781992    
   618.000000       2.97807002    
   618.099976       2.97850990    
   618.200012       2.97863007    
   618.299988       2.97893000    
   618.400024       2.97898006    
   618.500000       2.97922993    
   618.599976       2.97932005    
   618.700012       2.97960997    
   618.799988       2.97983003    
   618.900024       2.98071003    
   619.000000       2.98128009    
   619.099976       2.98147011    
   619.200012       2.98185992    
   619.299988       2.98232007    
   619.400024       2.98250008    
   619.500000       2.98264003    
   619.599976       2.98272991    
   619.700012       2.98288989    
   619.799988       2.98324990    
   619.900024       2.98338008    
   620.000000       2.98354006    
   620.099976       2.98381996    
   620.200012       2.98397994    
   620.299988       2.98411989    
   620.400024       2.98481989    
   620.500000       2.98511004    
   620.599976       2.98530006    
   620.700012       2.98561001    
   620.799988       2.98572993    
   620.900024       2.98615003    
   621.000000       2.98638010    
   621.099976       2.98669004    
   621.200012       2.98705006    
   621.299988       2.98714995    
   621.400024       2.98741007    
   621.500000       2.98766994    
   621.599976       2.98772001    
   621.700012       2.98804998    
   621.799988       2.98842001    
   621.900024       2.98854995    
   622.000000       2.98897004    
   622.099976       2.98948002    
   622.200012       2.98985004    
   622.299988       2.99000001    
   622.400024       2.99023008    
   622.500000       2.99030995    
   622.599976       2.99066997    
   622.700012       2.99100995    
   622.799988       2.99159002    
   622.900024       2.99187994    
   623.000000       2.99240994    
   623.099976       2.99260998    
   623.200012       2.99282002    
   623.299988       2.99306989    
   623.400024       2.99312997    
   623.500000       2.99352002    
   623.599976       2.99368000    
   623.700012       2.99383998    
   623.799988       2.99427009    
   623.900024       2.99457002    
   624.000000       2.99464011    
   624.099976       2.99496007    
   624.200012       2.99530005    
   624.299988       2.99538994    
   624.400024       2.99561000    
   624.500000       2.99606991    
   624.599976       2.99637008    
   624.700012       2.99671006    
   624.799988       2.99686003    
   624.900024       2.99741006    
   625.000000       2.99750996    
   625.099976       2.99767995    
   625.200012       2.99813008    
   625.299988       2.99846005    
   625.400024       2.99875998    
   625.500000       2.99887991    
   625.599976       2.99917006    
   625.700012       2.99951005    
   625.799988       3.00005007    
   625.900024       3.00013995    
   626.000000       3.00061011    
   626.099976       3.00095010    
   626.200012       3.00123000    
   626.299988       3.00145006    
   626.400024       3.00181007    
   626.500000       3.00213003    
   626.599976       3.00237989    
   626.700012       3.00261998    
   626.799988       3.00268006    
   626.900024       3.00279999    
   627.000000       3.00294995    
   627.099976       3.00329995    
   627.200012       3.00329995    
   627.299988       3.00383997    
   627.400024       3.00399995    
   627.500000       3.00429010    
   627.599976       3.00464010    
   627.700012       3.00497007    
   627.799988       3.00497007    
   627.900024       3.00535989    
   628.000000       3.00544000    
   628.099976       3.00573993    
   628.200012       3.00595999    
   628.299988       3.00627995    
   628.400024       3.00639009    
   628.500000       3.00675988    
   628.599976       3.00709009    
   628.700012       3.00743008    
   628.799988       3.00792003    
   628.900024       3.00804996    
   629.000000       3.00804996    
   629.099976       3.00851989    
   629.200012       3.00851989    
   629.299988       3.00870991    
   629.400024       3.00890994    
   629.500000       3.00910997    
   629.599976       3.00920010    
   629.700012       3.00943995    
   629.799988       3.00963998    
   629.900024       3.00986004    
   630.000000       3.01012993    
   630.099976       3.01018000    
   630.200012       3.01031995    
   630.299988       3.01059008    
   630.400024       3.01075006    
   630.500000       3.01090002    
   630.599976       3.01121998    
   630.700012       3.01147008    
   630.799988       3.01168990    
   630.900024       3.01182008    
   631.000000       3.01182008    
   631.099976       3.01221991    
   631.200012       3.01238990    
   631.299988       3.01260996    
   631.400024       3.01274991    
   631.500000       3.01302004    
   631.599976       3.01373005    
   631.700012       3.01383996    
   631.799988       3.01413012    
   631.900024       3.01448011    
   632.000000       3.01471996    
   632.099976       3.01503992    
   632.200012       3.01529002    
   632.299988       3.01549006    
   632.400024       3.01555991    
   632.500000       3.01605010    
   632.599976       3.01609993    
   632.700012       3.01621008    
   632.799988       3.01651001    
   632.900024       3.01682997    
   633.000000       3.01712990    
   633.099976       3.01743007    
   633.200012       3.01768994    
   633.299988       3.01804996    
   633.400024       3.01855993    
   633.500000       3.01869011    
   633.599976       3.01908994    
   633.700012       3.01951003    
   633.799988       3.01954007    
   633.900024       3.01966000    
   634.000000       3.01968002    
   634.099976       3.02002001    
   634.200012       3.02022004    
   634.299988       3.02048993    
   634.400024       3.02082992    
   634.500000       3.02119994    
   634.599976       3.02133012    
   634.700012       3.02156997    
   634.799988       3.02193999    
   634.900024       3.02207994    
   635.000000       3.02230000    
   635.099976       3.02260995    
   635.200012       3.02288008    
   635.299988       3.02311993    
   635.400024       3.02320004    
   635.500000       3.02353001    
   635.599976       3.02366996    
   635.700012       3.02409005    
   635.799988       3.02423000    
   635.900024       3.02461004    
   636.000000       3.02480006    
   636.099976       3.02532005    
   636.200012       3.02590990    
   636.299988       3.02604008    
   636.400024       3.02628994    
   636.500000       3.02644992    
   636.599976       3.02678990    
   636.700012       3.02705002    
   636.799988       3.02714992    
   636.900024       3.02734995    
   637.000000       3.02758002    
   637.099976       3.02779007    
   637.200012       3.02785993    
   637.299988       3.02800012    
   637.400024       3.02806997    
   637.500000       3.02827001    
   637.599976       3.02835989    
   637.700012       3.02856994    
   637.799988       3.02911997    
   637.900024       3.02937007    
   638.000000       3.02947998    
   638.099976       3.02981997    
   638.200012       3.03022003    
   638.299988       3.03038001    
   638.400024       3.03062010    
   638.500000       3.03091002    
   638.599976       3.03110003    
   638.700012       3.03149009    
   638.799988       3.03188992    
   638.900024       3.03220010    
   639.000000       3.03279996    
   639.099976       3.03327990    
   639.200012       3.03333998    
   639.299988       3.03349996    
   639.400024       3.03404999    
   639.500000       3.03429008    
   639.599976       3.03453994    
   639.700012       3.03480005    
   639.799988       3.03516006    
   639.900024       3.03530002    
   640.000000       3.03579998    
   640.099976       3.03586006    
   640.200012       3.03627992    
   640.299988       3.03658009    
   640.400024       3.03679991    
   640.500000       3.03718996    
   640.599976       3.03730989    
   640.700012       3.03771996    
   640.799988       3.03784990    
   640.900024       3.03784990    
   641.000000       3.03893995    
   641.099976       3.03901005    
   641.200012       3.03931999    
   641.299988       3.03946996    
   641.400024       3.03972006    
   641.500000       3.03978992    
   641.599976       3.04004002    
   641.700012       3.04028010    
   641.799988       3.04047990    
   641.900024       3.04060006    
   642.000000       3.04109001    
   642.099976       3.04119992    
   642.200012       3.04152989    
   642.299988       3.04193997    
   642.400024       3.04235005    
   642.500000       3.04244995    
   642.599976       3.04277992    
   642.700012       3.04285002    
   642.799988       3.04319000    
   642.900024       3.04350996    
   643.000000       3.04393005    
   643.099976       3.04407001    
   643.200012       3.04419994    
   643.299988       3.04466009    
   643.400024       3.04483008    
   643.500000       3.04509997    
   643.599976       3.04539990    
   643.700012       3.04570007    
   643.799988       3.04607010    
   643.900024       3.04654002    
   644.000000       3.04682994    
   644.099976       3.04693007    
   644.200012       3.04714990    
   644.299988       3.04734993    
   644.400024       3.04760003    
   644.500000       3.04805994    
   644.599976       3.04841995    
   644.700012       3.04868007    
   644.799988       3.04901004    
   644.900024       3.04930997    
   645.000000       3.04982996    
   645.099976       3.04993010    
   645.200012       3.05017996    
   645.299988       3.05037999    
   645.400024       3.05109000    
   645.500000       3.05136991    
   645.599976       3.05163002    
   645.700012       3.05174994    
   645.799988       3.05243993    
   645.900024       3.05267000    
   646.000000       3.05310011    
   646.099976       3.05339003    
   646.200012       3.05341005    
   646.299988       3.05359006    
   646.400024       3.05373001    
   646.500000       3.05402994    
   646.599976       3.05435991    
   646.700012       3.05456996    
   646.799988       3.05465007    
   646.900024       3.05489993    
   647.000000       3.05516005    
   647.099976       3.05538988    
   647.200012       3.05577993    
   647.299988       3.05613995    
   647.400024       3.05644011    
   647.500000       3.05672002    
   647.599976       3.05681992    
   647.700012       3.05784011    
   647.799988       3.05802011    
   647.900024       3.05818009    
   648.000000       3.05865002    
   648.099976       3.05872989    
   648.200012       3.05906010    
   648.299988       3.05964994    
   648.400024       3.05999994    
   648.500000       3.06033993    
   648.599976       3.06041002    
   648.700012       3.06065011    
   648.799988       3.06073999    
   648.900024       3.06099010    
   649.000000       3.06133008    
   649.099976       3.06154990    
   649.200012       3.06162000    
   649.299988       3.06166005    
   649.400024       3.06201005    
   649.500000       3.06224990    
   649.599976       3.06239009    
   649.700012       3.06275010    
   649.799988       3.06296992    
   649.900024       3.06335998    
   650.000000       3.06352997    
   650.099976       3.06391001    
   650.200012       3.06432009    
   650.299988       3.06456995    
   650.400024       3.06503010    
   650.500000       3.06551003    
   650.599976       3.06582999    
   650.700012       3.06595993    
   650.799988       3.06605005    
   650.900024       3.06648993    
   651.000000       3.06713009    
   651.099976       3.06740999    
   651.200012       3.06778002    
   651.299988       3.06789994    
   651.400024       3.06817007    
   651.500000       3.06853008    
   651.599976       3.06885004    
   651.700012       3.06897998    
   651.799988       3.06897998    
   651.900024       3.06924009    
   652.000000       3.06945992    
   652.099976       3.06975007    
   652.200012       3.07002997    
   652.299988       3.07032990    
   652.400024       3.07032990    
   652.500000       3.07077003    
   652.599976       3.07103992    
   652.700012       3.07134008    
   652.799988       3.07156992    
   652.900024       3.07181001    
   653.000000       3.07214999    
   653.099976       3.07239008    
   653.200012       3.07260990    
   653.299988       3.07282996    
   653.400024       3.07306004    
   653.500000       3.07340002    
   653.599976       3.07362008    
   653.700012       3.07389998    
   653.799988       3.07442999    
   653.900024       3.07479000    
   654.000000       3.07520008    
   654.099976       3.07523990    
   654.200012       3.07543993    
   654.299988       3.07575011    
   654.400024       3.07639003    
   654.500000       3.07660007    
   654.599976       3.07660007    
   654.700012       3.07718992    
   654.799988       3.07740998    
   654.900024       3.07753992    
   655.000000       3.07766008    
   655.099976       3.07780004    
   655.200012       3.07788992    
   655.299988       3.07832003    
   655.400024       3.07884002    
   655.500000       3.07909989    
   655.599976       3.07946992    
   655.700012       3.08011007    
   655.799988       3.08025002    
   655.900024       3.08070993    
   656.000000       3.08101010    
   656.099976       3.08151007    
   656.200012       3.08181000    
   656.299988       3.08212996    
   656.400024       3.08228993    
   656.500000       3.08242011    
   656.599976       3.08258009    
   656.700012       3.08288002    
   656.799988       3.08346009    
   656.900024       3.08370996    
   657.000000       3.08392000    
   657.099976       3.08428001    
   657.200012       3.08451009    
   657.299988       3.08478999    
   657.400024       3.08517003    
   657.500000       3.08517003    
   657.599976       3.08566999    
   657.700012       3.08586001    
   657.799988       3.08593988    
   657.900024       3.08617997    
   658.000000       3.08663988    
   658.099976       3.08688998    
   658.200012       3.08713007    
   658.299988       3.08771992    
   658.400024       3.08783007    
   658.500000       3.08809996    
   658.599976       3.08809996    
   658.700012       3.08827996    
   658.799988       3.08864999    
   658.900024       3.08875990    
   659.000000       3.08898997    
   659.099976       3.08932996    
   659.200012       3.08956003    
   659.299988       3.08997011    
   659.400024       3.09004998    
   659.500000       3.09030008    
   659.599976       3.09055996    
   659.700012       3.09087992    
   659.799988       3.09102011    
   659.900024       3.09149003    
   660.000000       3.09173012    
   660.099976       3.09202003    
   660.200012       3.09265995    
   660.299988       3.09290004    
   660.400024       3.09344006    
   660.500000       3.09391999    
   660.599976       3.09407997    
   660.700012       3.09433007    
   660.799988       3.09477997    
   660.900024       3.09477997    
   661.000000       3.09526992    
   661.099976       3.09544992    
   661.200012       3.09558010    
   661.299988       3.09576988    
   661.400024       3.09597993    
   661.500000       3.09600997    
   661.599976       3.09621000    
   661.700012       3.09643006    
   661.799988       3.09669995    
   661.900024       3.09683990    
   662.000000       3.09719992    
   662.099976       3.09726000    
   662.200012       3.09786010    
   662.299988       3.09794998    
   662.400024       3.09811997    
   662.500000       3.09878993    
   662.599976       3.09892011    
   662.700012       3.09904003    
   662.799988       3.09935999    
   662.900024       3.09981990    
   663.000000       3.10014009    
   663.099976       3.10065007    
   663.200012       3.10108995    
   663.299988       3.10135007    
   663.400024       3.10163999    
   663.500000       3.10254002    
   663.599976       3.10261011    
   663.700012       3.10282993    
   663.799988       3.10314989    
   663.900024       3.10350990    
   664.000000       3.10380006    
   664.099976       3.10394001    
   664.200012       3.10411000    
   664.299988       3.10486007    
   664.400024       3.10525990    
   664.500000       3.10543990    
   664.599976       3.10580993    
   664.700012       3.10594010    
   664.799988       3.10604000    
   664.900024       3.10657001    
   665.000000       3.10679007    
   665.099976       3.10695004    
   665.200012       3.10720992    
   665.299988       3.10746002    
   665.400024       3.10757995    
   665.500000       3.10768008    
   665.599976       3.10784006    
   665.700012       3.10802007    
   665.799988       3.10807991    
   665.900024       3.10850000    
   666.000000       3.10865998    
   666.099976       3.10889006    
   666.200012       3.10898995    
   666.299988       3.10938001    
   666.400024       3.10971999    
   666.500000       3.10980010    
   666.599976       3.10994005    
   666.700012       3.10999990    
   666.799988       3.11069989    
   666.900024       3.11069989    
   667.000000       3.11107993    
   667.099976       3.11142993    
   667.200012       3.11144996    
   667.299988       3.11180997    
   667.400024       3.11180997    
   667.500000       3.11187005    
   667.599976       3.11237001    
   667.700012       3.11254001    
   667.799988       3.11302996    
   667.900024       3.11347008    
   668.000000       3.11360002    
   668.099976       3.11399007    
   668.200012       3.11405993    
   668.299988       3.11450005    
   668.400024       3.11495996    
   668.500000       3.11535001    
   668.599976       3.11556005    
   668.700012       3.11561990    
   668.799988       3.11561990    
   668.900024       3.11579990    
   669.000000       3.11591005    
   669.099976       3.11611009    
   669.200012       3.11628008    
   669.299988       3.11661005    
   669.400024       3.11668992    
   669.500000       3.11711001    
   669.599976       3.11711001    
   669.700012       3.11738992    
   669.799988       3.11753988    
   669.900024       3.11791992    
   670.000000       3.11812997    
   670.099976       3.11879992    
   670.200012       3.11929011    
   670.299988       3.11962008    
   670.400024       3.11974001    
   670.500000       3.11993003    
   670.599976       3.12024999    
   670.700012       3.12052011    
   670.799988       3.12085009    
   670.900024       3.12104988    
   671.000000       3.12132001    
   671.099976       3.12181997    
   671.200012       3.12197995    
   671.299988       3.12206006    
   671.400024       3.12215996    
   671.500000       3.12273002    
   671.599976       3.12287998    
   671.700012       3.12327003    
   671.799988       3.12348008    
   671.900024       3.12372994    
   672.000000       3.12391996    
   672.099976       3.12401009    
   672.200012       3.12426996    
   672.299988       3.12449002    
   672.400024       3.12483001    
   672.500000       3.12491989    
   672.599976       3.12504005    
   672.700012       3.12538004    
   672.799988       3.12543988    
   672.900024       3.12555003    
   673.000000       3.12570000    
   673.099976       3.12599993    
   673.200012       3.12611008    
   673.299988       3.12642002    
   673.400024       3.12676001    
   673.500000       3.12719989    
   673.599976       3.12753010    
   673.700012       3.12753010    
   673.799988       3.12775993    
   673.900024       3.12807012    
   674.000000       3.12835002    
   674.099976       3.12860990    
   674.200012       3.12879992    
   674.299988       3.12897992    
   674.400024       3.12925005    
   674.500000       3.12931991    
   674.599976       3.12964010    
   674.700012       3.12967992    
   674.799988       3.13003993    
   674.900024       3.13017011    
   675.000000       3.13050008    
   675.099976       3.13069010    
   675.200012       3.13128996    
   675.299988       3.13171005    
   675.400024       3.13171005    
   675.500000       3.13199997    
   675.599976       3.13222003    
   675.700012       3.13247991    
   675.799988       3.13265991    
   675.900024       3.13281012    
   676.000000       3.13297009    
   676.099976       3.13298988    
   676.200012       3.13335991    
   676.299988       3.13367009    
   676.400024       3.13389993    
   676.500000       3.13397002    
   676.599976       3.13414001    
   676.700012       3.13425994    
   676.799988       3.13439989    
   676.900024       3.13476992    
   677.000000       3.13513994    
   677.099976       3.13541007    
   677.200012       3.13550997    
   677.299988       3.13611007    
   677.400024       3.13644004    
   677.500000       3.13657999    
   677.599976       3.13681006    
   677.700012       3.13710999    
   677.799988       3.13764000    
   677.900024       3.13786006    
   678.000000       3.13807011    
   678.099976       3.13822007    
   678.200012       3.13844991    
   678.299988       3.13897991    
   678.400024       3.13897991    
   678.500000       3.13941002    
   678.599976       3.14011002    
   678.700012       3.14026999    
   678.799988       3.14059997    
   678.900024       3.14094996    
   679.000000       3.14094996    
   679.099976       3.14106011    
   679.200012       3.14137006    
   679.299988       3.14170003    
   679.400024       3.14204001    
   679.500000       3.14241004    
   679.599976       3.14264989    
   679.700012       3.14283991    
   679.799988       3.14318991    
   679.900024       3.14335990    
   680.000000       3.14357996    
   680.099976       3.14370990    
   680.200012       3.14388990    
   680.299988       3.14393997    
   680.400024       3.14404988    
   680.500000       3.14418006    
   680.599976       3.14453006    
   680.700012       3.14548993    
   680.799988       3.14581990    
   680.900024       3.14613008    
   681.000000       3.14613008    
   681.099976       3.14654994    
   681.200012       3.14700007    
   681.299988       3.14738989    
   681.400024       3.14757991    
   681.500000       3.14787006    
   681.599976       3.14826012    
   681.700012       3.14845991    
   681.799988       3.14860010    
   681.900024       3.14881992    
   682.000000       3.14910007    
   682.099976       3.14927006    
   682.200012       3.14981008    
   682.299988       3.15036011    
   682.400024       3.15061998    
   682.500000       3.15072989    
   682.599976       3.15084004    
   682.700012       3.15157008    
   682.799988       3.15194011    
   682.900024       3.15228009    
   683.000000       3.15233994    
   683.099976       3.15288997    
   683.200012       3.15323997    
   683.299988       3.15389991    
   683.400024       3.15425992    
   683.500000       3.15451002    
   683.599976       3.15493989    
   683.700012       3.15520000    
   683.799988       3.15527010    
   683.900024       3.15539002    
   684.000000       3.15566993    
   684.099976       3.15581012    
   684.200012       3.15628004    
   684.299988       3.15674996    
   684.400024       3.15695000    
   684.500000       3.15732002    
   684.599976       3.15740991    
   684.700012       3.15748000    
   684.799988       3.15766001    
   684.900024       3.15783000    
   685.000000       3.15809011    
   685.099976       3.15814996    
   685.200012       3.15814996    
   685.299988       3.15844011    
   685.400024       3.15863991    
   685.500000       3.15883994    
   685.599976       3.15928006    
   685.700012       3.15979004    
   685.799988       3.16004992    
   685.900024       3.16032004    
   686.000000       3.16034007    
   686.099976       3.16092992    
   686.200012       3.16137004    
   686.299988       3.16166997    
   686.400024       3.16179991    
   686.500000       3.16206002    
   686.599976       3.16250992    
   686.700012       3.16285992    
   686.799988       3.16338992    
   686.900024       3.16373992    
   687.000000       3.16381001    
   687.099976       3.16393995    
   687.200012       3.16421008    
   687.299988       3.16458011    
   687.400024       3.16497993    
   687.500000       3.16513991    
   687.599976       3.16520000    
   687.700012       3.16541004    
   687.799988       3.16560006    
   687.900024       3.16609001    
   688.000000       3.16628003    
   688.099976       3.16648006    
   688.200012       3.16653991    
   688.299988       3.16669011    
   688.400024       3.16700006    
   688.500000       3.16722989    
   688.599976       3.16753006    
   688.700012       3.16771007    
   688.799988       3.16773009    
   688.900024       3.16793990    
   689.000000       3.16798997    
   689.099976       3.16835999    
   689.200012       3.16860008    
   689.299988       3.16879010    
   689.400024       3.16932011    
   689.500000       3.16955996    
   689.599976       3.16997004    
   689.700012       3.17033005    
   689.799988       3.17041993    
   689.900024       3.17054009    
   690.000000       3.17122006    
   690.099976       3.17147994    
   690.200012       3.17193007    
   690.299988       3.17203999    
   690.400024       3.17245007    
   690.500000       3.17279005    
   690.599976       3.17289996    
   690.700012       3.17296004    
   690.799988       3.17335010    
   690.900024       3.17350006    
   691.000000       3.17357993    
   691.099976       3.17379999    
   691.200012       3.17403007    
   691.299988       3.17458010    
   691.400024       3.17458010    
   691.500000       3.17478991    
   691.599976       3.17492008    
   691.700012       3.17513990    
   691.799988       3.17546010    
   691.900024       3.17576003    
   692.000000       3.17605996    
   692.099976       3.17638993    
   692.200012       3.17669010    
   692.299988       3.17680001    
   692.400024       3.17693996    
   692.500000       3.17738008    
   692.599976       3.17740011    
   692.700012       3.17750001    
   692.799988       3.17787004    
   692.900024       3.17800999    
   693.000000       3.17872000    
   693.099976       3.17892003    
   693.200012       3.17914009    
   693.299988       3.17935991    
   693.400024       3.17972994    
   693.500000       3.18010998    
   693.599976       3.18108010    
   693.700012       3.18126988    
   693.799988       3.18166995    
   693.900024       3.18210006    
   694.000000       3.18229008    
   694.099976       3.18234992    
   694.200012       3.18256998    
   694.299988       3.18256998    
   694.400024       3.18289995    
   694.500000       3.18316007    
   694.599976       3.18323994    
   694.700012       3.18373990    
   694.799988       3.18407989    
   694.900024       3.18424010    
   695.000000       3.18473005    
   695.099976       3.18473005    
   695.200012       3.18488002    
   695.299988       3.18506002    
   695.400024       3.18537998    
   695.500000       3.18537998    
   695.599976       3.18596005    
   695.700012       3.18659997    
   695.799988       3.18716002    
   695.900024       3.18735003    
   696.000000       3.18762994    
   696.099976       3.18789005    
   696.200012       3.18804002    
   696.299988       3.18823004    
   696.400024       3.18832994    
   696.500000       3.18847990    
   696.599976       3.18865991    
   696.700012       3.18892002    
   696.799988       3.18934989    
   696.900024       3.18975997    
   697.000000       3.18992996    
   697.099976       3.19016004    
   697.200012       3.19078994    
   697.299988       3.19099998    
   697.400024       3.19136000    
   697.500000       3.19174004    
   697.599976       3.19180012    
   697.700012       3.19212008    
   697.799988       3.19250989    
   697.900024       3.19265008    
   698.000000       3.19285011    
   698.099976       3.19296002    
   698.200012       3.19324994    
   698.299988       3.19363999    
   698.400024       3.19363999    
   698.500000       3.19454002    
   698.599976       3.19462991    
   698.700012       3.19498992    
   698.799988       3.19498992    
   698.900024       3.19564009    
   699.000000       3.19572997    
   699.099976       3.19617009    
   699.200012       3.19640994    
   699.299988       3.19670010    
   699.400024       3.19728994    
   699.500000       3.19759989    
   699.599976       3.19779992    
   699.700012       3.19808006    
   699.799988       3.19832993    
   699.900024       3.19881010    
   700.000000       3.19893003    
   700.099976       3.19893003    
   700.200012       3.19932008    
   700.299988       3.19953990    
   700.400024       3.19972992    
   700.500000       3.19977999    
   700.599976       3.20000005    
   700.700012       3.20017004    
   700.799988       3.20055008    
   700.900024       3.20093989    
   701.000000       3.20110011    
   701.099976       3.20130992    
   701.200012       3.20172000    
   701.299988       3.20184994    
   701.400024       3.20231009    
   701.500000       3.20272994    
   701.599976       3.20272994    
   701.700012       3.20306993    
   701.799988       3.20314002    
   701.900024       3.20327997    
   702.000000       3.20358992    
   702.099976       3.20408010    
   702.200012       3.20419002    
   702.299988       3.20440006    
   702.400024       3.20461011    
   702.500000       3.20483994    
   702.599976       3.20496988    
   702.700012       3.20515990    
   702.799988       3.20532990    
   702.900024       3.20560002    
   703.000000       3.20580006    
   703.099976       3.20596004    
   703.200012       3.20624995    
   703.299988       3.20649004    
   703.400024       3.20688009    
   703.500000       3.20707011    
   703.599976       3.20737004    
   703.700012       3.20747995    
   703.799988       3.20754004    
   703.900024       3.20772004    
   704.000000       3.20798993    
   704.099976       3.20826006    
   704.200012       3.20876002    
   704.299988       3.20919991    
   704.400024       3.20953989    
   704.500000       3.20958996    
   704.599976       3.20995998    
   704.700012       3.21053004    
   704.799988       3.21057010    
   704.900024       3.21104002    
   705.000000       3.21118999    
   705.099976       3.21126008    
   705.200012       3.21159005    
   705.299988       3.21198010    
   705.400024       3.21227002    
   705.500000       3.21247005    
   705.599976       3.21287990    
   705.700012       3.21314001    
   705.799988       3.21342993    
   705.900024       3.21370006    
   706.000000       3.21384001    
   706.099976       3.21496010    
   706.200012       3.21496010    
   706.299988       3.21525002    
   706.400024       3.21548009    
   706.500000       3.21571994    
   706.599976       3.21580005    
   706.700012       3.21602011    
   706.799988       3.21643996    
   706.900024       3.21643996    
   707.000000       3.21670008    
   707.099976       3.21684003    
   707.200012       3.21729994    
   707.299988       3.21729994    
   707.400024       3.21791005    
   707.500000       3.21802998    
   707.599976       3.21851993    
   707.700012       3.21865010    
   707.799988       3.21877003    
   707.900024       3.21918011    
   708.000000       3.21935010    
   708.099976       3.21968007    
   708.200012       3.21983004    
   708.299988       3.22005010    
   708.400024       3.22060990    
   708.500000       3.22109008    
   708.599976       3.22127008    
   708.700012       3.22135997    
   708.799988       3.22182012    
   708.900024       3.22217989    
   709.000000       3.22255993    
   709.099976       3.22317004    
   709.200012       3.22370005    
   709.299988       3.22397995    
   709.400024       3.22419000    
   709.500000       3.22441006    
   709.599976       3.22509003    
   709.700012       3.22533011    
   709.799988       3.22536993    
   709.900024       3.22572994    
   710.000000       3.22591996    
   710.099976       3.22599006    
   710.200012       3.22626996    
   710.299988       3.22643995    
   710.400024       3.22644997    
   710.500000       3.22674990    
   710.599976       3.22692990    
   710.700012       3.22705007    
   710.799988       3.22710991    
   710.900024       3.22763991    
   711.000000       3.22779989    
   711.099976       3.22808003    
   711.200012       3.22846007    
   711.299988       3.22854996    
   711.400024       3.22878003    
   711.500000       3.22898006    
   711.599976       3.22932005    
   711.700012       3.22959995    
   711.799988       3.23020005    
   711.900024       3.23028994    
   712.000000       3.23062992    
   712.099976       3.23079991    
   712.200012       3.23088002    
   712.299988       3.23134995    
   712.400024       3.23167992    
   712.500000       3.23192000    
   712.599976       3.23269010    
   712.700012       3.23318005    
   712.799988       3.23339009    
   712.900024       3.23351002    
   713.000000       3.23360991    
   713.099976       3.23375010    
   713.200012       3.23393011    
   713.299988       3.23409009    
   713.400024       3.23411012    
   713.500000       3.23442006    
   713.599976       3.23445010    
   713.700012       3.23480010    
   713.799988       3.23494005    
   713.900024       3.23555994    
   714.000000       3.23601007    
   714.099976       3.23609996    
   714.200012       3.23652005    
   714.299988       3.23659992    
   714.400024       3.23707008    
   714.500000       3.23707008    
   714.599976       3.23748994    
   714.700012       3.23794007    
   714.799988       3.23802996    
   714.900024       3.23832011    
   715.000000       3.23867989    
   715.099976       3.23901010    
   715.200012       3.23908997    
   715.299988       3.23929000    
   715.400024       3.23950005    
   715.500000       3.23972011    
   715.599976       3.23985004    
   715.700012       3.24017000    
   715.799988       3.24052000    
   715.900024       3.24089003    
   716.000000       3.24128008    
   716.099976       3.24173999    
   716.200012       3.24200010    
   716.299988       3.24229002    
   716.400024       3.24243999    
   716.500000       3.24264002    
   716.599976       3.24281001    
   716.700012       3.24296999    
   716.799988       3.24331999    
   716.900024       3.24352002    
   717.000000       3.24384999    
   717.099976       3.24384999    
   717.200012       3.24409008    
   717.299988       3.24417996    
   717.400024       3.24435997    
   717.500000       3.24476004    
   717.599976       3.24511003    
   717.700012       3.24541998    
   717.799988       3.24579000    
   717.900024       3.24589992    
   718.000000       3.24653006    
   718.099976       3.24663997    
   718.200012       3.24689007    
   718.299988       3.24729991    
   718.400024       3.24757004    
   718.500000       3.24773002    
   718.599976       3.24797010    
   718.700012       3.24844003    
   718.799988       3.24872994    
   718.900024       3.24903011    
   719.000000       3.24919009    
   719.099976       3.24955010    
   719.200012       3.24968004    
   719.299988       3.25016999    
   719.400024       3.25062990    
   719.500000       3.25111008    
   719.599976       3.25131011    
   719.700012       3.25155997    
   719.799988       3.25215006    
   719.900024       3.25234008    
   720.000000       3.25268006    
   720.099976       3.25296998    
   720.200012       3.25319004    
   720.299988       3.25338006    
   720.400024       3.25367999    
   720.500000       3.25377011    
   720.599976       3.25398993    
   720.700012       3.25432992    
   720.799988       3.25463009    
   720.900024       3.25503993    
   721.000000       3.25562000    
   721.099976       3.25588989    
   721.200012       3.25602007    
   721.299988       3.25630999    
   721.400024       3.25640988    
   721.500000       3.25679994    
   721.599976       3.25690007    
   721.700012       3.25725007    
   721.799988       3.25753999    
   721.900024       3.25787997    
   722.000000       3.25787997    
   722.099976       3.25826001    
   722.200012       3.25848007    
   722.299988       3.25882006    
   722.400024       3.25882006    
   722.500000       3.25936007    
   722.599976       3.25950003    
   722.700012       3.25973010    
   722.799988       3.26023006    
   722.900024       3.26030993    
   723.000000       3.26058006    
   723.099976       3.26078010    
   723.200012       3.26125002    
   723.299988       3.26133990    
   723.400024       3.26149988    
   723.500000       3.26156998    
   723.599976       3.26173997    
   723.700012       3.26220012    
   723.799988       3.26233006    
   723.900024       3.26249003    
   724.000000       3.26301003    
   724.099976       3.26314998    
   724.200012       3.26365995    
   724.299988       3.26397991    
   724.400024       3.26451993    
   724.500000       3.26492000    
   724.599976       3.26536989    
   724.700012       3.26570010    
   724.799988       3.26604009    
   724.900024       3.26620007    
   725.000000       3.26620007    
   725.099976       3.26626992    
   725.200012       3.26641011    
   725.299988       3.26670003    
   725.400024       3.26706004    
   725.500000       3.26709008    
   725.599976       3.26723003    
   725.700012       3.26799011    
   725.799988       3.26821995    
   725.900024       3.26832008    
   726.000000       3.26848006    
   726.099976       3.26863003    
   726.200012       3.26894999    
   726.299988       3.26925993    
   726.400024       3.26960993    
   726.500000       3.26968002    
   726.599976       3.26981997    
   726.700012       3.26982999    
   726.799988       3.27004004    
   726.900024       3.27010012    
   727.000000       3.27037001    
   727.099976       3.27052999    
   727.200012       3.27092004    
   727.299988       3.27092004    
   727.400024       3.27130008    
   727.500000       3.27168989    
   727.599976       3.27185988    
   727.700012       3.27199006    
   727.799988       3.27225995    
   727.900024       3.27263999    
   728.000000       3.27278996    
   728.099976       3.27295995    
   728.200012       3.27324009    
   728.299988       3.27349997    
   728.400024       3.27370000    
   728.500000       3.27383995    
   728.599976       3.27411008    
   728.700012       3.27446008    
   728.799988       3.27459002    
   728.900024       3.27488995    
   729.000000       3.27501011    
   729.099976       3.27535009    
   729.200012       3.27570009    
   729.299988       3.27613997    
   729.400024       3.27624989    
   729.500000       3.27643991    
   729.599976       3.27658010    
   729.700012       3.27678990    
   729.799988       3.27726007    
   729.900024       3.27747989    
   730.000000       3.27779007    
   730.099976       3.27790999    
   730.200012       3.27829003    
   730.299988       3.27866006    
   730.400024       3.27912998    
   730.500000       3.27939010    
   730.599976       3.27943993    
   730.700012       3.27983999    
   730.799988       3.27991009    
   730.900024       3.28012991    
   731.000000       3.28049994    
   731.099976       3.28070998    
   731.200012       3.28083992    
   731.299988       3.28157997    
   731.400024       3.28167009    
   731.500000       3.28173995    
   731.599976       3.28204012    
   731.700012       3.28240991    
   731.799988       3.28240991    
   731.900024       3.28278995    
   732.000000       3.28308010    
   732.099976       3.28324008    
   732.200012       3.28338003    
   732.299988       3.28372002    
   732.400024       3.28421998    
   732.500000       3.28445005    
   732.599976       3.28460002    
   732.700012       3.28467011    
   732.799988       3.28473997    
   732.900024       3.28483009    
   733.000000       3.28522992    
   733.099976       3.28591990    
   733.200012       3.28597999    
   733.299988       3.28617001    
   733.400024       3.28684998    
   733.500000       3.28698993    
   733.599976       3.28712010    
   733.700012       3.28733993    
   733.799988       3.28749990    
   733.900024       3.28751993    
   734.000000       3.28764009    
   734.099976       3.28784990    
   734.200012       3.28801990    
   734.299988       3.28835011    
   734.400024       3.28859997    
   734.500000       3.28870010    
   734.599976       3.28893995    
   734.700012       3.28913999    
   734.799988       3.28924990    
   734.900024       3.28960991    
   735.000000       3.28972006    
   735.099976       3.28993011    
   735.200012       3.29007006    
   735.299988       3.29029012    
   735.400024       3.29057002    
   735.500000       3.29057002    
   735.599976       3.29086995    
   735.700012       3.29133010    
   735.799988       3.29143000    
   735.900024       3.29159999    
   736.000000       3.29192996    
   736.099976       3.29222012    
   736.200012       3.29231000    
   736.299988       3.29301000    
   736.400024       3.29311991    
   736.500000       3.29329991    
   736.599976       3.29362011    
   736.700012       3.29393005    
   736.799988       3.29393005    
   736.900024       3.29439998    
   737.000000       3.29439998    
   737.099976       3.29450011    
   737.200012       3.29492998    
   737.299988       3.29526997    
   737.400024       3.29526997    
   737.500000       3.29538989    
   737.599976       3.29545999    
   737.700012       3.29569006    
   737.799988       3.29613996    
   737.900024       3.29663992    
   738.000000       3.29707003    
   738.099976       3.29713011    
   738.200012       3.29751992    
   738.299988       3.29779005    
   738.400024       3.29805994    
   738.500000       3.29826999    
   738.599976       3.29854989    
   738.700012       3.29875994    
   738.799988       3.29900002    
   738.900024       3.29912996    
   739.000000       3.29954004    
   739.099976       3.29990005    
   739.200012       3.30039001    
   739.299988       3.30079007    
   739.400024       3.30096006    
   739.500000       3.30122995    
   739.599976       3.30152011    
   739.700012       3.30152011    
   739.799988       3.30170989    
   739.900024       3.30194998    
   740.000000       3.30256009    
   740.099976       3.30297995    
   740.200012       3.30297995    
   740.299988       3.30329990    
   740.400024       3.30363011    
   740.500000       3.30427003    
   740.599976       3.30463004    
   740.700012       3.30516005    
   740.799988       3.30580997    
   740.900024       3.30605006    
   741.000000       3.30626011    
   741.099976       3.30651999    
   741.200012       3.30716991    
   741.299988       3.30726004    
   741.400024       3.30761003    
   741.500000       3.30800009    
   741.599976       3.30807996    
   741.700012       3.30844998    
   741.799988       3.30866003    
   741.900024       3.30882001    
   742.000000       3.30882001    
   742.099976       3.30910993    
   742.200012       3.30911994    
   742.299988       3.30925989    
   742.400024       3.30926991    
   742.500000       3.30960011    
   742.599976       3.30989003    
   742.700012       3.31040001    
   742.799988       3.31083989    
   742.900024       3.31095004    
   743.000000       3.31141996    
   743.099976       3.31194997    
   743.200012       3.31208992    
   743.299988       3.31242990    
   743.400024       3.31262994    
   743.500000       3.31285000    
   743.599976       3.31333995    
   743.700012       3.31333995    
   743.799988       3.31367993    
   743.900024       3.31406999    
   744.000000       3.31406999    
   744.099976       3.31430006    
   744.200012       3.31478000    
   744.299988       3.31487989    
   744.400024       3.31509995    
   744.500000       3.31523991    
   744.599976       3.31558990    
   744.700012       3.31604004    
   744.799988       3.31637001    
   744.900024       3.31674004    
   745.000000       3.31744003    
   745.099976       3.31771994    
   745.200012       3.31800008    
   745.299988       3.31825995    
   745.400024       3.31836009    
   745.500000       3.31887007    
   745.599976       3.31922007    
   745.700012       3.31936002    
   745.799988       3.31978989    
   745.900024       3.32010007    
   746.000000       3.32025003    
   746.099976       3.32047009    
   746.200012       3.32069993    
   746.299988       3.32105994    
   746.400024       3.32125998    
   746.500000       3.32151008    
   746.599976       3.32173991    
   746.700012       3.32191992    
   746.799988       3.32241988    
   746.900024       3.32241988    
   747.000000       3.32263994    
   747.099976       3.32290006    
   747.200012       3.32337999    
   747.299988       3.32347989    
   747.400024       3.32360005    
   747.500000       3.32389998    
   747.599976       3.32472992    
   747.700012       3.32497001    
   747.799988       3.32522988    
   747.900024       3.32534003    
   748.000000       3.32572007    
   748.099976       3.32581997    
   748.200012       3.32611990    
   748.299988       3.32648993    
   748.400024       3.32687998    
   748.500000       3.32727003    
   748.599976       3.32763004    
   748.700012       3.32786989    
   748.799988       3.32814002    
   748.900024       3.32841992    
   749.000000       3.32901001    
   749.099976       3.32923007    
   749.200012       3.32947993    
   749.299988       3.32955003    
   749.400024       3.32980990    
   749.500000       3.33012009    
   749.599976       3.33027005    
   749.700012       3.33051991    
   749.799988       3.33068991    
   749.900024       3.33084011    
   750.000000       3.33123994    
   750.099976       3.33185005    
   750.200012       3.33220005    
   750.299988       3.33237004    
   750.400024       3.33283997    
   750.500000       3.33313990    
   750.599976       3.33347988    
   750.700012       3.33363008    
   750.799988       3.33384991    
   750.900024       3.33396006    
   751.000000       3.33405995    
   751.099976       3.33442998    
   751.200012       3.33442998    
   751.299988       3.33463001    
   751.400024       3.33463001    
   751.500000       3.33504009    
   751.599976       3.33517003    
   751.700012       3.33550000    
   751.799988       3.33592010    
   751.900024       3.33627009    
   752.000000       3.33652997    
   752.099976       3.33652997    
   752.200012       3.33657002    
   752.299988       3.33723998    
   752.400024       3.33746004    
   752.500000       3.33787990    
   752.599976       3.33807993    
   752.700012       3.33849001    
   752.799988       3.33857012    
   752.900024       3.33878994    
   753.000000       3.33892012    
   753.099976       3.33920002    
   753.200012       3.33945990    
   753.299988       3.33956003    
   753.400024       3.33981991    
   753.500000       3.33999991    
   753.599976       3.34047008    
   753.700012       3.34070992    
   753.799988       3.34123993    
   753.900024       3.34183002    
   754.000000       3.34203005    
   754.099976       3.34224010    
   754.200012       3.34240007    
   754.299988       3.34277010    
   754.400024       3.34283996    
   754.500000       3.34305000    
   754.599976       3.34343004    
   754.700012       3.34354997    
   754.799988       3.34405994    
   754.900024       3.34459996    
   755.000000       3.34471989    
   755.099976       3.34480000    
   755.200012       3.34512997    
   755.299988       3.34530997    
   755.400024       3.34535003    
   755.500000       3.34562993    
   755.599976       3.34564996    
   755.700012       3.34598994    
   755.799988       3.34645009    
   755.900024       3.34668994    
   756.000000       3.34703994    
   756.099976       3.34707999    
   756.200012       3.34712005    
   756.299988       3.34749007    
   756.400024       3.34771991    
   756.500000       3.34799004    
   756.599976       3.34840012    
   756.700012       3.34861994    
   756.799988       3.34904003    
   756.900024       3.34928012    
   757.000000       3.34984994    
   757.099976       3.35008001    
   757.200012       3.35021996    
   757.299988       3.35046005    
   757.400024       3.35072994    
   757.500000       3.35086989    
   757.599976       3.35099006    
   757.700012       3.35099006    
   757.799988       3.35122991    
   757.900024       3.35196996    
   758.000000       3.35231996    
   758.099976       3.35300994    
   758.200012       3.35341001    
   758.299988       3.35359001    
   758.400024       3.35376000    
   758.500000       3.35402989    
   758.599976       3.35455990    
   758.700012       3.35518003    
   758.799988       3.35561991    
   758.900024       3.35571003    
   759.000000       3.35594010    
   759.099976       3.35622001    
   759.200012       3.35658002    
   759.299988       3.35687995    
   759.400024       3.35698009    
   759.500000       3.35731006    
   759.599976       3.35735989    
   759.700012       3.35766006    
   759.799988       3.35789990    
   759.900024       3.35789990    
   760.000000       3.35820007    
   760.099976       3.35827994    
   760.200012       3.35876012    
   760.299988       3.35906005    
   760.400024       3.35933995    
   760.500000       3.35983992    
   760.599976       3.36031008    
   760.700012       3.36063004    
   760.799988       3.36086011    
   760.900024       3.36115003    
   761.000000       3.36139989    
   761.099976       3.36159992    
   761.200012       3.36174989    
   761.299988       3.36201000    
   761.400024       3.36229992    
   761.500000       3.36258006    
   761.599976       3.36268997    
   761.700012       3.36299992    
   761.799988       3.36345005    
   761.900024       3.36379004    
   762.000000       3.36409998    
   762.099976       3.36417007    
   762.200012       3.36441994    
   762.299988       3.36508012    
   762.400024       3.36527991    
   762.500000       3.36549997    
   762.599976       3.36585999    
   762.700012       3.36607003    
   762.799988       3.36617994    
   762.900024       3.36635995    
   763.000000       3.36654997    
   763.099976       3.36701989    
   763.200012       3.36714005    
   763.299988       3.36742997    
   763.400024       3.36778998    
   763.500000       3.36795998    
   763.599976       3.36820006    
   763.700012       3.36839008    
   763.799988       3.36859012    
   763.900024       3.36886001    
   764.000000       3.36905003    
   764.099976       3.36905003    
   764.200012       3.36991000    
   764.299988       3.37027001    
   764.400024       3.37027001    
   764.500000       3.37069988    
   764.599976       3.37087989    
   764.700012       3.37134004    
   764.799988       3.37162995    
   764.900024       3.37168002    
   765.000000       3.37206006    
   765.099976       3.37206006    
   765.200012       3.37263989    
   765.299988       3.37275004    
   765.400024       3.37297010    
   765.500000       3.37360001    
   765.599976       3.37377000    
   765.700012       3.37392998    
   765.799988       3.37431002    
   765.900024       3.37470007    
   766.000000       3.37484002    
   766.099976       3.37525010    
   766.200012       3.37541008    
   766.299988       3.37560010    
   766.400024       3.37624002    
   766.500000       3.37639999    
   766.599976       3.37676001    
   766.700012       3.37701011    
   766.799988       3.37760997    
   766.900024       3.37792993    
   767.000000       3.37813997    
   767.099976       3.37824011    
   767.200012       3.37872005    
   767.299988       3.37919998    
   767.400024       3.37949991    
   767.500000       3.37976003    
   767.599976       3.38025999    
   767.700012       3.38042998    
   767.799988       3.38081002    
   767.900024       3.38121009    
   768.000000       3.38172007    
   768.099976       3.38193989    
   768.200012       3.38222003    
   768.299988       3.38248992    
   768.400024       3.38278008    
   768.500000       3.38293004    
   768.599976       3.38328004    
   768.700012       3.38334990    
   768.799988       3.38368011    
   768.900024       3.38434005    
   769.000000       3.38461995    
   769.099976       3.38468003    
   769.200012       3.38483000    
   769.299988       3.38509011    
   769.400024       3.38547993    
   769.500000       3.38552999    
   769.599976       3.38564992    
   769.700012       3.38618994    
   769.799988       3.38629007    
   769.900024       3.38646007    
   770.000000       3.38698006    
   770.099976       3.38722992    
   770.200012       3.38795996    
   770.299988       3.38827991    
   770.400024       3.38879991    
   770.500000       3.38930988    
   770.599976       3.38945007    
   770.700012       3.39000010    
   770.799988       3.39020991    
   770.900024       3.39033008    
   771.000000       3.39071989    
   771.099976       3.39088011    
   771.200012       3.39103007    
   771.299988       3.39103007    
   771.400024       3.39129996    
   771.500000       3.39200997    
   771.599976       3.39216995    
   771.700012       3.39227009    
   771.799988       3.39257002    
   771.900024       3.39299011    
   772.000000       3.39309001    
   772.099976       3.39353991    
   772.200012       3.39410996    
   772.299988       3.39422989    
   772.400024       3.39454007    
   772.500000       3.39472008    
   772.599976       3.39488006    
   772.700012       3.39508009    
   772.799988       3.39541006    
   772.900024       3.39579010    
   773.000000       3.39600992    
   773.099976       3.39607000    
   773.200012       3.39631009    
   773.299988       3.39670992    
   773.400024       3.39696002    
   773.500000       3.39717007    
   773.599976       3.39720988    
   773.700012       3.39723992    
   773.799988       3.39736009    
   773.900024       3.39767003    
   774.000000       3.39783001    
   774.099976       3.39783001    
   774.200012       3.39848995    
   774.299988       3.39874005    
   774.400024       3.39930010    
   774.500000       3.39995003    
   774.599976       3.40034008    
   774.700012       3.40092993    
   774.799988       3.40092993    
   774.900024       3.40129995    
   775.000000       3.40158010    
   775.099976       3.40164995    
   775.200012       3.40209007    
   775.299988       3.40239000    
   775.400024       3.40248990    
   775.500000       3.40262008    
   775.599976       3.40285993    
   775.700012       3.40316010    
   775.799988       3.40345001    
   775.900024       3.40365005    
   776.000000       3.40404010    
   776.099976       3.40423012    
   776.200012       3.40433002    
   776.299988       3.40475011    
   776.400024       3.40493989    
   776.500000       3.40508008    
   776.599976       3.40563989    
   776.700012       3.40621996    
   776.799988       3.40648007    
   776.900024       3.40682006    
   777.000000       3.40714002    
   777.099976       3.40724993    
   777.200012       3.40767002    
   777.299988       3.40827990    
   777.400024       3.40857005    
   777.500000       3.40889001    
   777.599976       3.40918994    
   777.700012       3.40942001    
   777.799988       3.40964007    
   777.900024       3.41006994    
   778.000000       3.41006994    
   778.099976       3.41037989    
   778.200012       3.41102004    
   778.299988       3.41132998    
   778.400024       3.41166997    
   778.500000       3.41193008    
   778.599976       3.41213989    
   778.700012       3.41246009    
   778.799988       3.41265988    
   778.900024       3.41279006    
   779.000000       3.41300988    
   779.099976       3.41333008    
   779.200012       3.41357994    
   779.299988       3.41364002    
   779.400024       3.41388011    
   779.500000       3.41400003    
   779.599976       3.41409993    
   779.700012       3.41447997    
   779.799988       3.41478992    
   779.900024       3.41514993    
   780.000000       3.41565990    
   780.099976       3.41612005    
   780.200012       3.41641998    
   780.299988       3.41653991    
   780.400024       3.41672993    
   780.500000       3.41703010    
   780.599976       3.41735005    
   780.700012       3.41742992    
   780.799988       3.41756010    
   780.900024       3.41770005    
   781.000000       3.41810989    
   781.099976       3.41811991    
   781.200012       3.41851997    
   781.299988       3.41883993    
   781.400024       3.41891003    
   781.500000       3.41931009    
   781.599976       3.41942000    
   781.700012       3.41965008    
   781.799988       3.42007995    
   781.900024       3.42037010    
   782.000000       3.42065001    
   782.099976       3.42082000    
   782.200012       3.42108989    
   782.299988       3.42126989    
   782.400024       3.42157006    
   782.500000       3.42185998    
   782.599976       3.42193007    
   782.700012       3.42219996    
   782.799988       3.42275000    
   782.900024       3.42321992    
   783.000000       3.42331004    
   783.099976       3.42350006    
   783.200012       3.42370009    
   783.299988       3.42408991    
   783.400024       3.42428994    
   783.500000       3.42440009    
   783.599976       3.42460990    
   783.700012       3.42500997    
   783.799988       3.42539001    
   783.900024       3.42589998    
   784.000000       3.42631006    
   784.099976       3.42635012    
   784.200012       3.42717004    
   784.299988       3.42753005    
   784.400024       3.42795992    
   784.500000       3.42831993    
   784.599976       3.42859006    
   784.700012       3.42904997    
   784.799988       3.42941999    
   784.900024       3.43005991    
   785.000000       3.43027997    
   785.099976       3.43054008    
   785.200012       3.43078995    
   785.299988       3.43146992    
   785.400024       3.43203998    
   785.500000       3.43243003    
   785.599976       3.43269992    
   785.700012       3.43339992    
   785.799988       3.43415999    
   785.900024       3.43441010    
   786.000000       3.43461990    
   786.099976       3.43491006    
   786.200012       3.43531990    
   786.299988       3.43554997    
   786.400024       3.43583989    
   786.500000       3.43625998    
   786.599976       3.43670011    
   786.700012       3.43728995    
   786.799988       3.43745995    
   786.900024       3.43765998    
   787.000000       3.43791008    
   787.099976       3.43846011    
   787.200012       3.43864989    
   787.299988       3.43921995    
   787.400024       3.43934011    
   787.500000       3.43985009    
   787.599976       3.44016004    
   787.700012       3.44056010    
   787.799988       3.44094992    
   787.900024       3.44157004    
   788.000000       3.44181991    
   788.099976       3.44211006    
   788.200012       3.44242001    
   788.299988       3.44274998    
   788.400024       3.44274998    
   788.500000       3.44298005    
   788.599976       3.44353008    
   788.700012       3.44384003    
   788.799988       3.44423008    
   788.900024       3.44441009    
   789.000000       3.44452000    
   789.099976       3.44497991    
   789.200012       3.44541001    
   789.299988       3.44596004    
   789.400024       3.44605994    
   789.500000       3.44633007    
   789.599976       3.44665003    
   789.700012       3.44674993    
   789.799988       3.44745994    
   789.900024       3.44806004    
   790.000000       3.44837999    
   790.099976       3.44875002    
   790.200012       3.44899988    
   790.299988       3.44922996    
   790.400024       3.44948006    
   790.500000       3.44979000    
   790.599976       3.45035005    
   790.700012       3.45105004    
   790.799988       3.45187998    
   790.900024       3.45232010    
   791.000000       3.45239997    
   791.099976       3.45246005    
   791.200012       3.45269990    
   791.299988       3.45274997    
   791.400024       3.45337009    
   791.500000       3.45357990    
   791.599976       3.45386004    
   791.700012       3.45425010    
   791.799988       3.45473003    
   791.900024       3.45497990    
   792.000000       3.45514989    
   792.099976       3.45539999    
   792.200012       3.45569992    
   792.299988       3.45643997    
   792.400024       3.45667005    
   792.500000       3.45681000    
   792.599976       3.45735002    
   792.700012       3.45767999    
   792.799988       3.45782995    
   792.900024       3.45807004    
   793.000000       3.45837998    
   793.099976       3.45896006    
   793.200012       3.45919991    
   793.299988       3.45950007    
   793.400024       3.45955992    
   793.500000       3.46019006    
   793.599976       3.46064997    
   793.700012       3.46093011    
   793.799988       3.46103001    
   793.900024       3.46128011    
   794.000000       3.46139002    
   794.099976       3.46163011    
   794.200012       3.46194005    
   794.299988       3.46227002    
   794.400024       3.46269989    
   794.500000       3.46320009    
   794.599976       3.46374989    
   794.700012       3.46417999    
   794.799988       3.46417999    
   794.900024       3.46441007    
   795.000000       3.46463990    
   795.099976       3.46495008    
   795.200012       3.46516991    
   795.299988       3.46549010    
   795.400024       3.46583009    
   795.500000       3.46607995    
   795.599976       3.46649003    
   795.700012       3.46689010    
   795.799988       3.46689010    
   795.900024       3.46711993    
   796.000000       3.46743989    
   796.099976       3.46772003    
   796.200012       3.46796989    
   796.299988       3.46816993    
   796.400024       3.46825004    
   796.500000       3.46860003    
   796.599976       3.46914005    
   796.700012       3.46935010    
   796.799988       3.46971011    
   796.900024       3.47010994    
   797.000000       3.47047997    
   797.099976       3.47136998    
   797.200012       3.47160006    
   797.299988       3.47186995    
   797.400024       3.47196007    
   797.500000       3.47227001    
   797.599976       3.47247005    
   797.700012       3.47280002    
   797.799988       3.47305989    
   797.900024       3.47362995    
   798.000000       3.47388005    
   798.099976       3.47430992    
   798.200012       3.47484994    
   798.299988       3.47514009    
   798.400024       3.47519994    
   798.500000       3.47532010    
   798.599976       3.47590995    
   798.700012       3.47619009    
   798.799988       3.47665000    
   798.900024       3.47697997    
   799.000000       3.47719002    
   799.099976       3.47736001    
   799.200012       3.47761989    
   799.299988       3.47777009    
   799.400024       3.47826004    
   799.500000       3.47846007    
   799.599976       3.47883010    
   799.700012       3.47973990    
   799.799988       3.47991991    
   799.900024       3.48003006    
   800.000000       3.48073006    
   800.099976       3.48085999    
   800.200012       3.48122001    
   800.299988       3.48150992    
   800.400024       3.48162007    
   800.500000       3.48202991    
   800.599976       3.48210001    
   800.700012       3.48215008    
   800.799988       3.48228002    
   800.900024       3.48306990    
   801.000000       3.48350000    
   801.099976       3.48350000    
   801.200012       3.48371005    
   801.299988       3.48399997    
   801.400024       3.48429990    
   801.500000       3.48443007    
   801.599976       3.48459005    
   801.700012       3.48473001    
   801.799988       3.48504996    
   801.900024       3.48554993    
   802.000000       3.48559999    
   802.099976       3.48576999    
   802.200012       3.48576999    
   802.299988       3.48622990    
   802.400024       3.48637009    
   802.500000       3.48652005    
   802.599976       3.48711991    
   802.700012       3.48723006    
   802.799988       3.48741007    
   802.900024       3.48795009    
   803.000000       3.48817992    
   803.099976       3.48849010    
   803.200012       3.48870993    
   803.299988       3.48921990    
   803.400024       3.48935008    
   803.500000       3.48972011    
   803.599976       3.48990011    
   803.700012       3.49024010    
   803.799988       3.49046993    
   803.900024       3.49060011    
   804.000000       3.49081993    
   804.099976       3.49124002    
   804.200012       3.49158001    
   804.299988       3.49198008    
   804.400024       3.49215007    
   804.500000       3.49224997    
   804.599976       3.49260998    
   804.700012       3.49275994    
   804.799988       3.49323010    
   804.900024       3.49337006    
   805.000000       3.49337006    
   805.099976       3.49386001    
   805.200012       3.49411011    
   805.299988       3.49445009    
   805.400024       3.49482989    
   805.500000       3.49509001    
   805.599976       3.49571991    
   805.700012       3.49654007    
   805.799988       3.49657011    
   805.900024       3.49686003    
   806.000000       3.49748993    
   806.099976       3.49762988    
   806.200012       3.49815011    
   806.299988       3.49870992    
   806.400024       3.49925995    
   806.500000       3.49970007    
   806.599976       3.50012994    
   806.700012       3.50082994    
   806.799988       3.50089002    
   806.900024       3.50129008    
   807.000000       3.50143003    
   807.099976       3.50155997    
   807.200012       3.50172997    
   807.299988       3.50216007    
   807.400024       3.50254011    
   807.500000       3.50352001    
   807.599976       3.50415993    
   807.700012       3.50488997    
   807.799988       3.50553012    
   807.900024       3.50572991    
   808.000000       3.50602007    
   808.099976       3.50657010    
   808.200012       3.50667000    
   808.299988       3.50682998    
   808.400024       3.50692010    
   808.500000       3.50722003    
   808.599976       3.50748992    
   808.700012       3.50752997    
   808.799988       3.50793004    
   808.900024       3.50817990    
   809.000000       3.50848007    
   809.099976       3.50857997    
   809.200012       3.50897002    
   809.299988       3.50932002    
   809.400024       3.50958991    
   809.500000       3.50977993    
   809.599976       3.51032996    
   809.700012       3.51071000    
   809.799988       3.51093006    
   809.900024       3.51097012    
   810.000000       3.51143003    
   810.099976       3.51167011    
   810.200012       3.51199007    
   810.299988       3.51233006    
   810.400024       3.51278996    
   810.500000       3.51278996    
   810.599976       3.51293993    
   810.700012       3.51318002    
   810.799988       3.51368999    
   810.900024       3.51368999    
   811.000000       3.51423001    
   811.099976       3.51464009    
   811.200012       3.51488996    
   811.299988       3.51502991    
   811.400024       3.51512003    
   811.500000       3.51540995    
   811.599976       3.51565003    
   811.700012       3.51575994    
   811.799988       3.51655006    
   811.900024       3.51666999    
   812.000000       3.51694989    
   812.099976       3.51712990    
   812.200012       3.51787996    
   812.299988       3.51811004    
   812.400024       3.51830006    
   812.500000       3.51883006    
   812.599976       3.51892996    
   812.700012       3.51959991    
   812.799988       3.52022004    
   812.900024       3.52031994    
   813.000000       3.52074003    
   813.099976       3.52086997    
   813.200012       3.52100992    
   813.299988       3.52133989    
   813.400024       3.52144003    
   813.500000       3.52185011    
   813.599976       3.52193999    
   813.700012       3.52217007    
   813.799988       3.52231002    
   813.900024       3.52248001    
   814.000000       3.52279997    
   814.099976       3.52302003    
   814.200012       3.52331996    
   814.299988       3.52351999    
   814.400024       3.52380991    
   814.500000       3.52435994    
   814.599976       3.52450991    
   814.700012       3.52479005    
   814.799988       3.52496004    
   814.900024       3.52508998    
   815.000000       3.52548003    
   815.099976       3.52590990    
   815.200012       3.52619004    
   815.299988       3.52655005    
   815.400024       3.52699995    
   815.500000       3.52739000    
   815.599976       3.52803993    
   815.700012       3.52836990    
   815.799988       3.52892995    
   815.900024       3.52921009    
   816.000000       3.53010011    
   816.099976       3.53048992    
   816.200012       3.53105998    
   816.299988       3.53130007    
   816.400024       3.53157997    
   816.500000       3.53169990    
   816.599976       3.53196001    
   816.700012       3.53196001    
   816.799988       3.53249002    
   816.900024       3.53290009    
   817.000000       3.53310990    
   817.099976       3.53320003    
   817.200012       3.53338003    
   817.299988       3.53366995    
   817.400024       3.53457999    
   817.500000       3.53477001    
   817.599976       3.53491998    
   817.700012       3.53522992    
   817.799988       3.53568006    
   817.900024       3.53595996    
   818.000000       3.53624010    
   818.099976       3.53656006    
   818.200012       3.53669000    
   818.299988       3.53688002    
   818.400024       3.53708005    
   818.500000       3.53742003    
   818.599976       3.53786993    
   818.700012       3.53810000    
   818.799988       3.53853989    
   818.900024       3.53884006    
   819.000000       3.53898001    
   819.099976       3.53927994    
   819.200012       3.53969002    
   819.299988       3.54005003    
   819.400024       3.54036999    
   819.500000       3.54052997    
   819.599976       3.54084992    
   819.700012       3.54091001    
   819.799988       3.54127002    
   819.900024       3.54162002    
   820.000000       3.54179001    
   820.099976       3.54239011    
   820.200012       3.54254007    
   820.299988       3.54292989    
   820.400024       3.54343009    
   820.500000       3.54355001    
   820.599976       3.54379010    
   820.700012       3.54418993    
   820.799988       3.54463005    
   820.900024       3.54532003    
   821.000000       3.54560995    
   821.099976       3.54607010    
   821.200012       3.54626012    
   821.299988       3.54673004    
   821.400024       3.54695010    
   821.500000       3.54745007    
   821.599976       3.54748988    
   821.700012       3.54786992    
   821.799988       3.54786992    
   821.900024       3.54806995    
   822.000000       3.54835010    
   822.099976       3.54854989    
   822.200012       3.54876995    
   822.299988       3.54886007    
   822.400024       3.54908991    
   822.500000       3.54930997    
   822.599976       3.54963994    
   822.700012       3.54988003    
   822.799988       3.55012989    
   822.900024       3.55036998    
   823.000000       3.55058002    
   823.099976       3.55110002    
   823.200012       3.55117989    
   823.299988       3.55134010    
   823.400024       3.55225992    
   823.500000       3.55277991    
   823.599976       3.55290008    
   823.700012       3.55305004    
   823.799988       3.55325007    
   823.900024       3.55373001    
   824.000000       3.55418992    
   824.099976       3.55439997    
   824.200012       3.55454993    
   824.299988       3.55490994    
   824.400024       3.55518007    
   824.500000       3.55552006    
   824.599976       3.55575991    
   824.700012       3.55605006    
   824.799988       3.55616999    
   824.900024       3.55643010    
   825.000000       3.55659008    
   825.099976       3.55685997    
   825.200012       3.55700994    
   825.299988       3.55747008    
   825.400024       3.55747008    
   825.500000       3.55773997    
   825.599976       3.55773997    
   825.700012       3.55784988    
   825.799988       3.55815005    
   825.900024       3.55854988    
   826.000000       3.55876994    
   826.099976       3.55890012    
   826.200012       3.55915999    
   826.299988       3.55942988    
   826.400024       3.55954003    
   826.500000       3.55977988    
   826.599976       3.56011009    
   826.700012       3.56075001    
   826.799988       3.56100988    
   826.900024       3.56100988    
   827.000000       3.56147003    
   827.099976       3.56171989    
   827.200012       3.56171989    
   827.299988       3.56201005    
   827.400024       3.56223989    
   827.500000       3.56280994    
   827.599976       3.56357002    
   827.700012       3.56399012    
   827.799988       3.56415009    
   827.900024       3.56447005    
   828.000000       3.56489992    
   828.099976       3.56496000    
   828.200012       3.56514001    
   828.299988       3.56542993    
   828.400024       3.56578994    
   828.500000       3.56585002    
   828.599976       3.56613994    
   828.700012       3.56661010    
   828.799988       3.56689000    
   828.900024       3.56737995    
   829.000000       3.56816006    
   829.099976       3.56839991    
   829.200012       3.56890988    
   829.299988       3.56937003    
   829.400024       3.56938004    
   829.500000       3.56976008    
   829.599976       3.57015991    
   829.700012       3.57042003    
   829.799988       3.57047009    
   829.900024       3.57108998    
   830.000000       3.57134008    
   830.099976       3.57156992    
   830.200012       3.57177997    
   830.299988       3.57186007    
   830.400024       3.57219005    
   830.500000       3.57274008    
   830.599976       3.57281995    
   830.700012       3.57328010    
   830.799988       3.57349992    
   830.900024       3.57398009    
   831.000000       3.57404995    
   831.099976       3.57484007    
   831.200012       3.57533002    
   831.299988       3.57564998    
   831.400024       3.57589006    
   831.500000       3.57605004    
   831.599976       3.57647991    
   831.700012       3.57648993    
   831.799988       3.57709002    
   831.900024       3.57779002    
   832.000000       3.57813001    
   832.099976       3.57835007    
   832.200012       3.57846999    
   832.299988       3.57894993    
   832.400024       3.57931995    
   832.500000       3.57944989    
   832.599976       3.58009005    
   832.700012       3.58009005    
   832.799988       3.58047009    
   832.900024       3.58054996    
   833.000000       3.58066010    
   833.099976       3.58076000    
   833.200012       3.58123994    
   833.299988       3.58138990    
   833.400024       3.58194995    
   833.500000       3.58242989    
   833.599976       3.58256006    
   833.700012       3.58283997    
   833.799988       3.58300996    
   833.900024       3.58313990    
   834.000000       3.58377004    
   834.099976       3.58383989    
   834.200012       3.58398008    
   834.299988       3.58501005    
   834.400024       3.58521008    
   834.500000       3.58542991    
   834.599976       3.58563995    
   834.700012       3.58575010    
   834.799988       3.58583999    
   834.900024       3.58583999    
   835.000000       3.58609009    
   835.099976       3.58648992    
   835.200012       3.58658004    
   835.299988       3.58705997    
   835.400024       3.58722997    
   835.500000       3.58735991    
   835.599976       3.58770990    
   835.700012       3.58790994    
   835.799988       3.58790994    
   835.900024       3.58849001    
   836.000000       3.58896995    
   836.099976       3.58912992    
   836.200012       3.58966994    
   836.299988       3.59009004    
   836.400024       3.59064007    
   836.500000       3.59084010    
   836.599976       3.59104991    
   836.700012       3.59134007    
   836.799988       3.59162998    
   836.900024       3.59171009    
   837.000000       3.59191990    
   837.099976       3.59233999    
   837.200012       3.59258008    
   837.299988       3.59271002    
   837.400024       3.59336996    
   837.500000       3.59397006    
   837.599976       3.59397006    
   837.700012       3.59426999    
   837.799988       3.59448004    
   837.900024       3.59502006    
   838.000000       3.59519005    
   838.099976       3.59555006    
   838.200012       3.59564996    
   838.299988       3.59609008    
   838.400024       3.59635997    
   838.500000       3.59653997    
   838.599976       3.59697008    
   838.700012       3.59724998    
   838.799988       3.59752989    
   838.900024       3.59790993    
   839.000000       3.59809995    
   839.099976       3.59837008    
   839.200012       3.59887004    
   839.299988       3.59897995    
   839.400024       3.59912992    
   839.500000       3.59970999    
   839.599976       3.59986997    
   839.700012       3.60027003    
   839.799988       3.60036993    
   839.900024       3.60047007    
   840.000000       3.60070992    
   840.099976       3.60118008    
   840.200012       3.60151005    
   840.299988       3.60174990    
   840.400024       3.60202003    
   840.500000       3.60205007    
   840.599976       3.60254002    
   840.700012       3.60278010    
   840.799988       3.60296988    
   840.900024       3.60329008    
   841.000000       3.60368991    
   841.099976       3.60413003    
   841.200012       3.60447001    
   841.299988       3.60447001    
   841.400024       3.60489988    
   841.500000       3.60520005    
   841.599976       3.60564995    
   841.700012       3.60584998    
   841.799988       3.60604000    
   841.900024       3.60616994    
   842.000000       3.60630989    
   842.099976       3.60636997    
   842.200012       3.60653996    
   842.299988       3.60669994    
   842.400024       3.60698009    
   842.500000       3.60736990    
   842.599976       3.60797000    
   842.700012       3.60810995    
   842.799988       3.60810995    
   842.900024       3.60823011    
   843.000000       3.60865998    
   843.099976       3.60880995    
   843.200012       3.60918999    
   843.299988       3.60921001    
   843.400024       3.60944009    
   843.500000       3.60960007    
   843.599976       3.60975003    
   843.700012       3.61000991    
   843.799988       3.61030006    
   843.900024       3.61048007    
   844.000000       3.61101007    
   844.099976       3.61133003    
   844.200012       3.61166000    
   844.299988       3.61166000    
   844.400024       3.61214995    
   844.500000       3.61228991    
   844.599976       3.61260009    
   844.700012       3.61318994    
   844.799988       3.61339998    
   844.900024       3.61365008    
   845.000000       3.61402988    
   845.099976       3.61431003    
   845.200012       3.61470008    
   845.299988       3.61514997    
   845.400024       3.61527991    
   845.500000       3.61558008    
   845.599976       3.61564994    
   845.700012       3.61593008    
   845.799988       3.61624002    
   845.900024       3.61647010    
   846.000000       3.61658001    
   846.099976       3.61700010    
   846.200012       3.61771989    
   846.299988       3.61777997    
   846.400024       3.61798000    
   846.500000       3.61806011    
   846.599976       3.61824012    
   846.700012       3.61851001    
   846.799988       3.61897993    
   846.900024       3.61942005    
   847.000000       3.61962008    
   847.099976       3.61983991    
   847.200012       3.61996007    
   847.299988       3.62049007    
   847.400024       3.62082005    
   847.500000       3.62099004    
   847.599976       3.62128997    
   847.700012       3.62165999    
   847.799988       3.62192988    
   847.900024       3.62208009    
   848.000000       3.62233996    
   848.099976       3.62273002    
   848.200012       3.62273002    
   848.299988       3.62299991    
   848.400024       3.62315011    
   848.500000       3.62354994    
   848.599976       3.62385011    
   848.700012       3.62418008    
   848.799988       3.62440991    
   848.900024       3.62476993    
   849.000000       3.62519002    
   849.099976       3.62550998    
   849.200012       3.62562990    
   849.299988       3.62606001    
   849.400024       3.62679005    
   849.500000       3.62708998    
   849.599976       3.62722993    
   849.700012       3.62741995    
   849.799988       3.62753010    
   849.900024       3.62786007    
   850.000000       3.62818003    
   850.099976       3.62830997    
   850.200012       3.62840009    
   850.299988       3.62855005    
   850.400024       3.62890005    
   850.500000       3.62905002    
   850.599976       3.62933993    
   850.700012       3.62963009    
   850.799988       3.62995005    
   850.900024       3.63009000    
   851.000000       3.63040996    
   851.099976       3.63050008    
   851.200012       3.63083005    
   851.299988       3.63101006    
   851.400024       3.63152003    
   851.500000       3.63181996    
   851.599976       3.63217998    
   851.700012       3.63269997    
   851.799988       3.63309002    
   851.900024       3.63333011    
   852.000000       3.63379002    
   852.099976       3.63388991    
   852.200012       3.63420010    
   852.299988       3.63436007    
   852.400024       3.63489008    
   852.500000       3.63538003    
   852.599976       3.63538003    
   852.700012       3.63575006    
   852.799988       3.63577008    
   852.900024       3.63632989    
   853.000000       3.63635993    
   853.099976       3.63661003    
   853.200012       3.63730001    
   853.299988       3.63736010    
   853.400024       3.63787007    
   853.500000       3.63840008    
   853.599976       3.63848996    
   853.700012       3.63895011    
   853.799988       3.63907003    
   853.900024       3.63917994    
   854.000000       3.63950992    
   854.099976       3.63954997    
   854.200012       3.63983011    
   854.299988       3.63990998    
   854.400024       3.64000010    
   854.500000       3.64028001    
   854.599976       3.64070010    
   854.700012       3.64100003    
   854.799988       3.64105010    
   854.900024       3.64126992    
   855.000000       3.64153004    
   855.099976       3.64169002    
   855.200012       3.64208007    
   855.299988       3.64242005    
   855.400024       3.64274001    
   855.500000       3.64299011    
   855.599976       3.64331007    
   855.700012       3.64349008    
   855.799988       3.64393997    
   855.900024       3.64401007    
   856.000000       3.64420009    
   856.099976       3.64456010    
   856.200012       3.64484000    
   856.299988       3.64525008    
   856.400024       3.64532995    
   856.500000       3.64545012    
   856.599976       3.64621997    
   856.700012       3.64672995    
   856.799988       3.64693999    
   856.900024       3.64723992    
   857.000000       3.64757991    
   857.099976       3.64773011    
   857.200012       3.64785004    
   857.299988       3.64818001    
   857.400024       3.64818001    
   857.500000       3.64845991    
   857.599976       3.64877009    
   857.700012       3.64909005    
   857.799988       3.64981008    
   857.900024       3.65020990    
   858.000000       3.65029001    
   858.099976       3.65036011    
   858.200012       3.65041995    
   858.299988       3.65046000    
   858.400024       3.65134001    
   858.500000       3.65161991    
   858.599976       3.65223002    
   858.700012       3.65235996    
   858.799988       3.65270996    
   858.900024       3.65282011    
   859.000000       3.65300012    
   859.099976       3.65314007    
   859.200012       3.65346003    
   859.299988       3.65362000    
   859.400024       3.65412998    
   859.500000       3.65475011    
   859.599976       3.65486002    
   859.700012       3.65497994    
   859.799988       3.65523005    
   859.900024       3.65544009    
   860.000000       3.65598011    
   860.099976       3.65631008    
   860.200012       3.65660000    
   860.299988       3.65676999    
   860.400024       3.65689993    
   860.500000       3.65796995    
   860.599976       3.65952992    
   860.700012       3.65989995    
   860.799988       3.66017008    
   860.900024       3.66055989    
   861.000000       3.66071010    
   861.099976       3.66086006    
   861.200012       3.66122007    
   861.299988       3.66132998    
   861.400024       3.66155005    
   861.500000       3.66190004    
   861.599976       3.66206002    
   861.700012       3.66216993    
   861.799988       3.66297007    
   861.900024       3.66334009    
   862.000000       3.66356993    
   862.099976       3.66368008    
   862.200012       3.66383004    
   862.299988       3.66389990    
   862.400024       3.66441989    
   862.500000       3.66466999    
   862.599976       3.66476989    
   862.700012       3.66494012    
   862.799988       3.66524005    
   862.900024       3.66558003    
   863.000000       3.66579008    
   863.099976       3.66600990    
   863.200012       3.66698003    
   863.299988       3.66743994    
   863.400024       3.66750002    
   863.500000       3.66770005    
   863.599976       3.66824007    
   863.700012       3.66855001    
   863.799988       3.66872001    
   863.900024       3.66903996    
   864.000000       3.66968012    
   864.099976       3.67014003    
   864.200012       3.67022991    
   864.299988       3.67073011    
   864.400024       3.67097998    
   864.500000       3.67128992    
   864.599976       3.67153001    
   864.700012       3.67173004    
   864.799988       3.67196989    
   864.900024       3.67208004    
   865.000000       3.67264009    
   865.099976       3.67308998    
   865.200012       3.67326999    
   865.299988       3.67350006    
   865.400024       3.67355990    
   865.500000       3.67414999    
   865.599976       3.67448997    
   865.700012       3.67492008    
   865.799988       3.67514992    
   865.900024       3.67587996    
   866.000000       3.67610002    
   866.099976       3.67624998    
   866.200012       3.67663002    
   866.299988       3.67673993    
   866.400024       3.67720008    
   866.500000       3.67742991    
   866.599976       3.67793989    
   866.700012       3.67814994    
   866.799988       3.67846990    
   866.900024       3.67867994    
   867.000000       3.67876005    
   867.099976       3.67919993    
   867.200012       3.67949009    
   867.299988       3.67970991    
   867.400024       3.68046999    
   867.500000       3.68091989    
   867.599976       3.68126011    
   867.700012       3.68151999    
   867.799988       3.68181992    
   867.900024       3.68255997    
   868.000000       3.68270993    
   868.099976       3.68278003    
   868.200012       3.68317008    
   868.299988       3.68327999    
   868.400024       3.68341994    
   868.500000       3.68371010    
   868.599976       3.68393993    
   868.700012       3.68462992    
   868.799988       3.68480992    
   868.900024       3.68514991    
   869.000000       3.68563008    
   869.099976       3.68595004    
   869.200012       3.68650007    
   869.299988       3.68683004    
   869.400024       3.68683004    
   869.500000       3.68729997    
   869.599976       3.68744993    
   869.700012       3.68765998    
   869.799988       3.68817997    
   869.900024       3.68824005    
   870.000000       3.68844008    
   870.099976       3.68853998    
   870.200012       3.68891001    
   870.299988       3.68891001    
   870.400024       3.68920994    
   870.500000       3.68951988    
   870.599976       3.68990993    
   870.700012       3.69020009    
   870.799988       3.69068003    
   870.900024       3.69126010    
   871.000000       3.69157004    
   871.099976       3.69197989    
   871.200012       3.69239998    
   871.299988       3.69282007    
   871.400024       3.69301009    
   871.500000       3.69324994    
   871.599976       3.69374990    
   871.700012       3.69393992    
   871.799988       3.69408011    
   871.900024       3.69430995    
   872.000000       3.69455004    
   872.099976       3.69499993    
   872.200012       3.69531012    
   872.299988       3.69576001    
   872.400024       3.69596004    
   872.500000       3.69624996    
   872.599976       3.69659996    
   872.700012       3.69763994    
   872.799988       3.69773006    
   872.900024       3.69793010    
   873.000000       3.69918990    
   873.099976       3.69985008    
   873.200012       3.70026994    
   873.299988       3.70036006    
   873.400024       3.70062995    
   873.500000       3.70130992    
   873.599976       3.70170999    
   873.700012       3.70187998    
   873.799988       3.70232010    
   873.900024       3.70300007    
   874.000000       3.70330000    
   874.099976       3.70369005    
   874.200012       3.70391011    
   874.299988       3.70418000    
   874.400024       3.70436001    
   874.500000       3.70498991    
   874.599976       3.70563006    
   874.700012       3.70599008    
   874.799988       3.70625997    
   874.900024       3.70669007    
   875.000000       3.70695996    
   875.099976       3.70729995    
   875.200012       3.70764995    
   875.299988       3.70834994    
   875.400024       3.70858002    
   875.500000       3.70874000    
   875.599976       3.70875001    
   875.700012       3.70907998    
   875.799988       3.70977998    
   875.900024       3.71025991    
   876.000000       3.71053004    
   876.099976       3.71085000    
   876.200012       3.71105003    
   876.299988       3.71128011    
   876.400024       3.71200991    
   876.500000       3.71210003    
   876.599976       3.71271992    
   876.700012       3.71323991    
   876.799988       3.71332002    
   876.900024       3.71379995    
   877.000000       3.71478009    
   877.099976       3.71479988    
   877.200012       3.71526003    
   877.299988       3.71571994    
   877.400024       3.71587992    
   877.500000       3.71612000    
   877.599976       3.71685004    
   877.700012       3.71728992    
   877.799988       3.71728992    
   877.900024       3.71783996    
   878.000000       3.71801996    
   878.099976       3.71851993    
   878.200012       3.71912003    
   878.299988       3.71958995    
   878.400024       3.71978998    
   878.500000       3.72006011    
   878.599976       3.72046995    
   878.700012       3.72083998    
   878.799988       3.72104001    
   878.900024       3.72124004    
   879.000000       3.72124004    
   879.099976       3.72168994    
   879.200012       3.72226000    
   879.299988       3.72279000    
   879.400024       3.72338009    
   879.500000       3.72373009    
   879.599976       3.72403002    
   879.700012       3.72422004    
   879.799988       3.72433996    
   879.900024       3.72472000    
   880.000000       3.72550988    
   880.099976       3.72550988    
   880.200012       3.72568011    
   880.299988       3.72599006    
   880.400024       3.72627997    
   880.500000       3.72660995    
   880.599976       3.72701001    
   880.700012       3.72739005    
   880.799988       3.72753000    
   880.900024       3.72865009    
   881.000000       3.72904992    
   881.099976       3.72904992    
   881.200012       3.72948003    
   881.299988       3.72954988    
   881.400024       3.72976995    
   881.500000       3.72988009    
   881.599976       3.73017001    
   881.700012       3.73047996    
   881.799988       3.73089004    
   881.900024       3.73116994    
   882.000000       3.73160005    
   882.099976       3.73182011    
   882.200012       3.73203993    
   882.299988       3.73264003    
   882.400024       3.73278999    
   882.500000       3.73297000    
   882.599976       3.73379993    
   882.700012       3.73406005    
   882.799988       3.73447990    
   882.900024       3.73490000    
   883.000000       3.73526001    
   883.099976       3.73551011    
   883.200012       3.73578000    
   883.299988       3.73638010    
   883.400024       3.73659992    
   883.500000       3.73697996    
   883.599976       3.73734999    
   883.700012       3.73754001    
   883.799988       3.73787999    
   883.900024       3.73827004    
   884.000000       3.73896003    
   884.099976       3.73932004    
   884.200012       3.73972988    
   884.299988       3.74009991    
   884.400024       3.74037004    
   884.500000       3.74066997    
   884.599976       3.74095988    
   884.700012       3.74124002    
   884.799988       3.74137998    
   884.900024       3.74150991    
   885.000000       3.74173999    
   885.099976       3.74212003    
   885.200012       3.74236012    
   885.299988       3.74277997    
   885.400024       3.74312997    
   885.500000       3.74359989    
   885.599976       3.74398994    
   885.700012       3.74441004    
   885.799988       3.74515009    
   885.900024       3.74559999    
   886.000000       3.74600005    
   886.099976       3.74640012    
   886.200012       3.74720001    
   886.299988       3.74731994    
   886.400024       3.74751997    
   886.500000       3.74772000    
   886.599976       3.74799991    
   886.700012       3.74848008    
   886.799988       3.74901009    
   886.900024       3.74912000    
   887.000000       3.74977994    
   887.099976       3.74998999    
   887.200012       3.75023007    
   887.299988       3.75063992    
   887.400024       3.75090003    
   887.500000       3.75121999    
   887.599976       3.75164008    
   887.700012       3.75223994    
   887.799988       3.75258994    
   887.900024       3.75283003    
   888.000000       3.75302005    
   888.099976       3.75393009    
   888.200012       3.75397992    
   888.299988       3.75415993    
   888.400024       3.75437999    
   888.500000       3.75457001    
   888.599976       3.75486994    
   888.700012       3.75503993    
   888.799988       3.75555992    
   888.900024       3.75574994    
   889.000000       3.75624990    
   889.099976       3.75627995    
   889.200012       3.75668001    
   889.299988       3.75722003    
   889.400024       3.75780010    
   889.500000       3.75798988    
   889.599976       3.75857997    
   889.700012       3.75906992    
   889.799988       3.75927997    
   889.900024       3.75939012    
   890.000000       3.75957990    
   890.099976       3.75988007    
   890.200012       3.76055002    
   890.299988       3.76091003    
   890.400024       3.76125002    
   890.500000       3.76189995    
   890.599976       3.76208997    
   890.700012       3.76235008    
   890.799988       3.76255989    
   890.900024       3.76287007    
   891.000000       3.76353002    
   891.099976       3.76387000    
   891.200012       3.76441002    
   891.299988       3.76459002    
   891.400024       3.76497006    
   891.500000       3.76510000    
   891.599976       3.76546001    
   891.700012       3.76590991    
   891.799988       3.76590991    
   891.900024       3.76633000    
   892.000000       3.76645994    
   892.099976       3.76675010    
   892.200012       3.76712990    
   892.299988       3.76752996    
   892.400024       3.76788998    
   892.500000       3.76818991    
   892.599976       3.76852989    
   892.700012       3.76901007    
   892.799988       3.76922011    
   892.900024       3.77025008    
   893.000000       3.77038002    
   893.099976       3.77099991    
   893.200012       3.77109003    
   893.299988       3.77117991    
   893.400024       3.77207994    
   893.500000       3.77224994    
   893.599976       3.77260995    
   893.700012       3.77316999    
   893.799988       3.77316999    
   893.900024       3.77374005    
   894.000000       3.77425003    
   894.099976       3.77456999    
   894.200012       3.77472997    
   894.299988       3.77548003    
   894.400024       3.77571011    
   894.500000       3.77640009    
   894.599976       3.77707005    
   894.700012       3.77721000    
   894.799988       3.77780008    
   894.900024       3.77823997    
   895.000000       3.77873993    
   895.099976       3.77873993    
   895.200012       3.77903008    
   895.299988       3.77934003    
   895.400024       3.77952003    
   895.500000       3.77978992    
   895.599976       3.78009009    
   895.700012       3.78061008    
   895.799988       3.78081989    
   895.900024       3.78108001    
   896.000000       3.78139997    
   896.099976       3.78153992    
   896.200012       3.78193998    
   896.299988       3.78227997    
   896.400024       3.78267002    
   896.500000       3.78334999    
   896.599976       3.78367996    
   896.700012       3.78403997    
   896.799988       3.78513002    
   896.900024       3.78544998    
   897.000000       3.78607011    
   897.099976       3.78666997    
   897.200012       3.78708005    
   897.299988       3.78731990    
   897.400024       3.78765011    
   897.500000       3.78770995    
   897.599976       3.78882003    
   897.700012       3.78903008    
   897.799988       3.78928995    
   897.900024       3.78935003    
   898.000000       3.79007006    
   898.099976       3.79026008    
   898.200012       3.79052997    
   898.299988       3.79115009    
   898.400024       3.79144001    
   898.500000       3.79183006    
   898.599976       3.79209995    
   898.700012       3.79226995    
   898.799988       3.79342008    
   898.900024       3.79370999    
   899.000000       3.79456997    
   899.099976       3.79505992    
   899.200012       3.79553008    
   899.299988       3.79575992    
   899.400024       3.79610991    
   899.500000       3.79625010    
   899.599976       3.79708004    
   899.700012       3.79731989    
   899.799988       3.79767990    
   899.900024       3.79818010    
   900.000000       3.79887009    
   900.099976       3.79912996    
   900.200012       3.79977989    
   900.299988       3.80029988    
   900.400024       3.80059004    
   900.500000       3.80082989    
   900.599976       3.80211997    
   900.700012       3.80287004    
   900.799988       3.80363989    
   900.900024       3.80377007    
   901.000000       3.80385995    
   901.099976       3.80422997    
   901.200012       3.80530000    
   901.299988       3.80592990    
   901.400024       3.80653000    
   901.500000       3.80653000    
   901.599976       3.80700994    
   901.700012       3.80729008    
   901.799988       3.80756998    
   901.900024       3.80790997    
   902.000000       3.80813003    
   902.099976       3.80862999    
   902.200012       3.80925989    
   902.299988       3.80995011    
   902.400024       3.81026006    
   902.500000       3.81068993    
   902.599976       3.81090999    
   902.700012       3.81116009    
   902.799988       3.81160998    
   902.900024       3.81185007    
   903.000000       3.81253004    
   903.099976       3.81303000    
   903.200012       3.81339002    
   903.299988       3.81360006    
   903.400024       3.81438994    
   903.500000       3.81438994    
   903.599976       3.81472993    
   903.700012       3.81502008    
   903.799988       3.81523991    
   903.900024       3.81555009    
   904.000000       3.81576991    
   904.099976       3.81634998    
   904.200012       3.81681991    
   904.299988       3.81718993    
   904.400024       3.81781006    
   904.500000       3.81829000    
   904.599976       3.81912994    
   904.700012       3.81970000    
   904.799988       3.82024002    
   904.900024       3.82101989    
   905.000000       3.82172990    
   905.099976       3.82228994    
   905.200012       3.82243991    
   905.299988       3.82268000    
   905.400024       3.82350993    
   905.500000       3.82379007    
   905.599976       3.82417011    
   905.700012       3.82436991    
   905.799988       3.82479000    
   905.900024       3.82517004    
   906.000000       3.82545996    
   906.099976       3.82565999    
   906.200012       3.82631993    
   906.299988       3.82640004    
   906.400024       3.82657003    
   906.500000       3.82692003    
   906.599976       3.82692003    
   906.700012       3.82718992    
   906.799988       3.82772994    
   906.900024       3.82795000    
   907.000000       3.82906008    
   907.099976       3.82921004    
   907.200012       3.82928991    
   907.299988       3.82964993    
   907.400024       3.82982993    
   907.500000       3.83082008    
   907.599976       3.83089995    
   907.700012       3.83112001    
   907.799988       3.83159995    
   907.900024       3.83205009    
   908.000000       3.83295989    
   908.099976       3.83376002    
   908.200012       3.83419991    
   908.299988       3.83446002    
   908.400024       3.83472991    
   908.500000       3.83540010    
   908.599976       3.83583999    
   908.700012       3.83598995    
   908.799988       3.83620000    
   908.900024       3.83673000    
   909.000000       3.83676004    
   909.099976       3.83737993    
   909.200012       3.83769989    
   909.299988       3.83834004    
   909.400024       3.83867002    
   909.500000       3.83930993    
   909.599976       3.83954000    
   909.700012       3.83982992    
   909.799988       3.84033990    
   909.900024       3.84083009    
   910.000000       3.84145999    
   910.099976       3.84239006    
   910.200012       3.84259009    
   910.299988       3.84299994    
   910.400024       3.84334993    
   910.500000       3.84353995    
   910.599976       3.84438992    
   910.700012       3.84481001    
   910.799988       3.84506011    
   910.900024       3.84516001    
   911.000000       3.84572005    
   911.099976       3.84645009    
   911.200012       3.84699988    
   911.299988       3.84705997    
   911.400024       3.84753990    
   911.500000       3.84792995    
   911.599976       3.84830999    
   911.700012       3.84892011    
   911.799988       3.84927011    
   911.900024       3.84979010    
   912.000000       3.85010004    
   912.099976       3.85085011    
   912.200012       3.85123992    
   912.299988       3.85169005    
   912.400024       3.85229993    
   912.500000       3.85262990    
   912.599976       3.85297990    
   912.700012       3.85319996    
   912.799988       3.85349989    
   912.900024       3.85390997    
   913.000000       3.85432005    
   913.099976       3.85470009    
   913.200012       3.85510993    
   913.299988       3.85565996    
   913.400024       3.85609007    
   913.500000       3.85690999    
   913.599976       3.85740995    
   913.700012       3.85778999    
   913.799988       3.85835004    
   913.900024       3.85853004    
   914.000000       3.85911012    
   914.099976       3.85945010    
   914.200012       3.86006999    
   914.299988       3.86069012    
   914.400024       3.86089993    
   914.500000       3.86121988    
   914.599976       3.86158991    
   914.700012       3.86209989    
   914.799988       3.86244011    
   914.900024       3.86279011    
   915.000000       3.86301994    
   915.099976       3.86326003    
   915.200012       3.86387992    
   915.299988       3.86431003    
   915.400024       3.86456990    
   915.500000       3.86515999    
   915.599976       3.86574006    
   915.700012       3.86651993    
   915.799988       3.86677003    
   915.900024       3.86758995    
   916.000000       3.86873007    
   916.099976       3.86949992    
   916.200012       3.87010002    
   916.299988       3.87020993    
   916.400024       3.87064004    
   916.500000       3.87131000    
   916.599976       3.87169003    
   916.700012       3.87208009    
   916.799988       3.87216997    
   916.900024       3.87278008    
   917.000000       3.87315989    
   917.099976       3.87351990    
   917.200012       3.87389994    
   917.299988       3.87439990    
   917.400024       3.87455010    
   917.500000       3.87455010    
   917.599976       3.87551999    
   917.700012       3.87599993    
   917.799988       3.87619996    
   917.900024       3.87634993    
   918.000000       3.87770009    
   918.099976       3.87821007    
   918.200012       3.87887001    
   918.299988       3.87961006    
   918.400024       3.88009000    
   918.500000       3.88033009    
   918.599976       3.88060999    
   918.700012       3.88087010    
   918.799988       3.88154006    
   918.900024       3.88154006    
   919.000000       3.88185000    
   919.099976       3.88213992    
   919.200012       3.88287997    
   919.299988       3.88353992    
   919.400024       3.88380003    
   919.500000       3.88440990    
   919.599976       3.88468003    
   919.700012       3.88539004    
   919.799988       3.88587999    
   919.900024       3.88615990    
   920.000000       3.88646007    
   920.099976       3.88679004    
   920.200012       3.88785005    
   920.299988       3.88800001    
   920.400024       3.88824010    
   920.500000       3.88840008    
   920.599976       3.88885999    
   920.700012       3.88959002    
   920.799988       3.88973999    
   920.900024       3.89023995    
   921.000000       3.89078999    
   921.099976       3.89099002    
   921.200012       3.89179993    
   921.299988       3.89193010    
   921.400024       3.89222002    
   921.500000       3.89299011    
   921.599976       3.89341998    
   921.700012       3.89411998    
   921.799988       3.89468002    
   921.900024       3.89510989    
   922.000000       3.89535999    
   922.099976       3.89574003    
   922.200012       3.89584994    
   922.299988       3.89627004    
   922.400024       3.89651990    
   922.500000       3.89670992    
   922.599976       3.89708996    
   922.700012       3.89753008    
   922.799988       3.89795995    
   922.900024       3.89865994    
   923.000000       3.89918995    
   923.099976       3.89958000    
   923.200012       3.90016007    
   923.299988       3.90047002    
   923.400024       3.90078998    
   923.500000       3.90142012    
   923.599976       3.90160990    
   923.700012       3.90190005    
   923.799988       3.90211010    
   923.900024       3.90243006    
   924.000000       3.90354991    
   924.099976       3.90389991    
   924.200012       3.90418005    
   924.299988       3.90455008    
   924.400024       3.90494990    
   924.500000       3.90531993    
   924.599976       3.90588999    
   924.700012       3.90655994    
   924.799988       3.90718007    
   924.900024       3.90760994    
   925.000000       3.90776992    
   925.099976       3.90823007    
   925.200012       3.90891004    
   925.299988       3.90941000    
   925.400024       3.90967011    
   925.500000       3.91005993    
   925.599976       3.91031003    
   925.700012       3.91134000    
   925.799988       3.91174006    
   925.900024       3.91252995    
   926.000000       3.91278005    
   926.099976       3.91327000    
   926.200012       3.91357994    
   926.299988       3.91372991    
   926.400024       3.91431999    
   926.500000       3.91487002    
   926.599976       3.91529012    
   926.700012       3.91546988    
   926.799988       3.91571999    
   926.900024       3.91636992    
   927.000000       3.91691995    
   927.099976       3.91727996    
   927.200012       3.91782999    
   927.299988       3.91846991    
   927.400024       3.91929007    
   927.500000       3.91982007    
   927.599976       3.92033005    
   927.700012       3.92063999    
   927.799988       3.92131996    
   927.900024       3.92213988    
   928.000000       3.92229009    
   928.099976       3.92267990    
   928.200012       3.92320991    
   928.299988       3.92386007    
   928.400024       3.92414999    
   928.500000       3.92435002    
   928.599976       3.92477012    
   928.700012       3.92569995    
   928.799988       3.92614007    
   928.900024       3.92680001    
   929.000000       3.92683005    
   929.099976       3.92715001    
   929.200012       3.92785001    
   929.299988       3.92828989    
   929.400024       3.92888999    
   929.500000       3.93043995    
   929.599976       3.93146992    
   929.700012       3.93177009    
   929.799988       3.93206000    
   929.900024       3.93257999    
   930.000000       3.93289995    
   930.099976       3.93378997    
   930.200012       3.93407011    
   930.299988       3.93506002    
   930.400024       3.93672991    
   930.500000       3.93708992    
   930.599976       3.93776989    
   930.700012       3.93814993    
   930.799988       3.93895006    
   930.900024       3.93933010    
   931.000000       3.93959999    
   931.099976       3.94038010    
   931.200012       3.94079995    
   931.299988       3.94184995    
   931.400024       3.94207001    
   931.500000       3.94227004    
   931.599976       3.94324994    
   931.700012       3.94367003    
   931.799988       3.94387007    
   931.900024       3.94450998    
   932.000000       3.94495010    
   932.099976       3.94526005    
   932.200012       3.94551992    
   932.299988       3.94573998    
   932.400024       3.94596004    
   932.500000       3.94642997    
   932.599976       3.94706988    
   932.700012       3.94753003    
   932.799988       3.94805002    
   932.900024       3.94932008    
   933.000000       3.94987011    
   933.099976       3.94999003    
   933.200012       3.95040989    
   933.299988       3.95209002    
   933.400024       3.95430994    
   933.500000       3.95463991    
   933.599976       3.95498991    
   933.700012       3.95545006    
   933.799988       3.95641994    
   933.900024       3.95693994    
   934.000000       3.95693994    
   934.099976       3.95750999    
   934.200012       3.95798993    
   934.299988       3.95822001    
   934.400024       3.95877004    
   934.500000       3.95953012    
   934.599976       3.96008992    
   934.700012       3.96061993    
   934.799988       3.96129990    
   934.900024       3.96157002    
   935.000000       3.96218991    
   935.099976       3.96345997    
   935.200012       3.96369004    
   935.299988       3.96428990    
   935.400024       3.96456003    
   935.500000       3.96528006    
   935.599976       3.96567988    
   935.700012       3.96602988    
   935.799988       3.96680999    
   935.900024       3.96754003    
   936.000000       3.96795011    
   936.099976       3.96840000    
   936.200012       3.97031999    
   936.299988       3.97058010    
   936.400024       3.97072005    
   936.500000       3.97168994    
   936.599976       3.97216010    
   936.700012       3.97267008    
   936.799988       3.97310996    
   936.900024       3.97343993    
   937.000000       3.97356009    
   937.099976       3.97498012    
   937.200012       3.97564006    
   937.299988       3.97610998    
   937.400024       3.97771001    
   937.500000       3.97859001    
   937.599976       3.97925997    
   937.700012       3.97976995    
   937.799988       3.98082995    
   937.900024       3.98143005    
   938.000000       3.98171997    
   938.099976       3.98201990    
   938.200012       3.98265004    
   938.299988       3.98342991    
   938.400024       3.98408008    
   938.500000       3.98428988    
   938.599976       3.98662996    
   938.700012       3.98736000    
   938.799988       3.98783994    
   938.900024       3.98853993    
   939.000000       3.98907995    
   939.099976       3.98985004    
   939.200012       3.99023008    
   939.299988       3.99162006    
   939.400024       3.99207997    
   939.500000       3.99265003    
   939.599976       3.99288988    
   939.700012       3.99394011    
   939.799988       3.99456000    
   939.900024       3.99487996    
   940.000000       3.99522996    
   940.099976       3.99607992    
   940.200012       3.99663997    
   940.299988       3.99772000    
   940.400024       3.99815989    
   940.500000       3.99857998    
   940.599976       3.99873996    
   940.700012       3.99934006    
   940.799988       3.99956012    
   940.900024       4.00017023    
   941.000000       4.00053978    
   941.099976       4.00077009    
   941.200012       4.00155020    
   941.299988       4.00227022    
   941.400024       4.00266981    
   941.500000       4.00303984    
   941.599976       4.00413990    
   941.700012       4.00487995    
   941.799988       4.00593996    
   941.900024       4.00614977    
   942.000000       4.00624990    
   942.099976       4.00684023    
   942.200012       4.00730991    
   942.299988       4.00828981    
   942.400024       4.00932980    
   942.500000       4.01091003    
   942.599976       4.01109982    
   942.700012       4.01172018    
   942.799988       4.01240015    
   942.900024       4.01267004    
   943.000000       4.01297998    
   943.099976       4.01339006    
   943.200012       4.01402998    
   943.299988       4.01454020    
   943.400024       4.01514006    
   943.500000       4.01536989    
   943.599976       4.01582003    
   943.700012       4.01656008    
   943.799988       4.01710987    
   943.900024       4.01925993    
   944.000000       4.02240992    
   944.099976       4.02293015    
   944.200012       4.02350998    
   944.299988       4.02411985    
   944.400024       4.02498007    
   944.500000       4.02512980    
   944.599976       4.02574015    
   944.700012       4.02585983    
   944.799988       4.02676010    
   944.900024       4.02732992    
   945.000000       4.02770996    
   945.099976       4.02917004    
   945.200012       4.02988005    
   945.299988       4.03007984    
   945.400024       4.03029013    
   945.500000       4.03064013    
   945.599976       4.03190994    
   945.700012       4.03217983    
   945.799988       4.03262997    
   945.900024       4.03321981    
   946.000000       4.03401995    
   946.099976       4.03487015    
   946.200012       4.03525019    
   946.299988       4.03609991    
   946.400024       4.03733015    
   946.500000       4.03835011    
   946.599976       4.03892994    
   946.700012       4.03913021    
   946.799988       4.03985977    
   946.900024       4.04027987    
   947.000000       4.04093981    
   947.099976       4.04144001    
   947.200012       4.04223013    
   947.299988       4.04296017    
   947.400024       4.04340982    
   947.500000       4.04370022    
   947.599976       4.04411983    
   947.700012       4.04451990    
   947.799988       4.04482985    
   947.900024       4.04562998    
   948.000000       4.04686022    
   948.099976       4.04775000    
   948.200012       4.04829979    
   948.299988       4.04941988    
   948.400024       4.04996014    
   948.500000       4.05165005    
   948.599976       4.05211020    
   948.700012       4.05270004    
   948.799988       4.05322981    
   948.900024       4.05362988    
   949.000000       4.05414009    
   949.099976       4.05555010    
   949.200012       4.05594015    
   949.299988       4.05630016    
   949.400024       4.05727005    
   949.500000       4.05774021    
   949.599976       4.05807018    
   949.700012       4.05817986    
   949.799988       4.05876017    
   949.900024       4.05908012    
   950.000000       4.05981016    
   950.099976       4.06008005    
   950.200012       4.06132984    
   950.299988       4.06132984    
   950.400024       4.06189013    
   950.500000       4.06329012    
   950.599976       4.06597996    
   950.700012       4.06638002    
   950.799988       4.06677008    
   950.900024       4.06689978    
   951.000000       4.06713009    
   951.099976       4.06803989    
   951.200012       4.06963015    
   951.299988       4.07030010    
   951.400024       4.07114983    
   951.500000       4.07139015    
   951.599976       4.07172012    
   951.700012       4.07238007    
   951.799988       4.07273006    
   951.900024       4.07381010    
   952.000000       4.07413006    
   952.099976       4.07462978    
   952.200012       4.07506990    
   952.299988       4.07570982    
   952.400024       4.07687998    
   952.500000       4.07762003    
   952.599976       4.07816982    
   952.700012       4.07866001    
   952.799988       4.07924986    
   952.900024       4.07957983    
   953.000000       4.08073997    
   953.099976       4.08086014    
   953.200012       4.08194017    
   953.299988       4.08278990    
   953.400024       4.08315992    
   953.500000       4.08353996    
   953.599976       4.08385992    
   953.700012       4.08458996    
   953.799988       4.08629990    
   953.900024       4.08848000    
   954.000000       4.08889008    
   954.099976       4.09094000    
   954.200012       4.09177017    
   954.299988       4.09283018    
   954.400024       4.09334993    
   954.500000       4.09378004    
   954.599976       4.09416008    
   954.700012       4.09438992    
   954.799988       4.09450006    
   954.900024       4.09462976    
   955.000000       4.09578991    
   955.099976       4.09614992    
   955.200012       4.09639978    
   955.299988       4.09716988    
   955.400024       4.09747982    
   955.500000       4.09758997    
   955.599976       4.09807014    
   955.700012       4.09840012    
   955.799988       4.09862995    
   955.900024       4.09985018    
   956.000000       4.10028982    
   956.099976       4.10108995    
   956.200012       4.10145998    
   956.299988       4.10321999    
   956.400024       4.10390997    
   956.500000       4.10476017    
   956.599976       4.10598993    
   956.700012       4.10650015    
   956.799988       4.10689020    
   956.900024       4.10766983    
   957.000000       4.10868979    
   957.099976       4.11020994    
   957.200012       4.11042976    
   957.299988       4.11174011    
   957.400024       4.11224985    
   957.500000       4.11285019    
   957.599976       4.11359978    
   957.700012       4.11470985    
   957.799988       4.11547995    
   957.900024       4.11589003    
   958.000000       4.11650991    
   958.099976       4.11715984    
   958.200012       4.11755991    
   958.299988       4.11765003    
   958.400024       4.11865997    
   958.500000       4.11880016    
   958.599976       4.11960983    
   958.700012       4.12016010    
   958.799988       4.12044001    
   958.900024       4.12065983    
   959.000000       4.12150002    
   959.099976       4.12200022    
   959.200012       4.12236977    
   959.299988       4.12441015    
   959.400024       4.12636995    
   959.500000       4.12778997    
   959.599976       4.12910986    
   959.700012       4.12954998    
   959.799988       4.13028002    
   959.900024       4.13097000    
   960.000000       4.13097000    
   960.099976       4.13180017    
   960.200012       4.13222980    
   960.299988       4.13277006    
   960.400024       4.13348007    
   960.500000       4.13395023    
   960.599976       4.13441992    
   960.700012       4.13465023    
   960.799988       4.13706017    
   960.900024       4.13767004    
   961.000000       4.13787985    
   961.099976       4.13911009    
   961.200012       4.13922024    
   961.299988       4.13976002    
   961.400024       4.14081001    
   961.500000       4.14124012    
   961.599976       4.14154005    
   961.700012       4.14276981    
   961.799988       4.14282990    
   961.900024       4.14350986    
   962.000000       4.14414978    
   962.099976       4.14470005    
   962.200012       4.14509010    
   962.299988       4.14531994    
   962.400024       4.14575005    
   962.500000       4.14642000    
   962.599976       4.14687014    
   962.700012       4.14731979    
   962.799988       4.14834976    
   962.900024       4.14845991    
   963.000000       4.14952993    
   963.099976       4.15001011    
   963.200012       4.15155983    
   963.299988       4.15254021    
   963.400024       4.15305996    
   963.500000       4.15329981    
   963.599976       4.15380001    
   963.700012       4.15434980    
   963.799988       4.15486002    
   963.900024       4.15571022    
   964.000000       4.15637016    
   964.099976       4.15656996    
   964.200012       4.15745020    
   964.299988       4.15822983    
   964.400024       4.15851021    
   964.500000       4.15879011    
   964.599976       4.15941000    
   964.700012       4.15989017    
   964.799988       4.15989017    
   964.900024       4.16060019    
   965.000000       4.16080999    
   965.099976       4.16159010    
   965.200012       4.16307020    
   965.299988       4.16384983    
   965.400024       4.16398001    
   965.500000       4.16455984    
   965.599976       4.16511011    
   965.700012       4.16601992    
   965.799988       4.16657019    
   965.900024       4.16719007    
   966.000000       4.16797018    
   966.099976       4.16820002    
   966.200012       4.17049980    
   966.299988       4.17202997    
   966.400024       4.17290020    
   966.500000       4.17331982    
   966.599976       4.17344999    
   966.700012       4.17402983    
   966.799988       4.17468023    
   966.900024       4.17498016    
   967.000000       4.17513990    
   967.099976       4.17650986    
   967.200012       4.17668009    
   967.299988       4.17707014    
   967.400024       4.17868996    
   967.500000       4.17909002    
   967.599976       4.17934990    
   967.700012       4.18019009    
   967.799988       4.18084002    
   967.900024       4.18151999    
   968.000000       4.18203020    
   968.099976       4.18259001    
   968.200012       4.18345022    
   968.299988       4.18406010    
   968.400024       4.18424988    
   968.500000       4.18452978    
   968.599976       4.18576002    
   968.700012       4.18634987    
   968.799988       4.18658018    
   968.900024       4.18683004    
   969.000000       4.18742990    
   969.099976       4.18787003    
   969.200012       4.18812990    
   969.299988       4.18850994    
   969.400024       4.18906021    
   969.500000       4.19057989    
   969.599976       4.19153976    
   969.700012       4.19167995    
   969.799988       4.19236994    
   969.900024       4.19252014    
   970.000000       4.19282007    
   970.099976       4.19294024    
   970.200012       4.19305992    
   970.299988       4.19391012    
   970.400024       4.19463015    
   970.500000       4.19535017    
   970.599976       4.19651985    
   970.700012       4.19679022    
   970.799988       4.19736004    
   970.900024       4.19751978    
   971.000000       4.19870996    
   971.099976       4.19931984    
   971.200012       4.19990015    
   971.299988       4.20086002    
   971.400024       4.20121002    
   971.500000       4.20156002    
   971.599976       4.20183992    
   971.700012       4.20195007    
   971.799988       4.20222998    
   971.900024       4.20264006    
   972.000000       4.20296001    
   972.099976       4.20321989    
   972.200012       4.20343018    
   972.299988       4.20397997    
   972.400024       4.20418978    
   972.500000       4.20437002    
   972.599976       4.20460987    
   972.700012       4.20513010    
   972.799988       4.20556021    
   972.900024       4.20625019    
   973.000000       4.20672989    
   973.099976       4.20693016    
   973.200012       4.20721006    
   973.299988       4.20771980    
   973.400024       4.20787001    
   973.500000       4.20892000    
   973.599976       4.20979023    
   973.700012       4.21008015    
   973.799988       4.21051979    
   973.900024       4.21088982    
   974.000000       4.21131992    
   974.099976       4.21142006    
   974.200012       4.21168995    
   974.299988       4.21195984    
   974.400024       4.21247005    
   974.500000       4.21276999    
   974.599976       4.21301985    
   974.700012       4.21343994    
   974.799988       4.21493006    
   974.900024       4.21536016    
   975.000000       4.21611023    
   975.099976       4.21637011    
   975.200012       4.21690989    
   975.299988       4.21751022    
   975.400024       4.21803999    
   975.500000       4.21870995    
   975.599976       4.21886015    
   975.700012       4.21924019    
   975.799988       4.21949005    
   975.900024       4.21990013    
   976.000000       4.22002983    
   976.099976       4.22081995    
   976.200012       4.22193003    
   976.299988       4.22258997    
   976.400024       4.22349977    
   976.500000       4.22439003    
   976.599976       4.22489023    
   976.700012       4.22542000    
   976.799988       4.22606993    
   976.900024       4.22633982    
   977.000000       4.22695017    
   977.099976       4.22764015    
   977.200012       4.22808981    
   977.299988       4.22875977    
   977.400024       4.22950983    
   977.500000       4.23022985    
   977.599976       4.23073006    
   977.700012       4.23198986    
   977.799988       4.23285007    
   977.900024       4.23320007    
   978.000000       4.23506021    
   978.099976       4.23520994    
   978.200012       4.23544979    
   978.299988       4.23591995    
   978.400024       4.23662996    
   978.500000       4.23806000    
   978.599976       4.23915005    
   978.700012       4.24031019    
   978.799988       4.24072981    
   978.900024       4.24116993    
   979.000000       4.24159002    
   979.099976       4.24225998    
   979.200012       4.24345016    
   979.299988       4.24374008    
   979.400024       4.24478006    
   979.500000       4.24524021    
   979.599976       4.24666023    
   979.700012       4.24745989    
   979.799988       4.24785995    
   979.900024       4.24877977    
   980.000000       4.24928999    
   980.099976       4.24983978    
   980.200012       4.25012016    
   980.299988       4.25055981    
   980.400024       4.25115013    
   980.500000       4.25149012    
   980.599976       4.25188017    
   980.700012       4.25228024    
   980.799988       4.25303984    
   980.900024       4.25347996    
   981.000000       4.25497007    
   981.099976       4.25607014    
   981.200012       4.25735998    
   981.299988       4.25793982    
   981.400024       4.25949001    
   981.500000       4.26022005    
   981.599976       4.26044989    
   981.700012       4.26069021    
   981.799988       4.26113987    
   981.900024       4.26146984    
   982.000000       4.26200008    
   982.099976       4.26239014    
   982.200012       4.26378012    
   982.299988       4.26422024    
   982.400024       4.26469994    
   982.500000       4.26533985    
   982.599976       4.26632023    
   982.700012       4.26669979    
   982.799988       4.26714993    
   982.900024       4.26743984    
   983.000000       4.26820993    
   983.099976       4.26894999    
   983.200012       4.27018023    
   983.299988       4.27080011    
   983.400024       4.27151012    
   983.500000       4.27157021    
   983.599976       4.27157021    
   983.700012       4.27237988    
   983.799988       4.27278996    
   983.900024       4.27338982    
   984.000000       4.27377987    
   984.099976       4.27429008    
   984.200012       4.27499008    
   984.299988       4.27499008    
   984.400024       4.27565002    
   984.500000       4.27627993    
   984.599976       4.27672005    
   984.700012       4.27688980    
   984.799988       4.27760983    
   984.900024       4.27866983    
   985.000000       4.27916002    
   985.099976       4.27947998    
   985.200012       4.28010988    
   985.299988       4.28096008    
   985.400024       4.28141022    
   985.500000       4.28182983    
   985.599976       4.28246021    
   985.700012       4.28346014    
   985.799988       4.28361988    
   985.900024       4.28416014    
   986.000000       4.28563023    
   986.099976       4.28610992    
   986.200012       4.28660011    
   986.299988       4.28672981    
   986.400024       4.28751993    
   986.500000       4.28895998    
   986.599976       4.28947020    
   986.700012       4.28981018    
   986.799988       4.28993988    
   986.900024       4.29045010    
   987.000000       4.29102993    
   987.099976       4.29130983    
   987.200012       4.29149008    
   987.299988       4.29203987    
   987.400024       4.29243994    
   987.500000       4.29256010    
   987.599976       4.29332018    
   987.700012       4.29476976    
   987.799988       4.29534006    
   987.900024       4.29547977    
   988.000000       4.29841995    
   988.099976       4.29892015    
   988.200012       4.29941988    
   988.299988       4.29998016    
   988.400024       4.30019999    
   988.500000       4.30073023    
   988.599976       4.30137014    
   988.700012       4.30179024    
   988.799988       4.30208015    
   988.900024       4.30261993    
   989.000000       4.30287981    
   989.099976       4.30360985    
   989.200012       4.30375004    
   989.299988       4.30426979    
   989.400024       4.30517006    
   989.500000       4.30542994    
   989.599976       4.30624008    
   989.700012       4.30662012    
   989.799988       4.30709982    
   989.900024       4.30743980    
   990.000000       4.30757999    
   990.099976       4.30805016    
   990.200012       4.30840015    
   990.299988       4.30840015    
   990.400024       4.30964994    
   990.500000       4.30973005    
   990.599976       4.31028986    
   990.700012       4.31150007    
   990.799988       4.31331015    
   990.900024       4.31413984    
   991.000000       4.31457996    
   991.099976       4.31471014    
   991.200012       4.31539011    
   991.299988       4.31554985    
   991.400024       4.31588984    
   991.500000       4.31650019    
   991.599976       4.31750011    
   991.700012       4.31788015    
   991.799988       4.31920004    
   991.900024       4.31947994    
   992.000000       4.32039022    
   992.099976       4.32105017    
   992.200012       4.32158995    
   992.299988       4.32220984    
   992.400024       4.32348013    
   992.500000       4.32382011    
   992.599976       4.32420015    
   992.700012       4.32461977    
   992.799988       4.32487011    
   992.900024       4.32565022    
   993.000000       4.32636976    
   993.099976       4.32693005    
   993.200012       4.32700014    
   993.299988       4.32756996    
   993.400024       4.32808018    
   993.500000       4.32836008    
   993.599976       4.32836008    
   993.700012       4.32895994    
   993.799988       4.32973003    
   993.900024       4.33002996    
   994.000000       4.33035994    
   994.099976       4.33120012    
   994.200012       4.33144999    
   994.299988       4.33194017    
   994.400024       4.33248997    
   994.500000       4.33282995    
   994.599976       4.33325005    
   994.700012       4.33447981    
   994.799988       4.33552980    
   994.900024       4.33590984    
   995.000000       4.33595991    
   995.099976       4.33631992    
   995.200012       4.33647013    
   995.299988       4.33670998    
   995.400024       4.33739996    
   995.500000       4.33793020    
   995.599976       4.33843994    
   995.700012       4.33891010    
   995.799988       4.33995008    
   995.900024       4.34007978    
   996.000000       4.34071016    
   996.099976       4.34108019    
   996.200012       4.34142017    
   996.299988       4.34176016    
   996.400024       4.34233999    
   996.500000       4.34251022    
   996.599976       4.34279013    
   996.700012       4.34288979    
   996.799988       4.34401989    
   996.900024       4.34465981    
   997.000000       4.34521008    
   997.099976       4.34594011    
   997.200012       4.34697008    
   997.299988       4.34723997    
   997.400024       4.34763002    
   997.500000       4.34875011    
   997.599976       4.34919024    
   997.700012       4.34947014    
   997.799988       4.34970999    
   997.900024       4.35014009    
   998.000000       4.35056019    
   998.099976       4.35119009    
   998.200012       4.35150003    
   998.299988       4.35180998    
   998.400024       4.35241985    
   998.500000       4.35339022    
   998.599976       4.35445023    
   998.700012       4.35488987    
   998.799988       4.35527992    
   998.900024       4.35540009    
   999.000000       4.35599995    
   999.099976       4.35647011    
   999.200012       4.35748005    
   999.299988       4.35788012    
   999.400024       4.35799980    
   999.500000       4.35832977    
   999.599976       4.35889006    
   999.700012       4.35910988    
   999.799988       4.35977983    
   999.900024       4.35985994    
   1000.00000       4.36071014    
   1000.09998       4.36105013    
   1000.20001       4.36115980    
   1000.29999       4.36167002    
   1000.40002       4.36201000    
   1000.50000       4.36251020    
   1000.59998       4.36313009    
   1000.70001       4.36397982    
   1000.79999       4.36467981    
   1000.90002       4.36607981    
   1001.00000       4.36637020    
   1001.09998       4.36671019    
   1001.20001       4.36726999    
   1001.29999       4.36758995    
   1001.40002       4.36810017    
   1001.50000       4.36839008    
   1001.59998       4.36903000    
   1001.70001       4.36945009    
   1001.79999       4.36969995    
   1001.90002       4.37000990    
   1002.00000       4.37017012    
   1002.09998       4.37065983    
   1002.20001       4.37115002    
   1002.29999       4.37171984    
   1002.40002       4.37228012    
   1002.50000       4.37261009    
   1002.59998       4.37285995    
   1002.70001       4.37342978    
   1002.79999       4.37387991    
   1002.90002       4.37431002    
   1003.00000       4.37482977    
   1003.09998       4.37518978    
   1003.20001       4.37556982    
   1003.29999       4.37587976    
   1003.40002       4.37648010    
   1003.50000       4.37705994    
   1003.59998       4.37758017    
   1003.70001       4.37776995    
   1003.79999       4.37892008    
   1003.90002       4.37922001    
   1004.00000       4.38024998    
   1004.09998       4.38128996    
   1004.20001       4.38192987    
   1004.29999       4.38297987    
   1004.40002       4.38367987    
   1004.50000       4.38452005    
   1004.59998       4.38575983    
   1004.70001       4.38631010    
   1004.79999       4.38644981    
   1004.90002       4.38686991    
   1005.00000       4.38739014    
   1005.09998       4.38753986    
   1005.20001       4.38801003    
   1005.29999       4.38895988    
   1005.40002       4.38929987    
   1005.50000       4.38980007    
   1005.59998       4.39018011    
   1005.70001       4.39163017    
   1005.79999       4.39215994    
   1005.90002       4.39285994    
   1006.00000       4.39313984    
   1006.09998       4.39407015    
   1006.20001       4.39519978    
   1006.29999       4.39560986    
   1006.40002       4.39618015    
   1006.50000       4.39652014    
   1006.59998       4.39834023    
   1006.70001       4.39954996    
   1006.79999       4.40008020    
   1006.90002       4.40048981    
   1007.00000       4.40104008    
   1007.09998       4.40254021    
   1007.20001       4.40285015    
   1007.29999       4.40366983    
   1007.40002       4.40395021    
   1007.50000       4.40444994    
   1007.59998       4.40521002    
   1007.70001       4.40546989    
   1007.79999       4.40569019    
   1007.90002       4.40605021    
   1008.00000       4.40661001    
   1008.09998       4.40695000    
   1008.20001       4.40778017    
   1008.29999       4.40854979    
   1008.40002       4.40974998    
   1008.50000       4.41033983    
   1008.59998       4.41089010    
   1008.70001       4.41193008    
   1008.79999       4.41254997    
   1008.90002       4.41392994    
   1009.00000       4.41452980    
   1009.09998       4.41532993    
   1009.20001       4.41581011    
   1009.29999       4.41590023    
   1009.40002       4.41666985    
   1009.50000       4.41720009    
   1009.59998       4.41751003    
   1009.70001       4.41770983    
   1009.79999       4.41875982    
   1009.90002       4.41932011    
   1010.00000       4.41981983    
   1010.09998       4.42041016    
   1010.20001       4.42092991    
   1010.29999       4.42127991    
   1010.40002       4.42232990    
   1010.50000       4.42428017    
   1010.59998       4.42503023    
   1010.70001       4.42550993    
   1010.79999       4.42564011    
   1010.90002       4.42609978    
   1011.00000       4.42659998    
   1011.09998       4.42675018    
   1011.20001       4.42739010    
   1011.29999       4.42774010    
   1011.40002       4.42832994    
   1011.50000       4.42862988    
   1011.59998       4.42903996    
   1011.70001       4.42916012    
   1011.79999       4.42933989    
   1011.90002       4.43010998    
   1012.00000       4.43063021    
   1012.09998       4.43091011    
   1012.20001       4.43136978    
   1012.29999       4.43216991    
   1012.40002       4.43265009    
   1012.50000       4.43391991    
   1012.59998       4.43444014    
   1012.70001       4.43516016    
   1012.79999       4.43577003    
   1012.90002       4.43646002    
   1013.00000       4.43661022    
   1013.09998       4.43674994    
   1013.20001       4.43735981    
   1013.29999       4.43798018    
   1013.40002       4.43850994    
   1013.50000       4.43868017    
   1013.59998       4.43907022    
   1013.70001       4.43939018    
   1013.79999       4.44000006    
   1013.90002       4.44025993    
   1014.00000       4.44076014    
   1014.09998       4.44179010    
   1014.20001       4.44226980    
   1014.29999       4.44255018    
   1014.40002       4.44262981    
   1014.50000       4.44309998    
   1014.59998       4.44352007    
   1014.70001       4.44372988    
   1014.79999       4.44414997    
   1014.90002       4.44555998    
   1015.00000       4.44673014    
   1015.09998       4.44751978    
   1015.20001       4.44802999    
   1015.29999       4.44831991    
   1015.40002       4.44880009    
   1015.50000       4.44899988    
   1015.59998       4.44929981    
   1015.70001       4.45010996    
   1015.79999       4.45049000    
   1015.90002       4.45081997    
   1016.00000       4.45116997    
   1016.09998       4.45177984    
   1016.20001       4.45227003    
   1016.29999       4.45265007    
   1016.40002       4.45303011    
   1016.50000       4.45357990    
   1016.59998       4.45449018    
   1016.70001       4.45483017    
   1016.79999       4.45559978    
   1016.90002       4.45604992    
   1017.00000       4.45633984    
   1017.09998       4.45696020    
   1017.20001       4.45707989    
   1017.29999       4.45731020    
   1017.40002       4.45811987    
   1017.50000       4.45864010    
   1017.59998       4.45958996    
   1017.70001       4.46075010    
   1017.79999       4.46105003    
   1017.90002       4.46155977    
   1018.00000       4.46210003    
   1018.09998       4.46328020    
   1018.20001       4.46370983    
   1018.29999       4.46396017    
   1018.40002       4.46415997    
   1018.50000       4.46448994    
   1018.59998       4.46477985    
   1018.70001       4.46578979    
   1018.79999       4.46590996    
   1018.90002       4.46661997    
   1019.00000       4.46684980    
   1019.09998       4.46708012    
   1019.20001       4.46751022    
   1019.29999       4.46783018    
   1019.40002       4.46802998    
   1019.50000       4.46824980    
   1019.59998       4.46892023    
   1019.70001       4.46916008    
   1019.79999       4.46975994    
   1019.90002       4.47002983    
   1020.00000       4.47079992    
   1020.09998       4.47107983    
   1020.20001       4.47131014    
   1020.29999       4.47163010    
   1020.40002       4.47196007    
   1020.50000       4.47238016    
   1020.59998       4.47287989    
   1020.70001       4.47340012    
   1020.79999       4.47390985    
   1020.90002       4.47487020    
   1021.00000       4.47522020    
   1021.09998       4.47570992    
   1021.20001       4.47618008    
   1021.29999       4.47640991    
   1021.40002       4.47656012    
   1021.50000       4.47709990    
   1021.59998       4.47714996    
   1021.70001       4.47746992    
   1021.79999       4.47764015    
   1021.90002       4.47805977    
   1022.00000       4.47856998    
   1022.09998       4.47876978    
   1022.20001       4.47916985    
   1022.29999       4.47930002    
   1022.40002       4.47993994    
   1022.50000       4.48022985    
   1022.59998       4.48146009    
   1022.70001       4.48335981    
   1022.79999       4.48360014    
   1022.90002       4.48418999    
   1023.00000       4.48452997    
   1023.09998       4.48527002    
   1023.20001       4.48647022    
   1023.29999       4.48677015    
   1023.40002       4.48793983    
   1023.50000       4.48887014    
   1023.59998       4.48902988    
   1023.70001       4.48938990    
   1023.79999       4.48955011    
   1023.90002       4.48992014    
   1024.00000       4.49104023    
   1024.09998       4.49143982    
   1024.19995       4.49198008    
   1024.30005       4.49256992    
   1024.40002       4.49280977    
   1024.50000       4.49416018    
   1024.59998       4.49513006    
   1024.69995       4.49541998    
   1024.80005       4.49604988    
   1024.90002       4.49656010    
   1025.00000       4.49700022    
   1025.09998       4.49836016    
   1025.19995       4.49856997    
   1025.30005       4.49883986    
   1025.40002       4.49953985    
   1025.50000       4.50014019    
   1025.59998       4.50060987    
   1025.69995       4.50076008    
   1025.80005       4.50118017    
   1025.90002       4.50172997    
   1026.00000       4.50230980    
   1026.09998       4.50284004    
   1026.19995       4.50334978    
   1026.30005       4.50384998    
   1026.40002       4.50495005    
   1026.50000       4.50530005    
   1026.59998       4.50568008    
   1026.69995       4.50615978    
   1026.80005       4.50660992    
   1026.90002       4.50687981    
   1027.00000       4.50708008    
   1027.09998       4.50730991    
   1027.19995       4.50776005    
   1027.30005       4.50791979    
   1027.40002       4.50891018    
   1027.50000       4.50909996    
   1027.59998       4.51070976    
   1027.69995       4.51103020    
   1027.80005       4.51159000    
   1027.90002       4.51235008    
   1028.00000       4.51259995    
   1028.09998       4.51356983    
   1028.19995       4.51417017    
   1028.30005       4.51458979    
   1028.40002       4.51507998    
   1028.50000       4.51562023    
   1028.59998       4.51599979    
   1028.69995       4.51650000    
   1028.80005       4.51701021    
   1028.90002       4.51765013    
   1029.00000       4.51795006    
   1029.09998       4.51894999    
   1029.19995       4.51919985    
   1029.30005       4.51973009    
   1029.40002       4.52063990    
   1029.50000       4.52140999    
   1029.59998       4.52220011    
   1029.69995       4.52262020    
   1029.80005       4.52312994    
   1029.90002       4.52360010    
   1030.00000       4.52449989    
   1030.09998       4.52509022    
   1030.19995       4.52587986    
   1030.30005       4.52638006    
   1030.40002       4.52646017    
   1030.50000       4.52696991    
   1030.59998       4.52736998    
   1030.69995       4.52835989    
   1030.80005       4.52905989    
   1030.90002       4.53005981    
   1031.00000       4.53079987    
   1031.09998       4.53092003    
   1031.19995       4.53181982    
   1031.30005       4.53237009    
   1031.40002       4.53278017    
   1031.50000       4.53340006    
   1031.59998       4.53388977    
   1031.69995       4.53435993    
   1031.80005       4.53465986    
   1031.90002       4.53484011    
   1032.00000       4.53563023    
   1032.09998       4.53690004    
   1032.19995       4.53850985    
   1032.30005       4.53919983    
   1032.40002       4.53963995    
   1032.50000       4.54084015    
   1032.59998       4.54124022    
   1032.69995       4.54173994    
   1032.80005       4.54196978    
   1032.90002       4.54286003    
   1033.00000       4.54344988    
   1033.09998       4.54441023    
   1033.19995       4.54559994    
   1033.30005       4.54701996    
   1033.40002       4.54734993    
   1033.50000       4.54758978    
   1033.59998       4.54776001    
   1033.69995       4.54802990    
   1033.80005       4.54812002    
   1033.90002       4.54901981    
   1034.00000       4.54937983    
   1034.09998       4.55054998    
   1034.19995       4.55068016    
   1034.30005       4.55132008    
   1034.40002       4.55219984    
   1034.50000       4.55261993    
   1034.59998       4.55288982    
   1034.69995       4.55362988    
   1034.80005       4.55383015    
   1034.90002       4.55398989    
   1035.00000       4.55449009    
   1035.09998       4.55463982    
   1035.19995       4.55499983    
   1035.30005       4.55521011    
   1035.40002       4.55573988    
   1035.50000       4.55636978    
   1035.59998       4.55648994    
   1035.69995       4.55689001    
   1035.80005       4.55750990    
   1035.90002       4.55764008    
   1036.00000       4.55798006    
   1036.09998       4.55871010    
   1036.19995       4.55934000    
   1036.30005       4.55975008    
   1036.40002       4.56000996    
   1036.50000       4.56041002    
   1036.59998       4.56078005    
   1036.69995       4.56125021    
   1036.80005       4.56174994    
   1036.90002       4.56230021    
   1037.00000       4.56282997    
   1037.09998       4.56316996    
   1037.19995       4.56372023    
   1037.30005       4.56434011    
   1037.40002       4.56452990    
   1037.50000       4.56505013    
   1037.59998       4.56526995    
   1037.69995       4.56575012    
   1037.80005       4.56609011    
   1037.90002       4.56683016    
   1038.00000       4.56708002    
   1038.09998       4.56745005    
   1038.19995       4.56792021    
   1038.30005       4.56850004    
   1038.40002       4.56865978    
   1038.50000       4.56926012    
   1038.59998       4.56998014    
   1038.69995       4.57075024    
   1038.80005       4.57096004    
   1038.90002       4.57171011    
   1039.00000       4.57201004    
   1039.09998       4.57215023    
   1039.19995       4.57248020    
   1039.30005       4.57423019    
   1039.40002       4.57474995    
   1039.50000       4.57489014    
   1039.59998       4.57523012    
   1039.69995       4.57580996    
   1039.80005       4.57637978    
   1039.90002       4.57637978    
   1040.00000       4.57678986    
   1040.09998       4.57742977    
   1040.19995       4.57775021    
   1040.30005       4.57832003    
   1040.40002       4.57874012    
   1040.50000       4.57936001    
   1040.59998       4.57987022    
   1040.69995       4.58014011    
   1040.80005       4.58058977    
   1040.90002       4.58127022    
   1041.00000       4.58140993    
   1041.09998       4.58189011    
   1041.19995       4.58244991    
   1041.30005       4.58247995    
   1041.40002       4.58257008    
   1041.50000       4.58301020    
   1041.59998       4.58301020    
   1041.69995       4.58345985    
   1041.80005       4.58436012    
   1041.90002       4.58469009    
   1042.00000       4.58502007    
   1042.09998       4.58544016    
   1042.19995       4.58636999    
   1042.30005       4.58753014    
   1042.40002       4.58793020    
   1042.50000       4.58905983    
   1042.59998       4.58962011    
   1042.69995       4.58977985    
   1042.80005       4.59007978    
   1042.90002       4.59122992    
   1043.00000       4.59146976    
   1043.09998       4.59208012    
   1043.19995       4.59251022    
   1043.30005       4.59256983    
   1043.40002       4.59401989    
   1043.50000       4.59427023    
   1043.59998       4.59474993    
   1043.69995       4.59509993    
   1043.80005       4.59523010    
   1043.90002       4.59599018    
   1044.00000       4.59639978    
   1044.09998       4.59670019    
   1044.19995       4.59722996    
   1044.30005       4.59763002    
   1044.40002       4.59856987    
   1044.50000       4.59900999    
   1044.59998       4.59962988    
   1044.69995       4.59998989    
   1044.80005       4.60077000    
   1044.90002       4.60089016    
   1045.00000       4.60135984    
   1045.09998       4.60183001    
   1045.19995       4.60305023    
   1045.30005       4.60332012    
   1045.40002       4.60396004    
   1045.50000       4.60410023    
   1045.59998       4.60512018    
   1045.69995       4.60586023    
   1045.80005       4.60652018    
   1045.90002       4.60712004    
   1046.00000       4.60780001    
   1046.09998       4.60780001    
   1046.19995       4.60899019    
   1046.30005       4.60994005    
   1046.40002       4.61052990    
   1046.50000       4.61081982    
   1046.59998       4.61114979    
   1046.69995       4.61237001    
   1046.80005       4.61314011    
   1046.90002       4.61391020    
   1047.00000       4.61404991    
   1047.09998       4.61427021    
   1047.19995       4.61474991    
   1047.30005       4.61509991    
   1047.40002       4.61544991    
   1047.50000       4.61599016    
   1047.59998       4.61615992    
   1047.69995       4.61677980    
   1047.80005       4.61688995    
   1047.90002       4.61791992    
   1048.00000       4.61830997    
   1048.09998       4.61910009    
   1048.19995       4.62051010    
   1048.30005       4.62094021    
   1048.40002       4.62129021    
   1048.50000       4.62165022    
   1048.59998       4.62200022    
   1048.69995       4.62239981    
   1048.80005       4.62361002    
   1048.90002       4.62466002    
   1049.00000       4.62511015    
   1049.09998       4.62590981    
   1049.19995       4.62624979    
   1049.30005       4.62672997    
   1049.40002       4.62749004    
   1049.50000       4.62828016    
   1049.59998       4.62840986    
   1049.69995       4.62892008    
   1049.80005       4.62905979    
   1049.90002       4.62957001    
   1050.00000       4.62978983    
   1050.09998       4.63024998    
   1050.19995       4.63149977    
   1050.30005       4.63162994    
   1050.40002       4.63223982    
   1050.50000       4.63294983    
   1050.59998       4.63302994    
   1050.69995       4.63337994    
   1050.80005       4.63391018    
   1050.90002       4.63479996    
   1051.00000       4.63519001    
   1051.09998       4.63558006    
   1051.19995       4.63580990    
   1051.30005       4.63615990    
   1051.40002       4.63709021    
   1051.50000       4.63844013    
   1051.59998       4.63936996    
   1051.69995       4.63980007    
   1051.80005       4.64041996    
   1051.90002       4.64122009    
   1052.00000       4.64144993    
   1052.09998       4.64190006    
   1052.19995       4.64289999    
   1052.30005       4.64415979    
   1052.40002       4.64454985    
   1052.50000       4.64544010    
   1052.59998       4.64583015    
   1052.69995       4.64596987    
   1052.80005       4.64638996    
   1052.90002       4.64664984    
   1053.00000       4.64698982    
   1053.09998       4.64827013    
   1053.19995       4.64879990    
   1053.30005       4.64928007    
   1053.40002       4.64960003    
   1053.50000       4.64996004    
   1053.59998       4.65005016    
   1053.69995       4.65048981    
   1053.80005       4.65065002    
   1053.90002       4.65085983    
   1054.00000       4.65122986    
   1054.09998       4.65217018    
   1054.19995       4.65263987    
   1054.30005       4.65330982    
   1054.40002       4.65356016    
   1054.50000       4.65387011    
   1054.59998       4.65474987    
   1054.69995       4.65483999    
   1054.80005       4.65560007    
   1054.90002       4.65667009    
   1055.00000       4.65761995    
   1055.09998       4.65799999    
   1055.19995       4.65921021    
   1055.30005       4.66003990    
   1055.40002       4.66048002    
   1055.50000       4.66075993    
   1055.59998       4.66144991    
   1055.69995       4.66206980    
   1055.80005       4.66226006    
   1055.90002       4.66286993    
   1056.00000       4.66312981    
   1056.09998       4.66376019    
   1056.19995       4.66422987    
   1056.30005       4.66449022    
   1056.40002       4.66512012    
   1056.50000       4.66553020    
   1056.59998       4.66618013    
   1056.69995       4.66703987    
   1056.80005       4.66747999    
   1056.90002       4.66776991    
   1057.00000       4.66810989    
   1057.09998       4.66826010    
   1057.19995       4.66901016    
   1057.30005       4.66901016    
   1057.40002       4.66940022    
   1057.50000       4.67023993    
   1057.59998       4.67061996    
   1057.69995       4.67102003    
   1057.80005       4.67146015    
   1057.90002       4.67220020    
   1058.00000       4.67300987    
   1058.09998       4.67349005    
   1058.19995       4.67456007    
   1058.30005       4.67538023    
   1058.40002       4.67573023    
   1058.50000       4.67622995    
   1058.59998       4.67652988    
   1058.69995       4.67717981    
   1058.80005       4.67815018    
   1058.90002       4.67865992    
   1059.00000       4.67896986    
   1059.09998       4.67912006    
   1059.19995       4.67963982    
   1059.30005       4.68001986    
   1059.40002       4.68055010    
   1059.50000       4.68093014    
   1059.59998       4.68155003    
   1059.69995       4.68224001    
   1059.80005       4.68256998    
   1059.90002       4.68268013    
   1060.00000       4.68350983    
   1060.09998       4.68362999    
   1060.19995       4.68454981    
   1060.30005       4.68470001    
   1060.40002       4.68524981    
   1060.50000       4.68536997    
   1060.59998       4.68586016    
   1060.69995       4.68611002    
   1060.80005       4.68664980    
   1060.90002       4.68732023    
   1061.00000       4.68756008    
   1061.09998       4.68809986    
   1061.19995       4.68944979    
   1061.30005       4.68987989    
   1061.40002       4.69043016    
   1061.50000       4.69106007    
   1061.59998       4.69144011    
   1061.69995       4.69203997    
   1061.80005       4.69292021    
   1061.90002       4.69394016    
   1062.00000       4.69453001    
   1062.09998       4.69488001    
   1062.19995       4.69512987    
   1062.30005       4.69536018    
   1062.40002       4.69594002    
   1062.50000       4.69698000    
   1062.59998       4.69750023    
   1062.69995       4.69783020    
   1062.80005       4.69842005    
   1062.90002       4.69866991    
   1063.00000       4.69941998    
   1063.09998       4.69999981    
   1063.19995       4.70012999    
   1063.30005       4.70046997    
   1063.40002       4.70092010    
   1063.50000       4.70167017    
   1063.59998       4.70185995    
   1063.69995       4.70218992    
   1063.80005       4.70245981    
   1063.90002       4.70274019    
   1064.00000       4.70330000    
   1064.09998       4.70382023    
   1064.19995       4.70458984    
   1064.30005       4.70501995    
   1064.40002       4.70531988    
   1064.50000       4.70605993    
   1064.59998       4.70659018    
   1064.69995       4.70700979    
   1064.80005       4.70728016    
   1064.90002       4.70765018    
   1065.00000       4.70827007    
   1065.09998       4.70839977    
   1065.19995       4.70904016    
   1065.30005       4.70944023    
   1065.40002       4.70988989    
   1065.50000       4.71014977    
   1065.59998       4.71074009    
   1065.69995       4.71135998    
   1065.80005       4.71167994    
   1065.90002       4.71240997    
   1066.00000       4.71320009    
   1066.09998       4.71381998    
   1066.19995       4.71444988    
   1066.30005       4.71514988    
   1066.40002       4.71571016    
   1066.50000       4.71606016    
   1066.59998       4.71668005    
   1066.69995       4.71742010    
   1066.80005       4.71791983    
   1066.90002       4.71898985    
   1067.00000       4.72000980    
   1067.09998       4.72026014    
   1067.19995       4.72077990    
   1067.30005       4.72257996    
   1067.40002       4.72337008    
   1067.50000       4.72373009    
   1067.59998       4.72384024    
   1067.69995       4.72424984    
   1067.80005       4.72466993    
   1067.90002       4.72528982    
   1068.00000       4.72546005    
   1068.09998       4.72587013    
   1068.19995       4.72644997    
   1068.30005       4.72722006    
   1068.40002       4.72745991    
   1068.50000       4.72820997    
   1068.59998       4.72875977    
   1068.69995       4.72968006    
   1068.80005       4.73003006    
   1068.90002       4.73021984    
   1069.00000       4.73040009    
   1069.09998       4.73079014    
   1069.19995       4.73175001    
   1069.30005       4.73220015    
   1069.40002       4.73286009    
   1069.50000       4.73315001    
   1069.59998       4.73409986    
   1069.69995       4.73486996    
   1069.80005       4.73551989    
   1069.90002       4.73567009    
   1070.00000       4.73652983    
   1070.09998       4.73704004    
   1070.19995       4.73768997    
   1070.30005       4.73778009    
   1070.40002       4.73829985    
   1070.50000       4.73842001    
   1070.59998       4.73883009    
   1070.69995       4.73991013    
   1070.80005       4.74036980    
   1070.90002       4.74081993    
   1071.00000       4.74166012    
   1071.09998       4.74214983    
   1071.19995       4.74240017    
   1071.30005       4.74280977    
   1071.40002       4.74350023    
   1071.50000       4.74391985    
   1071.59998       4.74391985    
   1071.69995       4.74440002    
   1071.80005       4.74517012    
   1071.90002       4.74577999    
   1072.00000       4.74594021    
   1072.09998       4.74615002    
   1072.19995       4.74664021    
   1072.30005       4.74713993    
   1072.40002       4.74782991    
   1072.50000       4.74835014    
   1072.59998       4.74857998    
   1072.69995       4.74918985    
   1072.80005       4.74992990    
   1072.90002       4.75026989    
   1073.00000       4.75162983    
   1073.09998       4.75244999    
   1073.19995       4.75381994    
   1073.30005       4.75450993    
   1073.40002       4.75479984    
   1073.50000       4.75579023    
   1073.59998       4.75629997    
   1073.69995       4.75711012    
   1073.80005       4.75739002    
   1073.90002       4.75810003    
   1074.00000       4.75895977    
   1074.09998       4.75935984    
   1074.19995       4.75996017    
   1074.30005       4.76100016    
   1074.40002       4.76100016    
   1074.50000       4.76179981    
   1074.59998       4.76216984    
   1074.69995       4.76316977    
   1074.80005       4.76416016    
   1074.90002       4.76444006    
   1075.00000       4.76469994    
   1075.09998       4.76498985    
   1075.19995       4.76565981    
   1075.30005       4.76597023    
   1075.40002       4.76624012    
   1075.50000       4.76662016    
   1075.59998       4.76686001    
   1075.69995       4.76795006    
   1075.80005       4.76805019    
   1075.90002       4.76864004    
   1076.00000       4.76906013    
   1076.09998       4.76923990    
   1076.19995       4.76946020    
   1076.30005       4.77003002    
   1076.40002       4.77051020    
   1076.50000       4.77090979    
   1076.59998       4.77126980    
   1076.69995       4.77160978    
   1076.80005       4.77199984    
   1076.90002       4.77249002    
   1077.00000       4.77283001    
   1077.09998       4.77334023    
   1077.19995       4.77385998    
   1077.30005       4.77436018    
   1077.40002       4.77470016    
   1077.50000       4.77561998    
   1077.59998       4.77595997    
   1077.69995       4.77607012    
   1077.80005       4.77659988    
   1077.90002       4.77686977    
   1078.00000       4.77751017    
   1078.09998       4.77766991    
   1078.19995       4.77826023    
   1078.30005       4.77859020    
   1078.40002       4.77950001    
   1078.50000       4.78027010    
   1078.59998       4.78105021    
   1078.69995       4.78120995    
   1078.80005       4.78164005    
   1078.90002       4.78201008    
   1079.00000       4.78224993    
   1079.09998       4.78283978    
   1079.19995       4.78325987    
   1079.30005       4.78358984    
   1079.40002       4.78390980    
   1079.50000       4.78430986    
   1079.59998       4.78445005    
   1079.69995       4.78477001    
   1079.80005       4.78516006    
   1079.90002       4.78565979    
   1080.00000       4.78648996    
   1080.09998       4.78703022    
   1080.19995       4.78744984    
   1080.30005       4.78796005    
   1080.40002       4.78836012    
   1080.50000       4.78904009    
   1080.59998       4.78922987    
   1080.69995       4.78960991    
   1080.80005       4.79090023    
   1080.90002       4.79122019    
   1081.00000       4.79127979    
   1081.09998       4.79152012    
   1081.19995       4.79199982    
   1081.30005       4.79315996    
   1081.40002       4.79367018    
   1081.50000       4.79430008    
   1081.59998       4.79481983    
   1081.69995       4.79559994    
   1081.80005       4.79627991    
   1081.90002       4.79711008    
   1082.00000       4.79795980    
   1082.09998       4.79805994    
   1082.19995       4.79844999    
   1082.30005       4.79900980    
   1082.40002       4.79931021    
   1082.50000       4.80017996    
   1082.59998       4.80047989    
   1082.69995       4.80054998    
   1082.80005       4.80094004    
   1082.90002       4.80138016    
   1083.00000       4.80166006    
   1083.09998       4.80185986    
   1083.19995       4.80241013    
   1083.30005       4.80311012    
   1083.40002       4.80351019    
   1083.50000       4.80389023    
   1083.59998       4.80417013    
   1083.69995       4.80461979    
   1083.80005       4.80500984    
   1083.90002       4.80565023    
   1084.00000       4.80612993    
   1084.09998       4.80633020    
   1084.19995       4.80785990    
   1084.30005       4.80817986    
   1084.40002       4.80881977    
   1084.50000       4.80963993    
   1084.59998       4.81071997    
   1084.69995       4.81127977    
   1084.80005       4.81180000    
   1084.90002       4.81194019    
   1085.00000       4.81222010    
   1085.09998       4.81273985    
   1085.19995       4.81338978    
   1085.30005       4.81338978    
   1085.40002       4.81466007    
   1085.50000       4.81545019    
   1085.59998       4.81614017    
   1085.69995       4.81680012    
   1085.80005       4.81692982    
   1085.90002       4.81734991    
   1086.00000       4.81809998    
   1086.09998       4.81809998    
   1086.19995       4.81850004    
   1086.30005       4.81864023    
   1086.40002       4.81889009    
   1086.50000       4.81934977    
   1086.59998       4.81965017    
   1086.69995       4.82014990    
   1086.80005       4.82054996    
   1086.90002       4.82086992    
   1087.00000       4.82146978    
   1087.09998       4.82203007    
   1087.19995       4.82218981    
   1087.30005       4.82233000    
   1087.40002       4.82277012    
   1087.50000       4.82333994    
   1087.59998       4.82334995    
   1087.69995       4.82399988    
   1087.80005       4.82452011    
   1087.90002       4.82531977    
   1088.00000       4.82552004    
   1088.09998       4.82604980    
   1088.19995       4.82632017    
   1088.30005       4.82726002    
   1088.40002       4.82786989    
   1088.50000       4.82894993    
   1088.59998       4.82922983    
   1088.69995       4.82962990    
   1088.80005       4.82990980    
   1088.90002       4.83017015    
   1089.00000       4.83059978    
   1089.09998       4.83117008    
   1089.19995       4.83168983    
   1089.30005       4.83231020    
   1089.40002       4.83243990    
   1089.50000       4.83287001    
   1089.59998       4.83354998    
   1089.69995       4.83370018    
   1089.80005       4.83396006    
   1089.90002       4.83435011    
   1090.00000       4.83499002    
   1090.09998       4.83515978    
   1090.19995       4.83524990    
   1090.30005       4.83560991    
   1090.40002       4.83600998    
   1090.50000       4.83685017    
   1090.59998       4.83731985    
   1090.69995       4.83738995    
   1090.80005       4.83825016    
   1090.90002       4.83860016    
   1091.00000       4.83972979    
   1091.09998       4.84010983    
   1091.19995       4.84045982    
   1091.30005       4.84114981    
   1091.40002       4.84182978    
   1091.50000       4.84253979    
   1091.59998       4.84342003    
   1091.69995       4.84422016    
   1091.80005       4.84460020    
   1091.90002       4.84499979    
   1092.00000       4.84619999    
   1092.09998       4.84685993    
   1092.19995       4.84701014    
   1092.30005       4.84851980    
   1092.40002       4.84903002    
   1092.50000       4.84966993    
   1092.59998       4.85057020    
   1092.69995       4.85110998    
   1092.80005       4.85187006    
   1092.90002       4.85237980    
   1093.00000       4.85268021    
   1093.09998       4.85349989    
   1093.19995       4.85400009    
   1093.30005       4.85420990    
   1093.40002       4.85473013    
   1093.50000       4.85516977    
   1093.59998       4.85545015    
   1093.69995       4.85623980    
   1093.80005       4.85657978    
   1093.90002       4.85703993    
   1094.00000       4.85717010    
   1094.09998       4.85755014    
   1094.19995       4.85810995    
   1094.30005       4.85862017    
   1094.40002       4.85958004    
   1094.50000       4.86067009    
   1094.59998       4.86122990    
   1094.69995       4.86167002    
   1094.80005       4.86231995    
   1094.90002       4.86303997    
   1095.00000       4.86325979    
   1095.09998       4.86431980    
   1095.19995       4.86462021    
   1095.30005       4.86524010    
   1095.40002       4.86578989    
   1095.50000       4.86613989    
   1095.59998       4.86623001    
   1095.69995       4.86638021    
   1095.80005       4.86679983    
   1095.90002       4.86708021    
   1096.00000       4.86822987    
   1096.09998       4.86862993    
   1096.19995       4.86932993    
   1096.30005       4.86995983    
   1096.40002       4.87060022    
   1096.50000       4.87084007    
   1096.59998       4.87132978    
   1096.69995       4.87163019    
   1096.80005       4.87265015    
   1096.90002       4.87297010    
   1097.00000       4.87304020    
   1097.09998       4.87329006    
   1097.19995       4.87380981    
   1097.30005       4.87470007    
   1097.40002       4.87573004    
   1097.50000       4.87682009    
   1097.59998       4.87723017    
   1097.69995       4.87763023    
   1097.80005       4.87839985    
   1097.90002       4.87895012    
   1098.00000       4.87938023    
   1098.09998       4.87998009    
   1098.19995       4.88067007    
   1098.30005       4.88089991    
   1098.40002       4.88149023    
   1098.50000       4.88223982    
   1098.59998       4.88246012    
   1098.69995       4.88285017    
   1098.80005       4.88309002    
   1098.90002       4.88368988    
   1099.00000       4.88467979    
   1099.09998       4.88495016    
   1099.19995       4.88584995    
   1099.30005       4.88621998    
   1099.40002       4.88682985    
   1099.50000       4.88724995    
   1099.59998       4.88753986    
   1099.69995       4.88888979    
   1099.80005       4.88934994    
   1099.90002       4.88968992    
   1100.00000       4.89071989    
   1100.09998       4.89121008    
   1100.19995       4.89160013    
   1100.30005       4.89215994    
   1100.40002       4.89257002    
   1100.50000       4.89332008    
   1100.59998       4.89403009    
   1100.69995       4.89487982    
   1100.80005       4.89589977    
   1100.90002       4.89643002    
   1101.00000       4.89663982    
   1101.09998       4.89769983    
   1101.19995       4.89813995    
   1101.30005       4.89833021    
   1101.40002       4.89862013    
   1101.50000       4.89872980    
   1101.59998       4.89910984    
   1101.69995       4.89971018    
   1101.80005       4.90018988    
   1101.90002       4.90049982    
   1102.00000       4.90117979    
   1102.09998       4.90148020    
   1102.19995       4.90286016    
   1102.30005       4.90342999    
   1102.40002       4.90347004    
   1102.50000       4.90370989    
   1102.59998       4.90439987    
   1102.69995       4.90455008    
   1102.80005       4.90496016    
   1102.90002       4.90529013    
   1103.00000       4.90572977    
   1103.09998       4.90671015    
   1103.19995       4.90676022    
   1103.30005       4.90720987    
   1103.40002       4.90787983    
   1103.50000       4.90869999    
   1103.59998       4.90915012    
   1103.69995       4.90960979    
   1103.80005       4.91005993    
   1103.90002       4.91022015    
   1104.00000       4.91088009    
   1104.09998       4.91209984    
   1104.19995       4.91243982    
   1104.30005       4.91294003    
   1104.40002       4.91324997    
   1104.50000       4.91365004    
   1104.59998       4.91380978    
   1104.69995       4.91442013    
   1104.80005       4.91485023    
   1104.90002       4.91540003    
   1105.00000       4.91582012    
   1105.09998       4.91635990    
   1105.19995       4.91679001    
   1105.30005       4.91727018    
   1105.40002       4.91760015    
   1105.50000       4.91835022    
   1105.59998       4.91861010    
   1105.69995       4.91980982    
   1105.80005       4.92086983    
   1105.90002       4.92138004    
   1106.00000       4.92188978    
   1106.09998       4.92267990    
   1106.19995       4.92357016    
   1106.30005       4.92371988    
   1106.40002       4.92404985    
   1106.50000       4.92464018    
   1106.59998       4.92479992    
   1106.69995       4.92529011    
   1106.80005       4.92607021    
   1106.90002       4.92622995    
   1107.00000       4.92702007    
   1107.09998       4.92753983    
   1107.19995       4.92778015    
   1107.30005       4.92846012    
   1107.40002       4.92921019    
   1107.50000       4.92971992    
   1107.59998       4.92993021    
   1107.69995       4.93137980    
   1107.80005       4.93164015    
   1107.90002       4.93194008    
   1108.00000       4.93217993    
   1108.09998       4.93289995    
   1108.19995       4.93354988    
   1108.30005       4.93428993    
   1108.40002       4.93495989    
   1108.50000       4.93608999    
   1108.59998       4.93643999    
   1108.69995       4.93688011    
   1108.80005       4.93793011    
   1108.90002       4.93850994    
   1109.00000       4.93871021    
   1109.09998       4.93943977    
   1109.19995       4.94003010    
   1109.30005       4.94040012    
   1109.40002       4.94079018    
   1109.50000       4.94090986    
   1109.59998       4.94129992    
   1109.69995       4.94176006    
   1109.80005       4.94259977    
   1109.90002       4.94305992    
   1110.00000       4.94369984    
   1110.09998       4.94474983    
   1110.19995       4.94536018    
   1110.30005       4.94574022    
   1110.40002       4.94632006    
   1110.50000       4.94668007    
   1110.59998       4.94795990    
   1110.69995       4.94881010    
   1110.80005       4.94941998    
   1110.90002       4.94982004    
   1111.00000       4.95060015    
   1111.09998       4.95093012    
   1111.19995       4.95202017    
   1111.30005       4.95273018    
   1111.40002       4.95300007    
   1111.50000       4.95370007    
   1111.59998       4.95429993    
   1111.69995       4.95441008    
   1111.80005       4.95510006    
   1111.90002       4.95534992    
   1112.00000       4.95628977    
   1112.09998       4.95690012    
   1112.19995       4.95755005    
   1112.30005       4.95807981    
   1112.40002       4.95898008    
   1112.50000       4.95936012    
   1112.59998       4.96000004    
   1112.69995       4.96029997    
   1112.80005       4.96122980    
   1112.90002       4.96193981    
   1113.00000       4.96237993    
   1113.09998       4.96353006    
   1113.19995       4.96392012    
   1113.30005       4.96436024    
   1113.40002       4.96464014    
   1113.50000       4.96517992    
   1113.59998       4.96559000    
   1113.69995       4.96611023    
   1113.80005       4.96643019    
   1113.90002       4.96737003    
   1114.00000       4.96779013    
   1114.09998       4.96891022    
   1114.19995       4.96927023    
   1114.30005       4.96976995    
   1114.40002       4.97063017    
   1114.50000       4.97125006    
   1114.59998       4.97171021    
   1114.69995       4.97203016    
   1114.80005       4.97297001    
   1114.90002       4.97348022    
   1115.00000       4.97450018    
   1115.09998       4.97505999    
   1115.19995       4.97551012    
   1115.30005       4.97607994    
   1115.40002       4.97699022    
   1115.50000       4.97699022    
   1115.59998       4.97770023    
   1115.69995       4.97832012    
   1115.80005       4.97832012    
   1115.90002       4.97931004    
   1116.00000       4.97981977    
   1116.09998       4.98019981    
   1116.19995       4.98105001    
   1116.30005       4.98123980    
   1116.40002       4.98205996    
   1116.50000       4.98274994    
   1116.59998       4.98348999    
   1116.69995       4.98402023    
   1116.80005       4.98465014    
   1116.90002       4.98480988    
   1117.00000       4.98529005    
   1117.09998       4.98620987    
   1117.19995       4.98656988    
   1117.30005       4.98742008    
   1117.40002       4.98817015    
   1117.50000       4.98847008    
   1117.59998       4.98884010    
   1117.69995       4.98960018    
   1117.80005       4.99011993    
   1117.90002       4.99056005    
   1118.00000       4.99142981    
   1118.09998       4.99246979    
   1118.19995       4.99312019    
   1118.30005       4.99362993    
   1118.40002       4.99423981    
   1118.50000       4.99457979    
   1118.59998       4.99484015    
   1118.69995       4.99541998    
   1118.80005       4.99611998    
   1118.90002       4.99632978    
   1119.00000       4.99711990    
   1119.09998       4.99787998    
   1119.19995       4.99893999    
   1119.30005       4.99931002    
   1119.40002       4.99946022    
   1119.50000       5.00015020    
   1119.59998       5.00112009    
   1119.69995       5.00184011    
   1119.80005       5.00222015    
   1119.90002       5.00264978    
   1120.00000       5.00340986    
   1120.09998       5.00395012    
   1120.19995       5.00438976    
   1120.30005       5.00495005    
   1120.40002       5.00550985    
   1120.50000       5.00592995    
   1120.59998       5.00694990    
   1120.69995       5.00719976    
   1120.80005       5.00762987    
   1120.90002       5.00849009    
   1121.00000       5.00900984    
   1121.09998       5.00957012    
   1121.19995       5.01076984    
   1121.30005       5.01187992    
   1121.40002       5.01187992    
   1121.50000       5.01270008    
   1121.59998       5.01300001    
   1121.69995       5.01389980    
   1121.80005       5.01444006    
   1121.90002       5.01611996    
   1122.00000       5.01671982    
   1122.09998       5.01729012    
   1122.19995       5.01773024    
   1122.30005       5.01846981    
   1122.40002       5.01887989    
   1122.50000       5.01929998    
   1122.59998       5.01991987    
   1122.69995       5.02099991    
   1122.80005       5.02202988    
   1122.90002       5.02282000    
   1123.00000       5.02282000    
   1123.09998       5.02322006    
   1123.19995       5.02367020    
   1123.30005       5.02376986    
   1123.40002       5.02431011    
   1123.50000       5.02554989    
   1123.59998       5.02585983    
   1123.69995       5.02636003    
   1123.80005       5.02701998    
   1123.90002       5.02757978    
   1124.00000       5.02821016    
   1124.09998       5.02839994    
   1124.19995       5.02874994    
   1124.30005       5.02957010    
   1124.40002       5.03070021    
   1124.50000       5.03129005    
   1124.59998       5.03155994    
   1124.69995       5.03201008    
   1124.80005       5.03271008    
   1124.90002       5.03358984    
   1125.00000       5.03381014    
   1125.09998       5.03424978    
   1125.19995       5.03481007    
   1125.30005       5.03533983    
   1125.40002       5.03613997    
   1125.50000       5.03649998    
   1125.59998       5.03739977    
   1125.69995       5.03772020    
   1125.80005       5.03859997    
   1125.90002       5.03912020    
   1126.00000       5.03968000    
   1126.09998       5.04001999    
   1126.19995       5.04075003    
   1126.30005       5.04100990    
   1126.40002       5.04220009    
   1126.50000       5.04362011    
   1126.59998       5.04414988    
   1126.69995       5.04487991    
   1126.80005       5.04519987    
   1126.90002       5.04592991    
   1127.00000       5.04642010    
   1127.09998       5.04726982    
   1127.19995       5.04792023    
   1127.30005       5.04835987    
   1127.40002       5.04889011    
   1127.50000       5.04922009    
   1127.59998       5.04949999    
   1127.69995       5.05080986    
   1127.80005       5.05194998    
   1127.90002       5.05246019    
   1128.00000       5.05289984    
   1128.09998       5.05311012    
   1128.19995       5.05366993    
   1128.30005       5.05383015    
   1128.40002       5.05401993    
   1128.50000       5.05449009    
   1128.59998       5.05499983    
   1128.69995       5.05537987    
   1128.80005       5.05596018    
   1128.90002       5.05642986    
   1129.00000       5.05740976    
   1129.09998       5.05808020    
   1129.19995       5.05861998    
   1129.30005       5.05973005    
   1129.40002       5.06037998    
   1129.50000       5.06103992    
   1129.59998       5.06156015    
   1129.69995       5.06228018    
   1129.80005       5.06296015    
   1129.90002       5.06340981    
   1130.00000       5.06388998    
   1130.09998       5.06455994    
   1130.19995       5.06518984    
   1130.30005       5.06539011    
   1130.40002       5.06630993    
   1130.50000       5.06788015    
   1130.59998       5.06936979    
   1130.69995       5.06998014    
   1130.80005       5.07078981    
   1130.90002       5.07102013    
   1131.00000       5.07188988    
   1131.09998       5.07287979    
   1131.19995       5.07328987    
   1131.30005       5.07399988    
   1131.40002       5.07456017    
   1131.50000       5.07517004    
   1131.59998       5.07551003    
   1131.69995       5.07604980    
   1131.80005       5.07690001    
   1131.90002       5.07750988    
   1132.00000       5.07808018    
   1132.09998       5.07889986    
   1132.19995       5.07959986    
   1132.30005       5.07959986    
   1132.40002       5.08001995    
   1132.50000       5.08049011    
   1132.59998       5.08124018    
   1132.69995       5.08200979    
   1132.80005       5.08344984    
   1132.90002       5.08397007    
   1133.00000       5.08421993    
   1133.09998       5.08435011    
   1133.19995       5.08460999    
   1133.30005       5.08541012    
   1133.40002       5.08624983    
   1133.50000       5.08686018    
   1133.59998       5.08764982    
   1133.69995       5.08819008    
   1133.80005       5.08860016    
   1133.90002       5.08873987    
   1134.00000       5.08969021    
   1134.09998       5.09122992    
   1134.19995       5.09216976    
   1134.30005       5.09277010    
   1134.40002       5.09350014    
   1134.50000       5.09357977    
   1134.59998       5.09418011    
   1134.69995       5.09530020    
   1134.80005       5.09584999    
   1134.90002       5.09640980    
   1135.00000       5.09701014    
   1135.09998       5.09755993    
   1135.19995       5.09816980    
   1135.30005       5.09863997    
   1135.40002       5.09909010    
   1135.50000       5.10021019    
   1135.59998       5.10084009    
   1135.69995       5.10134983    
   1135.80005       5.10216999    
   1135.90002       5.10246992    
   1136.00000       5.10284996    
   1136.09998       5.10384989    
   1136.19995       5.10449982    
   1136.30005       5.10501003    
   1136.40002       5.10514021    
   1136.50000       5.10614014    
   1136.59998       5.10652018    
   1136.69995       5.10697985    
   1136.80005       5.10777998    
   1136.90002       5.10821009    
   1137.00000       5.10888004    
   1137.09998       5.10926008    
   1137.19995       5.10953999    
   1137.30005       5.11004019    
   1137.40002       5.11028004    
   1137.50000       5.11091995    
   1137.59998       5.11132002    
   1137.69995       5.11185980    
   1137.80005       5.11257982    
   1137.90002       5.11307001    
   1138.00000       5.11388016    
   1138.09998       5.11430979    
   1138.19995       5.11492014    
   1138.30005       5.11570978    
   1138.40002       5.11633015    
   1138.50000       5.11720991    
   1138.59998       5.11801004    
   1138.69995       5.11856985    
   1138.80005       5.11866999    
   1138.90002       5.11900997    
   1139.00000       5.12033987    
   1139.09998       5.12107992    
   1139.19995       5.12164021    
   1139.30005       5.12221003    
   1139.40002       5.12248993    
   1139.50000       5.12355995    
   1139.59998       5.12406015    
   1139.69995       5.12447023    
   1139.80005       5.12481022    
   1139.90002       5.12582016    
   1140.00000       5.12639999    
   1140.09998       5.12729979    
   1140.19995       5.12744999    
   1140.30005       5.12789011    
   1140.40002       5.12822008    
   1140.50000       5.12822008    
   1140.59998       5.12889004    
   1140.69995       5.12907982    
   1140.80005       5.12932014    
   1140.90002       5.12982988    
   1141.00000       5.13056993    
   1141.09998       5.13101006    
   1141.19995       5.13150978    
   1141.30005       5.13181019    
   1141.40002       5.13203001    
   1141.50000       5.13258982    
   1141.59998       5.13328981    
   1141.69995       5.13382006    
   1141.80005       5.13423014    
   1141.90002       5.13500023    
   1142.00000       5.13585997    
   1142.09998       5.13655996    
   1142.19995       5.13712978    
   1142.30005       5.13793993    
   1142.40002       5.13861990    
   1142.50000       5.13901997    
   1142.59998       5.13976002
[truncated: 1,350,091 more chars]
