# Supplementary material for: Antibody–nanobody combination increases their neutralizing activity against SARS-CoV-2 and nanobody H11-H4 is effective against Alpha, Kappa and Delta variants
Source: Sci Rep. 2022 Jun 11;12:9701. doi: 10.1038/s41598-022-14263-1 (PMC9188278; doi:10.1038/s41598-022-14263-1)
Supplement: Supplementary file 2 — Supplementary Information 2. [file 41598_2022_14263_MOESM2_ESM.zip › SciRep_data/SMD_data/MUTATION/Binding_affinity/Mu/nout_average_f_t.dat]

# Time     Average force (pN)
   0.00000000       8.65488983E-05
  0.100000001      -1.21086001    
  0.200000003      -2.35189009    
  0.300000012      -2.29321003    
  0.400000006      -2.20288992    
  0.500000000      -2.66913009    
  0.600000024      -3.65498996    
  0.699999988      -4.49308014    
  0.800000012      -5.03970003    
  0.899999976      -5.90854979    
   1.00000000      -6.47551012    
   1.10000002      -6.31365013    
   1.20000005      -4.93192005    
   1.29999995      -3.57157993    
   1.39999998      -3.95777988    
   1.50000000      -6.17197990    
   1.60000002      -7.73708010    
   1.70000005      -8.32989025    
   1.79999995      -9.00082016    
   1.89999998      -9.76786995    
   2.00000000      -9.87576008    
   2.09999990      -9.58979034    
   2.20000005      -9.53034973    
   2.29999995      -9.87835026    
   2.40000010      -9.92000961    
   2.50000000      -9.49209023    
   2.59999990      -8.89206028    
   2.70000005      -8.78639030    
   2.79999995      -9.16664028    
   2.90000010      -9.36462975    
   3.00000000      -9.91176987    
   3.09999990      -10.1016998    
   3.20000005      -10.0517998    
   3.29999995      -10.8357000    
   3.40000010      -11.5193005    
   3.50000000      -11.6338997    
   3.59999990      -11.2620001    
   3.70000005      -10.2131004    
   3.79999995      -10.1001997    
   3.90000010      -9.47519016    
   4.00000000      -8.09010983    
   4.09999990      -7.35917997    
   4.19999981      -7.60032988    
   4.30000019      -7.85306978    
   4.40000010      -7.89202976    
   4.50000000      -7.78546000    
   4.59999990      -8.41559982    
   4.69999981      -9.30249977    
   4.80000019      -10.2622004    
   4.90000010      -11.4181004    
   5.00000000      -12.1374998    
   5.09999990      -12.3156004    
   5.19999981      -11.9312000    
   5.30000019      -11.3179998    
   5.40000010      -10.1851997    
   5.50000000      -8.57612038    
   5.59999990      -7.74330997    
   5.69999981      -7.60143995    
   5.80000019      -7.83819008    
   5.90000010      -7.63429022    
   6.00000000      -7.68257999    
   6.09999990      -8.44213963    
   6.19999981      -8.61966991    
   6.30000019      -8.16096020    
   6.40000010      -7.79787016    
   6.50000000      -7.84849977    
   6.59999990      -9.40637970    
   6.69999981      -10.8118000    
   6.80000019      -10.9309998    
   6.90000010      -9.49672031    
   7.00000000      -8.51443958    
   7.09999990      -7.59100008    
   7.19999981      -7.27269983    
   7.30000019      -7.81173992    
   7.40000010      -8.43365002    
   7.50000000      -7.99324989    
   7.59999990      -7.48637009    
   7.69999981      -6.58407021    
   7.80000019      -6.37442017    
   7.90000010      -6.41345978    
   8.00000000      -6.40509987    
   8.10000038      -6.11812019    
   8.19999981      -6.40755987    
   8.30000019      -6.62728977    
   8.39999962      -5.69275999    
   8.50000000      -4.69752979    
   8.60000038      -4.71035004    
   8.69999981      -5.20542002    
   8.80000019      -5.79557991    
   8.89999962      -6.41149998    
   9.00000000      -6.47139978    
   9.10000038      -5.81501007    
   9.19999981      -7.17387009    
   9.30000019      -8.18245029    
   9.39999962      -7.97540998    
   9.50000000      -8.36021996    
   9.60000038      -9.64451981    
   9.69999981      -10.5501003    
   9.80000019      -10.8951998    
   9.89999962      -11.2973003    
   10.0000000      -11.4148998    
   10.1000004      -11.6166000    
   10.1999998      -11.9363003    
   10.3000002      -12.3760996    
   10.3999996      -12.9399996    
   10.5000000      -14.0698004    
   10.6000004      -14.5635996    
   10.6999998      -14.6894999    
   10.8000002      -14.8460999    
   10.8999996      -15.0565004    
   11.0000000      -15.4589996    
   11.1000004      -16.3654995    
   11.1999998      -16.2716007    
   11.3000002      -15.8086996    
   11.3999996      -15.0837002    
   11.5000000      -13.4617996    
   11.6000004      -12.6358995    
   11.6999998      -12.4438000    
   11.8000002      -13.6084003    
   11.8999996      -15.5145998    
   12.0000000      -17.2794991    
   12.1000004      -18.3831005    
   12.1999998      -18.3687000    
   12.3000002      -17.5559998    
   12.3999996      -16.8904991    
   12.5000000      -15.6332998    
   12.6000004      -14.2524004    
   12.6999998      -13.5370998    
   12.8000002      -13.7538996    
   12.8999996      -13.4294996    
   13.0000000      -13.8309002    
   13.1000004      -14.5681000    
   13.1999998      -15.0780001    
   13.3000002      -14.6247997    
   13.3999996      -14.4210997    
   13.5000000      -14.5138998    
   13.6000004      -15.3520002    
   13.6999998      -16.3890991    
   13.8000002      -16.8335991    
   13.8999996      -18.4797993    
   14.0000000      -19.7663002    
   14.1000004      -21.4267998    
   14.1999998      -22.5256996    
   14.3000002      -22.6233997    
   14.3999996      -22.1509991    
   14.5000000      -21.5273991    
   14.6000004      -21.0583992    
   14.6999998      -19.7273998    
   14.8000002      -18.3546009    
   14.8999996      -16.7341995    
   15.0000000      -15.3253002    
   15.1000004      -15.1924000    
   15.1999998      -15.2529001    
   15.3000002      -15.1227999    
   15.3999996      -14.9134998    
   15.5000000      -15.1315002    
   15.6000004      -15.1106997    
   15.6999998      -15.9138002    
   15.8000002      -15.9280005    
   15.8999996      -15.4312000    
   16.0000000      -14.2289000    
   16.1000004      -13.2536001    
   16.2000008      -13.2775002    
   16.2999992      -13.1639004    
   16.3999996      -12.8563004    
   16.5000000      -13.1129999    
   16.6000004      -13.5206003    
   16.7000008      -14.2586002    
   16.7999992      -13.9998999    
   16.8999996      -12.9796000    
   17.0000000      -12.5250998    
   17.1000004      -12.6011000    
   17.2000008      -13.1337004    
   17.2999992      -13.9006004    
   17.3999996      -14.7198000    
   17.5000000      -15.3977003    
   17.6000004      -15.9813004    
   17.7000008      -16.7325001    
   17.7999992      -17.4216995    
   17.8999996      -17.8225994    
   18.0000000      -18.3015003    
   18.1000004      -19.4403000    
   18.2000008      -20.0039997    
   18.2999992      -19.1186008    
   18.3999996      -17.5407009    
   18.5000000      -16.3712006    
   18.6000004      -15.8086996    
   18.7000008      -14.9583998    
   18.7999992      -13.6722002    
   18.8999996      -13.8837996    
   19.0000000      -15.0236998    
   19.1000004      -16.2730007    
   19.2000008      -16.4734993    
   19.2999992      -16.5867004    
   19.3999996      -15.9124002    
   19.5000000      -15.5136995    
   19.6000004      -15.4525003    
   19.7000008      -15.0783005    
   19.7999992      -14.1552000    
   19.8999996      -11.4331999    
   20.0000000      -9.53551006    
   20.1000004      -8.07485008    
   20.2000008      -7.53387022    
   20.2999992      -7.26593018    
   20.3999996      -7.50732994    
   20.5000000      -7.82537985    
   20.6000004      -8.15909958    
   20.7000008      -8.54308987    
   20.7999992      -8.26158047    
   20.8999996      -7.88250017    
   21.0000000      -8.20878983    
   21.1000004      -9.22716999    
   21.2000008      -10.7307997    
   21.2999992      -12.0838003    
   21.3999996      -12.6546001    
   21.5000000      -12.3226995    
   21.6000004      -12.0705996    
   21.7000008      -11.5688000    
   21.7999992      -10.1511002    
   21.8999996      -8.54432011    
   22.0000000      -6.88475990    
   22.1000004      -6.83819008    
   22.2000008      -7.26850986    
   22.2999992      -7.18078995    
   22.3999996      -5.84842014    
   22.5000000      -4.35216999    
   22.6000004      -3.80584002    
   22.7000008      -4.25974989    
   22.7999992      -4.25973988    
   22.8999996      -3.83685994    
   23.0000000      -3.44230008    
   23.1000004      -3.30350995    
   23.2000008      -2.90883994    
   23.2999992      -2.90987992    
   23.3999996      -3.17278004    
   23.5000000      -3.80995011    
   23.6000004      -3.42929006    
   23.7000008      -2.37748003    
   23.7999992      -2.66816998    
   23.8999996      -1.93789005    
   24.0000000      -1.99796999    
   24.1000004      -2.26739001    
   24.2000008      -2.66099000    
   24.2999992      -2.53684998    
   24.3999996      -1.52047002    
   24.5000000      -1.14877999    
   24.6000004      -1.11980999    
   24.7000008     -0.505593002    
   24.7999992     -0.125432998    
   24.8999996      0.221101999    
   25.0000000      0.478621006    
   25.1000004      0.884597003    
   25.2000008       1.11950003E-02
   25.2999992      -1.01870000    
   25.3999996      -1.57176006    
   25.5000000      -2.40938997    
   25.6000004      -3.01395011    
   25.7000008      -2.34222007    
   25.7999992      -1.69800997    
   25.8999996      -1.20691001    
   26.0000000      -1.09949994    
   26.1000004      -1.03430998    
   26.2000008      -1.65586996    
   26.2999992      -2.81761003    
   26.3999996      -3.20865989    
   26.5000000      -2.40266991    
   26.6000004      -1.47618997    
   26.7000008     -0.387852013    
   26.7999992     -0.282528996    
   26.8999996     -0.707697988    
   27.0000000      -1.01180995    
   27.1000004      -1.99818003    
   27.2000008      -2.29063010    
   27.2999992      -2.21711993    
   27.3999996      -2.37134004    
   27.5000000      -2.36966991    
   27.6000004      -2.08258009    
   27.7000008      -2.50366998    
   27.7999992      -3.69895005    
   27.8999996      -4.48051023    
   28.0000000      -4.42057991    
   28.1000004      -3.19543004    
   28.2000008      -1.94447005    
   28.2999992     -0.972437978    
   28.3999996     -0.177546993    
   28.5000000      0.429650992    
   28.6000004       1.02374995    
   28.7000008      0.787307978    
   28.7999992      0.933812976    
   28.8999996       1.29701996    
   29.0000000       1.84642005    
   29.1000004       1.39356005    
   29.2000008       1.46844995    
   29.2999992       1.47406006    
   29.3999996       1.53146994    
   29.5000000       1.16191995    
   29.6000004       1.16378999    
   29.7000008       1.44378996    
   29.7999992       2.69267011    
   29.8999996       3.94111991    
   30.0000000       5.24652004    
   30.1000004       5.95770979    
   30.2000008       6.18721008    
   30.2999992       6.43499994    
   30.3999996       6.75985003    
   30.5000000       7.08421993    
   30.6000004       6.67732000    
   30.7000008       6.05414009    
   30.7999992       5.67030001    
   30.8999996       5.63878012    
   31.0000000       4.81552982    
   31.1000004       4.01841021    
   31.2000008       4.08268023    
   31.2999992       4.50810003    
   31.3999996       4.94277000    
   31.5000000       5.57688999    
   31.6000004       6.50531006    
   31.7000008       6.61506987    
   31.7999992       6.19874001    
   31.8999996       6.00738001    
   32.0000000       6.19915009    
   32.0999985       6.13006020    
   32.2000008       5.41956997    
   32.2999992       5.38502979    
   32.4000015       5.18223000    
   32.5000000       4.88003016    
   32.5999985       4.96193981    
   32.7000008       4.58006001    
   32.7999992       3.58132005    
   32.9000015       2.10018992    
   33.0000000       2.19569993    
   33.0999985       3.07592010    
   33.2000008       3.93693995    
   33.2999992       3.71286011    
   33.4000015       3.03479004    
   33.5000000       1.94491005    
   33.5999985       2.21087003    
   33.7000008       2.93281007    
   33.7999992       3.16805005    
   33.9000015       2.60372996    
   34.0000000       1.91472995    
   34.0999985       2.13316011    
   34.2000008       3.12179995    
   34.2999992       4.36724997    
   34.4000015       4.79679012    
   34.5000000       4.19722986    
   34.5999985       3.62122011    
   34.7000008       3.37737012    
   34.7999992       3.51605010    
   34.9000015       3.01688004    
   35.0000000       2.70334005    
   35.0999985       1.62952006    
   35.2000008       1.22059000    
   35.2999992       1.57077003    
   35.4000015       1.99417996    
   35.5000000       2.47569990    
   35.5999985       2.42759991    
   35.7000008       2.93590999    
   35.7999992       3.31852007    
   35.9000015       2.29007006    
   36.0000000       1.14965999    
   36.0999985      0.498593986    
   36.2000008      0.251477987    
   36.2999992      -8.37768987E-03
   36.4000015      -8.86178017E-02
   36.5000000     -0.236212999    
   36.5999985      0.279848993    
   36.7000008      0.730343997    
   36.7999992       1.09080005    
   36.9000015       1.27851999    
   37.0000000       1.91006005    
   37.0999985       2.28767991    
   37.2000008       2.28221011    
   37.2999992       2.52152991    
   37.4000015       2.36822009    
   37.5000000       1.82316005    
   37.5999985       1.78925002    
   37.7000008       1.99120998    
   37.7999992       2.14875007    
   37.9000015       2.31291008    
   38.0000000       1.36328995    
   38.0999985       1.05032003    
   38.2000008       1.74527001    
   38.2999992       1.90704000    
   38.4000015       2.21112990    
   38.5000000       2.74056005    
   38.5999985       3.52628994    
   38.7000008       3.63390994    
   38.7999992       3.24043012    
   38.9000015       3.24506998    
   39.0000000       4.25676012    
   39.0999985       6.17471981    
   39.2000008       6.75958014    
   39.2999992       6.85362005    
   39.4000015       6.88593006    
   39.5000000       7.42452002    
   39.5999985       8.03894043    
   39.7000008       8.94631958    
   39.7999992       9.46473980    
   39.9000015       9.59899044    
   40.0000000       9.76183033    
   40.0999985       9.48087025    
   40.2000008       9.73344040    
   40.2999992       10.2271004    
   40.4000015       10.8087997    
   40.5000000       12.1176996    
   40.5999985       13.0497999    
   40.7000008       12.6268997    
   40.7999992       12.0809002    
   40.9000015       11.7488003    
   41.0000000       10.5481997    
   41.0999985       9.67582989    
   41.2000008       9.00463963    
   41.2999992       9.49363041    
   41.4000015       10.4021997    
   41.5000000       11.7063999    
   41.5999985       12.3177004    
   41.7000008       11.4692001    
   41.7999992       10.6921997    
   41.9000015       10.2202997    
   42.0000000       10.0527000    
   42.0999985       9.58638954    
   42.2000008       9.64995956    
   42.2999992       8.95971012    
   42.4000015       7.85286999    
   42.5000000       7.33976984    
   42.5999985       7.28595018    
   42.7000008       7.24119997    
   42.7999992       6.70080996    
   42.9000015       6.18737984    
   43.0000000       6.37416983    
   43.0999985       5.23374987    
   43.2000008       3.96528006    
   43.2999992       3.43354988    
   43.4000015       2.78092003    
   43.5000000       2.17090011    
   43.5999985       2.39569998    
   43.7000008       1.92456996    
   43.7999992       1.83913004    
   43.9000015       2.43562007    
   44.0000000       3.25310993    
   44.0999985       5.12692022    
   44.2000008       5.57411003    
   44.2999992       5.51718998    
   44.4000015       4.84872007    
   44.5000000       4.30620003    
   44.5999985       3.39720011    
   44.7000008       2.66044998    
   44.7999992       3.12080002    
   44.9000015       4.26157999    
   45.0000000       4.97040987    
   45.0999985       6.23359013    
   45.2000008       6.46493006    
   45.2999992       7.02632999    
   45.4000015       6.82929993    
   45.5000000       6.75143003    
   45.5999985       7.57988977    
   45.7000008       7.77166986    
   45.7999992       7.20958996    
   45.9000015       6.48359013    
   46.0000000       6.43642998    
   46.0999985       6.26202011    
   46.2000008       6.30140018    
   46.2999992       6.18401003    
   46.4000015       6.28254986    
   46.5000000       6.55991983    
   46.5999985       6.38291979    
   46.7000008       7.04891014    
   46.7999992       7.18780994    
   46.9000015       6.71847010    
   47.0000000       7.34803009    
   47.0999985       8.47550011    
   47.2000008       9.93603039    
   47.2999992       10.5768003    
   47.4000015       10.0822001    
   47.5000000       8.42119980    
   47.5999985       7.52963018    
   47.7000008       6.33588982    
   47.7999992       5.96473980    
   47.9000015       5.95796013    
   48.0000000       6.20966005    
   48.0999985       7.52575016    
   48.2000008       8.90194988    
   48.2999992       10.4144001    
   48.4000015       12.0213003    
   48.5000000       13.4566002    
   48.5999985       12.3055000    
   48.7000008       10.8121996    
   48.7999992       11.1122999    
   48.9000015       11.4153996    
   49.0000000       11.9024000    
   49.0999985       12.2835999    
   49.2000008       12.2294998    
   49.2999992       11.7749996    
   49.4000015       11.5132999    
   49.5000000       12.5521002    
   49.5999985       14.1400995    
   49.7000008       15.3381004    
   49.7999992       14.9870996    
   49.9000015       14.2841997    
   50.0000000       13.9773998    
   50.0999985       13.4011002    
   50.2000008       13.2287998    
   50.2999992       13.6955004    
   50.4000015       14.5136003    
   50.5000000       15.7328997    
   50.5999985       16.2973003    
   50.7000008       15.7115002    
   50.7999992       15.8579998    
   50.9000015       16.0086994    
   51.0000000       17.2800999    
   51.0999985       18.5310001    
   51.2000008       18.8605995    
   51.2999992       19.4316006    
   51.4000015       19.4185009    
   51.5000000       19.3626003    
   51.5999985       18.3595009    
   51.7000008       17.3745003    
   51.7999992       17.3430996    
   51.9000015       18.5604000    
   52.0000000       19.5279007    
   52.0999985       19.1623001    
   52.2000008       18.7742996    
   52.2999992       17.8848000    
   52.4000015       17.5977993    
   52.5000000       17.0811005    
   52.5999985       16.7926998    
   52.7000008       17.1553993    
   52.7999992       16.8134003    
   52.9000015       15.3259001    
   53.0000000       14.2472000    
   53.0999985       13.0614004    
   53.2000008       12.6131001    
   53.2999992       12.4624996    
   53.4000015       11.6209002    
   53.5000000       11.3233995    
   53.5999985       11.6294003    
   53.7000008       12.5980997    
   53.7999992       13.6506004    
   53.9000015       13.8773003    
   54.0000000       12.6483002    
   54.0999985       11.3198004    
   54.2000008       9.81085968    
   54.2999992       9.13090992    
   54.4000015       9.68043995    
   54.5000000       10.2914000    
   54.5999985       10.5130997    
   54.7000008       10.5335999    
   54.7999992       10.4061003    
   54.9000015       11.2438002    
   55.0000000       11.9757996    
   55.0999985       12.5972996    
   55.2000008       13.5909996    
   55.2999992       13.9207001    
   55.4000015       13.8983002    
   55.5000000       14.0733004    
   55.5999985       14.6648998    
   55.7000008       15.9345999    
   55.7999992       16.7679005    
   55.9000015       17.7451000    
   56.0000000       18.1555996    
   56.0999985       17.8666992    
   56.2000008       17.0816002    
   56.2999992       16.1457996    
   56.4000015       16.3092995    
   56.5000000       17.5781002    
   56.5999985       17.4615002    
   56.7000008       17.6245003    
   56.7999992       18.3883991    
   56.9000015       19.0907001    
   57.0000000       19.3721008    
   57.0999985       19.5533009    
   57.2000008       19.3889999    
   57.2999992       18.5624008    
   57.4000015       18.1441002    
   57.5000000       17.4494991    
   57.5999985       17.2350006    
   57.7000008       17.9225998    
   57.7999992       17.2653008    
   57.9000015       17.5655003    
   58.0000000       18.8351994    
   58.0999985       20.4122009    
   58.2000008       21.1539993    
   58.2999992       22.1737003    
   58.4000015       22.7854004    
   58.5000000       22.6495991    
   58.5999985       22.4419003    
   58.7000008       22.8803997    
   58.7999992       24.1959991    
   58.9000015       25.8152008    
   59.0000000       26.8216991    
   59.0999985       27.3934994    
   59.2000008       28.1732998    
   59.2999992       28.7001991    
   59.4000015       28.8139000    
   59.5000000       27.4106007    
   59.5999985       25.4627991    
   59.7000008       23.3558006    
   59.7999992       22.5643997    
   59.9000015       23.1326008    
   60.0000000       24.1522007    
   60.0999985       24.6154003    
   60.2000008       24.4279003    
   60.2999992       24.0394993    
   60.4000015       22.6973991    
   60.5000000       21.9965992    
   60.5999985       21.6303005    
   60.7000008       21.4125996    
   60.7999992       20.8446999    
   60.9000015       19.0816002    
   61.0000000       18.1665001    
   61.0999985       17.9381008    
   61.2000008       17.9533997    
   61.2999992       19.0140991    
   61.4000015       20.3479996    
   61.5000000       22.0118008    
   61.5999985       23.4542007    
   61.7000008       24.1149998    
   61.7999992       24.3726997    
   61.9000015       24.8771000    
   62.0000000       24.7768002    
   62.0999985       23.2352009    
   62.2000008       22.2490005    
   62.2999992       21.4899998    
   62.4000015       22.4479008    
   62.5000000       23.5589008    
   62.5999985       23.9846001    
   62.7000008       24.7098999    
   62.7999992       26.6100006    
   62.9000015       28.6555004    
   63.0000000       29.5447998    
   63.0999985       30.3561993    
   63.2000008       29.5941010    
   63.2999992       28.8568993    
   63.4000015       27.8626995    
   63.5000000       26.3770008    
   63.5999985       24.9883003    
   63.7000008       22.7689991    
   63.7999992       20.5480003    
   63.9000015       18.2653999    
   64.0000000       17.3491001    
   64.0999985       17.3722992    
   64.1999969       18.7730007    
   64.3000031       21.1299000    
   64.4000015       21.9169998    
   64.5000000       22.3008003    
   64.5999985       22.9570007    
   64.6999969       23.9178009    
   64.8000031       24.1320000    
   64.9000015       24.2497997    
   65.0000000       23.8971004    
   65.0999985       23.2576008    
   65.1999969       23.6730003    
   65.3000031       24.8225994    
   65.4000015       25.6068001    
   65.5000000       26.9447002    
   65.5999985       27.1889992    
   65.6999969       26.7269993    
   65.8000031       26.4629993    
   65.9000015       27.2945004    
   66.0000000       27.7628994    
   66.0999985       28.8523998    
   66.1999969       29.7905998    
   66.3000031       31.6772995    
   66.4000015       33.1848984    
   66.5000000       35.0914001    
   66.5999985       37.4466019    
   66.6999969       39.6250992    
   66.8000031       41.0232010    
   66.9000015       42.3148994    
   67.0000000       42.3779984    
   67.0999985       42.2005997    
   67.1999969       42.3986015    
   67.3000031       42.9752998    
   67.4000015       43.3358994    
   67.5000000       43.2450981    
   67.5999985       42.5885010    
   67.6999969       41.4322014    
   67.8000031       40.8564987    
   67.9000015       40.7240982    
   68.0000000       39.6797981    
   68.0999985       38.2169991    
   68.1999969       37.4715004    
   68.3000031       36.6954994    
   68.4000015       35.3223000    
   68.5000000       34.0964012    
   68.5999985       32.5718994    
   68.6999969       31.4645996    
   68.8000031       30.4850006    
   68.9000015       28.6009998    
   69.0000000       27.1693993    
   69.0999985       26.6487007    
   69.1999969       26.6863003    
   69.3000031       26.4244995    
   69.4000015       26.2343998    
   69.5000000       26.2033997    
   69.5999985       27.1124001    
   69.6999969       27.6776009    
   69.8000031       27.8838997    
   69.9000015       28.6392994    
   70.0000000       29.6954994    
   70.0999985       30.2859001    
   70.1999969       31.0310001    
   70.3000031       31.0809994    
   70.4000015       30.3498993    
   70.5000000       29.2420998    
   70.5999985       27.7905998    
   70.6999969       27.0706005    
   70.8000031       26.7908993    
   70.9000015       25.2019005    
   71.0000000       24.8967991    
   71.0999985       24.1945992    
   71.1999969       23.6455994    
   71.3000031       22.8521996    
   71.4000015       22.8026009    
   71.5000000       23.1863995    
   71.5999985       23.9409008    
   71.6999969       26.2709007    
   71.8000031       27.4694004    
   71.9000015       27.9148998    
   72.0000000       28.3820000    
   72.0999985       29.3733006    
   72.1999969       30.3195992    
   72.3000031       30.9421997    
   72.4000015       31.4116993    
   72.5000000       32.4416008    
   72.5999985       33.6276016    
   72.6999969       33.4077988    
   72.8000031       34.1833000    
   72.9000015       36.1883011    
   73.0000000       36.6329002    
   73.0999985       37.1827011    
   73.1999969       37.7755013    
   73.3000031       37.2368011    
   73.4000015       36.6333008    
   73.5000000       36.3829002    
   73.5999985       36.8991013    
   73.6999969       37.6585007    
   73.8000031       37.9473000    
   73.9000015       37.8534012    
   74.0000000       36.6683006    
   74.0999985       35.5115013    
   74.1999969       35.1255989    
   74.3000031       34.6889992    
   74.4000015       33.6943016    
   74.5000000       33.6375008    
   74.5999985       33.5499992    
   74.6999969       34.8829994    
   74.8000031       35.5472984    
   74.9000015       35.6091995    
   75.0000000       34.5157013    
   75.0999985       33.0858002    
   75.1999969       32.1910019    
   75.3000031       32.1313019    
   75.4000015       31.8899002    
   75.5000000       31.8456993    
   75.5999985       31.9969997    
   75.6999969       32.8721008    
   75.8000031       32.3256989    
   75.9000015       32.9057007    
   76.0000000       32.2303009    
   76.0999985       31.7390003    
   76.1999969       31.2870998    
   76.3000031       31.4144993    
   76.4000015       31.3910007    
   76.5000000       30.0680008    
   76.5999985       29.0611992    
   76.6999969       28.5508995    
   76.8000031       28.5081005    
   76.9000015       29.4044991    
   77.0000000       30.5727005    
   77.0999985       32.0672989    
   77.1999969       33.0106010    
   77.3000031       33.8181992    
   77.4000015       35.0461006    
   77.5000000       36.5671005    
   77.5999985       37.2173996    
   77.6999969       37.7826996    
   77.8000031       38.5049019    
   77.9000015       38.3581009    
   78.0000000       39.1086006    
   78.0999985       40.5406990    
   78.1999969       41.4978981    
   78.3000031       41.5716019    
   78.4000015       40.5554008    
   78.5000000       39.8228989    
   78.5999985       40.6758995    
   78.6999969       42.6446991    
   78.8000031       44.3550987    
   78.9000015       46.0955009    
   79.0000000       46.2966003    
   79.0999985       45.5315018    
   79.1999969       44.8620987    
   79.3000031       43.2741013    
   79.4000015       42.7165985    
   79.5000000       43.0919991    
   79.5999985       42.8376999    
   79.6999969       42.6264000    
   79.8000031       42.2210999    
   79.9000015       40.7784996    
   80.0000000       40.4471016    
   80.0999985       40.4178009    
   80.1999969       41.0820999    
   80.3000031       42.2388992    
   80.4000015       42.8930016    
   80.5000000       44.4150009    
   80.5999985       45.7056999    
   80.6999969       46.1861000    
   80.8000031       45.8059998    
   80.9000015       45.3959999    
   81.0000000       45.8764992    
   81.0999985       45.8149986    
   81.1999969       46.3872986    
   81.3000031       46.6842995    
   81.4000015       46.6631012    
   81.5000000       46.4135017    
   81.5999985       46.1880989    
   81.6999969       46.5675011    
   81.8000031       46.5693016    
   81.9000015       46.5522003    
   82.0000000       46.3969994    
   82.0999985       45.9794998    
   82.1999969       45.8903008    
   82.3000031       46.3951988    
   82.4000015       44.9696007    
   82.5000000       43.2286987    
   82.5999985       42.7718010    
   82.6999969       42.5713005    
   82.8000031       42.6528015    
   82.9000015       43.4259987    
   83.0000000       44.0775986    
   83.0999985       44.7738991    
   83.1999969       45.2346992    
   83.3000031       45.6444016    
   83.4000015       45.5237999    
   83.5000000       44.8417015    
   83.5999985       43.6824989    
   83.6999969       42.4742012    
   83.8000031       41.5777016    
   83.9000015       41.2542992    
   84.0000000       40.3212013    
   84.0999985       39.8622017    
   84.1999969       39.5843010    
   84.3000031       38.0265999    
   84.4000015       35.9948997    
   84.5000000       34.8587990    
   84.5999985       33.1214981    
   84.6999969       31.6431999    
   84.8000031       31.8267994    
   84.9000015       32.6548004    
   85.0000000       33.4692001    
   85.0999985       34.1082993    
   85.1999969       33.7851982    
   85.3000031       33.6379013    
   85.4000015       34.4823990    
   85.5000000       36.3259010    
   85.5999985       37.0913010    
   85.6999969       37.8223000    
   85.8000031       37.9233017    
   85.9000015       38.2528992    
   86.0000000       38.9422989    
   86.0999985       39.6272011    
   86.1999969       38.8550987    
   86.3000031       37.5896988    
   86.4000015       37.9459000    
   86.5000000       39.2387009    
   86.5999985       40.2425995    
   86.6999969       40.3819008    
   86.8000031       39.6300011    
   86.9000015       38.5955009    
   87.0000000       38.4509010    
   87.0999985       39.2473984    
   87.1999969       39.9165993    
   87.3000031       40.1147003    
   87.4000015       39.7369003    
   87.5000000       39.8064995    
   87.5999985       39.9319000    
   87.6999969       40.7583008    
   87.8000031       42.1269989    
   87.9000015       42.2570992    
   88.0000000       42.6367989    
   88.0999985       43.8092003    
   88.1999969       44.9949989    
   88.3000031       46.2162018    
   88.4000015       46.1403008    
   88.5000000       44.8286018    
   88.5999985       43.0873985    
   88.6999969       41.4292984    
   88.8000031       39.7659988    
   88.9000015       38.4743004    
   89.0000000       36.8698006    
   89.0999985       35.5519981    
   89.1999969       34.0429001    
   89.3000031       31.7437992    
   89.4000015       30.1231995    
   89.5000000       29.7728996    
   89.5999985       29.3484993    
   89.6999969       28.3040009    
   89.8000031       26.4796009    
   89.9000015       25.5545006    
   90.0000000       26.8237991    
   90.0999985       27.9132996    
   90.1999969       28.2154999    
   90.3000031       28.5526009    
   90.4000015       28.5865993    
   90.5000000       29.1623001    
   90.5999985       30.0116005    
   90.6999969       29.8563995    
   90.8000031       29.3404999    
   90.9000015       28.9479008    
   91.0000000       28.7572994    
   91.0999985       28.4992008    
   91.1999969       28.1888008    
   91.3000031       28.7007999    
   91.4000015       29.6963997    
   91.5000000       30.1303005    
   91.5999985       29.4321995    
   91.6999969       28.8048992    
   91.8000031       29.6609993    
   91.9000015       31.1254997    
   92.0000000       33.0595016    
   92.0999985       34.9281006    
   92.1999969       35.5988007    
   92.3000031       35.3272018    
   92.4000015       35.0046997    
   92.5000000       34.7709007    
   92.5999985       34.5750999    
   92.6999969       34.7723999    
   92.8000031       35.2349014    
   92.9000015       35.6136017    
   93.0000000       35.7807007    
   93.0999985       36.9667015    
   93.1999969       37.2246017    
   93.3000031       36.0121994    
   93.4000015       35.0937004    
   93.5000000       35.0666008    
   93.5999985       35.1777000    
   93.6999969       35.1150017    
   93.8000031       35.3358002    
   93.9000015       34.3272018    
   94.0000000       34.6589012    
   94.0999985       35.8959007    
   94.1999969       37.1968002    
   94.3000031       39.0420990    
   94.4000015       39.7873001    
   94.5000000       39.8368988    
   94.5999985       39.3852997    
   94.6999969       39.0513000    
   94.8000031       38.9655991    
   94.9000015       39.2002983    
   95.0000000       38.6996002    
   95.0999985       38.3316002    
   95.1999969       38.8479004    
   95.3000031       39.4062996    
   95.4000015       40.1903992    
   95.5000000       40.7472992    
   95.5999985       41.1656990    
   95.6999969       41.3888016    
   95.8000031       41.0647011    
   95.9000015       40.9788017    
   96.0000000       40.6164017    
   96.0999985       40.0629997    
   96.1999969       38.8792992    
   96.3000031       37.7382011    
   96.4000015       37.4892006    
   96.5000000       38.0816994    
   96.5999985       39.3632011    
   96.6999969       40.7181015    
   96.8000031       41.9669991    
   96.9000015       42.4903984    
   97.0000000       42.2551003    
   97.0999985       42.7559013    
   97.1999969       43.1285019    
   97.3000031       43.3359985    
   97.4000015       43.2279015    
   97.5000000       43.6753998    
   97.5999985       44.1062012    
   97.6999969       44.9958000    
   97.8000031       46.3325005    
   97.9000015       48.2776985    
   98.0000000       49.9243011    
   98.0999985       51.1976013    
   98.1999969       52.0536995    
   98.3000031       51.6875000    
   98.4000015       51.0162010    
   98.5000000       50.6343002    
   98.5999985       49.9855995    
   98.6999969       49.5474014    
   98.8000031       49.2118988    
   98.9000015       48.7939987    
   99.0000000       49.2775993    
   99.0999985       49.8333015    
   99.1999969       50.2456017    
   99.3000031       50.4420013    
   99.4000015       49.1018982    
   99.5000000       48.5653000    
   99.5999985       48.0041008    
   99.6999969       47.2882996    
   99.8000031       47.9474983    
   99.9000015       49.7066994    
   100.000000       50.1860008    
   100.099998       49.8111992    
   100.199997       49.9467010    
   100.300003       50.3522987    
   100.400002       51.7537994    
   100.500000       53.0915985    
   100.599998       53.9833984    
   100.699997       54.9592018    
   100.800003       55.5559006    
   100.900002       56.4538994    
   101.000000       56.8946991    
   101.099998       55.9355011    
   101.199997       55.2773018    
   101.300003       55.2140007    
   101.400002       56.0601006    
   101.500000       56.9468002    
   101.599998       57.8731003    
   101.699997       59.0234985    
   101.800003       59.8596001    
   101.900002       60.1528015    
   102.000000       61.3195992    
   102.099998       62.0875015    
   102.199997       62.3487015    
   102.300003       63.2529984    
   102.400002       62.9205017    
   102.500000       61.2953987    
   102.599998       60.8460007    
   102.699997       61.1302986    
   102.800003       61.8493004    
   102.900002       61.3213997    
   103.000000       61.3392982    
   103.099998       61.8051987    
   103.199997       62.5494995    
   103.300003       62.6343002    
   103.400002       62.1094017    
   103.500000       61.8213997    
   103.599998       61.9617004    
   103.699997       61.9407005    
   103.800003       62.0755005    
   103.900002       62.4305992    
   104.000000       61.6781998    
   104.099998       61.1992989    
   104.199997       61.1214981    
   104.300003       61.1944008    
   104.400002       61.4664993    
   104.500000       61.4528008    
   104.599998       61.0737991    
   104.699997       61.1441002    
   104.800003       61.8278999    
   104.900002       63.5153008    
   105.000000       63.6306000    
   105.099998       62.8899994    
   105.199997       62.0365982    
   105.300003       60.9261017    
   105.400002       60.2159996    
   105.500000       59.4621010    
   105.599998       59.3590012    
   105.699997       59.1650009    
   105.800003       58.6716003    
   105.900002       59.3703003    
   106.000000       59.9259987    
   106.099998       59.9469986    
   106.199997       59.8362999    
   106.300003       58.1954002    
   106.400002       57.6525002    
   106.500000       57.1543999    
   106.599998       55.9678001    
   106.699997       54.7652016    
   106.800003       54.6099014    
   106.900002       55.6563988    
   107.000000       56.1176987    
   107.099998       54.4911003    
   107.199997       53.0672989    
   107.300003       53.7557983    
   107.400002       54.0205002    
   107.500000       53.2047005    
   107.599998       51.8759003    
   107.699997       50.9622993    
   107.800003       51.0707016    
   107.900002       51.2644997    
   108.000000       50.5359001    
   108.099998       49.1430016    
   108.199997       47.7871017    
   108.300003       46.8484993    
   108.400002       46.0490990    
   108.500000       45.4626007    
   108.599998       45.5266991    
   108.699997       45.0024986    
   108.800003       45.2521019    
   108.900002       45.7989006    
   109.000000       45.8152008    
   109.099998       47.1875992    
   109.199997       48.3552017    
   109.300003       47.6330986    
   109.400002       47.5070992    
   109.500000       47.6512985    
   109.599998       47.9700012    
   109.699997       47.9211006    
   109.800003       47.5378990    
   109.900002       47.6926994    
   110.000000       48.4802017    
   110.099998       50.5806999    
   110.199997       52.1142006    
   110.300003       52.4009018    
   110.400002       52.0461006    
   110.500000       52.3385010    
   110.599998       52.7496986    
   110.699997       52.3208008    
   110.800003       52.1073990    
   110.900002       51.7239990    
   111.000000       51.4735985    
   111.099998       51.4486008    
   111.199997       51.7812996    
   111.300003       52.3670998    
   111.400002       53.2570000    
   111.500000       53.6315994    
   111.599998       54.5942001    
   111.699997       55.7360992    
   111.800003       56.7249985    
   111.900002       57.8758011    
   112.000000       58.7186012    
   112.099998       59.1926003    
   112.199997       59.5537987    
   112.300003       60.0284004    
   112.400002       60.6892014    
   112.500000       61.5545998    
   112.599998       63.0504990    
   112.699997       64.5271988    
   112.800003       65.9898987    
   112.900002       65.6945038    
   113.000000       65.2120972    
   113.099998       65.1816025    
   113.199997       65.2048035    
   113.300003       65.6750031    
   113.400002       64.5796967    
   113.500000       63.3237000    
   113.599998       62.4459000    
   113.699997       62.4659004    
   113.800003       61.9156990    
   113.900002       61.8157005    
   114.000000       62.0620995    
   114.099998       62.6818008    
   114.199997       62.8443985    
   114.300003       62.9114990    
   114.400002       62.6026001    
   114.500000       62.4424019    
   114.599998       61.1178017    
   114.699997       59.9488983    
   114.800003       58.7874985    
   114.900002       57.4998016    
   115.000000       57.7452011    
   115.099998       58.2944984    
   115.199997       58.9289017    
   115.300003       59.6352997    
   115.400002       59.1114998    
   115.500000       58.1949005    
   115.599998       57.9407997    
   115.699997       58.2781982    
   115.800003       58.7979012    
   115.900002       59.5854988    
   116.000000       60.5657997    
   116.099998       61.2587013    
   116.199997       62.2060013    
   116.300003       62.7114983    
   116.400002       62.9530983    
   116.500000       63.9001999    
   116.599998       64.0642014    
   116.699997       64.1654968    
   116.800003       63.8671989    
   116.900002       62.4033012    
   117.000000       61.2387009    
   117.099998       61.6618004    
   117.199997       62.4398994    
   117.300003       63.3069000    
   117.400002       62.8223000    
   117.500000       61.8376007    
   117.599998       61.4356995    
   117.699997       61.9711990    
   117.800003       62.6057014    
   117.900002       62.4225998    
   118.000000       61.6957016    
   118.099998       60.4621010    
   118.199997       60.4996986    
   118.300003       60.6955986    
   118.400002       60.9411011    
   118.500000       60.7710991    
   118.599998       60.5019989    
   118.699997       59.8437004    
   118.800003       59.3623009    
   118.900002       59.7015991    
   119.000000       60.7622986    
   119.099998       61.4852982    
   119.199997       60.7596016    
   119.300003       59.8662987    
   119.400002       59.4528008    
   119.500000       60.0065994    
   119.599998       60.7237015    
   119.699997       61.3432999    
   119.800003       61.5462990    
   119.900002       61.8830986    
   120.000000       61.4006004    
   120.099998       60.4129982    
   120.199997       59.8726006    
   120.300003       59.5665016    
   120.400002       59.1040993    
   120.500000       59.0064011    
   120.599998       59.1328011    
   120.699997       60.1225014    
   120.800003       61.4253006    
   120.900002       61.6402016    
   121.000000       60.7114983    
   121.099998       59.7088013    
   121.199997       59.1607018    
   121.300003       57.7234993    
   121.400002       56.4622993    
   121.500000       54.9338989    
   121.599998       54.3493004    
   121.699997       54.2043991    
   121.800003       54.4392014    
   121.900002       55.2963982    
   122.000000       55.8852005    
   122.099998       56.9397011    
   122.199997       56.8925018    
   122.300003       57.6222992    
   122.400002       58.6512985    
   122.500000       60.2929993    
   122.599998       61.4692001    
   122.699997       62.2482986    
   122.800003       62.2044983    
   122.900002       60.9012985    
   123.000000       60.8237000    
   123.099998       61.8460999    
   123.199997       62.4145012    
   123.300003       62.0724983    
   123.400002       61.5658989    
   123.500000       61.5761986    
   123.599998       61.9877014    
   123.699997       62.4075012    
   123.800003       62.7453995    
   123.900002       61.8148994    
   124.000000       60.4216995    
   124.099998       58.8907013    
   124.199997       58.3316002    
   124.300003       58.4076004    
   124.400002       58.3549995    
   124.500000       58.1430016    
   124.599998       58.9678993    
   124.699997       59.8014984    
   124.800003       60.5315018    
   124.900002       60.7958984    
   125.000000       60.2518997    
   125.099998       60.8139000    
   125.199997       62.4612007    
   125.300003       62.5833015    
   125.400002       62.5872993    
   125.500000       61.9221001    
   125.599998       61.2262993    
   125.699997       60.7703018    
   125.800003       61.0651016    
   125.900002       61.4236984    
   126.000000       61.2734985    
   126.099998       60.2550011    
   126.199997       59.6870995    
   126.300003       59.2302017    
   126.400002       58.8891983    
   126.500000       58.4410019    
   126.599998       58.3866997    
   126.699997       57.8367996    
   126.800003       57.3367996    
   126.900002       57.4994011    
   127.000000       57.5695992    
   127.099998       57.5574989    
   127.199997       57.4995995    
   127.300003       58.0802994    
   127.400002       57.8016014    
   127.500000       56.8735008    
   127.599998       56.6800003    
   127.699997       56.4412994    
   127.800003       56.5021019    
   127.900002       56.7792015    
   128.000000       57.6347008    
   128.100006       58.6623993    
   128.199997       59.0807991    
   128.300003       59.2364006    
   128.399994       60.5335007    
   128.500000       61.9538002    
   128.600006       63.6427994    
   128.699997       66.2305984    
   128.800003       66.9154968    
   128.899994       67.0839996    
   129.000000       67.6568985    
   129.100006       68.6398010    
   129.199997       69.7033005    
   129.300003       69.8239975    
   129.399994       70.0562973    
   129.500000       69.7800980    
   129.600006       70.4329987    
   129.699997       72.9761963    
   129.800003       75.6548996    
   129.899994       78.1988983    
   130.000000       79.4886017    
   130.100006       79.4800034    
   130.199997       78.4644012    
   130.300003       76.8744965    
   130.399994       76.4934006    
   130.500000       77.3394012    
   130.600006       78.0272980    
   130.699997       78.2874985    
   130.800003       77.2113037    
   130.899994       75.3117981    
   131.000000       73.6812973    
   131.100006       71.5488968    
   131.199997       70.8057022    
   131.300003       71.3566971    
   131.399994       72.2835999    
   131.500000       72.7516022    
   131.600006       72.1374969    
   131.699997       71.5053024    
   131.800003       71.3855972    
   131.899994       70.9011002    
   132.000000       70.4788971    
   132.100006       70.7722015    
   132.199997       71.1640015    
   132.300003       71.6642990    
   132.399994       71.8578033    
   132.500000       71.2516022    
   132.600006       70.1401978    
   132.699997       69.0149002    
   132.800003       67.6231995    
   132.899994       67.4054031    
   133.000000       67.7729034    
   133.100006       67.4511032    
   133.199997       66.4673004    
   133.300003       65.1121979    
   133.399994       63.4948006    
   133.500000       62.5690994    
   133.600006       62.2956009    
   133.699997       61.4514008    
   133.800003       61.4641991    
   133.899994       62.6917992    
   134.000000       64.3071976    
   134.100006       66.3001022    
   134.199997       65.8682022    
   134.300003       64.1344986    
   134.399994       63.0410004    
   134.500000       62.3841019    
   134.600006       62.8609009    
   134.699997       63.5483017    
   134.800003       63.5675011    
   134.899994       63.2910995    
   135.000000       62.7792015    
   135.100006       62.3306999    
   135.199997       61.5219002    
   135.300003       60.5253983    
   135.399994       59.0938988    
   135.500000       58.1898003    
   135.600006       56.6343994    
   135.699997       54.7528992    
   135.800003       53.9058990    
   135.899994       53.4931984    
   136.000000       53.5527000    
   136.100006       54.0746994    
   136.199997       54.3485985    
   136.300003       55.8069000    
   136.399994       56.7173996    
   136.500000       57.4608994    
   136.600006       57.4706993    
   136.699997       57.9275017    
   136.800003       59.0000000    
   136.899994       60.1795006    
   137.000000       61.1034012    
   137.100006       61.2360992    
   137.199997       60.4052010    
   137.300003       59.3969994    
   137.399994       59.2274017    
   137.500000       59.0377998    
   137.600006       58.7826996    
   137.699997       58.2029991    
   137.800003       59.1343994    
   137.899994       59.6912003    
   138.000000       59.5605011    
   138.100006       59.6318016    
   138.199997       59.3515015    
   138.300003       59.0043983    
   138.399994       59.2346001    
   138.500000       60.1058006    
   138.600006       61.1925011    
   138.699997       61.2773018    
   138.800003       61.6613998    
   138.899994       62.0677986    
   139.000000       63.0663986    
   139.100006       63.6086006    
   139.199997       64.4927979    
   139.300003       65.2311020    
   139.399994       66.4875031    
   139.500000       67.8807983    
   139.600006       68.7033005    
   139.699997       69.6026001    
   139.800003       70.8927002    
   139.899994       71.8134003    
   140.000000       70.8984985    
   140.100006       69.2717972    
   140.199997       68.7546997    
   140.300003       69.4740982    
   140.399994       70.1859970    
   140.500000       70.2397003    
   140.600006       70.7571030    
   140.699997       72.0087967    
   140.800003       72.8788986    
   140.899994       73.7171021    
   141.000000       74.5803986    
   141.100006       74.9012985    
   141.199997       73.9973984    
   141.300003       72.7212982    
   141.399994       72.2217026    
   141.500000       72.7155991    
   141.600006       72.4125977    
   141.699997       72.7182999    
   141.800003       74.0199966    
   141.899994       74.8076019    
   142.000000       75.5766983    
   142.100006       76.2443008    
   142.199997       76.8673019    
   142.300003       77.4340973    
   142.399994       77.5587997    
   142.500000       78.3046036    
   142.600006       79.1157990    
   142.699997       79.3246994    
   142.800003       79.1172028    
   142.899994       77.9962006    
   143.000000       77.5868988    
   143.100006       76.9849014    
   143.199997       76.1576004    
   143.300003       75.3494034    
   143.399994       75.7596970    
   143.500000       77.3079987    
   143.600006       78.1115036    
   143.699997       77.6276016    
   143.800003       76.4700012    
   143.899994       75.6927032    
   144.000000       76.0278015    
   144.100006       76.4592972    
   144.199997       76.0220032    
   144.300003       75.6773987    
   144.399994       75.5935974    
   144.500000       75.2832031    
   144.600006       75.4039993    
   144.699997       75.0485001    
   144.800003       74.9339981    
   144.899994       74.8340988    
   145.000000       75.5320969    
   145.100006       76.2437973    
   145.199997       76.8896027    
   145.300003       76.8199005    
   145.399994       77.0431976    
   145.500000       76.6753006    
   145.600006       76.0962982    
   145.699997       76.8716965    
   145.800003       78.4619980    
   145.899994       80.8404999    
   146.000000       82.6408005    
   146.100006       84.2527008    
   146.199997       85.8912964    
   146.300003       85.9480972    
   146.399994       85.2212982    
   146.500000       84.7690964    
   146.600006       84.1137009    
   146.699997       82.6224976    
   146.800003       81.4047012    
   146.899994       80.6177979    
   147.000000       79.7554016    
   147.100006       78.7846985    
   147.199997       77.6471024    
   147.300003       77.1354980    
   147.399994       76.7464981    
   147.500000       76.5514984    
   147.600006       76.6714020    
   147.699997       77.4495010    
   147.800003       77.1389008    
   147.899994       75.5681000    
   148.000000       74.9167023    
   148.100006       74.0876999    
   148.199997       73.9822998    
   148.300003       74.8272018    
   148.399994       75.8543015    
   148.500000       77.3421021    
   148.600006       77.5121002    
   148.699997       76.9822998    
   148.800003       76.3020020    
   148.899994       76.0158997    
   149.000000       76.8485031    
   149.100006       77.2341003    
   149.199997       77.4509964    
   149.300003       76.5902023    
   149.399994       77.5249023    
   149.500000       78.7852020    
   149.600006       79.8973999    
   149.699997       80.4698029    
   149.800003       79.9916992    
   149.899994       80.2568970    
   150.000000       81.6378021    
   150.100006       82.9505997    
   150.199997       83.7181015    
   150.300003       83.4054031    
   150.399994       82.7462997    
   150.500000       82.2163010    
   150.600006       81.5500031    
   150.699997       80.6042023    
   150.800003       80.2026978    
   150.899994       80.1775970    
   151.000000       81.6690979    
   151.100006       83.6598969    
   151.199997       84.7341003    
   151.300003       85.6818008    
   151.399994       85.9710007    
   151.500000       86.9760971    
   151.600006       87.2850037    
   151.699997       86.9770966    
   151.800003       86.3015976    
   151.899994       85.4646988    
   152.000000       84.8607025    
   152.100006       84.7957001    
   152.199997       84.6215973    
   152.300003       84.7179031    
   152.399994       85.1033020    
   152.500000       85.0582962    
   152.600006       86.1482010    
   152.699997       87.9823990    
   152.800003       88.5520020    
   152.899994       87.9273987    
   153.000000       88.3401031    
   153.100006       88.2281036    
   153.199997       88.8403015    
   153.300003       89.4746017    
   153.399994       90.3968964    
   153.500000       91.1488037    
   153.600006       91.7577972    
   153.699997       92.4602966    
   153.800003       92.8475037    
   153.899994       93.1570969    
   154.000000       92.9163971    
   154.100006       92.4310989    
   154.199997       92.2577972    
   154.300003       92.2534027    
   154.399994       92.3031006    
   154.500000       91.7399979    
   154.600006       90.3707962    
   154.699997       88.3272018    
   154.800003       87.6897964    
   154.899994       87.4095993    
   155.000000       86.9110031    
   155.100006       87.0253983    
   155.199997       87.2630997    
   155.300003       87.8861008    
   155.399994       87.1947021    
   155.500000       85.7661972    
   155.600006       85.5115967    
   155.699997       85.9086990    
   155.800003       86.1884995    
   155.899994       84.5099030    
   156.000000       82.7535019    
   156.100006       81.7051010    
   156.199997       80.9307022    
   156.300003       80.1911011    
   156.399994       78.8299026    
   156.500000       77.0423965    
   156.600006       74.8846970    
   156.699997       73.0625000    
   156.800003       72.2369995    
   156.899994       73.7881012    
   157.000000       75.0259018    
   157.100006       74.7356033    
   157.199997       74.0898972    
   157.300003       73.3656998    
   157.399994       73.7795029    
   157.500000       74.2062988    
   157.600006       74.3684006    
   157.699997       74.7802963    
   157.800003       74.8423996    
   157.899994       74.3200989    
   158.000000       74.6110992    
   158.100006       75.2294998    
   158.199997       76.4236984    
   158.300003       78.1819992    
   158.399994       79.1577988    
   158.500000       79.7276001    
   158.600006       79.8724976    
   158.699997       79.2667007    
   158.800003       79.2996979    
   158.899994       79.8262024    
   159.000000       79.6738968    
   159.100006       78.3436966    
   159.199997       76.4520035    
   159.300003       75.9929962    
   159.399994       76.6268005    
   159.500000       78.1834030    
   159.600006       78.8846970    
   159.699997       77.5317001    
   159.800003       76.1538010    
   159.899994       75.7055969    
   160.000000       76.2260971    
   160.100006       77.0526962    
   160.199997       78.5912018    
   160.300003       79.5708008    
   160.399994       80.2013016    
   160.500000       80.8143005    
   160.600006       81.6584015    
   160.699997       82.8981018    
   160.800003       83.5313034    
   160.899994       83.7593002    
   161.000000       84.2923965    
   161.100006       84.7533035    
   161.199997       85.8890991    
   161.300003       86.3932037    
   161.399994       86.0147018    
   161.500000       85.7493973    
   161.600006       85.8725967    
   161.699997       85.4291000    
   161.800003       84.8384018    
   161.899994       84.2169037    
   162.000000       84.3096008    
   162.100006       85.3117981    
   162.199997       84.7641983    
   162.300003       83.1731033    
   162.399994       82.1623001    
   162.500000       82.0018005    
   162.600006       82.8722000    
   162.699997       83.1617966    
   162.800003       83.6615982    
   162.899994       84.2416000    
   163.000000       84.5718994    
   163.100006       84.5983963    
   163.199997       84.2438965    
   163.300003       83.4664993    
   163.399994       83.4182968    
   163.500000       83.3750000    
   163.600006       84.0600967    
   163.699997       84.6501007    
   163.800003       84.8691025    
   163.899994       84.8892975    
   164.000000       85.7931976    
   164.100006       89.1691971    
   164.199997       91.0776978    
   164.300003       91.9436035    
   164.399994       92.0329971    
   164.500000       92.0644989    
   164.600006       92.0130005    
   164.699997       91.4231033    
   164.800003       89.9393997    
   164.899994       88.1027985    
   165.000000       87.7612000    
   165.100006       87.7714996    
   165.199997       87.5823975    
   165.300003       86.6033020    
   165.399994       85.6287003    
   165.500000       85.5037003    
   165.600006       85.6781006    
   165.699997       86.8900986    
   165.800003       86.7759018    
   165.899994       85.2884979    
   166.000000       84.5727005    
   166.100006       84.7618027    
   166.199997       84.7058029    
   166.300003       84.2404022    
   166.399994       84.2530975    
   166.500000       84.4076996    
   166.600006       84.7585983    
   166.699997       84.6399002    
   166.800003       85.2037964    
   166.899994       86.1427002    
   167.000000       87.0552979    
   167.100006       86.7641983    
   167.199997       86.1985016    
   167.300003       86.6754990    
   167.399994       87.3012009    
   167.500000       86.8292007    
   167.600006       86.8639984    
   167.699997       86.4449005    
   167.800003       85.9445038    
   167.899994       85.4582977    
   168.000000       84.6883011    
   168.100006       84.5264969    
   168.199997       84.2136002    
   168.300003       83.4600983    
   168.399994       83.1736984    
   168.500000       83.6572037    
   168.600006       83.1700974    
   168.699997       82.3769989    
   168.800003       82.3018036    
   168.899994       82.0902023    
   169.000000       81.5226974    
   169.100006       80.5635986    
   169.199997       80.6001968    
   169.300003       82.8114014    
   169.399994       83.6724014    
   169.500000       84.0188980    
   169.600006       84.3058014    
   169.699997       84.3804016    
   169.800003       84.4061966    
   169.899994       84.0283966    
   170.000000       83.8198013    
   170.100006       84.8251038    
   170.199997       85.8097000    
   170.300003       85.8840027    
   170.399994       85.4914017    
   170.500000       85.3238983    
   170.600006       85.7823029    
   170.699997       86.3041000    
   170.800003       86.9019012    
   170.899994       88.8514023    
   171.000000       89.6462021    
   171.100006       89.2422028    
   171.199997       88.4476013    
   171.300003       88.0838013    
   171.399994       87.9870987    
   171.500000       88.6854019    
   171.600006       90.7399979    
   171.699997       92.7997971    
   171.800003       93.6813965    
   171.899994       93.5246964    
   172.000000       93.2853012    
   172.100006       93.1680984    
   172.199997       93.5593033    
   172.300003       94.8156967    
   172.399994       95.9335022    
   172.500000       96.1194000    
   172.600006       96.3539963    
   172.699997       96.4179993    
   172.800003       96.3144989    
   172.899994       96.7689972    
   173.000000       97.1687012    
   173.100006       96.6927032    
   173.199997       95.9197006    
   173.300003       95.5485001    
   173.399994       95.1190033    
   173.500000       94.0299988    
   173.600006       92.8181992    
   173.699997       91.3536987    
   173.800003       91.1050034    
   173.899994       90.6641998    
   174.000000       89.9384003    
   174.100006       89.1744995    
   174.199997       88.8360977    
   174.300003       88.3031006    
   174.399994       88.0526962    
   174.500000       88.2908020    
   174.600006       88.0961990    
   174.699997       88.0183029    
   174.800003       88.5476990    
   174.899994       88.7128983    
   175.000000       88.5720978    
   175.100006       88.4445038    
   175.199997       87.7953033    
   175.300003       87.1587982    
   175.399994       86.5320969    
   175.500000       86.1359024    
   175.600006       86.6828003    
   175.699997       87.6512985    
   175.800003       87.6526031    
   175.899994       86.6015015    
   176.000000       86.7339020    
   176.100006       86.9848022    
   176.199997       87.1902008    
   176.300003       87.2926025    
   176.399994       88.3257980    
   176.500000       90.5457993    
   176.600006       92.7947006    
   176.699997       94.5071030    
   176.800003       95.5953979    
   176.899994       95.4091034    
   177.000000       95.2518997    
   177.100006       94.9406967    
   177.199997       94.2249985    
   177.300003       93.4192963    
   177.399994       93.8884964    
   177.500000       95.0565033    
   177.600006       97.1942978    
   177.699997       98.8953018    
   177.800003       98.6078033    
   177.899994       98.5426025    
   178.000000       98.2425995    
   178.100006       99.2438965    
   178.199997       99.3088989    
   178.300003       99.7213974    
   178.399994       99.9664993    
   178.500000       99.8771973    
   178.600006       98.6840973    
   178.699997       97.3517990    
   178.800003       97.2710037    
   178.899994       98.3080978    
   179.000000       99.5498962    
   179.100006       100.703003    
   179.199997       102.039001    
   179.300003       103.001999    
   179.399994       103.276001    
   179.500000       103.378998    
   179.600006       103.071999    
   179.699997       102.223999    
   179.800003       101.628998    
   179.899994       101.266998    
   180.000000       101.380997    
   180.100006       101.080002    
   180.199997       99.9744034    
   180.300003       98.3834991    
   180.399994       97.5333023    
   180.500000       97.2533035    
   180.600006       97.1508026    
   180.699997       97.5342026    
   180.800003       96.5962982    
   180.899994       96.3435974    
   181.000000       96.7657013    
   181.100006       97.9466019    
   181.199997       99.2892990    
   181.300003       99.2116013    
   181.399994       97.0486984    
   181.500000       94.2900009    
   181.600006       93.4157028    
   181.699997       93.5926971    
   181.800003       93.7136002    
   181.899994       92.9838028    
   182.000000       92.0906982    
   182.100006       91.4308014    
   182.199997       91.7319031    
   182.300003       92.5334015    
   182.399994       92.5376968    
   182.500000       91.7529984    
   182.600006       91.4163971    
   182.699997       91.5417023    
   182.800003       91.7068024    
   182.899994       91.4439011    
   183.000000       90.9545975    
   183.100006       90.6015015    
   183.199997       90.4007034    
   183.300003       90.2461014    
   183.399994       90.9264984    
   183.500000       91.6511002    
   183.600006       92.3214035    
   183.699997       92.4625015    
   183.800003       92.4709015    
   183.899994       92.5618973    
   184.000000       92.8920975    
   184.100006       93.4974976    
   184.199997       93.4674988    
   184.300003       92.5356979    
   184.399994       91.5911026    
   184.500000       91.1477966    
   184.600006       91.3971024    
   184.699997       91.5578995    
   184.800003       91.4328995    
   184.899994       91.6079025    
   185.000000       92.0403976    
   185.100006       93.9918976    
   185.199997       95.4878998    
   185.300003       95.9865036    
   185.399994       95.4384995    
   185.500000       95.4658966    
   185.600006       95.3377991    
   185.699997       93.8107986    
   185.800003       92.4390030    
   185.899994       90.4700012    
   186.000000       89.6955032    
   186.100006       90.1623993    
   186.199997       91.2605972    
   186.300003       92.4849014    
   186.399994       93.0458984    
   186.500000       94.7279968    
   186.600006       96.7342987    
   186.699997       98.9308014    
   186.800003       100.287003    
   186.899994       101.257004    
   187.000000       102.836998    
   187.100006       102.880997    
   187.199997       103.335999    
   187.300003       103.684998    
   187.399994       104.706001    
   187.500000       106.117996    
   187.600006       107.323997    
   187.699997       107.938004    
   187.800003       108.031998    
   187.899994       106.875000    
   188.000000       106.216003    
   188.100006       106.263000    
   188.199997       104.747002    
   188.300003       103.415001    
   188.399994       102.730003    
   188.500000       101.350998    
   188.600006       100.344002    
   188.699997       100.452003    
   188.800003       100.704002    
   188.899994       100.684998    
   189.000000       100.389999    
   189.100006       100.837997    
   189.199997       101.675003    
   189.300003       102.725998    
   189.399994       103.156998    
   189.500000       102.825996    
   189.600006       102.163002    
   189.699997       102.365997    
   189.800003       102.222000    
   189.899994       102.028999    
   190.000000       102.253998    
   190.100006       102.750000    
   190.199997       103.959000    
   190.300003       104.728996    
   190.399994       105.440002    
   190.500000       105.373001    
   190.600006       105.850998    
   190.699997       105.475998    
   190.800003       104.988998    
   190.899994       104.755997    
   191.000000       105.028999    
   191.100006       105.970001    
   191.199997       105.947998    
   191.300003       105.819000    
   191.399994       105.926003    
   191.500000       105.730003    
   191.600006       105.217003    
   191.699997       105.107002    
   191.800003       104.050003    
   191.899994       103.065002    
   192.000000       102.751999    
   192.100006       102.555000    
   192.199997       102.933998    
   192.300003       103.851997    
   192.399994       103.556000    
   192.500000       102.474998    
   192.600006       101.634003    
   192.699997       101.263000    
   192.800003       100.972000    
   192.899994       101.148003    
   193.000000       100.930000    
   193.100006       100.896004    
   193.199997       101.353996    
   193.300003       101.002998    
   193.399994       100.913002    
   193.500000       101.570000    
   193.600006       101.567001    
   193.699997       101.248001    
   193.800003       101.224998    
   193.899994       101.011002    
   194.000000       100.098999    
   194.100006       99.8496017    
   194.199997       99.5098038    
   194.300003       99.2434006    
   194.399994       99.2590027    
   194.500000       99.7200012    
   194.600006       100.032997    
   194.699997       100.844002    
   194.800003       101.481003    
   194.899994       101.640999    
   195.000000       101.533997    
   195.100006       101.024002    
   195.199997       100.206001    
   195.300003       99.7054977    
   195.399994       99.4673996    
   195.500000       99.0112000    
   195.600006       99.0428009    
   195.699997       98.8184967    
   195.800003       98.5009995    
   195.899994       98.5474014    
   196.000000       97.9087982    
   196.100006       96.9624023    
   196.199997       96.4821014    
   196.300003       95.7164001    
   196.399994       96.5040970    
   196.500000       96.8423004    
   196.600006       96.4179993    
   196.699997       96.1763000    
   196.800003       96.1504974    
   196.899994       96.4830017    
   197.000000       96.6927032    
   197.100006       96.0718002    
   197.199997       96.3226013    
   197.300003       97.1241989    
   197.399994       97.4026031    
   197.500000       98.1315994    
   197.600006       98.5697021    
   197.699997       98.0529022    
   197.800003       97.2546005    
   197.899994       96.4842987    
   198.000000       96.5882034    
   198.100006       96.2929993    
   198.199997       96.0615005    
   198.300003       96.1107025    
   198.399994       96.8412018    
   198.500000       97.3458023    
   198.600006       98.7852020    
   198.699997       99.4496994    
   198.800003       99.2405014    
   198.899994       99.6824036    
   199.000000       99.9177017    
   199.100006       100.348999    
   199.199997       101.030998    
   199.300003       101.426003    
   199.399994       101.447998    
   199.500000       101.476997    
   199.600006       102.580002    
   199.699997       102.867996    
   199.800003       103.158997    
   199.899994       103.250000    
   200.000000       104.036003    
   200.100006       105.237999    
   200.199997       104.932999    
   200.300003       104.545998    
   200.399994       104.031998    
   200.500000       103.851997    
   200.600006       103.531998    
   200.699997       103.652000    
   200.800003       103.116997    
   200.899994       103.161003    
   201.000000       103.051003    
   201.100006       103.568001    
   201.199997       102.632004    
   201.300003       101.523003    
   201.399994       100.859001    
   201.500000       100.328003    
   201.600006       99.8133011    
   201.699997       100.100998    
   201.800003       100.797997    
   201.899994       100.837997    
   202.000000       98.9576035    
   202.100006       96.8686981    
   202.199997       96.2105026    
   202.300003       96.6513977    
   202.399994       96.7954025    
   202.500000       96.3246002    
   202.600006       95.5860977    
   202.699997       94.6923981    
   202.800003       94.0677032    
   202.899994       93.1764984    
   203.000000       92.0574036    
   203.100006       91.0226974    
   203.199997       90.8928986    
   203.300003       91.5356979    
   203.399994       92.1351013    
   203.500000       92.3482971    
   203.600006       92.3236008    
   203.699997       92.5077972    
   203.800003       93.0100021    
   203.899994       94.5143967    
   204.000000       95.1603012    
   204.100006       95.6512985    
   204.199997       95.9841995    
   204.300003       95.6255035    
   204.399994       95.7484970    
   204.500000       95.4904022    
   204.600006       95.4001007    
   204.699997       95.5100021    
   204.800003       95.3818970    
   204.899994       95.5960999    
   205.000000       96.2002029    
   205.100006       96.6828003    
   205.199997       96.7892990    
   205.300003       97.7667007    
   205.399994       98.7832031    
   205.500000       100.449997    
   205.600006       101.957001    
   205.699997       103.620003    
   205.800003       104.619003    
   205.899994       104.491997    
   206.000000       103.630997    
   206.100006       103.288002    
   206.199997       103.710999    
   206.300003       103.942001    
   206.399994       103.224998    
   206.500000       102.067001    
   206.600006       101.130997    
   206.699997       100.792999    
   206.800003       101.002998    
   206.899994       101.740997    
   207.000000       102.055000    
   207.100006       102.190002    
   207.199997       102.092003    
   207.300003       101.848000    
   207.399994       102.098000    
   207.500000       102.057999    
   207.600006       101.901001    
   207.699997       101.619003    
   207.800003       100.266998    
   207.899994       97.0951004    
   208.000000       94.6815033    
   208.100006       93.9732971    
   208.199997       93.0831985    
   208.300003       91.9901962    
   208.399994       92.2212982    
   208.500000       92.9036026    
   208.600006       94.1293030    
   208.699997       95.5977020    
   208.800003       95.8660965    
   208.899994       95.7368011    
   209.000000       96.0215988    
   209.100006       96.1419983    
   209.199997       95.9985962    
   209.300003       94.9318008    
   209.399994       94.0316010    
   209.500000       92.7091980    
   209.600006       92.0268021    
   209.699997       91.6290970    
   209.800003       91.0999985    
   209.899994       90.6150970    
   210.000000       89.2703018    
   210.100006       87.8702011    
   210.199997       87.6933975    
   210.300003       87.3555984    
   210.399994       86.9357986    
   210.500000       85.9441986    
   210.600006       85.4900970    
   210.699997       85.0328979    
   210.800003       85.5155029    
   210.899994       86.3563004    
   211.000000       87.7845001    
   211.100006       90.5914993    
   211.199997       92.3712997    
   211.300003       92.7174988    
   211.399994       92.3266983    
   211.500000       92.0319977    
   211.600006       91.7975998    
   211.699997       91.8563995    
   211.800003       92.3603973    
   211.899994       92.3564987    
   212.000000       92.7927017    
   212.100006       94.0753021    
   212.199997       94.6745987    
   212.300003       94.7844009    
   212.399994       95.2033997    
   212.500000       94.6798019    
   212.600006       94.1415024    
   212.699997       94.1849976    
   212.800003       94.4739990    
   212.899994       94.7370987    
   213.000000       94.6700974    
   213.100006       95.7349014    
   213.199997       96.4478989    
   213.300003       96.4136963    
   213.399994       96.7621002    
   213.500000       98.0468979    
   213.600006       98.7667007    
   213.699997       99.5373993    
   213.800003       100.250999    
   213.899994       100.954002    
   214.000000       101.188004    
   214.100006       101.318001    
   214.199997       100.497002    
   214.300003       100.077003    
   214.399994       100.363998    
   214.500000       99.9225998    
   214.600006       99.8908997    
   214.699997       99.7489014    
   214.800003       99.4791031    
   214.899994       100.455002    
   215.000000       100.819000    
   215.100006       100.795998    
   215.199997       99.9141998    
   215.300003       98.2692032    
   215.399994       97.1990967    
   215.500000       96.8447037    
   215.600006       97.5170975    
   215.699997       98.1315002    
   215.800003       98.5733032    
   215.899994       99.4140015    
   216.000000       99.7334976    
   216.100006       100.075996    
   216.199997       101.347000    
   216.300003       101.544998    
   216.399994       101.396004    
   216.500000       101.422997    
   216.600006       101.778000    
   216.699997       102.412003    
   216.800003       102.834000    
   216.899994       103.264999    
   217.000000       102.907997    
   217.100006       103.028000    
   217.199997       102.605003    
   217.300003       102.482002    
   217.399994       102.195000    
   217.500000       101.468002    
   217.600006       100.799004    
   217.699997       100.536003    
   217.800003       100.887001    
   217.899994       102.001999    
   218.000000       103.055000    
   218.100006       104.158997    
   218.199997       104.141998    
   218.300003       103.222000    
   218.399994       102.898003    
   218.500000       103.195000    
   218.600006       103.658997    
   218.699997       104.359001    
   218.800003       104.526001    
   218.899994       104.124001    
   219.000000       103.551003    
   219.100006       102.864998    
   219.199997       102.567001    
   219.300003       101.546997    
   219.399994       101.267998    
   219.500000       102.129997    
   219.600006       102.453003    
   219.699997       101.375999    
   219.800003       100.619003    
   219.899994       101.515999    
   220.000000       102.742996    
   220.100006       105.236000    
   220.199997       106.650002    
   220.300003       107.078003    
   220.399994       106.850998    
   220.500000       107.385002    
   220.600006       108.492996    
   220.699997       109.111000    
   220.800003       109.190002    
   220.899994       108.139000    
   221.000000       107.815002    
   221.100006       108.026001    
   221.199997       108.146004    
   221.300003       108.694000    
   221.399994       109.862999    
   221.500000       109.603996    
   221.600006       108.988998    
   221.699997       108.872002    
   221.800003       108.697998    
   221.899994       108.670998    
   222.000000       109.698997    
   222.100006       110.306000    
   222.199997       110.841003    
   222.300003       111.366997    
   222.399994       111.873001    
   222.500000       112.333000    
   222.600006       112.382004    
   222.699997       112.942001    
   222.800003       112.886002    
   222.899994       112.649002    
   223.000000       112.637001    
   223.100006       112.274002    
   223.199997       112.253998    
   223.300003       112.614998    
   223.399994       113.050003    
   223.500000       113.598999    
   223.600006       113.625000    
   223.699997       113.572998    
   223.800003       113.704002    
   223.899994       113.899002    
   224.000000       113.874001    
   224.100006       113.003998    
   224.199997       112.704002    
   224.300003       112.660004    
   224.399994       113.059998    
   224.500000       113.816002    
   224.600006       114.257004    
   224.699997       114.515999    
   224.800003       114.904999    
   224.899994       115.414001    
   225.000000       115.292000    
   225.100006       115.599998    
   225.199997       115.403000    
   225.300003       115.594002    
   225.399994       115.845001    
   225.500000       116.623001    
   225.600006       116.250999    
   225.699997       115.837997    
   225.800003       114.484001    
   225.899994       113.902000    
   226.000000       113.845001    
   226.100006       113.435997    
   226.199997       112.900002    
   226.300003       112.703003    
   226.399994       112.528999    
   226.500000       112.709000    
   226.600006       112.853996    
   226.699997       113.567001    
   226.800003       113.248001    
   226.899994       112.568001    
   227.000000       112.707001    
   227.100006       112.657997    
   227.199997       112.458000    
   227.300003       111.696999    
   227.399994       112.146004    
   227.500000       113.107002    
   227.600006       113.694000    
   227.699997       113.792000    
   227.800003       113.592003    
   227.899994       113.987999    
   228.000000       114.941002    
   228.100006       115.099998    
   228.199997       115.088997    
   228.300003       114.449997    
   228.399994       114.475998    
   228.500000       114.079002    
   228.600006       114.438004    
   228.699997       114.630997    
   228.800003       115.000000    
   228.899994       115.757004    
   229.000000       116.025002    
   229.100006       115.594002    
   229.199997       115.889999    
   229.300003       115.938004    
   229.399994       116.335999    
   229.500000       117.007004    
   229.600006       118.134003    
   229.699997       119.580002    
   229.800003       120.096001    
   229.899994       120.211998    
   230.000000       119.611000    
   230.100006       117.975998    
   230.199997       117.111000    
   230.300003       116.702003    
   230.399994       117.528999    
   230.500000       119.422997    
   230.600006       120.296997    
   230.699997       121.066002    
   230.800003       121.440002    
   230.899994       120.538002    
   231.000000       119.513000    
   231.100006       119.275002    
   231.199997       118.487000    
   231.300003       116.838997    
   231.399994       115.277000    
   231.500000       113.079002    
   231.600006       111.977997    
   231.699997       111.292999    
   231.800003       110.985001    
   231.899994       111.221001    
   232.000000       111.106003    
   232.100006       111.186996    
   232.199997       110.925003    
   232.300003       110.361000    
   232.399994       110.542999    
   232.500000       110.385002    
   232.600006       110.547997    
   232.699997       110.561996    
   232.800003       111.070999    
   232.899994       111.448997    
   233.000000       111.884003    
   233.100006       112.416000    
   233.199997       111.869003    
   233.300003       111.944000    
   233.399994       112.876999    
   233.500000       113.963997    
   233.600006       114.305000    
   233.699997       113.924004    
   233.800003       113.571999    
   233.899994       112.926003    
   234.000000       112.205002    
   234.100006       112.358002    
   234.199997       112.664001    
   234.300003       112.560997    
   234.399994       112.800003    
   234.500000       113.632004    
   234.600006       114.450996    
   234.699997       114.278000    
   234.800003       113.591003    
   234.899994       113.158997    
   235.000000       112.398003    
   235.100006       112.427002    
   235.199997       112.647003    
   235.300003       112.990997    
   235.399994       112.600998    
   235.500000       112.400002    
   235.600006       111.944000    
   235.699997       112.059998    
   235.800003       112.763000    
   235.899994       113.584999    
   236.000000       113.619003    
   236.100006       113.313004    
   236.199997       114.165001    
   236.300003       115.171997    
   236.399994       116.831001    
   236.500000       118.827003    
   236.600006       120.703003    
   236.699997       121.397003    
   236.800003       121.163002    
   236.899994       120.106003    
   237.000000       118.897003    
   237.100006       118.081001    
   237.199997       118.300003    
   237.300003       118.276001    
   237.399994       118.694000    
   237.500000       119.550003    
   237.600006       120.222000    
   237.699997       121.369003    
   237.800003       122.652000    
   237.899994       125.143997    
   238.000000       125.351997    
   238.100006       124.420998    
   238.199997       124.268997    
   238.300003       123.467003    
   238.399994       123.030998    
   238.500000       122.396004    
   238.600006       122.007004    
   238.699997       122.139000    
   238.800003       121.428001    
   238.899994       120.515999    
   239.000000       119.335999    
   239.100006       118.456001    
   239.199997       117.271004    
   239.300003       116.214996    
   239.399994       115.869003    
   239.500000       115.865997    
   239.600006       116.167000    
   239.699997       115.378998    
   239.800003       113.973000    
   239.899994       112.726997    
   240.000000       112.611000    
   240.100006       112.574997    
   240.199997       112.208000    
   240.300003       112.132004    
   240.399994       112.639999    
   240.500000       113.065002    
   240.600006       112.203003    
   240.699997       110.749001    
   240.800003       109.135002    
   240.899994       107.411003    
   241.000000       106.469002    
   241.100006       106.009003    
   241.199997       105.891998    
   241.300003       106.193001    
   241.399994       105.958000    
   241.500000       105.983002    
   241.600006       105.782997    
   241.699997       104.824997    
   241.800003       104.300003    
   241.899994       104.517998    
   242.000000       105.411003    
   242.100006       106.221001    
   242.199997       106.621002    
   242.300003       106.753998    
   242.399994       107.001999    
   242.500000       106.532997    
   242.600006       106.544998    
   242.699997       106.573997    
   242.800003       107.906998    
   242.899994       109.763000    
   243.000000       110.878998    
   243.100006       111.985001    
   243.199997       113.389000    
   243.300003       114.272003    
   243.399994       114.452003    
   243.500000       115.167999    
   243.600006       115.863998    
   243.699997       116.919998    
   243.800003       117.476997    
   243.899994       117.949997    
   244.000000       117.214996    
   244.100006       114.702003    
   244.199997       113.183998    
   244.300003       112.719002    
   244.399994       113.741997    
   244.500000       115.684998    
   244.600006       116.615997    
   244.699997       117.429001    
   244.800003       118.704002    
   244.899994       119.860001    
   245.000000       120.441002    
   245.100006       120.705002    
   245.199997       120.721001    
   245.300003       120.558998    
   245.399994       121.133003    
   245.500000       121.575996    
   245.600006       122.097000    
   245.699997       122.896004    
   245.800003       124.192001    
   245.899994       126.477997    
   246.000000       128.509995    
   246.100006       130.401001    
   246.199997       131.158997    
   246.300003       130.085999    
   246.399994       129.535004    
   246.500000       128.929993    
   246.600006       128.533997    
   246.699997       127.606003    
   246.800003       126.912003    
   246.899994       125.801003    
   247.000000       124.453003    
   247.100006       123.456001    
   247.199997       122.719002    
   247.300003       122.843002    
   247.399994       123.360001    
   247.500000       124.343002    
   247.600006       124.698997    
   247.699997       124.528999    
   247.800003       123.591003    
   247.899994       122.936996    
   248.000000       122.746002    
   248.100006       122.928001    
   248.199997       122.722000    
   248.300003       122.752998    
   248.399994       123.412003    
   248.500000       124.147003    
   248.600006       123.584000    
   248.699997       122.554001    
   248.800003       122.213997    
   248.899994       121.877998    
   249.000000       122.202003    
   249.100006       122.209999    
   249.199997       120.990997    
   249.300003       118.621002    
   249.399994       117.206001    
   249.500000       117.178001    
   249.600006       118.400002    
   249.699997       118.536003    
   249.800003       117.458000    
   249.899994       116.698997    
   250.000000       116.892998    
   250.100006       117.154999    
   250.199997       117.639999    
   250.300003       117.620003    
   250.399994       117.329002    
   250.500000       116.315002    
   250.600006       115.849998    
   250.699997       115.068001    
   250.800003       114.709999    
   250.899994       115.412003    
   251.000000       115.448997    
   251.100006       114.774002    
   251.199997       113.556999    
   251.300003       112.233002    
   251.399994       111.685997    
   251.500000       111.539001    
   251.600006       111.100998    
   251.699997       110.411003    
   251.800003       109.603996    
   251.899994       108.958000    
   252.000000       109.054001    
   252.100006       109.405998    
   252.199997       107.995003    
   252.300003       105.952003    
   252.399994       104.120003    
   252.500000       103.458000    
   252.600006       103.103996    
   252.699997       102.181000    
   252.800003       100.966003    
   252.899994       99.7876968    
   253.000000       99.9263000    
   253.100006       100.803001    
   253.199997       101.315002    
   253.300003       101.810997    
   253.399994       102.559998    
   253.500000       104.241997    
   253.600006       104.866997    
   253.699997       105.240997    
   253.800003       104.982002    
   253.899994       104.961998    
   254.000000       105.634003    
   254.100006       107.095001    
   254.199997       107.567001    
   254.300003       106.828003    
   254.399994       106.421997    
   254.500000       106.678001    
   254.600006       107.002998    
   254.699997       108.194000    
   254.800003       110.080002    
   254.899994       111.591003    
   255.000000       112.364998    
   255.100006       113.150002    
   255.199997       113.598999    
   255.300003       114.301003    
   255.399994       114.986000    
   255.500000       114.992996    
   255.600006       115.309998    
   255.699997       116.303001    
   255.800003       117.332001    
   255.899994       118.260002    
   256.000000       118.773003    
   256.100006       119.386002    
   256.200012       120.177002    
   256.299988       121.003998    
   256.399994       121.777000    
   256.500000       122.158997    
   256.600006       122.803001    
   256.700012       124.244003    
   256.799988       125.112000    
   256.899994       125.362000    
   257.000000       125.778999    
   257.100006       126.195000    
   257.200012       125.857002    
   257.299988       126.117996    
   257.399994       126.433998    
   257.500000       125.528000    
   257.600006       124.439003    
   257.700012       123.421997    
   257.799988       122.880997    
   257.899994       123.146004    
   258.000000       123.487000    
   258.100006       123.925003    
   258.200012       124.564003    
   258.299988       126.078003    
   258.399994       126.084999    
   258.500000       125.500000    
   258.600006       124.718002    
   258.700012       125.151001    
   258.799988       125.364998    
   258.899994       124.374001    
   259.000000       123.075996    
   259.100006       121.598000    
   259.200012       120.732002    
   259.299988       119.702003    
   259.399994       118.918999    
   259.500000       118.834000    
   259.600006       118.473999    
   259.700012       119.490997    
   259.799988       120.913002    
   259.899994       122.708000    
   260.000000       124.357002    
   260.100006       125.324997    
   260.200012       125.554001    
   260.299988       125.944000    
   260.399994       126.653999    
   260.500000       127.690002    
   260.600006       127.540001    
   260.700012       126.747002    
   260.799988       126.400002    
   260.899994       126.785004    
   261.000000       126.438004    
   261.100006       125.431000    
   261.200012       124.921997    
   261.299988       123.848000    
   261.399994       122.151001    
   261.500000       119.888000    
   261.600006       118.613998    
   261.700012       117.273003    
   261.799988       115.677002    
   261.899994       114.941002    
   262.000000       114.401001    
   262.100006       114.889000    
   262.200012       115.373001    
   262.299988       115.245003    
   262.399994       114.454002    
   262.500000       113.226997    
   262.600006       112.134003    
   262.700012       110.214996    
   262.799988       109.052002    
   262.899994       109.445000    
   263.000000       109.678001    
   263.100006       109.988998    
   263.200012       110.380997    
   263.299988       110.694000    
   263.399994       111.167000    
   263.500000       111.973999    
   263.600006       112.341003    
   263.700012       112.382004    
   263.799988       112.369003    
   263.899994       112.775002    
   264.000000       112.737000    
   264.100006       112.182999    
   264.200012       111.584999    
   264.299988       110.035004    
   264.399994       109.274002    
   264.500000       110.007004    
   264.600006       110.852997    
   264.700012       111.727997    
   264.799988       112.276001    
   264.899994       112.313004    
   265.000000       113.125999    
   265.100006       114.377998    
   265.200012       115.512001    
   265.299988       116.360001    
   265.399994       117.654999    
   265.500000       118.279999    
   265.600006       118.292999    
   265.700012       118.503998    
   265.799988       119.587997    
   265.899994       120.911003    
   266.000000       122.195000    
   266.100006       123.773003    
   266.200012       124.963997    
   266.299988       125.077003    
   266.399994       125.161003    
   266.500000       125.320999    
   266.600006       124.940002    
   266.700012       124.186996    
   266.799988       123.421997    
   266.899994       123.419998    
   267.000000       123.681999    
   267.100006       124.257004    
   267.200012       123.658997    
   267.299988       121.251999    
   267.399994       118.848000    
   267.500000       117.192001    
   267.600006       115.764000    
   267.700012       114.847000    
   267.799988       115.311996    
   267.899994       116.972000    
   268.000000       118.028000    
   268.100006       119.168999    
   268.200012       119.947998    
   268.299988       120.775002    
   268.399994       122.082001    
   268.500000       122.813004    
   268.600006       122.542000    
   268.700012       121.253998    
   268.799988       120.875999    
   268.899994       120.556000    
   269.000000       121.373001    
   269.100006       122.819000    
   269.200012       124.172997    
   269.299988       124.600998    
   269.399994       124.591003    
   269.500000       124.174004    
   269.600006       125.416000    
   269.700012       126.946999    
   269.799988       127.864998    
   269.899994       128.865997    
   270.000000       129.382996    
   270.100006       128.725006    
   270.200012       128.244003    
   270.299988       127.275002    
   270.399994       126.860001    
   270.500000       126.563004    
   270.600006       126.195000    
   270.700012       125.691002    
   270.799988       126.549004    
   270.899994       127.803001    
   271.000000       128.173996    
   271.100006       127.058998    
   271.200012       125.738998    
   271.299988       124.654999    
   271.399994       123.999001    
   271.500000       123.102997    
   271.600006       122.164001    
   271.700012       121.442001    
   271.799988       120.936996    
   271.899994       120.277000    
   272.000000       119.857002    
   272.100006       120.406998    
   272.200012       121.123001    
   272.299988       122.424004    
   272.399994       123.222000    
   272.500000       123.739998    
   272.600006       124.004997    
   272.700012       124.074997    
   272.799988       124.595001    
   272.899994       126.046997    
   273.000000       126.873001    
   273.100006       126.559998    
   273.200012       125.851997    
   273.299988       124.648003    
   273.399994       124.306999    
   273.500000       125.181999    
   273.600006       126.060997    
   273.700012       125.193001    
   273.799988       124.081001    
   273.899994       122.990997    
   274.000000       122.341003    
   274.100006       122.115997    
   274.200012       122.417999    
   274.299988       121.512001    
   274.399994       120.642998    
   274.500000       119.212997    
   274.600006       117.762001    
   274.700012       116.567001    
   274.799988       114.959999    
   274.899994       114.203003    
   275.000000       114.799004    
   275.100006       116.306000    
   275.200012       117.391998    
   275.299988       118.851997    
   275.399994       120.126999    
   275.500000       120.772003    
   275.600006       120.445000    
   275.700012       120.133003    
   275.799988       120.665001    
   275.899994       120.996002    
   276.000000       121.758003    
   276.100006       121.146004    
   276.200012       120.179001    
   276.299988       119.406998    
   276.399994       119.436996    
   276.500000       119.847000    
   276.600006       119.028999    
   276.700012       118.400002    
   276.799988       117.004997    
   276.899994       116.226997    
   277.000000       115.551003    
   277.100006       115.690002    
   277.200012       114.688004    
   277.299988       113.551003    
   277.399994       112.012001    
   277.500000       111.160004    
   277.600006       110.654999    
   277.700012       109.242996    
   277.799988       107.112999    
   277.899994       104.777000    
   278.000000       102.836998    
   278.100006       101.546997    
   278.200012       101.238998    
   278.299988       102.429001    
   278.399994       103.611000    
   278.500000       105.039001    
   278.600006       107.019997    
   278.700012       109.269997    
   278.799988       110.648003    
   278.899994       110.847000    
   279.000000       111.837997    
   279.100006       113.737999    
   279.200012       115.033997    
   279.299988       115.518997    
   279.399994       115.499001    
   279.500000       116.100998    
   279.600006       117.546997    
   279.700012       119.797997    
   279.799988       121.720001    
   279.899994       122.221001    
   280.000000       122.157997    
   280.100006       122.334999    
   280.200012       123.478996    
   280.299988       123.705002    
   280.399994       123.554001    
   280.500000       124.156998    
   280.600006       124.962997    
   280.700012       125.587997    
   280.799988       125.390999    
   280.899994       124.691002    
   281.000000       124.731003    
   281.100006       126.280998    
   281.200012       126.796997    
   281.299988       126.567001    
   281.399994       125.545998    
   281.500000       124.846001    
   281.600006       124.379997    
   281.700012       123.362999    
   281.799988       123.050003    
   281.899994       122.017998    
   282.000000       121.375000    
   282.100006       121.598999    
   282.200012       121.612999    
   282.299988       121.655998    
   282.399994       122.096001    
   282.500000       123.454002    
   282.600006       124.459999    
   282.700012       124.690002    
   282.799988       124.644997    
   282.899994       124.878998    
   283.000000       125.994003    
   283.100006       126.128998    
   283.200012       126.309998    
   283.299988       126.972000    
   283.399994       127.213997    
   283.500000       127.068001    
   283.600006       126.990997    
   283.700012       126.491997    
   283.799988       126.007004    
   283.899994       125.058998    
   284.000000       124.603996    
   284.100006       123.331001    
   284.200012       123.248001    
   284.299988       124.202003    
   284.399994       124.505997    
   284.500000       123.721001    
   284.600006       121.997002    
   284.700012       121.327003    
   284.799988       122.125000    
   284.899994       122.935997    
   285.000000       123.661003    
   285.100006       123.419998    
   285.200012       122.509003    
   285.299988       121.454002    
   285.399994       121.772003    
   285.500000       122.021004    
   285.600006       121.492996    
   285.700012       121.443001    
   285.799988       121.598999    
   285.899994       121.681000    
   286.000000       121.832001    
   286.100006       122.375000    
   286.200012       123.267998    
   286.299988       124.007004    
   286.399994       124.413002    
   286.500000       125.184998    
   286.600006       126.349998    
   286.700012       127.853996    
   286.799988       128.322998    
   286.899994       128.598007    
   287.000000       129.852005    
   287.100006       131.824997    
   287.200012       133.287003    
   287.299988       134.244995    
   287.399994       134.850998    
   287.500000       134.908997    
   287.600006       133.496994    
   287.700012       131.871002    
   287.799988       130.962997    
   287.899994       130.354004    
   288.000000       130.931000    
   288.100006       132.059006    
   288.200012       133.365997    
   288.299988       134.263000    
   288.399994       134.828995    
   288.500000       134.445007    
   288.600006       134.050995    
   288.700012       133.964005    
   288.799988       134.162003    
   288.899994       134.858002    
   289.000000       135.102005    
   289.100006       134.932007    
   289.200012       134.070007    
   289.299988       133.914993    
   289.399994       134.151993    
   289.500000       134.804001    
   289.600006       135.261002    
   289.700012       135.666000    
   289.799988       135.539993    
   289.899994       135.171005    
   290.000000       134.309998    
   290.100006       133.675995    
   290.200012       133.279999    
   290.299988       133.488998    
   290.399994       133.317001    
   290.500000       132.852997    
   290.600006       132.781006    
   290.700012       133.776993    
   290.799988       134.309998    
   290.899994       134.317993    
   291.000000       135.634995    
   291.100006       137.779007    
   291.200012       139.259995    
   291.299988       139.488007    
   291.399994       139.139008    
   291.500000       138.960007    
   291.600006       139.031998    
   291.700012       138.365005    
   291.799988       138.707001    
   291.899994       139.459000    
   292.000000       139.996002    
   292.100006       140.156006    
   292.200012       140.294006    
   292.299988       140.505997    
   292.399994       140.748001    
   292.500000       140.964005    
   292.600006       140.985992    
   292.700012       140.598007    
   292.799988       139.718002    
   292.899994       139.488007    
   293.000000       139.531006    
   293.100006       139.731003    
   293.200012       139.649994    
   293.299988       139.274994    
   293.399994       138.705002    
   293.500000       138.382004    
   293.600006       138.410004    
   293.700012       138.572998    
   293.799988       139.483994    
   293.899994       140.951004    
   294.000000       141.466003    
   294.100006       140.238998    
   294.200012       139.966995    
   294.299988       140.313004    
   294.399994       140.934998    
   294.500000       140.487000    
   294.600006       140.098007    
   294.700012       140.033997    
   294.799988       140.876999    
   294.899994       141.904007    
   295.000000       141.778000    
   295.100006       141.520996    
   295.200012       141.315994    
   295.299988       140.856995    
   295.399994       141.781998    
   295.500000       142.102997    
   295.600006       141.716003    
   295.700012       141.162003    
   295.799988       141.908997    
   295.899994       143.389999    
   296.000000       143.884995    
   296.100006       143.567001    
   296.200012       142.529999    
   296.299988       141.731995    
   296.399994       141.229996    
   296.500000       140.822006    
   296.600006       140.207993    
   296.700012       139.712997    
   296.799988       138.901993    
   296.899994       136.710007    
   297.000000       134.850998    
   297.100006       134.384995    
   297.200012       134.328995    
   297.299988       134.035004    
   297.399994       134.507996    
   297.500000       134.835007    
   297.600006       134.751007    
   297.700012       134.542007    
   297.799988       134.194000    
   297.899994       133.925003    
   298.000000       134.479004    
   298.100006       136.300995    
   298.200012       137.442993    
   298.299988       137.904007    
   298.399994       137.994995    
   298.500000       138.914001    
   298.600006       138.697998    
   298.700012       138.100998    
   298.799988       138.037003    
   298.899994       138.570007    
   299.000000       139.065002    
   299.100006       139.766998    
   299.200012       140.548004    
   299.299988       141.143005    
   299.399994       140.988007    
   299.500000       140.095993    
   299.600006       139.501999    
   299.700012       138.235992    
   299.799988       137.089996    
   299.899994       135.735001    
   300.000000       135.414001    
   300.100006       135.287003    
   300.200012       134.475998    
   300.299988       133.511993    
   300.399994       132.429001    
   300.500000       130.921005    
   300.600006       129.292999    
   300.700012       128.005005    
   300.799988       127.735001    
   300.899994       127.837997    
   301.000000       127.855003    
   301.100006       126.675003    
   301.200012       126.277000    
   301.299988       126.843002    
   301.399994       128.132004    
   301.500000       129.815002    
   301.600006       130.865997    
   301.700012       132.292999    
   301.799988       132.362000    
   301.899994       132.776001    
   302.000000       133.283997    
   302.100006       134.449005    
   302.200012       136.322006    
   302.299988       137.358994    
   302.399994       137.604996    
   302.500000       138.076004    
   302.600006       138.815002    
   302.700012       139.302002    
   302.799988       140.276001    
   302.899994       141.755005    
   303.000000       142.145004    
   303.100006       141.733002    
   303.200012       141.158005    
   303.299988       140.328003    
   303.399994       140.227997    
   303.500000       140.970001    
   303.600006       141.671005    
   303.700012       142.397995    
   303.799988       143.576004    
   303.899994       145.134003    
   304.000000       145.697998    
   304.100006       145.628006    
   304.200012       145.093002    
   304.299988       144.688004    
   304.399994       144.195999    
   304.500000       144.264999    
   304.600006       144.281998    
   304.700012       144.544006    
   304.799988       144.766006    
   304.899994       144.429993    
   305.000000       143.908005    
   305.100006       142.501007    
   305.200012       142.229004    
   305.299988       142.990005    
   305.399994       143.880997    
   305.500000       144.113007    
   305.600006       143.600998    
   305.700012       143.253998    
   305.799988       142.123993    
   305.899994       141.317001    
   306.000000       140.156006    
   306.100006       139.567001    
   306.200012       139.712006    
   306.299988       139.985001    
   306.399994       139.531006    
   306.500000       138.539001    
   306.600006       137.473007    
   306.700012       136.279999    
   306.799988       135.309006    
   306.899994       134.942993    
   307.000000       134.876007    
   307.100006       134.498001    
   307.200012       135.375000    
   307.299988       137.074997    
   307.399994       137.841995    
   307.500000       137.072998    
   307.600006       135.645004    
   307.700012       134.960007    
   307.799988       134.968994    
   307.899994       134.044006    
   308.000000       133.278000    
   308.100006       132.850006    
   308.200012       132.919998    
   308.299988       133.475006    
   308.399994       133.636993    
   308.500000       133.567001    
   308.600006       134.003998    
   308.700012       135.324005    
   308.799988       136.727005    
   308.899994       138.164001    
   309.000000       139.087006    
   309.100006       139.546997    
   309.200012       140.082001    
   309.299988       140.667999    
   309.399994       141.518997    
   309.500000       142.397003    
   309.600006       143.477005    
   309.700012       144.910004    
   309.799988       146.056000    
   309.899994       146.565002    
   310.000000       146.921997    
   310.100006       147.731003    
   310.200012       148.639008    
   310.299988       149.893005    
   310.399994       151.009003    
   310.500000       151.595001    
   310.600006       151.067993    
   310.700012       149.052994    
   310.799988       148.332993    
   310.899994       148.317001    
   311.000000       148.524994    
   311.100006       149.328995    
   311.200012       148.703003    
   311.299988       149.317993    
   311.399994       150.011002    
   311.500000       150.024994    
   311.600006       149.511993    
   311.700012       149.100998    
   311.799988       149.917007    
   311.899994       151.559998    
   312.000000       153.472000    
   312.100006       154.865997    
   312.200012       155.070007    
   312.299988       154.774002    
   312.399994       154.824997    
   312.500000       155.416000    
   312.600006       156.082001    
   312.700012       156.300995    
   312.799988       156.490997    
   312.899994       156.899994    
   313.000000       157.498001    
   313.100006       158.009995    
   313.200012       158.223007    
   313.299988       158.794006    
   313.399994       158.815994    
   313.500000       159.595993    
   313.600006       160.419006    
   313.700012       161.830002    
   313.799988       162.684006    
   313.899994       162.432007    
   314.000000       160.936005    
   314.100006       158.580994    
   314.200012       157.171005    
   314.299988       157.533997    
   314.399994       158.662003    
   314.500000       159.289001    
   314.600006       159.639999    
   314.700012       159.703003    
   314.799988       159.660995    
   314.899994       159.848999    
   315.000000       159.513000    
   315.100006       158.621002    
   315.200012       157.472000    
   315.299988       155.848999    
   315.399994       154.490005    
   315.500000       152.682007    
   315.600006       151.343002    
   315.700012       151.089996    
   315.799988       151.158005    
   315.899994       150.317993    
   316.000000       149.514008    
   316.100006       148.852997    
   316.200012       148.477997    
   316.299988       149.003998    
   316.399994       148.731003    
   316.500000       148.587997    
   316.600006       147.212006    
   316.700012       145.279999    
   316.799988       144.039001    
   316.899994       144.641006    
   317.000000       145.679001    
   317.100006       146.054001    
   317.200012       146.888000    
   317.299988       147.647003    
   317.399994       148.266006    
   317.500000       148.740005    
   317.600006       148.177002    
   317.700012       147.164001    
   317.799988       146.792007    
   317.899994       147.056000    
   318.000000       147.177994    
   318.100006       148.320999    
   318.200012       148.882996    
   318.299988       149.686996    
   318.399994       150.063995    
   318.500000       150.569000    
   318.600006       150.647003    
   318.700012       149.324005    
   318.799988       148.065002    
   318.899994       147.942993    
   319.000000       148.130997    
   319.100006       147.126007    
   319.200012       146.518005    
   319.299988       147.190002    
   319.399994       147.860001    
   319.500000       148.029007    
   319.600006       147.806000    
   319.700012       147.714996    
   319.799988       148.057999    
   319.899994       147.492996    
   320.000000       147.589996    
   320.100006       148.326004    
   320.200012       148.891006    
   320.299988       149.931000    
   320.399994       150.307007    
   320.500000       151.511002    
   320.600006       151.839996    
   320.700012       151.520004    
   320.799988       152.190994    
   320.899994       152.796997    
   321.000000       153.182999    
   321.100006       152.679001    
   321.200012       152.977005    
   321.299988       152.858002    
   321.399994       153.121994    
   321.500000       153.162003    
   321.600006       153.026001    
   321.700012       153.509003    
   321.799988       153.358002    
   321.899994       154.138000    
   322.000000       154.714996    
   322.100006       155.229996    
   322.200012       155.690994    
   322.299988       155.414001    
   322.399994       155.222000    
   322.500000       155.046005    
   322.600006       155.716003    
   322.700012       157.181000    
   322.799988       158.658997    
   322.899994       160.274994    
   323.000000       161.378998    
   323.100006       161.128998    
   323.200012       161.154007    
   323.299988       161.968002    
   323.399994       162.067001    
   323.500000       162.156006    
   323.600006       162.031006    
   323.700012       162.154007    
   323.799988       161.776001    
   323.899994       161.751007    
   324.000000       161.845993    
   324.100006       161.567993    
   324.200012       160.729996    
   324.299988       161.033005    
   324.399994       160.664001    
   324.500000       159.862000    
   324.600006       157.970001    
   324.700012       156.334000    
   324.799988       156.615005    
   324.899994       157.595993    
   325.000000       157.557007    
   325.100006       157.567993    
   325.200012       157.567001    
   325.299988       158.403000    
   325.399994       159.334000    
   325.500000       159.270996    
   325.600006       158.328995    
   325.700012       157.468002    
   325.799988       157.102997    
   325.899994       156.324997    
   326.000000       155.132996    
   326.100006       155.470001    
   326.200012       156.785995    
   326.299988       157.966995    
   326.399994       158.449997    
   326.500000       158.285004    
   326.600006       158.134995    
   326.700012       157.800995    
   326.799988       157.636993    
   326.899994       157.942993    
   327.000000       158.307007    
   327.100006       158.481003    
   327.200012       158.024994    
   327.299988       157.746994    
   327.399994       157.587997    
   327.500000       157.647995    
   327.600006       158.819000    
   327.700012       160.925003    
   327.799988       161.852997    
   327.899994       162.434006    
   328.000000       162.908005    
   328.100006       163.895996    
   328.200012       165.451996    
   328.299988       167.503006    
   328.399994       168.548996    
   328.500000       169.177994    
   328.600006       168.335007    
   328.700012       166.960999    
   328.799988       166.500000    
   328.899994       166.686005    
   329.000000       166.785995    
   329.100006       166.820007    
   329.200012       166.794998    
   329.299988       166.987000    
   329.399994       167.667007    
   329.500000       168.121994    
   329.600006       168.886993    
   329.700012       169.574005    
   329.799988       168.701004    
   329.899994       166.727005    
   330.000000       165.266006    
   330.100006       165.593002    
   330.200012       166.367004    
   330.299988       166.923996    
   330.399994       167.235001    
   330.500000       167.181000    
   330.600006       167.423996    
   330.700012       167.602997    
   330.799988       167.473007    
   330.899994       166.675003    
   331.000000       165.975998    
   331.100006       165.139008    
   331.200012       165.464996    
   331.299988       165.639999    
   331.399994       165.093994    
   331.500000       165.192001    
   331.600006       165.298004    
   331.700012       165.317001    
   331.799988       165.080994    
   331.899994       165.666000    
   332.000000       166.910995    
   332.100006       169.546005    
   332.200012       171.141006    
   332.299988       171.184998    
   332.399994       170.813004    
   332.500000       171.061005    
   332.600006       172.334000    
   332.700012       173.604996    
   332.799988       174.209000    
   332.899994       173.623001    
   333.000000       173.285004    
   333.100006       173.858994    
   333.200012       174.139999    
   333.299988       173.153000    
   333.399994       172.828995    
   333.500000       173.449005    
   333.600006       174.817001    
   333.700012       175.731995    
   333.799988       176.317993    
   333.899994       176.335007    
   334.000000       176.738998    
   334.100006       178.701996    
   334.200012       180.897003    
   334.299988       181.636993    
   334.399994       181.485992    
   334.500000       180.240005    
   334.600006       179.354996    
   334.700012       178.520996    
   334.799988       179.024994    
   334.899994       179.856003    
   335.000000       179.785995    
   335.100006       179.238007    
   335.200012       179.317993    
   335.299988       180.154007    
   335.399994       180.585999    
   335.500000       181.039993    
   335.600006       180.865005    
   335.700012       180.669998    
   335.799988       180.244995    
   335.899994       179.158005    
   336.000000       178.110992    
   336.100006       176.046997    
   336.200012       174.804001    
   336.299988       173.955002    
   336.399994       173.347000    
   336.500000       173.173996    
   336.600006       173.214996    
   336.700012       174.052002    
   336.799988       174.037003    
   336.899994       173.960999    
   337.000000       173.149994    
   337.100006       172.179001    
   337.200012       170.919006    
   337.299988       169.884003    
   337.399994       168.619995    
   337.500000       167.598007    
   337.600006       166.712997    
   337.700012       165.701004    
   337.799988       165.255005    
   337.899994       163.764999    
   338.000000       162.763000    
   338.100006       161.503006    
   338.200012       160.173004    
   338.299988       158.794006    
   338.399994       157.983994    
   338.500000       158.537003    
   338.600006       158.498993    
   338.700012       158.339996    
   338.799988       158.233994    
   338.899994       158.445007    
   339.000000       159.057999    
   339.100006       159.134995    
   339.200012       159.285995    
   339.299988       159.768005    
   339.399994       160.854996    
   339.500000       162.720993    
   339.600006       163.287994    
   339.700012       162.832993    
   339.799988       163.251007    
   339.899994       163.746002    
   340.000000       164.235992    
   340.100006       164.264008    
   340.200012       164.020004    
   340.299988       163.923004    
   340.399994       164.024994    
   340.500000       165.684998    
   340.600006       166.972000    
   340.700012       168.223007    
   340.799988       168.882004    
   340.899994       169.572006    
   341.000000       169.781998    
   341.100006       169.837997    
   341.200012       170.132996    
   341.299988       170.059006    
   341.399994       169.636002    
   341.500000       168.731995    
   341.600006       168.869003    
   341.700012       169.074005    
   341.799988       169.612000    
   341.899994       170.834000    
   342.000000       172.177002    
   342.100006       172.725006    
   342.200012       173.485001    
   342.299988       173.238007    
   342.399994       173.121994    
   342.500000       173.102997    
   342.600006       173.598007    
   342.700012       172.848007    
   342.799988       171.959000    
   342.899994       171.492996    
   343.000000       171.386993    
   343.100006       171.330002    
   343.200012       171.681000    
   343.299988       172.529999    
   343.399994       173.371994    
   343.500000       174.498001    
   343.600006       174.835007    
   343.700012       174.934006    
   343.799988       175.714005    
   343.899994       175.951004    
   344.000000       176.177994    
   344.100006       175.186005    
   344.200012       174.815994    
   344.299988       175.457993    
   344.399994       176.391998    
   344.500000       177.080002    
   344.600006       176.505997    
   344.700012       176.119003    
   344.799988       176.022003    
   344.899994       176.167999    
   345.000000       176.184998    
   345.100006       175.619995    
   345.200012       174.266006    
   345.299988       172.423004    
   345.399994       172.287994    
   345.500000       172.723007    
   345.600006       173.453995    
   345.700012       175.072998    
   345.799988       176.113998    
   345.899994       176.093994    
   346.000000       175.246002    
   346.100006       174.654007    
   346.200012       174.847000    
   346.299988       174.819000    
   346.399994       174.548996    
   346.500000       173.746994    
   346.600006       173.410995    
   346.700012       174.248993    
   346.799988       175.701996    
   346.899994       176.770996    
   347.000000       177.009995    
   347.100006       176.212997    
   347.200012       175.875000    
   347.299988       176.056000    
   347.399994       176.574005    
   347.500000       176.710999    
   347.600006       175.772003    
   347.700012       176.063995    
   347.799988       176.516998    
   347.899994       176.326004    
   348.000000       175.807999    
   348.100006       173.195007    
   348.200012       170.934998    
   348.299988       169.787003    
   348.399994       169.324997    
   348.500000       169.031006    
   348.600006       168.552002    
   348.700012       168.576996    
   348.799988       168.425995    
   348.899994       167.063995    
   349.000000       166.783005    
   349.100006       166.889008    
   349.200012       167.388000    
   349.299988       167.764999    
   349.399994       168.445007    
   349.500000       169.188004    
   349.600006       169.737000    
   349.700012       169.565994    
   349.799988       168.951996    
   349.899994       168.231995    
   350.000000       167.600006    
   350.100006       167.692001    
   350.200012       167.304001    
   350.299988       166.209000    
   350.399994       165.251999    
   350.500000       165.201004    
   350.600006       165.531998    
   350.700012       166.190994    
   350.799988       166.755005    
   350.899994       167.347000    
   351.000000       168.285004    
   351.100006       169.695007    
   351.200012       170.468002    
   351.299988       171.699005    
   351.399994       172.778000    
   351.500000       173.378998    
   351.600006       173.565002    
   351.700012       173.940994    
   351.799988       174.434998    
   351.899994       174.774994    
   352.000000       174.699997    
   352.100006       173.923996    
   352.200012       174.192001    
   352.299988       174.574005    
   352.399994       175.587997    
   352.500000       177.315002    
   352.600006       179.214005    
   352.700012       181.703003    
   352.799988       182.362000    
   352.899994       182.251007    
   353.000000       181.889999    
   353.100006       180.589996    
   353.200012       180.565002    
   353.299988       180.977997    
   353.399994       181.914001    
   353.500000       182.628998    
   353.600006       183.037994    
   353.700012       183.326004    
   353.799988       183.067993    
   353.899994       183.503998    
   354.000000       183.908005    
   354.100006       183.671997    
   354.200012       183.154007    
   354.299988       182.229004    
   354.399994       182.248993    
   354.500000       182.483002    
   354.600006       181.822006    
   354.700012       180.248001    
   354.799988       179.257004    
   354.899994       179.132004    
   355.000000       179.190994    
   355.100006       180.501999    
   355.200012       181.850006    
   355.299988       182.315002    
   355.399994       181.796997    
   355.500000       181.761002    
   355.600006       182.130005    
   355.700012       183.360001    
   355.799988       183.649994    
   355.899994       182.291000    
   356.000000       180.496002    
   356.100006       179.240997    
   356.200012       178.815994    
   356.299988       178.597000    
   356.399994       178.632996    
   356.500000       177.979996    
   356.600006       177.632996    
   356.700012       178.149002    
   356.799988       179.106003    
   356.899994       180.503998    
   357.000000       181.828003    
   357.100006       182.712997    
   357.200012       183.175995    
   357.299988       183.832993    
   357.399994       183.916000    
   357.500000       183.617004    
   357.600006       183.393997    
   357.700012       182.593002    
   357.799988       182.824997    
   357.899994       182.645996    
   358.000000       183.147003    
   358.100006       184.304001    
   358.200012       185.451004    
   358.299988       186.475006    
   358.399994       187.003998    
   358.500000       188.391998    
   358.600006       190.169006    
   358.700012       190.429001    
   358.799988       188.791000    
   358.899994       186.177002    
   359.000000       185.940994    
   359.100006       186.462006    
   359.200012       186.856995    
   359.299988       186.255997    
   359.399994       184.639008    
   359.500000       182.981995    
   359.600006       182.653000    
   359.700012       182.882996    
   359.799988       183.304001    
   359.899994       183.923996    
   360.000000       183.753006    
   360.100006       183.048004    
   360.200012       182.656006    
   360.299988       182.584000    
   360.399994       182.302002    
   360.500000       181.567001    
   360.600006       180.263000    
   360.700012       179.472000    
   360.799988       179.498001    
   360.899994       179.539993    
   361.000000       179.932007    
   361.100006       179.548004    
   361.200012       179.287994    
   361.299988       178.679001    
   361.399994       178.113998    
   361.500000       176.628998    
   361.600006       175.714996    
   361.700012       174.322998    
   361.799988       174.542999    
   361.899994       175.714996    
   362.000000       175.916000    
   362.100006       176.061996    
   362.200012       177.063995    
   362.299988       178.727997    
   362.399994       179.862000    
   362.500000       180.401001    
   362.600006       180.643997    
   362.700012       180.651001    
   362.799988       181.587006    
   362.899994       182.852005    
   363.000000       183.485001    
   363.100006       183.649994    
   363.200012       183.903000    
   363.299988       184.981003    
   363.399994       185.591995    
   363.500000       186.917007    
   363.600006       188.063995    
   363.700012       188.688004    
   363.799988       188.569000    
   363.899994       187.556000    
   364.000000       186.919006    
   364.100006       187.386002    
   364.200012       188.408997    
   364.299988       189.173004    
   364.399994       189.332001    
   364.500000       189.761993    
   364.600006       189.953995    
   364.700012       189.278000    
   364.799988       188.662003    
   364.899994       188.397003    
   365.000000       187.716995    
   365.100006       186.380005    
   365.200012       185.292007    
   365.299988       184.406998    
   365.399994       184.391006    
   365.500000       184.878998    
   365.600006       185.181000    
   365.700012       185.259995    
   365.799988       184.897995    
   365.899994       183.880005    
   366.000000       183.574997    
   366.100006       183.276993    
   366.200012       182.677002    
   366.299988       181.938004    
   366.399994       181.852005    
   366.500000       181.837006    
   366.600006       181.457993    
   366.700012       181.020004    
   366.799988       180.531998    
   366.899994       179.421997    
   367.000000       177.738007    
   367.100006       176.143997    
   367.200012       175.839996    
   367.299988       176.048996    
   367.399994       176.389999    
   367.500000       175.740005    
   367.600006       175.692993    
   367.700012       176.369995    
   367.799988       176.597000    
   367.899994       176.339996    
   368.000000       176.076004    
   368.100006       176.205994    
   368.200012       177.115005    
   368.299988       177.496994    
   368.399994       177.804001    
   368.500000       177.895996    
   368.600006       178.158997    
   368.700012       178.251999    
   368.799988       179.255005    
   368.899994       180.985001    
   369.000000       181.992004    
   369.100006       182.057007    
   369.200012       181.776993    
   369.299988       181.947006    
   369.399994       182.158997    
   369.500000       182.470993    
   369.600006       182.945999    
   369.700012       183.802994    
   369.799988       184.778000    
   369.899994       184.923004    
   370.000000       184.863998    
   370.100006       185.091995    
   370.200012       185.798004    
   370.299988       186.294998    
   370.399994       186.447998    
   370.500000       186.973007    
   370.600006       188.231995    
   370.700012       189.533997    
   370.799988       190.121994    
   370.899994       190.255997    
   371.000000       190.300995    
   371.100006       190.660004    
   371.200012       191.651001    
   371.299988       192.867996    
   371.399994       193.098007    
   371.500000       193.287003    
   371.600006       193.641998    
   371.700012       194.488998    
   371.799988       195.735001    
   371.899994       195.899002    
   372.000000       195.628006    
   372.100006       194.949997    
   372.200012       193.434998    
   372.299988       191.578003    
   372.399994       190.992996    
   372.500000       191.975006    
   372.600006       192.630997    
   372.700012       192.335999    
   372.799988       191.643005    
   372.899994       191.746994    
   373.000000       192.212997    
   373.100006       193.237000    
   373.200012       193.328003    
   373.299988       193.802002    
   373.399994       193.774002    
   373.500000       194.565994    
   373.600006       194.738998    
   373.700012       193.485001    
   373.799988       192.496002    
   373.899994       192.871002    
   374.000000       193.860992    
   374.100006       194.028000    
   374.200012       193.820999    
   374.299988       193.936996    
   374.399994       194.199005    
   374.500000       194.608994    
   374.600006       194.404007    
   374.700012       193.063995    
   374.799988       191.817001    
   374.899994       190.981995    
   375.000000       190.399002    
   375.100006       189.820999    
   375.200012       188.630997    
   375.299988       187.699005    
   375.399994       187.292999    
   375.500000       186.703003    
   375.600006       186.580002    
   375.700012       186.218994    
   375.799988       185.322006    
   375.899994       184.410995    
   376.000000       184.113007    
   376.100006       184.154007    
   376.200012       184.563004    
   376.299988       184.199997    
   376.399994       184.037003    
   376.500000       184.990997    
   376.600006       186.472000    
   376.700012       188.434998    
   376.799988       188.962997    
   376.899994       188.968994    
   377.000000       189.300995    
   377.100006       189.597000    
   377.200012       190.606995    
   377.299988       191.886002    
   377.399994       192.686996    
   377.500000       192.903000    
   377.600006       192.832001    
   377.700012       193.294006    
   377.799988       194.378998    
   377.899994       194.610992    
   378.000000       194.770996    
   378.100006       194.738007    
   378.200012       195.453995    
   378.299988       196.423004    
   378.399994       197.570999    
   378.500000       198.339005    
   378.600006       198.397003    
   378.700012       199.608994    
   378.799988       200.199997    
   378.899994       200.554001    
   379.000000       200.373001    
   379.100006       201.123001    
   379.200012       202.139999    
   379.299988       202.981995    
   379.399994       203.537003    
   379.500000       204.052002    
   379.600006       204.011993    
   379.700012       202.673004    
   379.799988       200.992996    
   379.899994       199.796997    
   380.000000       199.054001    
   380.100006       197.766998    
   380.200012       197.529999    
   380.299988       198.472000    
   380.399994       198.910995    
   380.500000       199.182999    
   380.600006       199.141006    
   380.700012       198.522995    
   380.799988       197.798996    
   380.899994       197.429001    
   381.000000       197.128006    
   381.100006       197.382004    
   381.200012       197.317993    
   381.299988       196.791000    
   381.399994       197.007004    
   381.500000       197.227005    
   381.600006       196.998993    
   381.700012       196.427002    
   381.799988       195.664993    
   381.899994       195.074005    
   382.000000       195.339005    
   382.100006       196.391006    
   382.200012       196.987000    
   382.299988       196.768005    
   382.399994       196.384995    
   382.500000       196.863007    
   382.600006       198.162994    
   382.700012       198.272003    
   382.799988       197.841003    
   382.899994       197.735992    
   383.000000       197.445999    
   383.100006       197.197006    
   383.200012       197.143997    
   383.299988       196.781006    
   383.399994       197.149994    
   383.500000       198.195007    
   383.600006       198.574005    
   383.700012       198.511002    
   383.799988       198.550003    
   383.899994       199.639999    
   384.000000       200.679993    
   384.100006       201.195999    
   384.200012       200.994003    
   384.299988       199.710007    
   384.399994       197.682999    
   384.500000       195.921005    
   384.600006       194.037994    
   384.700012       193.386993    
   384.799988       193.860001    
   384.899994       194.822006    
   385.000000       194.964996    
   385.100006       193.671997    
   385.200012       193.110001    
   385.299988       193.440994    
   385.399994       192.903000    
   385.500000       191.542007    
   385.600006       191.714996    
   385.700012       192.313995    
   385.799988       192.979996    
   385.899994       193.466003    
   386.000000       193.595001    
   386.100006       194.014008    
   386.200012       194.451996    
   386.299988       194.891006    
   386.399994       195.141006    
   386.500000       195.423004    
   386.600006       195.503006    
   386.700012       195.057999    
   386.799988       194.371994    
   386.899994       193.455002    
   387.000000       193.425003    
   387.100006       193.281006    
   387.200012       192.630997    
   387.299988       191.095001    
   387.399994       190.533997    
   387.500000       191.011993    
   387.600006       191.529007    
   387.700012       192.651993    
   387.799988       194.244995    
   387.899994       195.477005    
   388.000000       196.348999    
   388.100006       197.203003    
   388.200012       198.166000    
   388.299988       198.645004    
   388.399994       199.009995    
   388.500000       198.610001    
   388.600006       198.184998    
   388.700012       197.671005    
   388.799988       197.628006    
   388.899994       198.395996    
   389.000000       199.770996    
   389.100006       200.296997    
   389.200012       200.785004    
   389.299988       200.537994    
   389.399994       200.477997    
   389.500000       200.936996    
   389.600006       201.074997    
   389.700012       200.927002    
   389.799988       200.531998    
   389.899994       199.919998    
   390.000000       200.895004    
   390.100006       202.367004    
   390.200012       203.705994    
   390.299988       203.966003    
   390.399994       204.052994    
   390.500000       204.130005    
   390.600006       203.766006    
   390.700012       203.014008    
   390.799988       202.169998    
   390.899994       201.173004    
   391.000000       201.567001    
   391.100006       202.352997    
   391.200012       203.106003    
   391.299988       203.070999    
   391.399994       202.233994    
   391.500000       201.453995    
   391.600006       200.598999    
   391.700012       200.154999    
   391.799988       200.378998    
   391.899994       200.848999    
   392.000000       202.292999    
   392.100006       203.436996    
   392.200012       203.964996    
   392.299988       204.744995    
   392.399994       204.688004    
   392.500000       203.740005    
   392.600006       203.960999    
   392.700012       204.391998    
   392.799988       204.737000    
   392.899994       205.080002    
   393.000000       205.240997    
   393.100006       204.229004    
   393.200012       202.994003    
   393.299988       201.041000    
   393.399994       199.363998    
   393.500000       198.404999    
   393.600006       197.537994    
   393.700012       197.386993    
   393.799988       197.408005    
   393.899994       197.800003    
   394.000000       196.998001    
   394.100006       195.783997    
   394.200012       195.009995    
   394.299988       194.608994    
   394.399994       194.173996    
   394.500000       194.195999    
   394.600006       194.587997    
   394.700012       195.354004    
   394.799988       195.664993    
   394.899994       195.412994    
   395.000000       195.182999    
   395.100006       194.875000    
   395.200012       195.988007    
   395.299988       197.167999    
   395.399994       198.106003    
   395.500000       198.576004    
   395.600006       198.751007    
   395.700012       197.154999    
   395.799988       194.932007    
   395.899994       192.908997    
   396.000000       192.414001    
   396.100006       192.419998    
   396.200012       191.940002    
   396.299988       191.959000    
   396.399994       192.108002    
   396.500000       192.242996    
   396.600006       191.886993    
   396.700012       191.981995    
   396.799988       192.921005    
   396.899994       194.128006    
   397.000000       193.828995    
   397.100006       192.524994    
   397.200012       191.296997    
   397.299988       191.097000    
   397.399994       191.283005    
   397.500000       190.214996    
   397.600006       189.100006    
   397.700012       188.110992    
   397.799988       188.598007    
   397.899994       190.028000    
   398.000000       191.057007    
   398.100006       192.194000    
   398.200012       192.496994    
   398.299988       192.294998    
   398.399994       192.533997    
   398.500000       192.858002    
   398.600006       193.186996    
   398.700012       193.826004    
   398.799988       194.160995    
   398.899994       194.375000    
   399.000000       194.574997    
   399.100006       194.867996    
   399.200012       194.800003    
   399.299988       195.024994    
   399.399994       195.557007    
   399.500000       195.501007    
   399.600006       195.776001    
   399.700012       195.468994    
   399.799988       195.113007    
   399.899994       195.024002    
   400.000000       195.160995    
   400.100006       195.895004    
   400.200012       195.942001    
   400.299988       196.990997    
   400.399994       197.410004    
   400.500000       198.447998    
   400.600006       198.848999    
   400.700012       198.468994    
   400.799988       197.968002    
   400.899994       198.319000    
   401.000000       199.733994    
   401.100006       200.358994    
   401.200012       200.779999    
   401.299988       200.319000    
   401.399994       199.740005    
   401.500000       199.386002    
   401.600006       199.709000    
   401.700012       200.699005    
   401.799988       201.899002    
   401.899994       202.453995    
   402.000000       202.727005    
   402.100006       202.309006    
   402.200012       201.888000    
   402.299988       201.412994    
   402.399994       200.944000    
   402.500000       200.481995    
   402.600006       200.201004    
   402.700012       199.884995    
   402.799988       199.223999    
   402.899994       198.276001    
   403.000000       197.757996    
   403.100006       197.682007    
   403.200012       197.244995    
   403.299988       196.041000    
   403.399994       195.703003    
   403.500000       195.395004    
   403.600006       195.335007    
   403.700012       195.746002    
   403.799988       195.425995    
   403.899994       195.100998    
   404.000000       194.255997    
   404.100006       193.550003    
   404.200012       193.162994    
   404.299988       192.464005    
   404.399994       191.869003    
   404.500000       191.173996    
   404.600006       190.332993    
   404.700012       190.011002    
   404.799988       189.785004    
   404.899994       190.591003    
   405.000000       191.253998    
   405.100006       192.348007    
   405.200012       192.494003    
   405.299988       191.843994    
   405.399994       190.572998    
   405.500000       189.406998    
   405.600006       187.516998    
   405.700012       185.238007    
   405.799988       184.705002    
   405.899994       185.386993    
   406.000000       186.923996    
   406.100006       187.917007    
   406.200012       187.811005    
   406.299988       187.389008    
   406.399994       187.167999    
   406.500000       187.483002    
   406.600006       187.781998    
   406.700012       188.082001    
   406.799988       188.246994    
   406.899994       188.233994    
   407.000000       189.046005    
   407.100006       189.287003    
   407.200012       189.248001    
   407.299988       188.826996    
   407.399994       188.873993    
   407.500000       190.360001    
   407.600006       192.356995    
   407.700012       194.306000    
   407.799988       195.966003    
   407.899994       197.412994    
   408.000000       197.576996    
   408.100006       197.182007    
   408.200012       198.084000    
   408.299988       199.479996    
   408.399994       200.559006    
   408.500000       201.278000    
   408.600006       201.957001    
   408.700012       201.520004    
   408.799988       201.272995    
   408.899994       200.667999    
   409.000000       200.884995    
   409.100006       200.947998    
   409.200012       200.686005    
   409.299988       201.345001    
   409.399994       201.444000    
   409.500000       200.779999    
   409.600006       200.121002    
   409.700012       199.229004    
   409.799988       199.298004    
   409.899994       199.764999    
   410.000000       199.923996    
   410.100006       199.951996    
   410.200012       199.246994    
   410.299988       198.667999    
   410.399994       198.003998    
   410.500000       197.602997    
   410.600006       197.072998    
   410.700012       196.585999    
   410.799988       196.195007    
   410.899994       196.145004    
   411.000000       195.865005    
   411.100006       195.638000    
   411.200012       196.102005    
   411.299988       197.156006    
   411.399994       197.240997    
   411.500000       197.153000    
   411.600006       197.199005    
   411.700012       198.363007    
   411.799988       198.979996    
   411.899994       198.774994    
   412.000000       198.264999    
   412.100006       197.479004    
   412.200012       197.024002    
   412.299988       196.589996    
   412.399994       196.164993    
   412.500000       195.947006    
   412.600006       195.800995    
   412.700012       195.820999    
   412.799988       196.222000    
   412.899994       196.182007    
   413.000000       194.932999    
   413.100006       193.570007    
   413.200012       192.516006    
   413.299988       192.304993    
   413.399994       192.815002    
   413.500000       193.345993    
   413.600006       192.667007    
   413.700012       191.498993    
   413.799988       190.417999    
   413.899994       189.865997    
   414.000000       189.255997    
   414.100006       188.897995    
   414.200012       188.957993    
   414.299988       189.054001    
   414.399994       189.649994    
   414.500000       189.067001    
   414.600006       189.181000    
   414.700012       190.804993    
   414.799988       192.052002    
   414.899994       192.546997    
   415.000000       192.410995    
   415.100006       192.843994    
   415.200012       194.035995    
   415.299988       195.007004    
   415.399994       196.238998    
   415.500000       196.792007    
   415.600006       197.166000    
   415.700012       198.315994    
   415.799988       199.863007    
   415.899994       200.638000    
   416.000000       200.735992    
   416.100006       199.932007    
   416.200012       200.233002    
   416.299988       200.488998    
   416.399994       200.996994    
   416.500000       201.904007    
   416.600006       202.591995    
   416.700012       202.278000    
   416.799988       202.503998    
   416.899994       202.783997    
   417.000000       201.977005    
   417.100006       201.412003    
   417.200012       201.052994    
   417.299988       201.589005    
   417.399994       201.240997    
   417.500000       199.899994    
   417.600006       197.983002    
   417.700012       196.089996    
   417.799988       195.156998    
   417.899994       195.613007    
   418.000000       195.843002    
   418.100006       195.048996    
   418.200012       194.274994    
   418.299988       194.386002    
   418.399994       194.727997    
   418.500000       195.658997    
   418.600006       196.662003    
   418.700012       197.057999    
   418.799988       197.322006    
   418.899994       197.766998    
   419.000000       198.181000    
   419.100006       198.399994    
   419.200012       198.005997    
   419.299988       196.626007    
   419.399994       195.626999    
   419.500000       195.574997    
   419.600006       195.294006    
   419.700012       195.091995    
   419.799988       195.156006    
   419.899994       196.895004    
   420.000000       198.921997    
   420.100006       200.709000    
   420.200012       202.134003    
   420.299988       202.681000    
   420.399994       202.925003    
   420.500000       201.960007    
   420.600006       202.041000    
   420.700012       201.998993    
   420.799988       201.951004    
   420.899994       202.216995    
   421.000000       202.645004    
   421.100006       203.410995    
   421.200012       203.302994    
   421.299988       202.466003    
   421.399994       201.996002    
   421.500000       201.919006    
   421.600006       202.529999    
   421.700012       203.380997    
   421.799988       203.591995    
   421.899994       204.587997    
   422.000000       205.641006    
   422.100006       205.781006    
   422.200012       206.580002    
   422.299988       207.998001    
   422.399994       208.645004    
   422.500000       208.957001    
   422.600006       208.828995    
   422.700012       208.033997    
   422.799988       207.899994    
   422.899994       208.218994    
   423.000000       208.207993    
   423.100006       208.212006    
   423.200012       208.410995    
   423.299988       209.069000    
   423.399994       208.524994    
   423.500000       207.761993    
   423.600006       206.860001    
   423.700012       206.229996    
   423.799988       205.960007    
   423.899994       207.016006    
   424.000000       207.897995    
   424.100006       208.841003    
   424.200012       209.554993    
   424.299988       209.419006    
   424.399994       209.285004    
   424.500000       208.658997    
   424.600006       207.951996    
   424.700012       207.514999    
   424.799988       206.774002    
   424.899994       207.076004    
   425.000000       207.063004    
   425.100006       207.501007    
   425.200012       207.697998    
   425.299988       207.585999    
   425.399994       208.054993    
   425.500000       208.423004    
   425.600006       207.235001    
   425.700012       205.389008    
   425.799988       204.901001    
   425.899994       205.199005    
   426.000000       205.563004    
   426.100006       205.606995    
   426.200012       205.154007    
   426.299988       204.669006    
   426.399994       203.634003    
   426.500000       202.498001    
   426.600006       201.862000    
   426.700012       201.973007    
   426.799988       202.391998    
   426.899994       202.102005    
   427.000000       201.820999    
   427.100006       201.449997    
   427.200012       200.834000    
   427.299988       199.565994    
   427.399994       199.604996    
   427.500000       199.451996    
   427.600006       199.800003    
   427.700012       200.608002    
   427.799988       200.979004    
   427.899994       201.966995    
   428.000000       202.904999    
   428.100006       203.315002    
   428.200012       202.460007    
   428.299988       201.488998    
   428.399994       200.389999    
   428.500000       199.949997    
   428.600006       199.867004    
   428.700012       198.804001    
   428.799988       198.156006    
   428.899994       198.320007    
   429.000000       199.074005    
   429.100006       199.229996    
   429.200012       198.962006    
   429.299988       199.438004    
   429.399994       199.841995    
   429.500000       200.223999    
   429.600006       200.520996    
   429.700012       200.643005    
   429.799988       201.445007    
   429.899994       202.145996    
   430.000000       201.145996    
   430.100006       199.703003    
   430.200012       199.373001    
   430.299988       199.641006    
   430.399994       199.417007    
   430.500000       198.628006    
   430.600006       198.712006    
   430.700012       199.472000    
   430.799988       199.238007    
   430.899994       199.251007    
   431.000000       199.014008    
   431.100006       198.942001    
   431.200012       198.365997    
   431.299988       197.742004    
   431.399994       197.121002    
   431.500000       196.901993    
   431.600006       196.432999    
   431.700012       196.164001    
   431.799988       196.281006    
   431.899994       195.776001    
   432.000000       195.845001    
   432.100006       195.722000    
   432.200012       195.712997    
   432.299988       196.639008    
   432.399994       197.106003    
   432.500000       197.727005    
   432.600006       198.822998    
   432.700012       199.839005    
   432.799988       200.028000    
   432.899994       200.326004    
   433.000000       200.632996    
   433.100006       199.757004    
   433.200012       199.781998    
   433.299988       200.432999    
   433.399994       201.996994    
   433.500000       204.266006    
   433.600006       205.813995    
   433.700012       207.272003    
   433.799988       208.162994    
   433.899994       209.330994    
   434.000000       209.582001    
   434.100006       208.841995    
   434.200012       208.218994    
   434.299988       207.343002    
   434.399994       206.641006    
   434.500000       206.802994    
   434.600006       207.173996    
   434.700012       208.462997    
   434.799988       209.893005    
   434.899994       211.526001    
   435.000000       211.897003    
   435.100006       211.425995    
   435.200012       210.748993    
   435.299988       210.126007    
   435.399994       210.356995    
   435.500000       210.309006    
   435.600006       210.447998    
   435.700012       210.395996    
   435.799988       209.576996    
   435.899994       208.257996    
   436.000000       208.218002    
   436.100006       208.729996    
   436.200012       209.703995    
   436.299988       211.222000    
   436.399994       212.667007    
   436.500000       213.781998    
   436.600006       214.154999    
   436.700012       213.082001    
   436.799988       212.141006    
   436.899994       211.438004    
   437.000000       211.391006    
   437.100006       212.621002    
   437.200012       213.619003    
   437.299988       213.492996    
   437.399994       212.473007    
   437.500000       211.679993    
   437.600006       211.102005    
   437.700012       210.811996    
   437.799988       210.610992    
   437.899994       211.514008    
   438.000000       212.082993    
   438.100006       212.490997    
   438.200012       211.977997    
   438.299988       211.313004    
   438.399994       210.250000    
   438.500000       209.475006    
   438.600006       208.938995    
   438.700012       208.494003    
   438.799988       208.682999    
   438.899994       208.960999    
   439.000000       208.675003    
   439.100006       208.067993    
   439.200012       207.412994    
   439.299988       207.429001    
   439.399994       207.589996    
   439.500000       207.673996    
   439.600006       207.264999    
   439.700012       206.623001    
   439.799988       206.175003    
   439.899994       206.761993    
   440.000000       206.998993    
   440.100006       207.166000    
   440.200012       207.117004    
   440.299988       207.106995    
   440.399994       207.229996    
   440.500000       206.440002    
   440.600006       205.169998    
   440.700012       205.570007    
   440.799988       207.123001    
   440.899994       208.492004    
   441.000000       208.621994    
   441.100006       208.985001    
   441.200012       209.382996    
   441.299988       209.113998    
   441.399994       209.589996    
   441.500000       210.432007    
   441.600006       210.820999    
   441.700012       210.865005    
   441.799988       210.927002    
   441.899994       210.800003    
   442.000000       210.386993    
   442.100006       209.501999    
   442.200012       208.955002    
   442.299988       208.988998    
   442.399994       209.307999    
   442.500000       210.143005    
   442.600006       210.477005    
   442.700012       210.164001    
   442.799988       209.220993    
   442.899994       209.048996    
   443.000000       208.983002    
   443.100006       208.884003    
   443.200012       208.552994    
   443.299988       207.962997    
   443.399994       207.992996    
   443.500000       207.298004    
   443.600006       207.384995    
   443.700012       207.175995    
   443.799988       207.363998    
   443.899994       207.656006    
   444.000000       208.507004    
   444.100006       210.528000    
   444.200012       211.559006    
   444.299988       211.750000    
   444.399994       212.716003    
   444.500000       214.272995    
   444.600006       215.888000    
   444.700012       218.115005    
   444.799988       220.410995    
   444.899994       221.983994    
   445.000000       222.268005    
   445.100006       222.514008    
   445.200012       222.009003    
   445.299988       221.908005    
   445.399994       222.612000    
   445.500000       223.184998    
   445.600006       222.783005    
   445.700012       222.794006    
   445.799988       221.906006    
   445.899994       220.917999    
   446.000000       220.686996    
   446.100006       221.507996    
   446.200012       221.927994    
   446.299988       221.330002    
   446.399994       221.110992    
   446.500000       222.416000    
   446.600006       223.759995    
   446.700012       224.791000    
   446.799988       225.414993    
   446.899994       226.106003    
   447.000000       226.970993    
   447.100006       227.686005    
   447.200012       226.617996    
   447.299988       224.382004    
   447.399994       223.197998    
   447.500000       223.035004    
   447.600006       223.813004    
   447.700012       224.785995    
   447.799988       224.171005    
   447.899994       222.714996    
   448.000000       222.044006    
   448.100006       222.279999    
   448.200012       221.908997    
   448.299988       220.826996    
   448.399994       219.287003    
   448.500000       217.630005    
   448.600006       216.302994    
   448.700012       214.811996    
   448.799988       213.324005    
   448.899994       213.220993    
   449.000000       213.251999    
   449.100006       213.031998    
   449.200012       212.955994    
   449.299988       212.376999    
   449.399994       212.067001    
   449.500000       212.440994    
   449.600006       212.166000    
   449.700012       212.218002    
   449.799988       212.925003    
   449.899994       213.546997    
   450.000000       214.347000    
   450.100006       215.218002    
   450.200012       215.938995    
   450.299988       217.014999    
   450.399994       216.889008    
   450.500000       216.102997    
   450.600006       216.307007    
   450.700012       216.395996    
   450.799988       217.016998    
   450.899994       217.453995    
   451.000000       217.686005    
   451.100006       217.871994    
   451.200012       218.434006    
   451.299988       218.972000    
   451.399994       218.880997    
   451.500000       217.716995    
   451.600006       217.457993    
   451.700012       218.044998    
   451.799988       218.692993    
   451.899994       218.817001    
   452.000000       219.475006    
   452.100006       219.753006    
   452.200012       220.735001    
   452.299988       222.972000    
   452.399994       225.085999    
   452.500000       225.947006    
   452.600006       226.598007    
   452.700012       227.192001    
   452.799988       227.852997    
   452.899994       228.501007    
   453.000000       228.916000    
   453.100006       229.990005    
   453.200012       230.274002    
   453.299988       230.613998    
   453.399994       231.005997    
   453.500000       230.832993    
   453.600006       231.251999    
   453.700012       231.214996    
   453.799988       230.667999    
   453.899994       230.350998    
   454.000000       231.082993    
   454.100006       232.386993    
   454.200012       232.949005    
   454.299988       233.154999    
   454.399994       232.298996    
   454.500000       231.412994    
   454.600006       231.742996    
   454.700012       231.910995    
   454.799988       231.865997    
   454.899994       231.639999    
   455.000000       232.067993    
   455.100006       232.483002    
   455.200012       232.557007    
   455.299988       232.005997    
   455.399994       232.307999    
   455.500000       233.093994    
   455.600006       232.365005    
   455.700012       230.692993    
   455.799988       229.376007    
   455.899994       229.177994    
   456.000000       229.542007    
   456.100006       229.145004    
   456.200012       228.669998    
   456.299988       228.378006    
   456.399994       228.238998    
   456.500000       227.953003    
   456.600006       228.070999    
   456.700012       229.147995    
   456.799988       229.535995    
   456.899994       228.369995    
   457.000000       228.317001    
   457.100006       229.238007    
   457.200012       230.251999    
   457.299988       231.639008    
   457.399994       231.807007    
   457.500000       230.945999    
   457.600006       230.356003    
   457.700012       229.807007    
   457.799988       228.960999    
   457.899994       228.296997    
   458.000000       228.641006    
   458.100006       229.697006    
   458.200012       230.828995    
   458.299988       231.589996    
   458.399994       231.639999    
   458.500000       231.229996    
   458.600006       230.013000    
   458.700012       228.871002    
   458.799988       229.522003    
   458.899994       231.223007    
   459.000000       232.709000    
   459.100006       233.819000    
   459.200012       235.044006    
   459.299988       236.977997    
   459.399994       238.748993    
   459.500000       239.994995    
   459.600006       240.869003    
   459.700012       242.662003    
   459.799988       243.837997    
   459.899994       244.472000    
   460.000000       245.354996    
   460.100006       245.856003    
   460.200012       246.033005    
   460.299988       246.363998    
   460.399994       246.746994    
   460.500000       246.850006    
   460.600006       245.800995    
   460.700012       244.585999    
   460.799988       244.050003    
   460.899994       244.253998    
   461.000000       244.367996    
   461.100006       244.378998    
   461.200012       243.069000    
   461.299988       241.955994    
   461.399994       240.438004    
   461.500000       239.160004    
   461.600006       238.145004    
   461.700012       238.440002    
   461.799988       238.772995    
   461.899994       239.326004    
   462.000000       239.681000    
   462.100006       239.712006    
   462.200012       238.867996    
   462.299988       238.309998    
   462.399994       238.569000    
   462.500000       238.744003    
   462.600006       237.992996    
   462.700012       237.988007    
   462.799988       238.201996    
   462.899994       238.072006    
   463.000000       237.912003    
   463.100006       237.218002    
   463.200012       237.438995    
   463.299988       238.537994    
   463.399994       239.796005    
   463.500000       241.259003    
   463.600006       242.207001    
   463.700012       242.466003    
   463.799988       242.416000    
   463.899994       241.990005    
   464.000000       241.406998    
   464.100006       240.050995    
   464.200012       239.212006    
   464.299988       239.279999    
   464.399994       239.335999    
   464.500000       238.287994    
   464.600006       237.035995    
   464.700012       236.710999    
   464.799988       237.651993    
   464.899994       238.662994    
   465.000000       238.563995    
   465.100006       238.597000    
   465.200012       239.378006    
   465.299988       240.270004    
   465.399994       241.205994    
   465.500000       240.662003    
   465.600006       240.334000    
   465.700012       239.231995    
   465.799988       238.822998    
   465.899994       239.494995    
   466.000000       240.110001    
   466.100006       240.725998    
   466.200012       240.828003    
   466.299988       241.132004    
   466.399994       241.639999    
   466.500000       242.255005    
   466.600006       242.003998    
   466.700012       241.529999    
   466.799988       241.876999    
   466.899994       241.056000    
   467.000000       240.001007    
   467.100006       238.220001    
   467.200012       237.487000    
   467.299988       238.376007    
   467.399994       239.432007    
   467.500000       240.072006    
   467.600006       240.134995    
   467.700012       240.209000    
   467.799988       239.729996    
   467.899994       239.434006    
   468.000000       238.516998    
   468.100006       237.703003    
   468.200012       237.367996    
   468.299988       237.766006    
   468.399994       238.054993    
   468.500000       237.789001    
   468.600006       237.298996    
   468.700012       236.994003    
   468.799988       237.738007    
   468.899994       238.431000    
   469.000000       237.979996    
   469.100006       237.751007    
   469.200012       237.994003    
   469.299988       237.925995    
   469.399994       238.455994    
   469.500000       238.541000    
   469.600006       238.300003    
   469.700012       238.186996    
   469.799988       238.371994    
   469.899994       238.500000    
   470.000000       237.904999    
   470.100006       238.076996    
   470.200012       238.964005    
   470.299988       240.042007    
   470.399994       240.792999    
   470.500000       241.160995    
   470.600006       241.589996    
   470.700012       242.156998    
   470.799988       243.281006    
   470.899994       243.770996    
   471.000000       242.917999    
   471.100006       241.748001    
   471.200012       241.477997    
   471.299988       242.278000    
   471.399994       243.595001    
   471.500000       244.453003    
   471.600006       245.794006    
   471.700012       247.514008    
   471.799988       248.496002    
   471.899994       249.464996    
   472.000000       250.449997    
   472.100006       250.880005    
   472.200012       251.315002    
   472.299988       251.169006    
   472.399994       250.794006    
   472.500000       250.138000    
   472.600006       249.518005    
   472.700012       249.235001    
   472.799988       248.785004    
   472.899994       248.427994    
   473.000000       248.214996    
   473.100006       249.123001    
   473.200012       249.255005    
   473.299988       249.371002    
   473.399994       249.276001    
   473.500000       248.626007    
   473.600006       248.858994    
   473.700012       249.223007    
   473.799988       249.917007    
   473.899994       249.602005    
   474.000000       248.858994    
   474.100006       248.800003    
   474.200012       249.123993    
   474.299988       249.723007    
   474.399994       249.735992    
   474.500000       248.985001    
   474.600006       248.136002    
   474.700012       247.873001    
   474.799988       248.001007    
   474.899994       248.630005    
   475.000000       248.873001    
   475.100006       248.796997    
   475.200012       248.766998    
   475.299988       248.598999    
   475.399994       248.220993    
   475.500000       247.852997    
   475.600006       247.893005    
   475.700012       247.783997    
   475.799988       247.852005    
   475.899994       248.445007    
   476.000000       249.783005    
   476.100006       251.029999    
   476.200012       251.337006    
   476.299988       249.324005    
   476.399994       247.604996    
   476.500000       247.063004    
   476.600006       247.026001    
   476.700012       245.951996    
   476.799988       244.393997    
   476.899994       242.569000    
   477.000000       240.940002    
   477.100006       240.348999    
   477.200012       240.126999    
   477.299988       240.520996    
   477.399994       240.087006    
   477.500000       238.457993    
   477.600006       236.975006    
   477.700012       236.011002    
   477.799988       236.177994    
   477.899994       236.548004    
   478.000000       236.981003    
   478.100006       237.268997    
   478.200012       237.046005    
   478.299988       236.819000    
   478.399994       236.419998    
   478.500000       235.653000    
   478.600006       235.884003    
   478.700012       237.522995    
   478.799988       238.332001    
   478.899994       238.501999    
   479.000000       239.524994    
   479.100006       241.268997    
   479.200012       241.612000    
   479.299988       241.307999    
   479.399994       241.662994    
   479.500000       242.026001    
   479.600006       242.117004    
   479.700012       242.442993    
   479.799988       242.651001    
   479.899994       242.473007    
   480.000000       242.404999    
   480.100006       242.074005    
   480.200012       242.626007    
   480.299988       243.070007    
   480.399994       242.796005    
   480.500000       241.367004    
   480.600006       239.725006    
   480.700012       238.136002    
   480.799988       237.621994    
   480.899994       238.987000    
   481.000000       239.764008    
   481.100006       240.154007    
   481.200012       239.315002    
   481.299988       238.501999    
   481.399994       237.940994    
   481.500000       237.988998    
   481.600006       238.063004    
   481.700012       236.884003    
   481.799988       235.112000    
   481.899994       233.981995    
   482.000000       233.389999    
   482.100006       234.248993    
   482.200012       234.761002    
   482.299988       235.005005    
   482.399994       235.026001    
   482.500000       234.470993    
   482.600006       234.768005    
   482.700012       235.561996    
   482.799988       236.397003    
   482.899994       235.761002    
   483.000000       234.042007    
   483.100006       232.619995    
   483.200012       231.811996    
   483.299988       232.362000    
   483.399994       233.259995    
   483.500000       234.100006    
   483.600006       234.117996    
   483.700012       232.406998    
   483.799988       231.970993    
   483.899994       232.682999    
   484.000000       232.567001    
   484.100006       231.132996    
   484.200012       230.444000    
   484.299988       230.764008    
   484.399994       231.149994    
   484.500000       231.238998    
   484.600006       231.237000    
   484.700012       230.662003    
   484.799988       230.322998    
   484.899994       230.037003    
   485.000000       229.442993    
   485.100006       228.985992    
   485.200012       228.768005    
   485.299988       228.733994    
   485.399994       228.199997    
   485.500000       227.972000    
   485.600006       229.013000    
   485.700012       230.819000    
   485.799988       231.533997    
   485.899994       230.830002    
   486.000000       231.162003    
   486.100006       232.300003    
   486.200012       233.136993    
   486.299988       233.266006    
   486.399994       232.869995    
   486.500000       232.716995    
   486.600006       232.485992    
   486.700012       232.281006    
   486.799988       231.630005    
   486.899994       231.154999    
   487.000000       231.059006    
   487.100006       230.992996    
   487.200012       230.029999    
   487.299988       228.794998    
   487.399994       227.751999    
   487.500000       226.406006    
   487.600006       225.011002    
   487.700012       224.028000    
   487.799988       223.975006    
   487.899994       225.574005    
   488.000000       226.858994    
   488.100006       226.932999    
   488.200012       226.436996    
   488.299988       225.464005    
   488.399994       225.302002    
   488.500000       223.345993    
   488.600006       222.115005    
   488.700012       221.001007    
   488.799988       220.893005    
   488.899994       221.975006    
   489.000000       222.520004    
   489.100006       222.798996    
   489.200012       222.350998    
   489.299988       222.522003    
   489.399994       223.787003    
   489.500000       225.108002    
   489.600006       225.063995    
   489.700012       225.074005    
   489.799988       226.145996    
   489.899994       229.201004    
   490.000000       232.119003    
   490.100006       233.214996    
   490.200012       232.552994    
   490.299988       232.029007    
   490.399994       232.531998    
   490.500000       233.220993    
   490.600006       233.841995    
   490.700012       234.703003    
   490.799988       235.738998    
   490.899994       236.651993    
   491.000000       236.414001    
   491.100006       235.899002    
   491.200012       235.608994    
   491.299988       235.427002    
   491.399994       235.897995    
   491.500000       235.975998    
   491.600006       236.457001    
   491.700012       236.873993    
   491.799988       237.544998    
   491.899994       237.559006    
   492.000000       237.587006    
   492.100006       237.690994    
   492.200012       238.511002    
   492.299988       239.666000    
   492.399994       240.477997    
   492.500000       240.582993    
   492.600006       241.425003    
   492.700012       242.136002    
   492.799988       242.886993    
   492.899994       242.843002    
   493.000000       243.322998    
   493.100006       243.889008    
   493.200012       244.822998    
   493.299988       246.307007    
   493.399994       248.181000    
   493.500000       249.988998    
   493.600006       250.649994    
   493.700012       251.449005    
   493.799988       252.395996    
   493.899994       253.710999    
   494.000000       254.416000    
   494.100006       254.994995    
   494.200012       255.041000    
   494.299988       255.533005    
   494.399994       256.536011    
   494.500000       256.997009    
   494.600006       257.151001    
   494.700012       256.946014    
   494.799988       256.204010    
   494.899994       256.029999    
   495.000000       255.988007    
   495.100006       256.204010    
   495.200012       257.006012    
   495.299988       257.205994    
   495.399994       257.092010    
   495.500000       256.237000    
   495.600006       255.903000    
   495.700012       255.639999    
   495.799988       255.927002    
   495.899994       255.520004    
   496.000000       253.938004    
   496.100006       251.733002    
   496.200012       250.320999    
   496.299988       250.143005    
   496.399994       249.738998    
   496.500000       248.639999    
   496.600006       247.862000    
   496.700012       246.811005    
   496.799988       246.294006    
   496.899994       246.334000    
   497.000000       245.720993    
   497.100006       244.556000    
   497.200012       242.832001    
   497.299988       241.110001    
   497.399994       240.380997    
   497.500000       240.768997    
   497.600006       241.651001    
   497.700012       242.304001    
   497.799988       242.531006    
   497.899994       242.031006    
   498.000000       241.973999    
   498.100006       242.432999    
   498.200012       242.212997    
   498.299988       242.630997    
   498.399994       242.182007    
   498.500000       240.957993    
   498.600006       240.546997    
   498.700012       239.462997    
   498.799988       238.341003    
   498.899994       237.688004    
   499.000000       237.873001    
   499.100006       237.983002    
   499.200012       236.867004    
   499.299988       236.246994    
   499.399994       236.328003    
   499.500000       236.904007    
   499.600006       237.466995    
   499.700012       237.712997    
   499.799988       237.524002    
   499.899994       237.856003    
   500.000000       237.279007    
   500.100006       236.591003    
   500.200012       236.554001    
   500.299988       236.255997    
   500.399994       236.147003    
   500.500000       235.750000    
   500.600006       235.311996    
   500.700012       235.574997    
   500.799988       235.740997    
   500.899994       235.209000    
   501.000000       234.634003    
   501.100006       234.266006    
   501.200012       234.479004    
   501.299988       234.796005    
   501.399994       235.091995    
   501.500000       234.781998    
   501.600006       233.651993    
   501.700012       231.684998    
   501.799988       231.112000    
   501.899994       231.966995    
   502.000000       232.130005    
   502.100006       230.848007    
   502.200012       229.701996    
   502.299988       228.970001    
   502.399994       229.384995    
   502.500000       230.541000    
   502.600006       232.153000    
   502.700012       233.891006    
   502.799988       235.179001    
   502.899994       236.792007    
   503.000000       237.167999    
   503.100006       236.386993    
   503.200012       235.675003    
   503.299988       235.091003    
   503.399994       235.279999    
   503.500000       235.843002    
   503.600006       236.257996    
   503.700012       236.796997    
   503.799988       236.755005    
   503.899994       237.662994    
   504.000000       237.757004    
   504.100006       238.057007    
   504.200012       239.082993    
   504.299988       239.445007    
   504.399994       239.233994    
   504.500000       238.207001    
   504.600006       237.585007    
   504.700012       236.891998    
   504.799988       236.755005    
   504.899994       236.123993    
   505.000000       236.182999    
   505.100006       237.171997    
   505.200012       238.492004    
   505.299988       240.007004    
   505.399994       240.449997    
   505.500000       240.253998    
   505.600006       240.289001    
   505.700012       240.727005    
   505.799988       239.940994    
   505.899994       238.134995    
   506.000000       237.391006    
   506.100006       237.005997    
   506.200012       237.893005    
   506.299988       238.949005    
   506.399994       239.115997    
   506.500000       239.319000    
   506.600006       240.147003    
   506.700012       241.300003    
   506.799988       241.852005    
   506.899994       242.227005    
   507.000000       242.735992    
   507.100006       242.966995    
   507.200012       243.858002    
   507.299988       246.022003    
   507.399994       246.843002    
   507.500000       246.266006    
   507.600006       245.764999    
   507.700012       245.927994    
   507.799988       246.490997    
   507.899994       247.087006    
   508.000000       247.223999    
   508.100006       247.128006    
   508.200012       246.328995    
   508.299988       244.714005    
   508.399994       243.095001    
   508.500000       241.229996    
   508.600006       239.763000    
   508.700012       238.235992    
   508.799988       237.375000    
   508.899994       237.416000    
   509.000000       238.714996    
   509.100006       240.350006    
   509.200012       240.526001    
   509.299988       240.453995    
   509.399994       241.259995    
   509.500000       241.781006    
   509.600006       241.731003    
   509.700012       241.520996    
   509.799988       241.242996    
   509.899994       240.737000    
   510.000000       241.863007    
   510.100006       243.496002    
   510.200012       243.837006    
   510.299988       244.093994    
   510.399994       244.895004    
   510.500000       245.449997    
   510.600006       245.175995    
   510.700012       244.574005    
   510.799988       244.227997    
   510.899994       244.766006    
   511.000000       245.119995    
   511.100006       244.257004    
   511.200012       243.923996    
   511.299988       244.147003    
   511.399994       244.350006    
   511.500000       244.248001    
   511.600006       243.632996    
   511.700012       242.798996    
   511.799988       241.983002    
   511.899994       240.537003    
   512.000000       238.619995    
   512.099976       237.529999    
   512.200012       237.082001    
   512.299988       237.565994    
   512.400024       238.037003    
   512.500000       238.757996    
   512.599976       239.529007    
   512.700012       239.595001    
   512.799988       240.382004    
   512.900024       241.358994    
   513.000000       241.160995    
   513.099976       240.572998    
   513.200012       239.985992    
   513.299988       238.302994    
   513.400024       237.770004    
   513.500000       238.959000    
   513.599976       240.589996    
   513.700012       242.044006    
   513.799988       242.850006    
   513.900024       243.264008    
   514.000000       244.128006    
   514.099976       245.376999    
   514.200012       245.783005    
   514.299988       245.929993    
   514.400024       245.069000    
   514.500000       244.235001    
   514.599976       244.009003    
   514.700012       243.865997    
   514.799988       243.738998    
   514.900024       242.500000    
   515.000000       241.613998    
   515.099976       241.802994    
   515.200012       242.604004    
   515.299988       243.292999    
   515.400024       243.667999    
   515.500000       244.442001    
   515.599976       244.401993    
   515.700012       243.380997    
   515.799988       241.460999    
   515.900024       239.130997    
   516.000000       237.707001    
   516.099976       236.526001    
   516.200012       235.395996    
   516.299988       235.798996    
   516.400024       236.076004    
   516.500000       236.039993    
   516.599976       236.643997    
   516.700012       237.869995    
   516.799988       238.585999    
   516.900024       238.912003    
   517.000000       239.061996    
   517.099976       240.130005    
   517.200012       240.087997    
   517.299988       239.386002    
   517.400024       239.167007    
   517.500000       238.389999    
   517.599976       237.871002    
   517.700012       238.419998    
   517.799988       238.393997    
   517.900024       237.147995    
   518.000000       236.666000    
   518.099976       238.395004    
   518.200012       239.371994    
   518.299988       239.065994    
   518.400024       238.574997    
   518.500000       237.975006    
   518.599976       238.296005    
   518.700012       238.645996    
   518.799988       238.813995    
   518.900024       239.050995    
   519.000000       237.932007    
   519.099976       237.044006    
   519.200012       237.998001    
   519.299988       238.867004    
   519.400024       239.737000    
   519.500000       240.593002    
   519.599976       241.270996    
   519.700012       242.906998    
   519.799988       244.324997    
   519.900024       245.046997    
   520.000000       245.973007    
   520.099976       247.167007    
   520.200012       247.304993    
   520.299988       246.656998    
   520.400024       246.983994    
   520.500000       247.806000    
   520.599976       248.867996    
   520.700012       250.802994    
   520.799988       251.703995    
   520.900024       252.087006    
   521.000000       252.162994    
   521.099976       252.251999    
   521.200012       253.406006    
   521.299988       254.876007    
   521.400024       255.686005    
   521.500000       255.916000    
   521.599976       255.727997    
   521.700012       255.714996    
   521.799988       255.565994    
   521.900024       255.585007    
   522.000000       256.131989    
   522.099976       256.798004    
   522.200012       257.635010    
   522.299988       258.453003    
   522.400024       259.123993    
   522.500000       259.002014    
   522.599976       258.756989    
   522.700012       258.669006    
   522.799988       258.621002    
   522.900024       257.964996    
   523.000000       257.746002    
   523.099976       256.713013    
   523.200012       255.481995    
   523.299988       254.337006    
   523.400024       253.983002    
   523.500000       253.796997    
   523.599976       253.520004    
   523.700012       253.451004    
   523.799988       254.207993    
   523.900024       254.957993    
   524.000000       254.367004    
   524.099976       253.251007    
   524.200012       252.546005    
   524.299988       251.897995    
   524.400024       250.908997    
   524.500000       250.610001    
   524.599976       250.891998    
   524.700012       251.643005    
   524.799988       251.735992    
   524.900024       251.567993    
   525.000000       251.988007    
   525.099976       252.528000    
   525.200012       253.634995    
   525.299988       254.787994    
   525.400024       254.869995    
   525.500000       254.511993    
   525.599976       253.945999    
   525.700012       253.253006    
   525.799988       253.156998    
   525.900024       252.750000    
   526.000000       252.011002    
   526.099976       251.244003    
   526.200012       251.621994    
   526.299988       251.910995    
   526.400024       251.240997    
   526.500000       250.216003    
   526.599976       249.414993    
   526.700012       249.302002    
   526.799988       249.100998    
   526.900024       248.955994    
   527.000000       248.317001    
   527.099976       247.794006    
   527.200012       248.031998    
   527.299988       249.292007    
   527.400024       250.960007    
   527.500000       252.972000    
   527.599976       254.024994    
   527.700012       254.046005    
   527.799988       254.542999    
   527.900024       255.917007    
   528.000000       256.351990    
   528.099976       255.800003    
   528.200012       255.634995    
   528.299988       256.390015    
   528.400024       258.082001    
   528.500000       259.889008    
   528.599976       260.868988    
   528.700012       261.175995    
   528.799988       261.750000    
   528.900024       260.989014    
   529.000000       260.630005    
   529.099976       259.641998    
   529.200012       258.865997    
   529.299988       258.835999    
   529.400024       259.589996    
   529.500000       260.743988    
   529.599976       261.772003    
   529.700012       262.730988    
   529.799988       263.825989    
   529.900024       263.950012    
   530.000000       263.362000    
   530.099976       263.291992    
   530.200012       264.209015    
   530.299988       263.635010    
   530.400024       263.505005    
   530.500000       263.998993    
   530.599976       264.681000    
   530.700012       264.944000    
   530.799988       263.523010    
   530.900024       262.242004    
   531.000000       261.032990    
   531.099976       259.843994    
   531.200012       258.826996    
   531.299988       258.389008    
   531.400024       258.098999    
   531.500000       258.385010    
   531.599976       258.906006    
   531.700012       258.204010    
   531.799988       256.983002    
   531.900024       256.182007    
   532.000000       255.684998    
   532.099976       254.149002    
   532.200012       253.048996    
   532.299988       252.746002    
   532.400024       253.406006    
   532.500000       254.257004    
   532.599976       255.190994    
   532.700012       257.049011    
   532.799988       258.747986    
   532.900024       261.498993    
   533.000000       264.282013    
   533.099976       266.092010    
   533.200012       266.872986    
   533.299988       267.272003    
   533.400024       267.302002    
   533.500000       266.542999    
   533.599976       265.890015    
   533.700012       266.613007    
   533.799988       267.053009    
   533.900024       266.515015    
   534.000000       264.695007    
   534.099976       262.733002    
   534.200012       261.877014    
   534.299988       261.507996    
   534.400024       261.509003    
   534.500000       261.466003    
   534.599976       261.179993    
   534.700012       259.723999    
   534.799988       259.035004    
   534.900024       258.792999    
   535.000000       257.947998    
   535.099976       256.968994    
   535.200012       258.035004    
   535.299988       259.273987    
   535.400024       259.101990    
   535.500000       257.471008    
   535.599976       256.631989    
   535.700012       257.567993    
   535.799988       259.076996    
   535.900024       259.591003    
   536.000000       259.506012    
   536.099976       259.838989    
   536.200012       259.420013    
   536.299988       258.556000    
   536.400024       258.201996    
   536.500000       258.394012    
   536.599976       258.584991    
   536.700012       259.048004    
   536.799988       259.075012    
   536.900024       259.265991    
   537.000000       258.730988    
   537.099976       257.830994    
   537.200012       256.436005    
   537.299988       254.876999    
   537.400024       253.427002    
   537.500000       251.542999    
   537.599976       250.462997    
   537.700012       249.639008    
   537.799988       248.783005    
   537.900024       248.589996    
   538.000000       248.649002    
   538.099976       249.843994    
   538.200012       251.044006    
   538.299988       251.830994    
   538.400024       252.705002    
   538.500000       253.386002    
   538.599976       253.296997    
   538.700012       253.304001    
   538.799988       254.563995    
   538.900024       256.173004    
   539.000000       256.908997    
   539.099976       257.321991    
   539.200012       256.829987    
   539.299988       256.167999    
   539.400024       255.858002    
   539.500000       255.074997    
   539.599976       255.526001    
   539.700012       256.609985    
   539.799988       256.675995    
   539.900024       256.970001    
   540.000000       258.217987    
   540.099976       260.567993    
   540.200012       261.781006    
   540.299988       261.700012    
   540.400024       261.490997    
   540.500000       260.604004    
   540.599976       259.733002    
   540.700012       258.881989    
   540.799988       258.558990    
   540.900024       258.997986    
   541.000000       259.596008    
   541.099976       260.563995    
   541.200012       261.626007    
   541.299988       262.274994    
   541.400024       263.773987    
   541.500000       265.455994    
   541.599976       266.161987    
   541.700012       265.217010    
   541.799988       264.433014    
   541.900024       263.787994    
   542.000000       263.811005    
   542.099976       264.242004    
   542.200012       265.195007    
   542.299988       266.313995    
   542.400024       267.063995    
   542.500000       266.730988    
   542.599976       266.015991    
   542.700012       266.412994    
   542.799988       266.321014    
   542.900024       265.362000    
   543.000000       265.250000    
   543.099976       264.453003    
   543.200012       264.190002    
   543.299988       264.493988    
   543.400024       265.576996    
   543.500000       267.532990    
   543.599976       268.987000    
   543.700012       269.967010    
   543.799988       270.704010    
   543.900024       270.877014    
   544.000000       271.022003    
   544.099976       270.449005    
   544.200012       270.385010    
   544.299988       270.433014    
   544.400024       270.549011    
   544.500000       270.109985    
   544.599976       269.079987    
   544.700012       268.023987    
   544.799988       267.750000    
   544.900024       267.546997    
   545.000000       266.143005    
   545.099976       264.490997    
   545.200012       263.108002    
   545.299988       261.273010    
   545.400024       260.378998    
   545.500000       260.605011    
   545.599976       260.737000    
   545.700012       260.604004    
   545.799988       260.329010    
   545.900024       259.865997    
   546.000000       259.071991    
   546.099976       258.773010    
   546.200012       259.610992    
   546.299988       260.571014    
   546.400024       260.619995    
   546.500000       259.130005    
   546.599976       258.084015    
   546.700012       257.666992    
   546.799988       257.416992    
   546.900024       256.476013    
   547.000000       255.725998    
   547.099976       254.962997    
   547.200012       254.404999    
   547.299988       253.843002    
   547.400024       253.759003    
   547.500000       254.225006    
   547.599976       254.332001    
   547.700012       254.884995    
   547.799988       255.804993    
   547.900024       256.398010    
   548.000000       256.549988    
   548.099976       256.112000    
   548.200012       256.183014    
   548.299988       256.720001    
   548.400024       257.372009    
   548.500000       258.490997    
   548.599976       259.618011    
   548.700012       260.332001    
   548.799988       260.539001    
   548.900024       260.144012    
   549.000000       260.040009    
   549.099976       260.200989    
   549.200012       260.606995    
   549.299988       261.250000    
   549.400024       261.765991    
   549.500000       261.695007    
   549.599976       261.062012    
   549.700012       260.665985    
   549.799988       260.362000    
   549.900024       259.621002    
   550.000000       259.462006    
   550.099976       259.644989    
   550.200012       260.351013    
   550.299988       261.384003    
   550.400024       262.822998    
   550.500000       263.471985    
   550.599976       264.199005    
   550.700012       264.417999    
   550.799988       263.786011    
   550.900024       263.364014    
   551.000000       264.337006    
   551.099976       265.500000    
   551.200012       266.359009    
   551.299988       266.592010    
   551.400024       266.782990    
   551.500000       266.964996    
   551.599976       267.881989    
   551.700012       268.274994    
   551.799988       268.179993    
   551.900024       267.742004    
   552.000000       267.032013    
   552.099976       267.471008    
   552.200012       268.022003    
   552.299988       267.737000    
   552.400024       267.376007    
   552.500000       268.108002    
   552.599976       268.725006    
   552.700012       268.157013    
   552.799988       267.119995    
   552.900024       265.691986    
   553.000000       265.058990    
   553.099976       264.983002    
   553.200012       264.622986    
   553.299988       263.665985    
   553.400024       263.740997    
   553.500000       264.988007    
   553.599976       266.295013    
   553.700012       268.218994    
   553.799988       269.412994    
   553.900024       269.127014    
   554.000000       268.190002    
   554.099976       268.916992    
   554.200012       270.209015    
   554.299988       270.954010    
   554.400024       271.088989    
   554.500000       270.110992    
   554.599976       269.417999    
   554.700012       269.694000    
   554.799988       269.825989    
   554.900024       269.894012    
   555.000000       269.852997    
   555.099976       270.334991    
   555.200012       270.351013    
   555.299988       271.643005    
   555.400024       272.514008    
   555.500000       272.074005    
   555.599976       271.019989    
   555.700012       269.988007    
   555.799988       268.563995    
   555.900024       267.087006    
   556.000000       265.299011    
   556.099976       263.371002    
   556.200012       262.647003    
   556.299988       262.584015    
   556.400024       261.862000    
   556.500000       261.718994    
   556.599976       261.079987    
   556.700012       259.687012    
   556.799988       258.783997    
   556.900024       258.063995    
   557.000000       257.920990    
   557.099976       259.444000    
   557.200012       259.277008    
   557.299988       257.786987    
   557.400024       257.437012    
   557.500000       257.601990    
   557.599976       258.281006    
   557.700012       258.007996    
   557.799988       258.192993    
   557.900024       259.622009    
   558.000000       260.395996    
   558.099976       260.782990    
   558.200012       261.139008    
   558.299988       262.018005    
   558.400024       263.475006    
   558.500000       264.457001    
   558.599976       265.100006    
   558.700012       265.278992    
   558.799988       264.828003    
   558.900024       265.049011    
   559.000000       265.513000    
   559.099976       266.925995    
   559.200012       267.608002    
   559.299988       267.744995    
   559.400024       267.987000    
   559.500000       266.979004    
   559.599976       266.066010    
   559.700012       265.727997    
   559.799988       266.058990    
   559.900024       267.018005    
   560.000000       267.325012    
   560.099976       266.752991    
   560.200012       266.798004    
   560.299988       268.480988    
   560.400024       269.567993    
   560.500000       270.255005    
   560.599976       269.822998    
   560.700012       268.355011    
   560.799988       268.175995    
   560.900024       267.825012    
   561.000000       267.763000    
   561.099976       267.984009    
   561.200012       267.744995    
   561.299988       267.173004    
   561.400024       266.208008    
   561.500000       265.760986    
   561.599976       266.242004    
   561.700012       266.851013    
   561.799988       268.079987    
   561.900024       270.263000    
   562.000000       271.332001    
   562.099976       271.822998    
   562.200012       271.566986    
   562.299988       270.822998    
   562.400024       270.865997    
   562.500000       271.640991    
   562.599976       272.045990    
   562.700012       272.911011    
   562.799988       274.298004    
   562.900024       275.134003    
   563.000000       275.325012    
   563.099976       275.130005    
   563.200012       274.175995    
   563.299988       272.721985    
   563.400024       272.100006    
   563.500000       272.151001    
   563.599976       273.122986    
   563.700012       273.837006    
   563.799988       274.105011    
   563.900024       273.516998    
   564.000000       272.846985    
   564.099976       272.080994    
   564.200012       272.039001    
   564.299988       271.298004    
   564.400024       269.747986    
   564.500000       268.076996    
   564.599976       267.632996    
   564.700012       267.324005    
   564.799988       266.701996    
   564.900024       265.520996    
   565.000000       264.203003    
   565.099976       262.884003    
   565.200012       261.614014    
   565.299988       260.407990    
   565.400024       260.108002    
   565.500000       259.907990    
   565.599976       259.132996    
   565.700012       257.816010    
   565.799988       257.713989    
   565.900024       258.980011    
   566.000000       260.164001    
   566.099976       260.235992    
   566.200012       260.164001    
   566.299988       258.709015    
   566.400024       258.955994    
   566.500000       259.838989    
   566.599976       261.287994    
   566.700012       262.316010    
   566.799988       262.860992    
   566.900024       262.938995    
   567.000000       263.941986    
   567.099976       265.627014    
   567.200012       267.278015    
   567.299988       268.712006    
   567.400024       269.335999    
   567.500000       270.321014    
   567.599976       271.251007    
   567.700012       272.291992    
   567.799988       272.290009    
   567.900024       271.445007    
   568.000000       271.212006    
   568.099976       270.681000    
   568.200012       271.220001    
   568.299988       271.907013    
   568.400024       272.816010    
   568.500000       274.035004    
   568.599976       274.432007    
   568.700012       274.110992    
   568.799988       273.917999    
   568.900024       274.321991    
   569.000000       275.428986    
   569.099976       277.250000    
   569.200012       277.906006    
   569.299988       277.802002    
   569.400024       277.528015    
   569.500000       277.063995    
   569.599976       276.290009    
   569.700012       275.125000    
   569.799988       274.635010    
   569.900024       275.411011    
   570.000000       276.226013    
   570.099976       277.207001    
   570.200012       278.109985    
   570.299988       278.506989    
   570.400024       278.812012    
   570.500000       279.648010    
   570.599976       280.186005    
   570.700012       279.786011    
   570.799988       278.773010    
   570.900024       277.854004    
   571.000000       277.489990    
   571.099976       276.897003    
   571.200012       276.380005    
   571.299988       275.104004    
   571.400024       274.389008    
   571.500000       273.110992    
   571.599976       272.947998    
   571.700012       273.656006    
   571.799988       273.912994    
   571.900024       273.311005    
   572.000000       273.446014    
   572.099976       274.579010    
   572.200012       275.283997    
   572.299988       275.274994    
   572.400024       275.463013    
   572.500000       275.894012    
   572.599976       276.381012    
   572.700012       276.740997    
   572.799988       276.954010    
   572.900024       276.860992    
   573.000000       276.072998    
   573.099976       275.248993    
   573.200012       274.048004    
   573.299988       273.608002    
   573.400024       273.993988    
   573.500000       274.855988    
   573.599976       275.735992    
   573.700012       276.694000    
   573.799988       277.040009    
   573.900024       278.233002    
   574.000000       278.326996    
   574.099976       277.592010    
   574.200012       276.513000    
   574.299988       274.881989    
   574.400024       273.635010    
   574.500000       273.003998    
   574.599976       271.723999    
   574.700012       271.628998    
   574.799988       270.835999    
   574.900024       270.108002    
   575.000000       269.451996    
   575.099976       268.983002    
   575.200012       268.628998    
   575.299988       269.528992    
   575.400024       270.167999    
   575.500000       269.605988    
   575.599976       269.270996    
   575.700012       269.097992    
   575.799988       268.683014    
   575.900024       268.822998    
   576.000000       269.471008    
   576.099976       270.808990    
   576.200012       271.343994    
   576.299988       271.119995    
   576.400024       269.752991    
   576.500000       267.865997    
   576.599976       266.399994    
   576.700012       266.678986    
   576.799988       266.972992    
   576.900024       267.108002    
   577.000000       267.230011    
   577.099976       267.338989    
   577.200012       267.990997    
   577.299988       269.990997    
   577.400024       270.653992    
   577.500000       270.713989    
   577.599976       270.856995    
   577.700012       271.511993    
   577.799988       272.433990    
   577.900024       273.322998    
   578.000000       273.498993    
   578.099976       273.627991    
   578.200012       274.550995    
   578.299988       275.256012    
   578.400024       275.897003    
   578.500000       276.955994    
   578.599976       277.191010    
   578.700012       277.110992    
   578.799988       277.588013    
   578.900024       278.445007    
   579.000000       278.678009    
   579.099976       278.235992    
   579.200012       276.941986    
   579.299988       275.444000    
   579.400024       274.976013    
   579.500000       274.778015    
   579.599976       275.130005    
   579.700012       275.388000    
   579.799988       276.214996    
   579.900024       278.114990    
   580.000000       279.511993    
   580.099976       279.851013    
   580.200012       279.838013    
   580.299988       279.928009    
   580.400024       280.830994    
   580.500000       281.015991    
   580.599976       281.276001    
   580.700012       281.660004    
   580.799988       282.299988    
   580.900024       283.651001    
   581.000000       284.316986    
   581.099976       285.095001    
   581.200012       286.329010    
   581.299988       287.858002    
   581.400024       289.018005    
   581.500000       290.545013    
   581.599976       291.562012    
   581.700012       291.796997    
   581.799988       292.114014    
   581.900024       292.286987    
   582.000000       292.032990    
   582.099976       292.066010    
   582.200012       292.144012    
   582.299988       292.059998    
   582.400024       291.557007    
   582.500000       290.877991    
   582.599976       290.290985    
   582.700012       289.325012    
   582.799988       288.881012    
   582.900024       289.020996    
   583.000000       290.704987    
   583.099976       292.433014    
   583.200012       293.316010    
   583.299988       293.708008    
   583.400024       293.872009    
   583.500000       294.506012    
   583.599976       294.506012    
   583.700012       294.562988    
   583.799988       293.212006    
   583.900024       291.325012    
   584.000000       291.341003    
   584.099976       292.063995    
   584.200012       292.322998    
   584.299988       292.190002    
   584.400024       292.278015    
   584.500000       293.225006    
   584.599976       293.946014    
   584.700012       294.348999    
   584.799988       293.889008    
   584.900024       292.088989    
   585.000000       290.895996    
   585.099976       290.195007    
   585.200012       290.048004    
   585.299988       291.127991    
   585.400024       291.178986    
   585.500000       290.385010    
   585.599976       290.216003    
   585.700012       289.976990    
   585.799988       288.953003    
   585.900024       286.638000    
   586.000000       285.539001    
   586.099976       285.601013    
   586.200012       286.536011    
   586.299988       287.756989    
   586.400024       288.467010    
   586.500000       288.865997    
   586.599976       289.257996    
   586.700012       289.772003    
   586.799988       289.420013    
   586.900024       288.226990    
   587.000000       287.432007    
   587.099976       287.019989    
   587.200012       286.721985    
   587.299988       285.752991    
   587.400024       285.658997    
   587.500000       285.375000    
   587.599976       285.356995    
   587.700012       285.585999    
   587.799988       286.041992    
   587.900024       286.772003    
   588.000000       287.829010    
   588.099976       289.574005    
   588.200012       291.188995    
   588.299988       292.928009    
   588.400024       293.411987    
   588.500000       292.885986    
   588.599976       293.285004    
   588.700012       293.632996    
   588.799988       293.833008    
   588.900024       294.283997    
   589.000000       294.766998    
   589.099976       294.644989    
   589.200012       294.309998    
   589.299988       293.332001    
   589.400024       292.063995    
   589.500000       292.497986    
   589.599976       293.239014    
   589.700012       293.651001    
   589.799988       294.132996    
   589.900024       293.079010    
   590.000000       291.588989    
   590.099976       290.609009    
   590.200012       291.250000    
   590.299988       292.658997    
   590.400024       293.809998    
   590.500000       294.981995    
   590.599976       294.917999    
   590.700012       295.266998    
   590.799988       294.342987    
   590.900024       293.001007    
   591.000000       292.141998    
   591.099976       292.401001    
   591.200012       292.651001    
   591.299988       293.584015    
   591.400024       294.179993    
   591.500000       293.997009    
   591.599976       293.649994    
   591.700012       293.140991    
   591.799988       292.420013    
   591.900024       293.006012    
   592.000000       294.358002    
   592.099976       295.737000    
   592.200012       296.122009    
   592.299988       295.648987    
   592.400024       296.069000    
   592.500000       297.494995    
   592.599976       298.708008    
   592.700012       299.091003    
   592.799988       298.773010    
   592.900024       298.609009    
   593.000000       297.846008    
   593.099976       297.757996    
   593.200012       297.454010    
   593.299988       297.658997    
   593.400024       297.996002    
   593.500000       297.716003    
   593.599976       298.464996    
   593.700012       299.451996    
   593.799988       300.222992    
   593.900024       301.010986    
   594.000000       302.011993    
   594.099976       302.179993    
   594.200012       301.737000    
   594.299988       301.335999    
   594.400024       301.186005    
   594.500000       300.959991    
   594.599976       300.483002    
   594.700012       298.459991    
   594.799988       296.626007    
   594.900024       294.984985    
   595.000000       294.584015    
   595.099976       294.364014    
   595.200012       294.617004    
   595.299988       295.076996    
   595.400024       294.903992    
   595.500000       294.110992    
   595.599976       293.588013    
   595.700012       292.865997    
   595.799988       292.119995    
   595.900024       291.996002    
   596.000000       292.067993    
   596.099976       292.364014    
   596.200012       292.346008    
   596.299988       292.261993    
   596.400024       292.252014    
   596.500000       292.355011    
   596.599976       292.467987    
   596.700012       292.644012    
   596.799988       293.240997    
   596.900024       294.187988    
   597.000000       294.372986    
   597.099976       293.153992    
   597.200012       292.729004    
   597.299988       292.628998    
   597.400024       292.681000    
   597.500000       292.304993    
   597.599976       291.897003    
   597.700012       292.433014    
   597.799988       293.121002    
   597.900024       293.705994    
   598.000000       294.440002    
   598.099976       295.752991    
   598.200012       296.915985    
   598.299988       297.182007    
   598.400024       297.016998    
   598.500000       296.776001    
   598.599976       297.324005    
   598.700012       297.372009    
   598.799988       296.903015    
   598.900024       296.063995    
   599.000000       294.875000    
   599.099976       294.244995    
   599.200012       294.390015    
   599.299988       295.011993    
   599.400024       295.092010    
   599.500000       295.984985    
   599.599976       296.121002    
   599.700012       295.308990    
   599.799988       294.399994    
   599.900024       294.299011    
   600.000000       293.665009    
   600.099976       292.704987    
   600.200012       291.523010    
   600.299988       290.470001    
   600.400024       290.118011    
   600.500000       290.207001    
   600.599976       290.029999    
   600.700012       290.061005    
   600.799988       290.207001    
   600.900024       290.898987    
   601.000000       291.373993    
   601.099976       291.316986    
   601.200012       291.542999    
   601.299988       290.925995    
   601.400024       289.713013    
   601.500000       288.135986    
   601.599976       286.065002    
   601.700012       283.252991    
   601.799988       281.274994    
   601.900024       280.574005    
   602.000000       280.209991    
   602.099976       280.380005    
   602.200012       281.018005    
   602.299988       281.520996    
   602.400024       281.980988    
   602.500000       282.782013    
   602.599976       283.421997    
   602.700012       284.950989    
   602.799988       286.143005    
   602.900024       286.436005    
   603.000000       287.295013    
   603.099976       287.382996    
   603.200012       286.920013    
   603.299988       286.151001    
   603.400024       285.343994    
   603.500000       285.739990    
   603.599976       286.795013    
   603.700012       289.074005    
   603.799988       289.791992    
   603.900024       288.792999    
   604.000000       287.183990    
   604.099976       286.502991    
   604.200012       287.955994    
   604.299988       289.730988    
   604.400024       290.819000    
   604.500000       290.256012    
   604.599976       289.523987    
   604.700012       290.096008    
   604.799988       290.497009    
   604.900024       290.451996    
   605.000000       290.009003    
   605.099976       289.208008    
   605.200012       288.373993    
   605.299988       288.712006    
   605.400024       289.226990    
   605.500000       289.881989    
   605.599976       289.837006    
   605.700012       289.545990    
   605.799988       289.061005    
   605.900024       288.347992    
   606.000000       287.885010    
   606.099976       287.252014    
   606.200012       286.890991    
   606.299988       287.490997    
   606.400024       287.183990    
   606.500000       286.510986    
   606.599976       285.417999    
   606.700012       284.915985    
   606.799988       284.295013    
   606.900024       282.855988    
   607.000000       282.404999    
   607.099976       281.596985    
   607.200012       280.661987    
   607.299988       280.317993    
   607.400024       280.014008    
   607.500000       280.585999    
   607.599976       281.907013    
   607.700012       282.240997    
   607.799988       282.079010    
   607.900024       281.091003    
   608.000000       281.441010    
   608.099976       283.235992    
   608.200012       283.477997    
   608.299988       283.239990    
   608.400024       283.125000    
   608.500000       283.976013    
   608.599976       284.563995    
   608.700012       284.667999    
   608.799988       283.834991    
   608.900024       282.716003    
   609.000000       282.558990    
   609.099976       283.217987    
   609.200012       284.328003    
   609.299988       285.628998    
   609.400024       287.015015    
   609.500000       288.359985    
   609.599976       290.403992    
   609.700012       291.303009    
   609.799988       291.239014    
   609.900024       291.658997    
   610.000000       291.976013    
   610.099976       291.605011    
   610.200012       290.782013    
   610.299988       289.459015    
   610.400024       288.803009    
   610.500000       288.279999    
   610.599976       288.359985    
   610.700012       288.158997    
   610.799988       288.014008    
   610.900024       288.539001    
   611.000000       289.114990    
   611.099976       289.944000    
   611.200012       291.154999    
   611.299988       292.259003    
   611.400024       292.859009    
   611.500000       293.085999    
   611.599976       293.308990    
   611.700012       292.703003    
   611.799988       293.115997    
   611.900024       294.157990    
   612.000000       295.013000    
   612.099976       295.527008    
   612.200012       295.802002    
   612.299988       296.085999    
   612.400024       296.528015    
   612.500000       296.108002    
   612.599976       297.268005    
   612.700012       299.166992    
   612.799988       300.826996    
   612.900024       301.743988    
   613.000000       302.618988    
   613.099976       303.028992    
   613.200012       302.535004    
   613.299988       301.932007    
   613.400024       302.122009    
   613.500000       303.252014    
   613.599976       304.048004    
   613.700012       303.865997    
   613.799988       303.493011    
   613.900024       303.563995    
   614.000000       304.533997    
   614.099976       306.869995    
   614.200012       308.459015    
   614.299988       308.631012    
   614.400024       307.596008    
   614.500000       306.329010    
   614.599976       305.200989    
   614.700012       302.585999    
   614.799988       300.174988    
   614.900024       299.045990    
   615.000000       299.329987    
   615.099976       300.023987    
   615.200012       299.165009    
   615.299988       296.994995    
   615.400024       295.949005    
   615.500000       295.790009    
   615.599976       296.605011    
   615.700012       296.907013    
   615.799988       296.610992    
   615.900024       296.197998    
   616.000000       295.601013    
   616.099976       295.584015    
   616.200012       295.769012    
   616.299988       296.618011    
   616.400024       297.621002    
   616.500000       297.138000    
   616.599976       296.571014    
   616.700012       296.984009    
   616.799988       297.933014    
   616.900024       299.061005    
   617.000000       299.862000    
   617.099976       300.472992    
   617.200012       300.614014    
   617.299988       300.173004    
   617.400024       299.828003    
   617.500000       300.009003    
   617.599976       300.135010    
   617.700012       301.134003    
   617.799988       302.152008    
   617.900024       302.324005    
   618.000000       301.876007    
   618.099976       302.091003    
   618.200012       302.730011    
   618.299988       303.824005    
   618.400024       304.174988    
   618.500000       303.729004    
   618.599976       303.824005    
   618.700012       303.825012    
   618.799988       303.865997    
   618.900024       304.381012    
   619.000000       305.260986    
   619.099976       305.932007    
   619.200012       305.872009    
   619.299988       305.653992    
   619.400024       305.751007    
   619.500000       305.372986    
   619.599976       304.195007    
   619.700012       302.466003    
   619.799988       300.829010    
   619.900024       298.195007    
   620.000000       296.766998    
   620.099976       296.027008    
   620.200012       296.283997    
   620.299988       297.769012    
   620.400024       297.950012    
   620.500000       297.769989    
   620.599976       297.871002    
   620.700012       297.832001    
   620.799988       298.013000    
   620.900024       298.778992    
   621.000000       299.191010    
   621.099976       299.765015    
   621.200012       300.855011    
   621.299988       301.786987    
   621.400024       302.803986    
   621.500000       303.364990    
   621.599976       303.519989    
   621.700012       303.985992    
   621.799988       304.139008    
   621.900024       303.536987    
   622.000000       302.381989    
   622.099976       301.084015    
   622.200012       301.093994    
   622.299988       302.222992    
   622.400024       302.753998    
   622.500000       302.302002    
   622.599976       301.867004    
   622.700012       302.864014    
   622.799988       303.911987    
   622.900024       303.885010    
   623.000000       303.493011    
   623.099976       302.875000    
   623.200012       303.040009    
   623.299988       303.114990    
   623.400024       303.532013    
   623.500000       302.041992    
   623.599976       300.910004    
   623.700012       300.424011    
   623.799988       299.772003    
   623.900024       299.717987    
   624.000000       300.917999    
   624.099976       302.709015    
   624.200012       303.330994    
   624.299988       304.070007    
   624.400024       304.725006    
   624.500000       304.967987    
   624.599976       304.856995    
   624.700012       304.817993    
   624.799988       305.282990    
   624.900024       306.084015    
   625.000000       305.834991    
   625.099976       304.500000    
   625.200012       303.562988    
   625.299988       303.566986    
   625.400024       304.691986    
   625.500000       306.459991    
   625.599976       307.442993    
   625.700012       308.203003    
   625.799988       308.084015    
   625.900024       308.449005    
   626.000000       309.052002    
   626.099976       310.005005    
   626.200012       309.877014    
   626.299988       308.384003    
   626.400024       307.640991    
   626.500000       306.916992    
   626.599976       306.446014    
   626.700012       307.194000    
   626.799988       308.096985    
   626.900024       309.027008    
   627.000000       309.437012    
   627.099976       309.114990    
   627.200012       309.139008    
   627.299988       308.855011    
   627.400024       307.740997    
   627.500000       307.890991    
   627.599976       307.962006    
   627.700012       308.243988    
   627.799988       308.148010    
   627.900024       307.640015    
   628.000000       306.937988    
   628.099976       306.281006    
   628.200012       306.003998    
   628.299988       305.691986    
   628.400024       305.516998    
   628.500000       304.907990    
   628.599976       305.191986    
   628.700012       305.011993    
   628.799988       305.122009    
   628.900024       305.877014    
   629.000000       307.035004    
   629.099976       307.596985    
   629.200012       307.618988    
   629.299988       307.058014    
   629.400024       306.859985    
   629.500000       307.460999    
   629.599976       307.569000    
   629.700012       306.713989    
   629.799988       306.649994    
   629.900024       307.328003    
   630.000000       307.148987    
   630.099976       307.442993    
   630.200012       308.372009    
   630.299988       309.705994    
   630.400024       310.631989    
   630.500000       311.476013    
   630.599976       310.920990    
   630.700012       310.548004    
   630.799988       309.940002    
   630.900024       308.740997    
   631.000000       308.489014    
   631.099976       308.372986    
   631.200012       308.730988    
   631.299988       309.114990    
   631.400024       308.725006    
   631.500000       309.230988    
   631.599976       309.967987    
   631.700012       308.950989    
   631.799988       308.026001    
   631.900024       307.364014    
   632.000000       306.692993    
   632.099976       305.744995    
   632.200012       305.501007    
   632.299988       305.627014    
   632.400024       305.069000    
   632.500000       303.950989    
   632.599976       303.313995    
   632.700012       303.772003    
   632.799988       304.045990    
   632.900024       305.739014    
   633.000000       307.640015    
   633.099976       309.772003    
   633.200012       310.407013    
   633.299988       310.308014    
   633.400024       310.234009    
   633.500000       311.220001    
   633.599976       311.585999    
   633.700012       310.756989    
   633.799988       309.407990    
   633.900024       307.345001    
   634.000000       306.510010    
   634.099976       306.231995    
   634.200012       306.888000    
   634.299988       306.937988    
   634.400024       306.421997    
   634.500000       304.852997    
   634.599976       303.854004    
   634.700012       303.389008    
   634.799988       303.328003    
   634.900024       303.834991    
   635.000000       303.766998    
   635.099976       304.343994    
   635.200012       304.876007    
   635.299988       304.666992    
   635.400024       304.062012    
   635.500000       303.002014    
   635.599976       303.144012    
   635.700012       303.612000    
   635.799988       303.226013    
   635.900024       302.910004    
   636.000000       303.527008    
   636.099976       303.274994    
   636.200012       303.352997    
   636.299988       302.664001    
   636.400024       302.766998    
   636.500000       302.098999    
   636.599976       301.098999    
   636.700012       301.584015    
   636.799988       301.813995    
   636.900024       302.078003    
   637.000000       301.932007    
   637.099976       301.971985    
   637.200012       301.881012    
   637.299988       301.395996    
   637.400024       300.606995    
   637.500000       299.783997    
   637.599976       299.605011    
   637.700012       299.881012    
   637.799988       299.769012    
   637.900024       299.674011    
   638.000000       299.903992    
   638.099976       300.131012    
   638.200012       299.707001    
   638.299988       298.803986    
   638.400024       298.569000    
   638.500000       298.761993    
   638.599976       298.821014    
   638.700012       299.669006    
   638.799988       299.803986    
   638.900024       298.977997    
   639.000000       298.925995    
   639.099976       298.833008    
   639.200012       299.576996    
   639.299988       300.579987    
   639.400024       301.579010    
   639.500000       302.337006    
   639.599976       303.170013    
   639.700012       304.002991    
   639.799988       304.419006    
   639.900024       304.528015    
   640.000000       305.358002    
   640.099976       305.723999    
   640.200012       305.572998    
   640.299988       304.242004    
   640.400024       304.548004    
   640.500000       305.233002    
   640.599976       305.923004    
   640.700012       306.408997    
   640.799988       306.444000    
   640.900024       306.432007    
   641.000000       305.884003    
   641.099976       304.928986    
   641.200012       304.618988    
   641.299988       303.977997    
   641.400024       302.799011    
   641.500000       301.126007    
   641.599976       300.428986    
   641.700012       300.673004    
   641.799988       301.958008    
   641.900024       303.608002    
   642.000000       304.158997    
   642.099976       304.920990    
   642.200012       305.660004    
   642.299988       306.539001    
   642.400024       306.559998    
   642.500000       305.838989    
   642.599976       305.596985    
   642.700012       305.506989    
   642.799988       305.105011    
   642.900024       303.958008    
   643.000000       303.720001    
   643.099976       304.151001    
   643.200012       304.713989    
   643.299988       305.497009    
   643.400024       306.648987    
   643.500000       307.979004    
   643.599976       309.119995    
   643.700012       309.709991    
   643.799988       309.007996    
   643.900024       309.007996    
   644.000000       310.056000    
   644.099976       311.440002    
   644.200012       312.795990    
   644.299988       312.954987    
   644.400024       312.884003    
   644.500000       312.487000    
   644.599976       312.200012    
   644.700012       311.567993    
   644.799988       311.138000    
   644.900024       310.532990    
   645.000000       309.816010    
   645.099976       308.888000    
   645.200012       308.635986    
   645.299988       308.807007    
   645.400024       309.895996    
   645.500000       310.765991    
   645.599976       311.423004    
   645.700012       312.471008    
   645.799988       312.429993    
   645.900024       311.776001    
   646.000000       311.769012    
   646.099976       312.028015    
   646.200012       312.140991    
   646.299988       311.585999    
   646.400024       311.412994    
   646.500000       311.377014    
   646.599976       311.707001    
   646.700012       312.138000    
   646.799988       312.290985    
   646.900024       312.712006    
   647.000000       312.737000    
   647.099976       312.881989    
   647.200012       312.799988    
   647.299988       312.496002    
   647.400024       311.411987    
   647.500000       310.747009    
   647.599976       310.769989    
   647.700012       310.937988    
   647.799988       310.097992    
   647.900024       309.058014    
   648.000000       308.502014    
   648.099976       309.501007    
   648.200012       310.161987    
   648.299988       310.199005    
   648.400024       309.994995    
   648.500000       308.621002    
   648.599976       307.066986    
   648.700012       305.838013    
   648.799988       305.260986    
   648.900024       304.127014    
   649.000000       304.039001    
   649.099976       303.399994    
   649.200012       303.684998    
   649.299988       304.539001    
   649.400024       304.739990    
   649.500000       305.480988    
   649.599976       306.242004    
   649.700012       306.862000    
   649.799988       307.468994    
   649.900024       307.346008    
   650.000000       307.309998    
   650.099976       307.385010    
   650.200012       307.653992    
   650.299988       308.015015    
   650.400024       308.169006    
   650.500000       308.634003    
   650.599976       309.583008    
   650.700012       310.889008    
   650.799988       312.614990    
   650.900024       314.217987    
   651.000000       314.800995    
   651.099976       315.230011    
   651.200012       315.726013    
   651.299988       315.756989    
   651.400024       315.786011    
   651.500000       315.881989    
   651.599976       317.088013    
   651.700012       318.282013    
   651.799988       318.786987    
   651.900024       319.192993    
   652.000000       318.091003    
   652.099976       317.218994    
   652.200012       316.250000    
   652.299988       315.013000    
   652.400024       314.911011    
   652.500000       314.510010    
   652.599976       313.507996    
   652.700012       312.812012    
   652.799988       312.346985    
   652.900024       312.395996    
   653.000000       311.860992    
   653.099976       311.437012    
   653.200012       311.536987    
   653.299988       311.179993    
   653.400024       310.263000    
   653.500000       309.395996    
   653.599976       309.575012    
   653.700012       310.786011    
   653.799988       311.213989    
   653.900024       311.665009    
   654.000000       311.898987    
   654.099976       311.627014    
   654.200012       310.381989    
   654.299988       309.674011    
   654.400024       308.342010    
   654.500000       306.303009    
   654.599976       305.760010    
   654.700012       305.904999    
   654.799988       306.527008    
   654.900024       306.177002    
   655.000000       305.740997    
   655.099976       305.759003    
   655.200012       306.364014    
   655.299988       307.804993    
   655.400024       308.240997    
   655.500000       307.920013    
   655.599976       307.613007    
   655.700012       307.720001    
   655.799988       307.376007    
   655.900024       306.296997    
   656.000000       305.269012    
   656.099976       303.041992    
   656.200012       301.553986    
   656.299988       300.704010    
   656.400024       300.500000    
   656.500000       300.709991    
   656.599976       301.768005    
   656.700012       304.152008    
   656.799988       305.295990    
   656.900024       306.674988    
   657.000000       307.489990    
   657.099976       308.123993    
   657.200012       308.520996    
   657.299988       308.200012    
   657.400024       308.955994    
   657.500000       309.786011    
   657.599976       309.658997    
   657.700012       309.678009    
   657.799988       309.648987    
   657.900024       309.618011    
   658.000000       309.598999    
   658.099976       310.454010    
   658.200012       310.158997    
   658.299988       309.009003    
   658.400024       308.548004    
   658.500000       308.658997    
   658.599976       308.742004    
   658.700012       307.953003    
   658.799988       307.221008    
   658.900024       306.815002    
   659.000000       307.880005    
   659.099976       309.812988    
   659.200012       311.747986    
   659.299988       313.481995    
   659.400024       314.691986    
   659.500000       315.898010    
   659.599976       316.783997    
   659.700012       317.153015    
   659.799988       317.096008    
   659.900024       316.316010    
   660.000000       315.628998    
   660.099976       314.601990    
   660.200012       313.881012    
   660.299988       312.821991    
   660.400024       312.217010    
   660.500000       311.575989    
   660.599976       311.208008    
   660.700012       310.487000    
   660.799988       310.690002    
   660.900024       312.259003    
   661.000000       313.787994    
   661.099976       316.044006    
   661.200012       316.596985    
   661.299988       316.432007    
   661.400024       315.398010    
   661.500000       314.502014    
   661.599976       313.535004    
   661.700012       313.386993    
   661.799988       314.039001    
   661.900024       313.450989    
   662.000000       313.169006    
   662.099976       313.260010    
   662.200012       313.171997    
   662.299988       313.722992    
   662.400024       314.071014    
   662.500000       314.119995    
   662.599976       312.787994    
   662.700012       311.114014    
   662.799988       310.160004    
   662.900024       309.431000    
   663.000000       308.816010    
   663.099976       307.903015    
   663.200012       307.197998    
   663.299988       306.516998    
   663.400024       305.834015    
   663.500000       306.239014    
   663.599976       306.851990    
   663.700012       308.393005    
   663.799988       310.033997    
   663.900024       310.768005    
   664.000000       309.566986    
   664.099976       307.101990    
   664.200012       306.005005    
   664.299988       305.915985    
   664.400024       305.983002    
   664.500000       305.679993    
   664.599976       304.460999    
   664.700012       302.691986    
   664.799988       301.227997    
   664.900024       300.872009    
   665.000000       301.277008    
   665.099976       301.601990    
   665.200012       301.088013    
   665.299988       300.601990    
   665.400024       300.996002    
   665.500000       302.259003    
   665.599976       302.825012    
   665.700012       301.916992    
   665.799988       302.743011    
   665.900024       303.957001    
   666.000000       305.473999    
   666.099976       307.213013    
   666.200012       308.317993    
   666.299988       309.792999    
   666.400024       311.303009    
   666.500000       312.972992    
   666.599976       313.833008    
   666.700012       313.785004    
   666.799988       314.709015    
   666.900024       315.316010    
   667.000000       316.278992    
   667.099976       317.079010    
   667.200012       318.092010    
   667.299988       318.889008    
   667.400024       319.412994    
   667.500000       318.845001    
   667.599976       318.022003    
   667.700012       317.259003    
   667.799988       316.954987    
   667.900024       317.165985    
   668.000000       317.125000    
   668.099976       317.019012    
   668.200012       317.450012    
   668.299988       317.891998    
   668.400024       317.955994    
   668.500000       316.924988    
   668.599976       316.188995    
   668.700012       315.473999    
   668.799988       314.376007    
   668.900024       313.342987    
   669.000000       313.860992    
   669.099976       314.627014    
   669.200012       314.733002    
   669.299988       314.890015    
   669.400024       315.147003    
   669.500000       315.910004    
   669.599976       316.398010    
   669.700012       316.795990    
   669.799988       316.635010    
   669.900024       316.143005    
   670.000000       316.566010    
   670.099976       316.197998    
   670.200012       315.428009    
   670.299988       315.635010    
   670.400024       316.248993    
   670.500000       316.812988    
   670.599976       316.733002    
   670.700012       316.447998    
   670.799988       316.537994    
   670.900024       316.644012    
   671.000000       317.376007    
   671.099976       317.886993    
   671.200012       318.256012    
   671.299988       319.054993    
   671.400024       319.723999    
   671.500000       319.703003    
   671.599976       320.263000    
   671.700012       320.709015    
   671.799988       321.320007    
   671.900024       321.347992    
   672.000000       321.096008    
   672.099976       320.143005    
   672.200012       319.643005    
   672.299988       317.875000    
   672.400024       316.907013    
   672.500000       315.846985    
   672.599976       315.678986    
   672.700012       315.628998    
   672.799988       315.791992    
   672.900024       316.209015    
   673.000000       317.407990    
   673.099976       318.645996    
   673.200012       319.303986    
   673.299988       318.597992    
   673.400024       316.764008    
   673.500000       315.216003    
   673.599976       314.846985    
   673.700012       314.864990    
   673.799988       314.959015    
   673.900024       314.510986    
   674.000000       314.347992    
   674.099976       314.032990    
   674.200012       313.812988    
   674.299988       315.072998    
   674.400024       315.848999    
   674.500000       316.628998    
   674.599976       316.389008    
   674.700012       314.949005    
   674.799988       313.627014    
   674.900024       313.257996    
   675.000000       314.210999    
   675.099976       314.156006    
   675.200012       313.806000    
   675.299988       313.257996    
   675.400024       312.382996    
   675.500000       312.311005    
   675.599976       312.906006    
   675.700012       314.942993    
   675.799988       316.493988    
   675.900024       317.682007    
   676.000000       318.138000    
   676.099976       317.895996    
   676.200012       317.904999    
   676.299988       318.697998    
   676.400024       319.291992    
   676.500000       318.990997    
   676.599976       318.619995    
   676.700012       318.368011    
   676.799988       318.115997    
   676.900024       318.462006    
   677.000000       318.630005    
   677.099976       318.022003    
   677.200012       317.268005    
   677.299988       316.376007    
   677.400024       315.175995    
   677.500000       313.632996    
   677.599976       312.625000    
   677.700012       312.092010    
   677.799988       311.515991    
   677.900024       311.226013    
   678.000000       311.337006    
   678.099976       311.070007    
   678.200012       310.860992    
   678.299988       311.505005    
   678.400024       312.375000    
   678.500000       312.691986    
   678.599976       314.440002    
   678.700012       316.338989    
   678.799988       316.876007    
   678.900024       316.691010    
   679.000000       316.822998    
   679.099976       317.132996    
   679.200012       317.007996    
   679.299988       315.992004    
   679.400024       314.950989    
   679.500000       314.506012    
   679.599976       313.907990    
   679.700012       313.166992    
   679.799988       312.226013    
   679.900024       311.302002    
   680.000000       310.901001    
   680.099976       311.312012    
   680.200012       312.761993    
   680.299988       313.881012    
   680.400024       313.773987    
   680.500000       313.214996    
   680.599976       313.106995    
   680.700012       313.165009    
   680.799988       311.789001    
   680.900024       309.751007    
   681.000000       307.488007    
   681.099976       305.889008    
   681.200012       305.602997    
   681.299988       305.362000    
   681.400024       305.092987    
   681.500000       304.455994    
   681.599976       303.696991    
   681.700012       303.317993    
   681.799988       303.053986    
   681.900024       302.615997    
   682.000000       303.203003    
   682.099976       303.588989    
   682.200012       303.813995    
   682.299988       304.221985    
   682.400024       305.348999    
   682.500000       306.209015    
   682.599976       307.093994    
   682.700012       307.946991    
   682.799988       308.923004    
   682.900024       309.523987    
   683.000000       309.779999    
   683.099976       311.028015    
   683.200012       311.631989    
   683.299988       311.678009    
   683.400024       311.833008    
   683.500000       312.315002    
   683.599976       313.691010    
   683.700012       314.829987    
   683.799988       315.187988    
   683.900024       314.794006    
   684.000000       315.835999    
   684.099976       317.604004    
   684.200012       318.618011    
   684.299988       319.308990    
   684.400024       319.516998    
   684.500000       317.729004    
   684.599976       316.269989    
   684.700012       316.057007    
   684.799988       316.160004    
   684.900024       316.901001    
   685.000000       317.928009    
   685.099976       318.561005    
   685.200012       318.037994    
   685.299988       317.214996    
   685.400024       317.157013    
   685.500000       317.148987    
   685.599976       317.390015    
   685.700012       318.076996    
   685.799988       318.144012    
   685.900024       317.652008    
   686.000000       316.627014    
   686.099976       314.067993    
   686.200012       311.979004    
   686.299988       309.863007    
   686.400024       308.845001    
   686.500000       308.902008    
   686.599976       309.204010    
   686.700012       309.303009    
   686.799988       309.157990    
   686.900024       308.760986    
   687.000000       308.454987    
   687.099976       308.006989    
   687.200012       307.612000    
   687.299988       307.282013    
   687.400024       307.604004    
   687.500000       307.735992    
   687.599976       307.817993    
   687.700012       308.263000    
   687.799988       307.966003    
   687.900024       307.950012    
   688.000000       307.345001    
   688.099976       305.878998    
   688.200012       305.356995    
   688.299988       304.661987    
   688.400024       304.690002    
   688.500000       305.720001    
   688.599976       306.015991    
   688.700012       305.408997    
   688.799988       305.260986    
   688.900024       306.153015    
   689.000000       307.207001    
   689.099976       307.937988    
   689.200012       308.158997    
   689.299988       308.371002    
   689.400024       308.326996    
   689.500000       308.144012    
   689.599976       307.252991    
   689.700012       305.808014    
   689.799988       305.128998    
   689.900024       304.281006    
   690.000000       304.162994    
   690.099976       304.622009    
   690.200012       305.433990    
   690.299988       306.662994    
   690.400024       307.203003    
   690.500000       307.714996    
   690.599976       307.726013    
   690.700012       307.912994    
   690.799988       307.173004    
   690.900024       306.279999    
   691.000000       305.855011    
   691.099976       305.194000    
   691.200012       304.880005    
   691.299988       304.167999    
   691.400024       304.028015    
   691.500000       304.570007    
   691.599976       304.151001    
   691.700012       303.010010    
   691.799988       302.371002    
   691.900024       302.677002    
   692.000000       302.903992    
   692.099976       302.471985    
   692.200012       301.425995    
   692.299988       301.074005    
   692.400024       300.838989    
   692.500000       300.085999    
   692.599976       298.975006    
   692.700012       299.020996    
   692.799988       299.829010    
   692.900024       301.007996    
   693.000000       301.286987    
   693.099976       301.205994    
   693.200012       300.584015    
   693.299988       299.440002    
   693.400024       298.628998    
   693.500000       297.447998    
   693.599976       297.337006    
   693.700012       297.010010    
   693.799988       297.080994    
   693.900024       298.223999    
   694.000000       298.779999    
   694.099976       299.351990    
   694.200012       299.605011    
   694.299988       300.200989    
   694.400024       301.186005    
   694.500000       301.871002    
   694.599976       302.135986    
   694.700012       303.545013    
   694.799988       304.731995    
   694.900024       305.471008    
   695.000000       305.312012    
   695.099976       304.753998    
   695.200012       305.476013    
   695.299988       306.937012    
   695.400024       308.195007    
   695.500000       309.063995    
   695.599976       309.417999    
   695.700012       309.135986    
   695.799988       308.790009    
   695.900024       308.602997    
   696.000000       308.369995    
   696.099976       308.509003    
   696.200012       309.059998    
   696.299988       310.089996    
   696.400024       311.566986    
   696.500000       312.481995    
   696.599976       312.393005    
   696.700012       312.752014    
   696.799988       313.382996    
   696.900024       314.227997    
   697.000000       314.513000    
   697.099976       313.868011    
   697.200012       314.527008    
   697.299988       315.192993    
   697.400024       315.967010    
   697.500000       316.217010    
   697.599976       315.786011    
   697.700012       315.656006    
   697.799988       315.363007    
   697.900024       315.627991    
   698.000000       315.731995    
   698.099976       315.502014    
   698.200012       315.739990    
   698.299988       316.343994    
   698.400024       316.518005    
   698.500000       316.910004    
   698.599976       316.998993    
   698.700012       316.489990    
   698.799988       315.424988    
   698.900024       313.605988    
   699.000000       312.730988    
   699.099976       312.394989    
   699.200012       312.368011    
   699.299988       312.178009    
   699.400024       310.700012    
   699.500000       309.341003    
   699.599976       308.739990    
   699.700012       308.578003    
   699.799988       308.105011    
   699.900024       307.717987    
   700.000000       308.532990    
   700.099976       309.365997    
   700.200012       309.070007    
   700.299988       308.915009    
   700.400024       308.751007    
   700.500000       308.071991    
   700.599976       308.076996    
   700.700012       308.101013    
   700.799988       308.320007    
   700.900024       309.071991    
   701.000000       309.894989    
   701.099976       311.657990    
   701.200012       311.673004    
   701.299988       311.158997    
   701.400024       310.670013    
   701.500000       310.213013    
   701.599976       309.424988    
   701.700012       308.199005    
   701.799988       308.276001    
   701.900024       309.097992    
   702.000000       309.691986    
   702.099976       310.355988    
   702.200012       310.910004    
   702.299988       311.174988    
   702.400024       311.210999    
   702.500000       311.769989    
   702.599976       312.605011    
   702.700012       312.415009    
   702.799988       311.984985    
   702.900024       311.601990    
   703.000000       311.867004    
   703.099976       313.010010    
   703.200012       314.322998    
   703.299988       315.088989    
   703.400024       314.468994    
   703.500000       313.923004    
   703.599976       314.507996    
   703.700012       315.468994    
   703.799988       315.894989    
   703.900024       315.677002    
   704.000000       315.097992    
   704.099976       313.286011    
   704.200012       312.227997    
   704.299988       311.623993    
   704.400024       311.329010    
   704.500000       311.639008    
   704.599976       312.511993    
   704.700012       313.490997    
   704.799988       313.584015    
   704.900024       313.809998    
   705.000000       313.373993    
   705.099976       312.507996    
   705.200012       312.058014    
   705.299988       310.947998    
   705.400024       310.601013    
   705.500000       311.252991    
   705.599976       311.575989    
   705.700012       312.239990    
   705.799988       313.424011    
   705.900024       315.864990    
   706.000000       317.556000    
   706.099976       316.559998    
   706.200012       316.045013    
   706.299988       316.295990    
   706.400024       317.230988    
   706.500000       318.244995    
   706.599976       319.523987    
   706.700012       319.492004    
   706.799988       319.535004    
   706.900024       319.458008    
   707.000000       319.709991    
   707.099976       319.214996    
   707.200012       318.459991    
   707.299988       317.808990    
   707.400024       318.019012    
   707.500000       318.066010    
   707.599976       318.338013    
   707.700012       318.994995    
   707.799988       319.023987    
   707.900024       319.181000    
   708.000000       319.931000    
   708.099976       320.766998    
   708.200012       319.911987    
   708.299988       319.257996    
   708.400024       318.618988    
   708.500000       318.561005    
   708.599976       318.609985    
   708.700012       319.134003    
   708.799988       319.759003    
   708.900024       319.023987    
   709.000000       318.033997    
   709.099976       318.173004    
   709.200012       319.088013    
   709.299988       319.484009    
   709.400024       319.914001    
   709.500000       320.473999    
   709.599976       321.058990    
   709.700012       321.089996    
   709.799988       320.695007    
   709.900024       319.816010    
   710.000000       319.565002    
   710.099976       320.514008    
   710.200012       320.946014    
   710.299988       321.277008    
   710.400024       321.839996    
   710.500000       321.700012    
   710.599976       321.526001    
   710.700012       321.013000    
   710.799988       320.466003    
   710.900024       319.477997    
   711.000000       318.610992    
   711.099976       318.872009    
   711.200012       319.377991    
   711.299988       319.481995    
   711.400024       319.256012    
   711.500000       318.569000    
   711.599976       318.282990    
   711.700012       318.712006    
   711.799988       319.148987    
   711.900024       318.162994    
   712.000000       317.156006    
   712.099976       317.045990    
   712.200012       317.165985    
   712.299988       317.139008    
   712.400024       317.334991    
   712.500000       318.239990    
   712.599976       318.595001    
   712.700012       318.612000    
   712.799988       318.815002    
   712.900024       318.122986    
   713.000000       317.382996    
   713.099976       317.265991    
   713.200012       318.164001    
   713.299988       318.446991    
   713.400024       318.911987    
   713.500000       319.557007    
   713.599976       320.751007    
   713.700012       321.696991    
   713.799988       322.035004    
   713.900024       321.975006    
   714.000000       322.675995    
   714.099976       324.799988    
   714.200012       326.783997    
   714.299988       328.970001    
   714.400024       330.257996    
   714.500000       329.782013    
   714.599976       328.725006    
   714.700012       327.756012    
   714.799988       327.174988    
   714.900024       327.957001    
   715.000000       329.368011    
   715.099976       330.971985    
   715.200012       330.532990    
   715.299988       329.643005    
   715.400024       330.117004    
   715.500000       330.502014    
   715.599976       329.110992    
   715.700012       327.237000    
   715.799988       326.942993    
   715.900024       326.295990    
   716.000000       325.705994    
   716.099976       325.337006    
   716.200012       325.235992    
   716.299988       324.919006    
   716.400024       325.256012    
   716.500000       326.514008    
   716.599976       326.927002    
   716.700012       327.317993    
   716.799988       327.200012    
   716.900024       325.524994    
   717.000000       323.367004    
   717.099976       321.544006    
   717.200012       320.411011    
   717.299988       319.635010    
   717.400024       319.394989    
   717.500000       319.276001    
   717.599976       318.279999    
   717.700012       318.470001    
   717.799988       318.535004    
   717.900024       319.947998    
   718.000000       321.162994    
   718.099976       321.583008    
   718.200012       321.240997    
   718.299988       320.807007    
   718.400024       320.269989    
   718.500000       319.921997    
   718.599976       319.259003    
   718.700012       318.803009    
   718.799988       319.242004    
   718.900024       319.848999    
   719.000000       320.854004    
   719.099976       322.920990    
   719.200012       324.286987    
   719.299988       325.481995    
   719.400024       326.019989    
   719.500000       326.298004    
   719.599976       326.954987    
   719.700012       327.584015    
   719.799988       328.266998    
   719.900024       328.730011    
   720.000000       329.135986    
   720.099976       329.923004    
   720.200012       330.713013    
   720.299988       331.487000    
   720.400024       331.957001    
   720.500000       332.966003    
   720.599976       332.833008    
   720.700012       332.786011    
   720.799988       333.246002    
   720.900024       334.403992    
   721.000000       335.032013    
   721.099976       335.079987    
   721.200012       334.501007    
   721.299988       333.575989    
   721.400024       333.833008    
   721.500000       334.083008    
   721.599976       334.265991    
   721.700012       335.342010    
   721.799988       335.937012    
   721.900024       335.903015    
   722.000000       335.677002    
   722.099976       335.653015    
   722.200012       334.571991    
   722.299988       333.920013    
   722.400024       333.665009    
   722.500000       333.243988    
   722.599976       333.778015    
   722.700012       335.246002    
   722.799988       335.821014    
   722.900024       335.790009    
   723.000000       336.247009    
   723.099976       337.851990    
   723.200012       339.014008    
   723.299988       340.595001    
   723.400024       341.019012    
   723.500000       339.880005    
   723.599976       338.601990    
   723.700012       337.351990    
   723.799988       335.572998    
   723.900024       333.752991    
   724.000000       332.566986    
   724.099976       331.747009    
   724.200012       331.740997    
   724.299988       332.515015    
   724.400024       332.075012    
   724.500000       330.567993    
   724.599976       329.125000    
   724.700012       327.712006    
   724.799988       326.523987    
   724.900024       325.322998    
   725.000000       324.953003    
   725.099976       325.157990    
   725.200012       325.462006    
   725.299988       324.545990    
   725.400024       323.548004    
   725.500000       323.813995    
   725.599976       325.671997    
   725.700012       327.638000    
   725.799988       328.549988    
   725.900024       328.835999    
   726.000000       329.296997    
   726.099976       330.617004    
   726.200012       331.104004    
   726.299988       331.665009    
   726.400024       332.497009    
   726.500000       332.290985    
   726.599976       332.253998    
   726.700012       333.002991    
   726.799988       333.158997    
   726.900024       332.980988    
   727.000000       332.337006    
   727.099976       330.846985    
   727.200012       330.368011    
   727.299988       330.700012    
   727.400024       330.820007    
   727.500000       332.084015    
   727.599976       332.634003    
   727.700012       333.270996    
   727.799988       333.673004    
   727.900024       333.554993    
   728.000000       333.260986    
   728.099976       332.246002    
   728.200012       332.098999    
   728.299988       331.520996    
   728.400024       331.657990    
   728.500000       331.049988    
   728.599976       331.001007    
   728.700012       331.437988    
   728.799988       332.384003    
   728.900024       333.282013    
   729.000000       333.645996    
   729.099976       334.209015    
   729.200012       333.759003    
   729.299988       333.337006    
   729.400024       332.595001    
   729.500000       331.593994    
   729.599976       330.062988    
   729.700012       328.244995    
   729.799988       327.556000    
   729.900024       327.407013    
   730.000000       327.709015    
   730.099976       327.410004    
   730.200012       326.964996    
   730.299988       326.911987    
   730.400024       327.420990    
   730.500000       327.838013    
   730.599976       328.438995    
   730.700012       329.778992    
   730.799988       330.437012    
   730.900024       330.975006    
   731.000000       331.468994    
   731.099976       331.364990    
   731.200012       331.372009    
   731.299988       331.700989    
   731.400024       332.303986    
   731.500000       331.989990    
   731.599976       331.752991    
   731.700012       331.240997    
   731.799988       331.252991    
   731.900024       331.515015    
   732.000000       332.226990    
   732.099976       333.065002    
   732.200012       333.201996    
   732.299988       332.627014    
   732.400024       331.899994    
   732.500000       331.481995    
   732.599976       331.279999    
   732.700012       330.501007    
   732.799988       330.549011    
   732.900024       331.151001    
   733.000000       332.178009    
   733.099976       332.648987    
   733.200012       333.368011    
   733.299988       334.178986    
   733.400024       335.171997    
   733.500000       335.131989    
   733.599976       335.156006    
   733.700012       335.257996    
   733.799988       335.132996    
   733.900024       334.854004    
   734.000000       334.394989    
   734.099976       334.342987    
   734.200012       333.980988    
   734.299988       332.552002    
   734.400024       331.574005    
   734.500000       330.830994    
   734.599976       330.695007    
   734.700012       330.278015    
   734.799988       329.765991    
   734.900024       330.368988    
   735.000000       331.635986    
   735.099976       332.403015    
   735.200012       332.515015    
   735.299988       333.342987    
   735.400024       334.058014    
   735.500000       334.070007    
   735.599976       333.783997    
   735.700012       333.843994    
   735.799988       333.485992    
   735.900024       333.751007    
   736.000000       334.654999    
   736.099976       335.888000    
   736.200012       336.476990    
   736.299988       336.444000    
   736.400024       336.791992    
   736.500000       337.471008    
   736.599976       338.007996    
   736.700012       339.070007    
   736.799988       340.088989    
   736.900024       340.695007    
   737.000000       340.119995    
   737.099976       339.170990    
   737.200012       338.295013    
   737.299988       337.015015    
   737.400024       335.951996    
   737.500000       335.157990    
   737.599976       334.527008    
   737.700012       333.989990    
   737.799988       334.191010    
   737.900024       333.729004    
   738.000000       333.286011    
   738.099976       332.507996    
   738.200012       332.333008    
   738.299988       332.726013    
   738.400024       332.434998    
   738.500000       331.516998    
   738.599976       331.303009    
   738.700012       331.472992    
   738.799988       330.834991    
   738.900024       330.688995    
   739.000000       330.627014    
   739.099976       329.746002    
   739.200012       329.306000    
   739.299988       329.928986    
   739.400024       330.115997    
   739.500000       329.739990    
   739.599976       329.148987    
   739.700012       328.437012    
   739.799988       327.377991    
   739.900024       325.899994    
   740.000000       325.766998    
   740.099976       326.609985    
   740.200012       326.903015    
   740.299988       327.397003    
   740.400024       327.820007    
   740.500000       329.182007    
   740.599976       330.080994    
   740.700012       330.957001    
   740.799988       331.522003    
   740.900024       332.029999    
   741.000000       332.093994    
   741.099976       331.737000    
   741.200012       330.841003    
   741.299988       329.959015    
   741.400024       329.868988    
   741.500000       329.821991    
   741.599976       329.380005    
   741.700012       328.214996    
   741.799988       327.929993    
   741.900024       328.760010    
   742.000000       329.351013    
   742.099976       330.084991    
   742.200012       331.790985    
   742.299988       333.243011    
   742.400024       333.813995    
   742.500000       333.868988    
   742.599976       334.019012    
   742.700012       333.730011    
   742.799988       333.016998    
   742.900024       332.942993    
   743.000000       332.924011    
   743.099976       332.817993    
   743.200012       332.226990    
   743.299988       330.570007    
   743.400024       330.239990    
   743.500000       331.123993    
   743.599976       332.230011    
   743.700012       333.645996    
   743.799988       334.588013    
   743.900024       334.690002    
   744.000000       334.497986    
   744.099976       334.444000    
   744.200012       333.744995    
   744.299988       332.306000    
   744.400024       332.351013    
   744.500000       332.954010    
   744.599976       333.401001    
   744.700012       333.674988    
   744.799988       333.822998    
   744.900024       333.769989    
   745.000000       334.759003    
   745.099976       336.040009    
   745.200012       336.406006    
   745.299988       335.773987    
   745.400024       334.910004    
   745.500000       334.481995    
   745.599976       335.113007    
   745.700012       335.442993    
   745.799988       334.277008    
   745.900024       333.128998    
   746.000000       332.710999    
   746.099976       331.967010    
   746.200012       330.627991    
   746.299988       329.174011    
   746.400024       328.518005    
   746.500000       327.565002    
   746.599976       325.811005    
   746.700012       323.726013    
   746.799988       322.056000    
   746.900024       321.181000    
   747.000000       320.184998    
   747.099976       319.497986    
   747.200012       318.764008    
   747.299988       317.679993    
   747.400024       317.019012    
   747.500000       317.380005    
   747.599976       318.006989    
   747.700012       318.510986    
   747.799988       318.615997    
   747.900024       318.087006    
   748.000000       317.666992    
   748.099976       317.192993    
   748.200012       316.769012    
   748.299988       317.138000    
   748.400024       317.558014    
   748.500000       318.104004    
   748.599976       318.606995    
   748.700012       319.692993    
   748.799988       320.632996    
   748.900024       320.138000    
   749.000000       319.957001    
   749.099976       319.950012    
   749.200012       319.829010    
   749.299988       319.731995    
   749.400024       320.378998    
   749.500000       320.867004    
   749.599976       320.644012    
   749.700012       320.444000    
   749.799988       320.808990    
   749.900024       321.735992    
   750.000000       322.209015    
   750.099976       322.319000    
   750.200012       322.362000    
   750.299988       322.609985    
   750.400024       323.377014    
   750.500000       323.131012    
   750.599976       322.542999    
   750.700012       322.345001    
   750.799988       322.360992    
   750.900024       322.612000    
   751.000000       323.032990    
   751.099976       323.848999    
   751.200012       324.549988    
   751.299988       325.045990    
   751.400024       325.117004    
   751.500000       324.864990    
   751.599976       324.233002    
   751.700012       324.596008    
   751.799988       325.388000    
   751.900024       325.674988    
   752.000000       325.872986    
   752.099976       325.313995    
   752.200012       326.308990    
   752.299988       327.975006    
   752.400024       328.457001    
   752.500000       327.907990    
   752.599976       328.244995    
   752.700012       328.419006    
   752.799988       328.364990    
   752.900024       328.669006    
   753.000000       329.273987    
   753.099976       329.675995    
   753.200012       330.118011    
   753.299988       330.707001    
   753.400024       331.024994    
   753.500000       331.167999    
   753.599976       331.588013    
   753.700012       332.148987    
   753.799988       332.217010    
   753.900024       332.279999    
   754.000000       332.273010    
   754.099976       331.967987    
   754.200012       331.587006    
   754.299988       331.733002    
   754.400024       332.571014    
   754.500000       333.471008    
   754.599976       332.843994    
   754.700012       331.141998    
   754.799988       329.820007    
   754.900024       328.710999    
   755.000000       329.019989    
   755.099976       329.760010    
   755.200012       329.570007    
   755.299988       330.260010    
   755.400024       330.033997    
   755.500000       329.975006    
   755.599976       329.704010    
   755.700012       329.639008    
   755.799988       329.791992    
   755.900024       329.638000    
   756.000000       328.777008    
   756.099976       327.842987    
   756.200012       327.415985    
   756.299988       327.372986    
   756.400024       328.087006    
   756.500000       328.473999    
   756.599976       328.255005    
   756.700012       328.299988    
   756.799988       328.907990    
   756.900024       330.087006    
   757.000000       330.782990    
   757.099976       330.929993    
   757.200012       330.997986    
   757.299988       330.424011    
   757.400024       330.230988    
   757.500000       329.036011    
   757.599976       329.145996    
   757.700012       329.868011    
   757.799988       331.096985    
   757.900024       332.596008    
   758.000000       333.295990    
   758.099976       333.467987    
   758.200012       333.381989    
   758.299988       333.565002    
   758.400024       334.007996    
   758.500000       333.946991    
   758.599976       333.953003    
   758.700012       334.678009    
   758.799988       336.748993    
   758.900024       338.210999    
   759.000000       338.669006    
   759.099976       338.135010    
   759.200012       338.145996    
   759.299988       339.351013    
   759.400024       340.886993    
   759.500000       342.096985    
   759.599976       342.696991    
   759.700012       343.821991    
   759.799988       344.537994    
   759.900024       345.794006    
   760.000000       346.601990    
   760.099976       346.540009    
   760.200012       346.934998    
   760.299988       347.433990    
   760.400024       348.148987    
   760.500000       348.606995    
   760.599976       349.230011    
   760.700012       349.375000    
   760.799988       349.190002    
   760.900024       348.867004    
   761.000000       348.596008    
   761.099976       347.872009    
   761.200012       347.764008    
   761.299988       347.716003    
   761.400024       347.105988    
   761.500000       347.066986    
   761.599976       346.502991    
   761.700012       345.591003    
   761.799988       344.532013    
   761.900024       343.554993    
   762.000000       342.914001    
   762.099976       343.582001    
   762.200012       344.587006    
   762.299988       345.341003    
   762.400024       345.691986    
   762.500000       345.130005    
   762.599976       345.627991    
   762.700012       347.182007    
   762.799988       347.808990    
   762.900024       348.703003    
   763.000000       349.131989    
   763.099976       348.570007    
   763.200012       348.834015    
   763.299988       348.829010    
   763.400024       348.415985    
   763.500000       347.845001    
   763.599976       347.933990    
   763.700012       347.528015    
   763.799988       347.351990    
   763.900024       347.274994    
   764.000000       347.785004    
   764.099976       347.437988    
   764.200012       347.937988    
   764.299988       348.816986    
   764.400024       349.446991    
   764.500000       350.174988    
   764.599976       351.071991    
   764.700012       351.744995    
   764.799988       352.326996    
   764.900024       352.786011    
   765.000000       352.652008    
   765.099976       352.503998    
   765.200012       352.674011    
   765.299988       351.528015    
   765.400024       349.434998    
   765.500000       347.727997    
   765.599976       347.036987    
   765.700012       346.229004    
   765.799988       345.925995    
   765.900024       345.112000    
   766.000000       343.501007    
   766.099976       342.015015    
   766.200012       342.200989    
   766.299988       344.040985    
   766.400024       345.533997    
   766.500000       345.378998    
   766.599976       345.605011    
   766.700012       346.571014    
   766.799988       346.734985    
   766.900024       345.126007    
   767.000000       343.473999    
   767.099976       341.755005    
   767.200012       341.717010    
   767.299988       342.644012    
   767.400024       342.569000    
   767.500000       341.967987    
   767.599976       340.989014    
   767.700012       339.971008    
   767.799988       339.510986    
   767.900024       338.593994    
   768.000000       338.237000    
   768.099976       338.653992    
   768.200012       339.217010    
   768.299988       340.290985    
   768.400024       340.664001    
   768.500000       341.273010    
   768.599976       341.774994    
   768.700012       342.481995    
   768.799988       343.075989    
   768.900024       342.256012    
   769.000000       342.098999    
   769.099976       342.278992    
   769.200012       342.764008    
   769.299988       343.024994    
   769.400024       343.187012    
   769.500000       343.016998    
   769.599976       343.156006    
   769.700012       344.092987    
   769.799988       345.588013    
   769.900024       347.468994    
   770.000000       348.737000    
   770.099976       349.233002    
   770.200012       349.256012    
   770.299988       348.904999    
   770.400024       348.837006    
   770.500000       349.615997    
   770.599976       349.886993    
   770.700012       349.838013    
   770.799988       349.852997    
   770.900024       349.227997    
   771.000000       348.459991    
   771.099976       347.071991    
   771.200012       346.326996    
   771.299988       346.204010    
   771.400024       346.526001    
   771.500000       347.819000    
   771.599976       349.604004    
   771.700012       350.253998    
   771.799988       350.311005    
   771.900024       350.752991    
   772.000000       351.617004    
   772.099976       352.197998    
   772.200012       351.669006    
   772.299988       350.856995    
   772.400024       351.514008    
   772.500000       352.306000    
   772.599976       352.830994    
   772.700012       354.378998    
   772.799988       355.001007    
   772.900024       354.427002    
   773.000000       352.830994    
   773.099976       351.808990    
   773.200012       351.498993    
   773.299988       352.355011    
   773.400024       352.082001    
   773.500000       351.046997    
   773.599976       350.195007    
   773.700012       349.223999    
   773.799988       349.196991    
   773.900024       350.372009    
   774.000000       351.402008    
   774.099976       351.882996    
   774.200012       353.178009    
   774.299988       354.885986    
   774.400024       355.490997    
   774.500000       355.476990    
   774.599976       354.589996    
   774.700012       352.959015    
   774.799988       353.100006    
   774.900024       354.265015    
   775.000000       354.877991    
   775.099976       355.063995    
   775.200012       354.895996    
   775.299988       353.914001    
   775.400024       353.794006    
   775.500000       354.299011    
   775.599976       354.329987    
   775.700012       354.209015    
   775.799988       353.824005    
   775.900024       352.407990    
   776.000000       351.324005    
   776.099976       351.112000    
   776.200012       351.136993    
   776.299988       350.273987    
   776.400024       349.036987    
   776.500000       348.143005    
   776.599976       348.056000    
   776.700012       346.816986    
   776.799988       345.959991    
   776.900024       346.627991    
   777.000000       347.493988    
   777.099976       348.075012    
   777.200012       347.799011    
   777.299988       347.583008    
   777.400024       347.503998    
   777.500000       347.140991    
   777.599976       346.862000    
   777.700012       346.553986    
   777.799988       346.950989    
   777.900024       347.920013    
   778.000000       348.345001    
   778.099976       348.151001    
   778.200012       348.394012    
   778.299988       349.015991    
   778.400024       348.838013    
   778.500000       348.497986    
   778.599976       348.084991    
   778.700012       347.623993    
   778.799988       347.713013    
   778.900024       347.950989    
   779.000000       347.661987    
   779.099976       348.200012    
   779.200012       348.052002    
   779.299988       347.216003    
   779.400024       347.230011    
   779.500000       347.545013    
   779.599976       347.614990    
   779.700012       347.403015    
   779.799988       346.778015    
   779.900024       346.717987    
   780.000000       347.132996    
   780.099976       347.308990    
   780.200012       347.309998    
   780.299988       346.334015    
   780.400024       346.165985    
   780.500000       346.733002    
   780.599976       347.397003    
   780.700012       346.914001    
   780.799988       346.467987    
   780.900024       347.272003    
   781.000000       348.858002    
   781.099976       350.074005    
   781.200012       350.011993    
   781.299988       349.421997    
   781.400024       349.438995    
   781.500000       349.463989    
   781.599976       349.114014    
   781.700012       348.316986    
   781.799988       348.197998    
   781.900024       349.419006    
   782.000000       350.235992    
   782.099976       350.841003    
   782.200012       350.300995    
   782.299988       349.733002    
   782.400024       349.510986    
   782.500000       349.472992    
   782.599976       349.725006    
   782.700012       350.272003    
   782.799988       349.842010    
   782.900024       348.143005    
   783.000000       346.799011    
   783.099976       345.778992    
   783.200012       345.403992    
   783.299988       345.993011    
   783.400024       346.744995    
   783.500000       347.273987    
   783.599976       346.626007    
   783.700012       345.696014    
   783.799988       344.765991    
   783.900024       344.657013    
   784.000000       345.390015    
   784.099976       345.679993    
   784.200012       345.494995    
   784.299988       345.174988    
   784.400024       345.593994    
   784.500000       346.170990    
   784.599976       347.334991    
   784.700012       348.006989    
   784.799988       348.829010    
   784.900024       349.438995    
   785.000000       349.904999    
   785.099976       350.096985    
   785.200012       350.041992    
   785.299988       350.135986    
   785.400024       351.234985    
   785.500000       352.532013    
   785.599976       354.013000    
   785.700012       356.339996    
   785.799988       357.988007    
   785.900024       358.338013    
   786.000000       358.049988    
   786.099976       358.451996    
   786.200012       359.859985    
   786.299988       359.971985    
   786.400024       361.285004    
   786.500000       362.606995    
   786.599976       363.657990    
   786.700012       364.210999    
   786.799988       364.408997    
   786.900024       364.298004    
   787.000000       363.178986    
   787.099976       362.588013    
   787.200012       362.967987    
   787.299988       364.562988    
   787.400024       365.076996    
   787.500000       364.756012    
   787.599976       364.558990    
   787.700012       364.031006    
   787.799988       364.158997    
   787.900024       364.963013    
   788.000000       366.079010    
   788.099976       367.088013    
   788.200012       368.178986    
   788.299988       369.324005    
   788.400024       370.670013    
   788.500000       372.458008    
   788.599976       373.329010    
   788.700012       372.822998    
   788.799988       372.247986    
   788.900024       372.247009    
   789.000000       371.738007    
   789.099976       370.890015    
   789.200012       371.329010    
   789.299988       371.020996    
   789.400024       370.062988    
   789.500000       368.454987    
   789.599976       367.674988    
   789.700012       368.467010    
   789.799988       369.194000    
   789.900024       369.989014    
   790.000000       369.890991    
   790.099976       369.803009    
   790.200012       368.837006    
   790.299988       367.273987    
   790.400024       365.367004    
   790.500000       363.610992    
   790.599976       362.619995    
   790.700012       360.125000    
   790.799988       358.056000    
   790.900024       356.944000    
   791.000000       356.653015    
   791.099976       356.169006    
   791.200012       355.688995    
   791.299988       355.203003    
   791.400024       355.005005    
   791.500000       354.804993    
   791.599976       354.694000    
   791.700012       354.033997    
   791.799988       353.381012    
   791.900024       352.596985    
   792.000000       352.079987    
   792.099976       351.671997    
   792.200012       351.786011    
   792.299988       351.282013    
   792.400024       350.628998    
   792.500000       350.850006    
   792.599976       351.903992    
   792.700012       353.436005    
   792.799988       354.309998    
   792.900024       354.967987    
   793.000000       356.401001    
   793.099976       359.045990    
   793.200012       360.959991    
   793.299988       361.513000    
   793.400024       362.221008    
   793.500000       362.635010    
   793.599976       363.414001    
   793.700012       364.953003    
   793.799988       366.207001    
   793.900024       367.230011    
   794.000000       367.427002    
   794.099976       366.144989    
   794.200012       365.089996    
   794.299988       364.795013    
   794.400024       364.699005    
   794.500000       364.621002    
   794.599976       365.584015    
   794.700012       366.347992    
   794.799988       366.411987    
   794.900024       366.006012    
   795.000000       366.321991    
   795.099976       365.893005    
   795.200012       365.453003    
   795.299988       363.872986    
   795.400024       364.190002    
   795.500000       364.829987    
   795.599976       365.502014    
   795.700012       366.671997    
   795.799988       367.010010    
   795.900024       367.016998    
   796.000000       367.562988    
   796.099976       367.980011    
   796.200012       368.359009    
   796.299988       369.167999    
   796.400024       369.789001    
   796.500000       370.274994    
   796.599976       369.821991    
   796.700012       369.545990    
   796.799988       369.710999    
   796.900024       369.744995    
   797.000000       368.704987    
   797.099976       367.433014    
   797.200012       366.601990    
   797.299988       367.326996    
   797.400024       368.787994    
   797.500000       369.893005    
   797.599976       369.490997    
   797.700012       368.204010    
   797.799988       367.602997    
   797.900024       367.595001    
   798.000000       368.312012    
   798.099976       368.303009    
   798.200012       367.834991    
   798.299988       368.191986    
   798.400024       368.743988    
   798.500000       369.424011    
   798.599976       369.316986    
   798.700012       369.359985    
   798.799988       369.076996    
   798.900024       368.066010    
   799.000000       367.984009    
   799.099976       368.013000    
   799.200012       367.618988    
   799.299988       366.415009    
   799.400024       365.635010    
   799.500000       365.066986    
   799.599976       364.031006    
   799.700012       363.644012    
   799.799988       363.779999    
   799.900024       364.983002    
   800.000000       365.660004    
   800.099976       366.963989    
   800.200012       368.009003    
   800.299988       367.820007    
   800.400024       367.289001    
   800.500000       367.181000    
   800.599976       367.371002    
   800.700012       368.308014    
   800.799988       368.362000    
   800.900024       369.066986    
   801.000000       370.945007    
   801.099976       372.304993    
   801.200012       372.246002    
   801.299988       371.701996    
   801.400024       372.717987    
   801.500000       374.114014    
   801.599976       375.037994    
   801.700012       375.617004    
   801.799988       375.230011    
   801.900024       374.619995    
   802.000000       374.561005    
   802.099976       374.209015    
   802.200012       374.580994    
   802.299988       376.592010    
   802.400024       378.381012    
   802.500000       381.036987    
   802.599976       381.798004    
   802.700012       381.446991    
   802.799988       381.778992    
   802.900024       381.523987    
   803.000000       381.247009    
   803.099976       382.217010    
   803.200012       383.411011    
   803.299988       383.252014    
   803.400024       382.011993    
   803.500000       380.539001    
   803.599976       379.968994    
   803.700012       379.940002    
   803.799988       380.246002    
   803.900024       380.832001    
   804.000000       381.019989    
   804.099976       381.052002    
   804.200012       379.911987    
   804.299988       378.592987    
   804.400024       377.329010    
   804.500000       377.467010    
   804.599976       377.119995    
   804.700012       375.563995    
   804.799988       373.720001    
   804.900024       371.651001    
   805.000000       371.216003    
   805.099976       371.779999    
   805.200012       373.118011    
   805.299988       374.881989    
   805.400024       375.750000    
   805.500000       376.928986    
   805.599976       377.578003    
   805.700012       377.821014    
   805.799988       376.950012    
   805.900024       376.700989    
   806.000000       377.162994    
   806.099976       378.037994    
   806.200012       377.981995    
   806.299988       376.196991    
   806.400024       373.824005    
   806.500000       371.451996    
   806.599976       370.769012    
   806.700012       371.332001    
   806.799988       371.717010    
   806.900024       372.101013    
   807.000000       372.157990    
   807.099976       371.665985    
   807.200012       371.342010    
   807.299988       371.136993    
   807.400024       371.057007    
   807.500000       370.351013    
   807.599976       369.339996    
   807.700012       369.221008    
   807.799988       368.743988    
   807.900024       367.016998    
   808.000000       366.167999    
   808.099976       366.895996    
   808.200012       367.380005    
   808.299988       367.903015    
   808.400024       368.290985    
   808.500000       368.694000    
   808.599976       368.773010    
   808.700012       368.622986    
   808.799988       367.869995    
   808.900024       367.381012    
   809.000000       367.606995    
   809.099976       369.216003    
   809.200012       371.286011    
   809.299988       373.516998    
   809.400024       374.653992    
   809.500000       374.970001    
   809.599976       373.822998    
   809.700012       372.687012    
   809.799988       372.187012    
   809.900024       371.705994    
   810.000000       372.372986    
   810.099976       372.953003    
   810.200012       374.195007    
   810.299988       375.721008    
   810.400024       375.782013    
   810.500000       375.024994    
   810.599976       374.343994    
   810.700012       373.343994    
   810.799988       373.416992    
   810.900024       373.622986    
   811.000000       373.970001    
   811.099976       374.923004    
   811.200012       375.863007    
   811.299988       376.479004    
   811.400024       376.572998    
   811.500000       376.631012    
   811.599976       377.145996    
   811.700012       378.658997    
   811.799988       380.106995    
   811.900024       381.114014    
   812.000000       380.938995    
   812.099976       379.782013    
   812.200012       377.868011    
   812.299988       375.833008    
   812.400024       374.441010    
   812.500000       372.449005    
   812.599976       370.941010    
   812.700012       370.691986    
   812.799988       370.009003    
   812.900024       369.106995    
   813.000000       367.800995    
   813.099976       366.188995    
   813.200012       365.355988    
   813.299988       364.760010    
   813.400024       364.582001    
   813.500000       364.389008    
   813.599976       363.691010    
   813.700012       362.912994    
   813.799988       362.071991    
   813.900024       362.100006    
   814.000000       361.545990    
   814.099976       360.515991    
   814.200012       360.786011    
   814.299988       361.743011    
   814.400024       362.403015    
   814.500000       362.273987    
   814.599976       361.990997    
   814.700012       362.515991    
   814.799988       362.567993    
   814.900024       362.675995    
   815.000000       362.476990    
   815.099976       362.674011    
   815.200012       363.838989    
   815.299988       364.419006    
   815.400024       364.302002    
   815.500000       363.852997    
   815.599976       364.326996    
   815.700012       364.429993    
   815.799988       363.790985    
   815.900024       363.298004    
   816.000000       363.770996    
   816.099976       364.424011    
   816.200012       364.847992    
   816.299988       365.378998    
   816.400024       366.187988    
   816.500000       368.013000    
   816.599976       369.968994    
   816.700012       370.476013    
   816.799988       369.838013    
   816.900024       368.819000    
   817.000000       369.194000    
   817.099976       370.653992    
   817.200012       371.959015    
   817.299988       372.730011    
   817.400024       372.431000    
   817.500000       372.714996    
   817.599976       372.076996    
   817.700012       370.515015    
   817.799988       369.908997    
   817.900024       370.300995    
   818.000000       370.640015    
   818.099976       370.520996    
   818.200012       370.588989    
   818.299988       370.806000    
   818.400024       370.997986    
   818.500000       371.329987    
   818.599976       371.795990    
   818.700012       372.355988    
   818.799988       373.074005    
   818.900024       373.782013    
   819.000000       373.864990    
   819.099976       373.497986    
   819.200012       373.381012    
   819.299988       374.089996    
   819.400024       374.977997    
   819.500000       375.665985    
   819.599976       376.036011    
   819.700012       376.196991    
   819.799988       376.549988    
   819.900024       376.915985    
   820.000000       377.414001    
   820.099976       378.194000    
   820.200012       379.290985    
   820.299988       380.281006    
   820.400024       380.203003    
   820.500000       379.447998    
   820.599976       377.531006    
   820.700012       374.970001    
   820.799988       373.786011    
   820.900024       372.855988    
   821.000000       372.842010    
   821.099976       373.178009    
   821.200012       374.045013    
   821.299988       374.248993    
   821.400024       373.427002    
   821.500000       372.842010    
   821.599976       372.809998    
   821.700012       373.468994    
   821.799988       373.865997    
   821.900024       375.003998    
   822.000000       375.888000    
   822.099976       376.084015    
   822.200012       376.028992    
   822.299988       376.127014    
   822.400024       375.772003    
   822.500000       374.894012    
   822.599976       373.816010    
   822.700012       373.501007    
   822.799988       373.811005    
   822.900024       373.796997    
   823.000000       372.915009    
   823.099976       371.143005    
   823.200012       369.214996    
   823.299988       367.735992    
   823.400024       367.204987    
   823.500000       367.515015    
   823.599976       368.210999    
   823.700012       368.312012    
   823.799988       367.020996    
   823.900024       366.128998    
   824.000000       366.078003    
   824.099976       366.787994    
   824.200012       366.623993    
   824.299988       365.372986    
   824.400024       364.368011    
   824.500000       362.742004    
   824.599976       362.011993    
   824.700012       362.040985    
   824.799988       363.574005    
   824.900024       365.015991    
   825.000000       366.204987    
   825.099976       368.182007    
   825.200012       369.527008    
   825.299988       370.006012    
   825.400024       369.899994    
   825.500000       370.132996    
   825.599976       369.920013    
   825.700012       369.208008    
   825.799988       368.385986    
   825.900024       368.350006    
   826.000000       368.463989    
   826.099976       368.657013    
   826.200012       368.996002    
   826.299988       369.757996    
   826.400024       370.953003    
   826.500000       372.752014    
   826.599976       373.949005    
   826.700012       374.127991    
   826.799988       374.553986    
   826.900024       375.217010    
   827.000000       375.579010    
   827.099976       375.369995    
   827.200012       375.532013    
   827.299988       375.311005    
   827.400024       374.513000    
   827.500000       373.904999    
   827.599976       374.562988    
   827.700012       375.546997    
   827.799988       375.881012    
   827.900024       375.299988    
   828.000000       375.213013    
   828.099976       374.980011    
   828.200012       374.628998    
   828.299988       374.468994    
   828.400024       374.312012    
   828.500000       374.631989    
   828.599976       374.316010    
   828.700012       373.304993    
   828.799988       372.651001    
   828.900024       373.592987    
   829.000000       374.483002    
   829.099976       374.338989    
   829.200012       374.326996    
   829.299988       373.872986    
   829.400024       373.615997    
   829.500000       374.665009    
   829.599976       376.347992    
   829.700012       377.877991    
   829.799988       378.470001    
   829.900024       379.214996    
   830.000000       380.553009    
   830.099976       381.710999    
   830.200012       382.657013    
   830.299988       383.437988    
   830.400024       384.183014    
   830.500000       383.942993    
   830.599976       383.716003    
   830.700012       383.112000    
   830.799988       382.042999    
   830.900024       380.328003    
   831.000000       379.359009    
   831.099976       379.339996    
   831.200012       379.670990    
   831.299988       380.536011    
   831.400024       380.871002    
   831.500000       381.440002    
   831.599976       382.466003    
   831.700012       383.114014    
   831.799988       383.626007    
   831.900024       384.592010    
   832.000000       385.080994    
   832.099976       385.194000    
   832.200012       385.535004    
   832.299988       385.796997    
   832.400024       385.591003    
   832.500000       384.595001    
   832.599976       384.442993    
   832.700012       384.804993    
   832.799988       384.627014    
   832.900024       383.740997    
   833.000000       383.528015    
   833.099976       384.201996    
   833.200012       386.091003    
   833.299988       388.483002    
   833.400024       390.411987    
   833.500000       392.674988    
   833.599976       394.789001    
   833.700012       395.369995    
   833.799988       395.096008    
   833.900024       394.843994    
   834.000000       395.196991    
   834.099976       395.259003    
   834.200012       394.845001    
   834.299988       394.636993    
   834.400024       395.140015    
   834.500000       395.841003    
   834.599976       395.959015    
   834.700012       395.640015    
   834.799988       396.523010    
   834.900024       397.992004    
   835.000000       398.592010    
   835.099976       399.609985    
   835.200012       399.834991    
   835.299988       399.330994    
   835.400024       399.191010    
   835.500000       399.894989    
   835.599976       400.151001    
   835.700012       401.571014    
   835.799988       403.290009    
   835.900024       404.992004    
   836.000000       405.746002    
   836.099976       406.585999    
   836.200012       406.200989    
   836.299988       405.608002    
   836.400024       404.699005    
   836.500000       403.932007    
   836.599976       403.140991    
   836.700012       402.321014    
   836.799988       401.394012    
   836.900024       399.683014    
   837.000000       398.381012    
   837.099976       397.545990    
   837.200012       397.306000    
   837.299988       397.299988    
   837.400024       396.885986    
   837.500000       397.571014    
   837.599976       398.652008    
   837.700012       399.506989    
   837.799988       399.971008    
   837.900024       400.962006    
   838.000000       401.829987    
   838.099976       402.036987    
   838.200012       401.963013    
   838.299988       402.593994    
   838.400024       404.007996    
   838.500000       405.953003    
   838.599976       406.997009    
   838.700012       408.212006    
   838.799988       410.000000    
   838.900024       411.457001    
   839.000000       411.576996    
   839.099976       411.278992    
   839.200012       411.570007    
   839.299988       412.631012    
   839.400024       413.063995    
   839.500000       413.147003    
   839.599976       412.532013    
   839.700012       410.308014    
   839.799988       408.713989    
   839.900024       408.528992    
   840.000000       408.253998    
   840.099976       407.144012    
   840.200012       406.303009    
   840.299988       405.544006    
   840.400024       404.234009    
   840.500000       402.983002    
   840.599976       401.260010    
   840.700012       399.041992    
   840.799988       397.031006    
   840.900024       395.643005    
   841.000000       394.738007    
   841.099976       392.972992    
   841.200012       391.781006    
   841.299988       390.790985    
   841.400024       389.967010    
   841.500000       388.829010    
   841.599976       389.217010    
   841.700012       390.003998    
   841.799988       390.667999    
   841.900024       392.203003    
   842.000000       393.093994    
   842.099976       393.927002    
   842.200012       393.744995    
   842.299988       393.087006    
   842.400024       392.976013    
   842.500000       391.477997    
   842.599976       390.054993    
   842.700012       389.041992    
   842.799988       389.996002    
   842.900024       390.528015    
   843.000000       389.932007    
   843.099976       389.295013    
   843.200012       389.302002    
   843.299988       389.584991    
   843.400024       389.548004    
   843.500000       389.528992    
   843.599976       389.520996    
   843.700012       388.983002    
   843.799988       388.619995    
   843.900024       388.114990    
   844.000000       388.872986    
   844.099976       390.084991    
   844.200012       390.472992    
   844.299988       389.023987    
   844.400024       387.735992    
   844.500000       388.062012    
   844.599976       389.088989    
   844.700012       389.881989    
   844.799988       389.764008    
   844.900024       388.522003    
   845.000000       388.364014    
   845.099976       388.273987    
   845.200012       387.451996    
   845.299988       386.455994    
   845.400024       386.556000    
   845.500000       388.294006    
   845.599976       389.218994    
   845.700012       389.937012    
   845.799988       390.578003    
   845.900024       390.634003    
   846.000000       390.238007    
   846.099976       389.881012    
   846.200012       390.235992    
   846.299988       389.936005    
   846.400024       389.987000    
   846.500000       389.993011    
   846.599976       390.255005    
   846.700012       390.380005    
   846.799988       389.549011    
   846.900024       388.132996    
   847.000000       387.557007    
   847.099976       388.411987    
   847.200012       389.371002    
   847.299988       390.565002    
   847.400024       390.244995    
   847.500000       388.020996    
   847.599976       386.252991    
   847.700012       384.432007    
   847.799988       383.908997    
   847.900024       383.657990    
   848.000000       383.421997    
   848.099976       383.420013    
   848.200012       384.192993    
   848.299988       384.451996    
   848.400024       383.794006    
   848.500000       383.320007    
   848.599976       383.829987    
   848.700012       384.389008    
   848.799988       384.860992    
   848.900024       385.070007    
   849.000000       385.287994    
   849.099976       384.743011    
   849.200012       384.119995    
   849.299988       384.138000    
   849.400024       383.561005    
   849.500000       382.743011    
   849.599976       381.812988    
   849.700012       380.847992    
   849.799988       380.009003    
   849.900024       379.558990    
   850.000000       379.523010    
   850.099976       379.020996    
   850.200012       378.881012    
   850.299988       378.042999    
   850.400024       377.216003    
   850.500000       376.865997    
   850.599976       376.915009    
   850.700012       377.617004    
   850.799988       377.205994    
   850.900024       377.027008    
   851.000000       377.273010    
   851.099976       377.604004    
   851.200012       377.751007    
   851.299988       377.143005    
   851.400024       375.904999    
   851.500000       373.838989    
   851.599976       372.768005    
   851.700012       372.742004    
   851.799988       373.053009    
   851.900024       373.398010    
   852.000000       373.727997    
   852.099976       374.295013    
   852.200012       375.201996    
   852.299988       375.502014    
   852.400024       375.179993    
   852.500000       374.950012    
   852.599976       376.183014    
   852.700012       378.205994    
   852.799988       379.601013    
   852.900024       380.446014    
   853.000000       382.195007    
   853.099976       383.946991    
   853.200012       384.997009    
   853.299988       385.494995    
   853.400024       385.006012    
   853.500000       384.712006    
   853.599976       384.157013    
   853.700012       384.695007    
   853.799988       384.960999    
   853.900024       385.915009    
   854.000000       386.975006    
   854.099976       386.579010    
   854.200012       385.563995    
   854.299988       384.579010    
   854.400024       383.759003    
   854.500000       383.722992    
   854.599976       383.454010    
   854.700012       383.931000    
   854.799988       384.588013    
   854.900024       385.488007    
   855.000000       385.054993    
   855.099976       385.035004    
   855.200012       385.347992    
   855.299988       385.429993    
   855.400024       385.367004    
   855.500000       385.644012    
   855.599976       385.735992    
   855.700012       385.162994    
   855.799988       384.695007    
   855.900024       384.074005    
   856.000000       384.389008    
   856.099976       384.489014    
   856.200012       383.972992    
   856.299988       383.308990    
   856.400024       383.556000    
   856.500000       383.940002    
   856.599976       385.355988    
   856.700012       386.348999    
   856.799988       386.372009    
   856.900024       386.105011    
   857.000000       385.898987    
   857.099976       386.528992    
   857.200012       387.187988    
   857.299988       387.660004    
   857.400024       387.246002    
   857.500000       386.795990    
   857.599976       386.884003    
   857.700012       387.471985    
   857.799988       387.875000    
   857.900024       388.536011    
   858.000000       388.955994    
   858.099976       389.380005    
   858.200012       389.574005    
   858.299988       389.968994    
   858.400024       391.005005    
   858.500000       392.420990    
   858.599976       393.285004    
   858.700012       393.460999    
   858.799988       394.368988    
   858.900024       395.881989    
   859.000000       397.002991    
   859.099976       397.610992    
   859.200012       397.631989    
   859.299988       399.035004    
   859.400024       400.807007    
   859.500000       402.615997    
   859.599976       403.717987    
   859.700012       403.881012    
   859.799988       404.915009    
   859.900024       406.873993    
   860.000000       407.523010    
   860.099976       407.843994    
   860.200012       407.984009    
   860.299988       407.747986    
   860.400024       407.497009    
   860.500000       406.881989    
   860.599976       406.613007    
   860.700012       406.975006    
   860.799988       408.113007    
   860.900024       408.092010    
   861.000000       407.792999    
   861.099976       408.259003    
   861.200012       409.653015    
   861.299988       410.739990    
   861.400024       410.626007    
   861.500000       409.729004    
   861.599976       410.171997    
   861.700012       411.092010    
   861.799988       411.339996    
   861.900024       411.722992    
   862.000000       412.118988    
   862.099976       411.799011    
   862.200012       411.760010    
   862.299988       412.352997    
   862.400024       411.941010    
   862.500000       410.971985    
   862.599976       410.664001    
   862.700012       410.278992    
   862.799988       410.830994    
   862.900024       410.350006    
   863.000000       409.489990    
   863.099976       409.864014    
   863.200012       409.955994    
   863.299988       410.502014    
   863.400024       410.734985    
   863.500000       410.235992    
   863.599976       409.908997    
   863.700012       408.605988    
   863.799988       407.355988    
   863.900024       406.485992    
   864.000000       406.709015    
   864.099976       406.890015    
   864.200012       406.891998    
   864.299988       407.061005    
   864.400024       406.817993    
   864.500000       406.704987    
   864.599976       406.427002    
   864.700012       406.460999    
   864.799988       406.485992    
   864.900024       406.651001    
   865.000000       406.826996    
   865.099976       406.803009    
   865.200012       406.377991    
   865.299988       406.235992    
   865.400024       406.391998    
   865.500000       407.282013    
   865.599976       407.404999    
   865.700012       407.471008    
   865.799988       407.791992    
   865.900024       408.362000    
   866.000000       408.058014    
   866.099976       407.850006    
   866.200012       408.139008    
   866.299988       407.778992    
   866.400024       408.519012    
   866.500000       410.071991    
   866.599976       411.315002    
   866.700012       411.989990    
   866.799988       412.505005    
   866.900024       412.175995    
   867.000000       411.507996    
   867.099976       410.575989    
   867.200012       410.066010    
   867.299988       409.429993    
   867.400024       408.244995    
   867.500000       407.667999    
   867.599976       407.760986    
   867.700012       409.145996    
   867.799988       410.014008    
   867.900024       411.005005    
   868.000000       411.713013    
   868.099976       412.122009    
   868.200012       412.639008    
   868.299988       412.683990    
   868.400024       411.205994    
   868.500000       408.790009    
   868.599976       407.687012    
   868.700012       407.204987    
   868.799988       407.031006    
   868.900024       407.002991    
   869.000000       406.484009    
   869.099976       404.790009    
   869.200012       403.549988    
   869.299988       402.553009    
   869.400024       401.028015    
   869.500000       398.806000    
   869.599976       398.355011    
   869.700012       398.079010    
   869.799988       397.858002    
   869.900024       398.395996    
   870.000000       399.441986    
   870.099976       400.562988    
   870.200012       400.683990    
   870.299988       401.559998    
   870.400024       401.838013    
   870.500000       401.308014    
   870.599976       401.291992    
   870.700012       401.095001    
   870.799988       400.781006    
   870.900024       400.248993    
   871.000000       398.839996    
   871.099976       397.205994    
   871.200012       397.408997    
   871.299988       398.485992    
   871.400024       398.822998    
   871.500000       399.545013    
   871.599976       399.502014    
   871.700012       399.656006    
   871.799988       400.024994    
   871.900024       400.355011    
   872.000000       401.053986    
   872.099976       401.226990    
   872.200012       401.121002    
   872.299988       401.013000    
   872.400024       400.825012    
   872.500000       400.929993    
   872.599976       400.257996    
   872.700012       399.365997    
   872.799988       399.273987    
   872.900024       398.774994    
   873.000000       397.480988    
   873.099976       396.265991    
   873.200012       395.308990    
   873.299988       394.748993    
   873.400024       393.778015    
   873.500000       392.498993    
   873.599976       390.907990    
   873.700012       389.574005    
   873.799988       388.739990    
   873.900024       388.250000    
   874.000000       388.619995    
   874.099976       388.421997    
   874.200012       387.815002    
   874.299988       387.204987    
   874.400024       386.786987    
   874.500000       386.316986    
   874.599976       386.123993    
   874.700012       386.233002    
   874.799988       386.643005    
   874.900024       387.552002    
   875.000000       388.317993    
   875.099976       388.059998    
   875.200012       387.859009    
   875.299988       388.554993    
   875.400024       390.337006    
   875.500000       391.782990    
   875.599976       392.467010    
   875.700012       391.593994    
   875.799988       390.399994    
   875.900024       389.490997    
   876.000000       388.648987    
   876.099976       387.817993    
   876.200012       387.085999    
   876.299988       386.035004    
   876.400024       385.428009    
   876.500000       385.306000    
   876.599976       384.962006    
   876.700012       385.781006    
   876.799988       386.289001    
   876.900024       386.295013    
   877.000000       386.187012    
   877.099976       386.696014    
   877.200012       387.239990    
   877.299988       387.674011    
   877.400024       387.255005    
   877.500000       386.769989    
   877.599976       386.402008    
   877.700012       387.329987    
   877.799988       388.196991    
   877.900024       388.989014    
   878.000000       389.183014    
   878.099976       389.404999    
   878.200012       389.677002    
   878.299988       390.640015    
   878.400024       391.929993    
   878.500000       392.556000    
   878.599976       392.503998    
   878.700012       391.161011    
   878.799988       390.052002    
   878.900024       389.527008    
   879.000000       388.540009    
   879.099976       387.587006    
   879.200012       387.446991    
   879.299988       388.541992    
   879.400024       390.299988    
   879.500000       391.009003    
   879.599976       391.510986    
   879.700012       392.513000    
   879.799988       393.696014    
   879.900024       393.580994    
   880.000000       393.131012    
   880.099976       393.416992    
   880.200012       394.441986    
   880.299988       395.320007    
   880.400024       395.283997    
   880.500000       394.609009    
   880.599976       394.623993    
   880.700012       395.583008    
   880.799988       396.250000    
   880.900024       396.283997    
   881.000000       397.019012    
   881.099976       396.868011    
   881.200012       396.144012    
   881.299988       394.562988    
   881.400024       393.477997    
   881.500000       392.553009    
   881.599976       393.432007    
   881.700012       395.322998    
   881.799988       396.157013    
   881.900024       396.502991    
   882.000000       396.181000    
   882.099976       395.429993    
   882.200012       395.381012    
   882.299988       395.802002    
   882.400024       396.247009    
   882.500000       397.421997    
   882.599976       397.980988    
   882.700012       398.118011    
   882.799988       398.005005    
   882.900024       397.704987    
   883.000000       397.135986    
   883.099976       395.627991    
   883.200012       395.446991    
   883.299988       395.657990    
   883.400024       396.369995    
   883.500000       397.023987    
   883.599976       397.752014    
   883.700012       397.897003    
   883.799988       398.635986    
   883.900024       399.696991    
   884.000000       400.466003    
   884.099976       401.253998    
   884.200012       402.438995    
   884.299988       404.028992    
   884.400024       405.484985    
   884.500000       407.112000    
   884.599976       407.621002    
   884.700012       407.631989    
   884.799988       407.149994    
   884.900024       406.059998    
   885.000000       405.596008    
   885.099976       405.748993    
   885.200012       406.774994    
   885.299988       407.610992    
   885.400024       406.765015    
   885.500000       405.811005    
   885.599976       405.375000    
   885.700012       404.834015    
   885.799988       404.756989    
   885.900024       404.091003    
   886.000000       404.316010    
   886.099976       405.460999    
   886.200012       406.955994    
   886.299988       410.401001    
   886.400024       412.799988    
   886.500000       413.914001    
   886.599976       414.963013    
   886.700012       415.804993    
   886.799988       416.911011    
   886.900024       416.536011    
   887.000000       416.147003    
   887.099976       414.940002    
   887.200012       414.046997    
   887.299988       413.997986    
   887.400024       413.911011    
   887.500000       413.704987    
   887.599976       414.601990    
   887.700012       416.019012    
   887.799988       416.510986    
   887.900024       417.213989    
   888.000000       417.312988    
   888.099976       417.807007    
   888.200012       418.127014    
   888.299988       417.588989    
   888.400024       417.209015    
   888.500000       417.376007    
   888.599976       417.208008    
   888.700012       416.938995    
   888.799988       416.645996    
   888.900024       416.514008    
   889.000000       416.884003    
   889.099976       417.455994    
   889.200012       417.191986    
   889.299988       416.654999    
   889.400024       416.559998    
   889.500000       416.214996    
   889.599976       415.873993    
   889.700012       415.941010    
   889.799988       416.618011    
   889.900024       417.636993    
   890.000000       418.575989    
   890.099976       418.832001    
   890.200012       418.610992    
   890.299988       418.716003    
   890.400024       419.308014    
   890.500000       420.342010    
   890.599976       420.895996    
   890.700012       420.587006    
   890.799988       420.532013    
   890.900024       421.640991    
   891.000000       422.226013    
   891.099976       422.933990    
   891.200012       423.351990    
   891.299988       422.684998    
   891.400024       421.834015    
   891.500000       421.484009    
   891.599976       421.415009    
   891.700012       421.626007    
   891.799988       421.283997    
   891.900024       420.811005    
   892.000000       420.739014    
   892.099976       420.263000    
   892.200012       419.200989    
   892.299988       417.713013    
   892.400024       416.490997    
   892.500000       415.674988    
   892.599976       416.022003    
   892.700012       416.157013    
   892.799988       415.812988    
   892.900024       415.110992    
   893.000000       414.720001    
   893.099976       414.248993    
   893.200012       414.579987    
   893.299988       415.997009    
   893.400024       417.796997    
   893.500000       418.397003    
   893.599976       418.941010    
   893.700012       418.923004    
   893.799988       419.707001    
   893.900024       420.938995    
   894.000000       422.592987    
   894.099976       424.395996    
   894.200012       424.865997    
   894.299988       424.397003    
   894.400024       423.575989    
   894.500000       423.045013    
   894.599976       423.911987    
   894.700012       423.984985    
   894.799988       423.173004    
   894.900024       423.184998    
   895.000000       424.566986    
   895.099976       427.178009    
   895.200012       427.654999    
   895.299988       427.601013    
   895.400024       428.317993    
   895.500000       429.651001    
   895.599976       430.127014    
   895.700012       431.001007    
   895.799988       430.938995    
   895.900024       430.532013    
   896.000000       430.355011    
   896.099976       430.848999    
   896.200012       430.881012    
   896.299988       430.544006    
   896.400024       430.907990    
   896.500000       431.368011    
   896.599976       431.477997    
   896.700012       431.984985    
   896.799988       432.141998    
   896.900024       433.333008    
   897.000000       434.216003    
   897.099976       434.049988    
   897.200012       434.052002    
   897.299988       433.510986    
   897.400024       433.029999    
   897.500000       432.295013    
   897.599976       431.562012    
   897.700012       430.872009    
   897.799988       429.997986    
   897.900024       428.799011    
   898.000000       427.851013    
   898.099976       427.790009    
   898.200012       428.097992    
   898.299988       428.079987    
   898.400024       428.242004    
   898.500000       427.755005    
   898.599976       426.928009    
   898.700012       426.446991    
   898.799988       425.824005    
   898.900024       425.690002    
   899.000000       425.790009    
   899.099976       424.938995    
   899.200012       424.359009    
   899.299988       423.726013    
   899.400024       423.330994    
   899.500000       424.303009    
   899.599976       425.303986    
   899.700012       425.944000    
   899.799988       426.468994    
   899.900024       427.049011    
   900.000000       427.052002    
   900.099976       426.990997    
   900.200012       426.848999    
   900.299988       427.204010    
   900.400024       427.420990    
   900.500000       427.626007    
   900.599976       427.549011    
   900.700012       428.493988    
   900.799988       429.095001    
   900.900024       430.269012    
   901.000000       430.614014    
   901.099976       431.807007    
   901.200012       432.518005    
   901.299988       432.428986    
   901.400024       432.592010    
   901.500000       433.835999    
   901.599976       434.363007    
   901.700012       434.311005    
   901.799988       434.764008    
   901.900024       435.382996    
   902.000000       436.558990    
   902.099976       438.066010    
   902.200012       438.824005    
   902.299988       438.661011    
   902.400024       438.605011    
   902.500000       438.476990    
   902.599976       438.178986    
   902.700012       437.610992    
   902.799988       436.460999    
   902.900024       435.381989    
   903.000000       435.182007    
   903.099976       435.342010    
   903.200012       435.196014    
   903.299988       435.618011    
   903.400024       435.477997    
   903.500000       434.725006    
   903.599976       434.377991    
   903.700012       434.917999    
   903.799988       436.067993    
   903.900024       437.753998    
   904.000000       438.313995    
   904.099976       438.243011    
   904.200012       438.072998    
   904.299988       437.139008    
   904.400024       436.062012    
   904.500000       434.075012    
   904.599976       432.838989    
   904.700012       432.567993    
   904.799988       433.946014    
   904.900024       435.428009    
   905.000000       436.493988    
   905.099976       437.052002    
   905.200012       436.565002    
   905.299988       435.399994    
   905.400024       434.799988    
   905.500000       435.765015    
   905.599976       437.028992    
   905.700012       437.066986    
   905.799988       436.665985    
   905.900024       436.765991    
   906.000000       436.941986    
   906.099976       436.964996    
   906.200012       436.339996    
   906.299988       435.032990    
   906.400024       434.345001    
   906.500000       434.802002    
   906.599976       435.519012    
   906.700012       436.774994    
   906.799988       437.817993    
   906.900024       438.459991    
   907.000000       437.856995    
   907.099976       437.447998    
   907.200012       437.657013    
   907.299988       437.916992    
   907.400024       438.733002    
   907.500000       440.263000    
   907.599976       441.541992    
   907.700012       442.828003    
   907.799988       443.375000    
   907.900024       443.864014    
   908.000000       443.877014    
   908.099976       443.205994    
   908.200012       442.277008    
   908.299988       440.720001    
   908.400024       439.839996    
   908.500000       439.605988    
   908.599976       439.248993    
   908.700012       438.669006    
   908.799988       437.979004    
   908.900024       437.811005    
   909.000000       438.074005    
   909.099976       438.579010    
   909.200012       439.221985    
   909.299988       439.774994    
   909.400024       439.218994    
   909.500000       438.351990    
   909.599976       437.045990    
   909.700012       436.946014    
   909.799988       437.053986    
   909.900024       436.290985    
   910.000000       435.414001    
   910.099976       435.212006    
   910.200012       435.105988    
   910.299988       435.614014    
   910.400024       436.515015    
   910.500000       437.207001    
   910.599976       437.302002    
   910.700012       438.076996    
   910.799988       439.803009    
   910.900024       441.735992    
   911.000000       442.565002    
   911.099976       443.217010    
   911.200012       442.652008    
   911.299988       441.881012    
   911.400024       441.350006    
   911.500000       441.138000    
   911.599976       441.002991    
   911.700012       439.476990    
   911.799988       438.535004    
   911.900024       437.437012    
   912.000000       436.233002    
   912.099976       434.687988    
   912.200012       431.915985    
   912.299988       429.170990    
   912.400024       428.252014    
   912.500000       428.898987    
   912.599976       429.342987    
   912.700012       429.998993    
   912.799988       430.515991    
   912.900024       430.807007    
   913.000000       430.725006    
   913.099976       429.701996    
   913.200012       429.557007    
   913.299988       429.402008    
   913.400024       430.312012    
   913.500000       431.424011    
   913.599976       432.424011    
   913.700012       433.265991    
   913.799988       433.312012    
   913.900024       433.187012    
   914.000000       433.816986    
   914.099976       434.069000    
   914.200012       433.645996    
   914.299988       432.614990    
   914.400024       432.013000    
   914.500000       431.859009    
   914.599976       431.217010    
   914.700012       429.826996    
   914.799988       429.203003    
   914.900024       428.967987    
   915.000000       428.739014    
   915.099976       428.377991    
   915.200012       427.832001    
   915.299988       426.832001    
   915.400024       426.226013    
   915.500000       425.889008    
   915.599976       425.885986    
   915.700012       426.421997    
   915.799988       426.739990    
   915.900024       426.604004    
   916.000000       425.329987    
   916.099976       424.617004    
   916.200012       423.962006    
   916.299988       422.921997    
   916.400024       421.851990    
   916.500000       421.648010    
   916.599976       421.570007    
   916.700012       421.795013    
   916.799988       422.235992    
   916.900024       422.769989    
   917.000000       422.916992    
   917.099976       423.127014    
   917.200012       422.052002    
   917.299988       419.500000    
   917.400024       417.417999    
   917.500000       416.244995    
   917.599976       415.829010    
   917.700012       415.514008    
   917.799988       415.100006    
   917.900024       414.906006    
   918.000000       414.678009    
   918.099976       415.091003    
   918.200012       414.665009    
   918.299988       414.105988    
   918.400024       413.567993    
   918.500000       414.154999    
   918.599976       414.459015    
   918.700012       414.101990    
   918.799988       413.110992    
   918.900024       412.533997    
   919.000000       413.141998    
   919.099976       414.652008    
   919.200012       416.601013    
   919.299988       418.345001    
   919.400024       419.285004    
   919.500000       419.484009    
   919.599976       419.752014    
   919.700012       419.109985    
   919.799988       418.500000    
   919.900024       417.053009    
   920.000000       416.165985    
   920.099976       415.192993    
   920.200012       414.212006    
   920.299988       413.761993    
   920.400024       414.186005    
   920.500000       414.195007    
   920.599976       413.865997    
   920.700012       413.700012    
   920.799988       414.209991    
   920.900024       415.864990    
   921.000000       417.035004    
   921.099976       416.768005    
   921.200012       415.494995    
   921.299988       414.049011    
   921.400024       413.328003    
   921.500000       413.326996    
   921.599976       413.321014    
   921.700012       411.856995    
   921.799988       410.968994    
   921.900024       410.114014    
   922.000000       409.941986    
   922.099976       409.949005    
   922.200012       410.251007    
   922.299988       410.498993    
   922.400024       411.515015    
   922.500000       412.334015    
   922.599976       412.575012    
   922.700012       413.153992    
   922.799988       413.148987    
   922.900024       413.032990    
   923.000000       411.598999    
   923.099976       411.226990    
   923.200012       411.029999    
   923.299988       411.147003    
   923.400024       411.132996    
   923.500000       411.531006    
   923.599976       412.602997    
   923.700012       414.812012    
   923.799988       417.270996    
   923.900024       419.533997    
   924.000000       420.467987    
   924.099976       420.161011    
   924.200012       419.687988    
   924.299988       420.415985    
   924.400024       421.300995    
   924.500000       422.390015    
   924.599976       423.385986    
   924.700012       424.126007    
   924.799988       424.709015    
   924.900024       424.847992    
   925.000000       424.717987    
   925.099976       424.614014    
   925.200012       424.920990    
   925.299988       425.928009    
   925.400024       426.914001    
   925.500000       427.636993    
   925.599976       428.584015    
   925.700012       429.239014    
   925.799988       429.843994    
   925.900024       430.066986    
   926.000000       430.233002    
   926.099976       429.559998    
   926.200012       429.579987    
   926.299988       430.015991    
   926.400024       429.792999    
   926.500000       429.423004    
   926.599976       428.683990    
   926.700012       428.026001    
   926.799988       427.675995    
   926.900024       427.911011    
   927.000000       428.480011    
   927.099976       428.523987    
   927.200012       427.782990    
   927.299988       426.536987    
   927.400024       426.329010    
   927.500000       426.782013    
   927.599976       427.497009    
   927.700012       428.352997    
   927.799988       428.895996    
   927.900024       429.786011    
   928.000000       430.579010    
   928.099976       431.048004    
   928.200012       431.479004    
   928.299988       431.916992    
   928.400024       432.760986    
   928.500000       433.764008    
   928.599976       434.510986    
   928.700012       434.756989    
   928.799988       434.852997    
   928.900024       435.134003    
   929.000000       436.454010    
   929.099976       438.093994    
   929.200012       439.600006    
   929.299988       440.649994    
   929.400024       440.710999    
   929.500000       440.596008    
   929.599976       440.437988    
   929.700012       439.951996    
   929.799988       439.299988    
   929.900024       439.462006    
   930.000000       439.091003    
   930.099976       438.519012    
   930.200012       437.993011    
   930.299988       437.420013    
   930.400024       437.442993    
   930.500000       437.347992    
   930.599976       436.957001    
   930.700012       436.688995    
   930.799988       436.527008    
   930.900024       435.890991    
   931.000000       435.531006    
   931.099976       435.026001    
   931.200012       433.785004    
   931.299988       432.182007    
   931.400024       431.161987    
   931.500000       430.427002    
   931.599976       430.007996    
   931.700012       430.381989    
   931.799988       430.225006    
   931.900024       429.733002    
   932.000000       428.610992    
   932.099976       426.816010    
   932.200012       425.428986    
   932.299988       423.011993    
   932.400024       422.380005    
   932.500000       423.093994    
   932.599976       423.372986    
   932.700012       423.154999    
   932.799988       422.889008    
   932.900024       422.919006    
   933.000000       422.851013    
   933.099976       423.419006    
   933.200012       423.407013    
   933.299988       422.481995    
   933.400024       421.359985    
   933.500000       421.510010    
   933.599976       421.531006    
   933.700012       422.233002    
   933.799988       421.884003    
   933.900024       421.053009    
   934.000000       419.690002    
   934.099976       419.187988    
   934.200012       420.110992    
   934.299988       421.566986    
   934.400024       422.295013    
   934.500000       423.075012    
   934.599976       424.179993    
   934.700012       424.669006    
   934.799988       424.066010    
   934.900024       422.862000    
   935.000000       422.079987    
   935.099976       422.411987    
   935.200012       423.828003    
   935.299988       424.302002    
   935.400024       424.005005    
   935.500000       423.946014    
   935.599976       423.890991    
   935.700012       423.738007    
   935.799988       423.700989    
   935.900024       423.864014    
   936.000000       423.998993    
   936.099976       424.579987    
   936.200012       424.510010    
   936.299988       425.141998    
   936.400024       425.472992    
   936.500000       425.569000    
   936.599976       426.431000    
   936.700012       426.959015    
   936.799988       427.268005    
   936.900024       428.424011    
   937.000000       428.932007    
   937.099976       428.618011    
   937.200012       428.670990    
   937.299988       429.145996    
   937.400024       430.649994    
   937.500000       432.875000    
   937.599976       433.911011    
   937.700012       433.916992    
   937.799988       433.904999    
   937.900024       433.808990    
   938.000000       433.630005    
   938.099976       433.066986    
   938.200012       431.928009    
   938.299988       431.350006    
   938.400024       431.364990    
   938.500000       431.419006    
   938.599976       431.604004    
   938.700012       431.069000    
   938.799988       430.686005    
   938.900024       431.123993    
   939.000000       432.049988    
   939.099976       431.752991    
   939.200012       432.083008    
   939.299988       433.217987    
   939.400024       434.322998    
   939.500000       435.842987    
   939.599976       436.936005    
   939.700012       437.847992    
   939.799988       439.104004    
   939.900024       440.428986    
   940.000000       441.027008    
   940.099976       442.040009    
   940.200012       442.959991    
   940.299988       442.911987    
   940.400024       442.286987    
   940.500000       442.277008    
   940.599976       442.252014    
   940.700012       442.191986    
   940.799988       441.923004    
   940.900024       442.240997    
   941.000000       441.832001    
   941.099976       439.972992    
   941.200012       438.424988    
   941.299988       437.348999    
   941.400024       436.789001    
   941.500000       436.739990    
   941.599976       437.019012    
   941.700012       437.019012    
   941.799988       436.285004    
   941.900024       434.912994    
   942.000000       434.588989    
   942.099976       435.592987    
   942.200012       436.160004    
   942.299988       436.832001    
   942.400024       436.813995    
   942.500000       435.338013    
   942.599976       434.199005    
   942.700012       434.589996    
   942.799988       435.006989    
   942.900024       435.316986    
   943.000000       435.578003    
   943.099976       435.088013    
   943.200012       434.488007    
   943.299988       433.617004    
   943.400024       432.697998    
   943.500000       431.403015    
   943.599976       430.296997    
   943.700012       430.096985    
   943.799988       430.459991    
   943.900024       430.529999    
   944.000000       430.298004    
   944.099976       430.138000    
   944.200012       430.410004    
   944.299988       430.605011    
   944.400024       429.962006    
   944.500000       429.979004    
   944.599976       430.424988    
   944.700012       430.296997    
   944.799988       429.303009    
   944.900024       428.290009    
   945.000000       427.410004    
   945.099976       427.131989    
   945.200012       426.734009    
   945.299988       426.250000    
   945.400024       426.125000    
   945.500000       426.569000    
   945.599976       426.734985    
   945.700012       425.875000    
   945.799988       424.566010    
   945.900024       423.362000    
   946.000000       422.109009    
   946.099976       421.376007    
   946.200012       421.464996    
   946.299988       421.971985    
   946.400024       422.002014    
   946.500000       421.503998    
   946.599976       421.639008    
   946.700012       421.819000    
   946.799988       422.321991    
   946.900024       423.765015    
   947.000000       424.863007    
   947.099976       425.459015    
   947.200012       425.247986    
   947.299988       424.997009    
   947.400024       424.609009    
   947.500000       424.911987    
   947.599976       424.170990    
   947.700012       423.009003    
   947.799988       423.295990    
   947.900024       424.657013    
   948.000000       424.958008    
   948.099976       424.023987    
   948.200012       423.460999    
   948.299988       422.921997    
   948.400024       423.281006    
   948.500000       424.911987    
   948.599976       426.108002    
   948.700012       425.964996    
   948.799988       425.299011    
   948.900024       425.016998    
   949.000000       424.476013    
   949.099976       423.617004    
   949.200012       422.614014    
   949.299988       422.683014    
   949.400024       423.347992    
   949.500000       424.059998    
   949.599976       424.256989    
   949.700012       424.256012    
   949.799988       423.867004    
   949.900024       424.709015    
   950.000000       425.369995    
   950.099976       425.209015    
   950.200012       424.407990    
   950.299988       423.566010    
   950.400024       423.312012    
   950.500000       423.114990    
   950.599976       422.917999    
   950.700012       422.921997    
   950.799988       423.811005    
   950.900024       425.522003    
   951.000000       426.783997    
   951.099976       427.799011    
   951.200012       428.381989    
   951.299988       429.643005    
   951.400024       429.885010    
   951.500000       429.010010    
   951.599976       428.569000    
   951.700012       429.285004    
   951.799988       430.303986    
   951.900024       431.027008    
   952.000000       432.023010    
   952.099976       433.725006    
   952.200012       434.941986    
   952.299988       435.523010    
   952.400024       435.796997    
   952.500000       436.170013    
   952.599976       436.683014    
   952.700012       436.544006    
   952.799988       436.303009    
   952.900024       436.015991    
   953.000000       435.881012    
   953.099976       436.511993    
   953.200012       437.346008    
   953.299988       438.087006    
   953.400024       438.365997    
   953.500000       438.218994    
   953.599976       437.781006    
   953.700012       437.617004    
   953.799988       438.342987    
   953.900024       439.102997    
   954.000000       439.148010    
   954.099976       438.294006    
   954.200012       437.502991    
   954.299988       436.218994    
   954.400024       435.781006    
   954.500000       435.535004    
   954.599976       435.377014    
   954.700012       436.316010    
   954.799988       436.865997    
   954.900024       437.031006    
   955.000000       436.812988    
   955.099976       436.895996    
   955.200012       437.059998    
   955.299988       437.487000    
   955.400024       437.276001    
   955.500000       435.459991    
   955.599976       435.737000    
   955.700012       437.290009    
   955.799988       438.502991    
   955.900024       438.957001    
   956.000000       438.954987    
   956.099976       438.705994    
   956.200012       438.541992    
   956.299988       438.528015    
   956.400024       439.239014    
   956.500000       439.708008    
   956.599976       439.739014    
   956.700012       438.971008    
   956.799988       438.040009    
   956.900024       437.164001    
   957.000000       436.035004    
   957.099976       435.463013    
   957.200012       435.148010    
   957.299988       435.467010    
   957.400024       435.864990    
   957.500000       436.147003    
   957.599976       437.212006    
   957.700012       437.830994    
   957.799988       438.367004    
   957.900024       439.592010    
   958.000000       439.088013    
   958.099976       438.592987    
   958.200012       438.701996    
   958.299988       439.407013    
   958.400024       439.933014    
   958.500000       440.135986    
   958.599976       439.717987    
   958.700012       438.966003    
   958.799988       439.298004    
   958.900024       440.433014    
   959.000000       440.695007    
   959.099976       439.329010    
   959.200012       437.739014    
   959.299988       436.832001    
   959.400024       437.273987    
   959.500000       438.237000    
   959.599976       438.118011    
   959.700012       437.774994    
   959.799988       438.265991    
   959.900024       439.484009    
   960.000000       440.476990    
   960.099976       441.108002    
   960.200012       441.372009    
   960.299988       441.696014    
   960.400024       441.822998    
   960.500000       441.679993    
   960.599976       441.053009    
   960.700012       439.322998    
   960.799988       438.739014    
   960.900024       439.645996    
   961.000000       440.846985    
   961.099976       442.208008    
   961.200012       443.091003    
   961.299988       444.391998    
   961.400024       444.007996    
   961.500000       443.846008    
   961.599976       443.622986    
   961.700012       442.845001    
   961.799988       442.433990    
   961.900024       443.218994    
   962.000000       443.751007    
   962.099976       443.274994    
   962.200012       442.477997    
   962.299988       441.744995    
   962.400024       441.604004    
   962.500000       442.401001    
   962.599976       442.954987    
   962.700012       442.838989    
   962.799988       443.498993    
   962.900024       444.351990    
   963.000000       445.171997    
   963.099976       443.858002    
   963.200012       443.266998    
   963.299988       444.179993    
   963.400024       444.901001    
   963.500000       446.432007    
   963.599976       447.169006    
   963.700012       448.177002    
   963.799988       448.907990    
   963.900024       449.614990    
   964.000000       450.264008    
   964.099976       451.092987    
   964.200012       451.507996    
   964.299988       450.877014    
   964.400024       450.812012    
   964.500000       451.690002    
   964.599976       452.377014    
   964.700012       451.510986    
   964.799988       450.977997    
   964.900024       450.950989    
   965.000000       451.490997    
   965.099976       452.200012    
   965.200012       453.214996    
   965.299988       454.265015    
   965.400024       454.683014    
   965.500000       454.518005    
   965.599976       453.242004    
   965.700012       452.261993    
   965.799988       451.915009    
   965.900024       452.157013    
   966.000000       452.522003    
   966.099976       453.556000    
   966.200012       454.352997    
   966.299988       454.812012    
   966.400024       455.144012    
   966.500000       455.667999    
   966.599976       455.402008    
   966.700012       455.574005    
   966.799988       455.575989    
   966.900024       455.757996    
   967.000000       455.381989    
   967.099976       454.269989    
   967.200012       453.669006    
   967.299988       453.997009    
   967.400024       454.795990    
   967.500000       455.959015    
   967.599976       456.541992    
   967.700012       456.830994    
   967.799988       457.524994    
   967.900024       457.627014    
   968.000000       458.003998    
   968.099976       457.473999    
   968.200012       457.292999    
   968.299988       456.407013    
   968.400024       455.415985    
   968.500000       454.053009    
   968.599976       453.244995    
   968.700012       452.247986    
   968.799988       451.815002    
   968.900024       451.358002    
   969.000000       451.558014    
   969.099976       451.778992    
   969.200012       452.130005    
   969.299988       451.513000    
   969.400024       450.598999    
   969.500000       450.934998    
   969.599976       450.949005    
   969.700012       450.092987    
   969.799988       448.968994    
   969.900024       448.579010    
   970.000000       447.122986    
   970.099976       446.373993    
   970.200012       445.674011    
   970.299988       445.062988    
   970.400024       443.988007    
   970.500000       442.464996    
   970.599976       441.127014    
   970.700012       440.803009    
   970.799988       439.802002    
   970.900024       439.145996    
   971.000000       438.912994    
   971.099976       439.292999    
   971.200012       439.975006    
   971.299988       439.812988    
   971.400024       439.075989    
   971.500000       437.769012    
   971.599976       436.796997    
   971.700012       436.838013    
   971.799988       437.467010    
   971.900024       437.994995    
   972.000000       438.263000    
   972.099976       437.610992    
   972.200012       437.747009    
   972.299988       437.868011    
   972.400024       437.220001    
   972.500000       436.631012    
   972.599976       436.924011    
   972.700012       437.113007    
   972.799988       436.295990    
   972.900024       436.605988    
   973.000000       437.113007    
   973.099976       437.398987    
   973.200012       437.450012    
   973.299988       437.059998    
   973.400024       436.691010    
   973.500000       437.522003    
   973.599976       438.756012    
   973.700012       439.071991    
   973.799988       439.299988    
   973.900024       440.023010    
   974.000000       440.845001    
   974.099976       441.407013    
   974.200012       441.600006    
   974.299988       441.526001    
   974.400024       442.112000    
   974.500000       442.445007    
   974.599976       442.243011    
   974.700012       441.523010    
   974.799988       441.247986    
   974.900024       441.617004    
   975.000000       441.566010    
   975.099976       441.622986    
   975.200012       441.996002    
   975.299988       441.548004    
   975.400024       439.592987    
   975.500000       437.221008    
   975.599976       436.377991    
   975.700012       437.286987    
   975.799988       437.890015    
   975.900024       438.253998    
   976.000000       438.352997    
   976.099976       437.584991    
   976.200012       436.652008    
   976.299988       435.815002    
   976.400024       436.083008    
   976.500000       436.862000    
   976.599976       438.406006    
   976.700012       440.167999    
   976.799988       440.843994    
   976.900024       441.791992    
   977.000000       442.369995    
   977.099976       443.256989    
   977.200012       443.829987    
   977.299988       444.792999    
   977.400024       445.962006    
   977.500000       446.808014    
   977.599976       445.993988    
   977.700012       445.032990    
   977.799988       444.865997    
   977.900024       445.542999    
   978.000000       445.243011    
   978.099976       444.358002    
   978.200012       444.306000    
   978.299988       443.962006    
   978.400024       444.589996    
   978.500000       445.322998    
   978.599976       445.108002    
   978.700012       443.733002    
   978.799988       443.065002    
   978.900024       443.431000    
   979.000000       444.359009    
   979.099976       445.652008    
   979.200012       446.614014    
   979.299988       446.864990    
   979.400024       446.485992    
   979.500000       446.098999    
   979.599976       445.937988    
   979.700012       446.173004    
   979.799988       446.427002    
   979.900024       445.687012    
   980.000000       443.783997    
   980.099976       442.325989    
   980.200012       441.619995    
   980.299988       440.789001    
   980.400024       440.674988    
   980.500000       440.171997    
   980.599976       439.654999    
   980.700012       439.950012    
   980.799988       440.184998    
   980.900024       440.566986    
   981.000000       439.838989    
   981.099976       439.197998    
   981.200012       439.592987    
   981.299988       440.053009    
   981.400024       440.226990    
   981.500000       440.390991    
   981.599976       440.417999    
   981.700012       440.593994    
   981.799988       440.674988    
   981.900024       440.105011    
   982.000000       439.487000    
   982.099976       439.479004    
   982.200012       439.346985    
   982.299988       438.654999    
   982.400024       438.427002    
   982.500000       436.927002    
   982.599976       435.953003    
   982.700012       435.510010    
   982.799988       435.218994    
   982.900024       435.897003    
   983.000000       436.687988    
   983.099976       437.634003    
   983.200012       437.457001    
   983.299988       436.894989    
   983.400024       435.967010    
   983.500000       435.773987    
   983.599976       435.606995    
   983.700012       434.912994    
   983.799988       432.875000    
   983.900024       430.378998    
   984.000000       429.553986    
   984.099976       429.713013    
   984.200012       430.174988    
   984.299988       431.123993    
   984.400024       431.588013    
   984.500000       433.201996    
   984.599976       434.704987    
   984.700012       435.976990    
   984.799988       436.132996    
   984.900024       435.053986    
   985.000000       434.803986    
   985.099976       434.450989    
   985.200012       433.786987    
   985.299988       432.329987    
   985.400024       431.343994    
   985.500000       431.326996    
   985.599976       431.242004    
   985.700012       431.290009    
   985.799988       430.899994    
   985.900024       431.442993    
   986.000000       431.522003    
   986.099976       430.544006    
   986.200012       430.005005    
   986.299988       430.489014    
   986.400024       430.795990    
   986.500000       431.970001    
   986.599976       432.334991    
   986.700012       432.584991    
   986.799988       433.677002    
   986.900024       434.466003    
   987.000000       435.134003    
   987.099976       436.425995    
   987.200012       437.852997    
   987.299988       439.346985    
   987.400024       440.481995    
   987.500000       441.553986    
   987.599976       442.157990    
   987.700012       443.100006    
   987.799988       444.037994    
   987.900024       444.312012    
   988.000000       445.125000    
   988.099976       446.080994    
   988.200012       447.110992    
   988.299988       447.850006    
   988.400024       447.375000    
   988.500000       446.971008    
   988.599976       447.431000    
   988.700012       447.863007    
   988.799988       447.566986    
   988.900024       447.760010    
   989.000000       448.178986    
   989.099976       447.851013    
   989.200012       447.730011    
   989.299988       447.061005    
   989.400024       447.020996    
   989.500000       447.359985    
   989.599976       446.324005    
   989.700012       444.821014    
   989.799988       443.640991    
   989.900024       443.889008    
   990.000000       443.415985    
   990.099976       442.337006    
   990.200012       441.347992    
   990.299988       439.583008    
   990.400024       438.500000    
   990.500000       437.678009    
   990.599976       437.346985    
   990.700012       438.059998    
   990.799988       438.649994    
   990.900024       438.270996    
   991.000000       437.921997    
   991.099976       437.532990    
   991.200012       436.944000    
   991.299988       436.717010    
   991.400024       436.696014    
   991.500000       435.976013    
   991.599976       435.915985    
   991.700012       436.076996    
   991.799988       436.024994    
   991.900024       436.312012    
   992.000000       436.915985    
   992.099976       437.542999    
   992.200012       438.213989    
   992.299988       438.567993    
   992.400024       438.825989    
   992.500000       438.816986    
   992.599976       438.382996    
   992.700012       437.615997    
   992.799988       437.406006    
   992.900024       436.545013    
   993.000000       435.658997    
   993.099976       435.487000    
   993.200012       435.966003    
   993.299988       436.002991    
   993.400024       435.183990    
   993.500000       434.243988    
   993.599976       434.290985    
   993.700012       435.440002    
   993.799988       436.343994    
   993.900024       436.197998    
   994.000000       435.516998    
   994.099976       434.519989    
   994.200012       434.561005    
   994.299988       434.683990    
   994.400024       434.569000    
   994.500000       434.166992    
   994.599976       434.343994    
   994.700012       435.282013    
   994.799988       436.019989    
   994.900024       436.993011    
   995.000000       437.178009    
   995.099976       437.154999    
   995.200012       437.410004    
   995.299988       437.612000    
   995.400024       437.769012    
   995.500000       436.842987    
   995.599976       434.777008    
   995.700012       432.395996    
   995.799988       431.325012    
   995.900024       430.178986    
   996.000000       429.108002    
   996.099976       428.686005    
   996.200012       429.162994    
   996.299988       429.683990    
   996.400024       429.714996    
   996.500000       429.885986    
   996.599976       430.554993    
   996.700012       431.463989    
   996.799988       432.661011    
   996.900024       434.915009    
   997.000000       437.308990    
   997.099976       439.023987    
   997.200012       440.079987    
   997.299988       441.059998    
   997.400024       442.309998    
   997.500000       443.606995    
   997.599976       444.483002    
   997.700012       444.903992    
   997.799988       445.322998    
   997.900024       445.597992    
   998.000000       445.718994    
   998.099976       446.450012    
   998.200012       447.354004    
   998.299988       449.157990    
   998.400024       449.639008    
   998.500000       449.872009    
   998.599976       450.029999    
   998.700012       450.753998    
   998.799988       450.441010    
   998.900024       449.024994    
   999.000000       447.097992    
   999.099976       444.428009    
   999.200012       442.316986    
   999.299988       442.002991    
   999.400024       441.954010    
   999.500000       441.247986    
   999.599976       440.915985    
   999.700012       440.378998    
   999.799988       440.309998    
   999.900024       441.019012    
   1000.00000       441.170013    
   1000.09998       441.708008    
   1000.20001       442.970001    
   1000.29999       444.171997    
   1000.40002       444.524994    
   1000.50000       444.942993    
   1000.59998       444.593994    
   1000.70001       443.678009    
   1000.79999       443.355011    
   1000.90002       443.696991    
   1001.00000       443.790009    
   1001.09998       443.381012    
   1001.20001       442.838989    
   1001.29999       442.377014    
   1001.40002       442.252991    
   1001.50000       443.005005    
   1001.59998       442.553986    
   1001.70001       442.157013    
   1001.79999       442.359985    
   1001.90002       442.377991    
   1002.00000       442.713989    
   1002.09998       443.220001    
   1002.20001       443.095001    
   1002.29999       442.532990    
   1002.40002       442.238007    
   1002.50000       441.545990    
   1002.59998       440.929993    
   1002.70001       440.605988    
   1002.79999       440.515015    
   1002.90002       440.292999    
   1003.00000       439.750000    
   1003.09998       438.717010    
   1003.20001       438.311005    
   1003.29999       438.250000    
   1003.40002       438.493988    
   1003.50000       439.115997    
   1003.59998       439.625000    
   1003.70001       440.462006    
   1003.79999       441.291992    
   1003.90002       441.457001    
   1004.00000       440.757996    
   1004.09998       440.354004    
   1004.20001       440.511993    
   1004.29999       439.635986    
   1004.40002       439.563995    
   1004.50000       439.752014    
   1004.59998       440.092987    
   1004.70001       440.059998    
   1004.79999       440.321014    
   1004.90002       441.212006    
   1005.00000       442.502991    
   1005.09998       443.765015    
   1005.20001       444.096985    
   1005.29999       444.671997    
   1005.40002       445.350006    
   1005.50000       446.156006    
   1005.59998       446.502991    
   1005.70001       445.255005    
   1005.79999       444.515991    
   1005.90002       444.908997    
   1006.00000       445.768005    
   1006.09998       446.334015    
   1006.20001       446.472992    
   1006.29999       446.678009    
   1006.40002       446.480988    
   1006.50000       446.109009    
   1006.59998       444.916992    
   1006.70001       444.996002    
   1006.79999       445.667999    
   1006.90002       445.378998    
   1007.00000       444.877014    
   1007.09998       445.053009    
   1007.20001       445.089996    
   1007.29999       445.248993    
   1007.40002       445.069000    
   1007.50000       445.464996    
   1007.59998       446.059998    
   1007.70001       446.725006    
   1007.79999       448.079987    
   1007.90002       449.223999    
   1008.00000       449.980011    
   1008.09998       450.098999    
   1008.20001       450.381012    
   1008.29999       450.053986    
   1008.40002       449.950012    
   1008.50000       450.259003    
   1008.59998       450.321014    
   1008.70001       450.587006    
   1008.79999       450.838013    
   1008.90002       451.765991    
   1009.00000       452.588013    
   1009.09998       453.802002    
   1009.20001       454.863007    
   1009.29999       455.822998    
   1009.40002       455.907013    
   1009.50000       455.506012    
   1009.59998       454.726990    
   1009.70001       454.076996    
   1009.79999       452.809998    
   1009.90002       451.595001    
   1010.00000       450.730011    
   1010.09998       449.623993    
   1010.20001       449.843994    
   1010.29999       449.949005    
   1010.40002       449.385986    
   1010.50000       448.752014    
   1010.59998       447.407013    
   1010.70001       445.785004    
   1010.79999       445.088989    
   1010.90002       444.526001    
   1011.00000       444.278015    
   1011.09998       444.527008    
   1011.20001       444.317993    
   1011.29999       444.175995    
   1011.40002       443.838013    
   1011.50000       444.076996    
   1011.59998       444.414001    
   1011.70001       443.820007    
   1011.79999       443.191010    
   1011.90002       442.281006    
   1012.00000       442.817993    
   1012.09998       443.131989    
   1012.20001       442.778015    
   1012.29999       442.309998    
   1012.40002       441.976013    
   1012.50000       441.798004    
   1012.59998       441.535004    
   1012.70001       441.161011    
   1012.79999       440.950989    
   1012.90002       440.575989    
   1013.00000       440.454010    
   1013.09998       440.480988    
   1013.20001       439.792999    
   1013.29999       438.089996    
   1013.40002       436.942993    
   1013.50000       437.367004    
   1013.59998       437.751007    
   1013.70001       438.572998    
   1013.79999       438.582001    
   1013.90002       438.596985    
   1014.00000       438.752014    
   1014.09998       438.919006    
   1014.20001       438.979004    
   1014.29999       438.283997    
   1014.40002       438.299011    
   1014.50000       439.363007    
   1014.59998       439.992004    
   1014.70001       439.740997    
   1014.79999       439.169006    
   1014.90002       438.207001    
   1015.00000       438.130005    
   1015.09998       438.471008    
   1015.20001       438.884003    
   1015.29999       439.011993    
   1015.40002       439.597992    
   1015.50000       439.962006    
   1015.59998       440.479004    
   1015.70001       441.463989    
   1015.79999       442.178986    
   1015.90002       442.397003    
   1016.00000       442.721985    
   1016.09998       442.235992    
   1016.20001       441.328003    
   1016.29999       440.239990    
   1016.40002       440.046997    
   1016.50000       440.186005    
   1016.59998       440.463013    
   1016.70001       440.601013    
   1016.79999       439.964996    
   1016.90002       439.200012    
   1017.00000       438.513000    
   1017.09998       438.118011    
   1017.20001       437.971008    
   1017.29999       437.096008    
   1017.40002       435.641998    
   1017.50000       434.445007    
   1017.59998       433.619995    
   1017.70001       432.748993    
   1017.79999       432.368011    
   1017.90002       432.238007    
   1018.00000       432.311005    
   1018.09998       432.056000    
   1018.20001       431.911011    
   1018.29999       431.834991    
   1018.40002       431.204010    
   1018.50000       429.738007    
   1018.59998       429.200012    
   1018.70001       429.324005    
   1018.79999       429.759003    
   1018.90002       430.799988    
   1019.00000       431.130005    
   1019.09998       431.289001    
   1019.20001       431.671997    
   1019.29999       431.256012    
   1019.40002       430.678009    
   1019.50000       430.082001    
   1019.59998       430.100006    
   1019.70001       429.980988    
   1019.79999       429.946991    
   1019.90002       428.901001    
   1020.00000       428.029999    
   1020.09998       427.789001    
   1020.20001       427.644012    
   1020.29999       427.014008    
   1020.40002       427.285004    
   1020.50000       428.199005    
   1020.59998       429.028015    
   1020.70001       429.863007    
   1020.79999       430.484009    
   1020.90002       431.303986    
   1021.00000       431.444000    
   1021.09998       431.210999    
   1021.20001       431.127014    
   1021.29999       431.335999    
   1021.40002       432.334015    
   1021.50000       433.101013    
   1021.59998       433.265015    
   1021.70001       433.248993    
   1021.79999       433.239990    
   1021.90002       434.355011    
   1022.00000       435.523010    
   1022.09998       436.312988    
   1022.20001       436.924988    
   1022.29999       437.656006    
   1022.40002       438.963013    
   1022.50000       440.302002    
   1022.59998       440.651001    
   1022.70001       439.790985    
   1022.79999       439.591003    
   1022.90002       439.204010    
   1023.00000       440.056000    
   1023.09998       441.338989    
   1023.20001       442.372009    
   1023.29999       443.156006    
   1023.40002       443.545990    
   1023.50000       443.375000    
   1023.59998       442.294006    
   1023.70001       440.919006    
   1023.79999       440.462006    
   1023.90002       440.562012    
   1024.00000       440.653992    
   1024.09998       440.145996    
   1024.19995       440.250000    
   1024.30005       441.345001    
   1024.40002       442.217010    
   1024.50000       443.420013    
   1024.59998       443.223999    
   1024.69995       442.406006    
   1024.80005       441.782990    
   1024.90002       441.321991    
   1025.00000       441.152008    
   1025.09998       440.816986    
   1025.19995       441.618011    
   1025.30005       442.559998    
   1025.40002       441.789001    
   1025.50000       440.579010    
   1025.59998       440.031006    
   1025.69995       440.268005    
   1025.80005       440.384003    
   1025.90002       440.893005    
   1026.00000       441.122986    
   1026.09998       440.364990    
   1026.19995       440.372986    
   1026.30005       441.285004    
   1026.40002       440.718994    
   1026.50000       439.398987    
   1026.59998       439.022003    
   1026.69995       439.519989    
   1026.80005       439.425995    
   1026.90002       439.872986    
   1027.00000       440.350006    
   1027.09998       441.292999    
   1027.19995       442.019012    
   1027.30005       441.817993    
   1027.40002       441.378998    
   1027.50000       441.209015    
   1027.59998       440.869995    
   1027.69995       440.541992    
   1027.80005       440.233002    
   1027.90002       439.636993    
   1028.00000       438.953003    
   1028.09998       438.519989    
   1028.19995       437.903015    
   1028.30005       437.626007    
   1028.40002       437.131012    
   1028.50000       435.757996    
   1028.59998       435.015015    
   1028.69995       434.859985    
   1028.80005       434.335999    
   1028.90002       433.954987    
   1029.00000       433.542999    
   1029.09998       431.920013    
   1029.19995       431.954010    
   1029.30005       433.079987    
   1029.40002       433.062988    
   1029.50000       432.292999    
   1029.59998       431.634003    
   1029.69995       431.303986    
   1029.80005       432.049988    
   1029.90002       432.056000    
   1030.00000       431.524994    
   1030.09998       431.020996    
   1030.19995       431.105988    
   1030.30005       431.309998    
   1030.40002       432.114014    
   1030.50000       432.505005    
   1030.59998       433.019012    
   1030.69995       433.165009    
   1030.80005       432.703003    
   1030.90002       432.979004    
   1031.00000       433.592010    
   1031.09998       433.812012    
   1031.19995       434.792999    
   1031.30005       435.708008    
   1031.40002       435.020996    
   1031.50000       434.381012    
   1031.59998       434.348999    
   1031.69995       434.678986    
   1031.80005       436.997986    
   1031.90002       440.312012    
   1032.00000       441.864990    
   1032.09998       440.998993    
   1032.19995       440.039001    
   1032.30005       438.619995    
   1032.40002       438.531006    
   1032.50000       439.045013    
   1032.59998       438.140991    
   1032.69995       437.174988    
   1032.80005       436.725006    
   1032.90002       437.222992    
   1033.00000       438.079010    
   1033.09998       440.278992    
   1033.19995       441.587006    
   1033.30005       441.933014    
   1033.40002       441.761993    
   1033.50000       441.934998    
   1033.59998       442.296997    
   1033.69995       441.428986    
   1033.80005       440.740997    
   1033.90002       440.531006    
   1034.00000       441.427002    
   1034.09998       441.222992    
   1034.19995       440.559998    
   1034.30005       439.924988    
   1034.40002       440.433014    
   1034.50000       441.302002    
   1034.59998       442.053986    
   1034.69995       442.325012    
   1034.80005       442.747009    
   1034.90002       442.895996    
   1035.00000       444.007996    
   1035.09998       444.988007    
   1035.19995       445.363007    
   1035.30005       445.345001    
   1035.40002       445.661987    
   1035.50000       446.220001    
   1035.59998       446.062012    
   1035.69995       445.756989    
   1035.80005       446.531006    
   1035.90002       447.845001    
   1036.00000       448.856995    
   1036.09998       449.148010    
   1036.19995       449.125000    
   1036.30005       449.388000    
   1036.40002       449.480011    
   1036.50000       449.893005    
   1036.59998       450.125000    
   1036.69995       450.468994    
   1036.80005       451.192993    
   1036.90002       451.885986    
   1037.00000       451.677002    
   1037.09998       451.575989    
   1037.19995       452.473999    
   1037.30005       454.479004    
   1037.40002       456.042999    
   1037.50000       457.285004    
   1037.59998       458.178009    
   1037.69995       459.496002    
   1037.80005       459.371002    
   1037.90002       458.743011    
   1038.00000       458.613007    
   1038.09998       457.330994    
   1038.19995       456.433990    
   1038.30005       456.807007    
   1038.40002       457.251007    
   1038.50000       457.812012    
   1038.59998       457.776001    
   1038.69995       458.230011    
   1038.80005       458.514008    
   1038.90002       458.411011    
   1039.00000       457.095001    
   1039.09998       454.300995    
   1039.19995       451.937988    
   1039.30005       449.648010    
   1039.40002       448.283997    
   1039.50000       448.266998    
   1039.59998       448.614014    
   1039.69995       449.338989    
   1039.80005       449.933990    
   1039.90002       449.661987    
   1040.00000       450.005005    
   1040.09998       449.782990    
   1040.19995       449.540009    
   1040.30005       449.550995    
   1040.40002       449.266998    
   1040.50000       449.009003    
   1040.59998       448.695007    
   1040.69995       448.565002    
   1040.80005       448.540009    
   1040.90002       449.019012    
   1041.00000       450.313995    
   1041.09998       452.506989    
   1041.19995       454.428986    
   1041.30005       456.135986    
   1041.40002       456.921997    
   1041.50000       457.906006    
   1041.59998       458.295013    
   1041.69995       458.673004    
   1041.80005       458.444000    
   1041.90002       457.975006    
   1042.00000       457.864990    
   1042.09998       458.170990    
   1042.19995       458.319000    
   1042.30005       457.506012    
   1042.40002       456.753998    
   1042.50000       455.928986    
   1042.59998       456.230988    
   1042.69995       457.035004    
   1042.80005       457.500000    
   1042.90002       457.013000    
   1043.00000       455.682007    
   1043.09998       454.135010    
   1043.19995       453.226013    
   1043.30005       451.687988    
   1043.40002       451.253998    
   1043.50000       450.467010    
   1043.59998       449.278992    
   1043.69995       448.476990    
   1043.80005       447.989990    
   1043.90002       448.533997    
   1044.00000       448.398987    
   1044.09998       448.639008    
   1044.19995       449.523987    
   1044.30005       451.144012    
   1044.40002       452.212006    
   1044.50000       452.625000    
   1044.59998       452.395996    
   1044.69995       452.316986    
   1044.80005       452.837006    
   1044.90002       453.253998    
   1045.00000       453.846008    
   1045.09998       453.825989    
   1045.19995       453.665009    
   1045.30005       452.714996    
   1045.40002       451.656006    
   1045.50000       450.428009    
   1045.59998       449.492004    
   1045.69995       448.476013    
   1045.80005       447.673004    
   1045.90002       447.204987    
   1046.00000       447.553009    
   1046.09998       448.860992    
   1046.19995       449.765015    
   1046.30005       449.696014    
   1046.40002       449.666992    
   1046.50000       449.800995    
   1046.59998       450.601990    
   1046.69995       452.346985    
   1046.80005       454.476013    
   1046.90002       455.450989    
   1047.00000       455.414001    
   1047.09998       454.290009    
   1047.19995       453.976990    
   1047.30005       454.688995    
   1047.40002       455.445007    
   1047.50000       456.510010    
   1047.59998       456.963013    
   1047.69995       457.940002    
   1047.80005       458.942993    
   1047.90002       459.895996    
   1048.00000       459.941986    
   1048.09998       460.096985    
   1048.19995       460.744995    
   1048.30005       461.398010    
   1048.40002       461.924988    
   1048.50000       462.173004    
   1048.59998       462.746002    
   1048.69995       463.622986    
   1048.80005       464.934998    
   1048.90002       466.199005    
   1049.00000       466.596008    
   1049.09998       466.785004    
   1049.19995       466.908997    
   1049.30005       468.035004    
   1049.40002       469.209991    
   1049.50000       469.644989    
   1049.59998       469.802002    
   1049.69995       469.890991    
   1049.80005       470.282013    
   1049.90002       470.372986    
   1050.00000       469.595001    
   1050.09998       468.385010    
   1050.19995       467.893005    
   1050.30005       468.040985    
   1050.40002       467.713013    
   1050.50000       466.614990    
   1050.59998       466.299011    
   1050.69995       465.515991    
   1050.80005       464.243988    
   1050.90002       463.130005    
   1051.00000       462.929993    
   1051.09998       462.631989    
   1051.19995       462.878998    
   1051.30005       463.794006    
   1051.40002       464.390991    
   1051.50000       464.644012    
   1051.59998       464.532013    
   1051.69995       464.066986    
   1051.80005       462.635010    
   1051.90002       460.423004    
   1052.00000       459.109009    
   1052.09998       458.026001    
   1052.19995       457.204987    
   1052.30005       456.265015    
   1052.40002       455.197998    
   1052.50000       454.290009    
   1052.59998       453.575989    
   1052.69995       453.093994    
   1052.80005       452.753998    
   1052.90002       453.199005    
   1053.00000       453.377014    
   1053.09998       453.401001    
   1053.19995       453.707001    
   1053.30005       453.403992    
   1053.40002       452.833008    
   1053.50000       452.066986    
   1053.59998       452.101990    
   1053.69995       453.384003    
   1053.80005       454.710999    
   1053.90002       455.371002    
   1054.00000       455.394989    
   1054.09998       454.817993    
   1054.19995       455.019989    
   1054.30005       454.558990    
   1054.40002       453.799011    
   1054.50000       453.640991    
   1054.59998       453.704010    
   1054.69995       454.243988    
   1054.80005       455.565002    
   1054.90002       457.092987    
   1055.00000       458.046997    
   1055.09998       458.269012    
   1055.19995       458.438995    
   1055.30005       459.274994    
   1055.40002       460.127014    
   1055.50000       460.841003    
   1055.59998       461.360992    
   1055.69995       461.898010    
   1055.80005       461.444000    
   1055.90002       461.196014    
   1056.00000       461.453003    
   1056.09998       462.826996    
   1056.19995       463.678986    
   1056.30005       465.264008    
   1056.40002       466.231995    
   1056.50000       466.700989    
   1056.59998       467.471008    
   1056.69995       467.403992    
   1056.80005       466.737000    
   1056.90002       466.511993    
   1057.00000       466.302002    
   1057.09998       465.963989    
   1057.19995       465.549988    
   1057.30005       464.739990    
   1057.40002       465.485992    
   1057.50000       467.358002    
   1057.59998       468.868011    
   1057.69995       470.266998    
   1057.80005       470.675995    
   1057.90002       470.354004    
   1058.00000       470.548004    
   1058.09998       470.694000    
   1058.19995       470.256989    
   1058.30005       470.309998    
   1058.40002       470.761993    
   1058.50000       471.157013    
   1058.59998       470.704010    
   1058.69995       470.434998    
   1058.80005       470.438995    
   1058.90002       470.838989    
   1059.00000       470.665009    
   1059.09998       469.738007    
   1059.19995       467.906006    
   1059.30005       465.924988    
   1059.40002       465.862000    
   1059.50000       467.122986    
   1059.59998       468.083008    
   1059.69995       468.700989    
   1059.80005       468.765991    
   1059.90002       469.269012    
   1060.00000       470.894989    
   1060.09998       471.444000    
   1060.19995       471.648010    
   1060.30005       472.562988    
   1060.40002       473.125000    
   1060.50000       473.243988    
   1060.59998       473.992004    
   1060.69995       475.082001    
   1060.80005       475.601990    
   1060.90002       475.652008    
   1061.00000       476.290009    
   1061.09998       477.872009    
   1061.19995       479.365997    
   1061.30005       480.993988    
   1061.40002       482.235992    
   1061.50000       483.092987    
   1061.59998       482.877014    
   1061.69995       481.167999    
   1061.80005       478.806000    
   1061.90002       477.130005    
   1062.00000       476.152008    
   1062.09998       475.734985    
   1062.19995       475.649994    
   1062.30005       475.125000    
   1062.40002       474.819000    
   1062.50000       474.328003    
   1062.59998       473.782990    
   1062.69995       473.612000    
   1062.80005       473.343994    
   1062.90002       473.704987    
   1063.00000       474.119995    
   1063.09998       474.252991    
   1063.19995       473.605988    
   1063.30005       472.609985    
   1063.40002       472.022003    
   1063.50000       470.433014    
   1063.59998       469.612000    
   1063.69995       469.890991    
   1063.80005       470.768005    
   1063.90002       472.207001    
   1064.00000       473.355988    
   1064.09998       474.028992    
   1064.19995       474.242004    
   1064.30005       475.325989    
   1064.40002       475.915985    
   1064.50000       476.118011    
   1064.59998       476.726990    
   1064.69995       476.247986    
   1064.80005       475.790009    
   1064.90002       475.381012    
   1065.00000       475.433014    
   1065.09998       475.342010    
   1065.19995       474.588989    
   1065.30005       474.683014    
   1065.40002       475.097992    
   1065.50000       474.197998    
   1065.59998       473.240997    
   1065.69995       472.567993    
   1065.80005       472.270996    
   1065.90002       472.527008    
   1066.00000       473.434998    
   1066.09998       475.027008    
   1066.19995       475.523010    
   1066.30005       475.114990    
   1066.40002       474.265015    
   1066.50000       473.044006    
   1066.59998       473.553009    
   1066.69995       474.750000    
   1066.80005       475.299011    
   1066.90002       474.536011    
   1067.00000       474.678986    
   1067.09998       475.217010    
   1067.19995       475.373993    
   1067.30005       475.403992    
   1067.40002       474.834991    
   1067.50000       474.466003    
   1067.59998       472.756012    
   1067.69995       470.350006    
   1067.80005       469.226990    
   1067.90002       468.238007    
   1068.00000       467.222992    
   1068.09998       467.122986    
   1068.19995       467.174011    
   1068.30005       467.621002    
   1068.40002       468.226013    
   1068.50000       468.593994    
   1068.59998       468.739014    
   1068.69995       469.213989    
   1068.80005       469.860992    
   1068.90002       470.253998    
   1069.00000       470.790985    
   1069.09998       471.260010    
   1069.19995       472.313995    
   1069.30005       473.841003    
   1069.40002       474.523010    
   1069.50000       474.764008    
   1069.59998       475.463989    
   1069.69995       476.627014    
   1069.80005       477.390015    
   1069.90002       478.579987    
   1070.00000       478.881989    
   1070.09998       479.268005    
   1070.19995       479.782990    
   1070.30005       480.703003    
   1070.40002       481.114990    
   1070.50000       481.059998    
   1070.59998       481.088013    
   1070.69995       481.529999    
   1070.80005       481.951996    
   1070.90002       482.382996    
   1071.00000       482.794006    
   1071.09998       481.175995    
   1071.19995       479.884003    
   1071.30005       479.845001    
   1071.40002       480.404999    
   1071.50000       481.751007    
   1071.59998       482.252991    
   1071.69995       481.092010    
   1071.80005       480.881012    
   1071.90002       482.231995    
   1072.00000       482.984985    
   1072.09998       483.096008    
   1072.19995       482.612000    
   1072.30005       481.835999    
   1072.40002       482.451996    
   1072.50000       483.627991    
   1072.59998       484.528992    
   1072.69995       484.717987    
   1072.80005       484.287994    
   1072.90002       484.014008    
   1073.00000       484.268005    
   1073.09998       484.424988    
   1073.19995       483.981995    
   1073.30005       482.927002    
   1073.40002       481.691986    
   1073.50000       480.144989    
   1073.59998       478.575012    
   1073.69995       477.272003    
   1073.80005       476.813995    
   1073.90002       477.209015    
   1074.00000       476.338989    
   1074.09998       475.174988    
   1074.19995       474.020996    
   1074.30005       474.147003    
   1074.40002       474.273010    
   1074.50000       473.795990    
   1074.59998       473.824005    
   1074.69995       474.179993    
   1074.80005       474.364014    
   1074.90002       474.963989    
   1075.00000       474.141998    
   1075.09998       473.199005    
   1075.19995       473.617004    
   1075.30005       474.802002    
   1075.40002       476.023987    
   1075.50000       476.028992    
   1075.59998       475.451996    
   1075.69995       475.989014    
   1075.80005       476.286011    
   1075.90002       476.351990    
   1076.00000       476.391998    
   1076.09998       476.375000    
   1076.19995       476.260010    
   1076.30005       476.117004    
   1076.40002       475.717987    
   1076.50000       475.178009    
   1076.59998       475.053986    
   1076.69995       476.364990    
   1076.80005       477.404999    
   1076.90002       478.487000    
   1077.00000       479.196991    
   1077.09998       480.535004    
   1077.19995       481.753998    
   1077.30005       481.997009    
   1077.40002       482.601013    
   1077.50000       482.454010    
   1077.59998       482.709991    
   1077.69995       482.027008    
   1077.80005       482.363007    
   1077.90002       484.320007    
   1078.00000       485.871002    
   1078.09998       486.829010    
   1078.19995       487.096008    
   1078.30005       486.199005    
   1078.40002       485.286011    
   1078.50000       485.365997    
   1078.59998       485.593994    
   1078.69995       485.351013    
   1078.80005       486.091003    
   1078.90002       487.315002    
   1079.00000       488.657013    
   1079.09998       489.953003    
   1079.19995       490.184998    
   1079.30005       490.294006    
   1079.40002       489.816986    
   1079.50000       488.360992    
   1079.59998       488.291992    
   1079.69995       489.321991    
   1079.80005       490.121002    
   1079.90002       490.617004    
   1080.00000       491.644989    
   1080.09998       492.791992    
   1080.19995       493.475006    
   1080.30005       494.841003    
   1080.40002       494.803009    
   1080.50000       494.269989    
   1080.59998       493.888000    
   1080.69995       493.437012    
   1080.80005       492.889008    
   1080.90002       491.846985    
   1081.00000       491.324005    
   1081.09998       491.527008    
   1081.19995       491.872986    
   1081.30005       492.643005    
   1081.40002       492.941010    
   1081.50000       492.996002    
   1081.59998       492.598999    
   1081.69995       492.733002    
   1081.80005       492.989990    
   1081.90002       493.203003    
   1082.00000       493.252014    
   1082.09998       492.992004    
   1082.19995       492.276001    
   1082.30005       490.889008    
   1082.40002       491.298004    
   1082.50000       492.622986    
   1082.59998       492.738007    
   1082.69995       492.355011    
   1082.80005       491.545013    
   1082.90002       490.705994    
   1083.00000       491.131989    
   1083.09998       492.209991    
   1083.19995       492.535004    
   1083.30005       491.799011    
   1083.40002       491.145996    
   1083.50000       490.390991    
   1083.59998       490.394989    
   1083.69995       490.817993    
   1083.80005       491.066986    
   1083.90002       490.181000    
   1084.00000       489.057007    
   1084.09998       488.420013    
   1084.19995       488.631989    
   1084.30005       489.980011    
   1084.40002       490.057007    
   1084.50000       489.807007    
   1084.59998       489.476990    
   1084.69995       488.598999    
   1084.80005       487.678009    
   1084.90002       485.950012    
   1085.00000       485.145996    
   1085.09998       484.291992    
   1085.19995       483.467987    
   1085.30005       483.976013    
   1085.40002       485.080994    
   1085.50000       486.759003    
   1085.59998       487.592010    
   1085.69995       488.459015    
   1085.80005       488.571991    
   1085.90002       487.815002    
   1086.00000       486.588013    
   1086.09998       485.289001    
   1086.19995       484.453003    
   1086.30005       484.640991    
   1086.40002       484.919006    
   1086.50000       484.847992    
   1086.59998       486.363007    
   1086.69995       487.824005    
   1086.80005       488.220001    
   1086.90002       488.328003    
   1087.00000       489.135986    
   1087.09998       490.084991    
   1087.19995       490.944000    
   1087.30005       490.279999    
   1087.40002       489.886993    
   1087.50000       489.406006    
   1087.59998       488.631989    
   1087.69995       488.709015    
   1087.80005       489.359985    
   1087.90002       489.856995    
   1088.00000       489.493011    
   1088.09998       489.260986    
   1088.19995       489.540009    
   1088.30005       489.441010    
   1088.40002       490.283997    
   1088.50000       490.480011    
   1088.59998       490.739990    
   1088.69995       490.803986    
   1088.80005       490.580994    
   1088.90002       490.660004    
   1089.00000       490.516998    
   1089.09998       490.514008    
   1089.19995       491.294006    
   1089.30005       492.416992    
   1089.40002       493.178009    
   1089.50000       493.696014    
   1089.59998       494.220001    
   1089.69995       495.648010    
   1089.80005       496.959991    
   1089.90002       498.406006    
   1090.00000       498.315002    
   1090.09998       497.227997    
   1090.19995       496.678009    
   1090.30005       496.494995    
   1090.40002       494.984985    
   1090.50000       492.009003    
   1090.59998       490.011993    
   1090.69995       488.627991    
   1090.80005       488.378998    
   1090.90002       487.403015    
   1091.00000       487.393005    
   1091.09998       488.139008    
   1091.19995       488.553986    
   1091.30005       489.062012    
   1091.40002       489.561005    
   1091.50000       490.069000    
   1091.59998       489.841003    
   1091.69995       489.156006    
   1091.80005       488.795013    
   1091.90002       488.513000    
   1092.00000       488.634003    
   1092.09998       488.799988    
   1092.19995       488.803009    
   1092.30005       487.864014    
   1092.40002       487.502014    
   1092.50000       487.628998    
   1092.59998       486.863007    
   1092.69995       486.627991    
   1092.80005       487.481995    
   1092.90002       488.108002    
   1093.00000       488.149994    
   1093.09998       488.263000    
   1093.19995       486.949005    
   1093.30005       485.558014    
   1093.40002       485.182007    
   1093.50000       485.194000    
   1093.59998       485.433014    
   1093.69995       485.760010    
   1093.80005       486.071014    
   1093.90002       486.350006    
   1094.00000       486.480011    
   1094.09998       486.585999    
   1094.19995       487.467010    
   1094.30005       489.347992    
   1094.40002       491.016998    
   1094.50000       492.503998    
   1094.59998       493.872986    
   1094.69995       493.579010    
   1094.80005       493.868011    
   1094.90002       494.312988    
   1095.00000       494.638000    
   1095.09998       495.747986    
   1095.19995       496.701996    
   1095.30005       497.170990    
   1095.40002       496.596985    
   1095.50000       495.746002    
   1095.59998       495.184998    
   1095.69995       494.434998    
   1095.80005       494.351013    
   1095.90002       494.828003    
   1096.00000       494.088013    
   1096.09998       493.480988    
   1096.19995       493.628998    
   1096.30005       494.743011    
   1096.40002       495.183990    
   1096.50000       494.194000    
   1096.59998       493.802002    
   1096.69995       494.026001    
   1096.80005       495.032013    
   1096.90002       496.372009    
   1097.00000       497.253998    
   1097.09998       497.570007    
   1097.19995       497.786987    
   1097.30005       498.872986    
   1097.40002       499.583008    
   1097.50000       499.571991    
   1097.59998       499.627991    
   1097.69995       499.562988    
   1097.80005       499.929993    
   1097.90002       500.013000    
   1098.00000       499.221985    
   1098.09998       498.181000    
   1098.19995       498.170013    
   1098.30005       498.072998    
   1098.40002       497.579987    
   1098.50000       497.623993    
   1098.59998       498.109985    
   1098.69995       499.838989    
   1098.80005       501.742004    
   1098.90002       503.101990    
   1099.00000       503.203003    
   1099.09998       503.071014    
   1099.19995       503.217987    
   1099.30005       503.217010    
   1099.40002       503.546997    
   1099.50000       504.208008    
   1099.59998       504.653015    
   1099.69995       504.420013    
   1099.80005       504.260986    
   1099.90002       503.877991    
   1100.00000       502.997009    
   1100.09998       502.085999    
   1100.19995       501.881989    
   1100.30005       501.256989    
   1100.40002       500.558014    
   1100.50000       500.750000    
   1100.59998       501.069000    
   1100.69995       500.869995    
   1100.80005       500.207001    
   1100.90002       499.489014    
   1101.00000       498.902008    
   1101.09998       497.984985    
   1101.19995       497.348999    
   1101.30005       497.126007    
   1101.40002       497.186005    
   1101.50000       496.559998    
   1101.59998       496.638000    
   1101.69995       497.097992    
   1101.80005       497.877014    
   1101.90002       498.730988    
   1102.00000       499.161011    
   1102.09998       499.881012    
   1102.19995       500.446991    
   1102.30005       500.595001    
   1102.40002       499.928986    
   1102.50000       498.451996    
   1102.59998       497.455994    
   1102.69995       496.996002    
   1102.80005       496.942993    
   1102.90002       498.156006    
   1103.00000       499.214996    
   1103.09998       499.812988    
   1103.19995       499.460999    
   1103.30005       499.760986    
   1103.40002       500.191010    
   1103.50000       499.855011    
   1103.59998       498.390991    
   1103.69995       496.493011    
   1103.80005       495.722992    
   1103.90002       496.290985    
   1104.00000       496.308990    
   1104.09998       496.335999    
   1104.19995       495.867004    
   1104.30005       494.882996    
   1104.40002       494.351013    
   1104.50000       493.110992    
   1104.59998       492.109985    
   1104.69995       491.298004    
   1104.80005       490.657013    
   1104.90002       490.699005    
   1105.00000       492.005005    
   1105.09998       492.766998    
   1105.19995       492.779999    
   1105.30005       492.096985    
   1105.40002       491.877991    
   1105.50000       492.165009    
   1105.59998       492.712006    
   1105.69995       493.014008    
   1105.80005       492.994995    
   1105.90002       493.329010    
   1106.00000       493.609985    
   1106.09998       494.884003    
   1106.19995       495.734009    
   1106.30005       496.167999    
   1106.40002       496.085999    
   1106.50000       497.020996    
   1106.59998       499.031006    
   1106.69995       500.752014    
   1106.80005       501.773010    
   1106.90002       502.792999    
   1107.00000       503.434998    
   1107.09998       503.735992    
   1107.19995       503.196991    
   1107.30005       502.605988    
   1107.40002       502.519012    
   1107.50000       502.407990    
   1107.59998       501.597992    
   1107.69995       500.467010    
   1107.80005       499.816986    
   1107.90002       499.419006    
   1108.00000       500.311005    
   1108.09998       502.085999    
   1108.19995       503.446991    
   1108.30005       504.765991    
   1108.40002       506.036987    
   1108.50000       506.877991    
   1108.59998       507.277008    
   1108.69995       506.904999    
   1108.80005       505.835999    
   1108.90002       504.862000    
   1109.00000       504.468994    
   1109.09998       503.226013    
   1109.19995       502.631012    
   1109.30005       502.048004    
   1109.40002       501.658997    
   1109.50000       501.970001    
   1109.59998       501.860992    
   1109.69995       499.998993    
   1109.80005       497.464996    
   1109.90002       495.800995    
   1110.00000       495.015991    
   1110.09998       495.144012    
   1110.19995       493.970001    
   1110.30005       493.257996    
   1110.40002       492.782990    
   1110.50000       493.006989    
   1110.59998       493.117004    
   1110.69995       492.135986    
   1110.80005       491.170013    
   1110.90002       489.285004    
   1111.00000       488.627991    
   1111.09998       487.855988    
   1111.19995       487.790985    
   1111.30005       486.605988    
   1111.40002       484.868011    
   1111.50000       484.062012    
   1111.59998       483.868988    
   1111.69995       484.828003    
   1111.80005       485.289001    
   1111.90002       484.877014    
   1112.00000       485.118011    
   1112.09998       485.963013    
   1112.19995       486.031006    
   1112.30005       485.500000    
   1112.40002       485.332001    
   1112.50000       484.872986    
   1112.59998       485.059998    
   1112.69995       485.307007    
   1112.80005       485.308990    
   1112.90002       485.990997    
   1113.00000       487.186005    
   1113.09998       487.941010    
   1113.19995       488.492004    
   1113.30005       489.583008    
   1113.40002       490.695007    
   1113.50000       491.972992    
   1113.59998       493.217010    
   1113.69995       494.511993    
   1113.80005       495.894012    
   1113.90002       496.957001    
   1114.00000       497.845001    
   1114.09998       499.178986    
   1114.19995       499.798004    
   1114.30005       500.436005    
   1114.40002       500.316986    
   1114.50000       500.859009    
   1114.59998       501.518005    
   1114.69995       502.085999    
   1114.80005       501.528015    
   1114.90002       501.015015    
   1115.00000       500.389008    
   1115.09998       499.442993    
   1115.19995       499.359985    
   1115.30005       499.498993    
   1115.40002       499.622986    
   1115.50000       499.825012    
   1115.59998       499.375000    
   1115.69995       499.114014    
   1115.80005       499.045990    
   1115.90002       499.993988    
   1116.00000       500.532990    
   1116.09998       501.359985    
   1116.19995       502.222992    
   1116.30005       501.432007    
   1116.40002       499.609009    
   1116.50000       497.471985    
   1116.59998       495.416992    
   1116.69995       493.221008    
   1116.80005       493.580994    
   1116.90002       493.962006    
   1117.00000       494.369995    
   1117.09998       495.015991    
   1117.19995       495.497986    
   1117.30005       495.156006    
   1117.40002       494.454987    
   1117.50000       494.212006    
   1117.59998       493.897003    
   1117.69995       493.876007    
   1117.80005       493.415985    
   1117.90002       493.311005    
   1118.00000       492.898010    
   1118.09998       492.115997    
   1118.19995       492.273987    
   1118.30005       492.294006    
   1118.40002       492.949005    
   1118.50000       493.342010    
   1118.59998       492.117004    
   1118.69995       490.203003    
   1118.80005       490.233002    
   1118.90002       490.845001    
   1119.00000       491.069000    
   1119.09998       490.963989    
   1119.19995       491.309998    
   1119.30005       492.342010    
   1119.40002       493.891998    
   1119.50000       494.623993    
   1119.59998       495.424011    
   1119.69995       496.928009    
   1119.80005       498.954987    
   1119.90002       501.171997    
   1120.00000       502.045013    
   1120.09998       502.717987    
   1120.19995       503.075012    
   1120.30005       503.029999    
   1120.40002       502.967010    
   1120.50000       503.423004    
   1120.59998       503.769989    
   1120.69995       503.203003    
   1120.80005       503.046997    
   1120.90002       503.911011    
   1121.00000       505.378998    
   1121.09998       506.220001    
   1121.19995       505.816010    
   1121.30005       506.295013    
   1121.40002       507.473999    
   1121.50000       507.744995    
   1121.59998       507.041992    
   1121.69995       505.302002    
   1121.80005       503.425995    
   1121.90002       501.127014    
   1122.00000       499.936005    
   1122.09998       499.433990    
   1122.19995       499.891998    
   1122.30005       499.333008    
   1122.40002       499.666992    
   1122.50000       501.429993    
   1122.59998       502.915009    
   1122.69995       504.973999    
   1122.80005       506.286987    
   1122.90002       507.838013    
   1123.00000       509.359985    
   1123.09998       511.552002    
   1123.19995       512.007996    
   1123.30005       511.165985    
   1123.40002       511.092010    
   1123.50000       511.467987    
   1123.59998       511.839996    
   1123.69995       511.869995    
   1123.80005       511.281006    
   1123.90002       511.285004    
   1124.00000       511.270996    
   1124.09998       511.567993    
   1124.19995       511.462006    
   1124.30005       510.692993    
   1124.40002       510.377014    
   1124.50000       509.911011    
   1124.59998       509.444000    
   1124.69995       508.289001    
   1124.80005       507.843994    
   1124.90002       507.815002    
   1125.00000       506.850006    
   1125.09998       506.053986    
   1125.19995       505.350006    
   1125.30005       505.587006    
   1125.40002       505.359009    
   1125.50000       505.026001    
   1125.59998       504.342010    
   1125.69995       504.744995    
   1125.80005       504.917999    
   1125.90002       503.786987    
   1126.00000       502.378998    
   1126.09998       500.371002    
   1126.19995       498.490997    
   1126.30005       498.109009    
   1126.40002       498.376007    
   1126.50000       499.744995    
   1126.59998       499.622009    
   1126.69995       498.628998    
   1126.80005       497.739014    
   1126.90002       497.411011    
   1127.00000       498.216003    
   1127.09998       499.174988    
   1127.19995       499.768005    
   1127.30005       500.032013    
   1127.40002       501.298004    
   1127.50000       502.772003    
   1127.59998       503.851013    
   1127.69995       505.013000    
   1127.80005       505.240997    
   1127.90002       504.350006    
   1128.00000       505.356995    
   1128.09998       506.976013    
   1128.19995       508.158997    
   1128.30005       508.597992    
   1128.40002       508.575989    
   1128.50000       508.765991    
   1128.59998       508.908997    
   1128.69995       510.481995    
   1128.80005       510.938995    
   1128.90002       510.877014    
   1129.00000       511.463989    
   1129.09998       512.002014    
   1129.19995       512.546997    
   1129.30005       512.377991    
   1129.40002       512.075012    
   1129.50000       511.713013    
   1129.59998       511.936005    
   1129.69995       512.521973    
   1129.80005       512.398987    
   1129.90002       511.593994    
   1130.00000       511.989014    
   1130.09998       513.632996    
   1130.19995       514.593018    
   1130.30005       514.348999    
   1130.40002       513.580017    
   1130.50000       512.737976    
   1130.59998       512.395020    
   1130.69995       512.508972    
   1130.80005       513.114014    
   1130.90002       513.666992    
   1131.00000       513.854980    
   1131.09998       513.364990    
   1131.19995       514.088989    
   1131.30005       515.820984    
   1131.40002       516.786987    
   1131.50000       516.874023    
   1131.59998       518.004028    
   1131.69995       519.388977    
   1131.80005       520.296997    
   1131.90002       521.000977    
   1132.00000       520.749023    
   1132.09998       520.655029    
   1132.19995       520.960999    
   1132.30005       521.197998    
   1132.40002       520.702026    
   1132.50000       519.306030    
   1132.59998       518.331970    
   1132.69995       517.221985    
   1132.80005       516.935974    
   1132.90002       516.473022    
   1133.00000       515.853027    
   1133.09998       515.898010    
   1133.19995       515.690002    
   1133.30005       516.431030    
   1133.40002       516.518982    
   1133.50000       516.211975    
   1133.59998       516.030029    
   1133.69995       514.994019    
   1133.80005       514.031982    
   1133.90002       512.974976    
   1134.00000       511.924988    
   1134.09998       510.717987    
   1134.19995       510.602997    
   1134.30005       510.781006    
   1134.40002       510.243988    
   1134.50000       510.074005    
   1134.59998       509.494995    
   1134.69995       508.593994    
   1134.80005       508.106995    
   1134.90002       507.915009    
   1135.00000       507.510986    
   1135.09998       506.843994    
   1135.19995       506.757996    
   1135.30005       506.114014    
   1135.40002       505.161987    
   1135.50000       504.832001    
   1135.59998       505.100006    
   1135.69995       505.627014    
   1135.80005       505.074005    
   1135.90002       503.881012    
   1136.00000       502.694000    
   1136.09998       501.993011    
   1136.19995       502.052002    
   1136.30005       500.955994    
   1136.40002       499.308990    
   1136.50000       498.381989    
   1136.59998       497.950989    
   1136.69995       498.786011    
   1136.80005       499.769012    
   1136.90002       500.760010    
   1137.00000       501.415985    
   1137.09998       501.921997    
   1137.19995       503.704987    
   1137.30005       506.462006    
   1137.40002       508.421997    
   1137.50000       510.381989    
   1137.59998       512.533997    
   1137.69995       514.869995    
   1137.80005       515.775024    
   1137.90002       514.869995    
   1138.00000       515.247009    
   1138.09998       515.844971    
   1138.19995       516.025024    
   1138.30005       515.586975    
   1138.40002       514.762024    
   1138.50000       514.609009    
   1138.59998       514.835999    
   1138.69995       515.388977    
   1138.80005       515.538025    
   1138.90002       515.653015    
   1139.00000       515.661987    
   1139.09998       517.307983    
   1139.19995       518.099976    
   1139.30005       518.710022    
   1139.40002       518.289978    
   1139.50000       516.882019    
   1139.59998       515.898010    
   1139.69995       514.815002    
   1139.80005       514.710022    
   1139.90002       515.687988    
   1140.00000       515.908020    
   1140.09998       516.075012    
   1140.19995       515.927002    
   1140.30005       515.767029    
   1140.40002       515.752991    
   1140.50000       515.388977    
   1140.59998       515.909973    
   1140.69995       516.148010    
   1140.80005       516.138000    
   1140.90002       516.250977    
   1141.00000       516.130981    
   1141.09998       516.239990    
   1141.19995       516.744995    
   1141.30005       517.021973    
   1141.40002       517.205017    
   1141.50000       517.940979    
   1141.59998       517.473022    
   1141.69995       516.393005    
   1141.80005       515.681030    
   1141.90002       515.271973    
   1142.00000       514.004028    
   1142.09998       513.060974    
   1142.19995       511.785004    
   1142.30005       510.282013    
   1142.40002       509.847992    
   1142.50000       509.671997    
   1142.59998       509.621002
[truncated: 1,350,091 more chars]
