# Supplementary material for: Antibody–nanobody combination increases their neutralizing activity against SARS-CoV-2 and nanobody H11-H4 is effective against Alpha, Kappa and Delta variants
Source: Sci Rep. 2022 Jun 11;12:9701. doi: 10.1038/s41598-022-14263-1 (PMC9188278; doi:10.1038/s41598-022-14263-1)
Supplement: Supplementary file 2 — Supplementary Information 2. [file 41598_2022_14263_MOESM2_ESM.zip › SciRep_data/SMD_data/MUTATION/Binding_affinity/Mu/nout_delta_F_time_H.dat]

#Time (ps)     -delta_F (kcal/mol)
0          0.00061907
0.1        0.00103154
0.2        0.00166093
0.3        0.00168188
0.4        0.00125897
0.5        0.00144665
0.6         0.0020432
0.7        0.00320614
0.8         0.0040711
0.9        0.00553619
1          0.00623357
1.1        0.00590227
1.2         0.0052797
1.3        0.00438112
1.4        0.00437961
1.5        0.00585458
1.6        0.00790401
1.7        0.00875915
1.8        0.00951029
1.9         0.0104938
2           0.0110619
2.1         0.0115273
2.2         0.0125735
2.3          0.014758
2.4         0.0180257
2.5         0.0226554
2.6         0.0258416
2.7          0.029807
2.8         0.0324316
2.9         0.0334223
3           0.0351227
3.1         0.0364761
3.2           0.03658
3.3         0.0400925
3.4          0.043529
3.5         0.0444851
3.6           0.04297
3.7         0.0422787
3.8         0.0436633
3.9         0.0456105
4           0.0422864
4.1         0.0376559
4.2         0.0353986
4.3          0.031856
4.4         0.0311088
4.5         0.0341973
4.6         0.0386419
4.7         0.0413892
4.8         0.0423015
4.9          0.043498
5             0.04361
5.1          0.043556
5.2         0.0422185
5.3         0.0396285
5.4          0.037269
5.5         0.0318225
5.6         0.0271482
5.7         0.0219973
5.8         0.0187456
5.9         0.0132546
6          0.00971462
6.1        0.00949118
6.2        0.00930616
6.3        0.00853125
6.4        0.00756296
6.5        0.00685121
6.6        0.00839465
6.7          0.010942
6.8         0.0120269
6.9         0.0106237
7           0.0105239
7.1         0.0111423
7.2         0.0132273
7.3         0.0149262
7.4         0.0174122
7.5          0.018829
7.6         0.0181789
7.7         0.0160097
7.8         0.0161355
7.9         0.0170935
8           0.0183671
8.1         0.0198959
8.2          0.021323
8.3          0.021103
8.4         0.0196293
8.5         0.0217358
8.6         0.0269441
8.7         0.0331843
8.8         0.0356811
8.9         0.0373082
9           0.0388183
9.1         0.0404535
9.2         0.0437131
9.3         0.0439439
9.4         0.0410237
9.5         0.0393486
9.6         0.0407599
9.7         0.0446775
9.8         0.0471176
9.9         0.0491501
10          0.0494575
10.1        0.0500337
10.2        0.0521381
10.3        0.0550928
10.4        0.0575549
10.5        0.0554772
10.6         0.050804
10.7        0.0459096
10.8        0.0454269
10.9        0.0494956
11          0.0532185
11.1        0.0543627
11.2        0.0510337
11.3        0.0471143
11.4        0.0451913
11.5        0.0454275
11.6        0.0476398
11.7        0.0508264
11.8        0.0534274
11.9        0.0572875
12          0.0605116
12.1        0.0601162
12.2        0.0572633
12.3        0.0512844
12.4        0.0477373
12.5        0.0449837
12.6        0.0429452
12.7        0.0430464
12.8        0.0456212
12.9        0.0472015
13           0.049815
13.1        0.0502276
13.2        0.0495191
13.3        0.0435875
13.4        0.0439755
13.5        0.0447789
13.6         0.044878
13.7        0.0479212
13.8         0.048897
13.9        0.0542535
14          0.0601106
14.1        0.0701998
14.2        0.0774975
14.3        0.0797886
14.4        0.0801356
14.5        0.0775038
14.6        0.0774963
14.7        0.0735103
14.8        0.0695416
14.9        0.0660637
15          0.0627234
15.1         0.062239
15.2        0.0604566
15.3        0.0561641
15.4         0.053709
15.5        0.0525412
15.6        0.0503813
15.7        0.0501514
15.8        0.0487217
15.9        0.0485328
16          0.0448645
16.1        0.0421366
16.2        0.0423719
16.3        0.0413054
16.4        0.0396656
16.5         0.041432
16.6        0.0434532
16.7         0.047161
16.8        0.0484904
16.9        0.0482229
17          0.0516782
17.1        0.0594757
17.2         0.065722
17.3        0.0698367
17.4        0.0718702
17.5        0.0728649
17.6        0.0717747
17.7        0.0718443
17.8        0.0742909
17.9        0.0737019
18          0.0737895
18.1        0.0757385
18.2        0.0754919
18.3        0.0712491
18.4        0.0647361
18.5        0.0592708
18.6         0.056245
18.7        0.0547113
18.8        0.0545857
18.9        0.0545492
19          0.0594946
19.1        0.0719779
19.2        0.0798338
19.3        0.0853475
19.4        0.0866712
19.5        0.0887058
19.6         0.091063
19.7        0.0853697
19.8        0.0773675
19.9        0.0657234
20          0.0621776
20.1        0.0606589
20.2        0.0594085
20.3        0.0589748
20.4        0.0610805
20.5        0.0622927
20.6        0.0627902
20.7        0.0638766
20.8        0.0602756
20.9        0.0544625
21          0.0502133
21.1        0.0434516
21.2        0.0402984
21.3        0.0383193
21.4         0.037074
21.5         0.035545
21.6        0.0370324
21.7        0.0411617
21.8        0.0430189
21.9        0.0443009
22          0.0391022
22.1        0.0303287
22.2         0.024722
22.3         0.022148
22.4        0.0202276
22.5        0.0181598
22.6        0.0162957
22.7        0.0149728
22.8        0.0148004
22.9        0.0170197
23          0.0188707
23.1         0.019875
23.2         0.022741
23.3        0.0280857
23.4        0.0305107
23.5        0.0299711
23.6         0.028699
23.7        0.0293312
23.8        0.0301631
23.9        0.0294835
24          0.0275128
24.1        0.0248029
24.2        0.0234277
24.3        0.0251284
24.4        0.0276381
24.5        0.0306293
24.6        0.0311259
24.7        0.0290019
24.8        0.0278689
24.9        0.0274198
25          0.0287243
25.1        0.0333256
25.2        0.0396325
25.3        0.0456069
25.4        0.0487861
25.5        0.0513272
25.6        0.0534065
25.7        0.0515982
25.8        0.0517231
25.9         0.048559
26          0.0479522
26.1        0.0457384
26.2        0.0414936
26.3        0.0336727
26.4        0.0265617
26.5        0.0211874
26.6        0.0179186
26.7        0.0173312
26.8        0.0182678
26.9        0.0191561
27           0.020196
27.1          0.02107
27.2        0.0204231
27.3        0.0197994
27.4        0.0206722
27.5        0.0213117
27.6         0.020178
27.7        0.0182459
27.8        0.0183015
27.9         0.018581
28          0.0199846
28.1        0.0226003
28.2        0.0280342
28.3        0.0371657
28.4        0.0410287
28.5        0.0455926
28.6        0.0468933
28.7        0.0482394
28.8        0.0498358
28.9        0.0479536
29          0.0467214
29.1        0.0414002
29.2        0.0415048
29.3         0.041385
29.4        0.0458444
29.5        0.0507718
29.6        0.0557579
29.7        0.0583503
29.8        0.0582499
29.9        0.0584239
30          0.0575733
30.1        0.0575143
30.2        0.0504001
30.3        0.0438627
30.4        0.0415048
30.5        0.0369908
30.6        0.0326382
30.7        0.0312481
30.8        0.0302616
30.9        0.0304691
31          0.0286506
31.1        0.0295088
31.2        0.0316623
31.3        0.0336124
31.4        0.0338219
31.5        0.0339218
31.6        0.0344317
31.7        0.0354519
31.8        0.0368245
31.9         0.039141
32          0.0423254
32.1        0.0453055
32.2        0.0447763
32.3        0.0467064
32.4        0.0495565
32.5         0.052361
32.6        0.0529381
32.7        0.0506354
32.8        0.0445718
32.9        0.0379069
33          0.0334678
33.1         0.029354
33.2        0.0258819
33.3        0.0215021
33.4        0.0178277
33.5        0.0134962
33.6        0.0108619
33.7       0.00982616
33.8       0.00821293
33.9       0.00627442
34          0.0044602
34.1       0.00409696
34.2       0.00479692
34.3       0.00589603
34.4       0.00607196
34.5       0.00425914
34.6       0.00308565
34.7        0.0037536
34.8       0.00450994
34.9        0.0042377
35         0.00389245
35.1       0.00355374
35.2       0.00378298
35.3       0.00367487
35.4       0.00450888
35.5       0.00658089
35.6        0.0094231
35.7        0.0125637
35.8        0.0140172
35.9        0.0139617
36          0.0165379
36.1        0.0195995
36.2        0.0224107
36.3        0.0232859
36.4        0.0247145
36.5         0.025039
36.6        0.0244474
36.7        0.0230512
36.8        0.0201717
36.9        0.0184722
37          0.0175395
37.1        0.0183698
37.2        0.0208789
37.3        0.0232475
37.4        0.0253253
37.5        0.0280299
37.6        0.0300383
37.7        0.0316497
37.8         0.034403
37.9         0.039895
38          0.0432313
38.1        0.0438616
38.2        0.0425497
38.3        0.0406404
38.4        0.0371685
38.5        0.0321177
38.6        0.0307502
38.7        0.0310855
38.8        0.0312976
38.9        0.0319208
39          0.0322964
39.1        0.0361733
39.2        0.0379474
39.3        0.0384156
39.4        0.0356458
39.5        0.0313903
39.6        0.0284194
39.7        0.0291896
39.8        0.0291957
39.9        0.0295961
40          0.0297685
40.1        0.0272332
40.2        0.0254742
40.3        0.0242889
40.4        0.0250786
40.5        0.0277452
40.6        0.0279639
40.7        0.0247875
40.8        0.0226976
40.9        0.0225483
41          0.0210321
41.1        0.0200096
41.2         0.019128
41.3        0.0204969
41.4        0.0226376
41.5        0.0254927
41.6        0.0292749
41.7        0.0291584
41.8        0.0269785
41.9        0.0253808
42           0.025865
42.1        0.0237062
42.2        0.0208255
42.3        0.0161458
42.4        0.0142926
42.5        0.0147789
42.6          0.01406
42.7        0.0135616
42.8        0.0122868
42.9        0.0118356
43          0.0129556
43.1        0.0127492
43.2        0.0131906
43.3        0.0132208
43.4        0.0121911
43.5         0.010506
43.6        0.0107114
43.7       0.00986605
43.8       0.00958482
43.9        0.0118577
44           0.013456
44.1         0.016273
44.2        0.0170134
44.3        0.0153341
44.4        0.0124411
44.5       0.00954285
44.6       0.00789913
44.7       0.00719072
44.8       0.00654847
44.9       0.00624389
45         0.00777056
45.1        0.0106066
45.2        0.0115365
45.3         0.013487
45.4        0.0154473
45.5        0.0180835
45.6        0.0201861
45.7        0.0207765
45.8        0.0184235
45.9        0.0156437
46          0.0152586
46.1        0.0142129
46.2        0.0139272
46.3        0.0137464
46.4        0.0153353
46.5        0.0173875
46.6        0.0178478
46.7        0.0195575
46.8        0.0202961
46.9        0.0234288
47          0.0238288
47.1        0.0217832
47.2        0.0218847
47.3        0.0221265
47.4        0.0212112
47.5        0.0182078
47.6        0.0171362
47.7        0.0173272
47.8        0.0184713
47.9        0.0204547
48          0.0207709
48.1        0.0222212
48.2        0.0230016
48.3        0.0246646
48.4        0.0270975
48.5        0.0313303
48.6        0.0289704
48.7        0.0256293
48.8        0.0268069
48.9        0.0300854
49          0.0340818
49.1        0.0377907
49.2        0.0391287
49.3        0.0399618
49.4        0.0401885
49.5        0.0398493
49.6        0.0396663
49.7        0.0387363
49.8        0.0354889
49.9        0.0315767
50          0.0299716
50.1         0.029167
50.2        0.0305295
50.3        0.0347095
50.4        0.0379484
50.5        0.0407738
50.6        0.0404549
50.7        0.0369536
50.8        0.0336896
50.9         0.032151
51          0.0350167
51.1        0.0403615
51.2         0.042832
51.3        0.0443863
51.4        0.0452497
51.5         0.045204
51.6        0.0418628
51.7        0.0405559
51.8        0.0429333
51.9        0.0480154
52          0.0512217
52.1        0.0484711
52.2        0.0469094
52.3        0.0450341
52.4        0.0458774
52.5        0.0483697
52.6        0.0501396
52.7        0.0531337
52.8        0.0538768
52.9         0.050931
53          0.0482839
53.1        0.0428544
53.2        0.0382694
53.3        0.0349191
53.4        0.0325104
53.5        0.0335417
53.6        0.0361855
53.7        0.0385761
53.8        0.0435977
53.9        0.0449037
54          0.0442501
54.1        0.0462616
54.2        0.0458018
54.3        0.0470622
54.4        0.0476535
54.5        0.0492736
54.6        0.0511283
54.7        0.0509189
54.8        0.0503276
54.9         0.052735
55          0.0587232
55.1        0.0705794
55.2        0.0843757
55.3        0.0882429
55.4        0.0894879
55.5        0.0952258
55.6        0.0995211
55.7         0.101635
55.8        0.0988269
55.9        0.0989971
56          0.0949114
56.1        0.0862507
56.2        0.0773505
56.3        0.0696108
56.4        0.0724554
56.5        0.0828703
56.6        0.0832397
56.7        0.0814806
56.8        0.0879568
56.9        0.0955449
57          0.0987957
57.1        0.0977665
57.2        0.0964443
57.3        0.0953145
57.4         0.100249
57.5         0.106194
57.6          0.11183
57.7         0.109526
57.8         0.102392
57.9         0.100228
58           0.102331
58.1         0.104937
58.2         0.105372
58.3         0.105735
58.4         0.105662
58.5        0.0996347
58.6        0.0950516
58.7        0.0926896
58.8        0.0927508
58.9         0.100239
59           0.108557
59.1         0.115102
59.2         0.122435
59.3         0.128104
59.4         0.130807
59.5         0.119217
59.6         0.105989
59.7        0.0981985
59.8         0.103013
59.9         0.109272
60           0.110548
60.1         0.111108
60.2         0.114445
60.3         0.119029
60.4         0.119459
60.5         0.114289
60.6          0.10561
60.7        0.0993196
60.8        0.0932645
60.9        0.0841796
61          0.0846071
61.1        0.0877877
61.2        0.0865536
61.3        0.0875183
61.4        0.0897275
61.5        0.0942177
61.6        0.0974065
61.7        0.0990381
61.8        0.0965051
61.9        0.0980127
62          0.0981855
62.1        0.0917393
62.2        0.0841127
62.3        0.0813447
62.4        0.0847532
62.5        0.0857237
62.6        0.0888255
62.7        0.0948586
62.8         0.102785
62.9         0.109612
63           0.114016
63.1          0.11775
63.2         0.114766
63.3          0.10952
63.4         0.103107
63.5        0.0965019
63.6        0.0900589
63.7        0.0800262
63.8        0.0744924
63.9        0.0712272
64          0.0679397
64.1        0.0655268
64.2        0.0643702
64.3         0.067052
64.4        0.0670344
64.5        0.0633066
64.6        0.0645635
64.7         0.069918
64.8        0.0722876
64.9        0.0684735
65          0.0656364
65.1        0.0644985
65.2        0.0671165
65.3        0.0708886
65.4        0.0742169
65.5         0.081645
65.6        0.0801587
65.7        0.0754631
65.8        0.0705064
65.9        0.0722007
66          0.0736706
66.1        0.0777263
66.2         0.082581
66.3        0.0935035
66.4         0.102581
66.5         0.112954
66.6         0.127086
66.7         0.138757
66.8         0.144298
66.9          0.15091
67            0.15092
67.1         0.148862
67.2         0.149911
67.3         0.155934
67.4         0.160371
67.5         0.163656
67.6          0.16445
67.7         0.161771
67.8         0.164106
67.9         0.165603
68            0.16042
68.1          0.15239
68.2         0.144475
68.3         0.133958
68.4         0.126509
68.5         0.123728
68.6         0.118875
68.7         0.113118
68.8         0.107491
68.9        0.0965786
69          0.0924428
69.1        0.0904955
69.2        0.0893861
69.3        0.0868272
69.4        0.0871896
69.5        0.0904353
69.6        0.0985041
69.7         0.104157
69.8         0.109055
69.9         0.116662
70           0.125359
70.1          0.13206
70.2         0.140492
70.3         0.142378
70.4          0.13668
70.5         0.125794
70.6         0.118205
70.7          0.11648
70.8         0.115464
70.9           0.1086
71             0.1085
71.1         0.107948
71.2         0.102328
71.3        0.0986219
71.4         0.101328
71.5         0.112312
71.6          0.11846
71.7         0.127183
71.8         0.128026
71.9         0.126532
72           0.129606
72.1          0.13488
72.2         0.133916
72.3         0.126996
72.4         0.128095
72.5          0.13415
72.6         0.143485
72.7         0.143659
72.8         0.145883
72.9         0.153248
73           0.152934
73.1         0.159067
73.2         0.163817
73.3         0.158844
73.4         0.152276
73.5         0.149704
73.6         0.155258
73.7         0.164412
73.8         0.168704
73.9         0.170919
74           0.163647
74.1         0.157313
74.2         0.154014
74.3         0.145202
74.4         0.133035
74.5         0.128687
74.6         0.125361
74.7         0.129748
74.8         0.132251
74.9          0.13288
75           0.125129
75.1         0.115815
75.2         0.111252
75.3         0.106865
75.4         0.104786
75.5         0.105921
75.6         0.111943
75.7         0.119365
75.8         0.114277
75.9         0.112353
76           0.106976
76.1          0.10773
76.2         0.108835
76.3          0.11452
76.4         0.117188
76.5         0.111789
76.6          0.10507
76.7        0.0974493
76.8         0.093739
76.9        0.0933712
77          0.0967477
77.1         0.105738
77.2         0.112256
77.3         0.114209
77.4          0.11869
77.5         0.128314
77.6         0.134717
77.7         0.140367
77.8           0.1435
77.9         0.145318
78           0.154765
78.1         0.167567
78.2         0.175253
78.3         0.171386
78.4         0.159994
78.5         0.152284
78.6         0.155732
78.7         0.167908
78.8          0.17834
78.9         0.184839
79           0.182183
79.1         0.174064
79.2         0.169239
79.3         0.158083
79.4         0.153949
79.5         0.157195
79.6         0.157366
79.7         0.155512
79.8         0.152123
79.9         0.143709
80           0.140272
80.1         0.139239
80.2         0.143734
80.3         0.153481
80.4          0.16227
80.5         0.176876
80.6           0.1869
80.7          0.19022
80.8         0.185496
80.9         0.180527
81           0.185127
81.1         0.185026
81.2         0.192073
81.3         0.200532
81.4         0.206724
81.5         0.211052
81.6         0.206692
81.7         0.200501
81.8         0.195891
81.9         0.200056
82           0.200894
82.1         0.195492
82.2         0.192966
82.3         0.197575
82.4         0.186352
82.5          0.17381
82.6          0.17153
82.7         0.169372
82.8         0.170394
82.9         0.173511
83           0.175644
83.1         0.181335
83.2         0.184351
83.3         0.183564
83.4         0.181955
83.5         0.176749
83.6         0.166148
83.7         0.158112
83.8         0.151107
83.9         0.146422
84           0.137406
84.1         0.134151
84.2         0.132722
84.3         0.121835
84.4         0.109496
84.5          0.10287
84.6        0.0933158
84.7        0.0862376
84.8        0.0879492
84.9        0.0932863
85          0.0981389
85.1          0.10121
85.2        0.0999357
85.3         0.101489
85.4         0.109627
85.5         0.121298
85.6         0.127466
85.7         0.135568
85.8         0.138106
85.9         0.140464
86           0.143435
86.1         0.146742
86.2         0.142334
86.3         0.136009
86.4         0.139378
86.5         0.146805
86.6         0.153982
86.7         0.151545
86.8         0.144794
86.9         0.140813
87           0.145944
87.1         0.156342
87.2         0.160161
87.3          0.16094
87.4         0.160374
87.5         0.167904
87.6          0.17127
87.7         0.173364
87.8         0.180188
87.9         0.174523
88           0.177382
88.1         0.188407
88.2         0.200156
88.3         0.212331
88.4         0.216701
88.5         0.213971
88.6         0.204473
88.7         0.191499
88.8         0.178999
88.9         0.171214
89           0.159868
89.1         0.149398
89.2         0.135889
89.3         0.122649
89.4         0.112049
89.5         0.110394
89.6         0.105505
89.7        0.0958558
89.8        0.0812531
89.9        0.0751923
90          0.0797977
90.1        0.0834024
90.2        0.0864511
90.3        0.0921086
90.4        0.0944093
90.5         0.100323
90.6         0.107539
90.7         0.103391
90.8        0.0972283
90.9        0.0919709
91          0.0896359
91.1        0.0881391
91.2         0.085173
91.3        0.0838366
91.4        0.0871666
91.5        0.0909188
91.6        0.0892445
91.7        0.0881145
91.8        0.0924422
91.9        0.0986869
92           0.109037
92.1         0.119265
92.2         0.125047
92.3         0.125951
92.4         0.123629
92.5         0.124922
92.6         0.125015
92.7         0.124197
92.8         0.125323
92.9         0.126892
93           0.129263
93.1         0.134751
93.2          0.13367
93.3         0.124321
93.4         0.122351
93.5         0.125922
93.6         0.131578
93.7         0.135126
93.8         0.140379
93.9          0.13725
94           0.142177
94.1         0.151555
94.2         0.155672
94.3         0.161098
94.4         0.163795
94.5         0.162891
94.6         0.157472
94.7         0.153557
94.8         0.152289
94.9         0.151259
95           0.150547
95.1          0.15707
95.2         0.164889
95.3         0.171306
95.4         0.177384
95.5         0.188937
95.6         0.196305
95.7         0.191795
95.8         0.185892
95.9         0.183188
96           0.177503
96.1         0.168515
96.2         0.156309
96.3         0.146199
96.4         0.140535
96.5         0.140052
96.6         0.147632
96.7         0.158409
96.8         0.166504
96.9         0.172761
97           0.168798
97.1          0.17416
97.2         0.179008
97.3         0.183122
97.4         0.183678
97.5         0.184531
97.6         0.185485
97.7         0.194528
97.8         0.207989
97.9         0.224425
98           0.238942
98.1         0.252556
98.2         0.263258
98.3         0.265401
98.4         0.266959
98.5         0.274075
98.6         0.266324
98.7         0.257144
98.8         0.254046
98.9         0.251705
99            0.26337
99.1         0.270455
99.2         0.272505
99.3         0.276172
99.4         0.267172
99.5         0.270939
99.6         0.280198
99.7          0.29692
99.8         0.313021
99.9         0.334298
100          0.349179
100.1        0.344443
100.2        0.348406
100.3        0.353555
100.4        0.373882
100.5        0.406383
100.6        0.441839
100.7        0.473454
100.8         0.48142
100.9        0.494901
101           0.49585
101.1         0.47522
101.2        0.458277
101.3        0.447401
101.4        0.471767
101.5        0.494419
101.6        0.507347
101.7        0.505348
101.8         0.49096
101.9        0.469099
102           0.45609
102.1        0.435002
102.2        0.425205
102.3        0.427038
102.4        0.415426
102.5        0.387035
102.6        0.370392
102.7        0.358736
102.8        0.353165
102.9        0.335043
103          0.329075
103.1        0.327815
103.2        0.336283
103.3        0.341045
103.4        0.338173
103.5        0.335114
103.6        0.335311
103.7        0.334744
103.8        0.334624
103.9        0.339667
104          0.335504
104.1        0.330854
104.2        0.328773
104.3        0.333591
104.4         0.34261
104.5         0.34861
104.6        0.351853
104.7        0.357361
104.8        0.368956
104.9        0.388954
105          0.393075
105.1        0.386717
105.2        0.380033
105.3        0.373439
105.4        0.376822
105.5        0.381343
105.6        0.388596
105.7        0.384267
105.8        0.378308
105.9        0.393779
106          0.416075
106.1        0.432629
106.2        0.441666
106.3        0.432186
106.4        0.424579
106.5        0.423439
106.6        0.416266
106.7        0.395379
106.8        0.379304
106.9        0.385449
107          0.396038
107.1        0.386403
107.2        0.390843
107.3        0.423322
107.4         0.43768
107.5        0.418329
107.6        0.380389
107.7        0.355426
107.8        0.343297
107.9        0.338852
108          0.317247
108.1        0.295357
108.2        0.273478
108.3        0.253758
108.4        0.243418
108.5        0.236486
108.6        0.233707
108.7        0.224464
108.8        0.223258
108.9        0.226085
109          0.223612
109.1        0.231523
109.2        0.238989
109.3         0.23101
109.4        0.230275
109.5        0.229742
109.6        0.231614
109.7        0.231445
109.8        0.228475
109.9        0.229737
110          0.237193
110.1        0.260647
110.2        0.283781
110.3        0.295035
110.4        0.289503
110.5        0.285253
110.6        0.287698
110.7        0.282453
110.8        0.280553
110.9        0.277227
111          0.275151
111.1        0.279927
111.2        0.290892
111.3        0.307845
111.4         0.32911
111.5        0.344348
111.6        0.374062
111.7        0.403702
111.8        0.421195
111.9        0.419619
112          0.415976
112.1        0.404743
112.2        0.390214
112.3        0.383886
112.4        0.392564
112.5        0.422295
112.6        0.446219
112.7        0.462022
112.8        0.471123
112.9        0.459899
113           0.44834
113.1        0.438198
113.2        0.439436
113.3        0.441203
113.4        0.416269
113.5        0.396883
113.6        0.384208
113.7        0.373462
113.8        0.354151
113.9        0.346488
114          0.346765
114.1        0.349855
114.2        0.349971
114.3        0.350582
114.4        0.349528
114.5        0.357979
114.6        0.351919
114.7        0.347708
114.8        0.340151
114.9        0.330007
115          0.327367
115.1         0.33029
115.2        0.336527
115.3        0.345195
115.4        0.343959
115.5         0.33813
115.6        0.334201
115.7        0.342797
115.8        0.360676
115.9        0.379346
116          0.395051
116.1         0.41081
116.2        0.421957
116.3        0.422016
116.4        0.431642
116.5        0.457041
116.6        0.458341
116.7        0.451853
116.8        0.440926
116.9        0.419935
117          0.403546
117.1        0.406682
117.2        0.407238
117.3        0.413726
117.4         0.40979
117.5        0.398904
117.6        0.387877
117.7        0.379336
117.8        0.375708
117.9        0.361321
118          0.342389
118.1        0.319852
118.2        0.318272
118.3        0.325191
118.4        0.333824
118.5        0.335754
118.6        0.332228
118.7        0.330397
118.8         0.33325
118.9        0.349268
119          0.360712
119.1        0.356477
119.2        0.335786
119.3        0.314444
119.4        0.304458
119.5         0.30344
119.6         0.30574
119.7        0.309831
119.8        0.311078
119.9        0.312421
120          0.306382
120.1        0.301524
120.2        0.300807
120.3        0.300342
120.4        0.295299
120.5        0.289539
120.6        0.295079
120.7         0.31761
120.8        0.331045
120.9        0.326571
121          0.313067
121.1        0.304564
121.2        0.299878
121.3        0.285423
121.4        0.273898
121.5        0.253808
121.6         0.24321
121.7        0.236987
121.8        0.235867
121.9        0.242702
122          0.248814
122.1        0.260851
122.2        0.264576
122.3        0.277257
122.4        0.293633
122.5        0.319335
122.6        0.340929
122.7        0.354654
122.8        0.356535
122.9         0.34466
123          0.351592
123.1        0.376565
123.2        0.389598
123.3        0.387115
123.4        0.379228
123.5        0.374778
123.6        0.383021
123.7         0.40175
123.8        0.423656
123.9        0.434711
124          0.422472
124.1        0.393404
124.2        0.373349
124.3          0.3644
124.4        0.361008
124.5         0.36016
124.6         0.36909
124.7        0.378202
124.8        0.388056
124.9        0.397169
125          0.393092
125.1        0.406972
125.2        0.436298
125.3        0.437893
125.4        0.429399
125.5         0.41924
125.6        0.399203
125.7        0.374097
125.8        0.368409
125.9        0.366983
126           0.36503
126.1        0.357131
126.2        0.350055
126.3        0.349791
126.4        0.348334
126.5        0.345709
126.6        0.346508
126.7        0.342344
126.8        0.334354
126.9        0.333851
127           0.34108
127.1        0.334404
127.2        0.326821
127.3        0.327357
127.4        0.321463
127.5        0.312499
127.6        0.312653
127.7        0.315941
127.8        0.321698
127.9        0.319023
128          0.320673
128.1        0.324282
128.2        0.328618
128.3        0.338993
128.4         0.36227
128.5        0.376291
128.6        0.388359
128.7        0.415354
128.8        0.423299
128.9        0.424477
129           0.43394
129.1         0.44751
129.2        0.459351
129.3        0.466064
129.4         0.47551
129.5        0.481171
129.6        0.495958
129.7        0.518692
129.8        0.536624
129.9        0.557865
130          0.580315
130.1         0.57502
130.2        0.552326
130.3        0.524107
130.4        0.513358
130.5        0.525081
130.6        0.525862
130.7        0.515521
130.8        0.494836
130.9        0.469262
131          0.447135
131.1        0.422329
131.2         0.41504
131.3        0.423798
131.4        0.443973
131.5        0.460574
131.6        0.460002
131.7        0.456185
131.8        0.460285
131.9        0.466156
132          0.472431
132.1        0.491446
132.2        0.513038
132.3        0.528402
132.4        0.539574
132.5        0.539927
132.6        0.526128
132.7        0.525132
132.8         0.51798
132.9         0.51393
133          0.519404
133.1        0.517161
133.2        0.518219
133.3        0.515802
133.4        0.494313
133.5        0.471391
133.6        0.457355
133.7        0.444986
133.8        0.442547
133.9        0.451393
134          0.465734
134.1        0.486515
134.2        0.472991
134.3        0.452367
134.4        0.433662
134.5        0.422818
134.6        0.425384
134.7        0.437329
134.8        0.443974
134.9        0.427715
135          0.408096
135.1        0.397729
135.2        0.389038
135.3        0.378854
135.4        0.357351
135.5        0.350868
135.6        0.335101
135.7        0.309036
135.8        0.305389
135.9        0.304648
136          0.302044
136.1        0.295391
136.2        0.294822
136.3        0.318434
136.4        0.342209
136.5        0.359437
136.6        0.358233
136.7        0.362922
136.8        0.369602
136.9        0.392491
137          0.414227
137.1        0.425505
137.2         0.41001
137.3        0.386377
137.4        0.373951
137.5        0.366916
137.6        0.369982
137.7        0.383749
137.8        0.409093
137.9        0.419784
138          0.412542
138.1        0.403796
138.2        0.384804
138.3        0.377724
138.4        0.383171
138.5        0.400942
138.6        0.415791
138.7        0.419024
138.8        0.416945
138.9        0.410707
139          0.410757
139.1        0.414949
139.2        0.430755
139.3        0.443045
139.4        0.458189
139.5        0.467779
139.6         0.46505
139.7        0.465774
139.8        0.482556
139.9        0.496796
140          0.493442
140.1        0.475371
140.2        0.465937
140.3        0.471951
140.4        0.477707
140.5        0.471287
140.6        0.474276
140.7        0.500111
140.8        0.520111
140.9        0.517288
141          0.514312
141.1        0.519879
141.2        0.517046
141.3         0.50257
141.4        0.493727
141.5        0.496097
141.6        0.499958
141.7        0.517046
141.8        0.540735
141.9         0.54686
142          0.554594
142.1        0.551561
142.2        0.548688
142.3         0.55066
142.4        0.564321
142.5        0.600388
142.6        0.628973
142.7        0.634908
142.8        0.618622
142.9        0.585182
143          0.569661
143.1        0.551861
143.2         0.53633
143.3        0.519565
143.4         0.52676
143.5        0.549144
143.6        0.558509
143.7         0.54893
143.8        0.534965
143.9        0.531006
144          0.536287
144.1        0.538464
144.2        0.532663
144.3        0.526985
144.4        0.531964
144.5        0.538514
144.6        0.539503
144.7        0.538558
144.8        0.535902
144.9        0.522886
145          0.527097
145.1        0.535474
145.2         0.55556
145.3        0.570245
145.4        0.582113
145.5        0.578187
145.6         0.57079
145.7        0.585485
145.8        0.602509
145.9         0.61711
146          0.629944
146.1        0.643143
146.2        0.663029
146.3        0.674317
146.4        0.677679
146.5        0.678991
146.6        0.669978
146.7        0.644337
146.8        0.624984
146.9        0.601866
147          0.577244
147.1        0.553166
147.2        0.529422
147.3        0.514291
147.4           0.504
147.5         0.50239
147.6        0.509606
147.7        0.525068
147.8        0.524411
147.9        0.509695
148          0.498455
148.1        0.485354
148.2        0.483782
148.3        0.504047
148.4        0.520227
148.5         0.53898
148.6        0.534049
148.7        0.522936
148.8        0.517534
148.9        0.519911
149          0.541116
149.1        0.562626
149.2        0.582512
149.3        0.572032
149.4        0.579378
149.5        0.603554
149.6        0.636096
149.7        0.665723
149.8        0.666223
149.9        0.671518
150          0.691038
150.1        0.695244
150.2        0.704571
150.3        0.700319
150.4        0.695654
150.5        0.693111
150.6        0.707118
150.7        0.715199
150.8        0.718725
150.9        0.711413
151          0.729078
151.1        0.766433
151.2        0.797635
151.3        0.836594
151.4        0.873887
151.5         0.90251
151.6        0.908916
151.7        0.908908
151.8        0.901129
151.9        0.876501
152          0.840951
152.1        0.824459
152.2        0.807249
152.3        0.809309
152.4        0.817774
152.5        0.842489
152.6         0.87634
152.7        0.899159
152.8        0.894669
152.9        0.863851
153           0.88098
153.1        0.905699
153.2        0.917075
153.3        0.906284
153.4        0.919275
153.5        0.944624
153.6        0.967134
153.7        0.981944
153.8        0.978507
153.9        0.973914
154          0.961977
154.1        0.936763
154.2        0.940857
154.3        0.951881
154.4        0.966453
154.5         0.94381
154.6        0.925599
154.7        0.902873
154.8        0.905306
154.9        0.918997
155          0.912122
155.1        0.915405
155.2        0.935295
155.3        0.945528
155.4        0.946074
155.5        0.908524
155.6        0.895688
155.7        0.900465
155.8        0.906983
155.9        0.893826
156           0.88778
156.1        0.901301
156.2        0.901167
156.3        0.890519
156.4        0.852998
156.5        0.817287
156.6        0.782842
156.7        0.746535
156.8        0.727716
156.9        0.742549
157          0.753917
157.1         0.73684
157.2        0.725154
157.3        0.714217
157.4        0.712403
157.5        0.699251
157.6        0.687413
157.7        0.685639
157.8        0.682813
157.9        0.672446
158          0.678204
158.1        0.684261
158.2        0.701412
158.3        0.740466
158.4        0.746023
158.5        0.721739
158.6        0.704105
158.7        0.678923
158.8        0.665946
158.9        0.659927
159          0.652448
159.1        0.640338
159.2        0.616357
159.3        0.611448
159.4        0.621172
159.5        0.647637
159.6        0.656399
159.7        0.636945
159.8        0.611127
159.9        0.600737
160          0.617082
160.1        0.638262
160.2        0.667334
160.3        0.683478
160.4        0.688009
160.5        0.687343
160.6        0.702527
160.7        0.735946
160.8        0.772211
160.9        0.801406
161          0.828083
161.1        0.859633
161.2        0.904646
161.3        0.953355
161.4        0.962196
161.5        0.947838
161.6        0.945805
161.7        0.931585
161.8        0.916068
161.9        0.908845
162          0.938543
162.1         0.97393
162.2        0.961105
162.3        0.923294
162.4        0.906169
162.5          0.9186
162.6        0.939789
162.7        0.937442
162.8        0.927842
162.9        0.911868
163          0.898447
163.1        0.878072
163.2        0.860136
163.3        0.837083
163.4        0.838813
163.5        0.840372
163.6        0.845078
163.7        0.843803
163.8        0.841034
163.9        0.836709
164            0.8482
164.1        0.910698
164.2        0.961646
164.3         0.98546
164.4        0.993626
164.5        0.984299
164.6        0.985295
164.7        0.991473
164.8        0.987328
164.9        0.962317
165          0.965847
165.1         0.99169
165.2         1.01997
165.3         1.03312
165.4         1.04149
165.5          1.0574
165.6         1.07178
165.7         1.08231
165.8         1.05582
165.9          1.0024
166          0.974275
166.1        0.978985
166.2        0.974417
166.3        0.986736
166.4        0.997095
166.5        0.988315
166.6        0.963396
166.7        0.934091
166.8        0.929956
166.9        0.933356
167          0.938979
167.1        0.921198
167.2        0.890091
167.3         0.86957
167.4        0.851673
167.5        0.824298
167.6        0.820097
167.7        0.817503
167.8        0.811367
167.9        0.802434
168          0.788368
168.1        0.779298
168.2         0.78251
168.3        0.770126
168.4        0.766089
168.5        0.774397
168.6        0.762259
168.7        0.745512
168.8        0.745206
168.9        0.754516
169          0.747026
169.1        0.724736
169.2        0.716864
169.3        0.738813
169.4        0.741424
169.5          0.7365
169.6        0.731801
169.7        0.724181
169.8        0.705956
169.9        0.689252
170          0.688393
170.1        0.713517
170.2        0.737504
170.3        0.750513
170.4        0.756947
170.5        0.760221
170.6        0.775691
170.7        0.808404
170.8        0.844554
170.9        0.903941
171          0.923506
171.1        0.925557
171.2        0.919572
171.3        0.909985
171.4        0.911393
171.5        0.928099
171.6         0.94788
171.7        0.940949
171.8        0.927928
171.9        0.899701
172          0.893093
172.1        0.888429
172.2         0.88387
172.3        0.895703
172.4        0.899491
172.5        0.883227
172.6        0.890395
172.7        0.906693
172.8        0.913745
172.9        0.930931
173          0.934691
173.1        0.928929
173.2        0.921103
173.3        0.902968
173.4         0.89545
173.5        0.872731
173.6        0.849576
173.7        0.831469
173.8        0.831789
173.9        0.822895
174          0.809669
174.1        0.806207
174.2        0.819987
174.3         0.83545
174.4        0.844404
174.5         0.85673
174.6        0.865901
174.7         0.87535
174.8        0.899297
174.9        0.920676
175          0.934521
175.1        0.937566
175.2        0.916095
175.3        0.879872
175.4        0.863638
175.5        0.850543
175.6        0.851125
175.7        0.873387
175.8        0.879155
175.9        0.869004
176          0.878179
176.1        0.876074
176.2        0.875915
176.3        0.860486
176.4        0.855726
176.5         0.88046
176.6        0.901929
176.7        0.916111
176.8        0.919486
176.9         0.90676
177          0.892371
177.1         0.86462
177.2        0.841373
177.3        0.818321
177.4        0.808129
177.5        0.810256
177.6        0.822051
177.7        0.821648
177.8        0.797886
177.9        0.784417
178          0.771861
178.1        0.782209
178.2        0.780475
178.3         0.78535
178.4        0.785485
178.5        0.786466
178.6        0.776806
178.7        0.762141
178.8        0.767392
178.9        0.790154
179          0.822034
179.1        0.854959
179.2        0.884217
179.3        0.914275
179.4        0.928266
179.5        0.937773
179.6        0.935518
179.7         0.92422
179.8        0.911779
179.9        0.896973
180          0.905357
180.1        0.911523
180.2        0.908024
180.3        0.887342
180.4        0.889283
180.5         0.90535
180.6        0.916709
180.7        0.920974
180.8        0.893847
180.9        0.888807
181          0.911629
181.1        0.946715
181.2        0.978932
181.3        0.988485
181.4        0.967498
181.5        0.941696
181.6        0.950253
181.7        0.979887
181.8        0.991643
181.9        0.980696
182            0.9705
182.1        0.960556
182.2        0.962315
182.3        0.979818
182.4        0.987769
182.5        0.995254
182.6         0.99623
182.7        0.977364
182.8        0.971995
182.9          0.9937
183           1.01699
183.1         1.02351
183.2          1.0214
183.3         1.04422
183.4          1.1002
183.5         1.14498
183.6         1.13913
183.7         1.12005
183.8         1.11587
183.9         1.12385
184           1.11222
184.1         1.10633
184.2          1.0933
184.3          1.0681
184.4         1.03511
184.5        0.993056
184.6        0.948106
184.7        0.911467
184.8        0.903514
184.9        0.938573
185          0.984387
185.1         1.03953
185.2         1.05536
185.3         1.03662
185.4        0.994862
185.5        0.982317
185.6        0.969025
185.7        0.917366
185.8        0.863205
185.9        0.812501
186          0.789981
186.1        0.799972
186.2        0.818285
186.3        0.837924
186.4        0.836815
186.5        0.849171
186.6        0.875497
186.7        0.904968
186.8        0.922989
186.9        0.947693
187          0.981961
187.1         1.01883
187.2         1.05109
187.3         1.06599
187.4         1.07222
187.5         1.08516
187.6         1.11564
187.7         1.14839
187.8         1.15659
187.9         1.13738
188           1.13736
188.1          1.1588
188.2         1.13198
188.3         1.09375
188.4         1.08475
188.5         1.07147
188.6         1.06933
188.7         1.11479
188.8          1.1683
188.9         1.18802
189           1.19556
189.1         1.21157
189.2         1.24118
189.3         1.27066
189.4          1.3007
189.5         1.31855
189.6         1.32708
189.7         1.34383
189.8         1.33242
189.9         1.32217
190           1.31078
190.1          1.3312
190.2         1.41032
190.3          1.4755
190.4         1.50798
190.5         1.50691
190.6         1.57784
190.7         1.63049
190.8         1.63245
190.9         1.63895
191           1.65049
191.1         1.72135
191.2         1.75041
191.3         1.76781
191.4         1.76568
191.5         1.75502
191.6         1.71823
191.7          1.6983
191.8         1.66034
191.9         1.60102
192           1.56528
192.1         1.54011
192.2         1.52838
192.3         1.52465
192.4         1.49681
192.5         1.44581
192.6         1.39992
192.7         1.38509
192.8         1.37297
192.9         1.39393
193            1.4377
193.1         1.52233
193.2         1.56461
193.3         1.56124
193.4          1.5246
193.5         1.49676
193.6         1.45269
193.7         1.39983
193.8         1.37355
193.9         1.35319
194           1.34056
194.1         1.32953
194.2         1.30674
194.3         1.31654
194.4         1.34659
194.5         1.38122
194.6         1.41786
194.7         1.44652
194.8         1.46476
194.9         1.49001
195           1.49504
195.1          1.4899
195.2         1.45304
195.3         1.41832
195.4         1.39119
195.5         1.35605
195.6         1.33014
195.7         1.29715
195.8         1.28637
195.9         1.32042
196            1.3168
196.1          1.2756
196.2         1.22353
196.3         1.16889
196.4         1.12458
196.5         1.07311
196.6         1.03842
196.7         1.02234
196.8         1.00873
196.9         1.04384
197           1.07009
197.1         1.09033
197.2         1.10192
197.3         1.12978
197.4         1.13842
197.5         1.13039
197.6         1.14664
197.7         1.15057
197.8         1.13617
197.9           1.103
198           1.11424
198.1         1.11813
198.2         1.14201
198.3         1.16079
198.4         1.19854
198.5         1.21425
198.6         1.22744
198.7         1.27086
198.8         1.28567
198.9           1.308
199            1.3146
199.1         1.29357
199.2         1.27766
199.3         1.27159
199.4         1.26345
199.5         1.24649
199.6         1.28796
199.7          1.3105
199.8          1.3261
199.9         1.33183
200            1.3384
200.1         1.35798
200.2         1.36204
200.3         1.36796
200.4         1.33727
200.5         1.30788
200.6          1.2964
200.7         1.26933
200.8           1.213
200.9         1.19331
201           1.21419
201.1         1.28078
201.2         1.31393
201.3         1.34246
201.4         1.36048
201.5         1.34227
201.6         1.32973
201.7         1.33748
201.8         1.38075
201.9         1.41235
202           1.38579
202.1         1.32063
202.2         1.28098
202.3         1.28239
202.4         1.27364
202.5         1.28374
202.6          1.2486
202.7          1.2084
202.8         1.14972
202.9         1.10054
203           1.06987
203.1         1.04025
203.2         1.02802
203.3         1.02521
203.4         1.03059
203.5         1.02208
203.6        0.986731
203.7        0.964192
203.8        0.959292
203.9          1.0139
204           1.03784
204.1         1.04597
204.2         1.05392
204.3         1.03826
204.4         1.02723
204.5        0.999899
204.6        0.980633
204.7        0.940892
204.8        0.890956
204.9        0.853803
205          0.844592
205.1        0.856054
205.2        0.855315
205.3        0.868011
205.4        0.888253
205.5        0.933301
205.6        0.956542
205.7        0.975126
205.8        0.977932
205.9        0.971908
206          0.958952
206.1        0.955141
206.2        0.979316
206.3        0.997499
206.4        0.997942
206.5        0.989403
206.6        0.960423
206.7        0.941047
206.8        0.942025
206.9         0.97518
207           1.00261
207.1         1.01896
207.2         1.01907
207.3        0.994347
207.4        0.991325
207.5         0.98046
207.6        0.973247
207.7        0.967565
207.8        0.934588
207.9        0.868889
208          0.819046
208.1        0.807247
208.2        0.796727
208.3        0.790285
208.4        0.797847
208.5        0.799908
208.6        0.800304
208.7        0.814116
208.8        0.806481
208.9        0.791082
209          0.791828
209.1        0.805709
209.2        0.813684
209.3        0.811386
209.4        0.798069
209.5        0.769122
209.6        0.767675
209.7        0.786699
209.8        0.801102
209.9        0.797613
210          0.796218
210.1        0.794977
210.2        0.808455
210.3        0.834247
210.4         0.85857
210.5        0.854678
210.6        0.871743
210.7        0.886465
210.8        0.907482
210.9         0.93696
211          0.941264
211.1        0.962223
211.2         1.00852
211.3         1.03636
211.4         1.04385
211.5         1.04351
211.6         1.01631
211.7        0.975123
211.8        0.947656
211.9        0.934497
212          0.947476
212.1        0.968612
212.2        0.982293
212.3        0.957772
212.4        0.934205
212.5        0.889002
212.6        0.873864
212.7        0.893389
212.8        0.899774
212.9        0.905099
213          0.913228
213.1        0.933946
213.2        0.927138
213.3        0.925404
213.4        0.921572
213.5         0.92055
213.6        0.906471
213.7        0.903918
213.8        0.904622
213.9        0.894401
214          0.873277
214.1         0.87568
214.2        0.874514
214.3        0.874686
214.4         0.87794
214.5        0.852519
214.6        0.836965
214.7        0.826387
214.8        0.816983
214.9         0.82163
215          0.827182
215.1        0.823701
215.2        0.812237
215.3         0.79044
215.4        0.773625
215.5        0.769962
215.6        0.785729
215.7        0.802655
215.8        0.811112
215.9        0.824554
216          0.827069
216.1        0.829782
216.2        0.855699
216.3        0.869864
216.4         0.86221
216.5        0.849458
216.6        0.853847
216.7         0.87221
216.8        0.886575
216.9        0.900229
217          0.900821
217.1        0.909964
217.2        0.905676
217.3        0.902804
217.4        0.900223
217.5        0.891294
217.6        0.882856
217.7        0.872287
217.8        0.867219
217.9        0.877062
218          0.893918
218.1        0.916562
218.2         0.91146
218.3        0.892401
218.4        0.891177
218.5        0.904812
218.6        0.917854
218.7        0.937201
218.8         0.92862
218.9        0.903709
219            0.8821
219.1        0.858421
219.2        0.854439
219.3        0.836628
219.4        0.833011
219.5        0.852731
219.6        0.863612
219.7        0.851646
219.8         0.83495
219.9        0.838949
220          0.857113
220.1        0.899383
220.2        0.926501
220.3        0.944769
220.4        0.948425
220.5        0.959074
220.6        0.983316
220.7         1.00282
220.8         1.00816
220.9        0.989089
221          0.984932
221.1        0.984837
221.2        0.980182
221.3        0.984263
221.4        0.995722
221.5        0.993288
221.6        0.995965
221.7         1.01026
221.8         1.01508
221.9          1.0159
222           1.03475
222.1          1.0478
222.2         1.06427
222.3         1.08825
222.4         1.11191
222.5         1.14402
222.6         1.17381
222.7         1.21782
222.8         1.25818
222.9         1.27536
223           1.31069
223.1         1.35616
223.2          1.3962
223.3         1.43956
223.4         1.47506
223.5         1.49757
223.6         1.51518
223.7         1.51785
223.8           1.544
223.9         1.57045
224           1.59021
224.1           1.597
224.2         1.58669
224.3         1.59562
224.4         1.64774
224.5         1.65797
224.6         1.65856
224.7          1.6402
224.8          1.6539
224.9         1.68887
225           1.68747
225.1          1.6668
225.2         1.61351
225.3         1.56354
225.4         1.54194
225.5         1.51764
225.6          1.4743
225.7         1.44428
225.8         1.38962
225.9         1.34865
226           1.31936
226.1         1.29681
226.2         1.28878
226.3         1.29465
226.4         1.26796
226.5          1.2209
226.6         1.19384
226.7         1.19486
226.8         1.18304
226.9         1.17983
227           1.18039
227.1         1.17264
227.2         1.16333
227.3         1.15002
227.4         1.15601
227.5         1.18416
227.6         1.21178
227.7          1.2205
227.8          1.2127
227.9         1.19567
228           1.19194
228.1         1.18887
228.2          1.1832
228.3         1.16953
228.4         1.16079
228.5         1.12068
228.6         1.11566
228.7         1.12515
228.8         1.13769
228.9         1.16422
229            1.1765
229.1         1.16811
229.2         1.18242
229.3         1.19397
229.4         1.22499
229.5         1.27777
229.6         1.32687
229.7         1.36831
229.8         1.37857
229.9         1.36553
230           1.35818
230.1         1.32801
230.2         1.31378
230.3         1.31165
230.4         1.34379
230.5         1.41259
230.6         1.44434
230.7         1.52456
230.8         1.54192
230.9         1.49335
231           1.44781
231.1         1.46243
231.2         1.47371
231.3         1.44362
231.4         1.43304
231.5         1.38447
231.6         1.38974
231.7         1.41475
231.8         1.43647
231.9         1.47758
232           1.48566
232.1         1.48883
232.2         1.51034
232.3         1.57471
232.4         1.66656
232.5         1.68355
232.6         1.64886
232.7          1.6052
232.8         1.59571
232.9         1.57951
233           1.56306
233.1         1.56319
233.2          1.5527
233.3         1.55564
233.4         1.55825
233.5          1.5662
233.6         1.55756
233.7         1.55978
233.8         1.58729
233.9         1.62454
234           1.61956
234.1         1.62796
234.2         1.62744
234.3         1.62247
234.4         1.61991
234.5         1.63021
234.6         1.63139
234.7         1.60406
234.8         1.57211
234.9         1.56188
235           1.57858
235.1         1.62537
235.2         1.64691
235.3         1.67237
235.4         1.67483
235.5         1.65111
235.6         1.58374
235.7         1.51963
235.8         1.51949
235.9         1.51982
236           1.49633
236.1         1.47649
236.2         1.52648
236.3         1.59579
236.4         1.63633
236.5         1.69805
236.6         1.71224
236.7         1.70203
236.8         1.68148
236.9         1.65069
237           1.60117
237.1           1.538
237.2         1.47502
237.3         1.41747
237.4         1.39594
237.5         1.38437
237.6         1.37548
237.7         1.38863
237.8          1.3853
237.9         1.41722
238           1.43348
238.1         1.45179
238.2         1.46185
238.3         1.42971
238.4         1.38584
238.5         1.34655
238.6         1.34621
238.7         1.36308
238.8         1.34862
238.9         1.31617
239           1.27871
239.1         1.26216
239.2         1.25085
239.3         1.26447
239.4         1.27158
239.5         1.27274
239.6         1.27652
239.7         1.25704
239.8          1.2162
239.9         1.18834
240           1.18692
240.1         1.19359
240.2         1.19538
240.3         1.18548
240.4         1.19276
240.5          1.1958
240.6         1.19176
240.7         1.16165
240.8         1.12843
240.9         1.10448
241           1.09433
241.1         1.09751
241.2         1.11979
241.3         1.15713
241.4         1.15675
241.5         1.13671
241.6         1.12083
241.7          1.0853
241.8         1.06748
241.9         1.05977
242           1.05397
242.1         1.04863
242.2         1.04844
242.3         1.05481
242.4         1.06043
242.5         1.05531
242.6         1.04767
242.7         1.03773
242.8         1.05946
242.9         1.07975
243           1.06891
243.1         1.05655
243.2         1.06628
243.3         1.07275
243.4         1.06316
243.5         1.06437
243.6         1.07141
243.7         1.08722
243.8         1.09049
243.9         1.08689
244           1.05973
244.1         1.00843
244.2        0.980101
244.3        0.967459
244.4        0.981153
244.5         1.01474
244.6         1.03609
244.7         1.05839
244.8          1.0803
244.9          1.1006
245           1.11186
245.1         1.12444
245.2           1.136
245.3         1.14079
245.4         1.15537
245.5         1.17344
245.6         1.18818
245.7         1.19745
245.8         1.20743
245.9         1.24327
246           1.29234
246.1         1.34126
246.2         1.36049
246.3         1.34395
246.4         1.35429
246.5         1.37027
246.6         1.37912
246.7         1.36678
246.8         1.35381
246.9         1.34649
247           1.32444
247.1         1.31065
247.2         1.27633
247.3         1.24097
247.4         1.23696
247.5         1.27148
247.6         1.29613
247.7         1.30589
247.8          1.2992
247.9         1.29711
248            1.2837
248.1         1.27793
248.2         1.26684
248.3         1.25896
248.4         1.27025
248.5         1.27588
248.6         1.25474
248.7         1.23268
248.8         1.22686
248.9         1.23235
249           1.24003
249.1         1.24425
249.2         1.22184
249.3          1.1744
249.4         1.13783
249.5         1.13874
249.6         1.16888
249.7         1.17067
249.8         1.14683
249.9         1.12678
250           1.14203
250.1         1.16243
250.2         1.17337
250.3         1.17214
250.4         1.17368
250.5         1.17149
250.6         1.18123
250.7         1.17185
250.8         1.16979
250.9         1.19171
251           1.20073
251.1           1.186
251.2         1.16893
251.3          1.1577
251.4         1.15651
251.5         1.14884
251.6          1.1515
251.7         1.15552
251.8         1.16789
251.9         1.18501
252           1.18046
252.1         1.17518
252.2         1.13772
252.3         1.08398
252.4         1.03745
252.5         1.01976
252.6         1.00773
252.7        0.991641
252.8        0.986434
252.9        0.988763
253           0.99421
253.1        0.990899
253.2        0.992056
253.3         1.01193
253.4         1.05855
253.5         1.11664
253.6         1.15502
253.7          1.2035
253.8         1.21832
253.9         1.19759
254           1.18215
254.1         1.20119
254.2         1.20931
254.3          1.1888
254.4         1.14605
254.5         1.10373
254.6         1.09064
254.7         1.08707
254.8         1.09063
254.9          1.0779
255            1.0698
255.1         1.07677
255.2          1.0873
255.3         1.11293
255.4         1.12282
255.5         1.10674
255.6         1.10054
255.7         1.10722
255.8         1.13659
255.9         1.16674
256           1.18419
256.1         1.18418
256.2         1.18051
256.3         1.17223
256.4         1.17814
256.5         1.19571
256.6         1.22035
256.7         1.25068
256.8          1.2587
256.9         1.24366
257           1.23591
257.1          1.2395
257.2         1.22693
257.3         1.22719
257.4          1.2386
257.5         1.21968
257.6         1.19504
257.7         1.17528
257.8         1.17368
257.9         1.20205
258           1.21252
258.1         1.20725
258.2         1.21118
258.3         1.24226
258.4         1.24395
258.5         1.22445
258.6         1.19671
258.7         1.19867
258.8         1.20722
258.9          1.1996
259           1.18859
259.1         1.16883
259.2         1.14513
259.3         1.11611
259.4         1.10228
259.5         1.10296
259.6         1.09478
259.7         1.11154
259.8         1.14062
259.9         1.16893
260           1.20739
260.1         1.24363
260.2         1.25791
260.3          1.2582
260.4         1.26555
260.5         1.28135
260.6         1.28607
260.7         1.27724
260.8         1.26522
260.9         1.26628
261           1.26492
261.1          1.2593
261.2           1.257
261.3         1.23814
261.4         1.20082
261.5         1.14533
261.6         1.11585
261.7         1.09482
261.8         1.06494
261.9         1.05081
262           1.04169
262.1         1.05174
262.2         1.06642
262.3         1.07091
262.4         1.05983
262.5         1.04042
262.6         1.01779
262.7         0.97281
262.8        0.934135
262.9        0.923955
263          0.923003
263.1        0.922077
263.2        0.930783
263.3        0.941628
263.4        0.957122
263.5        0.986822
263.6         1.00646
263.7         1.01463
263.8          1.0205
263.9         1.03058
264           1.03155
264.1          1.0294
264.2         1.01971
264.3        0.996746
264.4        0.979125
264.5        0.983462
264.6        0.996785
264.7         1.00718
264.8         1.02481
264.9         1.03403
265           1.04958
265.1         1.06853
265.2         1.08445
265.3          1.1013
265.4         1.12164
265.5         1.12072
265.6         1.10981
265.7         1.11319
265.8         1.13976
265.9         1.16461
266           1.18882
266.1         1.21741
266.2         1.25314
266.3         1.27308
266.4         1.27743
266.5         1.28817
266.6         1.27063
266.7         1.24736
266.8         1.23562
266.9         1.24713
267           1.26644
267.1         1.28613
267.2         1.27004
267.3         1.20074
267.4         1.13854
267.5          1.0901
267.6         1.06081
267.7         1.04504
267.8         1.05982
267.9         1.08898
268           1.10696
268.1         1.13449
268.2          1.1551
268.3         1.16917
268.4         1.19806
268.5         1.21848
268.6         1.22267
268.7         1.20795
268.8         1.20008
268.9         1.20088
269           1.22404
269.1         1.24761
269.2         1.26029
269.3         1.25075
269.4          1.2394
269.5         1.20787
269.6         1.21626
269.7         1.23915
269.8         1.25681
269.9         1.28023
270           1.29151
270.1          1.2759
270.2         1.26302
270.3         1.23193
270.4         1.22393
270.5         1.22777
270.6          1.2256
270.7         1.21693
270.8         1.22823
270.9         1.24367
271           1.24252
271.1         1.21315
271.2         1.20293
271.3         1.20547
271.4         1.20551
271.5         1.18589
271.6         1.16715
271.7         1.14721
271.8         1.13627
271.9         1.13625
272           1.12809
272.1         1.13196
272.2         1.13726
272.3         1.14972
272.4         1.15207
272.5         1.14963
272.6         1.15735
272.7         1.16481
272.8         1.17301
272.9         1.19551
273            1.2091
273.1         1.19585
273.2         1.18478
273.3         1.16171
273.4         1.16547
273.5         1.20147
273.6         1.23703
273.7         1.23878
273.8         1.23846
273.9         1.22207
274            1.2091
274.1         1.21042
274.2         1.22133
274.3         1.20432
274.4         1.18596
274.5         1.15595
274.6         1.12846
274.7         1.10918
274.8         1.08967
274.9         1.08896
275           1.10158
275.1         1.11324
275.2         1.11382
275.3          1.1298
275.4         1.14621
275.5          1.1612
275.6         1.17292
275.7         1.18528
275.8         1.20973
275.9         1.22094
276           1.23825
276.1         1.23214
276.2         1.23387
276.3         1.25162
276.4         1.26919
276.5         1.28844
276.6         1.27933
276.7         1.26968
276.8         1.24798
276.9         1.24483
277           1.23114
277.1         1.22522
277.2         1.19782
277.3         1.16997
277.4         1.13397
277.5         1.11898
277.6         1.11925
277.7         1.12205
277.8         1.09414
277.9         1.05013
278          0.991383
278.1        0.958015
278.2        0.969186
278.3        0.981333
278.4        0.996795
278.5         1.03026
278.6         1.07918
278.7         1.13713
278.8         1.18084
278.9         1.18752
279           1.21027
279.1         1.24594
279.2         1.26378
279.3          1.2406
279.4         1.20949
279.5         1.21452
279.6          1.2481
279.7         1.30311
279.8         1.33454
279.9         1.32131
280           1.30254
280.1          1.3103
280.2         1.34555
280.3          1.3717
280.4         1.38465
280.5          1.4052
280.6         1.41502
280.7         1.42612
280.8         1.42782
280.9         1.44467
281           1.47318
281.1         1.54236
281.2         1.59561
281.3         1.60556
281.4         1.55113
281.5         1.50014
281.6         1.48584
281.7         1.46315
281.8         1.45599
281.9         1.44398
282           1.46009
282.1         1.50317
282.2         1.53793
282.3          1.5555
282.4         1.55477
282.5         1.58091
282.6           1.584
282.7         1.56224
282.8         1.54148
282.9         1.53264
283           1.55652
283.1         1.57132
283.2         1.56508
283.3         1.54135
283.4         1.52966
283.5         1.50273
283.6         1.48234
283.7         1.46289
283.8         1.43325
283.9         1.37922
284           1.34967
284.1         1.32622
284.2         1.34121
284.3         1.38346
284.4         1.38461
284.5          1.3453
284.6         1.28233
284.7         1.26456
284.8         1.27581
284.9         1.28851
285           1.28657
285.1         1.26751
285.2         1.23826
285.3         1.20833
285.4         1.20875
285.5         1.20918
285.6         1.19897
285.7         1.18821
285.8         1.17776
285.9         1.16304
286           1.15378
286.1         1.15997
286.2         1.18952
286.3         1.21839
286.4         1.22988
286.5         1.25473
286.6         1.27391
286.7         1.28735
286.8         1.28023
286.9         1.27791
287           1.30303
287.1         1.36616
287.2          1.4161
287.3         1.43585
287.4           1.453
287.5         1.45659
287.6         1.43775
287.7         1.41997
287.8         1.40364
287.9         1.39684
288           1.41777
288.1         1.44722
288.2         1.48515
288.3         1.51232
288.4         1.53389
288.5         1.53317
288.6          1.5203
288.7         1.51547
288.8         1.53539
288.9          1.5885
289           1.62638
289.1         1.63364
289.2         1.60386
289.3         1.59243
289.4         1.64211
289.5         1.72937
289.6         1.75159
289.7         1.71778
289.8         1.70663
289.9         1.71518
290            1.7764
290.1         1.86759
290.2          1.9021
290.3         1.91284
290.4         1.90963
290.5         1.93754
290.6         1.97329
290.7         1.95939
290.8         1.92206
290.9         1.84626
291           1.84356
291.1         1.85617
291.2         1.85992
291.3         1.83769
291.4         1.85234
291.5         1.87532
291.6         1.87124
291.7         1.83724
291.8         1.83631
291.9         1.84164
292           1.82977
292.1         1.82319
292.2         1.83178
292.3         1.84833
292.4         1.86164
292.5         1.87629
292.6         1.87334
292.7         1.81802
292.8          1.7656
292.9          1.7293
293           1.71768
293.1         1.71227
293.2         1.69485
293.3         1.66933
293.4         1.65566
293.5         1.62735
293.6         1.59971
293.7         1.57836
293.8         1.58356
293.9         1.62317
294           1.64647
294.1         1.62549
294.2         1.64472
294.3         1.65545
294.4         1.66498
294.5         1.66788
294.6         1.66977
294.7         1.68871
294.8         1.70504
294.9         1.72811
295           1.71987
295.1         1.70793
295.2         1.70032
295.3         1.70494
295.4         1.74259
295.5         1.75051
295.6         1.74082
295.7         1.73053
295.8         1.74052
295.9         1.76265
296           1.77173
296.1         1.75329
296.2          1.7053
296.3         1.64523
296.4         1.63551
296.5         1.64408
296.6         1.64654
296.7          1.6514
296.8         1.63908
296.9         1.58963
297           1.53788
297.1          1.5031
297.2         1.49106
297.3          1.4931
297.4         1.51389
297.5         1.53584
297.6          1.5226
297.7         1.50702
297.8         1.47626
297.9         1.43965
298           1.43881
298.1         1.48005
298.2         1.51304
298.3         1.50697
298.4         1.48677
298.5         1.49887
298.6         1.48969
298.7         1.47148
298.8         1.47444
298.9         1.47647
299           1.48128
299.1         1.49803
299.2         1.52626
299.3         1.54819
299.4         1.53507
299.5         1.49934
299.6         1.48213
299.7         1.45603
299.8         1.43351
299.9         1.41323
300           1.39859
300.1         1.37043
300.2         1.34011
300.3         1.30951
300.4         1.28527
300.5         1.25481
300.6         1.22533
300.7         1.20314
300.8         1.19879
300.9         1.20202
301           1.20305
301.1         1.18833
301.2         1.18587
301.3         1.19522
301.4         1.22015
301.5         1.25707
301.6         1.27758
301.7          1.3033
301.8         1.29964
301.9         1.30173
302           1.31137
302.1         1.34101
302.2         1.38628
302.3         1.40661
302.4         1.40857
302.5         1.41709
302.6           1.434
302.7         1.45026
302.8         1.47491
302.9         1.50368
303           1.50455
303.1         1.48941
303.2         1.47351
303.3         1.45743
303.4         1.45738
303.5         1.48062
303.6         1.51228
303.7         1.56337
303.8         1.62215
303.9         1.68886
304           1.72178
304.1         1.71586
304.2         1.71345
304.3         1.73186
304.4          1.7411
304.5         1.75286
304.6         1.75627
304.7         1.75559
304.8         1.76638
304.9         1.75544
305           1.72944
305.1         1.68833
305.2         1.68567
305.3         1.72742
305.4          1.7495
305.5         1.74996
305.6         1.70362
305.7         1.65535
305.8         1.60997
305.9         1.58633
306           1.56589
306.1         1.53706
306.2         1.51921
306.3         1.50714
306.4         1.50089
306.5         1.49306
306.6         1.45914
306.7         1.42522
306.8         1.40173
306.9         1.40097
307           1.41619
307.1          1.4369
307.2          1.4593
307.3         1.49821
307.4         1.51352
307.5         1.50148
307.6         1.47853
307.7         1.46258
307.8         1.46023
307.9         1.45628
308           1.45637
308.1         1.45444
308.2         1.45178
308.3         1.44345
308.4         1.43552
308.5         1.44472
308.6         1.46959
308.7         1.50571
308.8         1.52733
308.9         1.54511
309           1.56069
309.1         1.56715
309.2         1.58195
309.3         1.60336
309.4         1.62505
309.5          1.6471
309.6         1.67577
309.7         1.70587
309.8         1.72484
309.9         1.73377
310           1.73228
310.1         1.75674
310.2         1.78663
310.3         1.83247
310.4         1.86253
310.5         1.89943
310.6          1.9144
310.7         1.86717
310.8         1.85045
310.9         1.86878
311            1.8655
311.1         1.84151
311.2         1.77894
311.3         1.76691
311.4         1.78322
311.5         1.78877
311.6         1.78019
311.7         1.77075
311.8         1.79684
311.9         1.83575
312           1.88186
312.1         1.90645
312.2         1.89715
312.3         1.88988
312.4          1.9074
312.5         1.91612
312.6         1.92009
312.7         1.91535
312.8         1.91039
312.9         1.90289
313           1.90981
313.1         1.91355
313.2         1.90741
313.3         1.93381
313.4         1.94317
313.5         1.97912
313.6         2.01224
313.7         2.04987
313.8          2.0629
313.9         2.05806
314           2.02942
314.1           1.973
314.2         1.92817
314.3         1.92722
314.4         1.95346
314.5         1.97466
314.6         1.99576
314.7         2.01315
314.8         2.02096
314.9         2.02207
315           2.01562
315.1         1.98906
315.2         1.95187
315.3         1.90109
315.4          1.8659
315.5          1.8319
315.6         1.80187
315.7         1.79634
315.8          1.7974
315.9         1.77229
316           1.73993
316.1          1.7186
316.2         1.71345
316.3         1.72587
316.4          1.7261
316.5         1.73959
316.6           1.721
316.7         1.67894
316.8         1.64266
316.9          1.6513
317           1.68203
317.1         1.70316
317.2         1.71643
317.3          1.7207
317.4         1.71796
317.5         1.71765
317.6         1.69845
317.7         1.66364
317.8         1.65097
317.9         1.66521
318           1.66058
318.1         1.66639
318.2         1.67607
318.3          1.7104
318.4         1.73929
318.5          1.7595
318.6         1.75243
318.7         1.71644
318.8         1.69569
318.9         1.71228
319           1.72854
319.1         1.72257
319.2         1.73001
319.3         1.77258
319.4         1.81896
319.5         1.85961
319.6         1.89548
319.7         1.92734
319.8         1.94777
319.9         1.91128
320           1.90695
320.1         1.94277
320.2         1.98399
320.3          2.0262
320.4         2.04071
320.5         2.08305
320.6         2.09935
320.7          2.1226
320.8         2.14035
320.9         2.13007
321           2.10186
321.1         2.03637
321.2          2.0162
321.3         2.00127
321.4         1.98563
321.5         1.97045
321.6         1.94676
321.7         1.93816
321.8         1.91706
321.9          1.9305
322           1.96211
322.1         2.00154
322.2          2.0214
322.3         2.00059
322.4          1.9903
322.5         1.98755
322.6         2.00581
322.7         2.05476
322.8         2.10055
322.9         2.14796
323           2.19077
323.1         2.19676
323.2         2.20542
323.3         2.23457
323.4         2.23711
323.5         2.21905
323.6           2.203
323.7         2.19652
323.8         2.20485
323.9         2.22251
324           2.25794
324.1         2.24835
324.2         2.25872
324.3         2.31982
324.4         2.35458
324.5         2.32426
324.6         2.26178
324.7         2.22206
324.8         2.23775
324.9         2.28656
325           2.30317
325.1         2.31489
325.2         2.35972
325.3         2.43413
325.4         2.48424
325.5         2.45499
325.6         2.39891
325.7         2.32427
325.8         2.30729
325.9         2.30913
326           2.29249
326.1         2.30965
326.2          2.3702
326.3         2.46286
326.4         2.49802
326.5         2.50318
326.6         2.48799
326.7         2.46348
326.8         2.45015
326.9         2.42528
327           2.38527
327.1         2.32409
327.2         2.27429
327.3          2.2326
327.4         2.19882
327.5         2.19815
327.6         2.21197
327.7         2.26717
327.8         2.24666
327.9         2.20156
328           2.18424
328.1         2.18698
328.2         2.21786
328.3         2.27077
328.4         2.28195
328.5         2.28389
328.6         2.26409
328.7         2.21827
328.8         2.19587
328.9         2.17309
329           2.17512
329.1         2.17912
329.2         2.17377
329.3         2.16172
329.4         2.17709
329.5          2.1801
329.6         2.18075
329.7         2.17555
329.8         2.14553
329.9         2.09293
330           2.04694
330.1         2.05724
330.2         2.07522
330.3         2.08974
330.4         2.10787
330.5         2.11999
330.6         2.13766
330.7         2.14271
330.8         2.12122
330.9         2.08735
331           2.07381
331.1         2.04911
331.2         2.04482
331.3          2.0308
331.4         2.01609
331.5         2.02043
331.6         2.01973
331.7         2.02481
331.8         2.03287
331.9         2.05865
332           2.10441
332.1         2.16873
332.2         2.21231
332.3         2.22438
332.4         2.22143
332.5         2.23057
332.6         2.26156
332.7          2.2876
332.8         2.30288
332.9         2.31335
333           2.32978
333.1         2.36964
333.2         2.38394
333.3         2.36512
333.4          2.3596
333.5         2.37556
333.6         2.40458
333.7         2.42863
333.8         2.46176
333.9         2.49053
334           2.52201
334.1         2.61548
334.2         2.69838
334.3         2.71131
334.4         2.67241
334.5         2.62658
334.6         2.58404
334.7         2.53194
334.8         2.52167
334.9         2.52728
335           2.53615
335.1         2.53072
335.2         2.54163
335.3         2.59048
335.4         2.60873
335.5          2.6226
335.6         2.61066
335.7         2.59043
335.8         2.56859
335.9         2.51483
336           2.47427
336.1         2.42334
336.2          2.3947
336.3         2.36382
336.4         2.33911
336.5         2.32215
336.6         2.30592
336.7         2.31447
336.8         2.31105
336.9         2.31147
337           2.30451
337.1         2.28737
337.2         2.26037
337.3         2.24047
337.4         2.21274
337.5           2.198
337.6         2.18599
337.7         2.17204
337.8         2.16303
337.9         2.12472
338           2.10187
338.1         2.06574
338.2         2.02226
338.3         1.98801
338.4         1.98296
338.5         2.02905
338.6         2.03901
338.7         2.03962
338.8         2.03761
338.9         2.03752
339           2.04993
339.1         2.06683
339.2         2.08305
339.3         2.10209
339.4         2.12671
339.5         2.17682
339.6         2.21774
339.7         2.23835
339.8         2.26846
339.9          2.2799
340           2.28967
340.1         2.26766
340.2         2.23554
340.3         2.19788
340.4         2.18299
340.5         2.21072
340.6         2.22761
340.7         2.24159
340.8         2.23663
340.9         2.24776
341           2.24888
341.1         2.22648
341.2         2.22498
341.3         2.21913
341.4         2.21711
341.5         2.18775
341.6         2.18233
341.7         2.16748
341.8         2.16806
341.9         2.18413
342            2.2154
342.1         2.22878
342.2         2.24781
342.3         2.22855
342.4         2.21285
342.5         2.20718
342.6         2.22819
342.7          2.2263
342.8          2.2185
342.9         2.19316
343           2.17807
343.1         2.16247
343.2         2.17486
343.3         2.20453
343.4         2.22927
343.5         2.27223
343.6         2.29525
343.7         2.31277
343.8         2.35079
343.9         2.37115
344           2.39183
344.1         2.37032
344.2          2.3541
344.3         2.36092
344.4         2.38283
344.5         2.39095
344.6         2.37553
344.7         2.36638
344.8         2.36387
344.9         2.36398
345           2.35817
345.1         2.34307
345.2         2.29869
345.3         2.25015
345.4          2.2468
345.5         2.24914
345.6          2.2526
345.7         2.27517
345.8         2.31509
345.9         2.33207
346           2.31456
346.1         2.29475
346.2         2.31678
346.3          2.3624
346.4         2.36189
346.5         2.31271
346.6         2.27945
346.7         2.28581
346.8         2.33018
346.9         2.37194
347           2.38716
347.1         2.36264
347.2         2.34512
347.3         2.33192
347.4         2.34027
347.5         2.34646
347.6         2.33099
347.7         2.33781
347.8         2.34103
347.9         2.32128
348           2.28573
348.1         2.19961
348.2         2.13541
348.3          2.1032
348.4         2.09213
348.5         2.08858
348.6         2.08209
348.7          2.0959
348.8         2.10486
348.9         2.08604
349           2.08472
349.1         2.07788
349.2         2.08226
349.3         2.09476
349.4         2.12347
349.5         2.15439
349.6         2.17368
349.7         2.17201
349.8         2.15975
349.9         2.16786
350           2.17827
350.1         2.18179
350.2         2.16333
350.3         2.14768
350.4         2.12231
350.5         2.10878
350.6         2.10023
350.7         2.10229
350.8         2.11983
350.9         2.13612
351           2.16409
351.1         2.20202
351.2         2.23531
351.3         2.27821
351.4         2.33262
351.5         2.38154
351.6         2.41221
351.7         2.44683
351.8         2.48615
351.9         2.50173
352           2.51795
352.1         2.53076
352.2         2.57178
352.3         2.62316
352.4         2.67929
352.5         2.71638
352.6         2.74836
352.7         2.79866
352.8         2.80784
352.9         2.77161
353           2.72351
353.1         2.64495
353.2          2.6266
353.3         2.63141
353.4         2.68397
353.5         2.76486
353.6         2.82479
353.7          2.8118
353.8         2.78817
353.9         2.80913
354           2.81557
354.1         2.79633
354.2         2.74885
354.3         2.68343
354.4          2.6637
354.5         2.65596
354.6         2.61942
354.7         2.54875
354.8         2.51801
354.9         2.51485
355           2.50992
355.1         2.53136
355.2         2.55431
355.3         2.55083
355.4         2.52121
355.5         2.49993
355.6         2.49184
355.7         2.50775
355.8         2.50764
355.9         2.47106
356           2.42406
356.1         2.38882
356.2          2.3782
356.3         2.38061
356.4         2.38181
356.5         2.36546
356.6         2.35439
356.7          2.3725
356.8         2.41071
356.9         2.46579
357            2.4928
357.1         2.48472
357.2         2.49118
357.3         2.52123
357.4         2.53021
357.5         2.53152
357.6          2.5306
357.7         2.51032
357.8         2.51808
357.9         2.51141
358           2.52671
358.1         2.56513
358.2         2.60118
358.3         2.64144
358.4         2.66697
358.5         2.72349
358.6         2.79034
358.7         2.81472
358.8         2.77285
358.9         2.68325
359           2.66316
359.1         2.68154
359.2         2.70977
359.3         2.72236
359.4         2.70541
359.5         2.65875
359.6         2.64057
359.7         2.62838
359.8         2.62847
359.9         2.63607
360           2.62853
360.1         2.61383
360.2         2.60953
360.3         2.60441
360.4         2.58235
360.5          2.5361
360.6         2.49875
360.7         2.49279
360.8          2.5074
360.9         2.52746
361           2.54725
361.1         2.54055
361.2         2.55388
361.3         2.56611
361.4         2.58053
361.5         2.55976
361.6         2.56575
361.7         2.55769
361.8         2.59281
361.9         2.65655
362           2.66592
362.1         2.66014
362.2         2.68591
362.3         2.67782
362.4         2.68604
362.5         2.71231
362.6         2.69122
362.7         2.64894
362.8         2.64911
362.9         2.69715
363           2.70912
363.1          2.6952
363.2         2.68921
363.3         2.72308
363.4         2.76232
363.5         2.83681
363.6         2.86467
363.7         2.90249
363.8         2.91708
363.9         2.91499
364           2.91579
364.1         2.91083
364.2         2.96385
364.3         3.02682
364.4         3.05292
364.5         3.06034
364.6         3.07142
364.7           3.088
364.8         3.10958
364.9          3.1532
365           3.16097
365.1         3.12219
365.2         3.10323
365.3         3.09271
365.4         3.10286
365.5         3.14563
365.6         3.18295
365.7         3.19653
365.8         3.16557
365.9          3.1483
366            3.1937
366.1         3.23726
366.2         3.26988
366.3         3.30979
366.4         3.34041
366.5         3.35396
366.6         3.32601
366.7         3.27137
366.8         3.24021
366.9         3.16475
367           3.05612
367.1         2.96224
367.2         2.90529
367.3         2.87627
367.4         2.84884
367.5         2.78455
367.6         2.72982
367.7         2.69785
367.8          2.6493
367.9         2.58929
368           2.56922
368.1         2.59202
368.2         2.63066
368.3         2.63104
368.4         2.59975
368.5         2.56038
368.6         2.56423
368.7         2.57106
368.8         2.58601
368.9          2.6111
369           2.61279
369.1          2.6107
369.2         2.59166
369.3         2.58119
369.4         2.56669
369.5         2.56262
369.6         2.55641
369.7         2.57057
369.8         2.58428
369.9         2.58767
370           2.59907
370.1         2.62175
370.2         2.63604
370.3         2.66394
370.4          2.7033
370.5         2.73591
370.6         2.76071
370.7         2.77849
370.8         2.80453
370.9         2.83462
371           2.88733
371.1         2.95986
371.2         2.97794
371.3         2.97568
371.4         2.95809
371.5          2.9384
371.6         2.91224
371.7         2.89292
371.8         2.92188
371.9         2.93015
372           2.92869
372.1         2.92971
372.2         2.90498
372.3         2.84708
372.4         2.82444
372.5         2.82996
372.6         2.82791
372.7         2.80542
372.8         2.79194
372.9         2.80592
373           2.82809
373.1          2.8571
373.2         2.84923
373.3         2.86324
373.4         2.89505
373.5         2.94647
373.6         2.95193
373.7         2.88912
373.8         2.85473
373.9         2.88681
374            2.9066
374.1          2.8944
374.2         2.89019
374.3         2.90554
374.4         2.91356
374.5         2.92074
374.6          2.9159
374.7         2.88376
374.8         2.85543
374.9         2.85149
375           2.86554
375.1         2.87253
375.2         2.82327
375.3         2.77831
375.4         2.75523
375.5         2.75801
375.6         2.79301
375.7         2.83632
375.8         2.81282
375.9         2.76019
376            2.7182
376.1         2.70177
376.2         2.72238
376.3         2.74485
376.4         2.76792
376.5         2.82977
376.6         2.88646
376.7         2.95874
376.8         2.96259
376.9         2.95762
377           2.98595
377.1         3.01563
377.2         3.05218
377.3         3.07716
377.4          3.0904
377.5         3.08786
377.6         3.06953
377.7         3.07375
377.8         3.11126
377.9         3.16754
378           3.20093
378.1         3.17463
378.2         3.15913
378.3         3.18016
378.4         3.24604
378.5         3.30655
378.6         3.31298
378.7         3.32179
378.8         3.32049
378.9         3.32007
379           3.26858
379.1         3.25606
379.2         3.30548
379.3         3.39728
379.4         3.46182
379.5         3.49147
379.6         3.49047
379.7          3.4751
379.8          3.4569
379.9         3.40834
380           3.36612
380.1           3.321
380.2         3.31555
380.3         3.36328
380.4          3.3898
380.5         3.37978
380.6         3.35726
380.7          3.2901
380.8         3.24274
380.9         3.23174
381           3.21728
381.1         3.23451
381.2         3.26006
381.3         3.26071
381.4         3.28635
381.5          3.3199
381.6         3.30159
381.7         3.26457
381.8         3.23979
381.9         3.23603
382           3.23659
382.1         3.23365
382.2         3.21608
382.3         3.18397
382.4         3.16981
382.5         3.17752
382.6          3.2252
382.7          3.2528
382.8         3.24826
382.9          3.2805
383           3.27115
383.1         3.26117
383.2         3.24246
383.3         3.20473
383.4         3.18828
383.5         3.21669
383.6         3.25582
383.7         3.27511
383.8         3.31381
383.9         3.41127
384           3.46943
384.1          3.5028
384.2         3.50337
384.3         3.46658
384.4         3.40294
384.5         3.38363
384.6         3.37483
384.7         3.39259
384.8         3.40216
384.9         3.35357
385           3.31378
385.1         3.24194
385.2         3.21892
385.3         3.19782
385.4         3.17185
385.5         3.12323
385.6          3.1143
385.7          3.1495
385.8         3.18595
385.9          3.2048
386           3.23103
386.1         3.24635
386.2         3.27371
386.3          3.2963
386.4         3.32808
386.5         3.32876
386.6         3.30593
386.7         3.26847
386.8          3.2409
386.9         3.22739
387            3.2615
387.1         3.33469
387.2         3.35168
387.3         3.32694
387.4         3.31274
387.5           3.319
387.6         3.30925
387.7         3.31434
387.8         3.36601
387.9         3.41027
388           3.46304
388.1         3.50207
388.2          3.4854
388.3         3.42103
388.4         3.37399
388.5         3.34862
388.6         3.34004
388.7         3.31949
388.8         3.31189
388.9         3.32265
389           3.37119
389.1         3.38273
389.2         3.37038
389.3         3.37143
389.4         3.38478
389.5         3.41674
389.6         3.38257
389.7          3.3513
389.8          3.3388
389.9         3.32272
390           3.35079
390.1         3.38629
390.2         3.41789
390.3         3.40554
390.4          3.3803
390.5         3.36486
390.6         3.32003
390.7         3.26823
390.8         3.23142
390.9         3.23445
391           3.30291
391.1         3.37728
391.2         3.41688
391.3         3.37988
391.4         3.32296
391.5          3.2837
391.6         3.28297
391.7         3.28438
391.8         3.30256
391.9         3.36348
392           3.45947
392.1         3.50531
392.2         3.52457
392.3         3.56074
392.4          3.5545
392.5         3.51934
392.6         3.51099
392.7         3.47844
392.8         3.43878
392.9         3.37151
393           3.33216
393.1         3.26847
393.2         3.21401
393.3         3.16175
393.4         3.13735
393.5         3.13776
393.6         3.13844
393.7          3.1314
393.8         3.11743
393.9         3.11463
394           3.06979
394.1         3.03131
394.2         3.00406
394.3         2.96446
394.4         2.93109
394.5         2.90207
394.6         2.91865
394.7         2.93923
394.8         2.96065
394.9         2.96023
395           2.95556
395.1         2.96342
395.2         3.02164
395.3         3.10205
395.4         3.17225
395.5         3.18974
395.6         3.18585
395.7         3.12603
395.8         3.04883
395.9         2.95113
396           2.90708
396.1         2.86765
396.2         2.83919
396.3         2.82827
396.4         2.82448
396.5         2.81271
396.6         2.78929
396.7         2.79872
396.8         2.83078
396.9         2.88852
397           2.89369
397.1         2.84996
397.2         2.81026
397.3         2.79656
397.4         2.82163
397.5         2.82859
397.6         2.82407
397.7          2.8051
397.8          2.8352
397.9         2.87265
398           2.88554
398.1          2.9079
398.2         2.91284
398.3         2.92086
398.4         2.91639
398.5         2.89812
398.6         2.87614
398.7         2.88423
398.8         2.90312
398.9         2.94593
399           2.95509
399.1         2.94264
399.2         2.93095
399.3         2.95604
399.4         2.98508
399.5         2.97191
399.6         2.96627
399.7         2.95136
399.8         2.95345
399.9         2.95976
400           2.95603
400.1         2.98716
400.2          3.0023
400.3         3.06398
400.4         3.10496
400.5         3.17667
400.6         3.23742
400.7         3.21504
400.8         3.21031
400.9          3.2421
401           3.36952
401.1         3.51222
401.2         3.60033
401.3         3.59814
401.4         3.58931
401.5         3.59083
401.6         3.61798
401.7         3.67872
401.8         3.76152
401.9         3.75549
402           3.74024
402.1         3.72291
402.2          3.6976
402.3          3.6926
402.4         3.66422
402.5         3.63713
402.6          3.6266
402.7         3.60932
402.8          3.5745
402.9         3.54016
403           3.47378
403.1         3.42618
403.2         3.40685
403.3         3.34875
403.4         3.33702
403.5         3.29161
403.6         3.25178
403.7         3.23214
403.8         3.20167
403.9         3.19807
404           3.19209
404.1          3.1663
404.2         3.12541
404.3         3.06103
404.4         3.01757
404.5         2.98233
404.6         2.91158
404.7         2.86368
404.8         2.84163
404.9          2.8418
405           2.84977
405.1          2.8686
405.2         2.85338
405.3         2.84299
405.4         2.81603
405.5         2.79767
405.6         2.75148
405.7         2.69684
405.8         2.70441
405.9         2.75187
406           2.76933
406.1         2.75696
406.2         2.75058
406.3         2.71013
406.4         2.65719
406.5         2.64049
406.6         2.64032
406.7         2.63775
406.8         2.63851
406.9         2.64723
407           2.67034
407.1         2.67504
407.2         2.67431
407.3         2.66649
407.4         2.66796
407.5         2.69343
407.6         2.73825
407.7         2.78068
407.8         2.81904
407.9         2.85034
408           2.84747
408.1          2.8341
408.2          2.8607
408.3          2.9004
408.4         2.93801
408.5         2.96496
408.6         2.98456
408.7         2.96349
408.8         2.94936
408.9         2.92773
409           2.93481
409.1         2.94037
409.2         2.94014
409.3         2.97519
409.4         3.00523
409.5         3.01276
409.6         3.00425
409.7         2.98073
409.8          2.9996
409.9         3.04157
410           3.05985
410.1         3.07163
410.2         3.04265
410.3         3.01371
410.4         2.99059
410.5         2.99145
410.6          2.9764
410.7         2.95153
410.8         2.93015
410.9         2.91998
411           2.89321
411.1         2.87395
411.2         2.88309
411.3         2.90914
411.4         2.91461
411.5         2.90938
411.6         2.91752
411.7          2.9907
411.8         3.02528
411.9         3.00707
412           2.98531
412.1         2.97743
412.2         2.97424
412.3         2.95949
412.4         2.93714
412.5         2.91304
412.6         2.91216
412.7          2.9262
412.8         2.97268
412.9         3.00115
413           2.98322
413.1         3.00177
413.2         3.05193
413.3         3.12999
413.4         3.17254
413.5         3.22313
413.6         3.23578
413.7         3.22648
413.8         3.20682
413.9          3.1667
414           3.11048
414.1         3.06989
414.2         3.08813
414.3         3.08426
414.4         3.05616
414.5         2.97647
414.6         2.94902
414.7          2.9772
414.8         3.04726
414.9         3.12457
415            3.1346
415.1         3.16517
415.2         3.21283
415.3         3.25675
415.4         3.29564
415.5          3.2632
415.6         3.24726
415.7          3.2568
415.8         3.29633
415.9         3.34225
416           3.33669
416.1         3.28793
416.2         3.29314
416.3         3.28387
416.4         3.28017
416.5         3.31202
416.6         3.35402
416.7         3.34525
416.8         3.33379
416.9         3.35416
417           3.30529
417.1         3.26714
417.2         3.24028
417.3         3.24117
417.4         3.19007
417.5         3.11586
417.6         3.04968
417.7         2.99973
417.8         2.99338
417.9         3.03679
418           3.01234
418.1         2.95925
418.2         2.92771
418.3         2.94134
418.4         2.95892
418.5         3.00633
418.6          3.0441
418.7         3.03574
418.8         3.02821
418.9         3.04716
419           3.06916
419.1         3.09678
419.2         3.11267
419.3         3.06756
419.4         3.01344
419.5         2.95761
419.6         2.91383
419.7         2.88423
419.8         2.86419
419.9         2.89603
420           2.95351
420.1         3.02431
420.2         3.07279
420.3          3.0949
420.4         3.10424
420.5         3.07837
420.6         3.08078
420.7         3.06628
420.8         3.06704
420.9         3.09074
421           3.12006
421.1         3.15627
421.2         3.16278
421.3         3.14641
421.4         3.13286
421.5         3.15493
421.6         3.19011
421.7         3.25293
421.8         3.29195
421.9         3.35308
422           3.39333
422.1         3.39568
422.2         3.41916
422.3         3.48173
422.4         3.55676
422.5         3.59852
422.6         3.58574
422.7         3.54793
422.8         3.55699
422.9         3.56697
423           3.56213
423.1         3.59416
423.2         3.63074
423.3         3.65993
423.4         3.66407
423.5         3.68824
423.6         3.68516
423.7         3.67162
423.8         3.65708
423.9         3.70256
424            3.7843
424.1         3.84854
424.2         3.90746
424.3         3.92174
424.4         3.96741
424.5         3.99475
424.6         3.99944
424.7         4.04804
424.8         4.05387
424.9          4.0715
425            4.0648
425.1         4.06258
425.2         4.06057
425.3         4.03518
425.4          4.0153
425.5         3.97405
425.6          3.8753
425.7         3.81936
425.8         3.83169
425.9         3.80627
426           3.76568
426.1         3.77937
426.2         3.82484
426.3          3.8331
426.4         3.71765
426.5         3.56942
426.6         3.49528
426.7         3.51267
426.8         3.52329
426.9         3.45601
427            3.4161
427.1         3.43501
427.2         3.48177
427.3         3.51348
427.4         3.53346
427.5         3.49323
427.6         3.52727
427.7         3.59436
427.8         3.59843
427.9         3.60806
428           3.63034
428.1         3.65052
428.2         3.63026
428.3         3.64351
428.4         3.64599
428.5         3.63082
428.6          3.6101
428.7         3.58746
428.8         3.60661
428.9         3.65635
429           3.64157
429.1         3.54037
429.2         3.43903
429.3         3.38944
429.4         3.35201
429.5         3.31097
429.6         3.28724
429.7           3.279
429.8         3.32396
429.9         3.36871
430           3.38646
430.1         3.38484
430.2         3.39822
430.3         3.39176
430.4         3.37856
430.5         3.35728
430.6         3.36547
430.7         3.37976
430.8         3.37621
430.9         3.41484
431            3.4481
431.1         3.46567
431.2          3.4567
431.3         3.45736
431.4         3.47655
431.5         3.48463
431.6         3.46849
431.7         3.41818
431.8         3.39389
431.9         3.34217
432           3.31822
432.1          3.3278
432.2         3.34646
432.3         3.43694
432.4         3.51562
432.5         3.59716
432.6          3.6378
432.7         3.68021
432.8         3.70374
432.9         3.67465
433           3.64081
433.1         3.56199
433.2         3.54376
433.3          3.5641
433.4         3.65024
433.5         3.74693
433.6         3.76937
433.7         3.77895
433.8         3.74497
433.9         3.75022
434           3.73153
434.1         3.68128
434.2         3.62648
434.3         3.53574
434.4         3.49266
434.5         3.48482
434.6         3.50778
434.7         3.51165
434.8         3.52727
434.9         3.56722
435           3.57277
435.1         3.56012
435.2         3.56428
435.3          3.5776
435.4         3.60548
435.5         3.60036
435.6         3.61726
435.7         3.58757
435.8         3.54405
435.9         3.50819
436           3.49872
436.1         3.49998
436.2          3.5129
436.3         3.55636
436.4         3.60489
436.5         3.63758
436.6         3.61925
436.7         3.56752
436.8         3.54036
436.9         3.52804
437           3.54353
437.1         3.56544
437.2         3.57483
437.3         3.56843
437.4         3.53229
437.5         3.49425
437.6          3.4777
437.7          3.4643
437.8          3.4622
437.9         3.50394
438           3.50808
438.1         3.51717
438.2         3.51389
438.3         3.50033
438.4         3.46014
438.5         3.44269
438.6         3.44654
438.7         3.43701
438.8         3.42487
438.9         3.43456
439           3.41452
439.1         3.38825
439.2         3.36617
439.3         3.37705
439.4          3.4016
439.5         3.38388
439.6         3.34255
439.7         3.31471
439.8         3.29553
439.9         3.33251
440           3.38283
440.1         3.42811
440.2         3.46901
440.3         3.48846
440.4         3.51736
440.5         3.53474
440.6          3.5123
440.7         3.47885
440.8         3.50774
440.9         3.53957
441           3.55264
441.1          3.5968
441.2         3.64237
441.3         3.65454
441.4         3.70117
441.5         3.79259
441.6         3.86723
441.7         3.88745
441.8         3.89889
441.9         3.92564
442           3.93685
442.1         3.93737
442.2         3.92736
442.3         3.95132
442.4         3.99174
442.5         4.04704
442.6         4.05776
442.7         4.01069
442.8         3.95423
442.9         3.90138
443            3.8887
443.1         3.90659
443.2         3.92604
443.3         3.89916
443.4         3.82946
443.5         3.73787
443.6         3.69896
443.7         3.70988
443.8         3.74753
443.9         3.77044
444           3.79644
444.1         3.83489
444.2          3.8714
444.3         3.86963
444.4         3.87608
444.5         3.88788
444.6         3.89112
444.7          3.9251
444.8         3.97811
444.9         4.02362
445            4.0371
445.1         4.03292
445.2         3.97198
445.3         3.94258
445.4         3.95862
445.5         3.97421
445.6         3.96377
445.7         3.96207
445.8         3.91779
445.9         3.86174
446           3.84518
446.1         3.86104
446.2         3.87284
446.3         3.86341
446.4         3.83726
446.5         3.86605
446.6         3.87504
446.7         3.89465
446.8         3.90785
446.9         3.91864
447           3.93129
447.1         3.92175
447.2         3.85328
447.3         3.76745
447.4         3.71678
447.5         3.71994
447.6         3.76316
447.7         3.84387
447.8         3.85846
447.9          3.8599
448           3.83533
448.1         3.81654
448.2         3.80886
448.3         3.78236
448.4         3.69934
448.5         3.60669
448.6         3.54469
448.7         3.49517
448.8         3.45251
448.9         3.45778
449           3.45171
449.1         3.41342
449.2         3.39477
449.3         3.36156
449.4         3.36119
449.5         3.39456
449.6          3.4037
449.7         3.38527
449.8         3.38569
449.9         3.41127
450           3.43348
450.1         3.46285
450.2         3.49383
450.3          3.5215
450.4         3.49264
450.5         3.45101
450.6         3.48008
450.7         3.52809
450.8         3.59215
450.9         3.62192
451           3.67461
451.1          3.6957
451.2         3.72322
451.3         3.77483
451.4         3.82021
451.5         3.82379
451.6         3.82925
451.7         3.85501
451.8         3.85407
451.9         3.83403
452            3.8637
452.1         3.92202
452.2         3.98284
452.3         4.04753
452.4         4.04913
452.5         4.02166
452.6         4.01179
452.7         3.98924
452.8         3.97734
452.9         3.97212
453           3.97349
453.1         3.99189
453.2         3.98843
453.3          4.0012
453.4         4.01468
453.5         4.00171
453.6         4.01716
453.7          4.0205
453.8         3.98603
453.9          3.9751
454           4.00528
454.1         4.04394
454.2         4.04906
454.3         4.04473
454.4         4.01246
454.5         3.98503
454.6         4.01558
454.7         4.04022
454.8         4.03533
454.9         4.02422
455           4.05635
455.1         4.13785
455.2         4.20377
455.3         4.21784
455.4         4.23131
455.5          4.2642
455.6         4.25572
455.7         4.18533
455.8         4.11787
455.9         4.11193
456           4.18133
456.1         4.26055
456.2         4.30865
456.3         4.33414
456.4         4.36006
456.5         4.42687
456.6         4.46129
456.7         4.43103
456.8         4.46328
456.9         4.45461
457           4.47109
457.1         4.41838
457.2         4.46328
457.3         4.57122
457.4         4.61224
457.5         4.56913
457.6         4.50887
457.7         4.44056
457.8         4.40273
457.9          4.4191
458           4.46829
458.1         4.53838
458.2         4.61151
458.3         4.65556
458.4         4.66029
458.5         4.64742
458.6          4.5756
458.7         4.47378
458.8          4.4368
458.9         4.42714
459           4.46929
459.1         4.51289
459.2         4.59669
459.3         4.73646
459.4         4.84885
459.5          4.8802
459.6         4.90909
459.7         4.99701
459.8         5.04281
459.9         5.07156
460           5.07862
460.1         5.03313
460.2         5.01253
460.3          5.0089
460.4         4.95716
460.5         4.93159
460.6         4.90026
460.7         4.89715
460.8         4.87089
460.9         4.80299
461           4.75451
461.1         4.67054
461.2         4.55402
461.3          4.4875
461.4         4.40436
461.5           4.368
461.6         4.37067
461.7           4.408
461.8         4.45602
461.9         4.54001
462           4.61163
462.1         4.64851
462.2         4.64349
462.3         4.61853
462.4         4.61066
462.5         4.57844
462.6         4.50916
462.7         4.51286
462.8         4.51046
462.9         4.45894
463           4.41687
463.1         4.38574
463.2         4.40023
463.3         4.42024
463.4          4.4384
463.5         4.45231
463.6         4.46538
463.7         4.47081
463.8          4.4613
463.9         4.44077
464           4.42923
464.1         4.38887
464.2         4.40682
464.3         4.46173
464.4          4.4603
464.5          4.3815
464.6         4.28838
464.7         4.25632
464.8         4.27438
464.9           4.279
465           4.23799
465.1         4.21609
465.2         4.24217
465.3         4.29125
465.4         4.35718
465.5         4.36573
465.6          4.3856
465.7         4.33664
465.8         4.31875
465.9         4.33645
466           4.35727
466.1         4.38152
466.2          4.4082
466.3          4.4266
466.4          4.4468
466.5         4.45604
466.6         4.42724
466.7         4.41204
466.8         4.42547
466.9         4.37274
467           4.28784
467.1         4.20466
467.2         4.17268
467.3         4.21528
467.4         4.23393
467.5         4.23397
467.6         4.21352
467.7         4.20263
467.8         4.17321
467.9         4.15454
468           4.12548
468.1         4.10335
468.2         4.09298
468.3         4.12044
468.4         4.13344
468.5         4.12418
468.6         4.10077
468.7         4.09203
468.8         4.12885
468.9         4.18247
469           4.20567
469.1         4.22453
469.2         4.24127
469.3         4.23462
469.4         4.24876
469.5         4.28697
469.6         4.30311
469.7          4.3072
469.8         4.29597
469.9         4.27452
470           4.24154
470.1         4.26095
470.2         4.30035
470.3         4.32611
470.4         4.33609
470.5         4.35797
470.6         4.34812
470.7         4.36727
470.8         4.38134
470.9         4.36559
471           4.32761
471.1         4.28674
471.2         4.27298
471.3         4.29078
471.4         4.32505
471.5         4.34887
471.6         4.38777
471.7         4.43988
471.8         4.46939
471.9         4.50214
472           4.54095
472.1         4.57061
472.2         4.59886
472.3         4.60174
472.4         4.58879
472.5         4.56062
472.6         4.55318
472.7         4.55548
472.8         4.54693
472.9         4.54827
473           4.57068
473.1          4.6279
473.2         4.64871
473.3         4.67591
473.4         4.69046
473.5          4.6932
473.6         4.72467
473.7         4.77212
473.8          4.8313
473.9         4.83276
474           4.80508
474.1         4.80757
474.2         4.84262
474.3         4.93319
474.4         4.98105
474.5          4.9895
474.6          4.9581
474.7         4.94108
474.8          4.9246
474.9         4.95752
475           4.95444
475.1         4.93835
475.2         4.94198
475.3         4.91699
475.4         4.88403
475.5         4.86082
475.6         4.87592
475.7         4.89631
475.8           4.922
475.9         4.98906
476           5.06511
476.1         5.10712
476.2         5.10698
476.3         5.00215
476.4         4.93783
476.5         4.93346
476.6         4.93916
476.7         4.85519
476.8         4.75174
476.9         4.64418
477           4.55397
477.1         4.50732
477.2         4.48176
477.3         4.47861
477.4         4.44497
477.5         4.36219
477.6         4.28665
477.7           4.185
477.8         4.15445
477.9         4.17751
478           4.21564
478.1         4.25328
478.2         4.26611
478.3         4.25981
478.4         4.23345
478.5         4.21249
478.6         4.21134
478.7         4.27178
478.8         4.31155
478.9         4.34728
479           4.38653
479.1         4.42912
479.2         4.43746
479.3         4.43401
479.4         4.45499
479.5         4.44258
479.6         4.42513
479.7         4.43249
479.8         4.44383
479.9         4.43381
480           4.42242
480.1         4.38381
480.2         4.38107
480.3           4.395
480.4         4.38475
480.5         4.32747
480.6         4.27085
480.7         4.23672
480.8          4.2264
480.9         4.27616
481           4.29725
481.1         4.31634
481.2         4.30254
481.3         4.26458
481.4         4.23191
481.5         4.22809
481.6         4.22254
481.7         4.16636
481.8         4.11133
481.9         4.11297
482           4.14355
482.1         4.23567
482.2         4.29139
482.3         4.29953
482.4         4.28207
482.5         4.21505
482.6          4.2109
482.7         4.22655
482.8          4.2449
482.9         4.21791
483           4.16379
483.1         4.15481
483.2         4.18955
483.3         4.27052
483.4         4.36177
483.5         4.44119
483.6         4.47785
483.7          4.4357
483.8         4.41071
483.9         4.39257
484           4.36055
484.1         4.30962
484.2         4.31525
484.3         4.35504
484.4         4.39164
484.5         4.43137
484.6         4.46808
484.7         4.50062
484.8          4.5159
484.9         4.53145
485           4.55556
485.1         4.56744
485.2         4.58255
485.3         4.58584
485.4         4.55729
485.5         4.54003
485.6         4.58514
485.7          4.6748
485.8         4.71632
485.9          4.7006
486           4.74899
486.1          4.8544
486.2         4.92916
486.3         4.96764
486.4         4.95661
486.5         4.89676
486.6         4.81639
486.7         4.73094
486.8          4.7016
486.9         4.70885
487            4.7742
487.1         4.84866
487.2         4.82771
487.3         4.78269
487.4          4.8101
487.5         4.84899
487.6         4.79763
487.7          4.6597
487.8         4.59942
487.9         4.60991
488           4.65659
488.1         4.62432
488.2         4.56331
488.3         4.50238
488.4         4.43713
488.5         4.32998
488.6         4.26969
488.7         4.23053
488.8         4.18934
488.9         4.19496
489           4.18275
489.1         4.16478
489.2          4.1323
489.3         4.14038
489.4         4.18336
489.5         4.22512
489.6         4.23648
489.7         4.25455
489.8         4.31189
489.9         4.41629
490            4.5263
490.1         4.55777
490.2         4.52001
490.3         4.51371
490.4         4.51274
490.5         4.54365
490.6         4.55848
490.7         4.62108
490.8          4.6813
490.9         4.72829
491           4.70828
491.1         4.68354
491.2         4.69905
491.3         4.70636
491.4         4.69707
491.5         4.63731
491.6         4.61752
491.7         4.65818
491.8          4.7308
491.9         4.78864
492             4.843
492.1         4.90545
492.2         5.00095
492.3          5.1629
492.4         5.21375
492.5         5.16275
492.6         5.17306
492.7         5.13741
492.8         5.11421
492.9         5.03219
493           5.03032
493.1         5.05347
493.2         5.05868
493.3         5.08729
493.4         5.18038
493.5         5.25911
493.6         5.24332
493.7         5.24226
493.8         5.26418
493.9         5.32093
494           5.33643
494.1         5.33255
494.2         5.32982
494.3         5.39804
494.4          5.4181
494.5         5.38405
494.6         5.38474
494.7         5.42809
494.8         5.42458
494.9         5.39723
495           5.45534
495.1         5.60425
495.2         5.74106
495.3         5.77526
495.4         5.83015
495.5         5.86806
495.6         5.91177
495.7         5.89907
495.8         5.92849
495.9         6.03631
496           6.08078
496.1         5.99068
496.2         5.89447
496.3         5.84158
496.4         5.80017
496.5         5.74247
496.6         5.70874
496.7         5.65454
496.8         5.59412
496.9         5.49689
497           5.44469
497.1         5.41397
497.2         5.36899
497.3         5.31285
497.4         5.24134
497.5         5.17146
497.6         5.13602
497.7         5.12443
497.8         5.14465
497.9         5.16682
498           5.13878
498.1         5.09209
498.2         5.01184
498.3         4.94926
498.4         4.88351
498.5          4.8231
498.6         4.80365
498.7         4.71582
498.8         4.61144
498.9         4.51671
499           4.48535
499.1         4.44943
499.2         4.37826
499.3         4.36532
499.4         4.40726
499.5         4.45915
499.6         4.49038
499.7         4.48355
499.8         4.42762
499.9         4.40269
500              4.33
500.1          4.2452
500.2         4.21951
500.3         4.19117
500.4         4.18105
500.5         4.17897
500.6         4.17134
500.7         4.17334
500.8         4.15499
500.9          4.1291
501           4.12129
501.1          4.1097
501.2         4.08641
501.3         4.06786
501.4         4.07658
501.5         4.08003
501.6         4.05342
501.7         4.01342
501.8         4.02639
501.9         4.11941
502           4.16194
502.1         4.10748
502.2         4.05454
502.3         3.99214
502.4         3.99028
502.5         3.99149
502.6         4.02442
502.7         4.07172
502.8         4.11378
502.9         4.17915
503           4.18403
503.1         4.13199
503.2          4.1147
503.3         4.12033
503.4         4.18004
503.5          4.2807
503.6         4.38292
503.7         4.45287
503.8         4.46039
503.9         4.51512
504           4.53321
504.1         4.52139
504.2         4.53154
504.3          4.5112
504.4         4.46806
504.5         4.41095
504.6         4.38696
504.7         4.36509
504.8         4.35443
504.9          4.3382
505           4.35119
505.1         4.39922
505.2         4.43496
505.3         4.48199
505.4         4.50129
505.5         4.51433
505.6         4.51051
505.7         4.54382
505.8         4.53506
505.9         4.48252
506            4.4932
506.1         4.52823
506.2         4.58864
506.3          4.6674
506.4         4.69213
506.5         4.69348
506.6         4.76816
506.7         4.94322
506.8         5.10524
506.9         5.17893
507           5.22441
507.1         5.26158
507.2         5.31086
507.3         5.41442
507.4         5.44079
507.5         5.35658
507.6         5.30365
507.7         5.28056
507.8         5.31874
507.9          5.4027
508           5.35389
508.1         5.26756
508.2         5.16089
508.3         5.12557
508.4         5.10365
508.5         5.02796
508.6         4.93912
508.7         4.80687
508.8         4.76079
508.9         4.79679
509           4.88828
509.1          4.9557
509.2         4.90749
509.3         4.81916
509.4           4.791
509.5          4.8042
509.6         4.84215
509.7         4.86438
509.8         4.89235
509.9         4.87161
510           4.91442
510.1         4.98232
510.2         4.97532
510.3         4.90076
510.4         4.87747
510.5         4.87578
510.6         4.85578
510.7         4.83674
510.8         4.81115
510.9         4.81438
511           4.80582
511.1          4.7434
511.2           4.744
511.3         4.79933
511.4         4.87704
511.5         4.92409
511.6         4.97071
511.7         4.96078
511.8         4.93635
511.9         4.85974
512           4.75917
512.1         4.66659
512.2         4.60339
512.3         4.58554
512.4          4.5908
512.5         4.66106
512.6         4.72726
512.7         4.72391
512.8         4.69785
512.9         4.66519
513           4.62321
513.1         4.59826
513.2         4.57856
513.3         4.50277
513.4         4.44931
513.5         4.44235
513.6         4.45262
513.7         4.50882
513.8         4.52582
513.9          4.5015
514           4.50476
514.1          4.5127
514.2         4.49344
514.3         4.47381
514.4         4.41703
514.5         4.37487
514.6         4.36623
514.7         4.36397
514.8         4.36702
514.9         4.33424
515           4.29688
515.1         4.30433
515.2         4.34148
515.3         4.39214
515.4         4.41935
515.5         4.43609
515.6         4.45193
515.7         4.44508
515.8         4.39046
515.9         4.30754
516           4.25246
516.1         4.19502
516.2          4.1589
516.3         4.21277
516.4         4.24932
516.5         4.26026
516.6         4.32774
516.7         4.39666
516.8         4.42353
516.9         4.43508
517           4.47739
517.1         4.52236
517.2         4.52768
517.3         4.49936
517.4         4.49822
517.5         4.50085
517.6         4.51484
517.7         4.57234
517.8         4.57543
517.9         4.56291
518           4.60173
518.1         4.72388
518.2         4.79831
518.3         4.82784
518.4         4.84605
518.5         4.89124
518.6         4.95951
518.7         4.99674
518.8         4.98846
518.9         4.91564
519           4.83885
519.1         4.76506
519.2         4.78131
519.3          4.8358
519.4         4.93225
519.5         5.03832
519.6         5.04198
519.7         5.01411
519.8         5.02862
519.9         5.06848
520           5.13244
520.1         5.21892
520.2         5.25894
520.3         5.24777
520.4         5.28969
520.5         5.38441
520.6         5.44734
520.7         5.51629
520.8         5.52701
520.9         5.48463
521           5.47426
521.1         5.53461
521.2         5.64068
521.3         5.69751
521.4         5.69106
521.5         5.62576
521.6         5.61682
521.7         5.67951
521.8          5.6921
521.9         5.67537
522           5.72468
522.1         5.82286
522.2         5.88258
522.3         5.86979
522.4         5.84956
522.5         5.80942
522.6         5.80887
522.7         5.81205
522.8         5.79067
522.9         5.75598
523           5.67665
523.1         5.51868
523.2         5.34956
523.3         5.22696
523.4         5.17145
523.5           5.144
523.6         5.11835
523.7         5.08322
523.8         5.03055
523.9         4.97664
524           4.89375
524.1         4.81082
524.2         4.76592
524.3         4.79275
524.4         4.84771
524.5         4.96965
524.6         5.04437
524.7         5.05206
524.8         5.02069
524.9         4.93538
525           4.91643
525.1         4.97545
525.2         5.03804
525.3         5.10073
525.4         5.10556
525.5         5.06963
525.6         5.03158
525.7         5.07307
525.8         5.14157
525.9         5.22309
526           5.26088
526.1         5.29914
526.2          5.3948
526.3         5.47222
526.4         5.55706
526.5          5.5904
526.6         5.56235
526.7         5.60416
526.8         5.66423
526.9         5.62028
527           5.52636
527.1         5.41569
527.2         5.40735
527.3         5.46216
527.4         5.55852
527.5         5.69481
527.6         5.76119
527.7          5.7823
527.8          5.7835
527.9         5.86835
528           5.87187
528.1         5.85117
528.2         5.86358
528.3         5.91475
528.4         5.98192
528.5         5.99168
528.6         5.98217
528.7         5.96275
528.8         5.95032
528.9         5.81618
529           5.68497
529.1          5.5836
529.2         5.50268
529.3         5.40736
529.4         5.39097
529.5         5.34242
529.6         5.29779
529.7         5.31327
529.8         5.35679
529.9         5.34795
530           5.32791
530.1         5.33159
530.2          5.3618
530.3         5.33171
530.4         5.32222
530.5         5.36852
530.6         5.42834
530.7         5.47709
530.8         5.43716
530.9         5.42501
531           5.38021
531.1         5.32296
531.2         5.25546
531.3         5.23083
531.4         5.21292
531.5         5.22234
531.6         5.26507
531.7         5.26891
531.8         5.22986
531.9         5.17783
532           5.14945
532.1         5.09886
532.2         5.09929
532.3         5.18197
532.4         5.31001
532.5         5.45401
532.6         5.53205
532.7         5.60339
532.8         5.63862
532.9         5.77507
533           5.94382
533.1         5.99455
533.2         5.96059
533.3         5.91821
533.4         5.90594
533.5         5.88054
533.6          5.8967
533.7         6.05408
533.8         6.25083
533.9          6.4729
534           6.55516
534.1         6.54193
534.2         6.53873
534.3         6.53681
534.4         6.53191
534.5         6.52356
534.6         6.52164
534.7         6.46996
534.8         6.44766
534.9         6.41361
535           6.40173
535.1         6.37401
535.2         6.49734
535.3         6.68634
535.4         6.79143
535.5         6.80435
535.6          6.8271
535.7         6.87426
535.8         6.96129
535.9         6.99416
536            7.0387
536.1          7.0635
536.2         6.96253
536.3           6.836
536.4         6.77863
536.5         6.75996
536.6         6.74062
536.7         6.73253
536.8         6.67931
536.9         6.67288
537           6.68635
537.1         6.66606
537.2         6.51563
537.3         6.33566
537.4         6.13728
537.5         5.89431
537.6         5.79417
537.7         5.71845
537.8         5.71181
537.9          5.7737
538           5.83297
538.1         5.88112
538.2         5.95667
538.3         6.07477
538.4         6.19139
538.5         6.29083
538.6         6.32939
538.7         6.32741
538.8          6.4458
538.9         6.63848
539            6.6795
539.1         6.71097
539.2         6.74622
539.3         6.73154
539.4         6.79886
539.5         6.83598
539.6          6.8668
539.7          6.9676
539.8         7.08516
539.9         7.19135
540           7.29387
540.1         7.38761
540.2          7.3953
540.3         7.25502
540.4         7.06491
540.5         6.82529
540.6         6.71947
540.7         6.62815
540.8         6.60263
540.9         6.60534
541           6.59906
541.1         6.60726
541.2         6.52699
541.3         6.46998
541.4         6.43745
541.5          6.4264
541.6         6.34526
541.7         6.15863
541.8         6.03565
541.9         5.91977
542           5.79045
542.1         5.68276
542.2         5.64447
542.3         5.63381
542.4         5.62757
542.5         5.64984
542.6         5.66486
542.7         5.67191
542.8         5.57773
542.9         5.54916
543           5.58195
543.1         5.60771
543.2         5.58449
543.3         5.51193
543.4         5.49077
543.5         5.48414
543.6         5.53832
543.7         5.63852
543.8         5.70791
543.9         5.68808
544           5.68846
544.1         5.64293
544.2         5.64294
544.3         5.66273
544.4         5.70922
544.5         5.77948
544.6         5.80958
544.7         5.82957
544.8         5.79608
544.9         5.74309
545           5.69241
545.1         5.63458
545.2         5.60612
545.3         5.54333
545.4         5.50204
545.5         5.46907
545.6         5.44667
545.7         5.44352
545.8         5.49769
545.9          5.5205
546            5.4603
546.1         5.40861
546.2           5.398
546.3         5.45069
546.4         5.51877
546.5         5.48252
546.6         5.43755
546.7         5.35941
546.8         5.32819
546.9         5.29406
547           5.28016
547.1         5.24845
547.2         5.23313
547.3         5.18074
547.4          5.2167
547.5         5.30568
547.6         5.35851
547.7         5.41822
547.8          5.4307
547.9          5.4334
548           5.43272
548.1         5.40459
548.2         5.38804
548.3         5.37242
548.4         5.38706
548.5         5.42034
548.6         5.52741
548.7         5.63615
548.8         5.66634
548.9         5.64952
549           5.62962
549.1         5.63038
549.2         5.64627
549.3         5.70686
549.4         5.72598
549.5         5.63118
549.6         5.59462
549.7         5.65604
549.8         5.69917
549.9         5.69132
550           5.67179
550.1         5.69055
550.2         5.73387
550.3         5.82353
550.4         5.96038
550.5         6.03285
550.6         6.09078
550.7         6.11781
550.8         6.06875
550.9         5.97992
551           5.96183
551.1         6.03762
551.2         6.17021
551.3         6.29417
551.4         6.34916
551.5         6.40013
551.6           6.508
551.7         6.70066
551.8         6.80408
551.9         6.81842
552           6.79948
552.1         6.75172
552.2         6.69845
552.3         6.55497
552.4         6.44667
552.5         6.47354
552.6         6.60128
552.7         6.70282
552.8         6.62339
552.9         6.50035
553           6.43846
553.1         6.47747
553.2          6.4876
553.3         6.37936
553.4         6.29404
553.5         6.29811
553.6         6.32521
553.7         6.42088
553.8         6.45241
553.9         6.41338
554           6.37495
554.1         6.42218
554.2          6.4956
554.3         6.52748
554.4         6.53374
554.5         6.53417
554.6         6.46014
554.7         6.39244
554.8         6.40013
554.9         6.45148
555           6.47514
555.1         6.55264
555.2         6.57839
555.3         6.58433
555.4         6.57445
555.5         6.51997
555.6         6.48003
555.7         6.44294
555.8           6.376
555.9         6.30403
556           6.25317
556.1         6.21344
556.2         6.18271
556.3         6.21466
556.4         6.16237
556.5         6.13846
556.6         6.09478
556.7         5.99487
556.8         5.89436
556.9         5.74998
557           5.67036
557.1         5.67091
557.2          5.6442
557.3         5.62974
557.4         5.62547
557.5          5.6065
557.6         5.59526
557.7         5.55751
557.8         5.56819
557.9         5.61171
558            5.6142
558.1         5.65395
558.2         5.73972
558.3         5.79542
558.4         5.89408
558.5         5.99367
558.6         6.07649
558.7         6.16069
558.8         6.14155
558.9         6.04685
559           5.96193
559.1         5.92427
559.2         5.84863
559.3         5.74134
559.4         5.67159
559.5         5.53894
559.6         5.47294
559.7         5.51926
559.8         5.57441
559.9         5.65013
560           5.66613
560.1         5.66667
560.2         5.72526
560.3         5.85172
560.4         5.88496
560.5         5.84054
560.6         5.77505
560.7         5.68258
560.8         5.68757
560.9         5.70319
561           5.74436
561.1         5.88108
561.2         5.96976
561.3         5.97387
561.4         5.89016
561.5         5.79932
561.6         5.76529
561.7         5.73489
561.8         5.74493
561.9         5.84327
562           5.87376
562.1         5.88486
562.2         5.83516
562.3         5.76069
562.4         5.72861
562.5         5.75925
562.6           5.761
562.7         5.81661
562.8         5.84943
562.9         5.85648
563           5.83656
563.1          5.7882
563.2         5.69651
563.3         5.59575
563.4         5.54176
563.5         5.52431
563.6         5.55448
563.7          5.5806
563.8         5.60114
563.9         5.59934
564           5.62208
564.1         5.67418
564.2         5.74896
564.3         5.76538
564.4         5.78023
564.5          5.7842
564.6         5.82329
564.7         5.91197
564.8         5.94924
564.9          5.9541
565           5.94778
565.1         5.94954
565.2         5.88432
565.3         5.75448
565.4         5.69723
565.5         5.68654
565.6         5.61869
565.7         5.58661
565.8         5.58789
565.9         5.62029
566           5.64328
566.1         5.63177
566.2         5.60148
566.3         5.50492
566.4         5.47897
566.5         5.49194
566.6         5.54114
566.7          5.5664
566.8         5.55448
566.9         5.54487
567           5.57603
567.1         5.65635
567.2         5.73216
567.3         5.80729
567.4         5.81339
567.5         5.80965
567.6         5.80627
567.7         5.82436
567.8         5.78789
567.9         5.71457
568           5.68834
568.1         5.65843
568.2         5.67753
568.3          5.7196
568.4         5.73296
568.5         5.76257
568.6         5.77325
568.7         5.76739
568.8         5.76832
568.9         5.80205
569           5.84522
569.1         5.91072
569.2         5.94166
569.3         5.93789
569.4          5.9173
569.5         5.90998
569.6         5.88014
569.7         5.82119
569.8         5.80044
569.9         5.80746
570            5.7988
570.1         5.85736
570.2          5.8896
570.3         5.88663
570.4         5.87962
570.5         5.88763
570.6         5.90532
570.7         5.91012
570.8         5.88456
570.9         5.88633
571           5.90333
571.1         5.90415
571.2         5.86562
571.3         5.81191
571.4         5.78825
571.5         5.75405
571.6         5.70846
571.7         5.69702
571.8         5.68233
571.9         5.68349
572           5.73058
572.1         5.85162
572.2         5.91541
572.3         5.94252
572.4          5.9809
572.5         5.98974
572.6         6.02559
572.7         6.08122
572.8         6.08536
572.9         6.05097
573           5.99774
573.1         5.96062
573.2         5.92067
573.3         5.96502
573.4         5.95314
573.5         5.98838
573.6         6.02926
573.7         6.11671
573.8         6.13998
573.9         6.17874
574           6.21763
574.1         6.18288
574.2         6.19262
574.3         6.14354
574.4         6.15526
574.5         6.27971
574.6         6.33318
574.7         6.45053
574.8          6.4386
574.9         6.44061
575           6.41806
575.1         6.30361
575.2         6.22171
575.3         6.21099
575.4          6.1908
575.5         6.14479
575.6         6.11463
575.7          6.0949
575.8         6.05388
575.9         6.02994
576           6.03024
576.1         6.02716
576.2         5.97824
576.3         5.89812
576.4         5.77464
576.5         5.65115
576.6         5.54122
576.7         5.50797
576.8          5.4952
576.9         5.51657
577           5.55561
577.1         5.55541
577.2          5.5475
577.3         5.62332
577.4          5.6726
577.5         5.70395
577.6         5.75495
577.7         5.79977
577.8         5.87429
577.9         5.98256
578           5.98546
578.1         5.95411
578.2         5.96365
578.3         5.95172
578.4         5.96994
578.5         6.07141
578.6         6.13579
578.7         6.13844
578.8         6.16497
578.9         6.31202
579           6.44303
579.1         6.57197
579.2         6.62116
579.3         6.50847
579.4         6.41168
579.5         6.33549
579.6         6.37749
579.7            6.38
579.8         6.43759
579.9         6.52874
580           6.57842
580.1         6.55166
580.2         6.45878
580.3         6.34914
580.4         6.29947
580.5         6.29075
580.6         6.29864
580.7         6.38174
580.8         6.50291
580.9         6.62298
581           6.67133
581.1         6.70322
581.2          6.7939
581.3          6.9559
581.4          7.0805
581.5         7.15768
581.6         7.19365
581.7         7.18951
581.8         7.24112
581.9         7.24817
582           7.19812
582.1         7.20154
582.2         7.24508
582.3         7.31368
582.4          7.3925
582.5         7.43035
582.6         7.43909
582.7         7.41989
582.8         7.45644
582.9          7.5523
583           7.69901
583.1         7.81484
583.2         7.91074
583.3         7.94423
583.4         7.93728
583.5         7.95096
583.6         8.00507
583.7          8.1016
583.8         8.14048
583.9         8.13522
584           8.15816
584.1         8.21668
584.2         8.24516
584.3         8.17721
584.4         8.11647
584.5         8.10198
584.6         8.06136
584.7          8.0204
584.8         8.01638
584.9          7.9809
585           7.98872
585.1         7.96424
585.2         7.98779
585.3         8.14144
585.4         8.13147
585.5         8.04488
585.6         8.00192
585.7         7.91018
585.8         7.87749
585.9          7.7295
586           7.59747
586.1         7.51555
586.2         7.51419
586.3          7.4924
586.4         7.49225
586.5         7.55825
586.6         7.63611
586.7         7.65775
586.8         7.64181
586.9         7.54922
587           7.48432
587.1         7.45289
587.2           7.486
587.3         7.47677
587.4          7.4927
587.5         7.45143
587.6         7.45747
587.7         7.49756
587.8         7.51979
587.9         7.56381
588           7.67849
588.1         7.85151
588.2          7.9475
588.3          8.0573
588.4         8.12675
588.5         8.26147
588.6         8.43506
588.7         8.50748
588.8         8.53945
588.9         8.52198
589           8.59391
589.1         8.75933
589.2         8.83737
589.3          8.8798
589.4         8.76893
589.5         8.58105
589.6           8.437
589.7         8.42379
589.8         8.58217
589.9         8.61808
590           8.61188
590.1         8.51845
590.2         8.47467
590.3         8.52006
590.4         8.48947
590.5         8.41378
590.6         8.17977
590.7          7.9706
590.8         7.84369
590.9         7.68338
591           7.67295
591.1         7.84374
591.2         7.84263
591.3         7.71743
591.4         7.62397
591.5         7.59123
591.6         7.62772
591.7         7.79829
591.8          7.8612
591.9         7.86866
592           7.98922
592.1          8.1775
592.2         8.30185
592.3         8.26538
592.4          8.2754
592.5         8.26136
592.6         8.28633
592.7         8.32025
592.8         8.33123
592.9         8.33026
593           8.35075
593.1         8.40511
593.2         8.51172
593.3         8.62004
593.4         8.66754
593.5         8.68783
593.6         8.85014
593.7         9.04274
593.8         9.16416
593.9         9.20286
594           9.30652
594.1         9.35039
594.2         9.41765
594.3         9.60406
594.4         9.69383
594.5         9.68723
594.6         9.63871
594.7         9.54901
594.8         9.38508
594.9         9.23812
595           9.15566
595.1         9.06018
595.2         9.00786
595.3         8.98604
595.4         8.92753
595.5         8.91947
595.6         8.88441
595.7         8.77821
595.8           8.776
595.9         8.88797
596           8.93412
596.1         8.84138
596.2         8.75387
596.3         8.71033
596.4         8.71671
596.5         8.69956
596.6         8.58214
596.7         8.40165
596.8         8.33724
596.9         8.23348
597           8.27996
597.1         8.25781
597.2         8.28586
597.3         8.47188
597.4         8.68843
597.5         8.78965
597.6         8.83504
597.7         8.92001
597.8         9.00955
597.9         9.05184
598           9.07433
598.1         9.10173
598.2         9.19034
598.3         9.22902
598.4         9.24135
598.5          9.1725
598.6         9.15603
598.7         9.14555
598.8         9.12105
598.9         9.05211
599           8.90646
599.1         8.84199
599.2         8.84019
599.3         8.82864
599.4         8.76054
599.5         8.70506
599.6         8.54124
599.7         8.28992
599.8         8.17917
599.9         8.13081
600           8.01359
600.1         7.87001
600.2         7.82363
600.3         7.79554
600.4         7.73731
600.5          7.7635
600.6         7.73078
600.7         7.80886
600.8         7.95117
600.9         8.14203
601           8.28682
601.1         8.29963
601.2         8.29249
601.3         8.25338
601.4         8.21178
601.5         8.22032
601.6         8.18207
601.7         7.98249
601.8         7.93591
601.9         8.04389
602           8.20191
602.1          8.2721
602.2         8.30606
602.3         8.27857
602.4          8.2587
602.5         8.26548
602.6         8.25021
602.7          8.2361
602.8         8.24287
602.9         8.21936
603            8.2551
603.1         8.36748
603.2         8.39536
603.3         8.33811
603.4         8.21611
603.5         8.19887
603.6         8.20396
603.7         8.30823
603.8         8.28318
603.9         8.12629
604           7.92313
604.1         7.74415
604.2         7.72199
604.3         7.68452
604.4         7.66167
604.5         7.59053
604.6         7.54238
604.7         7.60494
604.8         7.65872
604.9         7.59678
605            7.4754
605.1         7.35854
605.2         7.31916
605.3         7.36048
605.4         7.42023
605.5         7.47216
605.6         7.47514
605.7         7.49061
605.8         7.50093
605.9         7.43622
606           7.34527
606.1         7.30162
606.2         7.30579
606.3         7.38694
606.4         7.41601
606.5         7.40021
606.6         7.35003
606.7         7.38163
606.8         7.32189
606.9         7.16052
607           7.09217
607.1         7.08956
607.2         7.06942
607.3         7.08132
607.4         7.03208
607.5         7.00708
607.6         7.05806
607.7         7.08305
607.8         7.09014
607.9         7.05327
608           7.12522
608.1         7.27318
608.2         7.25459
608.3         7.12409
608.4         7.04407
608.5         7.08861
608.6         7.13583
608.7          7.1544
608.8         7.14152
608.9         7.16355
609           7.23962
609.1         7.35178
609.2         7.38236
609.3         7.37838
609.4         7.39211
609.5         7.39413
609.6          7.4564
609.7         7.52685
609.8         7.52375
609.9         7.48082
610            7.3917
610.1         7.30722
610.2         7.27405
610.3         7.22469
610.4         7.23528
610.5         7.28354
610.6         7.36743
610.7         7.49336
610.8         7.63993
610.9         7.87164
611           7.98516
611.1         7.96716
611.2         7.99784
611.3         7.97329
611.4          7.8935
611.5         7.80607
611.6         7.81829
611.7         7.82952
611.8         7.83221
611.9         7.88034
612           7.90211
612.1         7.94991
612.2         7.97495
612.3         7.94704
612.4         7.92763
612.5         7.80734
612.6         7.72224
612.7         7.70366
612.8         7.79832
612.9         7.91999
613           8.02244
613.1         8.11013
613.2         8.06176
613.3         7.94174
613.4         7.85754
613.5         7.94312
613.6          8.0475
613.7         8.11979
613.8         8.10174
613.9         7.99331
614           7.96024
614.1         8.00033
614.2         8.10751
614.3         8.13896
614.4         8.05349
614.5           7.918
614.6         7.82957
614.7         7.67477
614.8          7.5503
614.9          7.5911
615           7.67246
615.1         7.71529
615.2         7.62837
615.3         7.50615
615.4         7.49405
615.5         7.54615
615.6         7.63798
615.7         7.66926
615.8         7.63696
615.9         7.61256
616           7.64215
616.1         7.69943
616.2         7.73515
616.3         7.77601
616.4         7.81086
616.5         7.78285
616.6         7.78333
616.7         7.86351
616.8         7.98158
616.9         8.13625
617           8.25339
617.1         8.25676
617.2         8.23856
617.3          8.1599
617.4         8.21959
617.5         8.38279
617.6         8.44241
617.7         8.58701
617.8         8.72025
617.9         8.77322
618           8.84698
618.1         8.99658
618.2         9.08945
618.3         9.14588
618.4          9.1942
618.5         9.16028
618.6         9.09013
618.7         8.99407
618.8         8.91992
618.9         8.89366
619           8.94768
619.1         8.97615
619.2         8.91124
619.3          8.7693
619.4         8.60364
619.5         8.44311
619.6         8.31647
619.7         8.13346
619.8         8.04576
619.9         7.91981
620           7.90645
620.1         7.88627
620.2         7.82723
620.3         7.91207
620.4         7.99173
620.5         7.97031
620.6         7.90358
620.7         7.82197
620.8         7.72781
620.9         7.77298
621           7.82652
621.1         7.90982
621.2         7.97187
621.3         7.94115
621.4         7.94611
621.5         7.92622
621.6         7.89743
621.7         7.91744
621.8         7.94955
621.9         7.90485
622           7.85913
622.1         7.82586
622.2          7.8503
622.3          7.8721
622.4         7.86864
622.5         7.88479
622.6         7.93602
622.7         8.01282
622.8         8.04218
622.9         8.09589
623           8.17654
623.1         8.12196
623.2         8.08003
623.3         7.98578
623.4         8.01209
623.5         7.92847
623.6         7.92608
623.7         8.02486
623.8         8.07882
623.9         8.08175
624           8.12082
624.1         8.18187
624.2         8.20468
624.3         8.20395
624.4         8.28701
624.5         8.41339
624.6         8.44518
624.7         8.38965
624.8         8.35412
624.9         8.39159
625           8.40858
625.1          8.3629
625.2         8.36574
625.3         8.39765
625.4         8.49526
625.5         8.64938
625.6         8.74545
625.7         8.75305
625.8         8.68492
625.9          8.6544
626           8.67095
626.1         8.78752
626.2         8.86177
626.3         8.79094
626.4           8.722
626.5         8.64507
626.6         8.60154
626.7         8.65584
626.8         8.77591
626.9         8.88058
627             8.891
627.1         8.79464
627.2         8.76143
627.3         8.77751
627.4         8.75129
627.5         8.75034
627.6         8.84716
627.7         8.95346
627.8         9.04074
627.9         8.96004
628            8.9435
628.1         8.98063
628.2         8.97981
628.3         8.94784
628.4         9.03473
628.5         9.15813
628.6         9.21638
628.7         9.18712
628.8         9.13857
628.9         9.13275
629           9.16936
629.1         9.14345
629.2         9.10609
629.3         9.06912
629.4         8.99117
629.5         9.00321
629.6         8.98206
629.7         8.90306
629.8         8.86266
629.9         8.83833
630           8.77546
630.1          8.7367
630.2         8.69953
630.3         8.65401
630.4         8.65686
630.5         8.73743
630.6         8.77535
630.7          8.7561
630.8         8.69431
630.9          8.6125
631           8.61062
631.1         8.65709
631.2         8.72862
631.3         8.77526
631.4         8.77049
631.5         8.85358
631.6         8.90501
631.7         8.83899
631.8         8.75985
631.9         8.69288
632           8.55669
632.1          8.3095
632.2         8.22754
632.3         8.17478
632.4         8.10298
632.5         8.04175
632.6         8.05081
632.7         8.17047
632.8         8.26105
632.9         8.42411
633           8.59438
633.1         8.78107
633.2         8.88744
633.3          8.9543
633.4         8.97875
633.5          9.1084
633.6         9.16122
633.7         9.05169
633.8         8.97472
633.9         8.84686
634           8.79314
634.1         8.84004
634.2         8.87006
634.3         8.87775
634.4         8.82793
634.5         8.75181
634.6         8.69515
634.7          8.6548
634.8         8.60588
634.9         8.55932
635           8.53989
635.1         8.60609
635.2         8.63495
635.3         8.58215
635.4         8.47812
635.5          8.3523
635.6         8.34424
635.7         8.40873
635.8         8.39546
635.9         8.28233
636           8.25269
636.1         8.25163
636.2         8.23022
636.3          8.2243
636.4         8.25785
636.5          8.2494
636.6         8.21396
636.7         8.20891
636.8         8.23276
636.9         8.27564
637           8.22002
637.1         8.11804
637.2         8.07331
637.3         8.05769
637.4         8.03156
637.5         7.94258
637.6         7.87321
637.7         7.85234
637.8         7.84973
637.9         7.81896
638           7.82074
638.1         7.77959
638.2         7.71487
638.3         7.59725
638.4         7.50019
638.5         7.43181
638.6         7.40396
638.7         7.40419
638.8         7.40454
638.9         7.41423
639           7.46352
639.1         7.56677
639.2         7.68454
639.3         7.85193
639.4         7.99549
639.5         8.19326
639.6         8.43846
639.7          8.5749
639.8         8.65095
639.9         8.63422
640           8.55755
640.1         8.47837
640.2          8.3792
640.3         8.17709
640.4         8.13469
640.5          8.2151
640.6         8.22259
640.7         8.20624
640.8         8.17115
640.9         8.04321
641           7.96005
641.1         7.85436
641.2         7.75176
641.3         7.72617
641.4         7.71623
641.5         7.71649
641.6         7.71117
641.7         7.70858
641.8         7.75521
641.9         7.84518
642           7.96118
642.1         8.10612
642.2         8.24447
642.3         8.35665
642.4         8.41487
642.5         8.46418
642.6         8.56662
642.7         8.66899
642.8         8.70457
642.9         8.56439
643           8.43405
643.1         8.39231
643.2         8.42761
643.3         8.50916
643.4         8.58469
643.5         8.70189
643.6         8.77711
643.7         8.75676
643.8         8.65476
643.9         8.61447
644            8.6612
644.1         8.68596
644.2         8.73689
644.3         8.78045
644.4         8.81204
644.5         8.79675
644.6         8.69188
644.7         8.51901
644.8         8.42754
644.9         8.32655
645           8.29557
645.1         8.25372
645.2         8.20292
645.3         8.17527
645.4          8.1652
645.5         8.23381
645.6         8.29971
645.7         8.35993
645.8         8.34413
645.9         8.32282
646           8.30369
646.1         8.28461
646.2         8.26079
646.3         8.22726
646.4         8.22312
646.5         8.26915
646.6         8.29088
646.7         8.29503
646.8          8.2963
646.9         8.32233
647           8.27489
647.1          8.2034
647.2          8.1493
647.3         8.06858
647.4         7.94866
647.5         7.84404
647.6         7.83314
647.7          7.8428
647.8         7.76494
647.9          7.6748
648           7.62801
648.1         7.71513
648.2         7.76246
648.3         7.81189
648.4         7.80531
648.5         7.75113
648.6         7.78802
648.7          7.8474
648.8         7.93819
648.9         7.92894
649           7.90173
649.1         7.83462
649.2         7.88655
649.3         7.94111
649.4         7.94821
649.5         7.94699
649.6          7.9236
649.7         7.87018
649.8         7.85955
649.9         7.92554
650           7.99409
650.1          8.0505
650.2         8.08905
650.3         8.06351
650.4         8.05392
650.5         8.03773
650.6         8.09683
650.7         8.08297
650.8           8.124
650.9         8.18944
651           8.21593
651.1         8.33466
651.2         8.34598
651.3          8.2758
651.4          8.2226
651.5         8.21014
651.6         8.35025
651.7         8.47388
651.8         8.50993
651.9         8.44798
652           8.28948
652.1         8.21175
652.2         8.17035
652.3         8.16047
652.4         8.19344
652.5         8.12257
652.6         8.02801
652.7         7.89395
652.8         7.83337
652.9         7.88559
653           7.95442
653.1          7.9914
653.2         7.99305
653.3         7.94299
653.4         7.93862
653.5         7.95804
653.6         7.95751
653.7         7.98594
653.8         7.98271
653.9         8.04565
654           8.09739
654.1         8.11449
654.2         8.16103
654.3         8.30774
654.4          8.3467
654.5         8.28561
654.6         8.10773
654.7         7.92095
654.8         7.90343
654.9         7.92827
655           7.96964
655.1         7.92798
655.2         7.88389
655.3         7.84296
655.4         7.79289
655.5         7.78828
655.6         7.76072
655.7         7.74916
655.8         7.72401
655.9         7.64363
656           7.55335
656.1         7.35833
656.2         7.14089
656.3         6.97495
656.4         6.87985
656.5         6.82277
656.6         6.79814
656.7         6.86249
656.8         6.87883
656.9         6.94302
657           6.99029
657.1         7.04308
657.2         7.09194
657.3         7.07075
657.4         7.10332
657.5         7.15133
657.6         7.16551
657.7         7.20903
657.8         7.25541
657.9         7.28544
658           7.33726
658.1         7.41687
658.2         7.42151
658.3          7.3749
658.4         7.37017
658.5         7.39786
658.6         7.44172
658.7         7.41418
658.8         7.33642
658.9         7.32563
659           7.41973
659.1         7.53456
659.2         7.64219
659.3         7.71132
659.4          7.7437
659.5         7.78845
659.6         7.82871
659.7         7.85395
659.8         7.88804
659.9         7.91091
660           7.95947
660.1         7.94676
660.2         7.87614
660.3         7.81459
660.4         7.75135
660.5         7.66905
660.6         7.61138
660.7         7.54324
660.8         7.51601
660.9         7.54844
661           7.58487
661.1         7.59511
661.2         7.53853
661.3         7.51461
661.4         7.47839
661.5         7.45738
661.6         7.42343
661.7         7.48326
661.8         7.61577
661.9         7.68698
662           7.69149
662.1         7.63801
662.2         7.61319
662.3         7.66499
662.4         7.73854
662.5         7.72464
662.6         7.61408
662.7         7.50606
662.8         7.45508
662.9         7.45641
663           7.43032
663.1         7.31889
663.2         7.23323
663.3         7.19067
663.4         7.16618
663.5          7.1904
663.6         7.19767
663.7         7.26791
663.8         7.38093
663.9          7.4059
664           7.36993
664.1         7.24725
664.2         7.19233
664.3         7.19356
664.4         7.22141
664.5         7.16504
664.6         7.11889
664.7         7.08565
664.8         7.07729
664.9         7.12181
665           7.14511
665.1         7.14581
665.2         7.11369
665.3         7.12746
665.4         7.21668
665.5          7.3032
665.6         7.29236
665.7         7.22688
665.8         7.25025
665.9         7.25554
666           7.32435
666.1         7.51788
666.2         7.56549
666.3         7.51135
666.4         7.45178
666.5          7.4424
666.6         7.44439
666.7         7.39857
666.8         7.46085
666.9         7.49858
667           7.56498
667.1         7.62849
667.2         7.68429
667.3         7.73034
667.4         7.74604
667.5         7.70921
667.6         7.60858
667.7         7.51674
667.8         7.49837
667.9         7.50911
668           7.49709
668.1         7.42687
668.2         7.41827
668.3         7.45453
668.4          7.5226
668.5         7.61009
668.6         7.66748
668.7         7.70829
668.8         7.67435
668.9         7.62837
669           7.66794
669.1         7.72566
669.2         7.75294
669.3         7.73582
669.4         7.69237
669.5         7.63596
669.6         7.60655
669.7         7.61491
669.8         7.62196
669.9         7.60529
670           7.68849
670.1         7.74629
670.2         7.77348
670.3         7.86222
670.4         7.91444
670.5         7.96824
670.6         7.94737
670.7         7.88509
670.8         7.85449
670.9         7.79603
671           7.78367
671.1         7.72363
671.2         7.67755
671.3         7.67727
671.4         7.66254
671.5         7.64777
671.6         7.67556
671.7         7.72221
671.8         7.78027
671.9         7.79135
672           7.81052
672.1         7.82445
672.2          7.8231
672.3         7.74542
672.4         7.70191
672.5         7.65621
672.6         7.66367
672.7         7.66754
672.8         7.68967
672.9         7.77893
673           7.90502
673.1         8.06633
673.2         8.21337
673.3         8.24364
673.4         8.23771
673.5         8.14798
673.6         8.17468
673.7         8.30089
673.8         8.35722
673.9         8.41935
674           8.41536
674.1         8.44986
674.2         8.58956
674.3         8.82405
674.4         8.91681
674.5         9.00645
674.6         9.01949
674.7         8.95829
674.8         8.91757
674.9         9.02852
675           9.21061
675.1         9.24772
675.2         9.21005
675.3         9.25969
675.4         9.27911
675.5         9.25266
675.6         9.20592
675.7         9.22046
675.8         9.23026
675.9         9.07325
676           8.88738
676.1         8.78487
676.2         8.73868
676.3         8.77177
676.4         8.79135
676.5         8.78208
676.6         8.77688
676.7         8.71687
676.8         8.60986
676.9         8.53822
677           8.51224
677.1         8.58095
677.2         8.63136
677.3         8.63929
677.4         8.61484
677.5         8.55186
677.6         8.43091
677.7         8.29665
677.8         8.20284
677.9         8.06895
678            8.0107
678.1         7.94894
678.2         7.90156
678.3         7.95505
678.4         8.05866
678.5         8.11574
678.6         8.23163
678.7         8.38439
678.8          8.4405
678.9          8.4313
679           8.47483
679.1         8.58857
679.2         8.62376
679.3         8.61532
679.4         8.56916
679.5         8.58226
679.6         8.60122
679.7         8.58877
679.8         8.46404
679.9         8.32418
680           8.22938
680.1         8.07335
680.2         8.06564
680.3          8.0225
680.4         7.97289
680.5         7.93883
680.6         7.99567
680.7         8.12034
680.8         8.19205
680.9         8.17205
681           8.15174
681.1         8.17267
681.2         8.16451
681.3         8.14731
681.4         8.16156
681.5         8.16889
681.6         8.17419
681.7          8.1497
681.8         8.15092
681.9         8.10564
682           8.06748
682.1         7.98094
682.2         7.94007
682.3         8.05974
682.4         8.17907
682.5         8.22051
682.6         8.22357
682.7          8.2315
682.8         8.19698
682.9          8.2282
683           8.28239
683.1         8.31575
683.2         8.34484
683.3         8.40776
683.4         8.43825
683.5         8.49907
683.6         8.64676
683.7         8.77607
683.8         8.93657
683.9         9.05176
684           9.14432
684.1         9.30298
684.2         9.42741
684.3         9.35284
684.4         9.12342
684.5         8.82707
684.6         8.66123
684.7         8.52069
684.8         8.47718
684.9         8.50905
685           8.54397
685.1         8.53251
685.2         8.49035
685.3         8.60303
685.4         8.72022
685.5         8.80052
685.6         8.84032
685.7         8.85046
685.8         8.78912
685.9         8.70276
686           8.58962
686.1         8.36189
686.2         8.14753
686.3         7.97262
686.4          7.9215
686.5         7.99297
686.6         8.02998
686.7         8.04553
686.8         7.89846
686.9         7.72992
687            7.5902
687.1         7.47868
687.2         7.41815
687.3         7.43319
687.4         7.44124
687.5         7.42127
687.6         7.43156
687.7          7.4514
687.8         7.45424
687.9         7.51152
688           7.55215
688.1         7.60526
688.2         7.68828
688.3         7.73914
688.4         7.73955
688.5          7.6325
688.6         7.57714
688.7         7.58248
688.8         7.62855
688.9         7.75244
689           7.85183
689.1         7.90361
689.2         7.88568
689.3         7.94026
689.4          7.9107
689.5         7.87811
689.6         7.80843
689.7         7.72945
689.8         7.67135
689.9         7.59956
690           7.54304
690.1         7.52241
690.2         7.50727
690.3         7.55361
690.4         7.60481
690.5            7.67
690.6         7.70384
690.7         7.76448
690.8          7.7594
690.9         7.66391
691           7.56363
691.1         7.48891
691.2         7.50813
691.3         7.52735
691.4         7.54376
691.5          7.5235
691.6         7.51442
691.7         7.51801
691.8         7.55643
691.9          7.7185
692           7.90409
692.1         7.99396
692.2         7.93058
692.3         7.87389
692.4         7.80811
692.5         7.83457
692.6         7.86674
692.7         7.85718
692.8         7.79183
692.9         7.85665
693             7.928
693.1         8.08146
693.2         8.15342
693.3         8.11517
693.4         8.05254
693.5         7.99813
693.6         8.00984
693.7          7.9489
693.8         7.83125
693.9         7.70303
694           7.60602
694.1         7.54663
694.2         7.52494
694.3         7.54298
694.4         7.56685
694.5         7.55852
694.6         7.56229
694.7          7.6325
694.8         7.67012
694.9         7.68892
695           7.66001
695.1         7.63656
695.2         7.69066
695.3         7.80036
695.4          7.8578
695.5         7.83033
695.6         7.81375
695.7         7.85847
695.8         7.83666
695.9         7.74881
696           7.60475
696.1         7.49408
696.2         7.46585
696.3         7.50452
696.4         7.54826
696.5         7.51531
696.6         7.42863
696.7         7.41324
696.8         7.40641
696.9         7.39335
697           7.37508
697.1         7.30829
697.2         7.33404
697.3         7.37086
697.4         7.40683
697.5         7.38656
697.6         7.36204
697.7         7.36949
697.8         7.37192
697.9         7.40954
698           7.44395
698.1          7.4797
698.2         7.55113
698.3         7.61695
698.4         7.67823
698.5         7.81543
698.6         7.92122
698.7         7.95433
698.8         7.97975
698.9          7.9924
699           8.08829
699.1         8.24003
699.2         8.29503
699.3         8.26294
699.4         8.11054
699.5         8.03773
699.6         8.00003
699.7         7.96087
699.8         7.91076
699.9         7.84146
700           7.85919
700.1         7.81354
700.2         7.81882
700.3         7.82655
700.4         7.77108
700.5         7.69963
700.6         7.74053
700.7         7.81585
700.8         7.83299
700.9          7.8376
701           7.81705
701.1         7.83577
701.2         7.74914
701.3         7.65883
701.4         7.61043
701.5         7.58526
701.6         7.61267
701.7         7.74969
701.8         7.92043
701.9         8.09156
702           8.20891
702.1         8.25167
702.2         8.28906
702.3         8.37202
702.4         8.43046
702.5         8.44767
702.6         8.42446
702.7         8.36213
702.8          8.3471
702.9         8.36168
703           8.43247
703.1            8.53
703.2         8.60161
703.3         8.69123
703.4         8.62422
703.5         8.53638
703.6         8.47659
703.7         8.45501
703.8         8.48819
703.9         8.47115
704            8.3193
704.1         8.12036
704.2         7.93885
704.3         7.80971
704.4         7.72288
704.5          7.6804
704.6         7.70496
704.7         7.79458
704.8         7.87166
704.9         8.00183
705           8.04819
705.1         8.02052
705.2         7.97081
705.3          7.8556
705.4         7.70282
705.5         7.58425
705.6         7.53226
705.7         7.54065
705.8         7.62071
705.9         7.81399
706           7.95808
706.1         8.01896
706.2         8.03454
706.3         8.06789
706.4         8.16951
706.5         8.27303
706.6         8.36668
706.7         8.35925
706.8          8.3607
706.9         8.36961
707           8.40625
707.1         8.35488
707.2         8.26848
707.3         8.21182
707.4         8.19096
707.5         8.19743
707.6         8.21633
707.7         8.32331
707.8         8.39369
707.9         8.41237
708           8.47787
708.1         8.51408
708.2         8.40448
708.3         8.20727
708.4         8.10554
708.5         8.10988
708.6         8.14472
708.7         8.19159
708.8         8.19054
708.9         8.05725
709           7.94657
709.1         7.92669
709.2          7.9776
709.3         7.98171
709.4         7.98992
709.5         8.02451
709.6         8.04029
709.7         8.02927
709.8         7.98499
709.9         7.93805
710           7.90115
710.1         7.96606
710.2         8.00779
710.3         8.02094
710.4         8.01453
710.5         8.00059
710.6         8.02613
710.7         8.05833
710.8         8.06599
710.9         8.00331
711           7.91565
711.1          7.9047
711.2         7.91161
711.3         7.85211
711.4         7.81381
711.5         7.78039
711.6           7.766
711.7         7.80167
711.8         7.80863
711.9         7.73297
712           7.72062
712.1         7.80474
712.2         7.88585
712.3         7.93489
712.4         7.90862
712.5         7.93469
712.6         7.97139
712.7         7.96561
712.8         7.97535
712.9         7.93811
713           7.90616
713.1          7.8795
713.2         7.89614
713.3         7.87591
713.4         7.94418
713.5         8.05819
713.6         8.16466
713.7         8.20817
713.8         8.19268
713.9         8.14636
714           8.18376
714.1         8.28193
714.2         8.37627
714.3         8.50417
714.4         8.60071
714.5         8.61458
714.6         8.60895
714.7         8.63402
714.8         8.64958
714.9         8.69382
715           8.73514
715.1         8.81889
715.2         8.80843
715.3         8.72579
715.4         8.69748
715.5         8.66381
715.6         8.57278
715.7         8.47466
715.8         8.43809
715.9         8.36688
716           8.29635
716.1         8.32439
716.2         8.35124
716.3         8.32034
716.4         8.31996
716.5         8.32781
716.6         8.33941
716.7         8.37547
716.8         8.36368
716.9         8.25099
717            8.1344
717.1         8.04939
717.2          7.9912
717.3         7.95737
717.4         7.93441
717.5          7.9419
717.6         7.92396
717.7          7.9559
717.8         7.95576
717.9         7.99864
718           8.03582
718.1         8.06784
718.2         8.04975
718.3         7.99931
718.4          7.9884
718.5         8.02674
718.6         8.01747
718.7         7.98984
718.8         7.99397
718.9         8.03669
719           8.11849
719.1         8.27187
719.2         8.37685
719.3          8.4134
719.4           8.458
719.5         8.47326
719.6         8.53718
719.7         8.57136
719.8         8.64926
719.9         8.79974
720           8.93402
720.1         9.06988
720.2         9.27164
720.3         9.45407
720.4         9.47816
720.5         9.40646
720.6         9.37431
720.7         9.40656
720.8         9.49191
720.9         9.56993
721           9.58637
721.1         9.51327
721.2         9.37397
721.3         9.21509
721.4         9.24144
721.5         9.20407
721.6          9.1377
721.7         9.20174
721.8         9.25248
721.9         9.26713
722           9.22575
722.1         9.05014
722.2         8.80921
722.3          8.6005
722.4         8.58358
722.5         8.59562
722.6          8.5911
722.7         8.60551
722.8         8.56235
722.9          8.5145
723           8.52633
723.1         8.61353
723.2         8.67865
723.3         8.77637
723.4         8.82239
723.5         8.78342
723.6         8.73832
723.7         8.62958
723.8         8.47724
723.9          8.3609
724           8.30591
724.1         8.30585
724.2         8.33896
724.3         8.34916
724.4         8.32884
724.5         8.30291
724.6         8.23698
724.7         8.15114
724.8         8.08577
724.9         8.01998
725            7.9892
725.1         7.98286
725.2         8.03453
725.3         8.02164
725.4         8.00655
725.5         8.02162
725.6         8.11245
725.7         8.24747
725.8         8.38027
725.9          8.4266
726           8.44233
726.1         8.45721
726.2         8.47474
726.3         8.51795
726.4         8.56398
726.5         8.60565
726.6         8.64973
726.7         8.69583
726.8         8.70723
726.9         8.72122
727           8.65646
727.1         8.51802
727.2          8.4875
727.3         8.50044
727.4         8.50262
727.5         8.58528
727.6         8.64563
727.7         8.70842
727.8         8.74632
727.9         8.76242
728           8.75707
728.1          8.6592
728.2         8.63599
728.3         8.58885
728.4         8.66231
728.5         8.73501
728.6         8.76683
728.7         8.76784
728.8         8.78876
728.9          8.8665
729           8.92081
729.1         8.99128
729.2         8.95597
729.3         8.90144
729.4         8.88265
729.5         8.85522
729.6         8.79074
729.7         8.72454
729.8         8.72779
729.9         8.77428
730           8.85384
730.1         8.92166
730.2         8.93531
730.3         9.02906
730.4         9.13817
730.5         9.11244
730.6         9.10138
730.7         9.21423
730.8         9.32938
730.9         9.44552
731           9.51831
731.1         9.55209
731.2         9.59684
731.3         9.60634
731.4         9.63378
731.5         9.69213
731.6         9.77249
731.7         9.83168
731.8         9.84462
731.9         9.78995
732           9.73552
732.1         9.72202
732.2         9.70067
732.3         9.68139
732.4         9.65497
732.5         9.63533
732.6         9.63665
732.7         9.61356
732.8          9.6059
732.9         9.60693
733           9.55105
733.1         9.43241
733.2         9.43518
733.3         9.50045
733.4          9.5183
733.5         9.38418
733.6         9.30826
733.7         9.24693
733.8         9.18448
733.9         9.05566
734           8.98969
734.1         8.98231
734.2         8.95057
734.3         8.81213
734.4         8.77845
734.5         8.72434
734.6         8.65057
734.7          8.5696
734.8         8.55294
734.9         8.63717
735           8.75839
735.1         8.84395
735.2         8.85734
735.3         8.86414
735.4         8.84449
735.5          8.7367
735.6         8.68945
735.7         8.74481
735.8         8.74348
735.9         8.78667
736            8.8974
736.1         9.04626
736.2         9.11531
736.3         9.09175
736.4         9.05157
736.5         9.01772
736.6         9.01634
736.7         9.08728
736.8          9.1295
736.9         9.10046
737           9.04894
737.1         9.00421
737.2         8.96443
737.3         8.91481
737.4         8.87954
737.5         8.84009
737.6         8.79129
737.7         8.68976
737.8          8.6492
737.9         8.59045
738           8.53467
738.1          8.4647
738.2         8.44039
738.3         8.43172
738.4         8.41272
738.5         8.36314
738.6         8.36901
738.7         8.43052
738.8         8.43815
738.9         8.45024
739           8.43396
739.1         8.34566
739.2         8.25596
739.3         8.23129
739.4         8.22809
739.5         8.18791
739.6         8.19533
739.7         8.22025
739.8          8.2086
739.9         8.10911
740           8.04312
740.1         8.03696
740.2         8.05794
740.3          8.1087
740.4         8.11674
740.5         8.16983
740.6         8.21225
740.7         8.24034
740.8          8.2679
740.9         8.27388
741           8.25548
741.1         8.22235
741.2         8.16558
741.3          8.1115
741.4         8.10009
741.5         8.07728
741.6         8.04718
741.7         8.00733
741.8         8.00184
741.9         8.04787
742           8.09394
742.1         8.15208
742.2         8.23322
742.3         8.32585
742.4         8.39511
742.5         8.43627
742.6         8.47383
742.7         8.44149
742.8         8.40246
742.9         8.40856
743           8.41077
743.1         8.41924
743.2         8.40117
743.3         8.31334
743.4         8.31216
743.5         8.37218
743.6         8.45535
743.7         8.59165
743.8         8.64713
743.9         8.63886
744            8.6042
744.1         8.54883
744.2         8.47144
744.3         8.36373
744.4         8.35664
744.5         8.38862
744.6         8.42279
744.7         8.44823
744.8         8.48929
744.9         8.52253
745           8.60001
745.1         8.67089
745.2          8.7092
745.3         8.69188
745.4         8.65317
745.5         8.71689
745.6         8.85288
745.7         8.93931
745.8         8.87769
745.9         8.81812
746            8.8363
746.1         8.85419
746.2         8.81905
746.3         8.71776
746.4         8.59226
746.5         8.38878
746.6           8.234
746.7         8.11087
746.8         8.07729
746.9         8.12446
747           8.12656
747.1         8.12401
747.2         8.08043
747.3         8.01458
747.4         7.94127
747.5         7.96637
747.6         8.04209
747.7         8.11548
747.8         8.16445
747.9         8.15669
748            8.1839
748.1         8.16606
748.2         8.13644
748.3         8.23423
748.4         8.30723
748.5          8.3521
748.6         8.46581
748.7         8.69897
748.8         8.89613
748.9         8.85735
749           8.80967
749.1         8.67954
749.2          8.6104
749.3         8.60144
749.4         8.60616
749.5         8.57738
749.6         8.48304
749.7         8.43806
749.8         8.46664
749.9         8.52713
750           8.53563
750.1         8.56172
750.2         8.55286
750.3         8.51773
750.4         8.47418
750.5         8.39184
750.6         8.30252
750.7         8.23772
750.8         8.19215
750.9         8.15275
751           8.14609
751.1         8.20016
751.2         8.28861
751.3         8.37961
751.4         8.39197
751.5         8.35453
751.6         8.29325
751.7         8.29079
751.8         8.37374
751.9         8.47066
752            8.5452
752.1         8.56193
752.2         8.65742
752.3         8.76309
752.4         8.83638
752.5          8.8288
752.6         8.83207
752.7         8.86031
752.8         8.91728
752.9         9.02911
753           9.11989
753.1         9.14643
753.2         9.14496
753.3         9.20967
753.4          9.1964
753.5         9.10125
753.6         9.09108
753.7         9.12577
753.8         9.06345
753.9         8.98129
754           8.88732
754.1         8.74347
754.2         8.66699
754.3         8.64549
754.4         8.63352
754.5         8.56975
754.6         8.41308
754.7         8.27441
754.8         8.19409
754.9           8.196
755           8.30268
755.1         8.46119
755.2         8.46398
755.3         8.47873
755.4         8.40212
755.5         8.40705
755.6         8.37159
755.7         8.28519
755.8         8.24624
755.9          8.1891
756           8.10028
756.1         8.01239
756.2         7.96202
756.3         7.95198
756.4         8.00602
756.5         8.04315
756.6         8.05881
756.7         8.11324
756.8         8.15899
756.9           8.171
757           8.15584
757.1         8.15727
757.2         8.18492
757.3         8.19312
757.4         8.24371
757.5         8.21805
757.6         8.28351
757.7          8.4061
757.8          8.5305
757.9         8.64098
758           8.70502
758.1         8.72466
758.2         8.71782
758.3         8.72294
758.4          8.6876
758.5         8.53767
758.6         8.45992
758.7         8.47978
758.8          8.5955
758.9         8.68355
759           8.67192
759.1         8.63188
759.2         8.65856
759.3         8.77777
759.4         8.89799
759.5         9.07202
759.6          9.2198
759.7         9.32267
759.8         9.32528
759.9         9.34152
760           9.32406
760.1         9.24252
760.2          9.1977
760.3         9.16546
760.4         9.13809
760.5         9.12227
760.6         9.16545
760.7         9.27056
760.8         9.33398
760.9         9.43944
761           9.53811
761.1         9.62265
761.2         9.62681
761.3         9.53733
761.4         9.38589
761.5         9.29749
761.6         9.23563
761.7         9.15138
761.8         9.08241
761.9         9.03493
762           8.99957
762.1         8.96894
762.2         8.95772
762.3         8.91585
762.4          8.9256
762.5         8.95183
762.6         9.01199
762.7         9.09228
762.8         9.12534
762.9         9.12484
763           9.08911
763.1         9.05972
763.2         9.10647
763.3         9.13864
763.4         9.16562
763.5         9.18799
763.6         9.19024
763.7         9.11282
763.8         9.07896
763.9         9.05184
764           9.03128
764.1         8.97012
764.2          8.9787
764.3         9.02128
764.4         9.03795
764.5         9.04837
764.6         9.07914
764.7         9.18802
764.8         9.29079
764.9         9.35954
765           9.35124
765.1         9.33481
765.2         9.30396
765.3         9.17985
765.4         9.04463
765.5         8.98143
765.6         8.99737
765.7         9.00937
765.8         8.96346
765.9         8.88068
766           8.82482
766.1         8.80538
766.2         8.79825
766.3         8.84082
766.4         8.89098
766.5         8.86553
766.6          8.8934
766.7         8.95517
766.8         8.94646
766.9         8.89943
767           8.80575
767.1         8.68108
767.2         8.68488
767.3         8.75262
767.4         8.78516
767.5         8.77725
767.6         8.74815
767.7         8.78051
767.8         8.84897
767.9          8.8036
768           8.80529
768.1         8.85004
768.2         8.92914
768.3         8.99257
768.4         9.05599
768.5         9.14596
768.6         9.18711
768.7         9.27067
768.8         9.33688
768.9         9.30236
769           9.29244
769.1         9.25072
769.2         9.21282
769.3         9.19895
769.4         9.19881
769.5         9.15851
769.6         9.15922
769.7         9.16202
769.8         9.18747
769.9         9.30263
770           9.34936
770.1         9.33931
770.2            9.27
770.3         9.19806
770.4         9.17798
770.5         9.23269
770.6         9.23853
770.7         9.20105
770.8         9.18521
770.9         9.13798
771           9.04897
771.1         8.91641
771.2         8.85079
771.3         8.84612
771.4         8.87591
771.5         8.93203
771.6         9.05227
771.7         9.13384
771.8         9.16108
771.9         9.22094
772           9.32918
772.1         9.39469
772.2         9.38581
772.3         9.30307
772.4         9.33022
772.5         9.40812
772.6         9.51612
772.7         9.64896
772.8         9.72028
772.9         9.66983
773           9.60254
773.1         9.49249
773.2         9.42575
773.3         9.44424
773.4         9.46446
773.5          9.4357
773.6         9.39025
773.7         9.35676
773.8         9.39484
773.9         9.47235
774             9.509
774.1         9.48376
774.2         9.57318
774.3         9.67973
774.4         9.76933
774.5         9.81448
774.6         9.80055
774.7         9.69838
774.8         9.62855
774.9         9.64035
775           9.66307
775.1         9.71718
775.2         9.72244
775.3         9.63421
775.4          9.5417
775.5         9.50207
775.6         9.45593
775.7         9.43623
775.8         9.42696
775.9         9.35575
776           9.27149
776.1         9.25358
776.2         9.30614
776.3         9.28877
776.4         9.21403
776.5          9.1451
776.6         9.17788
776.7         9.18798
776.8         9.20911
776.9         9.31024
777           9.41752
777.1         9.46043
777.2         9.39657
777.3         9.39064
777.4         9.45788
777.5         9.56026
777.6          9.6056
777.7         9.61484
777.8         9.61004
777.9         9.63767
778           9.64629
778.1         9.70207
778.2         9.78586
778.3         9.82457
778.4         9.84905
778.5         9.84631
778.6         9.76404
778.7         9.68689
778.8         9.63466
778.9         9.61907
779           9.61175
779.1         9.62049
779.2         9.54864
779.3         9.45339
779.4         9.41081
779.5         9.44426
779.6           9.438
779.7         9.42591
779.8         9.43319
779.9         9.39048
780           9.35643
780.1         9.34569
780.2         9.37909
780.3         9.39002
780.4         9.45798
780.5         9.58729
780.6          9.6493
780.7         9.63702
780.8          9.5791
780.9         9.53413
781           9.60315
781.1         9.64929
781.2         9.62766
781.3         9.60097
781.4         9.63085
781.5         9.63433
781.6         9.56743
781.7         9.48331
781.8         9.48142
781.9         9.60249
782           9.64537
782.1         9.69513
782.2         9.67826
782.3         9.60591
782.4         9.54639
782.5         9.47514
782.6         9.46014
782.7         9.52729
782.8         9.52526
782.9         9.38569
783           9.26817
783.1         9.13148
783.2         9.06156
783.3         9.12402
783.4         9.16534
783.5         9.16573
783.6         9.08441
783.7          9.0713
783.8         9.09133
783.9         9.09634
784           9.13847
784.1         9.12918
784.2         9.13315
784.3         9.17211
784.4         9.24007
784.5         9.26781
784.6         9.30424
784.7         9.31103
784.8         9.39034
784.9         9.48941
785           9.52722
785.1         9.47568
785.2         9.42165
785.3         9.30431
785.4         9.35125
785.5         9.50069
785.6          9.5671
785.7         9.64743
785.8         9.68148
785.9         9.63401
786           9.58366
786.1         9.60572
786.2         9.70263
786.3         9.72503
786.4         9.80035
786.5         9.88696
786.6         9.96113
786.7         9.99575
786.8         10.0265
786.9         10.0555
787           10.0289
787.1          10.001
787.2         10.0039
787.3         10.0721
787.4         10.1125
787.5         10.1026
787.6         10.1013
787.7         10.0479
787.8         10.0668
787.9         10.1296
788            10.213
788.1         10.2279
788.2         10.2856
788.3         10.4173
788.4         10.4897
788.5         10.5862
788.6         10.6744
788.7         10.6403
788.8         10.5672
788.9         10.5028
789           10.4218
789.1         10.3013
789.2         10.2985
789.3         10.2869
789.4         10.2407
789.5           10.16
789.6         10.1589
789.7         10.2061
789.8         10.1698
789.9         10.1227
790           10.0776
790.1         10.0379
790.2         9.96897
790.3         9.84594
790.4         9.71606
790.5         9.62592
790.6          9.6041
790.7         9.51987
790.8         9.43896
790.9         9.43496
791           9.45338
791.1         9.47384
791.2          9.5075
791.3         9.52018
791.4         9.50144
791.5         9.43512
791.6         9.39505
791.7         9.35912
791.8         9.28411
791.9         9.22912
792            9.2197
792.1         9.22184
792.2         9.24175
792.3         9.26823
792.4         9.27701
792.5          9.3497
792.6         9.51093
792.7         9.62289
792.8          9.6315
792.9         9.60475
793           9.66209
793.1         9.81429
793.2         9.86559
793.3         9.82592
793.4         9.79928
793.5         9.71508
793.6         9.69483
793.7         9.72599
793.8         9.77545
793.9         9.82647
794             9.828
794.1         9.76324
794.2         9.72807
794.3          9.7354
794.4         9.74705
794.5         9.80242
794.6         9.90071
794.7          9.9651
794.8         9.97494
794.9         9.91273
795           9.92696
795.1         9.92443
795.2         9.88846
795.3         9.80478
795.4          9.8123
795.5         9.82695
795.6         9.86169
795.7         9.95637
795.8         9.97889
795.9         9.97808
796           10.0038
796.1         10.0331
796.2         10.0309
796.3         10.0753
796.4         10.1614
796.5         10.2806
796.6         10.3124
796.7         10.3677
796.8         10.4186
796.9         10.4564
797           10.4177
797.1          10.327
797.2          10.295
797.3         10.3507
797.4         10.4286
797.5         10.4459
797.6          10.444
797.7         10.4383
797.8         10.4723
797.9         10.5725
798           10.6788
798.1         10.7169
798.2         10.7228
798.3         10.9007
798.4         11.0539
798.5         11.1232
798.6         11.0441
798.7         10.9706
798.8         11.0051
798.9         10.9417
799           11.0287
799.1         11.1282
799.2         11.1238
799.3         10.9265
799.4         10.8713
799.5         10.9075
799.6         10.9349
799.7         10.9306
799.8         10.9024
799.9         11.0523
800           11.0655
800.1         11.1336
800.2         11.2077
800.3         11.1609
800.4         11.1558
800.5          11.287
800.6         11.4331
800.7         11.4911
800.8         11.4338
800.9         11.4096
801           11.5696
801.1         11.7307
801.2         11.5779
801.3         11.3373
801.4         11.1811
801.5          11.127
801.6         11.1245
801.7         11.1012
801.8         11.0427
801.9         11.0987
802           11.1342
802.1         11.0992
802.2         11.0377
802.3          11.041
802.4         11.0965
802.5         11.3517
802.6         11.4995
802.7         11.5649
802.8          11.699
802.9         11.6957
803           11.6081
803.1         11.5792
803.2         11.6649
803.3         11.6621
803.4         11.5678
803.5         11.5262
803.6         11.5355
803.7         11.7177
803.8         11.8107
803.9          11.934
804           11.9842
804.1         11.9299
804.2         11.7769
804.3         11.5407
804.4         11.3943
804.5         11.3761
804.6         11.2936
804.7         11.1467
804.8         10.9918
804.9         10.8308
805           10.8021
805.1         10.8184
805.2         10.9303
805.3         11.0743
805.4          11.194
805.5         11.3809
805.6         11.5306
805.7          11.611
805.8         11.5384
805.9          11.417
806           11.3672
806.1         11.3973
806.2         11.3576
806.3         11.1454
806.4         11.0027
806.5         10.8398
806.6         10.7952
806.7         10.8381
806.8         10.8714
806.9         10.8396
807           10.8319
807.1          10.786
807.2         10.7898
807.3         10.8206
807.4         10.8357
807.5         10.7712
807.6         10.7164
807.7         10.7762
807.8         10.8689
807.9         10.9434
808           10.9487
808.1         11.0033
808.2         11.0846
808.3         11.1299
808.4          11.079
808.5         11.0342
808.6         11.1372
808.7         11.2231
808.8         11.3167
808.9         11.4039
809            11.527
809.1         11.7545
809.2         11.9892
809.3         12.1499
809.4         12.1895
809.5         12.1475
809.6         11.9633
809.7         11.7988
809.8         11.6592
809.9         11.5053
810           11.4783
810.1         11.5213
810.2         11.5931
810.3         11.8374
810.4         11.8754
810.5         11.9096
810.6          11.971
810.7         11.9396
810.8         11.8239
810.9         11.6462
811             11.55
811.1         11.5987
811.2         11.6484
811.3         11.5684
811.4         11.4962
811.5         11.5539
811.6         11.7236
811.7         11.9813
811.8         12.1534
811.9         12.1945
812           12.1055
812.1         11.9793
812.2         11.6988
812.3         11.5117
812.4         11.3018
812.5         11.0534
812.6         10.9052
812.7          10.902
812.8            10.9
812.9         10.8243
813           10.6494
813.1         10.5288
813.2         10.6164
813.3         10.7188
813.4         10.8015
813.5         10.7977
813.6         10.6682
813.7         10.6002
813.8         10.5133
813.9          10.394
814           10.3294
814.1         10.2511
814.2         10.2363
814.3         10.3227
814.4          10.437
814.5         10.4886
814.6         10.5164
814.7         10.5103
814.8         10.4778
814.9         10.4393
815           10.4133
815.1         10.4281
815.2         10.5192
815.3         10.6194
815.4         10.6498
815.5         10.6569
815.6         10.6958
815.7         10.7882
815.8         10.8242
815.9         10.8905
816           10.9893
816.1         11.0082
816.2         11.0186
816.3         10.9937
816.4         11.0037
816.5         11.1225
816.6         11.2804
816.7         11.3255
816.8         11.2748
816.9         11.2127
817           11.2163
817.1         11.2363
817.2         11.3278
817.3         11.4198
817.4         11.3775
817.5          11.348
817.6         11.2611
817.7         11.1189
817.8         11.0402
817.9         10.9548
818           10.8763
818.1         10.8489
818.2         10.8959
818.3         10.9235
818.4         10.8809
818.5          10.786
818.6         10.7318
818.7         10.7037
818.8          10.737
818.9          10.801
819           10.8254
819.1         10.8184
819.2          10.799
819.3         10.8355
819.4         10.8626
819.5         10.8145
819.6          10.753
819.7         10.6808
819.8         10.6882
819.9         10.7345
820           10.8248
820.1         10.9202
820.2         10.9886
820.3         11.0373
820.4         11.1022
820.5         11.2048
820.6         11.1827
820.7         11.0992
820.8         11.1017
820.9         11.0593
821           11.0552
821.1         11.0506
821.2         11.0919
821.3         11.0804
821.4          11.039
821.5         11.0576
821.6         11.1224
821.7         11.2993
821.8         11.3411
821.9         11.3989
822           11.4834
822.1         11.5755
822.2          11.582
822.3         11.5301
822.4         11.3553
822.5         11.1036
822.6         10.8836
822.7         10.7508
822.8         10.6835
822.9         10.6221
823           10.5487
823.1         10.4493
823.2         10.3105
823.3         10.2273
823.4         10.2563
823.5         10.2887
823.6         10.2759
823.7         10.2895
823.8         10.1857
823.9         10.0462
824           9.99548
824.1          9.9994
824.2         9.99385
824.3         9.94683
824.4         9.89334
824.5         9.78592
824.6         9.72116
824.7         9.71652
824.8         9.80546
824.9         9.90829
825           10.0358
825.1         10.1769
825.2         10.3213
825.3         10.3952
825.4         10.4462
825.5         10.4814
825.6         10.4394
825.7         10.2942
825.8         10.2056
825.9         10.2001
826            10.191
826.1         10.1577
826.2         10.1304
826.3         10.1651
826.4         10.2737
826.5         10.4201
826.6         10.4582
826.7         10.4665
826.8         10.4452
826.9         10.3939
827           10.3746
827.1          10.365
827.2         10.3671
827.3          10.339
827.4         10.2766
827.5         10.2797
827.6         10.3753
827.7         10.4501
827.8         10.4795
827.9         10.4472
828           10.4645
828.1         10.4721
828.2         10.4545
828.3         10.3939
828.4         10.3685
828.5         10.3424
828.6         10.2751
828.7         10.2248
828.8         10.1837
828.9         10.2464
829           10.3179
829.1          10.337
829.2         10.3592
829.3         10.3977
829.4         10.4092
829.5         10.4692
829.6         10.5509
829.7         10.5974
829.8         10.7003
829.9         10.8401
830           10.9782
830.1         11.1048
830.2         11.1826
830.3         11.1766
830.4         11.1827
830.5         11.2278
830.6         11.3145
830.7         11.3895
830.8         11.3349
830.9         11.1909
831           11.0557
831.1         11.1091
831.2         11.2125
831.3         11.3059
831.4         11.2353
831.5         11.1453
831.6         11.1997
831.7         11.2945
831.8         11.3825
831.9         11.5527
832           11.7191
832.1         11.8838
832.2          11.971
832.3         12.0485
832.4         12.0602
832.5         11.9488
832.6         11.9105
832.7         11.9525
832.8         11.9911
832.9         12.0144
833           12.0323
833.1         12.1337
833.2         12.2907
833.3         12.5174
833.4         12.7763
833.5         12.9349
833.6         13.0489
833.7         13.0792
833.8         13.1607
833.9         13.2811
834            13.397
834.1         13.3713
834.2         13.2379
834.3         13.1063
834.4         13.1551
834.5         13.3279
834.6         13.3736
834.7          13.416
834.8         13.4533
834.9         13.5965
835           13.6362
835.1         13.8186
835.2         13.9412
835.3          13.939
835.4         13.7608
835.5         13.6002
835.6         13.4066
835.7         13.3673
835.8         13.4229
835.9         13.4689
836           13.4476
836.1         13.3706
836.2          13.232
836.3         13.1101
836.4         12.9754
836.5         12.8474
836.6         12.7961
836.7         12.6978
836.8         12.6028
836.9         12.4784
837           12.3684
837.1         12.2935
837.2         12.2254
837.3         12.1537
837.4         12.1135
837.5         12.2081
837.6         12.2564
837.7         12.3211
837.8         12.3986
837.9         12.4738
838           12.5351
838.1          12.615
838.2         12.7455
838.3          12.909
838.4         13.0639
838.5         13.2382
838.6         13.3151
838.7         13.3911
838.8         13.5327
838.9         13.6731
839           13.7556
839.1         13.7283
839.2         13.6671
839.3         13.6943
839.4         13.6111
839.5         13.4827
839.6         13.3591
839.7         13.1234
839.8         12.9458
839.9         12.8567
840           12.7383
840.1         12.6154
840.2         12.5288
840.3         12.4327
840.4         12.3047
840.5         12.1917
840.6         12.0981
840.7         11.9798
840.8         11.8289
840.9          11.727
841              11.7
841.1         11.6312
841.2         11.5894
841.3         11.5395
841.4         11.5138
841.5         11.4674
841.6         11.5662
841.7         11.6848
841.8         11.7906
841.9         11.9094
842           11.9464
842.1         11.8977
842.2         11.8171
842.3          11.752
842.4         11.7387
842.5         11.6763
842.6         11.5825
842.7         11.4679
842.8         11.4892
842.9         11.5609
843           11.5402
843.1         11.4957
843.2         11.4701
843.3         11.4895
843.4         11.4743
843.5         11.3981
843.6         11.3362
843.7         11.2767
843.8         11.2816
843.9         11.3106
844           11.4299
844.1         11.5686
844.2         11.6339
844.3         11.4982
844.4         11.3948
844.5         11.4041
844.6         11.5358
844.7         11.7275
844.8          11.773
844.9         11.7397
845           11.6899
845.1         11.6795
845.2          11.683
845.3         11.6263
845.4         11.5578
845.5          11.597
845.6         11.6976
845.7         11.8236
845.8         11.9304
845.9          11.964
846            11.988
846.1         11.9589
846.2          11.965
846.3         11.9905
846.4         12.1246
846.5         12.2536
846.6         12.3335
846.7         12.3885
846.8         12.3419
846.9         12.1515
847            11.944
847.1          11.725
847.2          11.616
847.3         11.5409
847.4         11.4822
847.5          11.361
847.6         11.3078
847.7         11.2302
847.8         11.2521
847.9         11.2643
848           11.2556
848.1         11.3174
848.2         11.4391
848.3         11.4424
848.4         11.3736
848.5         11.3461
848.6         11.4242
848.7         11.5301
848.8         11.5117
848.9         11.4517
849           11.4406
849.1         11.4272
849.2         11.4293
849.3          11.477
849.4         11.4642
849.5         11.3678
849.6         11.2525
849.7         11.1512
849.8          11.136
849.9         11.1869
850           11.2536
850.1         11.2184
850.2         11.1541
850.3         11.0075
850.4         10.8941
850.5         10.8422
850.6         10.8492
850.7         10.9196
850.8         10.9354
850.9         10.9301
851           10.9474
851.1         10.9997
851.2          10.981
851.3         10.9267
851.4         10.8353
851.5         10.6748
851.6         10.5852
851.7         10.5881
851.8         10.6299
851.9         10.6823
852           10.7088
852.1         10.7403
852.2         10.7855
852.3         10.8108
852.4         10.7663
852.5         10.6852
852.6         10.7221
852.7         10.8504
852.8         10.9662
852.9         11.0906
853           11.2327
853.1         11.3361
853.2         11.3805
853.3         11.3768
853.4         11.3428
853.5         11.3906
853.6         11.4369
853.7         11.5732
853.8         11.6684
853.9         11.7676
854           11.7815
854.1          11.703
854.2         11.6911
854.3          11.716
854.4         11.6458
854.5          11.619
854.6         11.6077
854.7          11.655
854.8          11.762
854.9         11.8087
855           11.7876
855.1         11.7896
855.2         11.7931
855.3         11.7354
855.4         11.6842
855.5         11.6706
855.6         11.6328
855.7         11.5397
855.8         11.4842
855.9         11.3489
856           11.3205
856.1         11.2853
856.2         11.2108
856.3         11.1092
856.4         11.1486
856.5         11.2545
856.6          11.501
856.7         11.7887
856.8         12.0086
856.9         12.2459
857           12.3944
857.1         12.4694
857.2         12.4871
857.3         12.3745
857.4         12.2227
857.5         12.1297
857.6         12.1316
857.7         12.1623
857.8         12.1292
857.9         12.0989
858           12.0457
858.1         12.0187
858.2         12.0125
858.3         12.0453
858.4         12.1462
858.5         12.3283
858.6          12.469
858.7           12.51
858.8         12.5147
858.9         12.5029
859           12.4831
859.1         12.4231
859.2          12.306
859.3          12.335
859.4         12.4147
859.5         12.5077
859.6         12.5168
859.7         12.4717
859.8         12.4089
859.9          12.426
860           12.4359
860.1         12.4366
860.2         12.4308
860.3         12.4356
860.4         12.4788
860.5         12.4834
860.6         12.4762
860.7         12.5352
860.8         12.6775
860.9         12.8087
861           12.8761
861.1         12.8991
861.2         12.9946
861.3         13.1099
861.4         13.1348
861.5         13.1177
861.6         13.3032
861.7         13.6273
861.8         13.7968
861.9         13.9101
862           14.0725
862.1         14.3385
862.2         14.4419
862.3         14.5903
862.4         14.6496
862.5         14.7386
862.6         14.8271
862.7         14.8062
862.8         14.7923
862.9         14.7445
863           14.5832
863.1         14.6349
863.2         14.7006
863.3         14.8423
863.4         14.8276
863.5         14.6409
863.6         14.5517
863.7         14.4035
863.8         14.2411
863.9         14.0726
864           14.0624
864.1         14.1121
864.2         14.1617
864.3         14.2349
864.4         14.2186
864.5         14.1158
864.6         13.8736
864.7         13.6058
864.8         13.4891
864.9         13.5129
865            13.557
865.1         13.6119
865.2         13.5681
865.3         13.4624
865.4         13.3687
865.5         13.4174
865.6         13.4385
865.7         13.4507
865.8         13.3906
865.9         13.3561
866           13.2648
866.1         13.1432
866.2         13.1376
866.3         13.0867
866.4         13.0514
866.5         13.0374
866.6         13.0364
866.7         13.1139
866.8         13.2241
866.9         13.2667
867           13.2341
867.1          13.215
867.2         13.1317
867.3         13.0989
867.4         13.0115
867.5         13.1123
867.6         13.2184
867.7         13.2668
867.8         13.1801
867.9         13.0799
868           13.0626
868.1         13.0313
868.2         13.0004
868.3         12.9586
868.4         12.8613
868.5          12.788
868.6          12.715
868.7         12.6026
868.8         12.5149
868.9         12.5007
869           12.3985
869.1         12.2512
869.2         12.1261
869.3         12.0191
869.4         11.9142
869.5         11.8053
869.6         11.8023
869.7         11.7445
869.8          11.673
869.9         11.6399
870           11.7007
870.1         11.7795
870.2         11.8013
870.3         11.8538
870.4          11.871
870.5         11.8236
870.6         11.8078
870.7         11.8335
870.8         11.8666
870.9         11.8801
871           11.8125
871.1         11.7454
871.2          11.762
871.3         11.8021
871.4         11.8115
871.5         11.8447
871.6         11.8574
871.7         11.9138
871.8         11.9676
871.9         11.9702
872           11.9988
872.1          11.954
872.2         11.9377
872.3         11.9521
872.4         11.9832
872.5         12.0737
872.6         12.1765
872.7         12.2813
872.8          12.317
872.9          12.297
873           12.2562
873.1         12.2902
873.2         12.3425
873.3         12.3636
873.4         12.3671
873.5         12.2902
873.6         12.1436
873.7         11.9268
873.8         11.7281
873.9         11.6651
874           11.6877
874.1         11.7036
874.2         11.6628
874.3         11.5843
874.4          11.555
874.5         11.5956
874.6         11.6192
874.7         11.6576
874.8         11.6595
874.9         11.6403
875            11.638
875.1         11.5874
875.2         11.5989
875.3         11.6792
875.4         11.7813
875.5          11.808
875.6          11.747
875.7         11.6406
875.8         11.5402
875.9         11.4386
876           11.3864
876.1         11.3901
876.2         11.4173
876.3         11.3775
876.4         11.1987
876.5         11.0725
876.6         11.0114
876.7         11.1164
876.8         11.1779
876.9         11.2016
877           11.1965
877.1         11.3015
877.2         11.3979
877.3         11.5222
877.4         11.5005
877.5         11.3824
877.6          11.292
877.7         11.3583
877.8         11.3771
877.9         11.3015
878           11.1568
878.1         11.0823
878.2         11.0669
878.3         11.1199
878.4         11.2062
878.5         11.2938
878.6         11.3077
878.7         11.2107
878.8         11.1541
878.9         11.1794
879           11.1655
879.1         11.0772
879.2         11.0436
879.3         11.1275
879.4         11.3079
879.5         11.4975
879.6         11.6406
879.7         11.7758
879.8         11.8882
879.9         11.9155
880           11.9209
880.1         11.9933
880.2          12.074
880.3         12.0971
880.4          11.992
880.5         11.8055
880.6          11.844
880.7         11.9373
880.8         11.9877
880.9          11.974
881           12.0606
881.1          12.121
881.2         12.2004
881.3         12.3209
881.4         12.4105
881.5         12.4349
881.6         12.4139
881.7         12.4263
881.8         12.3641
881.9         12.2849
882           12.1096
882.1         11.9474
882.2         11.9033
882.3         11.9598
882.4         11.9652
882.5         11.9745
882.6         11.9393
882.7         11.9862
882.8         11.9892
882.9         11.9432
883           11.9038
883.1         11.8165
883.2         11.8292
883.3         11.8734
883.4         11.9103
883.5         11.9628
883.6         12.0693
883.7         12.1312
883.8         12.1562
883.9         12.1993
884           12.2843
884.1         12.4038
884.2         12.5429
884.3           12.69
884.4           12.79
884.5         12.8967
884.6         12.9984
884.7         13.0376
884.8         12.9976
884.9         12.9144
885           12.8338
885.1         12.8037
885.2         12.7045
885.3         12.6791
885.4         12.6547
885.5         12.5462
885.6         12.3938
885.7         12.2161
885.8          12.146
885.9         12.0737
886           12.1258
886.1          12.246
886.2         12.3848
886.3         12.6889
886.4          12.916
886.5         13.0877
886.6         13.2005
886.7         13.2571
886.8         13.2905
886.9          13.184
887           13.1446
887.1         13.0461
887.2         12.9643
887.3         12.9033
887.4         12.9292
887.5         12.9397
887.6           12.96
887.7         13.0108
887.8         13.0464
887.9         13.1089
888            13.116
888.1         13.1513
888.2         13.2323
888.3         13.2847
888.4         13.2818
888.5         13.2559
888.6         13.2406
888.7         13.2761
888.8         13.3291
888.9          13.335
889           13.3576
889.1         13.4199
889.2          13.367
889.3         13.2897
889.4         13.2657
889.5         13.2414
889.6         13.2296
889.7         13.2993
889.8         13.4283
889.9         13.5184
890           13.5215
890.1         13.3954
890.2         13.3079
890.3         13.2599
890.4         13.2579
890.5         13.3203
890.6         13.3526
890.7         13.2729
890.8         13.2326
890.9         13.2882
891           13.3067
891.1         13.3686
891.2         13.4191
891.3         13.3496
891.4         13.2679
891.5         13.2738
891.6         13.2926
891.7         13.3289
891.8         13.3391
891.9         13.3367
892           13.3413
892.1         13.2959
892.2         13.2641
892.3         13.2154
892.4         13.1119
892.5         12.9171
892.6         12.9289
892.7         13.0853
892.8         13.1982
892.9         13.1773
893           13.0618
893.1         12.8918
893.2         12.8288
893.3         12.8477
893.4          12.964
893.5         13.0484
893.6         13.1374
893.7         13.2363
893.8         13.3245
893.9         13.3769
894           13.4531
894.1         13.5409
894.2         13.5896
894.3         13.6003
894.4         13.5547
894.5         13.5397
894.6         13.6127
894.7         13.5744
894.8          13.463
894.9         13.4045
895           13.5332
895.1         13.7818
895.2         13.9088
895.3         14.0195
895.4         14.0635
895.5         14.1421
895.6         14.1935
895.7         14.2956
895.8         14.3514
895.9         14.3862
896           14.4421
896.1         14.5755
896.2         14.6529
896.3         14.6309
896.4         14.6647
896.5         14.6969
896.6         14.6871
896.7          14.664
896.8         14.6732
896.9         14.8622
897           15.0153
897.1         15.0283
897.2         15.0574
897.3          14.986
897.4         14.9081
897.5         14.8322
897.6         14.7722
897.7         14.8657
897.8         14.8865
897.9         14.8343
898           14.7886
898.1         14.6596
898.2         14.5687
898.3         14.3929
898.4         14.3025
898.5         14.2056
898.6         14.1092
898.7         14.0477
898.8         13.9819
898.9         13.9967
899           14.0027
899.1         13.9012
899.2         13.8026
899.3         13.6832
899.4         13.6458
899.5         13.7977
899.6         13.9643
899.7         14.0313
899.8         14.0544
899.9         14.2152
900           14.3552
900.1         14.5303
900.2         14.6467
900.3         14.8226
900.4         14.9164
900.5         14.9643
900.6         14.9289
900.7         15.0113
900.8         15.0678
900.9         15.0264
901           14.8489
901.1         14.6247
901.2         14.4811
901.3         14.3122
901.4         14.1839
901.5         14.1053
901.6         14.0222
901.7         13.9781
901.8         13.9898
901.9         14.0553
902           14.1922
902.1         14.3558
902.2         14.4903
902.3         14.4921
902.4         14.4513
902.5         14.3812
902.6         14.3027
902.7         14.1862
902.8         14.0239
902.9         13.9109
903           13.8905
903.1         13.9405
903.2         13.9544
903.3         13.9782
903.4         13.9295
903.5         13.8091
903.6         13.8031
903.7         13.9031
903.8         14.0015
903.9         14.0865
904           14.1322
904.1         14.2005
904.2          14.298
904.3         14.3142
904.4         14.2683
904.5         14.1068
904.6         14.0206
904.7         14.0548
904.8         14.1534
904.9          14.243
905           14.2069
905.1          14.136
905.2          14.059
905.3         13.9675
905.4          13.894
905.5         13.9029
905.6         13.9492
905.7         13.9423
905.8         13.9137
905.9         13.9365
906           13.9659
906.1          14.034
906.2         14.0216
906.3           13.94
906.4          13.884
906.5         13.8448
906.6         13.8699
906.7         13.9116
906.8         14.0016
906.9         14.1217
907           14.1717
907.1         14.3464
907.2         14.6283
907.3         14.8717
907.4         14.9656
907.5         15.0326
907.6         15.1656
907.7         15.1238
907.8         14.9572
907.9         14.9079
908           14.9355
908.1         14.9184
908.2         14.9331
908.3         14.9566
908.4           14.93
908.5         14.8417
908.6         14.7962
908.7          14.669
908.8         14.5743
908.9         14.5054
909           14.5432
909.1         14.6717
909.2         14.8737
909.3         15.0279
909.4         14.9609
909.5         14.8421
909.6          14.749
909.7         14.6641
909.8         14.6281
909.9         14.5626
910           14.4883
910.1         14.4113
910.2         14.2617
910.3         14.2626
910.4         14.3942
910.5         14.5241
910.6         14.5767
910.7         14.6371
910.8         14.7624
910.9         14.8749
911           14.9799
911.1         15.1368
911.2         15.1367
911.3         15.0352
911.4         14.9225
911.5         14.8597
911.6         14.8321
911.7          14.743
911.8         14.6457
911.9         14.5272
912           14.3765
912.1         14.1971
912.2         13.9369
912.3         13.6488
912.4         13.5265
912.5         13.5909
912.6         13.6407
912.7         13.7813
912.8         13.8936
912.9          13.918
913           13.8356
913.1         13.6704
913.2         13.6009
913.3         13.5221
913.4          13.531
913.5         13.5601
913.6         13.6169
913.7         13.6921
913.8         13.7133
913.9         13.7948
914           13.9003
914.1         13.8504
914.2         13.7971
914.3         13.7299
914.4         13.6996
914.5         13.6693
914.6         13.5984
914.7         13.4638
914.8         13.4232
914.9         13.4597
915             13.47
915.1         13.4331
915.2         13.3694
915.3         13.2998
915.4         13.2776
915.5         13.2905
915.6         13.2934
915.7         13.2754
915.8         13.2982
915.9         13.3054
916           13.2286
916.1         13.2283
916.2         13.2066
916.3         13.1448
916.4         13.0784
916.5         13.1032
916.6         13.1749
916.7         13.2564
916.8         13.3052
916.9         13.2834
917           13.2192
917.1         13.1713
917.2         13.0939
917.3         12.9705
917.4         12.8561
917.5         12.7936
917.6         12.7759
917.7         12.7738
917.8         12.7139
917.9         12.6341
918           12.5556
918.1         12.5337
918.2         12.5095
918.3         12.5002
918.4         12.4994
918.5         12.6351
918.6         12.7538
918.7         12.8254
918.8         12.7856
918.9         12.7614
919           12.8195
919.1         12.9037
919.2         13.0171
919.3         13.0866
919.4         13.1429
919.5          13.134
919.6         13.1113
919.7         13.0591
919.8         12.9857
919.9          12.876
920           12.8084
920.1         12.7067
920.2         12.6102
920.3         12.5457
920.4         12.5469
920.5         12.5221
920.6         12.4811
920.7         12.4603
920.8         12.5023
920.9         12.6091
921           12.6849
921.1         12.6972
921.2         12.6514
921.3         12.5696
921.4         12.5453
921.5         12.5615
921.6         12.5525
921.7          12.454
921.8         12.3802
921.9          12.337
922           12.3835
922.1         12.4322
922.2         12.4864
922.3         12.5306
922.4         12.5899
922.5         12.6134
922.6         12.5592
922.7         12.5576
922.8         12.5991
922.9         12.6492
923           12.5535
923.1         12.5075
923.2         12.4592
923.3         12.4305
923.4         12.4875
923.5         12.4709
923.6         12.4904
923.7          12.611
923.8         12.7705
923.9         12.8902
924           12.9233
924.1         12.9302
924.2         12.9405
924.3         13.0092
924.4         13.0876
924.5         13.1344
924.6         13.2075
924.7         13.2632
924.8         13.3268
924.9         13.3376
925           13.2792
925.1         13.2331
925.2         13.2532
925.3         13.2961
925.4         13.3427
925.5         13.3735
925.6         13.4359
925.7         13.4869
925.8          13.541
925.9         13.5365
926           13.5241
926.1         13.5119
926.2          13.591
926.3         13.6857
926.4         13.6832
926.5         13.6339
926.6         13.6933
926.7         13.7005
926.8         13.6713
926.9         13.7192
927           13.7641
927.1         13.7491
927.2         13.7587
927.3          13.817
927.4         13.8597
927.5         13.8843
927.6         13.8997
927.7          13.902
927.8         13.8552
927.9          13.796
928            13.824
928.1         13.8079
928.2         13.8402
928.3         13.8643
928.4         13.9226
928.5         14.0466
928.6         14.1238
928.7         14.1538
928.8         14.2379
928.9         14.3128
929           14.4922
929.1         14.6814
929.2         14.8465
929.3          14.879
929.4         14.8486
929.5         14.8902
929.6         14.9694
929.7         15.0113
929.8         15.0062
929.9         15.0773
930           15.1427
930.1         15.2023
930.2          15.149
930.3         15.0339
930.4         15.0324
930.5         15.0594
930.6         15.0889
930.7         15.0864
930.8          15.081
930.9         15.0239
931            14.983
931.1         14.9274
931.2         14.8197
931.3         14.6945
931.4         14.7005
931.5          14.655
931.6         14.6575
931.7         14.6453
931.8         14.7076
931.9         14.7858
932           14.7371
932.1         14.5799
932.2         14.5774
932.3         14.4341
932.4         14.3194
932.5          14.241
932.6         14.1707
932.7         14.1207
932.8         14.1483
932.9         14.1984
933           14.1777
933.1         14.1606
933.2         14.2104
933.3         14.2812
933.4         14.2374
933.5         14.2783
933.6         14.1563
933.7         14.1996
933.8          14.163
933.9         13.9835
934           13.7912
934.1         13.6723
934.2         13.6534
934.3         13.7142
934.4         13.7133
934.5          13.789
934.6         13.8755
934.7         13.8873
934.8         13.8531
934.9          13.747
935           13.5847
935.1         13.5329
935.2         13.5629
935.3         13.5467
935.4         13.5779
935.5         13.5708
935.6         13.5418
935.7         13.4489
935.8         13.4107
935.9          13.435
936           13.4522
936.1         13.5211
936.2         13.5383
936.3         13.5895
936.4         13.6275
936.5         13.6659
936.6           13.71
936.7         13.7241
936.8         13.7632
936.9          13.854
937           13.9258
937.1         13.9795
937.2         13.9795
937.3         13.9025
937.4          13.821
937.5         13.8418
937.6         13.8579
937.7         13.8628
937.8         13.9077
937.9          13.971
938           13.9931
938.1         13.9747
938.2         13.9071
938.3         13.9454
938.4         13.9856
938.5         14.0094
938.6         14.0286
938.7         13.9668
938.8          13.947
938.9         13.9597
939           14.0103
939.1         14.0423
939.2         14.1287
939.3         14.2386
939.4         14.3769
939.5         14.6683
939.6         14.8724
939.7         15.0109
939.8          15.183
939.9         15.3227
940           15.4631
940.1         15.5274
940.2         15.5552
940.3         15.5742
940.4         15.5866
940.5         15.6608
940.6         15.7045
940.7         15.8611
940.8         15.8333
940.9         15.7735
941           15.5887
941.1         15.2268
941.2         15.0989
941.3         15.1073
941.4          15.104
941.5         15.2028
941.6         15.2919
941.7         15.2048
941.8         15.0671
941.9         14.8953
942           14.9626
942.1         15.2729
942.2         15.4154
942.3         15.6064
942.4         15.6491
942.5         15.5746
942.6         15.6142
942.7          15.855
942.8         16.0019
942.9         16.1761
943           16.3198
943.1          16.258
943.2         16.1722
943.3         16.0402
943.4         15.8983
943.5          15.739
943.6         15.5836
943.7         15.4664
943.8         15.3967
943.9          15.355
944           15.2922
944.1          15.171
944.2         15.1415
944.3         15.1931
944.4         15.1731
944.5         15.2274
944.6         15.2679
944.7         15.2812
944.8         15.1638
944.9          15.062
945           14.9708
945.1         14.9158
945.2         14.8243
945.3          14.687
945.4         14.6184
945.5         14.6796
945.6         14.7324
945.7         14.7163
945.8         14.6621
945.9         14.6245
946           14.5006
946.1         14.3417
946.2         14.2491
946.3         14.2096
946.4         14.2129
946.5         14.2649
946.6         14.3032
946.7         14.2491
946.8         14.3215
946.9         14.5489
947           14.7062
947.1          14.758
947.2         14.6749
947.3         14.5159
947.4         14.4791
947.5         14.6036
947.6         14.5166
947.7         14.3383
947.8         14.2765
947.9         14.3537
948           14.4213
948.1         14.4086
948.2         14.3087
948.3         14.2212
948.4         14.3366
948.5          14.545
948.6         14.6509
948.7         14.5909
948.8         14.5645
948.9         14.6549
949           14.7664
949.1         14.7934
949.2         14.6352
949.3         14.6642
949.4         14.8337
949.5         14.8909
949.6         14.8139
949.7         14.6679
949.8         14.6357
949.9         14.7206
950           14.6588
950.1         14.5025
950.2         14.3887
950.3         14.3652
950.4         14.3153
950.5         14.3414
950.6         14.3937
950.7         14.4245
950.8         14.4709
950.9         14.5532
951           14.6396
951.1         14.6653
951.2         14.6188
951.3         14.6117
951.4         14.5754
951.5         14.4981
951.6         14.3677
951.7         14.2756
951.8         14.2601
951.9          14.304
952           14.3916
952.1         14.4585
952.2         14.5051
952.3         14.5724
952.4         14.6183
952.5           14.66
952.6         14.6493
952.7         14.5679
952.8         14.5213
952.9         14.4977
953           14.5599
953.1         14.7066
953.2         14.8502
953.3         14.9659
953.4          15.178
953.5         15.3643
953.6         15.3709
953.7         15.2919
953.8         15.3639
953.9         15.4505
954           15.5236
954.1         15.4606
954.2         15.4179
954.3         15.3137
954.4          15.226
954.5         15.2201
954.6         15.2776
954.7         15.4885
954.8         15.6251
954.9         15.7466
955           15.7508
955.1         15.7318
955.2         15.7421
955.3         15.7677
955.4         15.7966
955.5         15.6082
955.6         15.5477
955.7         15.5296
955.8         15.6161
955.9         15.6973
956           15.7435
956.1         15.7435
956.2         15.6619
956.3         15.5866
956.4         15.5833
956.5         15.6848
956.6         15.7182
956.7         15.6692
956.8         15.5682
956.9         15.4514
957           15.2702
957.1         15.2014
957.2         15.1897
957.3         15.1848
957.4         15.1143
957.5         15.1084
957.6         15.1459
957.7         15.1431
957.8         15.2024
957.9         15.2811
958           15.2223
958.1         15.1503
958.2         15.1628
958.3         15.2052
958.4         15.2763
958.5         15.3005
958.6          15.323
958.7         15.3825
958.8         15.4809
958.9         15.5382
959           15.5863
959.1         15.5512
959.2         15.5702
959.3         15.5792
959.4          15.684
959.5         15.8772
959.6         16.0635
959.7         16.0935
959.8         16.1419
959.9         16.2407
960           16.3712
960.1         16.3974
960.2         16.4228
960.3         16.3854
960.4         16.3697
960.5         16.3903
960.6         16.4314
960.7         16.3971
960.8         16.2918
960.9         16.2786
961           16.2974
961.1         16.4419
961.2         16.6639
961.3         16.7853
961.4         16.7682
961.5          16.828
961.6         16.7764
961.7         16.8691
961.8         16.8488
961.9         16.9533
962           17.0805
962.1         17.1168
962.2         17.0771
962.3         16.9069
962.4         16.8499
962.5         16.8485
962.6         16.7121
962.7         16.3999
962.8         16.4352
962.9         16.5947
963           16.7682
963.1         16.7871
963.2         16.6353
963.3         16.5603
963.4          16.418
963.5         16.3843
963.6         16.3853
963.7         16.5958
963.8         16.7929
963.9         16.9377
964           16.9838
964.1         17.0295
964.2         16.9894
964.3          16.738
964.4         16.5657
964.5         16.6026
964.6          16.611
964.7         16.3893
964.8         16.3105
964.9         16.3035
965           16.3956
965.1         16.5053
965.2         16.5922
965.3         16.7024
965.4         16.7529
965.5         16.6697
965.6         16.5108
965.7         16.3594
965.8         16.2441
965.9         16.2555
966           16.2733
966.1         16.4368
966.2          16.546
966.3         16.6868
966.4         16.6861
966.5         16.5757
966.6         16.3595
966.7         16.2693
966.8         16.2836
966.9         16.3825
967           16.4211
967.1         16.3399
967.2         16.3008
967.3          16.386
967.4         16.3695
967.5         16.3953
967.6         16.4793
967.7         16.5052
967.8         16.4789
967.9         16.3505
968           16.4054
968.1         16.4722
968.2         16.4163
968.3         16.2164
968.4          16.093
968.5         16.0113
968.6         15.9985
968.7         15.9164
968.8         15.8584
968.9         15.7924
969           15.7548
969.1         15.7245
969.2         15.7223
969.3         15.5525
969.4          15.406
969.5         15.3994
969.6         15.4101
969.7         15.3612
969.8         15.3604
969.9         15.3962
970           15.3685
970.1         15.3575
970.2         15.2044
970.3         14.9356
970.4         14.7377
970.5         14.5677
970.6         14.4538
970.7         14.4267
970.8         14.3859
970.9         14.3648
971           14.3909
971.1         14.4368
971.2         14.5979
971.3         14.7782
971.4          14.889
971.5         14.8926
971.6         14.8366
971.7         14.7873
971.8         14.6746
971.9         14.5279
972           14.4938
972.1         14.4712
972.2         14.4668
972.3         14.3919
972.4         14.2728
972.5         14.2128
972.6         14.2267
972.7         14.2429
972.8         14.2061
972.9         14.3338
973           14.4198
973.1         14.4928
973.2         14.5263
973.3         14.5025
973.4         14.4005
973.5         14.4547
973.6         14.6499
973.7         14.8753
973.8         15.0907
973.9         15.2281
974           15.2858
974.1         15.2163
974.2         15.1972
974.3         15.2359
974.4         15.3579
974.5         15.3139
974.6         15.2236
974.7          15.159
974.8         15.1788
974.9         15.2649
975           15.3387
975.1         15.4576
975.2         15.6032
975.3         15.7558
975.4         15.6192
975.5          15.394
975.6         15.2458
975.7          15.167
975.8         15.0102
975.9         14.7914
976           14.6534
976.1         14.5485
976.2         14.4177
976.3         14.2791
976.4         14.2347
976.5         14.3021
976.6         14.4895
976.7         14.6711
976.8         14.6292
976.9         14.6517
977           14.6394
977.1         14.6953
977.2         14.6477
977.3         14.6125
977.4         14.6193
977.5         14.6031
977.6         14.4877
977.7         14.3907
977.8         14.3573
977.9         14.3693
978           14.3449
978.1         14.3083
978.2         14.3509
978.3         14.3691
978.4         14.4003
978.5          14.409
978.6         14.3961
978.7         14.3187
978.8           14.35
978.9         14.4519
979           14.5259
979.1         14.6427
979.2         14.6866
979.3         14.7194
979.4          14.703
979.5          14.676
979.6         14.6678
979.7         14.6388
979.8         14.5932
979.9         14.5181
980           14.4146
980.1         14.3069
980.2         14.2546
980.3          14.236
980.4         14.2156
980.5           14.16
980.6         14.0931
980.7         14.1118
980.8         14.1629
980.9         14.1995
981           14.1732
981.1         14.1336
981.2         14.1923
981.3         14.2848
981.4          14.311
981.5         14.3414
981.6          14.393
981.7          14.446
981.8         14.4528
981.9         14.2858
982           14.1806
982.1         14.1424
982.2         14.1673
982.3         14.1475
982.4         14.2471
982.5         14.2998
982.6         14.2903
982.7         14.3618
982.8         14.4472
982.9         14.5851
983           14.6107
983.1         14.5847
983.2         14.4644
983.3         14.3723
983.4         14.2816
983.5         14.2205
983.6         14.2509
983.7         14.2035
983.8         14.0261
983.9         13.9254
984           13.9239
984.1         14.0796
984.2         14.1791
984.3         14.2817
984.4         14.2505
984.5         14.2427
984.6         14.2581
984.7         14.2847
984.8         14.2882
984.9         14.2066
985           14.2036
985.1         14.1938
985.2         14.1736
985.3         14.1741
985.4         14.1605
985.5         14.3164
985.6         14.4204
985.7          14.539
985.8         14.4794
985.9         14.3887
986           14.2943
986.1          14.185
986.2          14.193
986.3         14.2673
986.4         14.2673
986.5          14.308
986.6         14.2824
986.7         14.3282
986.8         14.4968
986.9         14.6604
987           14.8087
987.1          15.035
987.2         15.2236
987.3         15.5564
987.4         15.7537
987.5         15.8403
987.6         15.8902
987.7         15.9711
987.8         16.0505
987.9         16.1435
988           16.1807
988.1         16.1865
988.2         16.2063
988.3         16.3844
988.4         16.3953
988.5         16.2699
988.6         16.2702
988.7         16.2783
988.8         16.0928
988.9          15.861
989           15.7159
989.1         15.5771
989.2         15.5222
989.3         15.3984
989.4         15.3107
989.5         15.3201
989.6         15.2791
989.7         15.2576
989.8         15.3349
989.9         15.5106
990           15.4609
990.1         15.3034
990.2         15.1719
990.3          15.104
990.4         15.0913
990.5         14.9696
990.6         14.9286
990.7         15.1062
990.8         15.1977
990.9         15.1676
991           15.1216
991.1         15.1413
991.2         14.9679
991.3         14.7549
991.4         14.6221
991.5         14.4386
991.6         14.3542
991.7         14.2643
991.8         14.1718
991.9         14.0984
992           14.0941
992.1         14.1242
992.2         14.1773
992.3         14.2674
992.4         14.3413
992.5         14.3694
992.6         14.3421
992.7         14.2947
992.8         14.3409
992.9         14.3875
993           14.4371
993.1         14.4201
993.2         14.4221
993.3         14.4373
993.4         14.3959
993.5         14.2949
993.6         14.2944
993.7         14.3945
993.8         14.4974
993.9         14.5989
994           14.5663
994.1         14.5401
994.2         14.5406
994.3         14.5354
994.4         14.5319
994.5         14.4635
994.6         14.5413
994.7         14.7008
994.8         14.7736
994.9         14.8193
995           14.7893
995.1         14.7585
995.2         14.7657
995.3         14.8576
995.4         14.8741
995.5         14.7023
995.6         14.4949
995.7         14.2473
995.8         14.2085
995.9         14.2458
996           14.3093
996.1         14.3278
996.2         14.3978
996.3         14.4342
996.4         14.4363
996.5          14.337
996.6         14.3447
996.7         14.4074
996.8         14.5203
996.9         14.7083
997           14.8776
997.1         14.9747
997.2         15.0398
997.3         15.1909
997.4         15.2466
997.5         15.2305
997.6         15.1959
997.7         15.1697
997.8         15.2028
997.9         15.2093
998           15.2589
998.1         15.2773
998.2         15.3253
998.3         15.4214
998.4         15.5608
998.5         15.7079
998.6         15.7485
998.7         15.8304
998.8         15.8699
998.9         15.8159
999           15.6708
999.1         15.4507
999.2         15.3099
999.3         15.3683
999.4         15.4608
999.5         15.4631
999.6         15.3816
999.7         15.2672
999.8         15.2439
999.9         15.1783
1000          15.2412
1000.1        15.5065
1000.2        15.8198
1000.3        16.0581
1000.4        16.1451
1000.5        16.2805
1000.6        16.2346
1000.7        16.1366
1000.8        15.9173
1000.9        15.6537
1001          15.4419
1001.1        15.3181
1001.2        15.2938
1001.3        15.3963
1001.4        15.6063
1001.5         15.891
1001.6        16.0116
1001.7        16.1562
1001.8        16.1999
1001.9        16.1589
1002          16.1878
1002.1        16.1714
1002.2        16.1875
1002.3        16.1298
1002.4        16.0301
1002.5        15.9204
1002.6        15.9071
1002.7        15.8092
1002.8         15.795
1002.9        15.8236
1003          15.8052
1003.1        15.7075
1003.2        15.6117
1003.3        15.5786
1003.4        15.5966
1003.5        15.6643
1003.6        15.6454
1003.7        15.6293
1003.8        15.6288
1003.9        15.5925
1004            15.54
1004.1        15.4356
1004.2        15.4372
1004.3         15.403
1004.4        15.3858
1004.5        15.4407
1004.6        15.5984
1004.7        15.7089
1004.8        15.6752
1004.9        15.7205
1005           15.678
1005.1        15.6102
1005.2        15.5887
1005.3        15.6619
1005.4        15.7263
1005.5         15.729
1005.6        15.7586
1005.7        15.6503
1005.8        15.6056
1005.9         15.644
1006          15.6543
1006.1        15.6168
1006.2        15.5674
1006.3        15.5466
1006.4        15.5213
1006.5        15.5837
1006.6         15.555
1006.7         15.602
1006.8        15.7609
1006.9        15.8165
1007          15.8209
1007.1        15.8793
1007.2        15.9328
1007.3        15.9319
1007.4        15.9084
1007.5        15.8989
1007.6        15.9609
1007.7        16.0461
1007.8        16.1295
1007.9         16.163
1008          16.2149
1008.1        16.2523
1008.2        16.2005
1008.3        15.9758
1008.4        15.8297
1008.5        15.9101
1008.6        15.8568
1008.7         15.737
1008.8        15.6408
1008.9        15.6976
1009          15.7058
1009.1        15.6889
1009.2        15.7357
1009.3        15.9054
1009.4        16.0128
1009.5        15.9639
1009.6        15.8815
1009.7        15.8916
1009.8        15.9379
1009.9        15.8531
1010          15.8102
1010.1        15.7158
1010.2        15.6455
1010.3        15.5371
1010.4        15.5324
1010.5        15.6154
1010.6        15.5141
1010.7        15.3355
1010.8        15.2217
1010.9        15.1091
1011          15.0528
1011.1        15.0391
1011.2         15.015
1011.3        15.0348
1011.4        15.0463
1011.5        15.0658
1011.6        15.1758
1011.7        15.2677
1011.8        15.3744
1011.9        15.5062
1012          15.7747
1012.1        15.8395
1012.2        15.7937
1012.3        15.6555
1012.4        15.5891
1012.5        15.6057
1012.6        15.7494
1012.7        15.8931
1012.8        16.0079
1012.9        16.1098
1013          16.2297
1013.1        16.3815
1013.2        16.4347
1013.3        16.4159
1013.4        16.3477
1013.5        16.2903
1013.6        16.2671
1013.7        16.2098
1013.8         16.143
1013.9        16.0504
1014          16.0009
1014.1        16.0722
1014.2        16.0843
1014.3        15.9717
1014.4        15.9204
1014.5        15.9738
1014.6        16.0364
1014.7        15.9864
1014.8        15.9846
1014.9        15.9433
1015          15.9497
1015.1        15.9691
1015.2        15.9874
1015.3        15.9775
1015.4         15.985
1015.5        16.0206
1015.6        16.0794
1015.7        16.1906
1015.8        16.2636
1015.9        16.3582
1016          16.3761
1016.1        16.2813
1016.2        16.1693
1016.3        16.0893
1016.4        16.0386
1016.5        16.0198
1016.6        16.0313
1016.7        16.0837
1016.8        15.9132
1016.9        15.6718
1017          15.4444
1017.1        15.2261
1017.2        15.1856
1017.3        15.0739
1017.4        14.9551
1017.5        14.8232
1017.6        14.7519
1017.7        14.7146
1017.8        14.6889
1017.9        14.6249
1018          14.6267
1018.1        14.6307
1018.2        14.6657
1018.3        14.7122
1018.4        14.6703
1018.5        14.5491
1018.6        14.5285
1018.7        14.5734
1018.8        14.6492
1018.9         14.773
1019          14.7933
1019.1        14.7897
1019.2        14.8626
1019.3        14.9282
1019.4        14.9759
1019.5        14.9759
1019.6        15.0268
1019.7        15.1096
1019.8        15.2128
1019.9        15.2364
1020          15.2124
1020.1        15.1516
1020.2        15.1569
1020.3        15.1871
1020.4        15.3183
1020.5        15.6387
1020.6         15.802
1020.7        15.8217
1020.8        15.7852
1020.9        15.6832
1021          15.5963
1021.1        15.4937
1021.2        15.3755
1021.3        15.3036
1021.4        15.3216
1021.5        15.4137
1021.6        15.4369
1021.7        15.3594
1021.8        15.2171
1021.9        15.2626
1022          15.3525
1022.1        15.4654
1022.2        15.6128
1022.3          15.83
1022.4        16.0192
1022.5        16.1618
1022.6        16.2443
1022.7        16.2836
1022.8        16.2894
1022.9        16.1751
1023           16.173
1023.1        16.2206
1023.2        16.2317
1023.3        16.1514
1023.4         16.143
1023.5        16.1712
1023.6        16.0845
1023.7        15.8314
1023.8        15.6799
1023.9        15.6376
1024          15.6302
1024.1        15.5519
1024.2        15.4301
1024.3        15.4049
1024.4        15.4358
1024.5        15.4807
1024.6        15.4566
1024.7        15.4264
1024.8        15.4211
1024.9        15.3809
1025          15.3222
1025.1        15.3423
1025.2        15.3859
1025.3        15.3893
1025.4        15.2919
1025.5         15.173
1025.6         15.135
1025.7        15.1443
1025.8         15.112
1025.9        15.0978
1026            15.14
1026.1        15.1911
1026.2        15.2944
1026.3        15.5326
1026.4        15.5116
1026.5        15.3947
1026.6        15.3455
1026.7        15.4273
1026.8         15.467
1026.9        15.5958
1027          15.6423
1027.1        15.7247
1027.2         15.808
1027.3        15.8565
1027.4        15.8312
1027.5        15.8211
1027.6        15.7958
1027.7        15.7679
1027.8        15.7371
1027.9        15.6814
1028          15.6238
1028.1          15.59
1028.2        15.6134
1028.3        15.6843
1028.4        15.7428
1028.5        15.5607
1028.6        15.4318
1028.7        15.4063
1028.8        15.3256
1028.9        15.3128
1029          15.2183
1029.1        15.0417
1029.2        15.0244
1029.3        15.0799
1029.4        15.0547
1029.5        14.9158
1029.6        14.8154
1029.7        14.7818
1029.8        14.8623
1029.9        14.8842
1030           14.826
1030.1        14.6777
1030.2        14.6044
1030.3        14.5443
1030.4        14.5604
1030.5        14.6274
1030.6        14.7293
1030.7        14.8541
1030.8        14.8284
1030.9        14.7495
1031          14.5856
1031.1        14.4558
1031.2        14.5456
1031.3        14.5533
1031.4        14.4979
1031.5        14.4448
1031.6        14.4372
1031.7        14.5369
1031.8        14.7588
1031.9        15.0329
1032          15.0884
1032.1        15.0188
1032.2        14.9213
1032.3        14.7289
1032.4        14.6343
1032.5        14.6158
1032.6        14.5136
1032.7        14.4841
1032.8        14.4967
1032.9        14.5266
1033          14.5828
1033.1        14.7577
1033.2        14.8729
1033.3        14.8713
1033.4         14.844
1033.5        14.9945
1033.6        15.0588
1033.7        14.9714
1033.8        14.8841
1033.9         14.848
1034          14.9254
1034.1        14.9737
1034.2        14.9736
1034.3        15.0005
1034.4        15.0089
1034.5        15.1269
1034.6        15.3848
1034.7        15.5355
1034.8        15.6692
1034.9        15.7869
1035          15.9878
1035.1        16.1219
1035.2        16.2456
1035.3        16.6025
1035.4        16.9568
1035.5        17.1956
1035.6        17.3149
1035.7        17.3811
1035.8        17.5785
1035.9         17.805
1036          17.9343
1036.1        17.9668
1036.2        17.9721
1036.3        17.9703
1036.4        18.0247
1036.5        17.9703
1036.6         17.913
1036.7        18.0682
1036.8        18.1637
1036.9         18.043
1037          17.7379
1037.1         17.262
1037.2        16.8876
1037.3        16.7043
1037.4        16.7156
1037.5        16.7461
1037.6        16.7854
1037.7        16.8204
1037.8        16.8218
1037.9        16.8699
1038          16.8041
1038.1         16.697
1038.2        16.6183
1038.3        16.5666
1038.4        16.5553
1038.5        16.6133
1038.6        16.6414
1038.7        16.6411
1038.8        16.5777
1038.9        16.4809
1039          16.3949
1039.1        16.2406
1039.2        16.0853
1039.3        15.9221
1039.4        15.8859
1039.5        15.8458
1039.6        15.9003
1039.7        15.9588
1039.8        15.9486
1039.9        15.8504
1040          15.8144
1040.1        15.8016
1040.2        15.8077
1040.3        15.8923
1040.4        15.9114
1040.5        15.9126
1040.6        15.9679
1040.7        16.0615
1040.8        16.1569
1040.9        16.2525
1041           16.423
1041.1        16.6184
1041.2        16.6901
1041.3        16.6016
1041.4        16.4455
1041.5        16.2877
1041.6        16.1726
1041.7        16.2082
1041.8        16.2542
1041.9        16.2273
1042          16.1214
1042.1        16.0195
1042.2        15.9614
1042.3         15.882
1042.4        15.7827
1042.5        15.7002
1042.6        15.7579
1042.7        15.8389
1042.8        15.8337
1042.9        15.7501
1043          15.5836
1043.1        15.3994
1043.2        15.3281
1043.3        15.2425
1043.4        15.2202
1043.5        15.1313
1043.6        15.0282
1043.7         14.948
1043.8        14.9411
1043.9        15.0395
1044          15.0484
1044.1        15.0228
1044.2        15.0934
1044.3        15.2113
1044.4        15.2953
1044.5        15.3482
1044.6        15.3594
1044.7        15.3415
1044.8        15.3703
1044.9        15.3963
1045          15.4779
1045.1        15.5381
1045.2        15.5659
1045.3          15.53
1045.4        15.5318
1045.5        15.4789
1045.6        15.4219
1045.7        15.3825
1045.8        15.3241
1045.9        15.2269
1046          15.2323
1046.1        15.2852
1046.2        15.4145
1046.3        15.5462
1046.4        15.6581
1046.5        15.6216
1046.6        15.5402
1046.7        15.5351
1046.8        15.6581
1046.9        15.8673
1047          16.0467
1047.1        16.0998
1047.2        16.1581
1047.3        16.1584
1047.4        16.1661
1047.5        16.2888
1047.6        16.3763
1047.7          16.63
1047.8        16.8212
1047.9        16.8978
1048          16.7831
1048.1        16.6238
1048.2        16.6564
1048.3        16.7857
1048.4        16.8279
1048.5        16.7337
1048.6        16.7431
1048.7        16.8045
1048.8        16.8412
1048.9        16.9054
1049          16.8741
1049.1        16.8758
1049.2         16.919
1049.3        17.0134
1049.4        17.0868
1049.5        17.0853
1049.6        17.0909
1049.7        17.0155
1049.8        17.0185
1049.9        16.9747
1050          16.8886
1050.1         16.641
1050.2        16.4433
1050.3        16.3922
1050.4        16.3568
1050.5        16.2779
1050.6        16.3148
1050.7        16.3714
1050.8        16.3852
1050.9        16.4125
1051          16.4892
1051.1        16.5804
1051.2        16.7064
1051.3        16.9739
1051.4        17.2787
1051.5        17.4321
1051.6         17.556
1051.7        17.6089
1051.8        17.4173
1051.9        17.1272
1052          17.0136
1052.1        16.9898
1052.2        16.9801
1052.3        16.9455
1052.4        16.7782
1052.5        16.5362
1052.6        16.3838
1052.7        16.3152
1052.8        16.3757
1052.9        16.5945
1053          16.7418
1053.1        16.8308
1053.2        16.9197
1053.3        16.7863
1053.4        16.6988
1053.5        16.5872
1053.6        16.5498
1053.7        16.5628
1053.8        16.6722
1053.9        16.7922
1054           16.852
1054.1         16.821
1054.2        16.8043
1054.3        16.8047
1054.4        16.7295
1054.5        16.6858
1054.6        16.6447
1054.7        16.6892
1054.8        16.8491
1054.9        17.0308
1055          17.0365
1055.1        16.7999
1055.2         16.684
1055.3        16.6514
1055.4        16.6623
1055.5        16.6896
1055.6        16.7468
1055.7        16.8132
1055.8        16.8536
1055.9        16.9478
1056          17.0275
1056.1        17.1073
1056.2        17.0754
1056.3        17.1599
1056.4        17.1636
1056.5        17.1203
1056.6        17.0737
1056.7        16.9562
1056.8         16.859
1056.9        16.8224
1057          16.8984
1057.1        16.9825
1057.2        16.9861
1057.3        16.8988
1057.4         16.981
1057.5        17.1637
1057.6        17.3844
1057.7        17.6154
1057.8        17.7572
1057.9        17.8153
1058          17.9234
1058.1        18.0035
1058.2        18.0411
1058.3        18.1246
1058.4        18.2279
1058.5        18.3655
1058.6        18.3531
1058.7        18.2775
1058.8        18.1773
1058.9        18.0574
1059          17.8978
1059.1        17.7383
1059.2         17.537
1059.3        17.2911
1059.4        17.3068
1059.5        17.5091
1059.6        17.5871
1059.7        17.6371
1059.8        17.6031
1059.9        17.5458
1060          17.5829
1060.1        17.5317
1060.2        17.5182
1060.3        17.6507
1060.4         17.742
1060.5        17.8024
1060.6        17.8153
1060.7         17.771
1060.8        17.8071
1060.9        17.9083
1061          18.0066
1061.1        18.1019
1061.2         18.172
1061.3        18.2632
1061.4        18.3808
1061.5        18.5463
1061.6        18.5612
1061.7        18.3974
1061.8        18.2102
1061.9        18.0727
1062          17.9714
1062.1        17.9588
1062.2        17.9197
1062.3        17.9008
1062.4        17.9152
1062.5        17.8284
1062.6        17.7753
1062.7        17.8822
1062.8         17.856
1062.9        17.7178
1063          17.6394
1063.1        17.6023
1063.2        17.5391
1063.3        17.4697
1063.4        17.4289
1063.5        17.2876
1063.6        17.2362
1063.7        17.3515
1063.8        17.5201
1063.9        17.6652
1064          17.8163
1064.1        18.0228
1064.2        18.1688
1064.3         18.368
1064.4        18.4724
1064.5        18.5635
1064.6        18.7043
1064.7        18.6711
1064.8        18.4524
1064.9        18.1446
1065          18.0042
1065.1        17.8357
1065.2        17.7907
1065.3        17.9384
1065.4        18.0479
1065.5        18.1274
1065.6        18.1318
1065.7        18.1616
1065.8        17.9913
1065.9        17.7644
1066          17.6618
1066.1        17.6639
1066.2        17.6071
1066.3        17.5266
1066.4        17.4526
1066.5        17.3029
1066.6        17.2435
1066.7        17.3414
1066.8        17.4886
1066.9         17.583
1067          17.5954
1067.1        17.5575
1067.2         17.466
1067.3        17.4757
1067.4        17.4559
1067.5        17.3986
1067.6        17.1955
1067.7        17.0584
1067.8        16.9969
1067.9        16.9415
1068          16.6954
1068.1        16.4625
1068.2        16.4015
1068.3        16.4592
1068.4        16.4954
1068.5        16.5557
1068.6        16.5304
1068.7        16.5041
1068.8        16.5421
1068.9        16.5815
1069          16.6765
1069.1        16.7972
1069.2        16.9708
1069.3        17.1534
1069.4        17.2589
1069.5         17.289
1069.6        17.3468
1069.7        17.4803
1069.8        17.6592
1069.9         17.864
1070          18.0219
1070.1        18.3022
1070.2        18.5127
1070.3        18.6588
1070.4        18.7446
1070.5        18.7459
1070.6        18.7797
1070.7        18.8338
1070.8        18.9091
1070.9        18.8822
1071          18.7861
1071.1         18.541
1071.2        18.3365
1071.3        18.2863
1071.4        18.3736
1071.5        18.4528
1071.6        18.3993
1071.7        18.2105
1071.8        18.2418
1071.9        18.4065
1072          18.4845
1072.1        18.4801
1072.2        18.4135
1072.3        18.3526
1072.4         18.331
1072.5        18.3235
1072.6        18.2019
1072.7        17.9834
1072.8        17.9204
1072.9        17.9419
1073          17.9799
1073.1        18.0028
1073.2        17.9694
1073.3         17.901
1073.4        17.7371
1073.5        17.5325
1073.6        17.4075
1073.7        17.3662
1073.8        17.3565
1073.9        17.4475
1074          17.4426
1074.1        17.2905
1074.2        17.1496
1074.3        17.1593
1074.4        17.1961
1074.5         17.128
1074.6        17.0787
1074.7        17.0967
1074.8        17.1301
1074.9        17.2367
1075          17.2075
1075.1        17.1226
1075.2         17.061
1075.3        17.0505
1075.4        17.1452
1075.5        17.1501
1075.6        17.0882
1075.7         17.057
1075.8        17.1112
1075.9        17.2306
1076          17.2937
1076.1        17.3731
1076.2        17.3852
1076.3        17.3786
1076.4        17.3393
1076.5        17.2438
1076.6         17.205
1076.7        17.3044
1076.8        17.4579
1076.9        17.5903
1077          17.6566
1077.1        17.8049
1077.2        17.9801
1077.3        18.1923
1077.4        18.3879
1077.5        18.5567
1077.6        18.6934
1077.7        18.5951
1077.8        18.4905
1077.9        18.5819
1078          18.6264
1078.1         18.581
1078.2        18.6444
1078.3        18.6146
1078.4        18.6666
1078.5        18.8771
1078.6         19.031
1078.7        19.1229
1078.8        19.2416
1078.9        19.4234
1079          19.5176
1079.1        19.5503
1079.2        19.4199
1079.3        19.2349
1079.4        19.0018
1079.5        18.8713
1079.6        18.8482
1079.7        18.9762
1079.8        19.0507
1079.9        19.1626
1080          19.2225
1080.1        19.4123
1080.2        19.5359
1080.3        19.7612
1080.4         19.822
1080.5        19.7231
1080.6        19.6486
1080.7        19.6347
1080.8        19.6297
1080.9        19.6194
1081          19.6077
1081.1        19.5125
1081.2        19.4466
1081.3        19.4769
1081.4        19.4863
1081.5        19.3428
1081.6        19.2351
1081.7        19.2044
1081.8        19.2402
1081.9        19.2097
1082           19.146
1082.1        19.1481
1082.2        19.1546
1082.3        19.1048
1082.4        19.2359
1082.5        19.3301
1082.6        19.4117
1082.7        19.4645
1082.8        19.4833
1082.9        19.4088
1083          19.3067
1083.1        19.2336
1083.2        19.2024
1083.3         19.045
1083.4        18.9718
1083.5        18.9527
1083.6        18.9511
1083.7        18.9389
1083.8        18.9437
1083.9        18.8943
1084          18.7987
1084.1        18.7428
1084.2        18.7844
1084.3        18.8861
1084.4        18.9054
1084.5        18.8568
1084.6        18.8327
1084.7        18.7388
1084.8        18.7042
1084.9        18.5851
1085          18.5726
1085.1        18.5728
1085.2        18.5739
1085.3        18.7184
1085.4        18.8242
1085.5        18.8571
1085.6          18.82
1085.7        18.7551
1085.8        18.5986
1085.9        18.4772
1086          18.4087
1086.1        18.3638
1086.2        18.4384
1086.3        18.4986
1086.4        18.3266
1086.5        18.0742
1086.6        18.0984
1086.7        18.2843
1086.8        18.3541
1086.9        18.3578
1087          18.3908
1087.1        18.4397
1087.2        18.5711
1087.3        18.5522
1087.4        18.4793
1087.5        18.4125
1087.6        18.3455
1087.7         18.291
1087.8        18.2134
1087.9        18.1519
1088          18.1304
1088.1        18.1891
1088.2        18.2845
1088.3        18.3947
1088.4        18.5577
1088.5        18.7458
1088.6        18.7939
1088.7        18.7848
1088.8        18.8891
1088.9        19.2414
1089          19.4431
1089.1        19.5053
1089.2        19.6314
1089.3        19.9446
1089.4        20.3066
1089.5        20.7494
1089.6        20.8971
1089.7        20.9775
1089.8        21.0306
1089.9        21.0253
1090           20.956
1090.1         20.911
1090.2        20.9287
1090.3        21.0049
1090.4         20.977
1090.5        20.8121
1090.6        20.6108
1090.7        20.3713
1090.8        20.2378
1090.9        20.1248
1091          20.1605
1091.1        20.2745
1091.2        20.2151
1091.3         20.038
1091.4        19.8779
1091.5        19.7864
1091.6         19.656
1091.7        19.4073
1091.8        19.1601
1091.9        19.1141
1092           19.253
1092.1        19.3878
1092.2        19.5581
1092.3        19.6595
1092.4        19.6747
1092.5         19.453
1092.6        19.2237
1092.7        19.2519
1092.8        19.3099
1092.9        19.1598
1093          19.0662
1093.1        19.0027
1093.2        18.8659
1093.3         18.735
1093.4        18.7178
1093.5        18.7487
1093.6        18.7661
1093.7         18.778
1093.8        18.7333
1093.9        18.7386
1094          18.7278
1094.1        18.7081
1094.2        18.6852
1094.3        18.7323
1094.4        18.7787
1094.5        18.8047
1094.6        18.8835
1094.7        18.8377
1094.8        18.8418
1094.9        18.8924
1095          18.9131
1095.1        18.9789
1095.2        19.0224
1095.3        19.0524
1095.4        19.0992
1095.5        19.2284
1095.6        19.2496
1095.7        19.0964
1095.8        19.0355
1095.9        19.0367
1096            18.98
1096.1        18.9894
1096.2        19.0377
1096.3        19.0613
1096.4        19.0134
1096.5        18.9186
1096.6        18.8798
1096.7        18.9735
1096.8        19.1252
1096.9        19.3417
1097          19.5197
1097.1        19.5678
1097.2        19.5889
1097.3         19.678
1097.4         19.763
1097.5        19.8078
1097.6        19.8383
1097.7        19.9076
1097.8        20.0942
1097.9        20.3525
1098          20.3913
1098.1        20.3035
1098.2         20.208
1098.3        20.0555
1098.4        19.9515
1098.5        19.9983
1098.6        20.1831
1098.7        20.4368
1098.8        20.6317
1098.9        20.7548
1099          20.7253
1099.1        20.6363
1099.2        20.6571
1099.3        20.7186
1099.4        20.6563
1099.5        20.5111
1099.6         20.391
1099.7        20.3299
1099.8         20.343
1099.9        20.3876
1100          20.3592
1100.1        20.3023
1100.2          20.31
1100.3         20.331
1100.4        20.3346
1100.5        20.5427
1100.6        20.7997
1100.7        21.1049
1100.8        21.0173
1100.9        20.7469
1101          20.4557
1101.1        20.2117
1101.2        20.1653
1101.3        20.2746
1101.4        20.3297
1101.5        20.3052
1101.6        20.3633
1101.7        20.4407
1101.8        20.5197
1101.9        20.5176
1102          20.4306
1102.1        20.3652
1102.2        20.3823
1102.3        20.3603
1102.4        20.3088
1102.5        20.3844
1102.6         20.434
1102.7        20.3487
1102.8        20.1435
1102.9        20.0372
1103          19.9206
1103.1        19.8371
1103.2        19.8233
1103.3        19.8575
1103.4        19.9777
1103.5        19.9952
1103.6         19.917
1103.7        19.8573
1103.8        19.8785
1103.9        19.9173
1104          19.7939
1104.1        19.6962
1104.2        19.6785
1104.3        19.6755
1104.4        19.7119
1104.5        19.6804
1104.6        19.6795
1104.7        19.6639
1104.8        19.6298
1104.9          19.65
1105          19.7749
1105.1        19.9142
1105.2        19.9202
1105.3        19.7934
1105.4        19.7494
1105.5        19.8029
1105.6        19.8156
1105.7        19.7003
1105.8        19.5605
1105.9         19.598
1106          19.6892
1106.1        19.7536
1106.2        19.8112
1106.3        20.0492
1106.4        20.1636
1106.5        20.2021
1106.6        20.3208
1106.7        20.4591
1106.8        20.5637
1106.9        20.6805
1107          20.7411
1107.1        20.7405
1107.2         20.607
1107.3        20.4346
1107.4        20.3598
1107.5        20.3554
1107.6        20.3232
1107.7        20.2369
1107.8        20.2115
1107.9        20.2622
1108           20.396
1108.1        20.6463
1108.2        20.7917
1108.3        20.9307
1108.4         21.025
1108.5        21.0377
1108.6        21.2135
1108.7        21.2852
1108.8        21.2722
1108.9        21.2034
1109           21.088
1109.1        20.8971
1109.2        20.7745
1109.3        20.7447
1109.4        20.7052
1109.5        20.6686
1109.6        20.6079
1109.7        20.3926
1109.8        20.0858
1109.9        19.8348
1110          19.6918
1110.1        19.6244
1110.2        19.4278
1110.3         19.292
1110.4        19.2141
1110.5        19.1492
1110.6         19.015
1110.7        18.8015
1110.8        18.6993
1110.9        18.6314
1111           18.607
1111.1        18.4513
1111.2        18.3757
1111.3         18.299
1111.4        18.1122
1111.5        18.0035
1111.6        18.0253
1111.7        18.1238
1111.8        18.0476
1111.9        17.9714
1112          18.0422
1112.1        18.2112
1112.2        18.2825
1112.3        18.2261
1112.4          18.26
1112.5        18.2536
1112.6        18.3252
1112.7        18.3889
1112.8        18.4117
1112.9        18.4313
1113          18.6338
1113.1         18.811
1113.2        18.8346
1113.3        18.8316
1113.4        18.8648
1113.5        19.0328
1113.6        19.2419
1113.7        19.3018
1113.8        19.3603
1113.9        19.4413
1114          19.5062
1114.1        19.7936
1114.2        20.0199
1114.3        20.1044
1114.4        20.0644
1114.5        20.0492
1114.6         20.149
1114.7        20.2397
1114.8        20.1151
1114.9        19.9036
1115          19.7623
1115.1        19.6831
1115.2        19.6037
1115.3        19.6142
1115.4        19.4151
1115.5        19.3027
1115.6        19.2265
1115.7        19.1837
1115.8         19.213
1115.9        19.3474
1116           19.449
1116.1        19.4732
1116.2        19.5226
1116.3        19.3563
1116.4        19.1522
1116.5        18.8849
1116.6        18.7006
1116.7        18.5574
1116.8        18.6124
1116.9        18.7149
1117          18.7535
1117.1         18.776
1117.2        18.7269
1117.3        18.7509
1117.4        18.6861
1117.5        18.6108
1117.6        18.5543
1117.7        18.5735
1117.8        18.5271
1117.9        18.6052
1118          18.5888
1118.1        18.4278
1118.2         18.318
1118.3        18.2182
1118.4        18.2404
1118.5        18.3123
1118.6        18.2769
1118.7         18.256
1118.8        18.3437
1118.9        18.4443
1119          18.4752
1119.1        18.5959
1119.2        18.6937
1119.3         18.702
1119.4        18.7274
1119.5         18.717
1119.6        18.7484
1119.7        18.7849
1119.8        18.8459
1119.9         18.932
1120          18.9617
1120.1        18.9784
1120.2        18.9883
1120.3        18.9252
1120.4        18.8964
1120.5        18.9441
1120.6        18.9502
1120.7        18.9197
1120.8        18.9138
1120.9        18.9179
1121          18.9864
1121.1        19.0229
1121.2        18.9949
1121.3         19.012
1121.4        19.0716
1121.5        19.0915
1121.6        19.0648
1121.7        18.9102
1121.8        18.7182
1121.9        18.5499
1122          18.5115
1122.1        18.6158
1122.2        18.6277
1122.3        18.5363
1122.4        18.5832
1122.5        18.7531
1122.6         18.816
1122.7        18.8884
1122.8        18.9201
1122.9        19.0089
1123           19.107
1123.1        19.2956
1123.2        19.4221
1123.3         19.432
1123.4        19.5235
1123.5        19.6859
1123.6        19.7443
1123.7        19.7013
1123.8        19.6142
1123.9        19.6017
1124          19.6193
1124.1        19.7476
1124.2        19.8262
1124.3        19.9048
1124.4        20.0762
1124.5        20.2123
1124.6         20.362
1124.7        20.5303
1124.8        20.8618
1124.9        21.2621
1125          21.3651
1125.1        21.3717
1125.2        21.4698
1125.3        21.6033
1125.4         21.711
1125.5        21.8609
1125.6        21.8862
1125.7        21.9168
1125.8        21.8214
1125.9        21.6774
1126          21.5045
1126.1         21.288
1126.2        21.1479
1126.3        20.9529
1126.4         20.903
1126.5        20.8961
1126.6        20.7197
1126.7        20.5382
1126.8        20.2556
1126.9        20.0252
1127          19.9197
1127.1         19.925
1127.2        19.9131
1127.3         19.951
1127.4        20.0482
1127.5        20.1709
1127.6         20.275
1127.7        20.4101
1127.8        20.4567
1127.9         20.457
1128          20.6481
1128.1        21.0261
1128.2        21.4279
1128.3          21.66
1128.4        21.6303
1128.5        21.5222
1128.6        21.5149
1128.7        21.7007
1128.8        21.7274
1128.9        21.7691
1129          21.8964
1129.1        21.8868
1129.2        21.8494
1129.3        21.6522
1129.4        21.6641
1129.5        21.8762
1129.6        22.0287
1129.7        21.9713
1129.8        21.7345
1129.9        21.5011
1130          21.3376
1130.1        21.2026
1130.2        21.1168
1130.3        20.9068
1130.4        20.6477
1130.5        20.4115
1130.6        20.3188
1130.7        20.3227
1130.8        20.3796
1130.9        20.4083
1131          20.4351
1131.1        20.4915
1131.2        20.6632
1131.3        20.9288
1131.4        21.0509
1131.5        20.9891
1131.6        20.9803
1131.7        21.0988
1131.8        21.2275
1131.9         21.379
1132          21.3924
1132.1        21.4284
1132.2         21.415
1132.3        21.3266
1132.4        21.2724
1132.5        21.0945
1132.6        20.9679
1132.7        20.8715
1132.8        20.8178
1132.9         20.843
1133          20.7923
1133.1        20.7415
1133.2        20.6643
1133.3        20.6973
1133.4        20.7223
1133.5        20.8593
1133.6        20.9791
1133.7        20.9883
1133.8        20.9823
1133.9        20.8901
1134          20.8491
1134.1        20.8943
1134.2        21.0293
1134.3        21.1692
1134.4        21.1928
1134.5        21.0757
1134.6         20.973
1134.7        20.9081
1134.8        21.0434
1134.9        21.1505
1135          21.2243
1135.1        21.0963
1135.2        21.0029
1135.3        20.9294
1135.4        20.6866
1135.5        20.4622
1135.6        20.3663
1135.7        20.3177
1135.8        20.2365
1135.9        20.1013
1136          20.0362
1136.1        20.0839
1136.2        20.1611
1136.3        20.2028
1136.4        20.1988
1136.5        20.2761
1136.6        20.3551
1136.7        20.4729
1136.8        20.4999
1136.9        20.4984
1137           20.556
1137.1        20.6324
1137.2        20.8147
1137.3        21.1072
1137.4        21.2547
1137.5        21.3379
1137.6         21.632
1137.7        21.9017
1137.8        22.0902
1137.9        22.1718
1138          22.3156
1138.1        22.4229
1138.2        22.4388
1138.3        22.3037
1138.4        22.0679
1138.5        21.9169
1138.6         21.829
1138.7        21.6857
1138.8         21.561
1138.9        21.6661
1139          21.7774
1139.1        22.0711
1139.2        22.2547
1139.3         22.379
1139.4        22.3687
1139.5        22.4086
1139.6        22.4187
1139.7        22.3721
1139.8        22.2996
1139.9        22.3892
1140          22.4118
1140.1        22.4851
1140.2        22.5473
1140.3        22.5992
1140.4        22.6409
1140.5        22.4677
1140.6        22.2716
1140.7        22.1856
1140.8        22.1333
1140.9        22.0688
1141          22.0557
1141.1        22.1109
1141.2        22.2004
1141.3        22.2004
1141.4        22.0857
1141.5        22.0588
1141.6        22.1246
1141.7        22.3421
1141.8         22.403
1141.9        22.3535
1142          22.2331
1142.1        22.0749
1142.2        21.8916
1142.3        21.7575
1142.4        21.7044
1142.5         21.653
1142.6        21.5821
1142.7        21.5625
1142.8        21.7845
1142.9        22.0371
1143          22.2384
1143.1        22.2885
1143.2        22.1284
1143.3        21.8587
1143.4        21.6688
1143.5        21.5878
1143.6        21.6581
1143.7        21.7313
1143.8        21.7948
1143.9        21.9664
1144          21.9981
1144.1        21.9687
1144.2        21.8832
1144.3        21.8646
1144.4        21.8467
1144.5        21.8221
1144.6        21.7192
1144.7        21.7186
1144.8        21.7123
1144.9          21.73
1145          21.8015
1145.1        21.9152
1145.2        22.0388
1145.3        22.2268
1145.4        22.2726
1145.5        22.2488
1145.6        22.3253
1145.7        22.3514
1145.8        22.4049
1145.9        22.2884
1146          22.0894
1146.1        21.8222
1146.2         21.663
1146.3        21.5686
1146.4        21.5289
1146.5        21.5101
1146.6        21.5087
1146.7        21.5642
1146.8        21.6927
1146.9        21.9502
1147          22.3174
1147.1        22.7533
1147.2        22.9383
1147.3        22.9184
1147.4        22.8321
1147.5         22.894
1147.6        23.1381
1147.7        23.4391
1147.8         23.581
1147.9        23.4676
1148          23.3933
1148.1        23.1596
1148.2        23.0919
1148.3        23.0543
1148.4        22.9553
1148.5        22.9162
1148.6        23.0436
1148.7        23.1611
1148.8         23.291
1148.9        23.3805
1149          23.5011
1149.1        23.5778
1149.2        23.4552
1149.3        23.2487
1149.4        23.1534
1149.5        23.0927
1149.6        23.0749
1149.7        23.0137
1149.8        22.9587
1149.9        22.9908
1150          23.1185
1150.1        23.2918
1150.2        23.4051
1150.3        23.4318
1150.4         23.363
1150.5        23.2092
1150.6        23.3048
1150.7        23.3058
1150.8        23.3348
1150.9        23.3481
1151            23.41
1151.1        23.7006
1151.2        23.9674
1151.3        24.0661
1151.4        23.8885
1151.5        23.5069
1151.6        23.3077
1151.7        23.2104
1151.8        23.1281
1151.9        22.9851
1152          22.8046
1152.1        22.7048
1152.2        22.6911
1152.3        22.8278
1152.4        22.9485
1152.5        23.0298
1152.6        22.9684
1152.7        22.7907
1152.8         22.647
1152.9        22.5022
1153          22.3986
1153.1        22.4528
1153.2        22.5023
1153.3        22.4814
1153.4        22.2097
1153.5         21.779
1153.6          21.34
1153.7        20.9944
1153.8        20.7811
1153.9        20.5526
1154          20.3819
1154.1        20.2708
1154.2        20.2961
1154.3        20.2503
1154.4        20.2712
1154.5        20.3158
1154.6        20.3122
1154.7        20.2968
1154.8        20.3455
1154.9        20.3998
1155          20.3398
1155.1         20.197
1155.2        20.1786
1155.3        20.2629
1155.4        20.3038
1155.5        20.3281
1155.6         20.377
1155.7        20.4204
1155.8         20.479
1155.9        20.5394
1156          20.5945
1156.1        20.6028
1156.2        20.6409
1156.3        20.6895
1156.4        20.6982
1156.5         20.628
1156.6        20.6113
1156.7        20.7584
1156.8        21.0038
1156.9        21.2066
1157          21.1831
1157.1        21.1563
1157.2        21.0912
1157.3        21.0768
1157.4        21.2078
1157.5        21.3001
1157.6        21.2526
1157.7         21.125
1157.8        21.0496
1157.9        20.9337
1158          20.9015
1158.1        20.9817
1158.2        21.0416
1158.3        21.0741
1158.4        21.1357
1158.5        21.2147
1158.6        21.3246
1158.7        21.4957
1158.8        21.5577
1158.9        21.5913
1159          21.6658
1159.1        21.6486
1159.2        21.6684
1159.3        21.7234
1159.4        21.8073
1159.5        21.9736
1159.6        22.0216
1159.7        22.1153
1159.8        22.2178
1159.9        22.1947
1160          22.0367
1160.1        21.8306
1160.2        21.6305
1160.3         21.551
1160.4        21.5817
1160.5        21.6406
1160.6        21.6713
1160.7        21.7222
1160.8        21.7219
1160.9        21.7212
1161          21.7297
1161.1        21.7579
1161.2        21.7667
1161.3        21.7545
1161.4        21.7745
1161.5        21.6715
1161.6        21.6566
1161.7        21.6781
1161.8         21.623
1161.9        21.5604
1162          21.6782
1162.1        21.6932
1162.2         21.609
1162.3        21.5363
1162.4         21.607
1162.5        21.6532
1162.6        21.6343
1162.7        21.7111
1162.8        21.8703
1162.9        22.0501
1163          22.0988
1163.1        22.1231
1163.2        22.3032
1163.3        22.7653
1163.4        23.1184
1163.5        23.3885
1163.6        23.5235
1163.7        23.6084
1163.8        23.5896
1163.9        23.7138
1164          23.6767
1164.1        23.5486
1164.2        23.6133
1164.3        23.5544
1164.4        23.4687
1164.5        23.1208
1164.6        22.5604
1164.7        22.0715
1164.8        21.8885
1164.9        21.7391
1165            21.69
1165.1        21.7092
1165.2         21.696
1165.3        21.6985
1165.4        21.5598
1165.5        21.3793
1165.6        21.2438
1165.7        21.1826
1165.8        21.0744
1165.9        20.8565
1166          20.6201
1166.1        20.4062
1166.2        20.3037
1166.3        20.3707
1166.4        20.4786
1166.5        20.5567
1166.6        20.6705
1166.7        20.7531
1166.8        20.7254
1166.9        20.7349
1167          20.7371
1167.1        20.6011
1167.2        20.5583
1167.3        20.6016
1167.4        20.6206
1167.5        20.6078
1167.6        20.6083
1167.7          20.64
1167.8        20.7136
1167.9        20.8285
1168          20.9766
1168.1        21.1521
1168.2        21.2506
1168.3        21.3953
1168.4        21.5382
1168.5        21.6044
1168.6        21.7638
1168.7        21.8864
1168.8        21.8788
1168.9        21.8504
1169          21.8726
1169.1        22.0018
1169.2        22.0149
1169.3        22.1142
1169.4        22.0763
1169.5        21.8852
1169.6        21.6654
1169.7        21.4999
1169.8        21.4535
1169.9        21.4608
1170          21.6325
1170.1        21.9414
1170.2        22.2376
1170.3        22.2776
1170.4        22.1964
1170.5        22.2796
1170.6        22.3108
1170.7        22.4747
1170.8        22.5986
1170.9        22.6326
1171          22.6686
1171.1        22.7155
1171.2        22.7927
1171.3        22.8221
1171.4        22.7453
1171.5        22.6333
1171.6         22.686
1171.7        22.8311
1171.8        22.9735
1171.9        23.1551
1172          23.1293
1172.1         22.863
1172.2        22.6045
1172.3        22.4278
1172.4        22.2994
1172.5        22.3322
1172.6        22.2134
1172.7        22.1951
1172.8        22.2952
1172.9        22.3732
1173          22.4029
1173.1        22.3398
1173.2        22.3113
1173.3        22.2624
1173.4        22.1255
1173.5        21.8849
1173.6        21.7182
1173.7         21.528
1173.8         21.445
1173.9        21.4924
1174          21.6048
1174.1        21.7387
1174.2        22.0666
1174.3        22.3224
1174.4        22.4169
1174.5        22.4863
1174.6        22.5194
1174.7         22.362
1174.8        22.3393
1174.9        22.4807
1175          22.3967
1175.1        22.1759
1175.2        22.0217
1175.3        21.9049
1175.4        21.8473
1175.5        21.9522
1175.6        21.8606
1175.7        21.6478
1175.8        21.4944
1175.9        21.4111
1176          21.2562
1176.1        21.1305
1176.2        21.1793
1176.3        21.2862
1176.4        21.3113
1176.5        21.3634
1176.6        21.4509
1176.7        21.5178
1176.8        21.6202
1176.9         21.652
1177          21.6806
1177.1        21.7339
1177.2        21.8184
1177.3        21.9808
1177.4        22.0911
1177.5         22.235
1177.6        22.2491
1177.7        22.0959
1177.8        21.9874
1177.9        21.9125
1178          21.9821
1178.1        22.1171
1178.2         22.151
1178.3        21.9477
1178.4        21.8615
1178.5        21.9364
1178.6         22.123
1178.7        22.2199
1178.8        22.1484
1178.9        22.1462
1179          22.2061
1179.1        22.2509
1179.2        22.1945
1179.3        22.1017
1179.4        22.2361
1179.5        22.4928
1179.6        22.6018
1179.7        22.5828
1179.8        22.5446
1179.9        22.5781
1180          22.3601
1180.1        22.1484
1180.2        22.0184
1180.3        21.9063
1180.4        21.8065
1180.5        21.7568
1180.6        21.8235
1180.7        21.8921
1180.8        21.9487
1180.9        22.1086
1181          22.4095
1181.1        22.7485
1181.2        22.8207
1181.3        22.8301
1181.4         22.856
1181.5        22.8474
1181.6        22.8982
1181.7        22.9602
1181.8        23.0568
1181.9        23.0192
1182          22.9082
1182.1        22.7986
1182.2        22.8402
1182.3        22.9501
1182.4        23.0526
1182.5         23.057
1182.6        23.0224
1182.7        23.0424
1182.8        23.0442
1182.9        23.0893
1183          23.1272
1183.1        23.1093
1183.2        23.1619
1183.3        23.1924
1183.4        23.2343
1183.5        23.1663
1183.6        23.1676
1183.7        23.1216
1183.8        23.0721
1183.9        22.9662
1184          22.7661
1184.1        22.4962
1184.2        22.3601
1184.3        22.2703
1184.4        22.2058
1184.5        22.1331
1184.6        22.2325
1184.7        22.3212
1184.8        22.3935
1184.9        22.4677
1185          22.6262
1185.1        22.9716
1185.2        23.1146
1185.3        23.0739
1185.4        23.0038
1185.5        22.9739
1185.6        22.9118
1185.7        22.8235
1185.8        22.8252
1185.9        22.8697
1186          22.8396
1186.1        22.8952
1186.2        23.0361
1186.3        23.1239
1186.4        23.0911
1186.5         23.087
1186.6        23.1277
1186.7        23.0751
1186.8        22.8672
1186.9        22.7168
1187          22.6557
1187.1        22.5462
1187.2        22.6968
1187.3         23.193
1187.4        23.4574
1187.5        23.4786
1187.6        23.4486
1187.7        23.5735
1187.8        23.6807
1187.9        23.7845
1188          23.6915
1188.1        23.4078
1188.2        23.1884
1188.3        23.0096
1188.4        22.7799
1188.5        22.5897
1188.6        22.3123
1188.7        22.1138
1188.8        22.0852
1188.9        22.0737
1189          22.1335
1189.1        22.2893
1189.2        22.3913
1189.3        22.3574
1189.4        22.1457
1189.5        21.9605
1189.6        21.8915
1189.7        21.8404
1189.8        21.8034
1189.9        21.6192
1190          21.5519
1190.1        21.6147
1190.2        21.6413
1190.3        21.7253
1190.4        21.8832
1190.5        22.0187
1190.6        22.2345
1190.7        22.5277
1190.8        22.6445
1190.9        22.7608
1191          22.9175
1191.1        22.9966
1191.2        23.0991
1191.3        23.1742
1191.4        23.2094
1191.5        23.1175
1191.6        23.0979
1191.7        23.2015
1191.8        23.3839
1191.9        23.4156
1192           23.481
1192.1        23.3422
1192.2        23.2483
1192.3        22.9374
1192.4        22.7443
1192.5        22.6985
1192.6        22.8034
1192.7        22.9376
1192.8        23.0521
1192.9        23.1081
1193          23.2786
1193.1        23.6024
1193.2        23.6502
1193.3        23.6061
1193.4        23.5638
1193.5        23.4564
1193.6        23.3691
1193.7        23.4742
1193.8        23.5469
1193.9         23.643
1194          23.6719
1194.1        23.7203
1194.2         23.739
1194.3        23.6707
1194.4         23.828
1194.5        24.0441
1194.6        24.2015
1194.7        24.0289
1194.8        23.8836
1194.9        23.5886
1195          23.4178
1195.1        23.2897
1195.2        23.2168
1195.3        23.0719
1195.4        22.9883
1195.5         23.032
1195.6        23.1075
1195.7        23.1452
1195.8        23.1548
1195.9        23.2359
1196          23.2669
1196.1         23.261
1196.2        23.2104
1196.3        23.1437
1196.4        23.0926
1196.5         23.102
1196.6        23.1102
1196.7        23.1301
1196.8        23.0681
1196.9        22.8729
1197          22.7908
1197.1         22.877
1197.2        22.9337
1197.3        22.9504
1197.4        22.9267
1197.5         22.967
1197.6        22.9797
1197.7        22.8248
1197.8        22.7538
1197.9        22.6452
1198          22.5883
1198.1         22.584
1198.2        22.6136
1198.3        22.6979
1198.4         22.733
1198.5        22.7827
1198.6        22.8291
1198.7        22.8967
1198.8        22.8607
1198.9        22.8694
1199           22.908
1199.1        22.9162
1199.2        22.8192
1199.3        22.7742
1199.4        22.6317
1199.5        22.4268
1199.6        22.2167
1199.7        22.0135
1199.8        21.9733
1199.9        21.9567
1200          21.9798
1200.1        22.0341
1200.2        22.0694
1200.3        22.1554
1200.4        22.3247
1200.5        22.3801
1200.6        22.3185
1200.7        22.2712
1200.8         22.175
1200.9        21.9727
1201          21.8487
1201.1        21.8123
1201.2        21.8207
1201.3        21.8192
1201.4        21.7835
1201.5        21.6506
1201.6        21.5233
1201.7        21.4063
1201.8        21.3882
1201.9        21.4171
1202          21.3864
1202.1        21.2199
1202.2        21.1205
1202.3        21.0626
1202.4        21.0117
1202.5        21.0646
1202.6         21.077
1202.7        21.0122
1202.8        20.8981
1202.9        20.7377
1203          20.6988
1203.1        20.8098
1203.2        20.9742
1203.3        20.9767
1203.4          21.08
1203.5        21.3257
1203.6        21.4655
1203.7        21.5605
1203.8        21.5545
1203.9        21.5542
1204          21.6118
1204.1        21.8111
1204.2        22.0686
1204.3        22.3278
1204.4        22.4986
1204.5        22.5944
1204.6         22.722
1204.7         22.798
1204.8         22.767
1204.9        22.6344
1205          22.5303
1205.1         22.599
1205.2        22.6256
1205.3        22.4892
1205.4        22.3925
1205.5        22.1908
1205.6         22.073
1205.7         22.094
1205.8        22.0778
1205.9        22.0321
1206          22.0111
1206.1         22.062
1206.2        22.1492
1206.3        22.1932
1206.4        22.1934
1206.5        22.0753
1206.6        21.9983
1206.7        22.0213
1206.8        22.0424
1206.9         22.112
1207          22.1783
1207.1        22.3032
1207.2        22.3723
1207.3        22.3877
1207.4        22.3787
1207.5        22.4916
1207.6        22.6999
1207.7        22.7965
1207.8        22.7722
1207.9        22.6557
1208          22.6266
1208.1        22.6368
1208.2        22.7314
1208.3        22.8589
1208.4        22.9188
1208.5        23.0452
1208.6        23.1291
1208.7        23.2307
1208.8         23.289
1208.9        23.3592
1209          23.5723
1209.1        23.7373
1209.2        23.8399
1209.3        23.8224
1209.4         23.926
1209.5        24.1179
1209.6        24.0729
1209.7        23.7746
1209.8         23.651
1209.9        23.6235
1210          23.7134
1210.1         23.912
1210.2        23.9794
1210.3        24.0104
1210.4        24.1111
1210.5        24.0573
1210.6        23.9937
1210.7        23.9812
1210.8        23.8955
1210.9        23.8071
1211          23.7637
1211.1        23.6006
1211.2        23.4646
1211.3        23.6012
1211.4        23.6836
1211.5        23.8335
1211.6          23.88
1211.7        23.9191
1211.8        23.8726
1211.9        23.8223
1212          23.7881
1212.1        23.7873
1212.2        23.8673
1212.3        23.9111
1212.4        24.0256
1212.5        24.2061
1212.6        24.2272
1212.7        24.2804
1212.8        24.3262
1212.9        24.4207
1213          24.5286
1213.1        24.4757
1213.2        24.5562
1213.3        24.7427
1213.4        24.6755
1213.5        24.5814
1213.6        24.4735
1213.7        24.4107
1213.8        24.4029
1213.9        24.3823
1214          24.4346
1214.1        24.6057
1214.2        24.6548
1214.3        24.4844
1214.4        24.3087
1214.5         24.111
1214.6        23.9056
1214.7        23.5202
1214.8        23.3567
1214.9        23.4116
1215          23.4471
1215.1         23.435
1215.2        23.4518
1215.3        23.4527
1215.4        23.4672
1215.5        23.5021
1215.6        23.5929
1215.7         23.766
1215.8        23.8914
1215.9        23.8559
1216           23.808
1216.1        23.7491
1216.2        23.6823
1216.3        23.7936
1216.4        24.0246
1216.5         24.327
1216.6        24.5916
1216.7        24.6435
1216.8        24.4964
1216.9        24.2648
1217          24.1781
1217.1        24.3012
1217.2        24.4804
1217.3        24.5034
1217.4        24.5427
1217.5        24.5727
1217.6          24.65
1217.7        24.7823
1217.8         25.023
1217.9        25.3848
1218          25.6519
1218.1        25.7309
1218.2        25.5875
1218.3        25.3941
1218.4        25.3518
1218.5        25.3511
1218.6        25.4844
1218.7        25.5024
1218.8        25.3434
1218.9         25.204
1219          24.9456
1219.1        24.8209
1219.2         24.818
1219.3        24.8309
1219.4        24.7864
1219.5        24.8438
1219.6        24.8219
1219.7        24.7579
1219.8        24.5731
1219.9        24.3524
1220          24.2817
1220.1        24.3126
1220.2        24.2788
1220.3        24.1617
1220.4        24.0268
1220.5        23.9447
1220.6         23.962
1220.7        24.0554
1220.8        24.1273
1220.9        24.0743
1221          24.0644
1221.1        24.0042
1221.2        24.0601
1221.3        24.0465
1221.4        24.0488
1221.5        24.0646
1221.6        24.0057
1221.7         23.829
1221.8        23.8557
1221.9        23.9508
1222          23.9545
1222.1        23.8654
1222.2        23.7651
1222.3        23.8067
1222.4         23.815
1222.5         23.862
1222.6         23.966
1222.7        24.0702
1222.8        24.0096
1222.9        23.9003
1223           23.934
1223.1        23.9987
1223.2        24.0543
1223.3        24.2288
1223.4        24.2447
1223.5        24.2221
1223.6        24.1763
1223.7        24.0975
1223.8        24.0516
1223.9         23.958
1224          23.9202
1224.1        23.8911
1224.2        23.8211
1224.3        23.6545
1224.4        23.5424
1224.5        23.4301
1224.6         23.368
1224.7        23.3882
1224.8        23.4469
1224.9        23.4338
1225           23.269
1225.1        23.0714
1225.2        22.9279
1225.3        22.7944
1225.4        22.7385
1225.5         22.763
1225.6        22.8388
1225.7        22.7977
1225.8        22.8013
1225.9        22.9728
1226          23.1335
1226.1        23.1943
1226.2        23.2608
1226.3        23.3383
1226.4        23.4682
1226.5         23.628
1226.6        23.6029
1226.7        23.4576
1226.8        23.2679
1226.9        22.9637
1227          22.8041
1227.1         22.779
1227.2        22.6915
1227.3        22.4384
1227.4        22.3036
1227.5        22.2428
1227.6        22.2327
1227.7        22.2092
1227.8        22.2113
1227.9        22.2305
1228          22.2808
1228.1        22.3767
1228.2        22.4302
1228.3        22.4397
1228.4        22.4542
1228.5        22.3895
1228.6         22.533
1228.7        22.7891
1228.8        23.0127
1228.9        23.1489
1229          23.2944
1229.1        23.5163
1229.2        23.6146
1229.3        23.7246
1229.4        23.7333
1229.5         23.697
1229.6        23.6993
1229.7        23.8427
1229.8        23.9381
1229.9        24.0202
1230          24.0197
1230.1         23.851
1230.2        23.7212
1230.3        23.5722
1230.4        23.4856
1230.5        23.4906
1230.6        23.3997
1230.7         23.186
1230.8        22.9711
1230.9        22.7687
1231          22.8247
1231.1        22.9397
1231.2         22.863
1231.3        22.8353
1231.4          23.05
1231.5        23.2366
1231.6        23.3907
1231.7        23.5107
1231.8        23.6634
1231.9        23.9835
1232          24.1246
1232.1        24.2424
1232.2        24.2752
1232.3        24.3861
1232.4        24.3593
1232.5        24.4741
1232.6        24.4374
1232.7        24.3468
1232.8        24.2391
1232.9        24.0103
1233          23.8885
1233.1        23.7979
1233.2        23.7915
1233.3        23.8634
1233.4        24.1146
1233.5        24.3569
1233.6        24.5024
1233.7        24.7372
1233.8        24.8063
1233.9         24.828
1234          24.8099
1234.1        24.8662
1234.2        24.9763
1234.3        25.0617
1234.4        24.9324
1234.5        24.5904
1234.6        24.4375
1234.7        24.4695
1234.8        24.5892
1234.9        24.6766
1235          24.7674
1235.1        24.7678
1235.2        24.6989
1235.3        24.5098
1235.4        24.3592
1235.5        24.3021
1235.6        24.1728
1235.7        24.0727
1235.8        23.9158
1235.9        23.6639
1236          23.5079
1236.1        23.4542
1236.2        23.5438
1236.3        23.7172
1236.4        23.7391
1236.5        23.8558
1236.6        23.9322
1236.7        23.9046
1236.8        23.9263
1236.9        23.9474
1237          23.8267
1237.1        23.5464
1237.2        23.3572
1237.3        23.2205
1237.4        23.4013
1237.5        23.5948
1237.6        23.6625
1237.7        23.7269
1237.8        23.7374
1237.9        23.8365
1238          23.8721
1238.1        23.7929
1238.2        23.7339
1238.3        23.6295
1238.4        23.6525
1238.5        23.6009
1238.6        23.6329
1238.7        23.6232
1238.8        23.4944
1238.9         23.324
1239          23.2377
1239.1        23.0591
1239.2        22.9709
1239.3        22.9666
1239.4        22.9132
1239.5        22.7993
1239.6        22.8182
1239.7        22.7641
1239.8        22.7747
1239.9         22.652
1240          22.6744
1240.1        22.7201
1240.2        22.6122
1240.3        22.4305
1240.4        22.3647
1240.5        22.2659
1240.6        22.1891
1240.7        22.1173
1240.8        22.1757
1240.9        22.4253
1241          22.6299
1241.1        22.7562
1241.2         22.851
1241.3        22.9788
1241.4        22.9973
1241.5         23.004
1241.6        23.0611
1241.7        23.1761
1241.8        23.4262
1241.9        23.6914
1242          23.9244
1242.1        24.1782
1242.2        24.3429
1242.3        24.3574
1242.4         24.335
1242.5        24.1496
1242.6        23.9617
1242.7        23.7478
1242.8        23.6164
1242.9        23.6218
1243          23.5823
1243.1        23.4911
1243.2        23.4768
1243.3        23.6643
1243.4        23.6892
1243.5        23.6467
1243.6        23.4892
1243.7        23.4284
1243.8        23.3645
1243.9        23.2757
1244          23.1782
1244.1        23.0207
1244.2         22.919
1244.3        22.8278
1244.4        22.7096
1244.5        22.5572
1244.6        22.5121
1244.7        22.4995
1244.8         22.611
1244.9        22.6982
1245          22.6835
1245.1        22.6869
1245.2        22.6841
1245.3        22.7149
1245.4        22.8069
1245.5        22.8993
1245.6          23.01
1245.7        23.0906
1245.8        23.1782
1245.9        23.3075
1246          23.3843
1246.1        23.4871
1246.2        23.5866
1246.3        23.7648
1246.4        23.8909
1246.5        23.7562
1246.6        23.5206
1246.7        23.3358
1246.8        23.3547
1246.9        23.4663
1247          23.6276
1247.1         23.846
1247.2        23.7414
1247.3        23.4748
1247.4        23.3059
1247.5        23.4918
1247.6         23.759
1247.7        23.9224
1247.8        23.9876
1247.9        23.8345
1248          23.8435
1248.1        23.7953
1248.2        23.8216
1248.3        24.0137
1248.4        24.0859
1248.5         24.084
1248.6        24.0575
1248.7        24.1057
1248.8        24.0775
1248.9        23.9502
1249          23.8995
1249.1        24.0751
1249.2        24.2411
1249.3        24.2039
1249.4        23.9766
1249.5        23.7714
1249.6        23.6304
1249.7        23.5411
1249.8        23.5466
1249.9        23.5285
1250          23.4115
1250.1        23.5068
1250.2        23.6592
1250.3        23.7746
1250.4        23.8057
1250.5        23.8241
1250.6        23.8504
1250.7        23.9556
1250.8        24.1454
1250.9        24.2136
1251          24.2965
1251.1        24.3735
1251.2        24.4648
1251.3        24.6216
1251.4         24.802
1251.5        24.9853
1251.6        25.1066
1251.7        25.1863
1251.8        25.1304
1251.9        25.0064
1252          25.0775
1252.1        25.2275
1252.2        25.2588
1252.3         25.307
1252.4        25.1969
1252.5        25.1655
1252.6        25.1997
1252.7        25.2885
1252.8        25.4737
1252.9        25.6353
1253          25.8375
1253.1        26.0366
1253.2        25.9907
1253.3        25.8064
1253.4        25.6464
1253.5        25.6717
1253.6        25.5469
1253.7        25.3841
1253.8        25.2877
1253.9         25.144
1254          24.7531
1254.1        24.4018
1254.2        24.1254
1254.3        23.8908
1254.4         23.707
1254.5          23.64
1254.6        23.4019
1254.7        23.0796
1254.8        22.7823
1254.9         22.498
1255          22.3996
1255.1         22.377
1255.2        22.4181
1255.3        22.5081
1255.4        22.5422
1255.5        22.5303
1255.6        22.4778
1255.7        22.5064
1255.8        22.6537
1255.9        22.8041
1256          22.8742
1256.1        22.8131
1256.2        22.8005
1256.3        22.9065
1256.4        23.0825
1256.5        23.4015
1256.6        23.6777
1256.7        23.8028
1256.8        23.8239
1256.9        23.8423
1257           23.951
1257.1        23.9893
1257.2        23.9438
1257.3        23.8041
1257.4        23.7494
1257.5        23.7038
1257.6        23.7177
1257.7        23.7348
1257.8        23.8875
1257.9        24.1723
1258          24.2569
1258.1        24.1522
1258.2        24.0631
1258.3        24.0126
1258.4        23.9847
1258.5        24.0838
1258.6        24.3178
1258.7         24.458
1258.8        24.5629
1258.9        24.6995
1259          24.8729
1259.1        25.1763
1259.2          25.26
1259.3        25.2152
1259.4        25.1798
1259.5        25.1693
1259.6        25.2631
1259.7        25.5077
1259.8        25.5147
1259.9        25.4746
1260          25.4759
1260.1        25.3569
1260.2        25.3149
1260.3        25.2404
1260.4        25.1472
1260.5        25.0974
1260.6        25.2165
1260.7        25.4437
1260.8        25.5411
1260.9        25.4945
1261          25.4654
1261.1        25.4568
1261.2        25.3599
1261.3        25.2284
1261.4        25.1151
1261.5        25.0185
1261.6        24.8188
1261.7        24.6293
1261.8        24.4816
1261.9        24.1128
1262          23.8541
1262.1        23.7354
1262.2        23.4931
1262.3        23.1211
1262.4        23.0259
1262.5        22.9791
1262.6         22.931
1262.7        22.8663
1262.8        22.8503
1262.9         22.749
1263          22.7318
1263.1        22.8276
1263.2        22.9651
1263.3        23.0126
1263.4        23.1153
1263.5        23.4012
1263.6        23.7389
1263.7        24.0315
1263.8        24.0471
1263.9        23.9085
1264           23.834
1264.1        23.5824
1264.2        23.4684
1264.3        23.4815
1264.4        23.3826
1264.5        23.2438
1264.6        23.1158
1264.7        23.0455
1264.8        23.0061
1264.9        22.9652
1265          23.0569
1265.1        23.1961
1265.2        23.2518
1265.3        23.2279
1265.4        23.2584
1265.5        23.2693
1265.6        23.2554
1265.7        23.2396
1265.8         23.278
1265.9         23.392
1266          23.4705
1266.1        23.5643
1266.2        23.6946
1266.3        23.8454
1266.4        23.8371
1266.5        23.6263
1266.6        23.5436
1266.7        23.4629
1266.8        23.4287
1266.9         23.422
1267          23.3881
1267.1        23.3109
1267.2        23.2802
1267.3        23.3375
1267.4        23.4276
1267.5        23.5114
1267.6        23.6479
1267.7        23.8271
1267.8        23.8002
1267.9        23.6194
1268          23.5901
1268.1        23.6115
1268.2        23.6137
1268.3        23.4841
1268.4        23.4567
1268.5        23.4201
1268.6        23.4206
1268.7         23.348
1268.8        23.2775
1268.9        23.2539
1269          23.2465
1269.1        23.1788
1269.2        23.1846
1269.3         23.328
1269.4        23.3752
1269.5        23.4328
1269.6         23.351
1269.7        23.2609
1269.8        23.3071
1269.9        23.4502
1270          23.3758
1270.1        23.1022
1270.2        22.9215
1270.3        22.8787
1270.4        22.9004
1270.5          22.89
1270.6        22.9256
1270.7        22.8634
1270.8        22.8185
1270.9        22.9045
1271          22.9663
1271.1        23.0746
1271.2         23.121
1271.3        23.1142
1271.4        23.1889
1271.5        23.2552
1271.6        23.3421
1271.7         23.335
1271.8        23.2803
1271.9        23.0964
1272          23.0227
1272.1        22.9628
1272.2        22.9014
1272.3        22.9122
1272.4         22.908
1272.5        22.8927
1272.6        22.8811
1272.7        22.8445
1272.8        22.6611
1272.9        22.4531
1273          22.3924
1273.1        22.4748
1273.2        22.4767
1273.3        22.3924
1273.4        22.4215
1273.5        22.4733
1273.6         22.574
1273.7        22.6264
1273.8        22.6032
1273.9        22.6753
1274          22.8496
1274.1        23.0202
1274.2        23.0315
1274.3        22.8938
1274.4        22.9458
1274.5         23.048
1274.6        23.0256
1274.7        22.9328
1274.8         22.812
1274.9        22.7868
1275          22.7996
1275.1        22.9385
1275.2        22.9199
1275.3        22.7154
1275.4        22.6007
1275.5        22.5043
1275.6          22.52
1275.7        22.6279
1275.8        22.7046
1275.9         22.851
1276          22.8796
1276.1        22.9687
1276.2        23.0238
1276.3        23.0625
1276.4        23.1047
1276.5        23.1568
1276.6        23.2113
1276.7        23.3112
1276.8        23.3917
1276.9        23.4793
1277          23.4879
1277.1        23.5376
1277.2        23.5628
1277.3         23.447
1277.4        23.2396
1277.5        22.9694
1277.6        22.9592
1277.7        23.0815
1277.8        23.2278
1277.9        23.3248
1278          23.3762
1278.1         23.478
1278.2        23.5828
1278.3         23.811
1278.4        23.9204
1278.5        23.8976
1278.6        23.8164
1278.7        23.7664
1278.8        23.7695
1278.9        23.6818
1279          23.6017
1279.1        23.6287
1279.2        23.6581
1279.3        23.6441
1279.4        23.5767
1279.5         23.508
1279.6        23.5161
1279.7        23.7035
1279.8        23.8918
1279.9        23.9925
1280          23.9544
1280.1        23.7181
1280.2        23.6175
1280.3        23.6527
1280.4        23.6107
1280.5        23.5317
1280.6        23.5275
1280.7        23.4753
1280.8        23.3981
1280.9        23.2768
1281          23.1998
1281.1         23.106
1281.2        22.9348
1281.3        22.8956
1281.4        22.9175
1281.5        23.0088
1281.6          22.99
1281.7        23.0309
1281.8        23.0707
1281.9        22.9414
1282          22.7099
1282.1        22.4469
1282.2        22.4082
1282.3        22.6083
1282.4         22.759
1282.5        22.8274
1282.6        22.8241
1282.7        22.7783
1282.8          22.78
1282.9        22.7951
1283            22.83
1283.1        22.7809
1283.2        22.7837
1283.3        22.8576
1283.4        22.8834
1283.5        22.8534
1283.6        22.7887
1283.7         22.681
1283.8        22.6385
1283.9        22.6352
1284          22.6206
1284.1        22.6188
1284.2        22.6192
1284.3        22.6665
1284.4        22.6753
1284.5        22.7052
1284.6        22.7109
1284.7        22.7052
1284.8        22.7046
1284.9        22.7398
1285          22.8303
1285.1        23.0059
1285.2        23.2303
1285.3        23.4491
1285.4        23.5845
1285.5        23.5568
1285.6        23.4556
1285.7        23.3018
1285.8        23.1261
1285.9        22.9274
1286          22.8626
1286.1        22.8962
1286.2        22.9838
1286.3        23.1371
1286.4        23.1868
1286.5        23.2866
1286.6        23.3573
1286.7        23.4398
1286.8        23.3725
1286.9        23.3596
1287           23.437
1287.1        23.3701
1287.2        23.2624
1287.3        23.1311
1287.4        23.0861
1287.5        23.0795
1287.6        23.1443
1287.7        23.3416
1287.8         23.532
1287.9        23.6801
1288          23.7588
1288.1        23.8743
1288.2        24.0967
1288.3        24.2737
1288.4        24.2716
1288.5        24.1708
1288.6        23.9973
1288.7        24.0017
1288.8        24.0383
1288.9        24.0436
1289          24.0283
1289.1        23.9959
1289.2        24.0716
1289.3        24.1335
1289.4        24.0148
1289.5        23.8163
1289.6        23.6549
1289.7        23.5238
1289.8         23.381
1289.9         23.144
1290          22.8801
1290.1        22.7335
1290.2        22.7476
1290.3        22.7935
1290.4        22.7673
1290.5        22.6384
1290.6        22.5672
1290.7        22.6428
1290.8        22.6975
1290.9        22.7109
1291          22.7203
1291.1        22.6129
1291.2         22.618
1291.3        22.5609
1291.4        22.4728
1291.5        22.4626
1291.6        22.4195
1291.7        22.3347
1291.8        22.3324
1291.9        22.4034
1292           22.414
1292.1        22.4787
1292.2        22.5726
1292.3         22.597
1292.4        22.6115
1292.5        22.6683
1292.6        22.7268
1292.7        22.7466
1292.8        22.8608
1292.9        23.0155
1293          23.1204
1293.1        23.2658
1293.2        23.3968
1293.3        23.6632
1293.4        23.8911
1293.5        23.9685
1293.6        23.9884
1293.7        24.1607
1293.8        24.1896
1293.9        24.0372
1294          23.9997
1294.1        23.9907
1294.2        23.9015
1294.3        23.7916
1294.4        23.7477
1294.5        23.7026
1294.6        23.6898
1294.7        23.7997
1294.8        23.9271
1294.9        24.1532
1295           24.282
1295.1        24.3438
1295.2        24.4622
1295.3        24.6209
1295.4        24.5974
1295.5        24.2582
1295.6        24.1082
1295.7        24.2451
1295.8        24.4881
1295.9         24.676
1296          24.7304
1296.1        24.4485
1296.2         24.251
1296.3        24.4028
1296.4        24.4422
1296.5        24.4146
1296.6        24.3828
1296.7        24.3109
1296.8        24.3174
1296.9        24.4302
1297          24.6424
1297.1        24.8836
1297.2        24.9499
1297.3        24.7855
1297.4        24.6726
1297.5        24.5742
1297.6        24.5213
1297.7         24.505
1297.8        24.4927
1297.9        24.4657
1298          24.5539
1298.1        24.7049
1298.2         24.883
1298.3        25.0377
1298.4         25.158
1298.5        25.3477
1298.6        25.5666
1298.7        25.8135
1298.8        25.9915
1298.9        26.1409
1299          26.2796
1299.1        26.4496
1299.2         26.617
1299.3        26.7666
1299.4        26.8727
1299.5        26.9905
1299.6         26.942
1299.7        26.8985
1299.8        26.8946
1299.9        26.8076
1300          26.7975
1300.1        26.9756
1300.2        27.1254
1300.3        26.9909
1300.4        26.9398
1300.5        27.0027
1300.6        27.1755
1300.7        27.4348
1300.8        27.4538
1300.9         27.299
1301          27.2758
1301.1        27.3642
1301.2        27.5354
1301.3        27.7168
1301.4        27.6897
1301.5        27.6011
1301.6        27.6477
1301.7        27.6364
1301.8        27.6388
1301.9        27.6271
1302          27.6175
1302.1        27.4713
1302.2        27.4656
1302.3        27.4808
1302.4        27.5512
1302.5        27.7102
1302.6        27.8686
1302.7        27.9902
1302.8        27.7493
1302.9        27.4823
1303          27.2651
1303.1        27.0553
1303.2        26.8586
1303.3        26.6834
1303.4        26.5616
1303.5        26.5007
1303.6        26.3903
1303.7        26.3515
1303.8        26.2701
1303.9        26.1215
1304          26.0644
1304.1        26.0523
1304.2        26.0119
1304.3        25.9258
1304.4        25.9551
1304.5        26.0569
1304.6        25.9738
1304.7        25.7442
1304.8        25.6601
1304.9        25.6957
1305          25.7856
1305.1        25.8912
1305.2        25.8485
1305.3        25.6095
1305.4         25.529
1305.5        25.4983
1305.6        25.6251
1305.7        25.8393
1305.8        25.7987
1305.9        25.4854
1306          25.2511
1306.1        25.2202
1306.2        25.2289
1306.3        25.2502
1306.4        25.4023
1306.5        25.3562
1306.6        25.1632
1306.7        24.9346
1306.8        24.7979
1306.9        24.9803
1307          25.1773
1307.1        25.3532
1307.2        25.5554
1307.3         25.796
1307.4        25.9215
1307.5        25.8478
1307.6        25.7464
1307.7        25.6713
1307.8        25.6007
1307.9        25.3996
1308          25.2418
1308.1        25.0883
1308.2        24.9333
1308.3        24.8568
1308.4        24.7727
1308.5        24.6779
1308.6        24.6036
1308.7        24.4419
1308.8        24.3302
1308.9        24.1758
1309          24.0388
1309.1        23.9838
1309.2        23.9688
1309.3        23.9252
1309.4        23.8862
1309.5        23.8976
1309.6        23.9567
1309.7        23.9114
1309.8        23.9447
1309.9        23.9823
1310           24.005
1310.1         23.941
1310.2        23.8886
1310.3        23.8943
1310.4        23.9154
1310.5        23.9376
1310.6        23.9557
1310.7        24.0282
1310.8        24.1502
1310.9        24.1997
1311          24.2338
1311.1         24.391
1311.2        24.7137
1311.3        25.0642
1311.4        25.3353
1311.5        25.5609
1311.6        25.7015
1311.7         25.883
1311.8        25.9922
1311.9        26.0103
1312          26.0307
1312.1        26.1601
1312.2        26.2189
1312.3        26.1418
1312.4        25.9756
1312.5        25.9682
1312.6        26.1014
1312.7        26.1047
1312.8         25.896
1312.9        25.6347
1313           25.555
1313.1        25.5957
1313.2        25.5995
1313.3        25.5286
1313.4        25.5145
1313.5        25.5957
1313.6        25.7895
1313.7        26.0002
1313.8        26.0955
1313.9        26.3354
1314          26.4964
1314.1        26.6437
1314.2        26.8508
1314.3        27.1706
1314.4        27.3287
1314.5        27.3058
1314.6        27.3059
1314.7        27.4139
1314.8        27.4375
1314.9         27.453
1315           27.267
1315.1        26.9438
1315.2        26.8777
1315.3        26.7696
1315.4        26.7448
1315.5         26.714
1315.6        26.7473
1315.7         26.871
1315.8        27.0516
1315.9        27.3248
1316          27.5004
1316.1        27.8962
1316.2         28.099
1316.3        28.2658
1316.4        28.3797
1316.5        28.6478
1316.6        28.6132
1316.7        28.3061
1316.8        28.2207
1316.9        28.0553
1317          27.9538
1317.1        27.8851
1317.2        27.8098
1317.3        27.6229
1317.4        27.4902
1317.5        27.3826
1317.6        27.3398
1317.7        27.4097
1317.8        27.4358
1317.9        27.5253
1318          27.6152
1318.1        27.5475
1318.2        27.2799
1318.3        27.1049
1318.4        27.0127
1318.5        26.8037
1318.6        26.6295
1318.7        26.6607
1318.8        26.7208
1318.9        26.6242
1319          26.5272
1319.1        26.5175
1319.2          26.67
1319.3        26.9773
1319.4        27.2907
1319.5        27.4843
1319.6        27.5141
1319.7         27.534
1319.8        27.5451
1319.9         27.802
1320          27.9967
1320.1        28.1553
1320.2        28.3478
1320.3        28.5884
1320.4        28.6588
1320.5        28.7083
1320.6        28.6369
1320.7        28.6431
1320.8        28.6731
1320.9        28.5713
1321          28.5011
1321.1        28.4984
1321.2         28.612
1321.3        28.7305
1321.4        28.9168
1321.5        28.9852
1321.6         28.887
1321.7        28.7455
1321.8        28.6587
1321.9        28.6078
1322          28.5038
1322.1        28.2005
1322.2         27.694
1322.3        27.2369
1322.4        26.9653
1322.5        26.8799
1322.6        26.8487
1322.7        26.8551
1322.8         27.003
1322.9        27.2076
1323          27.3278
1323.1        27.3473
1323.2        27.3173
1323.3        27.4085
1323.4        27.5888
1323.5          27.72
1323.6        27.4657
1323.7        27.0386
1323.8        26.5957
1323.9        26.3587
1324          26.2183
1324.1        26.3178
1324.2         26.202
1324.3        26.0431
1324.4        26.1366
1324.5        26.3369
1324.6        26.3818
1324.7        26.0686
1324.8        25.7789
1324.9        25.5148
1325          25.4747
1325.1        25.4991
1325.2        25.4475
1325.3        25.5341
1325.4        25.5637
1325.5         25.656
1325.6        25.7904
1325.7        25.8532
1325.8        25.9639
1325.9        25.9912
1326          25.9759
1326.1        25.8456
1326.2        25.7366
1326.3        25.5386
1326.4        25.4106
1326.5        25.3736
1326.6        25.3636
1326.7        25.4695
1326.8        25.4975
1326.9        25.5913
1327          25.6487
1327.1         25.669
1327.2        25.7205
1327.3        25.7264
1327.4        25.6977
1327.5        25.6632
1327.6         25.752
1327.7        25.9993
1327.8        26.1857
1327.9        26.3058
1328          26.4963
1328.1        26.7586
1328.2         26.927
1328.3        26.8916
1328.4        26.6148
1328.5        26.3421
1328.6        26.2524
1328.7        26.1566
1328.8        26.1185
1328.9        26.2003
1329          26.2004
1329.1        26.3529
1329.2        26.5011
1329.3         26.642
1329.4        26.6613
1329.5          26.64
1329.6        26.7282
1329.7        26.8065
1329.8        26.7945
1329.9        26.8222
1330          26.8456
1330.1        26.7884
1330.2        26.8761
1330.3        27.0886
1330.4        27.2087
1330.5        27.1501
1330.6        27.1511
1330.7        27.1968
1330.8        27.1542
1330.9        27.1321
1331          26.9512
1331.1        26.7366
1331.2        26.6288
1331.3        26.7307
1331.4        26.6981
1331.5        26.4283
1331.6        26.2876
1331.7        26.2167
1331.8        26.2142
1331.9        26.2568
1332          26.3464
1332.1        26.2811
1332.2        26.2107
1332.3         26.145
1332.4        26.0392
1332.5        26.0527
1332.6        26.0201
1332.7        26.1838
1332.8        26.2719
1332.9        26.3635
1333           26.446
1333.1        26.3555
1333.2        26.2583
1333.3         26.169
1333.4        26.1529
1333.5        26.2474
1333.6        26.4859
1333.7        26.8105
1333.8         27.047
1333.9        27.1201
1334          27.1113
1334.1        27.1779
1334.2        27.3311
1334.3        27.5799
1334.4        27.8487
1334.5        27.8037
1334.6         27.704
1334.7        27.4915
1334.8        27.3502
1334.9        27.3351
1335          27.3015
1335.1         27.116
1335.2        27.1682
1335.3        27.4446
1335.4        27.6728
1335.5         27.793
1335.6        27.7954
1335.7        27.8653
1335.8        27.9129
1335.9        27.9673
1336           27.952
1336.1        27.8157
1336.2        27.7275
1336.3        27.7359
1336.4        27.8814
1336.5        27.9265
1336.6        27.7533
1336.7        27.5747
1336.8        27.7165
1336.9        27.7799
1337          27.6593
1337.1        27.3093
1337.2        27.0576
1337.3        26.8789
1337.4         26.894
1337.5          27.03
1337.6        27.0446
1337.7        26.7841
1337.8        26.4634
1337.9        26.3043
1338          26.0971
1338.1        26.0174
1338.2        26.0004
1338.3        25.8842
1338.4        25.8505
1338.5        25.7576
1338.6        25.7026
1338.7        25.8263
1338.8        26.0292
1338.9        26.3164
1339          26.4169
1339.1        26.3143
1339.2        26.4023
1339.3        26.6405
1339.4        26.7834
1339.5        26.7274
1339.6        26.7097
1339.7        26.8174
1339.8         26.829
1339.9        26.8586
1340           26.922
1340.1        26.9174
1340.2        26.8276
1340.3        26.7309
1340.4        26.5711
1340.5        26.3411
1340.6        26.3914
1340.7        26.4496
1340.8        26.4355
1340.9        26.4764
1341          26.5555
1341.1        26.8152
1341.2        26.9022
1341.3        26.8948
1341.4         26.887
1341.5         26.864
1341.6        26.8991
1341.7        26.9103
1341.8        26.8494
1341.9        26.8417
1342          26.9033
1342.1        26.8629
1342.2        26.7767
1342.3        26.7233
1342.4        26.6628
1342.5        26.5931
1342.6        26.5296
1342.7         26.564
1342.8        26.4991
1342.9        26.2876
1343          26.1597
1343.1        26.1661
1343.2         26.301
1343.3        26.3875
1343.4        26.5432
1343.5        26.7189
1343.6        26.6703
1343.7        26.5253
1343.8        26.4478
1343.9        26.5645
1344          26.5293
1344.1        26.5359
1344.2        26.6071
1344.3          26.65
1344.4        26.6655
1344.5        26.6958
1344.6        26.8327
1344.7        26.9921
1344.8        27.1679
1344.9        27.2152
1345          27.1775
1345.1        27.0606
1345.2        26.9286
1345.3        26.8568
1345.4         26.907
1345.5        27.0127
1345.6        27.1549
1345.7        27.2719
1345.8        27.4301
1345.9        27.6609
1346          27.8466
1346.1         27.872
1346.2        27.7437
1346.3        27.4762
1346.4        27.1205
1346.5        26.8004
1346.6        26.6009
1346.7         26.473
1346.8        26.4115
1346.9        26.3659
1347          26.4279
1347.1        26.4797
1347.2        26.4814
1347.3         26.421
1347.4        26.4035
1347.5        26.4475
1347.6        26.6095
1347.7        26.7996
1347.8        26.9031
1347.9        26.8713
1348          26.7836
1348.1        26.7614
1348.2        26.7479
1348.3         26.664
1348.4        26.5755
1348.5        26.5528
1348.6        26.6227
1348.7         26.799
1348.8        26.9231
1348.9        26.8744
1349          26.9191
1349.1        27.1092
1349.2        27.2963
1349.3        27.3883
1349.4        27.3686
1349.5        27.2017
1349.6        27.1495
1349.7        27.0939
1349.8        27.0436
1349.9        26.9939
1350          26.9411
1350.1        26.9581
1350.2        27.1145
1350.3        27.3909
1350.4        27.6662
1350.5        27.9533
1350.6        28.0276
1350.7        28.0716
1350.8        28.1054
1350.9        28.1147
1351          28.2012
1351.1        28.3855
1351.2        28.4343
1351.3        28.2371
1351.4        28.0182
1351.5        27.8213
1351.6         27.786
1351.7        27.8154
1351.8        27.8028
1351.9        27.7084
1352          27.5247
1352.1        27.2188
1352.2         26.913
1352.3        26.8014
1352.4         26.728
1352.5        26.7479
1352.6        26.9107
1352.7        27.0073
1352.8        26.9732
1352.9        26.9248
1353           26.912
1353.1        26.9029
1353.2        26.9004
1353.3        26.8154
1353.4        26.7414
1353.5        26.7018
1353.6        26.6673
1353.7        26.7417
1353.8         26.889
1353.9        26.8781
1354          26.7265
1354.1        26.5514
1354.2        26.3983
1354.3         26.158
1354.4        25.9614
1354.5         25.843
1354.6        25.7849
1354.7        25.7441
1354.8        25.8745
1354.9        26.1305
1355          26.3042
1355.1        26.2698
1355.2        26.3107
1355.3        26.3034
1355.4         26.247
1355.5        26.2262
1355.6        26.1596
1355.7        26.0039
1355.8        26.0069
1355.9         25.971
1356           25.917
1356.1        25.8075
1356.2        25.8143
1356.3         25.827
1356.4        25.7373
1356.5         25.577
1356.6        25.3665
1356.7        25.1484
1356.8        25.0741
1356.9        25.0885
1357          25.0393
1357.1        24.9925
1357.2        24.8689
1357.3        24.7211
1357.4        24.7217
1357.5        24.7855
1357.6        24.7702
1357.7        24.6179
1357.8        24.4526
1357.9        24.4179
1358          24.4365
1358.1        24.5107
1358.2        24.5055
1358.3         24.434
1358.4        24.3629
1358.5        24.3235
1358.6        24.3226
1358.7        24.4062
1358.8        24.5001
1358.9        24.6056
1359          24.5852
1359.1        24.5082
1359.2        24.4475
1359.3        24.3873
1359.4        24.4197
1359.5        24.5846
1359.6        24.7715
1359.7        24.8459
1359.8        24.9453
1359.9        24.9817
1360          24.8941
1360.1        24.8237
1360.2        24.8384
1360.3        24.7735
1360.4        24.7395
1360.5        24.6765
1360.6        24.7238
1360.7        24.7974
1360.8        24.8294
1360.9         24.927
1361          24.9453
1361.1        24.8892
1361.2        24.9185
1361.3        25.0079
1361.4        25.0555
1361.5        25.1596
1361.6        25.2515
1361.7        25.4283
1361.8        25.5187
1361.9        25.5076
1362          25.5084
1362.1        25.6223
1362.2         25.878
1362.3        26.1154
1362.4        26.1568
1362.5          26.21
1362.6        26.2445
1362.7        26.1916
1362.8        26.2172
1362.9        26.3354
1363          26.5516
1363.1        26.5753
1363.2        26.7604
1363.3        26.8859
1363.4        26.7793
1363.5        26.6279
1363.6        26.5656
1363.7          26.55
1363.8        26.5565
1363.9        26.5276
1364          26.5935
1364.1        26.8551
1364.2        27.0066
1364.3        27.0918
1364.4        27.1806
1364.5        27.0897
1364.6        27.0217
1364.7        26.9607
1364.8        27.0116
1364.9         27.016
1365          26.9745
1365.1        27.0271
1365.2        26.9652
1365.3        26.9509
1365.4        27.0512
1365.5        27.2111
1365.6        27.2875
1365.7        27.3037
1365.8        27.3578
1365.9        27.3956
1366          27.3593
1366.1        27.1918
1366.2        27.0641
1366.3        26.9937
1366.4        27.0267
1366.5        27.0995
1366.6        27.1469
1366.7        27.1238
1366.8        26.9891
1366.9        26.8657
1367          26.7969
1367.1        26.7363
1367.2        26.7096
1367.3        26.8059
1367.4        26.9465
1367.5        27.0337
1367.6         27.119
1367.7        27.2283
1367.8        27.3976
1367.9        27.6838
1368          27.7352
1368.1        27.6645
1368.2        27.6401
1368.3         27.565
1368.4         27.497
1368.5        27.4014
1368.6        27.2327
1368.7        27.1366
1368.8        27.1669
1368.9        27.2874
1369          27.4115
1369.1        27.5911
1369.2         27.774
1369.3        27.8756
1369.4        28.1764
1369.5        28.6099
1369.6        28.9875
1369.7         29.285
1369.8        29.6313
1369.9        30.0247
1370          29.9831
1370.1        29.7191
1370.2        29.7241
1370.3        29.9255
1370.4        30.0967
1370.5        30.1983
1370.6        30.2635
1370.7        30.3867
1370.8         30.508
1370.9        30.6755
1371          30.9045
1371.1         31.179
1371.2         31.423
1371.3        31.2481
1371.4        31.0737
1371.5        31.0201
1371.6        30.9524
1371.7        30.9619
1371.8        31.0777
1371.9        31.3144
1372          31.2451
1372.1        30.9564
1372.2        30.5647
1372.3        30.1834
1372.4        30.0608
1372.5        30.1378
1372.6        30.2271
1372.7         30.193
1372.8        30.0911
1372.9        30.0065
1373          29.8842
1373.1        29.9317
1373.2        29.8864
1373.3        29.9361
1373.4        30.0123
1373.5        29.9879
1373.6        29.9476
1373.7        29.7974
1373.8        29.5438
1373.9        29.2439
1374          28.9659
1374.1        28.7526
1374.2        28.8498
1374.3        28.7493
1374.4        28.6103
1374.5        28.7433
1374.6        28.7874
1374.7        28.8514
1374.8         28.851
1374.9        28.9174
1375          28.7474
1375.1         28.433
1375.2        28.2468
1375.3        28.1458
1375.4        28.1202
1375.5        28.1791
1375.6        28.1878
1375.7        28.0883
1375.8        28.0746
1375.9        28.1697
1376          28.1301
1376.1         28.102
1376.2        28.0544
1376.3         28.236
1376.4        28.3875
1376.5        28.4238
1376.6        28.3483
1376.7        28.1605
1376.8        28.0805
1376.9        27.9325
1377           27.899
1377.1        27.8188
1377.2        27.6139
1377.3        27.3496
1377.4         27.252
1377.5        27.3078
1377.6        27.2999
1377.7        27.2771
1377.8          27.24
1377.9        27.2599
1378          27.4187
1378.1        27.5982
1378.2         27.661
1378.3         27.558
1378.4         27.564
1378.5         27.757
1378.6        27.9946
1378.7        28.2205
1378.8        28.3604
1378.9        28.5051
1379          28.5763
1379.1        28.6195
1379.2        28.5891
1379.3        28.5996
1379.4        28.7097
1379.5        28.7379
1379.6        28.6473
1379.7        28.5656
1379.8        28.5673
1379.9        28.6853
1380           28.783
1380.1        28.8855
1380.2        28.9717
1380.3        29.0912
1380.4        29.0928
1380.5        29.1881
1380.6        28.9385
1380.7        28.6932
1380.8        28.5362
1380.9        28.4601
1381          28.4299
1381.1        28.5086
1381.2        28.5554
1381.3        28.7206
1381.4        28.6751
1381.5        28.4297
1381.6        28.3368
1381.7        28.3012
1381.8        28.2138
1381.9         28.082
1382          28.0168
1382.1        27.8688
1382.2        27.7381
1382.3         27.619
1382.4        27.5274
1382.5        27.4303
1382.6        27.4761
1382.7        27.4786
1382.8         27.409
1382.9        27.3512
1383          27.2886
1383.1        27.1739
1383.2        26.9648
1383.3        26.8022
1383.4        26.7557
1383.5          26.78
1383.6        26.8295
1383.7        27.0272
1383.8        27.1974
1383.9        27.4343
1384          27.6452
1384.1        27.7392
1384.2        27.7813
1384.3        27.7314
1384.4        27.8442
1384.5        28.1418
1384.6        28.4795
1384.7        28.5688
1384.8        28.5883
1384.9        28.7011
1385          28.6804
1385.1        28.8671
1385.2        28.9475
1385.3        28.8879
1385.4        28.8173
1385.5        28.7319
1385.6        28.7308
1385.7        28.7637
1385.8        28.6439
1385.9        28.5677
1386          28.4321
1386.1        28.3275
1386.2        28.2629
1386.3        27.9935
1386.4        27.7396
1386.5        27.5306
1386.6        27.5948
1386.7        27.6565
1386.8        27.6612
1386.9        27.7279
1387            27.77
1387.1        27.8391
1387.2        27.8041
1387.3        27.8206
1387.4        27.9323
1387.5         28.172
1387.6        28.2024
1387.7         28.041
1387.8        28.0419
1387.9        28.2203
1388          28.2878
1388.1          28.17
1388.2        28.1514
1388.3        28.3046
1388.4        28.4822
1388.5        28.4316
1388.6        28.1455
1388.7        27.9717
1388.8        27.9554
1388.9        28.0116
1389          28.1936
1389.1        28.5541
1389.2        28.7712
1389.3         28.652
1389.4        28.6001
1389.5        28.4206
1389.6        28.2201
1389.7        28.0052
1389.8        27.9398
1389.9        27.8044
1390          27.8453
1390.1        27.9163
1390.2        27.9385
1390.3        27.7097
1390.4        27.5625
1390.5        27.5116
1390.6        27.5693
1390.7        27.7969
1390.8        27.8818
1390.9        27.9689
1391          27.9686
1391.1        28.0004
1391.2        27.9457
1391.3         27.844
1391.4        27.9004
1391.5        28.0083
1391.6        27.8667
1391.7        27.5798
1391.8        27.5143
1391.9        27.5866
1392           27.747
1392.1        27.8208
1392.2        27.8664
1392.3        27.9037
1392.4        27.9126
1392.5        27.9916
1392.6        28.1189
1392.7        28.1603
1392.8        28.0903
1392.9        28.0585
1393          28.0951
1393.1        28.0833
1393.2        28.1197
1393.3         28.214
1393.4        28.4205
1393.5        28.7106
1393.6        29.2027
1393.7        29.5045
1393.8        29.7316
1393.9        29.9843
1394          30.1443
1394.1        30.3108
1394.2        30.4176
1394.3        30.4492
1394.4        30.2863
1394.5        30.0908
1394.6        29.9992
1394.7        29.7633
1394.8        29.6668
1394.9        29.5945
1395          29.4984
1395.1         29.485
1395.2        29.6447
1395.3        29.9229
1395.4        29.9189
1395.5        29.7782
1395.6        29.8467
1395.7        29.9416
1395.8        29.9156
1395.9         30.175
1396           30.295
1396.1        30.1765
1396.2        29.8377
1396.3        29.5535
1396.4        29.4851
1396.5        29.3904
1396.6        29.3192
1396.7        29.2383
1396.8        28.9756
1396.9        28.6487
1397          28.4196
1397.1        28.2479
1397.2         28.056
1397.3        27.9259
1397.4        27.8693
1397.5        27.8182
1397.6        27.8351
1397.7        27.8227
1397.8        27.8109
1397.9        27.8346
1398          27.7522
1398.1         27.586
1398.2         27.578
1398.3        27.6812
1398.4         27.799
1398.5        27.8269
1398.6        27.8043
1398.7         27.817
1398.8        27.8274
1398.9        27.9193
1399          28.1302
1399.1        28.1557
1399.2         28.189
1399.3        28.3131
1399.4        28.4944
1399.5        28.7767
1399.6        28.8563
1399.7        28.7154
1399.8        28.6349
1399.9        28.6806
1400          28.8148
1400.1        28.8624
1400.2        28.7793
1400.3        28.7013
1400.4        28.7503
1400.5        28.9433
1400.6        29.1819
1400.7        29.3412
1400.8        29.5613
1400.9        29.7508
1401          29.7626
1401.1        29.9027
1401.2        30.0116
1401.3        29.9579
1401.4        30.0596
1401.5        30.1354
1401.6        30.2412
1401.7        30.2103
1401.8        30.0559
1401.9        29.8518
1402          29.7433
1402.1        29.6481
1402.2        29.5578
1402.3        29.5815
1402.4        29.7012
1402.5        29.7157
1402.6        29.7191
1402.7        29.8759
1402.8        29.9693
1402.9        30.1842
1403          30.3951
1403.1          30.51
1403.2        30.6389
1403.3        30.7651
1403.4        30.9317
1403.5        31.0405
1403.6        31.1618
1403.7        31.4368
1403.8         31.651
1403.9        31.8474
1404          31.9572
1404.1        32.0108
1404.2         32.085
1404.3        32.1561
1404.4        31.9518
1404.5        31.6064
1404.6        31.2794
1404.7        31.0482
1404.8        30.8016
1404.9        30.4901
1405          30.1448
1405.1        29.9807
1405.2        29.8846
1405.3        29.7576
1405.4        29.6349
1405.5         29.387
1405.6        29.1706
1405.7        28.8959
1405.8        28.6235
1405.9        28.4823
1406           28.424
1406.1        28.3317
1406.2        28.2777
1406.3        28.2716
1406.4        28.3102
1406.5        28.2266
1406.6        28.1161
1406.7        28.1141
1406.8        28.1544
1406.9        28.3463
1407          28.4268
1407.1        28.4472
1407.2        28.4492
1407.3        28.4851
1407.4         28.516
1407.5        28.4273
1407.6        28.2081
1407.7        28.0215
1407.8        27.9706
1407.9        27.8028
1408          27.6289
1408.1        27.5435
1408.2        27.6045
1408.3        27.6751
1408.4        27.5398
1408.5        27.4441
1408.6        27.4284
1408.7        27.5187
1408.8          27.66
1408.9        27.9158
1409           27.961
1409.1        27.8517
1409.2         27.696
1409.3        27.7749
1409.4        27.8392
1409.5        27.9405
1409.6        28.1041
1409.7        28.2906
1409.8         28.416
1409.9        28.5909
1410          29.0186
1410.1        29.6483
1410.2        30.0061
1410.3        30.4481
1410.4        30.6679
1410.5        30.6529
1410.6         30.452
1410.7         30.231
1410.8        30.1131
1410.9        30.0162
1411          29.8772
1411.1        29.8549
1411.2        29.6565
1411.3        29.5247
1411.4        29.4702
1411.5        29.4681
1411.6        29.4885
1411.7        29.7516
1411.8        30.0179
1411.9        30.1057
1412           29.984
1412.1        29.6218
1412.2        29.3029
1412.3        29.1756
1412.4        29.1556
1412.5         29.111
1412.6        29.0494
1412.7        29.0915
1412.8        28.8865
1412.9        28.7667
1413          28.6737
1413.1        28.5463
1413.2        28.3702
1413.3        28.2083
1413.4        28.0624
1413.5        27.7308
1413.6        27.3612
1413.7        27.1758
1413.8        27.0365
1413.9        27.0254
1414          27.0247
1414.1        26.9139
1414.2        26.8843
1414.3        26.8541
1414.4        26.8426
1414.5        26.7122
1414.6        26.7968
1414.7        26.9281
1414.8        27.0837
1414.9        27.2449
1415           27.439
1415.1        27.6191
1415.2        27.8702
1415.3        28.2117
1415.4         28.442
1415.5        28.5634
1415.6        28.5084
1415.7        28.3171
1415.8        28.2047
1415.9        28.3256
1416          28.5338
1416.1        28.6194
1416.2         28.737
1416.3        28.8014
1416.4        28.5815
1416.5        28.2519
1416.6        27.9483
1416.7        27.7292
1416.8        27.4951
1416.9        27.2853
1417          27.1628
1417.1        27.2455
1417.2        27.2851
1417.3        27.3166
1417.4        27.2815
1417.5        27.3319
1417.6        27.4469
1417.7        27.5284
1417.8        27.4253
1417.9         27.384
1418          27.4605
1418.1        27.6143
1418.2        27.5761
1418.3        27.4736
1418.4        27.5706
1418.5        27.6459
1418.6        27.6075
1418.7        27.4365
1418.8        27.3623
1418.9        27.3191
1419            27.33
1419.1        27.3335
1419.2        27.3071
1419.3        27.2204
1419.4        27.2427
1419.5        27.3746
1419.6        27.3893
1419.7        27.2936
1419.8        27.2171
1419.9        27.1509
1420          27.1711
1420.1         27.225
1420.2        27.2415
1420.3        27.2605
1420.4        27.2661
1420.5        27.2027
1420.6        27.1758
1420.7        27.2409
1420.8        27.2685
1420.9        27.2011
1421          27.2104
1421.1        27.3664
1421.2        27.4607
1421.3        27.4315
1421.4        27.4613
1421.5        27.4979
1421.6         27.548
1421.7        27.7068
1421.8        27.8376
1421.9        27.7983
1422          27.7581
1422.1        27.7169
1422.2          27.77
1422.3        27.7164
1422.4        27.6899
1422.5        27.7196
1422.6        27.7552
1422.7        27.8299
1422.8         27.905
1422.9        27.9495
1423          27.9702
1423.1        28.0878
1423.2         28.089
1423.3        27.9876
1423.4         27.977
1423.5         27.975
1423.6        27.9875
1423.7        27.9724
1423.8        27.9774
1423.9        27.8264
1424          27.7751
1424.1        27.4579
1424.2        27.3274
1424.3        27.0964
1424.4        26.9943
1424.5        27.0531
1424.6        27.0733
1424.7        27.1163
1424.8        27.2075
1424.9        27.2496
1425          27.2709
1425.1        27.3176
1425.2         27.337
1425.3        27.4552
1425.4        27.5227
1425.5        27.4976
1425.6        27.5774
1425.7        27.6855
1425.8        27.8951
1425.9        28.0408
1426          28.0972
1426.1        28.0987
1426.2        28.3207
1426.3        28.6776
1426.4        28.8556
1426.5        28.9201
1426.6         28.913
1426.7        28.6748
1426.8        28.4383
1426.9        28.2803
1427          28.3016
1427.1        28.3304
1427.2        28.3027
1427.3        28.2919
1427.4        28.2544
1427.5        28.3458
1427.6        28.4011
1427.7        28.4802
1427.8        28.3769
1427.9        28.2441
1428          28.2304
1428.1        28.2079
1428.2        28.3342
1428.3         28.484
1428.4        28.4838
1428.5        28.3623
1428.6        28.3045
1428.7        28.3493
1428.8        28.4598
1428.9        28.6031
1429          28.4238
1429.1         28.091
1429.2        28.0194
1429.3        28.0984
1429.4        28.1452
1429.5        28.1879
1429.6         28.236
1429.7         28.239
1429.8        28.2837
1429.9        28.2931
1430          28.4478
1430.1        28.5377
1430.2        28.6006
1430.3        28.7806
1430.4         28.988
1430.5        29.1241
1430.6        29.2644
1430.7        29.4982
1430.8        29.7608
1430.9        30.1758
1431           30.536
1431.1        30.7512
1431.2        30.9575
1431.3        31.2385
1431.4        31.4444
1431.5        31.4734
1431.6        31.4856
1431.7        31.6534
1431.8        31.6586
1431.9        31.7786
1432          31.7767
1432.1         31.905
1432.2         31.897
1432.3        31.7767
1432.4        31.6895
1432.5        31.6334
1432.6         31.539
1432.7         31.519
1432.8        31.3805
1432.9        31.2314
1433          31.0084
1433.1        31.1126
1433.2        31.3704
1433.3        31.6739
1433.4        31.7639
1433.5        31.7678
1433.6        31.7224
1433.7        31.8173
1433.8        31.8754
1433.9        31.9744
1434          31.7291
1434.1        31.2501
1434.2        31.0018
1434.3        30.8072
1434.4        30.5338
1434.5        30.4873
1434.6         30.543
1434.7        30.4729
1434.8        30.3713
1434.9        30.3006
1435          30.2878
1435.1        30.2771
1435.2        30.2646
1435.3        30.1176
1435.4        30.0003
1435.5        29.9638
1435.6        29.9764
1435.7        30.0527
1435.8        30.1126
1435.9        30.1471
1436          30.2344
1436.1        30.3052
1436.2        30.3182
1436.3         30.346
1436.4        30.4223
1436.5        30.4308
1436.6        30.3178
1436.7        30.2187
1436.8         30.014
1436.9        29.7599
1437           29.746
1437.1        29.7579
1437.2        29.9472
1437.3        30.2733
1437.4        30.4378
1437.5        30.4765
1437.6        30.5196
1437.7        30.6174
1437.8        30.5822
1437.9        30.6381
1438          30.6294
1438.1        30.5579
1438.2        30.3912
1438.3        30.3773
1438.4        30.4423
1438.5        30.4494
1438.6        30.3566
1438.7        30.2217
1438.8        30.1362
1438.9        30.2382
1439          30.2063
1439.1        29.9599
1439.2        29.8042
1439.3        29.8718
1439.4         29.696
1439.5        29.4604
1439.6        29.2419
1439.7        28.9383
1439.8        28.7486
1439.9        28.6094
1440          28.4337
1440.1        28.3854
1440.2        28.4828
1440.3        28.7538
1440.4        28.9668
1440.5        29.1948
1440.6         29.226
1440.7        29.1889
1440.8        29.1662
1440.9         29.177
1441          29.1948
1441.1        29.0533
1441.2        28.9511
1441.3        28.7301
1441.4        28.6692
1441.5        28.8486
1441.6        29.0211
1441.7        29.1335
1441.8        29.3187
1441.9        29.2643
1442          29.1482
1442.1         29.085
1442.2        29.1319
1442.3        29.1915
1442.4        29.3888
1442.5        29.5244
1442.6        29.3597
1442.7        29.0528
1442.8        28.8017
1442.9         28.549
1443          28.6041
1443.1        28.6111
1443.2         28.673
1443.3        28.5078
1443.4        28.4592
1443.5        28.6662
1443.6        28.7771
1443.7        28.8384
1443.8        29.1274
1443.9        29.6963
1444          30.0859
1444.1        30.2607
1444.2        30.3319
1444.3        30.3075
1444.4        30.1499
1444.5        30.0361
1444.6        29.8273
1444.7        29.4015
1444.8          29.09
1444.9        29.0403
1445          29.0218
1445.1        28.9493
1445.2        28.8753
1445.3        28.6903
1445.4        28.6798
1445.5        28.7992
1445.6        28.7982
1445.7        28.7086
1445.8        28.5411
1445.9         28.337
1446          28.3058
1446.1        28.2242
1446.2        28.1768
1446.3        28.2235
1446.4        28.3628
1446.5        28.4211
1446.6        28.3186
1446.7        28.2577
1446.8        28.3715
1446.9        28.5582
1447          28.7787
1447.1        29.2007
1447.2         29.458
1447.3        29.7591
1447.4        29.9312
1447.5        29.8596
1447.6        29.9399
1447.7         30.078
1447.8        30.3201
1447.9        30.6557
1448          30.8118
1448.1        30.8556
1448.2        30.8289
1448.3         30.805
1448.4        30.8279
1448.5        30.8204
1448.6        31.0049
1448.7        31.4149
1448.8         31.574
1448.9        31.5856
1449          31.5973
1449.1        31.6997
1449.2         31.911
1449.3        32.3171
1449.4        32.8083
1449.5        32.9945
1449.6        32.9926
1449.7          32.77
1449.8        32.5618
1449.9        32.6354
1450          32.8861
1450.1        33.2893
1450.2        33.5912
1450.3        33.8185
1450.4        33.8385
1450.5        33.7666
1450.6        33.6111
1450.7        33.3835
1450.8        33.2685
1450.9        33.3042
1451          33.3994
1451.1        33.1924
1451.2        33.1163
1451.3        33.1312
1451.4        33.0423
1451.5          32.86
1451.6        32.8826
1451.7        32.7617
1451.8        32.5098
1451.9        32.0641
1452          31.6661
1452.1        31.4195
1452.2         31.265
1452.3        31.2921
1452.4        31.2611
1452.5        31.0973
1452.6        30.9905
1452.7        30.9988
1452.8         31.076
1452.9        31.1767
1453          31.2576
1453.1        31.2412
1453.2        31.1469
1453.3         31.007
1453.4        30.9674
1453.5         31.003
1453.6        31.1613
1453.7        31.3416
1453.8        31.5401
1453.9        31.5943
1454          31.6717
1454.1        31.6693
1454.2         31.855
1454.3        32.0111
1454.4        32.0441
1454.5        32.0351
1454.6        32.1765
1454.7        32.4407
1454.8        32.4932
1454.9        32.3737
1455          32.2628
1455.1        32.4176
1455.2        32.4916
1455.3        32.4159
1455.4        32.3641
1455.5        32.3899
1455.6        32.3407
1455.7        32.3956
1455.8        32.4797
1455.9        32.5141
1456          32.6105
1456.1        32.6539
1456.2        32.8635
1456.3        32.8982
1456.4        32.8181
1456.5        32.8712
1456.6         32.971
1456.7         33.142
1456.8        33.2644
1456.9         33.314
1457          33.2331
1457.1        33.2917
1457.2        33.3692
1457.3        33.2944
1457.4        33.1472
1457.5        33.0265
1457.6        33.0521
1457.7        33.0655
1457.8        33.2639
1457.9        33.5342
1458          33.6197
1458.1        33.5681
1458.2        33.4302
1458.3        33.2653
1458.4        33.0408
1458.5        32.8103
1458.6        32.8083
1458.7         32.878
1458.8        32.8405
1458.9        32.8335
1459          32.8786
1459.1        33.0926
1459.2        33.3024
1459.3        33.5506
1459.4        33.7787
1459.5        33.9345
1459.6        34.0366
1459.7        34.0026
1459.8        34.0046
1459.9        33.9786
1460          34.0437
1460.1        34.0567
1460.2        33.8227
1460.3        33.6462
1460.4        33.5795
1460.5        33.8057
1460.6        34.1269
1460.7        34.2021
1460.8         34.175
1460.9        34.1359
1461          34.0517
1461.1        34.0767
1461.2        34.1118
1461.3        34.0898
1461.4        33.9846
1461.5        33.5446
1461.6        33.2301
1461.7        33.0877
1461.8        33.0178
1461.9        33.0979
1462           33.015
1462.1        32.7955
1462.2        32.7249
1462.3         32.672
1462.4        32.6319
1462.5        32.5234
1462.6        32.3945
1462.7        32.3176
1462.8         32.306
1462.9        32.4921
1463          32.5507
1463.1        32.6683
1463.2        32.8104
1463.3        32.7285
1463.4        32.7224
1463.5        33.1994
1463.6        33.6302
1463.7        34.0097
1463.8        34.1831
1463.9        34.2374
1464           34.139
1464.1        33.9276
1464.2        33.9086
1464.3        33.9466
1464.4        33.8896
1464.5        33.7718
1464.6        33.6474
1464.7        33.4155
1464.8        33.0957
1464.9        32.8303
1465          32.6035
1465.1        32.4228
1465.2        32.2984
1465.3        32.3641
1465.4        32.5139
1465.5        32.5571
1465.6        32.3248
1465.7        32.2094
1465.8         32.212
1465.9        32.3647
1466          32.4748
1466.1        32.5512
1466.2        32.6685
1466.3        32.7528
1466.4        32.7493
1466.5        32.6236
1466.6        32.5543
1466.7        32.5636
1466.8        32.5513
1466.9        32.5203
1467          32.4087
1467.1        32.1878
1467.2        32.0398
1467.3        32.0408
1467.4        31.7451
1467.5        31.5061
1467.6        31.5203
1467.7        31.5681
1467.8        31.6383
1467.9        31.5919
1468          31.5455
1468.1        31.5426
1468.2         31.683
1468.3        31.7571
1468.4        31.6643
1468.5         31.564
1468.6        31.4121
1468.7        31.3134
1468.8        31.2451
1468.9        31.1827
1469          31.0566
1469.1        31.0382
1469.2        31.0206
1469.3         30.901
1469.4         30.799
1469.5        30.7876
1469.6        30.8005
1469.7        30.9385
1469.8        31.2446
1469.9        31.3646
1470          31.5223
1470.1        31.6053
1470.2         31.629
1470.3        31.4315
1470.4        31.2896
1470.5         31.296
1470.6        31.5577
1470.7        31.8411
1470.8         32.032
1470.9        32.1601
1471          32.1425
1471.1        32.1848
1471.2        32.2071
1471.3         32.274
1471.4          32.36
1471.5        32.3827
1471.6        32.4371
1471.7        32.4402
1471.8        32.5666
1471.9        32.7605
1472          32.9636
1472.1        33.1046
1472.2        33.3693
1472.3        33.7677
1472.4        34.0917
1472.5        34.2734
1472.6        34.4019
1472.7        34.3207
1472.8        34.2225
1472.9        34.1342
1473          34.2479
1473.1        34.4491
1473.2        34.5528
1473.3        34.5955
1473.4        34.5383
1473.5        34.5967
1473.6        34.7313
1473.7        35.1524
1473.8         35.328
1473.9        35.1201
1474           34.954
1474.1        34.8436
1474.2        34.6766
1474.3        34.5661
1474.4        34.6429
1474.5        34.8387
1474.6        34.9605
1474.7        35.1721
1474.8        35.3635
1474.9        35.5055
1475          35.4625
1475.1        35.2575
1475.2         35.175
1475.3        34.9769
1475.4        34.8076
1475.5        34.4836
1475.6        34.1983
1475.7         33.802
1475.8        33.5103
1475.9        33.4592
1476          33.7009
1476.1        34.0969
1476.2        34.0748
1476.3        33.7183
1476.4        33.3975
1476.5        33.1529
1476.6        32.9559
1476.7        32.9093
1476.8        32.9301
1476.9        32.8702
1477          32.8353
1477.1        32.6811
1477.2        32.4271
1477.3         32.211
1477.4        32.0122
1477.5        31.9188
1477.6        31.8351
1477.7        31.8105
1477.8        31.8244
1477.9        31.7556
1478          31.5875
1478.1        31.4002
1478.2        31.3202
1478.3        31.4205
1478.4        31.4597
1478.5        31.4939
1478.6        31.3146
1478.7        31.1133
1478.8        31.1546
1478.9        31.2298
1479          31.1873
1479.1        31.2664
1479.2        31.2436
1479.3        31.4364
1479.4        31.6744
1479.5        31.8926
1479.6        32.2043
1479.7          32.48
1479.8        32.7412
1479.9        33.0307
1480          33.2472
1480.1        33.4029
1480.2        33.6037
1480.3        33.8757
1480.4        34.0379
1480.5        34.2414
1480.6        34.3623
1480.7        34.3721
1480.8        34.4695
1480.9        34.8143
1481          34.9721
1481.1         34.969
1481.2        35.0704
1481.3        35.1049
1481.4        35.2626
1481.5        35.6069
1481.6        35.8736
1481.7        35.9878
1481.8        36.0537
1481.9        36.0125
1482          35.9631
1482.1         36.199
1482.2        36.2217
1482.3        36.3199
1482.4        36.4886
1482.5        36.7169
1482.6        36.7637
1482.7        36.5601
1482.8        36.2217
1482.9        35.6633
1483          35.4232
1483.1        35.5972
1483.2        35.7549
1483.3        35.8009
1483.4        35.8552
1483.5        35.8553
1483.6        35.8717
1483.7        35.6319
1483.8         35.445
1483.9        35.3206
1484          35.2424
1484.1        35.2268
1484.2        35.1713
1484.3        35.1529
1484.4        35.0515
1484.5        35.0528
1484.6        35.0903
1484.7        34.9583
1484.8        34.8771
1484.9        34.6997
1485          34.4765
1485.1        34.2216
1485.2        34.1259
1485.3        34.1255
1485.4        33.9554
1485.5        33.8192
1485.6        33.8088
1485.7        33.8739
1485.8        33.8963
1485.9        33.7148
1486          33.4625
1486.1        33.4462
1486.2        33.5272
1486.3        33.2665
1486.4        32.9022
1486.5         32.577
1486.6        32.3619
1486.7        32.2983
1486.8        32.4363
1486.9        32.6478
1487          32.7448
1487.1        32.8141
1487.2        32.9646
1487.3        33.1575
1487.4        33.1958
1487.5        33.2437
1487.6        33.2337
1487.7        33.1779
1487.8        33.0647
1487.9        32.9455
1488            32.83
1488.1        32.8095
1488.2         32.748
1488.3         32.796
1488.4        32.9179
1488.5         32.983
1488.6        33.0639
1488.7        33.0767
1488.8        33.1425
1488.9        33.0951
1489          32.7743
1489.1        32.4887
1489.2        32.3543
1489.3        32.4091
1489.4        32.5818
1489.5        32.5666
1489.6        32.6329
1489.7        32.7494
1489.8        32.8308
1489.9        32.8433
1490          33.1865
1490.1        33.8136
1490.2        34.1589
1490.3        34.3509
1490.4        34.3479
1490.5        34.2493
1490.6        34.3036
1490.7        34.2091
1490.8        34.0657
1490.9        33.9145
1491          33.9196
1491.1        34.2364
1491.2        34.6959
1491.3        35.0365
1491.4         35.071
1491.5        34.8102
1491.6        34.5938
1491.7        34.5111
1491.8        34.3459
1491.9        34.2594
1492          34.4012
1492.1        34.5837
1492.2        34.4617
1492.3         34.356
1492.4        34.4466
1492.5        34.3308
1492.6        34.2082
1492.7        33.9466
1492.8        33.9656
1492.9        34.2283
1493          34.6969
1493.1         35.066
1493.2        35.1565
1493.3        35.1983
1493.4        35.0946
1493.5        34.9362
1493.6         34.824
1493.7        34.8499
1493.8        34.7166
1493.9        34.4976
1494          34.4785
1494.1        34.3866
1494.2        34.1839
1494.3        34.2269
1494.4        34.4501
1494.5        34.7344
1494.6        34.7997
1494.7        34.4896
1494.8        34.0428
1494.9        33.6115
1495          33.2952
1495.1        33.2113
1495.2        33.2637
1495.3        33.3732
1495.4        33.2099
1495.5        32.9076
1495.6        32.7167
1495.7        32.7142
1495.8        32.5756
1495.9        32.5874
1496          32.6325
1496.1        32.7785
1496.2        32.7338
1496.3        32.6084
1496.4        32.2606
1496.5        31.8582
1496.6        31.5803
1496.7        31.4989
1496.8        31.4472
1496.9        31.3102
1497          31.2343
1497.1        31.3442
1497.2        31.4792
1497.3        31.5625
1497.4        31.5688
1497.5        31.5346
1497.6         31.537
1497.7        31.4695
1497.8        31.5612
1497.9        31.6768
1498          31.7866
1498.1        31.8692
1498.2        31.9542
1498.3        31.9829
1498.4        31.8199
1498.5        31.6409
1498.6        31.3918
1498.7        31.1778
1498.8        31.1692
1498.9        31.2368
1499          31.2051
1499.1        31.3773
1499.2        31.6363
1499.3        31.8083
1499.4        31.9697
1499.5        32.1184
1499.6        32.3748
1499.7        32.4856
1499.8         32.745
1499.9        33.0879
1500          33.3133
1500.1        33.4321
1500.2        33.5386
1500.3        33.5317
1500.4        33.6245
1500.5        33.6675
1500.6        33.7898
1500.7        33.7647
1500.8         33.838
1500.9        33.8784
1501          33.8151
1501.1         33.779
1501.2        33.7963
1501.3        33.8487
1501.4        34.0324
1501.5        34.2602
1501.6        34.3753
1501.7        34.4622
1501.8        34.5543
1501.9        34.3369
1502          34.1434
1502.1        34.0895
1502.2        34.1115
1502.3        34.2498
1502.4        34.2546
1502.5          34.17
1502.6        34.2105
1502.7        34.3514
1502.8         34.618
1502.9        34.8455
1503             34.9
1503.1        34.9025
1503.2        34.7398
1503.3        34.5307
1503.4        34.2085
1503.5        34.0335
1503.6         33.968
1503.7        34.0553
1503.8        34.0461
1503.9        33.8624
1504          33.5994
1504.1        33.5642
1504.2          33.53
1504.3        33.6081
1504.4        33.4585
1504.5        33.1601
1504.6        32.9369
1504.7        32.7598
1504.8        32.7451
1504.9        32.7145
1505            32.57
1505.1        32.3136
1505.2        32.1622
1505.3        31.9917
1505.4        31.9112
1505.5        31.9774
1505.6        31.9721
1505.7        32.0605
1505.8        32.0454
1505.9        32.1491
1506          32.1089
1506.1        31.8956
1506.2        31.8639
1506.3        31.8665
1506.4        31.9885
1506.5        32.1869
1506.6        32.3079
1506.7        32.4337
1506.8        32.4863
1506.9        32.6082
1507          32.7544
1507.1        33.0437
1507.2        33.3777
1507.3        33.6618
1507.4        33.8486
1507.5        33.7711
1507.6        33.7064
1507.7        33.6038
1507.8        33.5894
1507.9        33.6009
1508          33.7733
1508.1         34.192
1508.2        34.5767
1508.3        34.8325
1508.4        34.9925
1508.5        35.2284
1508.6        35.3601
1508.7        35.3487
1508.8        35.1132
1508.9        34.9275
1509          34.7732
1509.1        34.6818
1509.2        34.5678
1509.3        34.3652
1509.4        34.3592
1509.5        34.5801
1509.6        34.6902
1509.7        34.7027
1509.8        34.6842
1509.9        34.7664
1510          34.9982
1510.1         35.344
1510.2        35.6362
1510.3        35.8222
1510.4         35.927
1510.5        35.8037
1510.6        35.6275
1510.7        35.5018
1510.8         35.551
1510.9         35.603
1511          35.5629
1511.1        35.3942
1511.2        35.1883
1511.3        35.0125
1511.4        34.9438
1511.5        34.9711
1511.6        35.0197
1511.7        35.0343
1511.8        34.9515
1511.9        34.8621
1512           34.804
1512.1        34.7228
1512.2        34.6819
1512.3        34.6919
1512.4        34.7959
1512.5          35.05
1512.6        35.1697
1512.7        35.2503
1512.8        35.0575
1512.9        34.9402
1513          34.6815
1513.1        34.4123
1513.2         34.243
1513.3        34.2785
1513.4        34.3849
1513.5        34.5524
1513.6        34.5816
1513.7         34.594
1513.8        34.6661
1513.9        34.5628
1514          34.5355
1514.1        34.3765
1514.2        34.5034
1514.3        34.9571
1514.4         35.589
1514.5        36.1236
1514.6        36.3843
1514.7        36.5965
1514.8        36.7896
1514.9         37.049
1515          37.5097
1515.1        37.7559
1515.2        37.8539
1515.3        37.7917
1515.4        37.9584
1515.5        38.1869
1515.6        38.4672
1515.7        38.6983
1515.8        38.8766
1515.9        38.9921
1516          38.9161
1516.1        38.9108
1516.2         38.929
1516.3        39.1217
1516.4         39.096
1516.5         38.836
1516.6         38.597
1516.7        38.5257
1516.8        38.4566
1516.9        38.4683
1517          38.4714
1517.1        38.3684
1517.2        38.3142
1517.3        38.4597
1517.4        38.3397
1517.5        37.9457
1517.6        37.6853
1517.7        37.5139
1517.8        37.2109
1517.9        36.9332
1518          36.7678
1518.1        36.8218
1518.2        36.8613
1518.3        36.7906
1518.4        36.8364
1518.5        36.6587
1518.6        36.4058
1518.7        36.1652
1518.8        36.1788
1518.9        36.2645
1519          36.4245
1519.1         36.615
1519.2        36.7989
1519.3        36.9749
1519.4        36.7854
1519.5        36.4151
1519.6        36.1611
1519.7        35.9093
1519.8        35.8823
1519.9        35.8501
1520          35.5828
1520.1        35.2732
1520.2        35.2303
1520.3        35.2858
1520.4        35.2508
1520.5        35.3732
1520.6        35.6341
1520.7        35.9165
1520.8        35.9966
1520.9        36.1466
1521          36.3474
1521.1        36.5403
1521.2        36.5655
1521.3        36.4049
1521.4        36.3249
1521.5         36.372
1521.6        36.4589
1521.7        36.4924
1521.8        36.3352
1521.9        36.0989
1522          35.9957
1522.1        36.0094
1522.2        36.0665
1522.3        36.4177
1522.4        36.4003
1522.5        36.2086
1522.6        36.0681
1522.7        35.9063
1522.8        35.8859
1522.9        36.0853
1523          36.0337
1523.1        35.7895
1523.2        35.6175
1523.3        35.5586
1523.4        35.5781
1523.5         35.571
1523.6        35.5537
1523.7        35.6547
1523.8        35.4509
1523.9        35.1417
1524          34.9439
1524.1        34.8788
1524.2        34.7602
1524.3        34.2713
1524.4        33.9709
1524.5        33.8363
1524.6        33.8388
1524.7        33.8943
1524.8        33.9655
1524.9        34.1722
1525          34.4379
1525.1        34.5542
1525.2        34.6074
1525.3        34.4366
1525.4        34.3235
1525.5        34.2477
1525.6        34.1914
1525.7        34.0295
1525.8        33.8858
1525.9        33.9462
1526          34.0452
1526.1        34.1343
1526.2        34.0187
1526.3        33.9258
1526.4        33.8499
1526.5        33.8214
1526.6        33.6422
1526.7        33.5049
1526.8        33.3799
1526.9        33.2196
1527          33.0978
1527.1        32.8064
1527.2        32.6373
1527.3        32.6071
1527.4        32.5478
1527.5        32.4323
1527.6        32.3585
1527.7        32.3852
1527.8        32.4683
1527.9        32.6794
1528          32.8376
1528.1        32.9093
1528.2        32.9902
1528.3        33.1187
1528.4        33.4917
1528.5        33.7235
1528.6        33.8304
1528.7        33.7613
1528.8        33.7765
1528.9        33.8306
1529          33.8387
1529.1        33.8708
1529.2        33.9404
1529.3         33.999
1529.4        34.1307
1529.5        34.2215
1529.6        34.3945
1529.7        34.5106
1529.8        34.8299
1529.9        35.2637
1530          35.5065
1530.1        35.5113
1530.2        35.5267
1530.3        35.6233
1530.4        35.8059
1530.5         36.048
1530.6        36.2213
1530.7        36.0238
1530.8        35.6617
1530.9        35.4047
1531          35.0787
1531.1        34.8365
1531.2          34.67
1531.3        34.6963
1531.4        34.5297
1531.5        34.3135
1531.6        34.3913
1531.7        34.5332
1531.8        34.5705
1531.9         34.686
1532          34.7155
1532.1        34.5774
1532.2        34.4491
1532.3        34.3612
1532.4        34.3295
1532.5        34.3585
1532.6        34.2761
1532.7        34.2042
1532.8        34.2592
1532.9        34.2734
1533          34.0545
1533.1        33.9175
1533.2        33.8992
1533.3        33.9283
1533.4        33.9109
1533.5        33.8615
1533.6        33.9871
1533.7        34.4156
1533.8        34.6257
1533.9        34.8579
1534           34.968
1534.1        34.8395
1534.2        34.8004
1534.3        35.0033
1534.4        35.2757
1534.5         35.606
1534.6        35.8212
1534.7        35.7991
1534.8        35.6983
1534.9        35.5192
1535          35.2218
1535.1        35.0284
1535.2        34.8851
1535.3        34.6796
1535.4        34.5695
1535.5        34.4468
1535.6        34.3569
1535.7        34.3841
1535.8         34.532
1535.9        34.4813
1536          34.4263
1536.1          34.48
1536.2        34.4278
1536.3        34.2061
1536.4        33.8967
1536.5        33.6142
1536.6         33.503
1536.7        33.5584
1536.8        33.6536
1536.9        33.7139
1537          33.7406
1537.1        33.6011
1537.2        33.4841
1537.3        33.4429
1537.4        33.6601
1537.5        33.8937
1537.6        33.7806
1537.7        33.7011
1537.8        33.7012
1537.9        33.8459
1538          33.9297
1538.1         33.816
1538.2        33.6476
1538.3        33.3955
1538.4        33.3839
1538.5        33.4931
1538.6        33.5926
1538.7        33.6289
1538.8        33.6574
1538.9         33.613
1539          33.6243
1539.1        33.7507
1539.2        33.8167
1539.3        33.9365
1539.4        34.0033
1539.5        33.7984
1539.6        33.7202
1539.7        33.7964
1539.8        33.8379
1539.9        33.6422
1540           33.528
1540.1        33.5628
1540.2        33.7993
1540.3        33.9311
1540.4        33.9846
1540.5        33.9524
1540.6        33.8448
1540.7        33.9634
1540.8        34.1787
1540.9        34.3442
1541          34.4858
1541.1        34.6656
1541.2        34.7532
1541.3         34.677
1541.4        34.5311
1541.5         34.311
1541.6        34.1263
1541.7        34.0859
1541.8        34.1156
1541.9        34.0865
1542           34.088
1542.1        34.3021
1542.2        34.4836
1542.3        34.5402
1542.4        34.5135
1542.5        34.6019
1542.6        34.6884
1542.7        34.8448
1542.8        34.8437
1542.9        34.6108
1543          34.4695
1543.1        34.2298
1543.2        34.0988
1543.3        34.2813
1543.4        34.4735
1543.5        34.5464
1543.6        34.6131
1543.7         34.957
1543.8        35.0538
1543.9        35.1794
1544          35.4233
1544.1         35.663
1544.2         35.783
1544.3        35.8572
1544.4        35.7568
1544.5        35.5007
1544.6        35.1858
1544.7        35.0873
1544.8        35.0458
1544.9        34.9346
1545          34.9164
1545.1        35.0275
1545.2        35.0998
1545.3        34.9775
1545.4        34.8946
1545.5        34.9821
1545.6         35.262
1545.7        35.6549
1545.8        35.8843
1545.9        35.9651
1546          35.9037
1546.1        35.8859
1546.2        35.9347
1546.3        35.8531
1546.4        35.6687
1546.5        35.5729
1546.6         35.652
1546.7        35.7882
1546.8        35.8354
1546.9        36.0293
1547          36.2322
1547.1         36.571
1547.2        36.6667
1547.3        36.7069
1547.4        36.7531
1547.5        36.6542
1547.6        36.7108
1547.7        36.7418
1547.8        36.6888
1547.9        36.8544
1548          37.0436
1548.1        37.4324
1548.2        37.5635
1548.3        37.4935
1548.4        37.3305
1548.5        37.2444
1548.6         37.373
1548.7        37.6672
1548.8        37.9484
1548.9        38.2366
1549          38.3056
1549.1        38.1704
1549.2        37.9611
1549.3        37.6935
1549.4        37.6377
1549.5        37.6643
1549.6        37.7607
1549.7        37.8236
1549.8        37.5783
1549.9         37.206
1550          36.9666
1550.1        36.8757
1550.2        37.0568
1550.3        37.3747
1550.4        37.4168
1550.5        37.3538
1550.6        37.2012
1550.7        37.0591
1550.8        36.8857
1550.9        36.7444
1551          36.5958
1551.1        36.4597
1551.2          36.41
1551.3        36.4696
1551.4        36.3709
1551.5        36.3647
1551.6        36.3745
1551.7        36.4958
1551.8        36.8557
1551.9        37.2327
1552          37.2854
1552.1        37.2362
1552.2        37.2342
1552.3        37.3168
1552.4        37.2614
1552.5        37.2163
1552.6        37.3597
1552.7        37.3183
1552.8        37.2013
1552.9        37.0329
1553          36.9107
1553.1        36.8515
1553.2        36.9306
1553.3        37.0354
1553.4        37.0596
1553.5        37.2085
1553.6        37.1952
1553.7        36.9612
1553.8        37.0271
1553.9        37.1026
1554          37.2652
1554.1        37.4118
1554.2        37.5628
1554.3         37.547
1554.4        37.5241
1554.5        37.3287
1554.6        37.3442
1554.7         37.383
1554.8        37.5797
1554.9        37.8118
1555          38.0318
1555.1        38.0823
1555.2        38.1023
1555.3        38.4031
1555.4        38.5644
1555.5        38.6974
1555.6        38.4962
1555.7        38.2095
1555.8        38.0254
1555.9        37.8196
1556          37.6637
1556.1        37.6315
1556.2        37.3934
1556.3        37.1594
1556.4        36.9941
1556.5        36.8762
1556.6        36.7513
1556.7        36.5807
1556.8        36.6839
1556.9        36.6876
1557          36.5747
1557.1        36.6396
1557.2         36.626
1557.3        36.7159
1557.4        36.7118
1557.5        36.6217
1557.6        36.6123
1557.7        36.7401
1557.8        36.8258
1557.9        36.8963
1558          36.9285
1558.1        36.8966
1558.2        36.8427
1558.3        36.6832
1558.4        36.2977
1558.5        35.8522
1558.6        35.6044
1558.7        35.5063
1558.8        35.5562
1558.9        35.5523
1559          35.3784
1559.1        35.1806
1559.2        35.1846
1559.3        35.4654
1559.4        35.8828
1559.5        36.7857
1559.6        37.5237
1559.7        37.8066
1559.8        37.7739
1559.9        37.6633
1560          37.6801
1560.1         37.855
1560.2        37.9415
1560.3         37.893
1560.4        38.1107
1560.5        38.4045
1560.6        38.5576
1560.7        38.5374
1560.8        38.3949
1560.9        38.2007
1561          38.2346
1561.1        38.1499
1561.2        37.9436
1561.3         37.875
1561.4        37.7569
1561.5        37.6263
1561.6        37.5055
1561.7        37.2958
1561.8        37.1411
1561.9        37.1161
1562           36.752
1562.1        36.4677
1562.2        36.3121
1562.3        36.1949
1562.4        36.0583
1562.5        35.9527
1562.6        36.0469
1562.7        36.2718
1562.8        36.4187
1562.9        36.3827
1563          36.5036
1563.1        36.6162
1563.2        36.6985
1563.3        36.8912
1563.4        37.1862
1563.5        37.2113
1563.6        37.1548
1563.7        36.8825
1563.8        36.8065
1563.9        36.9522
1564          37.1463
1564.1        37.3715
1564.2          37.57
1564.3        37.8837
1564.4        38.1468
1564.5        38.4842
1564.6        38.6898
1564.7        38.6951
1564.8        38.6311
1564.9        38.7975
1565          38.7335
1565.1         38.414
1565.2        38.0917
1565.3        37.9595
1565.4        37.8275
1565.5        37.4645
1565.6        37.1983
1565.7        37.0385
1565.8        36.9081
1565.9        37.0635
1566           37.002
1566.1        36.7832
1566.2        36.4811
1566.3        36.4377
1566.4         36.233
1566.5        35.5912
1566.6        35.1402
1566.7        34.6167
1566.8        34.4261
1566.9        34.5122
1567          34.6791
1567.1         34.746
1567.2        34.7304
1567.3        34.6706
1567.4        34.7213
1567.5        34.9304
1567.6        34.9864
1567.7        34.9947
1567.8        34.8042
1567.9        34.5496
1568          34.5313
1568.1        34.6506
1568.2        34.7184
1568.3        34.8268
1568.4        34.9586
1568.5        34.8693
1568.6        35.0341
1568.7        35.2785
1568.8        35.5933
1568.9        36.0373
1569          36.3878
1569.1         36.435
1569.2        36.4554
1569.3         36.617
1569.4        36.7759
1569.5        36.8477
1569.6        36.9144
1569.7        36.9895
1569.8        37.2424
1569.9         37.798
1570           38.205
1570.1        38.3917
1570.2        38.4927
1570.3        38.5108
1570.4        38.4906
1570.5        38.4417
1570.6        38.3301
1570.7         38.117
1570.8        38.0113
1570.9        38.0039
1571          37.8929
1571.1        37.7105
1571.2        37.6358
1571.3        37.4058
1571.4        37.2926
1571.5        37.1158
1571.6        37.0907
1571.7         37.144
1571.8        37.1837
1571.9        37.3041
1572          37.2444
1572.1        36.9362
1572.2        36.8945
1572.3        36.9362
1572.4         36.677
1572.5        36.2895
1572.6        36.1439
1572.7        36.0079
1572.8        35.9266
1572.9        35.9811
1573          35.8495
1573.1        35.8341
1573.2        35.8855
1573.3        35.8382
1573.4        35.4062
1573.5        34.9499
1573.6        34.8813
1573.7        35.1744
1573.8        35.3763
1573.9        35.4025
1574          35.4779
1574.1        35.4899
1574.2        35.3993
1574.3        35.1574
1574.4        35.0002
1574.5        34.8771
1574.6        34.8392
1574.7        34.9626
1574.8        35.0096
1574.9        35.0955
1575          35.0686
1575.1        34.9614
1575.2        34.9055
1575.3        34.8396
1575.4         34.874
1575.5        35.0063
1575.6        34.9218
1575.7        34.5879
1575.8        34.5095
1575.9        34.5901
1576          34.5728
1576.1        34.5328
1576.2        34.4717
1576.3        34.3826
1576.4        34.4042
1576.5        34.7051
1576.6        34.8681
1576.7        35.0669
1576.8        35.2151
1576.9        35.2687
1577          35.0683
1577.1        34.6718
1577.2        34.3804
1577.3        34.1247
1577.4        34.1475
1577.5        34.3611
1577.6        34.5847
1577.7        34.7073
1577.8        34.6156
1577.9        34.4987
1578          34.5475
1578.1        34.7108
1578.2        34.9337
1578.3        35.1888
1578.4        35.1122
1578.5        34.9189
1578.6        34.9388
1578.7        34.9876
1578.8        35.0544
1578.9        35.2138
1579          35.3871
1579.1        35.3094
1579.2        35.4528
1579.3        35.6847
1579.4        35.5987
1579.5          35.43
1579.6        35.2403
1579.7        35.0645
1579.8        34.9883
1579.9        35.0369
1580          35.1109
1580.1        35.3226
1580.2        35.5493
1580.3        35.7931
1580.4        36.0286
1580.5        36.1904
1580.6        36.2989
1580.7        36.3206
1580.8        36.2308
1580.9        36.0432
1581          35.8367
1581.1           35.6
1581.2        35.5109
1581.3        35.6079
1581.4        35.6785
1581.5         35.608
1581.6         35.468
1581.7        35.4595
1581.8        35.5545
1581.9        35.6895
1582          35.7438
1582.1        35.5942
1582.2         35.711
1582.3        35.8968
1582.4        36.0501
1582.5        36.1068
1582.6        36.0904
1582.7         36.145
1582.8        36.0194
1582.9        36.1214
1583          36.3258
1583.1        36.4541
1583.2         36.478
1583.3        36.4265
1583.4        36.2635
1583.5         36.303
1583.6        36.2151
1583.7        35.9999
1583.8        35.8733
1583.9        35.7077
1584          35.7783
1584.1        35.8959
1584.2        35.8986
1584.3        36.0278
1584.4        36.0275
1584.5        35.9685
1584.6        35.8693
1584.7        35.8941
1584.8        35.8855
1584.9         35.931
1585          35.8792
1585.1        36.0247
1585.2        36.0491
1585.3        36.1184
1585.4        36.1234
1585.5          36.09
1585.6        36.1467
1585.7        36.2176
1585.8        36.3144
1585.9        36.5013
1586            36.64
1586.1        36.6041
1586.2         36.671
1586.3        36.7229
1586.4        36.7395
1586.5        36.7962
1586.6        36.9336
1586.7        37.1427
1586.8        37.2153
1586.9         37.277
1587          37.4648
1587.1        37.5371
1587.2         37.451
1587.3        37.4847
1587.4        37.4306
1587.5        37.3833
1587.6        37.2924
1587.7        36.9728
1587.8        36.7885
1587.9         36.694
1588          36.6095
1588.1        36.4544
1588.2        36.3001
1588.3        36.2043
1588.4        36.4664
1588.5         36.771
1588.6        36.8993
1588.7        36.9626
1588.8        36.9468
1588.9        36.8468
1589          36.9738
1589.1        37.0427
1589.2        37.1995
1589.3        37.3398
1589.4        37.4153
1589.5         37.639
1589.6        37.8718
1589.7        38.1732
1589.8        38.2569
1589.9        38.2537
1590          38.1382
1590.1        37.8982
1590.2        37.7621
1590.3        37.6127
1590.4        37.4687
1590.5        37.1858
1590.6        36.7832
1590.7        36.3661
1590.8        36.2875
1590.9        36.4157
1591          36.6885
1591.1        37.1105
1591.2        37.3858
1591.3        37.4183
1591.4        37.2287
1591.5        37.1418
1591.6        37.0572
1591.7        36.9696
1591.8        37.1994
1591.9        37.3407
1592          37.5065
1592.1        37.4624
1592.2         37.301
1592.3        37.1065
1592.4        36.8408
1592.5        36.5696
1592.6        36.3843
1592.7        36.3575
1592.8        36.4082
1592.9        36.5335
1593          36.6755
1593.1        36.8803
1593.2        36.9802
1593.3        37.0229
1593.4        37.1513
1593.5        37.4635
1593.6        37.7611
1593.7        38.1891
1593.8        38.3206
1593.9        38.3875
1594          38.4682
1594.1        38.5182
1594.2        38.4161
1594.3        38.3015
1594.4        38.1425
1594.5        37.9902
1594.6        37.8656
1594.7        37.8424
1594.8        37.8277
1594.9        37.7984
1595          37.8281
1595.1        38.0813
1595.2        37.9608
1595.3        37.7951
1595.4        37.7329
1595.5        37.6351
1595.6        37.4954
1595.7        37.3947
1595.8        37.4146
1595.9        37.4041
1596          37.0154
1596.1         36.743
1596.2        36.7577
1596.3        37.1105
1596.4        37.1689
1596.5        37.2894
1596.6        37.3745
1596.7        37.4491
1596.8        37.3149
1596.9        37.1603
1597          37.1244
1597.1        36.9696
1597.2        36.7986
1597.3        36.6157
1597.4        36.4358
1597.5        36.4897
1597.6        36.6164
1597.7        36.8159
1597.8        36.9201
1597.9        36.9239
1598          36.7425
1598.1        36.3815
1598.2        36.3438
1598.3        36.4456
1598.4        36.5419
1598.5        36.8377
1598.6        37.1081
1598.7        37.3114
1598.8        37.3328
1598.9        37.2867
1599          37.2974
1599.1        37.3205
1599.2        37.4167
1599.3         37.468
1599.4        37.5739
1599.5        37.7678
1599.6         37.948
1599.7        37.9085
1599.8        37.7179
1599.9        37.6599
1600          37.8338
1600.1        38.0658
1600.2        38.2076
1600.3        38.4282
1600.4        38.5546
1600.5        38.4896
1600.6         38.308
1600.7        38.3579
1600.8        38.5024
1600.9        38.6003
1601          38.5684
1601.1         38.394
1601.2        38.4981
1601.3        38.5279
1601.4        38.5162
1601.5        38.5918
1601.6        38.6685
1601.7        38.6557
1601.8        38.6653
1601.9        38.7655
1602          38.8659
1602.1        39.0907
1602.2        39.1711
1602.3        38.7762
1602.4        38.4471
1602.5        38.2051
1602.6        38.1046
1602.7        38.1078
1602.8        38.2179
1602.9        38.3632
1603          38.3091
1603.1        38.2784
1603.2        38.3009
1603.3        38.2719
1603.4        38.1561
1603.5        37.9151
1603.6        37.6974
1603.7        37.5461
1603.8        37.6855
1603.9        37.9085
1604          38.0995
1604.1        38.1037
1604.2          37.96
1604.3        37.9177
1604.4        37.8882
1604.5        37.8226
1604.6        37.8056
1604.7        37.7655
1604.8        37.9005
1604.9        38.0611
1605          38.1341
1605.1        38.4832
1605.2        38.9065
1605.3        39.2634
1605.4        39.4397
1605.5        39.4828
1605.6        39.3677
1605.7        38.9077
1605.8        38.5314
1605.9         38.143
1606          37.8904
1606.1        37.7314
1606.2        37.5888
1606.3         37.587
1606.4        37.7645
1606.5        38.0272
1606.6        38.1394
1606.7        38.1955
1606.8        38.2865
1606.9         38.383
1607          38.2443
1607.1        38.0204
1607.2        37.9226
1607.3        37.8648
1607.4        37.6121
1607.5        37.1764
1607.6        36.9124
1607.7        36.7848
1607.8        36.7591
1607.9        36.9524
1608          37.1444
1608.1        37.1836
1608.2         37.031
1608.3        37.0245
1608.4        36.8832
1608.5        36.6133
1608.6        36.4948
1608.7        36.4225
1608.8        36.4012
1608.9        36.4295
1609          36.5435
1609.1        36.9012
1609.2        37.2036
1609.3        37.4829
1609.4        37.5057
1609.5        37.4645
1609.6         37.585
1609.7         37.869
1609.8        37.9545
1609.9        37.9855
1610          37.7711
1610.1        37.6031
1610.2        37.7425
1610.3        37.8937
1610.4        37.9513
1610.5        37.9348
1610.6        37.8081
1610.7        37.7182
1610.8        37.7697
1610.9        37.9456
1611          37.9622
1611.1        37.9202
1611.2        37.6837
1611.3        37.4197
1611.4        37.1814
1611.5         36.926
1611.6        36.7668
1611.7         36.935
1611.8        36.9911
1611.9        37.1255
1612          37.3108
1612.1         37.517
1612.2        37.7735
1612.3        37.8597
1612.4        37.8891
1612.5        37.8592
1612.6        37.9485
1612.7        38.1619
1612.8        38.4256
1612.9        38.6497
1613          38.8835
1613.1        39.0879
1613.2        39.3362
1613.3        39.7506
1613.4        40.2239
1613.5        40.5145
1613.6        40.4395
1613.7         40.323
1613.8        40.2326
1613.9        40.1344
1614          39.9999
1614.1         39.827
1614.2        39.7248
1614.3        39.6845
1614.4        39.5981
1614.5         39.657
1614.6        39.5918
1614.7         39.534
1614.8         39.653
1614.9        39.6668
1615          39.5679
1615.1        39.7255
1615.2        39.7365
1615.3        39.4256
1615.4        39.1164
1615.5        38.8199
1615.6        38.8326
1615.7        38.9322
1615.8        39.0526
1615.9        39.1201
1616          39.0292
1616.1        39.1897
1616.2        39.5384
1616.3        39.6981
1616.4        39.9073
1616.5        40.1502
1616.6        40.4258
1616.7        40.6668
1616.8        40.8988
1616.9        41.1478
1617          41.3182
1617.1         41.371
1617.2        41.2203
1617.3         40.703
1617.4        40.3727
1617.5        40.3681
1617.6        40.3058
1617.7        40.2023
1617.8        40.2506
1617.9        40.5301
1618          40.6622
1618.1        40.5196
1618.2        40.1921
1618.3        39.8052
1618.4        39.4491
1618.5        38.9592
1618.6        38.7591
1618.7        38.7764
1618.8        38.8204
1618.9        38.6495
1619          38.4567
1619.1        38.4098
1619.2        38.3517
1619.3        38.1229
1619.4        37.9437
1619.5        37.7306
1619.6        37.6036
1619.7        37.5468
1619.8        37.5868
1619.9        37.7017
1620          37.8882
1620.1        38.2683
1620.2        38.5204
1620.3        38.6233
1620.4        38.5899
1620.5        38.5781
1620.6        38.6134
1620.7        38.3288
1620.8        38.1818
1620.9        38.1594
1621          38.2604
1621.1        38.5533
1621.2        38.5943
1621.3        38.4418
1621.4        38.2686
1621.5        37.9893
1621.6        37.9136
1621.7        38.1066
1621.8        38.2694
1621.9        38.2411
1622          38.3084
1622.1        38.5054
1622.2        38.5978
1622.3        38.5844
1622.4        38.6586
1622.5        38.5576
1622.6        38.7853
1622.7        39.0773
1622.8        39.3828
1622.9        39.6216
1623          39.8942
1623.1        40.1502
1623.2        40.1995
1623.3        40.1458
1623.4        40.2857
1623.5        40.5841
1623.6        40.8619
1623.7        41.0505
1623.8        40.9532
1623.9        40.8624
1624          40.6354
1624.1        40.2408
1624.2        39.9543
1624.3        39.7174
1624.4        39.4271
1624.5        39.3629
1624.6        39.4953
1624.7        39.8771
1624.8        40.2903
1624.9        40.5242
1625          40.4998
1625.1        40.4994
1625.2        40.4409
1625.3        40.5023
1625.4         40.384
1625.5        40.3434
1625.6        40.5266
1625.7        40.5785
1625.8        40.6748
1625.9        40.7368
1626          41.0287
1626.1        41.3118
1626.2        41.5172
1626.3        41.6623
1626.4        41.8333
1626.5        41.9463
1626.6        41.9942
1626.7        42.2635
1626.8        42.3052
1626.9        42.2611
1627          42.1501
1627.1        41.8405
1627.2        41.4178
1627.3        41.2438
1627.4        41.1697
1627.5         41.243
1627.6        41.5079
1627.7        41.4413
1627.8        41.2221
1627.9        41.0856
1628           40.948
1628.1        40.9783
1628.2         41.244
1628.3        41.5409
1628.4        41.6174
1628.5        41.5325
1628.6        41.5992
1628.7        41.8682
1628.8        42.0606
1628.9         42.075
1629          42.1944
1629.1        42.3427
1629.2        42.5491
1629.3        42.5988
1629.4        42.6493
1629.5         42.783
1629.6         42.901
1629.7        42.9364
1629.8        42.9118
1629.9        42.9516
1630          43.0198
1630.1        43.0609
1630.2        43.0465
1630.3        42.8521
1630.4        42.8698
1630.5         42.919
1630.6        42.8491
1630.7        42.4464
1630.8        42.1639
1630.9        42.0654
1631          41.8891
1631.1        41.5899
1631.2        41.2283
1631.3        41.0516
1631.4        41.1149
1631.5        41.1822
1631.6        41.0427
1631.7        40.9077
1631.8        40.9087
1631.9        41.0872
1632          41.0867
1632.1        40.8349
1632.2        40.5927
1632.3        40.1409
1632.4        39.9287
1632.5        39.8666
1632.6        39.6978
1632.7        39.4578
1632.8        39.2117
1632.9        39.1554
1633          39.0979
1633.1        38.9475
1633.2         38.588
1633.3        38.3142
1633.4        38.1612
1633.5        37.8734
1633.6        37.6695
1633.7        37.8656
1633.8        38.1971
1633.9         38.295
1634          38.2194
1634.1        38.2345
1634.2        38.3127
1634.3        38.2475
1634.4        38.1343
1634.5        37.9571
1634.6        37.9831
1634.7        37.8164
1634.8        37.6404
1634.9         37.323
1635          37.1202
1635.1        37.1958
1635.2         37.308
1635.3        37.3911
1635.4        37.5579
1635.5          37.95
1635.6        38.1344
1635.7         38.088
1635.8         37.997
1635.9        38.1425
1636          38.4009
1636.1        38.4507
1636.2        38.3997
1636.3        38.5128
1636.4        38.7288
1636.5        39.0112
1636.6         39.344
1636.7        39.3769
1636.8        39.3075
1636.9        39.3093
1637          39.3695
1637.1        39.4638
1637.2        39.5365
1637.3        39.8107
1637.4        40.1176
1637.5        40.4272
1637.6        40.4436
1637.7        40.4119
1637.8        40.2651
1637.9        39.9657
1638          39.8901
1638.1        40.2628
1638.2        40.6429
1638.3        40.5578
1638.4        40.4138
1638.5        40.3788
1638.6         40.443
1638.7          40.32
1638.8        40.0018
1638.9        39.5944
1639          39.4554
1639.1        39.5964
1639.2        39.8145
1639.3        39.6826
1639.4        39.5618
1639.5        39.4961
1639.6        39.3551
1639.7        39.0097
1639.8        38.7585
1639.9         38.704
1640           38.815
1640.1        38.9443
1640.2        38.9904
1640.3        38.9358
1640.4        38.8493
1640.5         38.764
1640.6        38.8285
1640.7        38.9532
1640.8        39.0576
1640.9        39.0477
1641          38.9918
1641.1         38.939
1641.2        38.8908
1641.3        38.9437
1641.4        39.1802
1641.5        39.1092
1641.6        38.7892
1641.7        38.4419
1641.8        38.3034
1641.9        38.4018
1642          38.5273
1642.1        38.5124
1642.2        38.4618
1642.3        38.4204
1642.4        38.4383
1642.5        38.4547
1642.6        38.4659
1642.7        38.6047
1642.8        38.7156
1642.9        38.7821
1643          38.9257
1643.1        39.2228
1643.2        39.7042
1643.3        40.1331
1643.4        40.3569
1643.5        40.3989
1643.6        40.5631
1643.7        40.8813
1643.8        41.0269
1643.9        41.2266
1644          41.4028
1644.1         41.271
1644.2        41.0253
1644.3        40.5658
1644.4          40.49
1644.5        40.4408
1644.6        40.2719
1644.7        40.2732
1644.8        40.2166
1644.9        40.2145
1645          40.0884
1645.1        39.9643
1645.2        39.9048
1645.3        39.6929
1645.4        39.5932
1645.5        39.6168
1645.6        39.7397
1645.7         39.662
1645.8        39.2901
1645.9        38.8373
1646          38.4365
1646.1        38.4337
1646.2        38.4797
1646.3        38.4911
1646.4         38.488
1646.5        38.4993
1646.6        38.3645
1646.7        38.4228
1646.8        38.5242
1646.9        38.7128
1647          38.8576
1647.1        38.7554
1647.2        38.5284
1647.3        38.4464
1647.4        38.4081
1647.5        38.3892
1647.6        38.4662
1647.7        38.4596
1647.8        38.4617
1647.9         38.518
1648          38.5545
1648.1        38.6709
1648.2        38.8591
1648.3        39.0953
1648.4        39.2264
1648.5        39.2777
1648.6        39.4321
1648.7        39.3921
1648.8        39.3824
1648.9        39.6488
1649          39.8959
1649.1        40.1101
1649.2        40.0846
1649.3        39.9478
1649.4        39.9375
1649.5        40.0505
1649.6        40.2004
1649.7        40.4283
1649.8        40.3912
1649.9        40.2934
1650          40.2281
1650.1        40.1924
1650.2        40.1506
1650.3        40.0151
1650.4        39.9969
1650.5        39.7317
1650.6        39.5442
1650.7        39.5415
1650.8        39.5769
1650.9        39.7481
1651          39.8419
1651.1        39.7631
1651.2        39.6321
1651.3        39.5719
1651.4         39.548
1651.5        39.6262
1651.6        39.6542
1651.7        39.7606
1651.8        39.9661
1651.9        40.2523
1652          40.3618
1652.1         40.213
1652.2        40.0596
1652.3        40.0073
1652.4        39.9783
1652.5        39.9524
1652.6        39.9947
1652.7        39.9322
1652.8        39.8427
1652.9        39.7768
1653          39.7359
1653.1        39.4529
1653.2        39.2653
1653.3        39.3071
1653.4        39.4012
1653.5        39.4367
1653.6        39.4064
1653.7        39.4566
1653.8        39.4831
1653.9        39.6149
1654          39.6742
1654.1        39.7568
1654.2        39.7639
1654.3        39.5974
1654.4        39.6554
1654.5        39.8544
1654.6        39.8589
1654.7        39.6856
1654.8        39.6091
1654.9        39.7315
1655          39.8664
1655.1        39.8033
1655.2        39.7075
1655.3        39.5961
1655.4        39.4989
1655.5        39.4579
1655.6        39.5532
1655.7        39.8208
1655.8        40.0257
1655.9        40.2654
1656          40.4094
1656.1        40.6653
1656.2        41.1705
1656.3        41.6577
1656.4        41.6575
1656.5        41.5261
1656.6        41.5017
1656.7        41.4686
1656.8        41.5282
1656.9        41.5282
1657          41.4072
1657.1          40.95
1657.2        40.5117
1657.3        40.1201
1657.4        39.9078
1657.5         39.808
1657.6        39.7659
1657.7        39.8694
1657.8        39.6807
1657.9        39.6206
1658          39.5221
1658.1        39.4262
1658.2        39.3705
1658.3        39.3055
1658.4         39.281
1658.5        38.9983
1658.6        38.7075
1658.7        38.5862
1658.8        38.8412
1658.9        39.2911
1659          39.3748
1659.1        39.1303
1659.2        38.8614
1659.3        38.8998
1659.4         39.025
1659.5        39.1238
1659.6        39.0885
1659.7         39.049
1659.8        38.8054
1659.9         38.389
1660           38.115
1660.1        37.9694
1660.2        38.0381
1660.3        37.9681
1660.4        37.9199
1660.5        38.0334
1660.6        38.4319
1660.7        38.5863
1660.8        38.3767
1660.9        38.0925
1661          38.0394
1661.1        38.0451
1661.2        38.0551
1661.3         37.986
1661.4        37.9753
1661.5        37.8986
1661.6        37.9517
1661.7        38.3433
1661.8        38.6128
1661.9        38.7303
1662          38.9307
1662.1        39.1421
1662.2        39.2434
1662.3        39.2288
1662.4        39.3861
1662.5        39.6109
1662.6        39.5483
1662.7        39.2743
1662.8        39.3017
1662.9        39.6078
1663          39.9399
1663.1        39.9966
1663.2        40.0182
1663.3        40.0648
1663.4        40.2146
1663.5        40.5971
1663.6        40.8646
1663.7         41.072
1663.8        41.2268
1663.9        41.2147
1664          41.4622
1664.1         41.966
1664.2         42.173
1664.3        42.3127
1664.4        42.3853
1664.5        42.5225
1664.6        42.9279
1664.7        43.3945
1664.8        43.8931
1664.9         44.085
1665          43.9964
1665.1        43.8739
1665.2        43.9215
1665.3        43.9521
1665.4        43.7153
1665.5        43.3156
1665.6        43.0952
1665.7        43.1301
1665.8        43.1379
1665.9        43.2357
1666          43.1818
1666.1        42.8612
1666.2         42.642
1666.3        42.5858
1666.4        42.5945
1666.5        42.6155
1666.6        42.6534
1666.7        42.8939
1666.8        43.3143
1666.9        43.6982
1667          43.8329
1667.1        43.7944
1667.2        43.8771
1667.3         44.119
1667.4        44.3102
1667.5         44.374
1667.6         44.111
1667.7        43.7581
1667.8        43.6042
1667.9        43.3592
1668          42.9038
1668.1        42.2201
1668.2        41.8437
1668.3        41.4722
1668.4        41.2508
1668.5         40.719
1668.6        40.5837
1668.7        40.7728
1668.8         40.959
1668.9        41.0215
1669          40.9096
1669.1        40.8252
1669.2        40.7573
1669.3        40.6545
1669.4        40.3286
1669.5        39.8784
1669.6        39.6347
1669.7        39.3622
1669.8        39.0332
1669.9        38.7905
1670          38.5518
1670.1        38.2117
1670.2        38.1168
1670.3        38.2575
1670.4        38.0114
1670.5        37.6346
1670.6        37.4199
1670.7        37.4107
1670.8        37.6373
1670.9        37.8707
1671          38.1394
1671.1        38.5879
1671.2        38.8594
1671.3        39.0069
1671.4        39.0771
1671.5        38.9809
1671.6        38.8683
1671.7        38.7299
1671.8        38.5706
1671.9         38.385
1672          38.3584
1672.1        38.5467
1672.2        38.7319
1672.3        38.9338
1672.4        39.0332
1672.5         39.071
1672.6        39.1467
1672.7        39.3367
1672.8        39.5549
1672.9        39.8223
1673          39.8967
1673.1        39.7148
1673.2        39.3349
1673.3        39.1249
1673.4        38.8557
1673.5        38.6662
1673.6        38.3767
1673.7        38.0337
1673.8        37.8129
1673.9        37.6949
1674          37.7245
1674.1        38.0381
1674.2        38.2765
1674.3        38.5157
1674.4        38.7815
1674.5        38.6675
1674.6        38.6525
1674.7        38.6051
1674.8        38.5366
1674.9        38.5667
1675          38.4982
1675.1        38.1416
1675.2        37.9646
1675.3        37.8592
1675.4        37.8392
1675.5        38.0292
1675.6        37.9527
1675.7         37.866
1675.8        37.9515
1675.9        38.0305
1676          38.1845
1676.1        38.2815
1676.2        38.3285
1676.3        38.0483
1676.4        37.7148
1676.5        37.5105
1676.6        37.4662
1676.7        37.5916
1676.8        37.6509
1676.9        37.6969
1677          37.8968
1677.1        38.1534
1677.2        38.2344
1677.3        38.4179
1677.4        38.4959
1677.5        38.4772
1677.6        38.4754
1677.7        38.6012
1677.8        38.6349
1677.9         38.552
1678          38.6536
1678.1         38.922
1678.2        39.0815
1678.3          39.06
1678.4        39.0702
1678.5        39.1535
1678.6        39.3417
1678.7        39.4061
1678.8        39.6445
1678.9        40.1901
1679          40.4236
1679.1        40.5142
1679.2        40.6609
1679.3        40.8877
1679.4        41.0352
1679.5        41.1514
1679.6        41.4946
1679.7        41.8394
1679.8        41.9969
1679.9        41.8772
1680          41.8695
1680.1        41.8662
1680.2        41.9316
1680.3        42.1558
1680.4        42.3195
1680.5        42.4846
1680.6        42.5138
1680.7        42.4607
1680.8        42.5015
1680.9        42.6112
1681          42.4397
1681.1         42.159
1681.2         41.966
1681.3        41.6982
1681.4        41.4008
1681.5        41.2379
1681.6        41.2834
1681.7        41.4807
1681.8        41.6752
1681.9         41.936
1682          42.1979
1682.1        42.4345
1682.2        42.4292
1682.3        42.4036
1682.4        42.1388
1682.5        41.8891
1682.6        41.7224
1682.7        41.4567
1682.8        41.3675
1682.9        41.1431
1683          40.9428
1683.1         40.744
1683.2        40.6329
1683.3        40.5228
1683.4        40.4538
1683.5        40.4957
1683.6        40.6594
1683.7        40.6775
1683.8        40.6081
1683.9        40.5755
1684          40.3991
1684.1        40.2025
1684.2        40.1347
1684.3        40.1007
1684.4        40.0023
1684.5        39.8171
1684.6        39.7606
1684.7        39.8673
1684.8        39.9545
1684.9        40.1458
1685          40.2019
1685.1        40.2923
1685.2        40.3493
1685.3        40.5946
1685.4        40.7458
1685.5        40.7548
1685.6        40.6758
1685.7        40.5928
1685.8        40.5569
1685.9        40.3379
1686          40.0777
1686.1        40.0551
1686.2        40.0619
1686.3        40.2601
1686.4        40.4566
1686.5        40.4917
1686.6        40.4212
1686.7        40.1012
1686.8        39.8506
1686.9        39.5773
1687          39.4276
1687.1        39.5117
1687.2        39.6514
1687.3        39.7287
1687.4        39.7319
1687.5        39.6557
1687.6         39.648
1687.7        39.7626
1687.8        39.8479
1687.9        39.9794
1688          40.0023
1688.1        39.9727
1688.2        39.8991
1688.3        39.8322
1688.4        39.9373
1688.5        40.1247
1688.6        40.3722
1688.7        40.5711
1688.8        40.8505
1688.9        41.1141
1689          41.5362
1689.1        42.0028
1689.2        42.1694
1689.3        42.0855
1689.4        41.9423
1689.5         41.757
1689.6        41.7233
1689.7        41.7279
1689.8        41.6108
1689.9        41.3742
1690          41.2081
1690.1        41.0552
1690.2        41.0057
1690.3        40.9631
1690.4        40.7896
1690.5        40.6863
1690.6        40.6817
1690.7        40.7379
1690.8        40.7654
1690.9        40.6744
1691          40.5301
1691.1        40.3561
1691.2        40.3239
1691.3        40.4105
1691.4        40.4208
1691.5         40.489
1691.6        40.6534
1691.7        40.8227
1691.8        40.9206
1691.9        41.0444
1692          41.3508
1692.1        41.7515
1692.2        41.9218
1692.3        41.8731
1692.4        41.6617
1692.5        41.3918
1692.6        41.2234
1692.7        41.4262
1692.8        41.4898
1692.9         41.316
1693          41.4017
1693.1        42.0481
1693.2        42.3349
1693.3        42.3606
1693.4        42.2859
1693.5        42.3071
1693.6        42.4007
1693.7        42.4554
1693.8        42.1459
1693.9        41.5767
1694          41.2033
1694.1        40.9639
1694.2        40.7924
1694.3        40.6816
1694.4        40.7343
1694.5        40.8558
1694.6        41.1181
1694.7        41.4169
1694.8        41.6476
1694.9        42.0104
1695          42.2236
1695.1        42.3516
1695.2        42.5144
1695.3        42.6418
1695.4        42.7548
1695.5        43.0026
1695.6        43.2511
1695.7        43.2669
1695.8        43.3638
1695.9        43.5229
1696           44.044
1696.1        44.4277
1696.2        44.7454
1696.3         44.813
1696.4        44.9127
1696.5        45.2494
1696.6        45.4061
1696.7        45.4949
1696.8        45.5734
1696.9        45.5168
1697          45.6197
1697.1        45.9392
1697.2        46.1807
1697.3        46.1598
1697.4        45.8882
1697.5        45.5272
1697.6        45.1585
1697.7        44.9092
1697.8        44.8565
1697.9        44.9012
1698          44.9322
1698.1        44.9391
1698.2        45.0229
1698.3        45.1493
1698.4         44.876
1698.5        44.2578
1698.6        43.8455
1698.7        43.6792
1698.8        43.5551
1698.9         43.383
1699          43.1994
1699.1        42.9669
1699.2        42.7879
1699.3        42.6391
1699.4         42.295
1699.5        42.1793
1699.6        42.1454
1699.7        42.0723
1699.8        42.0448
1699.9        42.1806
1700          42.4317
1700.1        42.8003
1700.2        43.1301
1700.3        43.5541
1700.4        43.8001
1700.5        44.3106
1700.6        44.7001
1700.7        44.7106
1700.8        44.4844
1700.9        44.3127
1701          44.3933
1701.1         44.382
1701.2        44.4674
1701.3        44.6497
1701.4        44.6932
1701.5        44.5697
1701.6        44.5159
1701.7         44.584
1701.8        44.6038
1701.9        44.4364
1702          44.5187
1702.1        44.8206
1702.2        45.0682
1702.3        45.3063
1702.4        45.4099
1702.5        45.3062
1702.6        45.1623
1702.7        45.0451
1702.8        45.2244
1702.9        45.2532
1703          44.9578
1703.1        44.6782
1703.2        44.5902
1703.3        44.5993
1703.4        44.6336
1703.5        44.5023
1703.6        44.4761
1703.7        44.6417
1703.8         44.684
1703.9        44.9155
1704          45.1877
1704.1        45.4711
1704.2        45.5565
1704.3        45.6108
1704.4        45.7739
1704.5        45.9755
1704.6        46.2067
1704.7        46.2707
1704.8        45.9291
1704.9        45.5519
1705          45.4388
1705.1         45.388
1705.2        45.6639
1705.3        45.9743
1705.4        46.2009
1705.5        46.2148
1705.6        46.1358
1705.7        46.1753
1705.8         46.037
1705.9        45.9129
1706          45.8515
1706.1        45.8897
1706.2        45.9361
1706.3        46.0823
1706.4        45.9581
1706.5        45.7125
1706.6        45.5703
1706.7        45.4584
1706.8        45.3016
1706.9        45.1934
1707           45.006
1707.1        44.9636
1707.2        45.1796
1707.3        45.1657
1707.4        45.1266
1707.5        44.8787
1707.6        44.7618
1707.7        44.6862
1707.8        44.6622
1707.9        44.8213
1708          44.8775
1708.1        44.8832
1708.2        44.7343
1708.3        44.3586
1708.4        43.8916
1708.5        43.5376
1708.6        43.3032
1708.7        43.1032
1708.8        43.2129
1708.9        43.5779
1709          43.7213
1709.1        44.0626
1709.2        44.1831
1709.3        44.1557
1709.4         44.017
1709.5        43.8174
1709.6        43.6713
1709.7        43.4352
1709.8        43.2188
1709.9         43.149
1710          43.3472
1710.1        43.1906
1710.2        42.9906
1710.3        42.9659
1710.4        43.1175
1710.5        43.4273
1710.6        43.6193
1710.7        43.7777
1710.8        43.7857
1710.9        43.6872
1711          43.5945
1711.1        43.6477
1711.2        43.7009
1711.3        43.6602
1711.4        43.6535
1711.5        43.5814
1711.6        43.4935
1711.7        43.4562
1711.8        43.5659
1711.9        43.8195
1712          44.0325
1712.1        43.9349
1712.2        43.6951
1712.3        43.3919
1712.4        43.4997
1712.5        43.3871
1712.6        43.4107
1712.7        43.6993
1712.8        44.0653
1712.9        44.3256
1713           44.499
1713.1          45.02
1713.2        45.4551
1713.3        45.7891
1713.4        45.7717
1713.5        45.5359
1713.6        45.4505
1713.7        45.3986
1713.8        45.2476
1713.9        44.8685
1714          44.5884
1714.1        44.2157
1714.2        43.8801
1714.3        43.5495
1714.4        43.3258
1714.5        43.3802
1714.6        43.6415
1714.7        43.9437
1714.8        44.0288
1714.9        43.9908
1715          43.9006
1715.1        43.8336
1715.2        43.6976
1715.3        43.4381
1715.4        43.1988
1715.5         42.955
1715.6        42.9816
1715.7        42.9938
1715.8        42.9181
1715.9        42.7214
1716          42.6582
1716.1        42.4871
1716.2        42.4104
1716.3        42.4698
1716.4        42.5326
1716.5        42.5071
1716.6        42.4858
1716.7        42.5752
1716.8         42.674
1716.9        42.8653
1717          43.0697
1717.1         43.129
1717.2        43.1595
1717.3        43.1788
1717.4        43.0865
1717.5        42.8656
1717.6        42.7494
1717.7        42.8144
1717.8        42.8404
1717.9        42.7127
1718          42.7012
1718.1        42.9671
1718.2        43.0793
1718.3        43.1591
1718.4        43.2622
1718.5        43.7199
1718.6        43.9927
1718.7        43.9939
1718.8        43.9822
1718.9         44.001
1719          44.2597
1719.1        44.6515
1719.2        44.8365
1719.3        44.6865
1719.4        44.7047
1719.5        44.6337
1719.6        44.5811
1719.7        44.5673
1719.8        44.4999
1719.9        44.1239
1720          43.7529
1720.1        43.4332
1720.2        43.3127
1720.3        43.1779
1720.4         42.973
1720.5        42.6778
1720.6        42.4195
1720.7         42.199
1720.8        41.9819
1720.9         41.811
1721          41.9593
1721.1        42.0218
1721.2        41.9819
1721.3        41.9275
1721.4        42.0593
1721.5         42.356
1721.6         42.769
1721.7         43.262
1721.8        43.6364
1721.9        43.6224
1722          43.5991
1722.1        43.8747
1722.2        44.1423
1722.3        44.2923
1722.4        44.4975
1722.5        44.6661
1722.6        44.6011
1722.7        44.2402
1722.8        43.6898
1722.9        43.4876
1723           43.529
1723.1        43.6423
1723.2        43.7169
1723.3        43.5872
1723.4        43.4356
1723.5         43.388
1723.6        43.3798
1723.7        43.3256
1723.8        43.2158
1723.9        43.0666
1724          42.8703
1724.1        42.6748
1724.2        42.6916
1724.3        42.7157
1724.4        42.6386
1724.5        42.5302
1724.6        42.4223
1724.7         42.356
1724.8        42.2447
1724.9        42.2056
1725          42.2688
1725.1        42.4675
1725.2        42.6784
1725.3        42.4045
1725.4        42.2187
1725.5        41.9651
1725.6        41.8931
1725.7         41.867
1725.8        41.8605
1725.9        42.0382
1726          42.4173
1726.1        43.0184
1726.2        43.2569
1726.3        43.4168
1726.4        43.6922
1726.5        44.0219
1726.6        44.1844
1726.7        44.2187
1726.8        44.4067
1726.9        44.3839
1727          44.2689
1727.1        44.2062
1727.2        44.3609
1727.3         44.492
1727.4        44.9682
1727.5          45.62
1727.6        46.0649
1727.7         46.351
1727.8        46.4967
1727.9        46.6567
1728           46.728
1728.1        46.6276
1728.2        46.2781
1728.3        45.7833
1728.4        45.5307
1728.5         45.275
1728.6        44.9642
1728.7        44.7711
1728.8        44.7912
1728.9        44.8933
1729           45.034
1729.1        45.1454
1729.2        45.2927
1729.3        45.4053
1729.4        45.3337
1729.5        45.1853
1729.6        45.1977
1729.7        45.2506
1729.8        45.2839
1729.9        44.9831
1730          44.9269
1730.1         44.872
1730.2         44.937
1730.3        45.2731
1730.4        45.6097
1730.5        45.8793
1730.6        45.8341
1730.7        45.7715
1730.8        45.7125
1730.9        45.7796
1731          45.8862
1731.1        45.9906
1731.2        45.9674
1731.3         45.753
1731.4        45.3811
1731.5        44.9214
1731.6        44.8881
1731.7         45.135
1731.8        45.2626
1731.9         45.182
1732          44.8306
1732.1        44.5332
1732.2        44.5389
1732.3        44.6658
1732.4        44.7894
1732.5        44.7115
1732.6        44.7253
1732.7        44.7104
1732.8        44.4877
1732.9        44.4193
1733          44.1192
1733.1        43.6904
1733.2        43.5569
1733.3        43.2908
1733.4        43.1459
1733.5        43.1611
1733.6        43.2596
1733.7        43.2188
1733.8        43.0653
1733.9        43.1149
1734          43.4945
1734.1        44.1504
1734.2        44.4544
1734.3        44.5503
1734.4         44.636
1734.5        44.4691
1734.6        44.2775
1734.7        44.1853
1734.8        44.0875
1734.9        43.9501
1735          43.9319
1735.1        43.9104
1735.2        44.0273
1735.3        43.9592
1735.4        44.0148
1735.5        44.3356
1735.6        44.6691
1735.7        44.8397
1735.8        44.7298
1735.9        44.8513
1736            44.77
1736.1        44.5586
1736.2        44.2147
1736.3         43.676
1736.4        43.5936
1736.5        43.7724
1736.6         43.989
1736.7        44.2955
1736.8        44.6498
1736.9        44.9598
1737          45.3512
1737.1        45.5503
1737.2        45.4481
1737.3        45.2866
1737.4        45.1498
1737.5        45.2081
1737.6        45.4138
1737.7        45.6687
1737.8        45.8747
1737.9        45.9257
1738          45.8341
1738.1        45.6664
1738.2        45.5532
1738.3        45.4021
1738.4        45.3918
1738.5        45.2916
1738.6        45.3548
1738.7        45.2477
1738.8        45.0189
1738.9        44.6934
1739          44.4672
1739.1        44.2996
1739.2        43.9827
1739.3        43.6506
1739.4        43.4188
1739.5        43.1834
1739.6        43.0242
1739.7        42.9007
1739.8        42.6381
1739.9        42.4603
1740          42.3783
1740.1        42.4426
1740.2        42.3246
1740.3        42.0788
1740.4        42.1044
1740.5        42.3731
1740.6        42.6984
1740.7         42.872
1740.8        42.9677
1740.9        42.8595
1741          42.9736
1741.1        43.0797
1741.2        43.3863
1741.3         43.928
1741.4        44.2065
1741.5        44.4396
1741.6        44.6952
1741.7         44.856
1741.8        44.9422
1741.9        44.6274
1742          44.5501
1742.1        44.7337
1742.2        44.8566
1742.3        44.7784
1742.4        44.6718
1742.5        44.5597
1742.6        44.5838
1742.7        44.8137
1742.8        45.0373
1742.9        45.3031
1743           45.324
1743.1        45.0529
1743.2        44.8906
1743.3         44.712
1743.4        44.6618
1743.5        44.5532
1743.6        44.3917
1743.7        44.2154
1743.8        44.0691
1743.9         44.129
1744          44.1599
1744.1         44.165
1744.2         44.026
1744.3        43.9333
1744.4         43.752
1744.5        43.5101
1744.6        43.4758
1744.7        43.4895
1744.8        43.4614
1744.9        43.4457
1745          43.3828
1745.1        43.2441
1745.2        43.3349
1745.3        43.6665
1745.4        43.8522
1745.5        43.8774
1745.6        43.9187
1745.7        44.1318
1745.8        44.2744
1745.9        44.4018
1746          44.5323
1746.1        44.3782
1746.2        44.0518
1746.3        43.5831
1746.4        43.4914
1746.5         43.718
1746.6        43.9067
1746.7        43.9165
1746.8        43.8721
1746.9        43.8598
1747          44.1686
1747.1        44.5364
1747.2        44.5366
1747.3         44.274
1747.4        44.1529
1747.5        44.0976
1747.6        44.3169
1747.7        44.8606
1747.8        45.4687
1747.9        45.9309
1748           46.056
1748.1        46.3138
1748.2        46.6401
1748.3        46.8278
1748.4        46.8731
1748.5        46.9315
1748.6        46.8506
1748.7        46.9431
1748.8        47.0604
1748.9        47.0146
1749          46.7838
1749.1        46.7043
1749.2        46.4416
1749.3         46.003
1749.4        45.5885
1749.5        45.0356
1749.6         44.749
1749.7        44.5306
1749.8        44.5033
1749.9        44.3231
1750          44.0856
1750.1        43.7869
1750.2        43.4083
1750.3        43.3785
1750.4        43.4405
1750.5        43.5921
1750.6        43.4794
1750.7        43.3622
1750.8         43.166
1750.9        42.9253
1751          42.8166
1751.1        42.7466
1751.2        42.7783
1751.3        42.8285
1751.4        42.8762
1751.5        43.0175
1751.6        43.2805
1751.7        43.3977
1751.8        43.5876
1751.9        43.9048
1752          44.2196
1752.1        44.2979
1752.2        44.3856
1752.3        44.2409
1752.4        44.0998
1752.5         43.926
1752.6        43.9214
1752.7         44.177
1752.8        44.4162
1752.9        44.7225
1753          44.8301
1753.1        44.7923
1753.2        44.6069
1753.3        44.3284
1753.4        44.1656
1753.5         43.952
1753.6        43.7627
1753.7        43.2772
1753.8        42.8371
1753.9        42.6547
1754           42.657
1754.1        42.6929
1754.2        42.6606
1754.3        42.7634
1754.4        42.9616
1754.5        42.9852
1754.6        42.9651
1754.7        42.8352
1754.8        42.6312
1754.9        42.5366
1755          42.5062
1755.1        42.6524
1755.2        42.6512
1755.3        42.6127
1755.4        42.6835
1755.5        42.8097
1755.6        42.9404
1755.7        43.0824
1755.8        43.2086
1755.9        43.2199
1756          43.2245
1756.1        43.2398
1756.2        43.3558
1756.3        43.6143
1756.4         43.704
1756.5        43.8681
1756.6        44.2226
1756.7        44.5517
1756.8        44.8121
1756.9        45.1114
1757          45.2195
1757.1        45.3162
1757.2        45.3392
1757.3         45.315
1757.4        45.2034
1757.5        45.0608
1757.6        45.0838
1757.7        45.1746
1757.8        45.2656
1757.9        45.4996
1758          45.5689
1758.1        45.4719
1758.2        45.3508
1758.3        45.3047
1758.4        45.1574
1758.5        44.9151
1758.6        44.7295
1758.7         44.573
1758.8        44.1825
1758.9        43.4996
1759          43.1511
1759.1        43.0002
1759.2        42.9358
1759.3        43.0262
1759.4        43.1691
1759.5        43.2396
1759.6        43.1509
1759.7        42.9084
1759.8        42.5204
1759.9        41.9385
1760          41.6483
1760.1        41.6514
1760.2        41.7704
1760.3        41.7886
1760.4        41.5803
1760.5        41.3227
1760.6        41.2714
1760.7        41.5208
1760.8        41.5333
1760.9          41.83
1761          42.2011
1761.1        42.0854
1761.2        42.0033
1761.3        41.7646
1761.4        41.6913
1761.5        41.6185
1761.6         41.549
1761.7        41.4865
1761.8        41.4629
1761.9        41.5086
1762          41.7713
1762.1        42.3635
1762.2        42.7884
1762.3        43.0519
1762.4        43.4355
1762.5        43.6657
1762.6        43.5492
1762.7        43.3281
1762.8        43.3823
1762.9        43.4253
1763          43.3702
1763.1        43.2499
1763.2        42.9927
1763.3        42.6751
1763.4        42.5299
1763.5        42.5572
1763.6        42.5223
1763.7         42.432
1763.8        42.3552
1763.9        42.4244
1764          42.4503
1764.1        42.2719
1764.2        42.1095
1764.3        41.9722
1764.4        41.9504
1764.5        41.5924
1764.6        41.3198
1764.7        41.4295
1764.8        41.8828
1764.9        42.1882
1765          42.2534
1765.1        42.3438
1765.2        42.6051
1765.3        42.8164
1765.4        43.0816
1765.5        43.5613
1765.6        43.7876
1765.7        43.6454
1765.8        43.5986
1765.9        43.7697
1766          43.8573
1766.1        43.8781
1766.2        43.8276
1766.3        43.6662
1766.4        43.5367
1766.5         43.517
1766.6        43.6239
1766.7        43.7615
1766.8        43.6767
1766.9        43.4964
1767          43.4054
1767.1        43.4289
1767.2        43.3969
1767.3        42.9436
1767.4         42.702
1767.5        42.6205
1767.6         42.672
1767.7        42.7746
1767.8        42.9598
1767.9        43.1712
1768          43.3184
1768.1          43.61
1768.2        43.7943
1768.3        43.8629
1768.4        43.9919
1768.5          44.33
1768.6        44.5341
1768.7        44.6729
1768.8        44.6765
1768.9        44.9649
1769          45.2278
1769.1        45.5236
1769.2        45.5381
1769.3        45.4915
1769.4         45.477
1769.5        45.6218
1769.6        45.8526
1769.7         46.002
1769.8        45.9634
1769.9        45.9787
1770          46.1455
1770.1        46.3208
1770.2        46.4123
1770.3         46.733
1770.4         46.954
1770.5        47.1581
1770.6        47.4085
1770.7        47.3661
1770.8        47.0898
1770.9        46.8003
1771          46.9244
1771.1        47.1074
1771.2        47.1367
1771.3         46.942
1771.4        46.8273
1771.5        46.7771
1771.6        46.7866
1771.7         46.947
1771.8        47.1628
1771.9        47.2273
1772          47.0499
1772.1         46.681
1772.2        46.4452
1772.3        46.2821
1772.4        46.3042
1772.5        46.2996
1772.6        46.2544
1772.7        46.2442
1772.8        46.3944
1772.9        46.6264
1773          46.8122
1773.1        47.0372
1773.2        47.1501
1773.3        47.2567
1773.4        47.5522
1773.5        47.4879
1773.6         47.516
1773.7        47.6074
1773.8        47.7112
1773.9        47.6082
1774            47.53
1774.1        47.6633
1774.2        47.8595
1774.3        47.9779
1774.4        47.8903
1774.5        47.4372
1774.6        46.8204
1774.7        46.3577
1774.8        46.3679
1774.9        46.3286
1775          46.0897
1775.1        45.5908
1775.2        45.2873
1775.3        45.2463
1775.4        45.2267
1775.5        45.3132
1775.6        45.4012
1775.7        45.5084
1775.8        45.7864
1775.9        46.0602
1776          46.2572
1776.1        46.2556
1776.2        46.1892
1776.3        45.9733
1776.4        46.0092
1776.5        46.3223
1776.6        46.5402
1776.7        46.7741
1776.8        46.7154
1776.9        46.6416
1777          46.6043
1777.1        46.6172
1777.2        46.5762
1777.3        46.4699
1777.4        46.4197
1777.5        46.0916
1777.6        46.0765
1777.7        46.3415
1777.8        46.3473
1777.9        46.3997
1778          46.5875
1778.1        47.1637
1778.2        47.6478
1778.3        47.7293
1778.4        47.5982
1778.5        47.5769
1778.6        47.7789
1778.7        47.9457
1778.8        48.0204
1778.9        48.0358
1779          48.2256
1779.1        48.3647
1779.2         48.758
1779.3        49.1312
1779.4        49.1888
1779.5        48.8285
1779.6        48.6697
1779.7        48.5647
1779.8        48.4468
1779.9        48.3778
1780          47.9079
1780.1        47.5663
1780.2        47.2813
1780.3        47.0052
1780.4        46.5572
1780.5        46.2839
1780.6        45.9887
1780.7        45.4158
1780.8        44.9747
1780.9        44.6883
1781          44.5515
1781.1        44.3744
1781.2         44.311
1781.3        44.6283
1781.4        44.8744
1781.5        44.7973
1781.6        44.7873
1781.7        44.9385
1781.8        45.0818
1781.9        45.3124
1782           45.534
1782.1        45.6633
1782.2        45.7657
1782.3        45.9316
1782.4        45.9712
1782.5         45.807
1782.6        45.8033
1782.7        46.1919
1782.8        46.5062
1782.9        46.6763
1783          46.8636
1783.1        47.1893
1783.2        47.4514
1783.3         47.509
1783.4         47.655
1783.5        47.7906
1783.6        47.9309
1783.7        47.9374
1783.8        47.8638
1783.9        47.8185
1784          47.8561
1784.1        47.8248
1784.2        47.7271
1784.3        47.9601
1784.4        48.0125
1784.5        47.8667
1784.6        47.8382
1784.7        47.9044
1784.8        48.2186
1784.9        48.5791
1785          48.8261
1785.1        48.9277
1785.2        48.9804
1785.3        49.0558
1785.4         49.172
1785.5        49.3329
1785.6        49.4314
1785.7        49.5926
1785.8        49.7698
1785.9        49.9037
1786          49.9557
1786.1         49.998
1786.2        50.1166
1786.3        50.3213
1786.4        50.1203
1786.5        49.7966
1786.6        49.8425
1786.7        49.9488
1786.8        50.1712
1786.9        50.2717
1787          50.2304
1787.1         50.251
1787.2         50.251
1787.3        50.3092
1787.4        50.3055
1787.5        50.2643
1787.6        50.2946
1787.7        50.0282
1787.8        49.7975
1787.9        49.5288
1788          49.1494
1788.1        48.7642
1788.2        48.5639
1788.3        48.4772
1788.4        48.7858
1788.5        49.0727
1788.6        49.0703
1788.7         49.099
1788.8        49.2141
1788.9        48.8919
1789          48.8441
1789.1        48.9828
1789.2        49.1685
1789.3        49.4362
1789.4        49.6721
1789.5        49.7734
1789.6        49.6926
1789.7        49.4073
1789.8        49.3136
1789.9        49.1817
1790          49.2896
1790.1        49.3761
1790.2        49.4326
1790.3        49.6661
1790.4        49.7565
1790.5        49.7251
1790.6        49.3593
1790.7        48.6924
1790.8        48.4767
1790.9        48.6125
1791          48.9397
1791.1          49.22
1791.2        49.1696
1791.3        49.1517
1791.4        49.3545
1791.5        49.7239
1791.6        49.9738
1791.7        50.3176
1791.8         50.473
1791.9        50.4268
1792          50.6395
1792.1         50.966
1792.2        51.2973
1792.3        51.1407
1792.4        50.9343
1792.5        50.9794
1792.6        51.2153
1792.7         51.432
1792.8        51.5203
1792.9        51.3977
1793          51.3377
1793.1        51.4798
1793.2        51.4774
1793.3         51.589
1793.4        51.4982
1793.5        51.1468
1793.6        51.0478
1793.7        50.8368
1793.8        50.7064
1793.9        50.6492
1794          50.8343
1794.1        50.8855
1794.2        50.9538
1794.3        51.0613
1794.4        51.1994
1794.5        51.5093
1794.6        51.6418
1794.7        51.6124
1794.8        51.6136
1794.9         51.497
1795          51.5203
1795.1        51.3941
1795.2        51.2569
1795.3        51.0137
1795.4        50.6785
1795.5        50.6481
1795.6        50.5982
1795.7        50.5788
1795.8         50.552
1795.9        50.4257
1796          50.1517
1796.1        50.0392
1796.2        50.0888
1796.3        50.3663
1796.4        50.3893
1796.5         50.285
1796.6        50.1118
1796.7        49.7386
1796.8        49.3078
1796.9        48.8647
1797          48.6688
1797.1        48.5378
1797.2        48.4552
1797.3         48.328
1797.4        48.1655
1797.5        48.1486
1797.6        47.9688
1797.7        47.8488
1797.8        47.7752
1797.9        47.6879
1798          47.6694
1798.1        47.7073
1798.2         47.798
1798.3         47.718
1798.4        47.4323
1798.5        47.2887
1798.6        47.3356
1798.7        47.3389
1798.8        47.2952
1798.9        47.4944
1799          47.7878
1799.1        48.4074
1799.2        48.8605
1799.3        49.2979
1799.4        49.1406
1799.5        48.5454
1799.6        48.2833
1799.7        48.3789
1799.8        48.6076
1799.9        48.5042
1800          48.2517
1800.1         48.057
1800.2         47.977
1800.3        47.9717
1800.4        48.0255
1800.5        48.1478
1800.6        48.1394
1800.7        48.4509
1800.8        48.7995
1800.9        49.0737
1801           49.054
1801.1        48.8638
1801.2        48.8562
1801.3        48.6839
1801.4        48.4137
1801.5        48.3473
1801.6        48.3007
1801.7        48.0965
1801.8        47.9019
1801.9        47.8877
1802          47.9734
1802.1         47.944
1802.2        47.7931
1802.3        47.6135
1802.4        47.3264
1802.5        47.0537
1802.6         46.679
1802.7        46.4112
1802.8        46.3017
1802.9        46.2727
1803          46.3444
1803.1         46.276
1803.2        46.0406
1803.3        45.6992
1803.4        45.6112
1803.5        45.6802
1803.6        45.5821
1803.7        45.4191
1803.8         45.444
1803.9        45.4776
1804          45.4201
1804.1        45.1994
1804.2        45.0984
1804.3        45.1441
1804.4        45.1655
1804.5        45.1907
1804.6        45.1841
1804.7        45.0981
1804.8        45.0748
1804.9        45.6171
1805          46.1133
1805.1        46.2863
1805.2         46.316
1805.3        46.2765
1805.4        46.3915
1805.5        46.5021
1805.6         46.524
1805.7        46.4167
1805.8        46.2304
1805.9        46.2374
1806          46.4177
1806.1        46.4875
1806.2        46.4829
1806.3        46.3957
1806.4        46.4611
1806.5        46.6209
1806.6        46.7364
1806.7        46.5543
1806.8        46.4275
1806.9        46.3125
1807          46.4091
1807.1         46.502
1807.2        46.7377
1807.3        47.1571
1807.4        47.3265
1807.5        47.4959
1807.6        47.6728
1807.7         47.746
1807.8        47.7578
1807.9        47.6893
1808          47.6269
1808.1        47.4349
1808.2        47.3772
1808.3        47.4444
1808.4        47.6859
1808.5        48.1878
1808.6        48.4504
1808.7        48.6471
1808.8        48.7807
1808.9         48.911
1809          49.0007
1809.1         49.232
1809.2         49.226
1809.3        48.9541
1809.4         48.733
1809.5        48.3934
1809.6        48.1938
1809.7         48.176
1809.8        48.3329
1809.9        48.4309
1810          48.4739
1810.1        48.4012
1810.2        48.4711
1810.3        48.5972
1810.4        48.6592
1810.5        48.5223
1810.6        48.3819
1810.7        48.2404
1810.8        48.3971
1810.9        48.8931
1811          48.9254
1811.1        48.3709
1811.2        47.9063
1811.3        47.5934
1811.4        47.5915
1811.5        47.6396
1811.6        47.6805
1811.7        47.8506
1811.8        47.7533
1811.9        47.5168
1812          47.6043
1812.1        47.6559
1812.2        47.6108
1812.3        47.2256
1812.4        47.0145
1812.5        47.1423
1812.6        47.4336
1812.7        47.7144
1812.8        47.9132
1812.9        48.1514
1813          48.3567
1813.1        48.1952
1813.2        47.8825
1813.3        47.8103
1813.4        48.0362
1813.5        48.0219
1813.6        47.8256
1813.7        47.7761
1813.8        47.5991
1813.9        47.3039
1814          47.1113
1814.1        46.8684
1814.2        46.5916
1814.3        46.3139
1814.4        46.0548
1814.5        45.8306
1814.6        45.8637
1814.7        45.7179
1814.8        45.4746
1814.9        45.3488
1815          45.1392
1815.1        44.8962
1815.2        44.7321
1815.3        44.6624
1815.4        44.6208
1815.5        44.9925
1815.6        45.3885
1815.7        45.6237
1815.8        45.6361
1815.9        45.5201
1816          45.6001
1816.1        45.6353
1816.2         45.623
1816.3        45.7032
1816.4        45.6614
1816.5        45.7595
1816.6        45.8008
1816.7        45.8981
1816.8        45.8599
1816.9        45.7394
1817          45.7673
1817.1        45.8232
1817.2        45.8598
1817.3        45.7232
1817.4        45.6537
1817.5        45.6698
1817.6        45.8915
1817.7        46.1661
1817.8        46.2228
1817.9        46.4858
[truncated: 700,063 more chars]
