# Supplementary material for: Antibody–nanobody combination increases their neutralizing activity against SARS-CoV-2 and nanobody H11-H4 is effective against Alpha, Kappa and Delta variants
Source: Sci Rep. 2022 Jun 11;12:9701. doi: 10.1038/s41598-022-14263-1 (PMC9188278; doi:10.1038/s41598-022-14263-1)
Supplement: Supplementary file 2 — Supplementary Information 2. [file 41598_2022_14263_MOESM2_ESM.zip › SciRep_data/SMD_data/WT/Binding_affinity/v=0.5/CR3022/out_ave_work_time.dat]

#Time (ps)      Ave work (kcal/mol)      sd (kcal/mol)
0                   0           0
0.1          0.015847  0.00750017
0.2         0.0519436   0.0367431
0.3         0.0626899   0.0422716
0.4         0.0720822   0.0468086
0.5         0.0824607   0.0514749
0.6         0.0914378   0.0551832
0.7          0.099299   0.0579814
0.8          0.134938   0.0915338
0.9          0.147941    0.105244
1            0.161814    0.117703
1.1          0.169828     0.12636
1.2           0.17423    0.128148
1.3          0.184288    0.132549
1.4          0.187023    0.135846
1.5          0.192114    0.140127
1.6          0.197107    0.143173
1.7           0.20504    0.151527
1.8          0.213908    0.159878
1.9          0.216421     0.16086
2             0.22599    0.171683
2.1          0.230168    0.169981
2.2          0.232881       0.169
2.3          0.239076    0.166677
2.4          0.240814    0.166921
2.5          0.244414    0.168898
2.6          0.249055    0.166382
2.7          0.254241    0.165024
2.8          0.255394     0.16556
2.9          0.258309     0.16497
3            0.260542    0.165585
3.1          0.266048    0.165817
3.2          0.269022    0.168339
3.3          0.270002    0.168729
3.4          0.278662    0.179558
3.5          0.280529    0.180552
3.6          0.283091    0.178912
3.7            0.2867    0.180818
3.8          0.288671     0.18184
3.9          0.294288    0.184244
4            0.298789    0.187356
4.1          0.302379    0.191513
4.2          0.305442    0.191726
4.3          0.308948    0.194068
4.4          0.314513    0.196596
4.5           0.31586    0.196771
4.6          0.322302    0.194712
4.7          0.330421    0.198679
4.8          0.335131    0.201081
4.9          0.336929    0.202272
5            0.338648    0.203223
5.1          0.342228    0.207335
5.2          0.347919    0.213279
5.3          0.349584    0.212935
5.4          0.353046    0.216883
5.5          0.355793    0.216651
5.6          0.357949    0.216702
5.7          0.360439    0.217698
5.8          0.363978    0.221619
5.9           0.37061    0.228014
6            0.371922    0.228773
6.1          0.374919    0.231435
6.2          0.376894    0.230792
6.3          0.378586      0.2302
6.4           0.38068      0.2291
6.5          0.387313    0.236123
6.6           0.39116    0.237109
6.7          0.394978    0.242364
6.8          0.397983    0.243899
6.9          0.405808     0.25428
7            0.407663    0.254307
7.1          0.411346    0.258682
7.2          0.418129     0.26342
7.3          0.419953     0.26453
7.4          0.421175    0.264175
7.5          0.424146    0.264175
7.6          0.425985    0.264637
7.7          0.427312    0.264993
7.8          0.430701    0.267447
7.9          0.431838    0.266695
8            0.436205    0.267324
8.1           0.43934    0.267197
8.2          0.442305    0.266979
8.3          0.445209    0.269692
8.4          0.448312    0.272653
8.5          0.450067    0.272328
8.6          0.452146    0.272104
8.7           0.45351    0.271892
8.8           0.45467    0.272679
8.9          0.456237    0.273531
9            0.457721    0.274038
9.1          0.459907    0.276832
9.2          0.461773    0.276859
9.3          0.463067    0.277955
9.4          0.465847    0.279316
9.5          0.468777    0.279255
9.6          0.470921    0.279691
9.7           0.47299    0.279854
9.8           0.47485    0.280425
9.9          0.475533    0.280344
10           0.477058    0.280632
10.1         0.478094    0.280248
10.2         0.484984    0.284703
10.3         0.486181    0.284926
10.4         0.489552    0.284816
10.5         0.493247    0.285772
10.6         0.498068    0.291736
10.7         0.500911     0.29288
10.8         0.502715    0.294318
10.9         0.503534    0.295341
11           0.504621    0.295984
11.1         0.507509    0.297099
11.2         0.511056    0.297505
11.3         0.513348     0.30019
11.4         0.516758    0.303524
11.5         0.521362    0.305736
11.6         0.523484    0.307883
11.7         0.525631    0.308738
11.8         0.527334    0.310181
11.9         0.529626    0.310633
12            0.53851    0.314496
12.1         0.541639    0.315771
12.2         0.545639    0.318955
12.3         0.548861    0.320388
12.4         0.549803    0.320249
12.5         0.550741    0.320299
12.6         0.552817    0.321728
12.7         0.554318    0.321257
12.8         0.557106    0.321486
12.9         0.560755    0.325436
13           0.562352    0.325608
13.1         0.563485    0.325521
13.2         0.563908    0.325522
13.3         0.565177    0.325447
13.4         0.571064    0.332657
13.5         0.572238    0.332603
13.6         0.574074    0.334196
13.7         0.574629    0.334723
13.8         0.575322    0.334799
13.9         0.576737    0.335461
14            0.57835    0.335285
14.1         0.581138    0.337815
14.2         0.582113    0.338612
14.3         0.584806    0.339452
14.4          0.58963    0.344888
14.5         0.591166    0.345209
14.6         0.591661    0.345327
14.7         0.593552    0.346508
14.8         0.596718    0.350021
14.9         0.599189    0.352599
15           0.601667    0.354941
15.1          0.60381    0.357337
15.2         0.604889    0.358113
15.3         0.606561    0.359471
15.4         0.607603    0.359757
15.5         0.608158    0.360402
15.6         0.609548    0.360945
15.7         0.612112    0.363715
15.8         0.613112    0.363876
15.9         0.614446    0.364203
16           0.617349    0.368123
16.1         0.619841    0.369462
16.2         0.621408    0.371103
16.3         0.622835    0.372402
16.4         0.624726    0.372687
16.5         0.627224    0.373814
16.6         0.628584    0.374456
16.7         0.631123    0.375121
16.8         0.634563    0.379734
16.9         0.635481    0.380026
17           0.636304    0.380343
17.1         0.637168    0.381363
17.2         0.638672    0.381661
17.3         0.640997    0.382872
17.4         0.642153    0.384195
17.5         0.643759    0.385084
17.6         0.644893    0.383994
17.7          0.64804     0.38651
17.8         0.648557    0.386596
17.9         0.650557    0.387244
18           0.651334    0.386965
18.1         0.653162    0.386871
18.2         0.654814    0.386682
18.3         0.655796    0.386944
18.4         0.657711    0.388658
18.5         0.660561     0.38994
18.6         0.663325    0.388021
18.7         0.665012    0.387767
18.8         0.665711    0.387923
18.9         0.668482    0.389025
19           0.669522    0.388471
19.1         0.671153    0.390608
19.2         0.672765    0.392069
19.3         0.673857    0.391536
19.4         0.675078    0.392296
19.5         0.675629      0.3922
19.6          0.67619    0.392194
19.7         0.677911    0.393849
19.8         0.678771    0.393608
19.9         0.680279    0.394688
20           0.682313    0.395627
20.1         0.683305    0.395434
20.2         0.683786    0.395161
20.3         0.684415    0.395052
20.4         0.685102    0.394829
20.5         0.689374    0.394468
20.6         0.690223    0.394423
20.7         0.691451    0.394581
20.8         0.693788    0.393694
20.9         0.695077    0.394317
21             0.6969    0.393817
21.1         0.698457    0.394012
21.2         0.699916    0.394337
21.3         0.702449    0.396231
21.4         0.703633    0.397741
21.5         0.706212    0.397949
21.6         0.707527    0.398585
21.7         0.708543    0.398255
21.8         0.709963    0.397657
21.9         0.711159    0.398602
22           0.713417    0.399097
22.1         0.714418    0.400035
22.2         0.716432    0.401818
22.3         0.718523    0.403293
22.4         0.719141    0.403288
22.5         0.721116    0.404681
22.6         0.721771    0.404583
22.7         0.722274    0.404766
22.8         0.724042    0.406316
22.9         0.724507    0.406337
23           0.725495    0.405613
23.1         0.727091    0.407365
23.2         0.727703    0.407488
23.3         0.728267    0.407726
23.4         0.729704    0.406628
23.5         0.730515    0.406894
23.6         0.731945    0.407596
23.7         0.733325    0.408141
23.8         0.736453    0.407974
23.9         0.737494    0.408591
24           0.738621    0.409851
24.1         0.739385    0.410199
24.2         0.742528    0.410781
24.3         0.742877    0.411051
24.4         0.743545    0.411121
24.5         0.745078    0.412101
24.6         0.746873    0.411698
24.7         0.748435    0.412638
24.8         0.749524    0.412512
24.9         0.751553    0.411872
25           0.752495    0.411455
25.1         0.753567    0.411752
25.2         0.755649    0.413551
25.3         0.756392    0.413577
25.4         0.757856    0.413687
25.5          0.75983    0.413609
25.6         0.761216    0.414023
25.7         0.761629    0.414025
25.8         0.763383    0.414162
25.9         0.764273    0.414223
26           0.765722    0.415821
26.1         0.766391    0.416056
26.2         0.766695    0.416246
26.3         0.768082    0.415431
26.4         0.768642    0.415336
26.5         0.769891    0.415812
26.6         0.770554    0.416138
26.7         0.771284    0.416124
26.8         0.772586    0.416061
26.9         0.773212    0.415704
27           0.773908    0.415932
27.1         0.775612    0.415904
27.2         0.777777     0.41575
27.3         0.778489     0.41648
27.4         0.779811    0.417361
27.5         0.780607    0.417218
27.6         0.781932    0.417736
27.7         0.783611    0.418438
27.8         0.784259    0.418663
27.9         0.784883    0.418973
28           0.785749    0.418584
28.1         0.787248    0.417024
28.2         0.787928    0.416772
28.3         0.788588    0.416681
28.4         0.789278    0.416651
28.5         0.790464    0.416834
28.6         0.792366    0.416806
28.7         0.792906    0.416741
28.8         0.797651    0.417958
28.9         0.797913    0.417988
29           0.799494    0.417297
29.1         0.800746    0.418297
29.2         0.801849    0.419146
29.3         0.803517    0.419907
29.4         0.805102    0.420837
29.5         0.807369    0.422913
29.6         0.808161    0.423036
29.7         0.808912    0.423306
29.8         0.810305     0.42407
29.9         0.810567    0.424042
30           0.811077    0.423832
30.1         0.811594    0.423916
30.2         0.812092    0.424144
30.3         0.812903     0.42518
30.4         0.813836    0.425138
30.5         0.815458    0.426872
30.6         0.815902    0.426808
30.7         0.816611    0.426913
30.8         0.817742    0.428078
30.9         0.818214    0.428229
31           0.818737    0.428389
31.1         0.819293    0.428334
31.2         0.820744    0.428322
31.3         0.821431    0.428456
31.4         0.824259    0.430536
31.5         0.824502     0.43039
31.6         0.825204    0.430075
31.7         0.825815    0.429981
31.8         0.826626    0.430829
31.9         0.827484    0.431251
32           0.828059    0.431381
32.1          0.83031     0.43268
32.2         0.831431    0.432986
32.3         0.834882     0.43386
32.4         0.836108      0.4346
32.5         0.838144    0.435104
32.6         0.839321    0.434992
32.7         0.841341    0.434899
32.8         0.842059    0.434543
32.9         0.842762    0.435206
33           0.844106    0.434801
33.1         0.845751    0.435134
33.2         0.847297    0.436759
33.3         0.847817    0.436462
33.4         0.848642    0.436566
33.5         0.851873    0.436221
33.6         0.854585    0.438531
33.7         0.856164    0.439277
33.8         0.857579    0.439751
33.9         0.858386    0.440056
34           0.859715     0.44043
34.1         0.860706     0.44098
34.2          0.86167    0.440779
34.3         0.863821    0.440597
34.4         0.865694    0.440321
34.5         0.866799    0.440655
34.6         0.867668    0.440777
34.7         0.868339     0.44124
34.8         0.869004    0.441611
34.9          0.87089    0.441323
35           0.871415    0.441189
35.1         0.872268    0.441716
35.2          0.87288    0.441182
35.3         0.875729    0.442426
35.4          0.87613    0.442613
35.5         0.877444    0.443573
35.6         0.878699    0.444849
35.7         0.879178    0.444607
35.8         0.879912     0.44469
35.9         0.880692    0.444547
36           0.882354    0.444268
36.1         0.883592    0.444162
36.2         0.884331    0.444513
36.3         0.885673    0.445831
36.4         0.886407    0.445824
36.5         0.887235     0.44634
36.6         0.887617    0.446277
36.7         0.888038    0.446221
36.8         0.889505    0.445922
36.9         0.890284    0.446177
37            0.89179    0.445937
37.1         0.892969    0.446325
37.2         0.894157    0.446383
37.3         0.894865     0.44626
37.4         0.895568    0.446195
37.5         0.896644    0.445576
37.6         0.897351    0.445491
37.7         0.897803    0.445394
37.8          0.89856    0.445304
37.9         0.900565      0.4477
38            0.90133    0.447625
38.1         0.901589    0.447744
38.2         0.901781    0.447644
38.3         0.902038    0.447763
38.4         0.902145    0.447748
38.5         0.902604    0.447947
38.6         0.903046    0.447883
38.7         0.903753    0.447872
38.8         0.904294    0.447827
38.9         0.905348    0.447537
39           0.905623    0.447556
39.1         0.906937    0.447747
39.2         0.907761    0.447377
39.3         0.908582    0.447227
39.4         0.909776    0.446848
39.5         0.910471    0.446713
39.6         0.911931    0.446798
39.7         0.912089    0.446834
39.8         0.912553     0.44686
39.9         0.913291    0.447487
40           0.913971    0.447429
40.1         0.914725     0.44771
40.2          0.91512    0.448039
40.3         0.915647    0.448046
40.4         0.916606    0.448397
40.5         0.917625    0.448743
40.6         0.918558    0.449013
40.7         0.919064    0.449084
40.8         0.919459     0.44908
40.9         0.920227    0.449605
41           0.921343     0.44965
41.1         0.921507    0.449521
41.2          0.92243    0.449844
41.3         0.923009    0.449783
41.4         0.924192    0.450201
41.5         0.924751    0.449628
41.6         0.926224    0.449838
41.7         0.927269    0.449546
41.8         0.927693    0.449487
41.9         0.929027    0.449927
42            0.92937    0.450012
42.1         0.929566    0.450055
42.2         0.930895    0.450208
42.3         0.931317    0.450382
42.4         0.932363     0.45022
42.5         0.932818    0.450252
42.6         0.933185    0.450197
42.7         0.934138    0.450231
42.8         0.934755    0.450147
42.9          0.93531    0.449818
43           0.936406    0.450666
43.1           0.9375     0.45113
43.2          0.93928    0.450474
43.3         0.939962    0.450259
43.4         0.940377    0.449949
43.5         0.941368    0.449619
43.6         0.941949    0.449626
43.7         0.942937    0.449777
43.8         0.943689    0.449402
43.9         0.944958    0.450681
44           0.945256    0.450605
44.1         0.946169    0.451236
44.2         0.947068    0.451094
44.3         0.947457    0.451118
44.4         0.947711    0.451088
44.5         0.948167    0.451192
44.6         0.948367    0.451161
44.7         0.949224     0.45184
44.8         0.950449    0.452351
44.9         0.950794     0.45248
45           0.951696    0.453428
45.1         0.951808    0.453398
45.2         0.951879     0.45338
45.3         0.952206     0.45338
45.4         0.952909    0.453417
45.5         0.954913    0.456008
45.6         0.956078    0.457321
45.7         0.957622    0.457176
45.8         0.958226    0.456854
45.9         0.959961    0.456134
46           0.960487    0.455838
46.1         0.960883    0.455893
46.2         0.961063    0.455993
46.3         0.961507    0.456421
46.4         0.961651    0.456451
46.5         0.962072    0.456569
46.6         0.963024    0.456811
46.7         0.964113    0.456569
46.8         0.964583    0.456128
46.9         0.965884      0.4557
47           0.966428    0.455562
47.1          0.96678    0.455506
47.2         0.967253    0.455526
47.3         0.967642    0.455428
47.4         0.968723    0.455205
47.5         0.969284    0.454804
47.6          0.96952    0.454534
47.7         0.970678    0.454675
47.8         0.971086    0.454583
47.9         0.971361    0.454644
48           0.971784    0.454882
48.1         0.972255    0.454911
48.2         0.972821    0.454912
48.3         0.973879    0.455363
48.4         0.974286    0.455074
48.5         0.974783     0.45548
48.6         0.975195    0.455273
48.7         0.977172    0.455504
48.8         0.978043    0.455286
48.9         0.979068    0.454788
49           0.979848     0.45463
49.1         0.980207    0.454715
49.2         0.980548     0.45496
49.3         0.980824    0.454878
49.4         0.981638    0.455234
49.5          0.98185    0.455201
49.6         0.981984    0.455172
49.7         0.982799    0.455148
49.8         0.983478     0.45518
49.9         0.984083    0.455294
50           0.984302    0.455188
50.1         0.984699    0.455242
50.2         0.985162    0.455354
50.3         0.985673    0.455265
50.4         0.986283    0.455701
50.5         0.987546    0.455078
50.6         0.988096    0.455286
50.7         0.988836    0.455318
50.8         0.990622    0.455023
50.9         0.990826    0.455018
51           0.991211    0.454908
51.1         0.991918    0.454641
51.2         0.992137    0.454564
51.3         0.992374    0.454732
51.4         0.992672    0.454809
51.5         0.993146    0.454689
51.6         0.993573    0.454229
51.7         0.994184    0.454372
51.8         0.994339    0.454239
51.9         0.995185    0.453815
52           0.995534       0.454
52.1         0.996199    0.453693
52.2         0.997151    0.453527
52.3         0.997321    0.453609
52.4         0.997929    0.453262
52.5         0.998613    0.453211
52.6         0.998777    0.453285
52.7         0.998951    0.453397
52.8         0.999714    0.453223
52.9          1.00099    0.453892
53            1.00235    0.453846
53.1          1.00261    0.453793
53.2          1.00308    0.453853
53.3          1.00319    0.453769
53.4          1.00387    0.454027
53.5          1.00435      0.4543
53.6          1.00459    0.454158
53.7          1.00521    0.453769
53.8          1.00577    0.453336
53.9          1.00587    0.453318
54            1.00702    0.452038
54.1          1.00747    0.452025
54.2          1.00829    0.452022
54.3          1.00902    0.451901
54.4          1.00957    0.451593
54.5          1.01014    0.451582
54.6          1.01086    0.451558
54.7          1.01128    0.451487
54.8          1.01148     0.45161
54.9          1.01199    0.451889
55            1.01277    0.451555
55.1          1.01379     0.45112
55.2          1.01407    0.451344
55.3          1.01566    0.451401
55.4          1.01656    0.451145
55.5          1.01725    0.451346
55.6          1.01832    0.451381
55.7          1.01891    0.451031
55.8          1.01896    0.450965
55.9          1.01936    0.451215
56            1.01997    0.450906
56.1          1.02061    0.450806
56.2           1.0212    0.451059
56.3          1.02173    0.451299
56.4          1.02304    0.450997
56.5          1.02347    0.451075
56.6          1.02371     0.45099
56.7          1.02423    0.450956
56.8          1.02474    0.450945
56.9          1.02619    0.450073
57            1.02649    0.449858
57.1          1.02759    0.449858
57.2          1.02824    0.450043
57.3          1.02864    0.449899
57.4          1.02911     0.45004
57.5           1.0292    0.450041
57.6          1.02958    0.450059
57.7          1.02998    0.450072
57.8          1.03025     0.45031
57.9          1.03091    0.450238
58            1.03177    0.450105
58.1          1.03345    0.448603
58.2          1.03441    0.447983
58.3          1.03493    0.447624
58.4          1.03551    0.447601
58.5          1.03581    0.447453
58.6          1.03671    0.447616
58.7          1.03803    0.447384
58.8          1.03897    0.447219
58.9          1.03945    0.447546
59            1.03977    0.447432
59.1          1.04045    0.447406
59.2          1.04164    0.447051
59.3          1.04226     0.44707
59.4          1.04234    0.447191
59.5          1.04277    0.447165
59.6          1.04333    0.446529
59.7          1.04378    0.446713
59.8          1.04471    0.447085
59.9          1.04519    0.446814
60            1.04583    0.446776
60.1          1.04615    0.446691
60.2          1.04722     0.44728
60.3          1.04763    0.447221
60.4          1.04797    0.447321
60.5          1.04826     0.44734
60.6          1.04926    0.446744
60.7          1.05042     0.44674
60.8          1.05159    0.446397
60.9          1.05208    0.446046
61            1.05288    0.445738
61.1          1.05309     0.44591
61.2          1.05451    0.444929
61.3           1.0553    0.445026
61.4          1.05611    0.444209
61.5          1.05678    0.444354
61.6          1.05838    0.442755
61.7          1.05911    0.442875
61.8          1.05944    0.442682
61.9          1.06054    0.442393
62            1.06117    0.442391
62.1          1.06165    0.441819
62.2           1.0624    0.441583
62.3          1.06273     0.44182
62.4          1.06345    0.441141
62.5          1.06443    0.441196
62.6          1.06511    0.441115
62.7          1.06619    0.441204
62.8          1.06777    0.440125
62.9          1.06809     0.44025
63            1.06865    0.440461
63.1          1.06921    0.440406
63.2          1.06989    0.440027
63.3          1.07056    0.439668
63.4          1.07068    0.439607
63.5          1.07149     0.43947
63.6          1.07275    0.439542
63.7          1.07358    0.439624
63.8          1.07366    0.439596
63.9          1.07415     0.43974
64            1.07487    0.439239
64.1          1.07529    0.439368
64.2          1.07563    0.439497
64.3          1.07622    0.438964
64.4          1.07666    0.438875
64.5          1.07766    0.438526
64.6          1.07801    0.438599
64.7          1.07837    0.438482
64.8          1.07932    0.438207
64.9           1.0797    0.437992
65            1.08004    0.438134
65.1          1.08078     0.43805
65.2          1.08213    0.437272
65.3          1.08229    0.437232
65.4          1.08243    0.437374
65.5           1.0849    0.435076
65.6          1.08525    0.435448
65.7          1.08637    0.434808
65.8          1.08692    0.434669
65.9          1.08836    0.434219
66            1.08906    0.433811
66.1          1.08921    0.433725
66.2          1.08948    0.433742
66.3          1.08967     0.43372
66.4          1.09036    0.433481
66.5          1.09095    0.433537
66.6          1.09163    0.433495
66.7          1.09182    0.433609
66.8          1.09305    0.433598
66.9          1.09421    0.433348
67            1.09446    0.433134
67.1          1.09479    0.432916
67.2          1.09495    0.432879
67.3          1.09563    0.433185
67.4          1.09733    0.431304
67.5          1.09811    0.431397
67.6          1.09839    0.431497
67.7          1.10014    0.430569
67.8          1.10128    0.429759
67.9          1.10163    0.429781
68            1.10328    0.428893
68.1          1.10514    0.428989
68.2          1.10577    0.429165
68.3           1.1061    0.429214
68.4          1.10752     0.42783
68.5          1.10878    0.427898
68.6          1.10969    0.427108
68.7          1.11144    0.426743
68.8          1.11223    0.427018
68.9          1.11287    0.426434
69            1.11458    0.425239
69.1          1.11486    0.425453
69.2          1.11533    0.425199
69.3           1.1163     0.42505
69.4          1.11661    0.425051
69.5          1.11729    0.424692
69.6          1.11776    0.424964
69.7          1.11827     0.42462
69.8          1.11881    0.425116
69.9          1.11896    0.425095
70            1.11918    0.425126
70.1          1.12092    0.424684
70.2          1.12123    0.424929
70.3          1.12237    0.423806
70.4          1.12343     0.42373
70.5          1.12385    0.423717
70.6          1.12409    0.423821
70.7          1.12509    0.423725
70.8          1.12579    0.423641
70.9          1.12664    0.423564
71            1.12732     0.42362
71.1           1.1277     0.42325
71.2          1.12831    0.423512
71.3          1.12864    0.423347
71.4          1.12919    0.423324
71.5           1.1295    0.423407
71.6          1.12955    0.423409
71.7          1.13003    0.423287
71.8          1.13069    0.422875
71.9          1.13103    0.422866
72             1.1323     0.42396
72.1          1.13296    0.423961
72.2          1.13329     0.42393
72.3          1.13363    0.423686
72.4          1.13456    0.422699
72.5          1.13476    0.422795
72.6          1.13517    0.423015
72.7          1.13587    0.423219
72.8          1.13642    0.423349
72.9          1.13688    0.423446
73            1.13749    0.423501
73.1          1.13814    0.423394
73.2          1.13835     0.42345
73.3          1.13852     0.42353
73.4          1.13887    0.423473
73.5          1.13946    0.423913
73.6          1.14015    0.423712
73.7          1.14109    0.423866
73.8          1.14257    0.423183
73.9          1.14338    0.422951
74            1.14428    0.422801
74.1          1.14461    0.422669
74.2          1.14484    0.422415
74.3          1.14569     0.42281
74.4          1.14602     0.42274
74.5          1.14652    0.422737
74.6          1.14735    0.422324
74.7          1.14775    0.422184
74.8           1.1482    0.421862
74.9          1.14824    0.421854
75            1.14864    0.421842
75.1           1.1496    0.421697
75.2          1.15005     0.42161
75.3          1.15067    0.421389
75.4          1.15093    0.421294
75.5          1.15117     0.42143
75.6          1.15175    0.421284
75.7           1.1522    0.421085
75.8          1.15358    0.420845
75.9          1.15466    0.420101
76            1.15525    0.420188
76.1          1.15584    0.420355
76.2          1.15642    0.420114
76.3          1.15658    0.420184
76.4          1.15707    0.419541
76.5          1.15761    0.419576
76.6           1.1584    0.419367
76.7          1.15913    0.419325
76.8          1.15947    0.419248
76.9          1.15969    0.419335
77            1.16023    0.419533
77.1          1.16064    0.419461
77.2          1.16133     0.41944
77.3          1.16201    0.419106
77.4          1.16257    0.418648
77.5          1.16295    0.418647
77.6          1.16352    0.418697
77.7          1.16393    0.418509
77.8          1.16427    0.418631
77.9          1.16512    0.418254
78            1.16564    0.417654
78.1          1.16606    0.417933
78.2          1.16636    0.417805
78.3          1.16658     0.41802
78.4          1.16696    0.418285
78.5          1.16711     0.41827
78.6          1.16776    0.417922
78.7          1.16783    0.417907
78.8          1.16815    0.417764
78.9          1.16892    0.417718
79            1.16993    0.417695
79.1          1.17063    0.417734
79.2           1.1714    0.418201
79.3          1.17155    0.418105
79.4          1.17189    0.418129
79.5          1.17242    0.418526
79.6          1.17275    0.418623
79.7          1.17307     0.41848
79.8          1.17317    0.418461
79.9          1.17357    0.418737
80            1.17403    0.418796
80.1          1.17441    0.418867
80.2            1.175    0.418845
80.3          1.17554    0.418523
80.4          1.17676    0.419549
80.5          1.17713    0.419575
80.6          1.17765    0.419387
80.7          1.17801    0.419211
80.8          1.17849    0.419111
80.9           1.1789    0.419283
81            1.17928    0.419019
81.1          1.17998    0.418793
81.2          1.18132    0.418547
81.3          1.18222    0.418695
81.4          1.18257    0.418779
81.5          1.18282    0.419032
81.6          1.18366    0.419383
81.7          1.18413    0.419446
81.8          1.18452    0.419467
81.9          1.18464    0.419542
82            1.18517    0.419514
82.1          1.18591    0.419408
82.2          1.18604     0.41932
82.3          1.18614    0.419283
82.4          1.18664    0.419345
82.5          1.18694    0.419299
82.6          1.18729    0.419536
82.7          1.18758    0.419721
82.8          1.18793     0.41966
82.9          1.18828    0.419453
83             1.1886     0.41947
83.1          1.18886    0.419581
83.2          1.18959    0.419433
83.3          1.18959    0.419433
83.4          1.18978    0.419381
83.5          1.18989    0.419363
83.6          1.19025    0.419289
83.7          1.19078    0.418871
83.8          1.19113    0.418691
83.9          1.19177    0.418366
84            1.19257    0.418399
84.1          1.19337    0.417994
84.2          1.19361    0.417937
84.3           1.1944    0.417151
84.4          1.19453    0.417174
84.5          1.19484    0.417156
84.6            1.195    0.417136
84.7          1.19547    0.417134
84.8          1.19576    0.417211
84.9          1.19617    0.417062
85            1.19667    0.417129
85.1          1.19774    0.416449
85.2          1.19806     0.41673
85.3          1.19853    0.416769
85.4          1.19875    0.416561
85.5          1.19916     0.41681
85.6          1.19963     0.41692
85.7          1.20008    0.416684
85.8          1.20037    0.416371
85.9          1.20066     0.41621
86            1.20157    0.415653
86.1          1.20212    0.415158
86.2          1.20231    0.415268
86.3          1.20278    0.415478
86.4          1.20283    0.415476
86.5          1.20331    0.415418
86.6          1.20342    0.415404
86.7          1.20382    0.415747
86.8          1.20425    0.415707
86.9          1.20454    0.415532
87             1.2049    0.415769
87.1          1.20527    0.415838
87.2          1.20539    0.415712
87.3          1.20593    0.415658
87.4          1.20629    0.415349
87.5          1.20645     0.41533
87.6          1.20667    0.415338
87.7          1.20692    0.415245
87.8          1.20742    0.415035
87.9          1.20769    0.415026
88            1.20806    0.414968
88.1          1.20828    0.414747
88.2          1.20886    0.414664
88.3          1.20905    0.414628
88.4          1.20926    0.414878
88.5           1.2097    0.414647
88.6          1.21041    0.413787
88.7          1.21098    0.413442
88.8           1.2111    0.413377
88.9          1.21139    0.413329
89            1.21192    0.413664
89.1          1.21211    0.413577
89.2          1.21256    0.413565
89.3          1.21287    0.413309
89.4          1.21311    0.413363
89.5          1.21329    0.413462
89.6          1.21365     0.41313
89.7          1.21381    0.412999
89.8          1.21433    0.413159
89.9          1.21499    0.413117
90            1.21521    0.413086
90.1          1.21537     0.41318
90.2           1.2158    0.413494
90.3          1.21586    0.413492
90.4          1.21601    0.413468
90.5          1.21633    0.413493
90.6          1.21663    0.413451
90.7          1.21753    0.413591
90.8          1.21779    0.413551
90.9          1.21826     0.41399
91            1.21832    0.413968
91.1          1.21858    0.413931
91.2          1.21906    0.413709
91.3          1.21955    0.413714
91.4           1.2198    0.413719
91.5          1.21999    0.413627
91.6           1.2204    0.413586
91.7          1.22072    0.413575
91.8          1.22108    0.413566
91.9          1.22126    0.413541
92            1.22151    0.413261
92.1          1.22171    0.413475
92.2          1.22171    0.413475
92.3           1.2224    0.413574
92.4          1.22274    0.413608
92.5          1.22306    0.413512
92.6          1.22339    0.413401
92.7           1.2237    0.413432
92.8          1.22389    0.413583
92.9            1.224    0.413571
93            1.22434    0.413695
93.1          1.22471    0.413709
93.2          1.22505    0.413892
93.3          1.22526    0.413982
93.4          1.22555    0.414236
93.5          1.22589    0.414037
93.6          1.22625    0.414255
93.7          1.22659    0.413965
93.8          1.22739    0.413428
93.9          1.22815    0.413048
94            1.22839    0.412934
94.1          1.22864    0.413043
94.2          1.22868    0.413031
94.3          1.22872    0.413015
94.4            1.229     0.41304
94.5          1.22917    0.412949
94.6          1.22933    0.412859
94.7          1.23035    0.412829
94.8          1.23047    0.412798
94.9          1.23073    0.412839
95            1.23102    0.412847
95.1          1.23117    0.412837
95.2          1.23132    0.412943
95.3          1.23143    0.412849
95.4          1.23234    0.412514
95.5          1.23312    0.412784
95.6          1.23336    0.412888
95.7          1.23374    0.412797
95.8          1.23399    0.413007
95.9          1.23408    0.412998
96            1.23436    0.412854
96.1          1.23469    0.413004
96.2          1.23518    0.412585
96.3          1.23541    0.412709
96.4          1.23583    0.412989
96.5          1.23659    0.413417
96.6          1.23675    0.413392
96.7          1.23729    0.413342
96.8          1.23752    0.413388
96.9          1.23781    0.413376
97            1.23794    0.413204
97.1          1.23824    0.413419
97.2          1.23842    0.413619
97.3           1.2386    0.413575
97.4          1.23898     0.41353
97.5          1.23937    0.413516
97.6          1.23995    0.413843
97.7          1.24011    0.413857
97.8           1.2408    0.413845
97.9           1.2415    0.414161
98            1.24201    0.413974
98.1          1.24235    0.414159
98.2          1.24254    0.414115
98.3           1.2429    0.413995
98.4          1.24307    0.414072
98.5          1.24363    0.414181
98.6          1.24389    0.414235
98.7          1.24412    0.414334
98.8          1.24479    0.414148
98.9            1.245    0.414276
99            1.24511    0.414441
99.1          1.24538    0.414392
99.2          1.24554    0.414376
99.3          1.24569    0.414455
99.4          1.24622    0.414397
99.5          1.24653    0.414397
99.6          1.24662    0.414345
99.7          1.24674     0.41444
99.8          1.24693    0.414575
99.9          1.24713    0.414393
100           1.24797    0.414049
100.1         1.24817    0.414031
100.2         1.24817    0.414031
100.3          1.2486    0.413558
100.4         1.24924    0.413808
100.5          1.2494    0.413737
100.6         1.25013    0.413689
100.7         1.25038    0.413558
100.8         1.25067     0.41363
100.9         1.25079    0.413544
101           1.25088    0.413616
101.1         1.25127    0.414019
101.2         1.25134    0.413939
101.3         1.25153    0.413916
101.4         1.25208    0.414325
101.5          1.2522    0.414253
101.6         1.25238    0.414331
101.7         1.25294    0.414781
101.8         1.25326    0.414894
101.9         1.25384    0.415004
102           1.25406    0.415083
102.1         1.25423    0.415103
102.2         1.25444    0.415199
102.3         1.25469    0.415084
102.4         1.25526    0.414583
102.5         1.25546    0.414559
102.6         1.25577    0.414641
102.7         1.25628    0.415183
102.8         1.25637    0.415121
102.9         1.25706    0.414956
103           1.25761    0.415354
103.1         1.25793    0.415278
103.2         1.25802    0.415267
103.3         1.25858    0.415567
103.4         1.25861    0.415564
103.5         1.25916    0.415386
103.6         1.25977     0.41545
103.7          1.2601    0.415279
103.8         1.26063     0.41508
103.9         1.26138    0.415024
104           1.26185    0.415064
104.1         1.26198    0.414979
104.2         1.26227    0.415084
104.3         1.26246    0.415167
104.4          1.2627    0.415402
104.5         1.26325    0.415494
104.6         1.26363    0.415568
104.7         1.26368    0.415563
104.8         1.26391    0.415324
104.9         1.26414    0.415388
105           1.26478     0.41509
105.1         1.26502    0.415039
105.2         1.26527     0.41536
105.3         1.26542    0.415491
105.4         1.26555    0.415424
105.5         1.26588    0.415623
105.6         1.26632    0.415905
105.7         1.26647    0.416046
105.8         1.26675     0.41576
105.9          1.2671    0.415992
106           1.26767    0.415922
106.1          1.2678    0.415745
106.2         1.26814    0.415619
106.3         1.26875    0.415725
106.4         1.26909    0.415448
106.5         1.26962    0.415169
106.6         1.27021    0.415573
106.7         1.27045     0.41541
106.8         1.27111    0.414922
106.9          1.2713    0.414906
107           1.27158    0.414788
107.1         1.27189    0.414757
107.2         1.27289    0.414551
107.3         1.27334    0.414593
107.4         1.27347    0.414729
107.5         1.27358    0.414776
107.6         1.27363     0.41479
107.7         1.27384    0.414695
107.8         1.27428    0.414672
107.9          1.2743    0.414671
108           1.27462    0.414547
108.1         1.27498    0.414538
108.2         1.27515    0.414441
108.3         1.27539    0.414129
108.4         1.27563    0.414057
108.5         1.27605    0.414112
108.6         1.27644    0.414657
108.7         1.27704    0.414513
108.8         1.27732    0.414506
108.9         1.27746    0.414494
109           1.27781    0.414315
109.1         1.27841    0.413972
109.2         1.27871    0.414107
109.3         1.27887    0.414093
109.4         1.27915    0.414171
109.5         1.27921    0.414093
109.6         1.27952    0.414213
109.7         1.27969    0.414335
109.8         1.27993    0.414371
109.9         1.27999    0.414294
110           1.28041    0.414572
110.1         1.28104    0.415169
110.2         1.28119    0.415155
110.3         1.28153    0.414839
110.4         1.28167    0.414711
110.5         1.28246    0.414785
110.6         1.28279    0.414752
110.7         1.28316    0.414801
110.8         1.28347    0.414655
110.9         1.28361    0.414785
111           1.28374    0.414755
111.1         1.28389    0.414987
111.2         1.28465    0.414948
111.3         1.28488    0.414928
111.4         1.28516    0.414779
111.5         1.28539    0.414596
111.6         1.28578    0.414527
111.7         1.28613    0.414952
111.8         1.28647    0.415074
111.9         1.28683    0.414896
112           1.28693    0.414761
112.1         1.28723    0.414904
112.2         1.28731    0.414897
112.3         1.28764    0.414867
112.4         1.28793    0.414841
112.5         1.28813    0.414784
112.6          1.2886    0.414783
112.7         1.28901    0.415239
112.8         1.28935    0.415368
112.9         1.29014    0.415031
113           1.29054    0.414829
113.1         1.29083    0.414697
113.2         1.29097    0.414553
113.3         1.29128    0.414208
113.4          1.2915    0.414095
113.5         1.29177    0.414108
113.6         1.29211     0.41422
113.7         1.29297    0.413395
113.8         1.29311    0.413597
113.9         1.29337    0.413625
114           1.29367    0.413287
114.1         1.29389    0.413316
114.2         1.29415    0.413218
114.3         1.29475    0.412792
114.4         1.29512    0.413212
114.5          1.2952    0.413114
114.6         1.29549    0.413181
114.7         1.29588    0.412905
114.8         1.29614     0.41275
114.9         1.29661    0.413047
115           1.29701    0.412868
115.1         1.29737    0.412776
115.2         1.29797    0.412658
115.3         1.29844    0.412742
115.4         1.29901    0.412036
115.5         1.29945    0.412336
115.6         1.29987    0.412395
115.7         1.30004    0.412445
115.8         1.30033    0.412459
115.9         1.30064    0.412398
116           1.30102    0.412585
116.1         1.30149     0.41249
116.2         1.30167    0.412476
116.3         1.30183    0.412459
116.4         1.30201    0.412551
116.5         1.30204    0.412538
116.6         1.30228    0.412584
116.7         1.30255    0.412556
116.8         1.30314    0.412423
116.9          1.3034    0.412369
117           1.30369     0.41235
117.1         1.30415    0.412129
117.2         1.30449      0.4121
117.3         1.30494    0.412166
117.4         1.30554    0.412133
117.5         1.30632     0.41223
117.6         1.30672    0.411913
117.7         1.30698    0.411951
117.8          1.3073    0.411983
117.9         1.30733    0.412036
118           1.30801    0.411854
118.1         1.30826    0.411868
118.2         1.30841    0.411938
118.3         1.30908    0.412195
118.4         1.30946    0.412281
118.5         1.30972    0.412263
118.6            1.31    0.412231
118.7         1.31013    0.412388
118.8         1.31023    0.412361
118.9         1.31032    0.412438
119           1.31057    0.412259
119.1         1.31081    0.412148
119.2         1.31089    0.412275
119.3         1.31132    0.412372
119.4         1.31149     0.41251
119.5         1.31165    0.412401
119.6         1.31191    0.412376
119.7         1.31236    0.412065
119.8         1.31266    0.411906
119.9         1.31335    0.411488
120           1.31356    0.411509
120.1         1.31364     0.41141
120.2         1.31397    0.411622
120.3          1.3142    0.411607
120.4         1.31434    0.411451
120.5         1.31452    0.411391
120.6         1.31472    0.411234
120.7         1.31493    0.411106
120.8         1.31506    0.411251
120.9         1.31521    0.411146
121            1.3158     0.41066
121.1         1.31591    0.410777
121.2         1.31624    0.411199
121.3         1.31676     0.41116
121.4         1.31717    0.410759
121.5         1.31738    0.410699
121.6         1.31779    0.410417
121.7           1.318    0.410456
121.8         1.31851    0.409939
121.9         1.31859    0.409932
122            1.3187    0.409833
122.1         1.31891    0.410073
122.2         1.31956    0.410935
122.3         1.31966    0.411024
122.4         1.31982    0.411075
122.5         1.31994    0.411063
122.6         1.32011    0.411129
122.7          1.3205    0.411335
122.8         1.32087    0.411017
122.9         1.32135    0.411239
123           1.32194     0.41105
123.1         1.32226    0.411024
123.2         1.32255    0.410946
123.3          1.3229    0.410874
123.4         1.32323    0.410588
123.5         1.32337    0.410684
123.6         1.32361    0.410887
123.7         1.32424     0.41074
123.8         1.32444    0.410725
123.9         1.32488    0.410877
124           1.32505    0.410862
124.1         1.32541    0.410585
124.2         1.32561    0.410707
124.3         1.32579    0.410653
124.4         1.32614    0.410677
124.5         1.32667     0.41066
124.6         1.32706    0.410647
124.7         1.32722    0.410721
124.8         1.32741    0.410787
124.9         1.32757    0.410775
125           1.32766     0.41072
125.1         1.32781    0.410737
125.2         1.32827    0.410342
125.3         1.32891     0.40995
125.4         1.32909    0.409995
125.5         1.32954    0.409862
125.6         1.32986    0.409746
125.7         1.33016    0.409963
125.8         1.33024    0.409955
125.9         1.33047    0.410089
126           1.33084    0.410006
126.1         1.33102    0.410106
126.2         1.33138    0.410541
126.3         1.33199    0.410505
126.4         1.33207    0.410497
126.5         1.33272    0.410045
126.6         1.33301    0.410345
126.7         1.33332     0.41025
126.8         1.33392    0.409673
126.9         1.33402    0.409831
127           1.33431    0.410107
127.1         1.33445     0.41008
127.2          1.3348    0.409784
127.3         1.33558    0.409538
127.4         1.33596    0.409413
127.5         1.33635    0.409581
127.6         1.33696    0.409547
127.7         1.33717    0.409527
127.8         1.33743    0.409525
127.9         1.33754    0.409609
128            1.3378    0.409579
128.1         1.33854    0.408904
128.2         1.33894     0.40858
128.3         1.33929    0.408865
128.4         1.33954    0.408941
128.5         1.33968    0.408823
128.6         1.33979    0.408748
128.7         1.33993    0.408849
128.8         1.34095     0.40897
128.9         1.34114    0.409218
129           1.34116    0.409196
129.1         1.34164    0.409154
129.2         1.34193    0.409074
129.3         1.34259    0.408711
129.4         1.34275    0.408819
129.5         1.34289     0.40889
129.6         1.34315    0.408609
129.7         1.34343    0.408562
129.8         1.34442    0.408091
129.9          1.3449    0.407959
130           1.34505    0.408083
130.1         1.34526    0.408204
130.2          1.3456    0.408127
130.3          1.3457    0.408075
130.4         1.34601    0.407949
130.5          1.3462    0.408048
130.6         1.34641    0.408104
130.7         1.34676    0.408162
130.8         1.34715    0.407823
130.9         1.34741     0.40821
131            1.3475    0.408198
131.1         1.34775    0.408218
131.2         1.34816    0.408192
131.3          1.3486    0.407984
131.4         1.34896    0.407934
131.5         1.34909    0.408076
131.6         1.34944    0.408301
131.7         1.34977    0.408346
131.8         1.35002    0.408371
131.9         1.35017    0.408454
132           1.35034    0.408337
132.1         1.35039    0.408418
132.2         1.35129    0.408773
132.3         1.35166     0.40887
132.4         1.35177    0.409001
132.5         1.35201     0.40895
132.6         1.35208    0.408945
132.7         1.35236     0.40866
132.8         1.35258    0.408897
132.9         1.35278    0.409134
133           1.35314    0.409327
133.1         1.35341    0.409176
133.2         1.35409    0.409157
133.3         1.35441    0.409486
133.4         1.35459    0.409479
133.5         1.35517    0.409196
133.6         1.35555    0.409365
133.7         1.35566    0.409354
133.8         1.35579    0.409416
133.9         1.35607    0.409469
134           1.35619    0.409462
134.1         1.35671    0.409528
134.2         1.35704    0.409776
134.3         1.35734    0.409593
134.4         1.35793    0.409654
134.5         1.35799    0.409585
134.6         1.35817    0.409755
134.7         1.35833    0.409921
134.8         1.35897    0.410207
134.9         1.35955    0.410119
135           1.35981    0.410171
135.1         1.36002    0.410242
135.2         1.36032    0.410127
135.3         1.36046    0.410152
135.4         1.36078    0.410058
135.5           1.361    0.409924
135.6         1.36123      0.4099
135.7         1.36163    0.409856
135.8         1.36197    0.409577
135.9         1.36204    0.409571
136           1.36222    0.409591
136.1         1.36236    0.409466
136.2         1.36265    0.409357
136.3         1.36297     0.40974
136.4         1.36326    0.409711
136.5         1.36333    0.409704
136.6         1.36365     0.40967
136.7         1.36376    0.409558
136.8         1.36406    0.409648
136.9         1.36436    0.409766
137           1.36453    0.409662
137.1         1.36493    0.409736
137.2         1.36505    0.409729
137.3         1.36509    0.409727
137.4         1.36532    0.409715
137.5         1.36549    0.409808
137.6          1.3656    0.409905
137.7         1.36577     0.40974
137.8         1.36605    0.409937
137.9         1.36646    0.409486
138           1.36691    0.409284
138.1         1.36701    0.409206
138.2         1.36726     0.40929
138.3         1.36735     0.40928
138.4         1.36765    0.408963
138.5         1.36794    0.408717
138.6         1.36799    0.408715
138.7          1.3681    0.408842
138.8         1.36827    0.408879
138.9         1.36831    0.408871
139           1.36871    0.408845
139.1         1.36883    0.408943
139.2         1.36927    0.408991
139.3         1.36941    0.408846
139.4         1.36968    0.409088
139.5         1.36987    0.408843
139.6          1.3701    0.408855
139.7         1.37027    0.409013
139.8         1.37035    0.408977
139.9          1.3706    0.409185
140            1.3709    0.409399
140.1         1.37113    0.409381
140.2         1.37124    0.409293
140.3          1.3714    0.409333
140.4         1.37218    0.409096
140.5         1.37232    0.409078
140.6         1.37269    0.409168
140.7          1.3731    0.409231
140.8         1.37313    0.409201
140.9         1.37346    0.409185
141           1.37359    0.409174
141.1         1.37382    0.409216
141.2         1.37414    0.408986
141.3         1.37441     0.40904
141.4         1.37477    0.408993
141.5         1.37492    0.408994
141.6         1.37514    0.409141
141.7         1.37521    0.409186
141.8         1.37531    0.409128
141.9         1.37555    0.409316
142           1.37593    0.409603
142.1         1.37626    0.409884
142.2          1.3765     0.40981
142.3         1.37686    0.409867
142.4         1.37724     0.40953
142.5         1.37762    0.409448
142.6         1.37787    0.409515
142.7         1.37802    0.409631
142.8         1.37827    0.409712
142.9          1.3785    0.409561
143           1.37883    0.409225
143.1         1.37919    0.409111
143.2         1.37956    0.408965
143.3         1.38026    0.408862
143.4          1.3807    0.409002
143.5         1.38084    0.408986
143.6         1.38106      0.4091
143.7         1.38135    0.408805
143.8         1.38169     0.40848
143.9         1.38199    0.408514
144           1.38227    0.408472
144.1         1.38241     0.40858
144.2         1.38252    0.408565
144.3         1.38308    0.408864
144.4         1.38335    0.408854
144.5         1.38383    0.408681
144.6         1.38413    0.408501
144.7         1.38451    0.408289
144.8          1.3846    0.408272
144.9         1.38485    0.408499
145            1.3853     0.40872
145.1         1.38539    0.408607
145.2         1.38598    0.408648
145.3         1.38602    0.408646
145.4         1.38608    0.408634
145.5         1.38691    0.408421
145.6          1.3872    0.408757
145.7         1.38744    0.408754
145.8         1.38766    0.408739
145.9         1.38778    0.408804
146           1.38819    0.408842
146.1         1.38837    0.409076
146.2         1.38848    0.409071
146.3         1.38877    0.409269
146.4         1.38906    0.409215
146.5         1.38922     0.40909
146.6         1.38941    0.409087
146.7         1.38957     0.40925
146.8         1.38988    0.409336
146.9         1.39032    0.409612
147           1.39051    0.409597
147.1         1.39079    0.409476
147.2         1.39094    0.409566
147.3         1.39121    0.409553
147.4         1.39137    0.409538
147.5         1.39178    0.409674
147.6         1.39209    0.409693
147.7         1.39263    0.410523
147.8         1.39278    0.410517
147.9         1.39329    0.410323
148           1.39349    0.410546
148.1         1.39353    0.410606
148.2         1.39365    0.410535
148.3         1.39386    0.410534
148.4         1.39387    0.410512
148.5         1.39398    0.410592
148.6         1.39442    0.410673
148.7         1.39455    0.410796
148.8          1.3947    0.410892
148.9         1.39507     0.41087
149            1.3952    0.410913
149.1         1.39536    0.410836
149.2         1.39555    0.410849
149.3         1.39567    0.410968
149.4           1.396    0.410845
149.5         1.39614    0.410973
149.6         1.39627    0.411072
149.7         1.39641    0.411151
149.8         1.39673    0.411253
149.9         1.39685    0.411442
150           1.39721    0.411326
150.1         1.39732    0.411332
150.2         1.39744    0.411397
150.3         1.39758    0.411247
150.4         1.39776    0.411321
150.5         1.39791    0.411291
150.6         1.39809    0.411231
150.7         1.39822    0.411307
150.8          1.3988    0.411924
150.9         1.39898    0.411905
151            1.3992    0.411792
151.1         1.39937    0.411947
151.2         1.39966    0.412395
151.3         1.39984    0.412503
151.4         1.40003    0.412447
151.5         1.40023    0.412466
151.6         1.40047    0.412603
151.7          1.4006    0.412587
151.8         1.40074    0.412664
151.9         1.40088    0.412779
152           1.40106    0.412577
152.1         1.40133    0.412846
152.2         1.40137    0.412844
152.3         1.40179    0.412976
152.4         1.40192    0.413067
152.5          1.4022    0.413286
152.6         1.40277    0.413522
152.7         1.40304    0.413301
152.8         1.40312    0.413246
152.9         1.40325    0.413267
153           1.40352    0.413213
153.1         1.40383    0.413143
153.2         1.40417    0.413092
153.3         1.40456    0.412926
153.4         1.40478    0.413156
153.5         1.40497    0.412991
153.6         1.40499     0.41299
153.7         1.40506    0.412981
153.8         1.40522    0.413082
153.9         1.40543    0.412964
154           1.40602    0.412683
154.1         1.40609    0.412594
154.2         1.40631    0.412707
154.3         1.40682    0.412822
154.4         1.40706    0.412829
154.5         1.40746    0.412823
154.6         1.40764    0.412938
154.7          1.4078    0.412966
154.8         1.40796    0.412951
154.9         1.40826    0.413069
155           1.40842    0.413042
155.1         1.40892     0.41332
155.2         1.40911    0.413137
155.3         1.40932    0.413072
155.4         1.40957    0.412865
155.5         1.40968    0.412845
155.6            1.41    0.412959
155.7         1.41007    0.412943
155.8         1.41075    0.412942
155.9         1.41091    0.412807
156           1.41116    0.412607
156.1         1.41146    0.412771
156.2         1.41164    0.412909
156.3         1.41197    0.412787
156.4          1.4122    0.412746
156.5         1.41248    0.412748
156.6           1.413    0.412824
156.7         1.41311    0.412812
156.8         1.41343    0.412994
156.9         1.41358    0.412974
157           1.41386    0.412941
157.1           1.414    0.412921
157.2          1.4141    0.413047
157.3         1.41417     0.41301
157.4         1.41464    0.413613
157.5         1.41487    0.413499
157.6         1.41502    0.413541
157.7         1.41557     0.41386
157.8         1.41565    0.413857
157.9         1.41598    0.413651
158           1.41612    0.413866
158.1          1.4162    0.413918
158.2         1.41677    0.413439
158.3         1.41698    0.413478
158.4         1.41736    0.413387
158.5         1.41754    0.413467
158.6         1.41758    0.413466
158.7         1.41805    0.413423
158.8          1.4183    0.413435
158.9          1.4185    0.413392
159           1.41869    0.413364
159.1         1.41888    0.413472
159.2         1.41933     0.41385
159.3         1.41945    0.413748
159.4         1.41958    0.413824
159.5         1.41979    0.413828
159.6         1.42008    0.413912
159.7         1.42043    0.414188
159.8         1.42062    0.414273
159.9         1.42088     0.41434
160           1.42096    0.414236
160.1         1.42115    0.414319
160.2         1.42152    0.414382
160.3         1.42174    0.414497
160.4         1.42186    0.414477
160.5          1.4222    0.414815
160.6         1.42298    0.415157
160.7         1.42307    0.415289
160.8         1.42309    0.415264
160.9         1.42335    0.415345
161           1.42358     0.41525
161.1         1.42364    0.415249
161.2         1.42392    0.415387
161.3         1.42408    0.415363
161.4         1.42439    0.415211
161.5         1.42475    0.415166
161.6         1.42496     0.41499
161.7         1.42543    0.414922
161.8          1.4259    0.414624
161.9           1.426    0.414602
162           1.42663    0.415064
162.1         1.42712    0.415097
162.2         1.42761    0.415241
162.3         1.42768    0.415235
162.4         1.42782    0.415344
162.5         1.42808    0.415616
162.6         1.42844    0.415605
162.7         1.42885    0.415299
162.8         1.42909    0.415334
162.9         1.42946    0.415737
163           1.42962    0.415859
163.1         1.42981    0.415819
163.2         1.43002    0.415943
163.3         1.43022    0.415786
163.4         1.43022    0.415786
163.5          1.4305    0.415632
163.6         1.43083    0.415295
163.7         1.43161    0.416019
163.8         1.43182    0.416209
163.9         1.43198     0.41634
164           1.43227    0.416106
164.1         1.43267    0.415931
164.2         1.43288    0.415893
164.3         1.43295    0.416009
164.4         1.43365    0.415828
164.5         1.43405    0.416042
164.6         1.43447    0.416032
164.7         1.43489    0.416087
164.8         1.43503    0.416202
164.9         1.43533    0.416412
165           1.43574    0.416514
165.1         1.43587    0.416716
165.2          1.4361    0.416493
165.3         1.43635     0.41661
165.4         1.43646    0.416546
165.5          1.4366     0.41663
165.6         1.43681    0.416623
165.7          1.4369    0.416601
165.8         1.43704    0.416579
165.9         1.43725    0.416637
166           1.43741    0.416632
166.1         1.43757    0.416747
166.2         1.43798    0.416851
166.3         1.43809    0.416743
166.4         1.43844    0.416965
166.5         1.43866    0.416854
166.6         1.43891    0.416937
166.7         1.43899    0.416927
166.8         1.43914    0.416901
166.9         1.43926     0.41689
167           1.43952    0.416996
167.1         1.43979    0.416867
167.2         1.44028    0.416907
167.3         1.44044    0.416732
167.4         1.44074    0.416617
167.5         1.44099     0.41636
167.6         1.44119    0.416643
167.7         1.44145    0.416578
167.8         1.44157    0.416656
167.9         1.44176    0.416558
168           1.44195    0.416499
168.1         1.44226    0.416699
168.2         1.44241    0.416671
168.3          1.4425    0.416721
168.4         1.44305    0.416498
168.5         1.44332    0.416604
168.6         1.44345    0.416502
168.7         1.44392    0.416409
168.8         1.44396    0.416408
168.9         1.44408    0.416405
169           1.44447    0.416796
169.1         1.44491    0.416392
169.2         1.44509    0.416384
169.3         1.44529    0.416366
169.4         1.44573    0.416456
169.5         1.44623    0.416259
169.6         1.44647    0.416388
169.7         1.44647    0.416388
169.8         1.44697    0.416358
169.9          1.4475     0.41615
170           1.44802    0.416108
170.1         1.44815    0.416107
170.2         1.44834    0.415919
170.3         1.44845     0.41592
170.4         1.44879     0.41583
170.5         1.44948    0.416193
170.6         1.44993    0.416028
170.7         1.45022     0.41612
170.8         1.45076    0.416331
170.9         1.45108    0.416634
171           1.45121    0.416704
171.1          1.4514    0.416762
171.2         1.45165    0.416632
171.3         1.45207    0.416404
171.4         1.45221    0.416545
171.5         1.45244    0.416409
171.6          1.4528    0.416344
171.7         1.45292    0.416386
171.8          1.4531    0.416597
171.9         1.45323    0.416587
172           1.45344    0.416585
172.1         1.45364    0.416645
172.2         1.45415     0.41658
172.3          1.4546    0.417041
172.4         1.45484     0.41726
172.5         1.45513    0.417056
172.6         1.45539    0.417059
172.7         1.45555    0.417197
172.8         1.45588    0.417223
172.9         1.45594    0.417223
173           1.45608    0.417097
173.1         1.45617     0.41724
173.2         1.45622    0.417312
173.3         1.45643    0.417372
173.4         1.45669    0.417739
173.5         1.45721    0.418183
173.6         1.45751    0.418117
173.7         1.45788     0.41812
173.8         1.45806    0.418208
173.9         1.45827    0.418208
174           1.45834    0.418172
174.1         1.45852    0.418155
174.2         1.45862    0.418221
174.3         1.45893    0.417938
174.4          1.4591    0.418047
174.5         1.45922    0.418166
174.6         1.45926    0.418166
174.7         1.45963      0.4181
174.8         1.45986    0.418164
174.9         1.46006    0.418355
175           1.46039    0.418599
175.1         1.46057    0.418624
175.2         1.46077    0.418811
175.3         1.46112    0.418502
175.4         1.46117    0.418501
175.5         1.46131    0.418507
175.6         1.46138    0.418579
175.7         1.46166     0.41847
175.8          1.4624     0.41837
175.9         1.46272    0.418385
176           1.46315    0.418249
176.1         1.46348    0.418489
176.2         1.46361    0.418531
176.3         1.46395    0.418652
176.4         1.46417    0.418492
176.5         1.46437    0.418677
176.6         1.46459    0.418651
176.7         1.46484    0.418526
176.8         1.46496    0.418367
176.9         1.46523    0.418459
177           1.46541    0.418479
177.1         1.46566    0.418532
177.2         1.46623      0.4188
177.3         1.46641    0.418863
177.4         1.46676    0.418827
177.5         1.46693    0.418878
177.6         1.46701    0.418877
177.7         1.46734    0.419014
177.8         1.46768    0.419206
177.9         1.46791    0.419518
178           1.46808    0.419459
178.1          1.4682    0.419545
178.2         1.46837    0.419558
178.3         1.46846    0.419543
178.4         1.46869    0.419532
178.5         1.46884    0.419554
178.6         1.46919    0.419582
178.7         1.46948    0.419703
178.8         1.46965    0.419745
178.9         1.46982    0.419685
179           1.46995    0.419672
179.1         1.47024    0.419825
179.2         1.47043    0.419825
179.3         1.47113     0.41999
179.4         1.47137    0.419995
179.5         1.47161    0.419995
179.6          1.4719    0.420304
179.7         1.47235    0.420478
179.8         1.47265    0.420832
179.9         1.47277    0.420813
180           1.47293    0.420886
180.1         1.47305     0.42086
180.2         1.47346    0.420904
180.3         1.47352    0.420904
180.4         1.47365    0.420994
180.5         1.47387    0.421088
180.6         1.47436    0.420918
180.7         1.47464    0.421139
180.8         1.47471    0.421132
180.9         1.47477    0.421225
181           1.47504    0.421411
181.1         1.47539    0.421564
181.2          1.4756    0.421841
181.3         1.47579    0.421842
181.4         1.47601    0.422026
181.5         1.47608    0.422089
181.6         1.47644    0.421958
181.7         1.47687    0.422033
181.8         1.47707    0.422053
181.9         1.47726    0.422053
182           1.47773    0.422281
182.1         1.47829    0.422521
182.2         1.47842    0.422498
182.3          1.4791    0.423119
182.4         1.47939    0.423318
182.5         1.47957    0.423301
182.6         1.47973    0.423271
182.7         1.48005    0.423192
182.8         1.48033    0.423104
182.9          1.4806    0.423233
183           1.48084    0.423527
183.1         1.48097    0.423613
183.2          1.4811     0.42375
183.3         1.48155    0.423751
183.4         1.48173    0.423938
183.5         1.48179    0.423926
183.6         1.48199    0.424092
183.7          1.4822    0.424202
183.8         1.48239    0.424315
183.9         1.48258    0.424411
184           1.48278    0.424267
184.1         1.48278    0.424267
184.2          1.4829    0.424252
184.3         1.48318    0.424401
184.4         1.48333    0.424402
184.5         1.48369    0.424843
184.6         1.48414     0.42514
184.7         1.48433    0.425291
184.8         1.48452    0.425206
184.9         1.48468    0.425332
185           1.48493    0.425511
185.1          1.4852    0.425387
185.2         1.48558    0.425309
185.3          1.4859     0.42551
185.4         1.48611     0.42554
185.5         1.48633    0.425517
185.6         1.48651     0.42557
185.7         1.48688    0.425614
185.8          1.4869    0.425608
185.9         1.48744    0.425976
186           1.48754    0.425967
186.1         1.48762    0.425897
186.2         1.48766    0.425898
186.3         1.48809    0.426249
186.4         1.48843    0.426322
186.5          1.4887    0.426304
186.6         1.48882    0.426401
186.7         1.48909    0.426401
186.8         1.48965    0.426089
186.9         1.48988    0.425964
187           1.49031    0.425976
187.1         1.49055    0.425826
187.2         1.49105    0.426112
187.3         1.49147     0.42628
187.4         1.49158    0.426321
187.5         1.49207     0.42635
187.6          1.4925    0.426604
187.7         1.49274    0.426495
187.8         1.49277    0.426496
187.9         1.49321    0.426664
188            1.4935    0.426677
188.1         1.49385     0.42666
188.2         1.49394    0.426557
188.3         1.49424    0.426784
188.4         1.49439    0.426926
188.5         1.49504     0.42658
188.6         1.49559    0.426946
188.7          1.4959    0.426822
188.8         1.49602    0.426808
188.9          1.4962     0.42678
189           1.49625    0.426778
189.1         1.49651    0.426734
189.2         1.49673    0.426614
189.3         1.49707    0.426563
189.4         1.49713    0.426664
189.5         1.49791    0.426804
189.6         1.49813    0.426921
189.7         1.49839    0.426987
189.8         1.49883    0.427176
189.9         1.49896    0.427264
190           1.49903    0.427172
190.1         1.49928    0.427189
190.2         1.49948    0.427286
190.3         1.49983    0.427464
190.4         1.49995    0.427531
190.5         1.50014    0.427375
190.6         1.50071    0.427527
190.7         1.50092    0.427628
190.8          1.5011    0.427567
190.9         1.50115    0.427511
191           1.50135    0.427726
191.1         1.50185     0.42751
191.2         1.50193    0.427564
191.3         1.50208    0.427794
191.4         1.50227    0.427955
191.5         1.50258    0.428079
191.6         1.50274    0.427982
191.7         1.50318    0.428134
191.8         1.50355     0.42807
191.9         1.50391    0.428019
192           1.50397    0.428021
192.1         1.50406     0.42801
192.2         1.50441    0.428005
192.3         1.50445    0.427991
192.4         1.50483     0.42812
192.5         1.50499    0.428075
192.6         1.50543    0.428644
192.7         1.50573    0.428862
192.8         1.50608    0.428746
192.9         1.50656    0.428733
193           1.50678    0.428627
193.1         1.50691    0.428632
193.2         1.50711    0.428614
193.3         1.50737    0.428707
193.4         1.50751    0.428698
193.5         1.50762    0.428747
193.6         1.50808    0.428871
193.7         1.50881    0.428782
193.8         1.50913    0.428656
193.9         1.50935    0.428874
194           1.50959     0.42882
194.1          1.5098    0.428829
194.2         1.51027     0.42898
194.3         1.51038    0.429056
194.4         1.51075    0.429246
194.5         1.51088     0.42924
194.6          1.5111    0.429221
194.7         1.51134    0.429196
194.8         1.51168    0.428999
194.9         1.51243    0.428906
195           1.51262    0.428915
195.1         1.51326    0.428871
195.2         1.51333    0.428973
195.3         1.51342    0.429092
195.4         1.51357    0.429032
195.5         1.51374    0.428977
195.6         1.51394    0.429102
195.7         1.51434    0.429124
195.8          1.5148    0.428659
195.9         1.51526    0.428567
196           1.51553    0.428565
196.1         1.51591    0.428746
196.2         1.51627    0.428881
196.3         1.51715     0.42882
196.4         1.51757    0.429064
196.5         1.51779    0.429073
196.6         1.51804    0.428896
196.7         1.51827    0.428747
196.8         1.51872    0.428911
196.9         1.51879    0.428911
197             1.519    0.428972
197.1         1.51903    0.428961
197.2          1.5193    0.429072
197.3          1.5196    0.429109
197.4          1.5199    0.429302
197.5          1.5206    0.429286
197.6         1.52087    0.429384
197.7         1.52114    0.429635
197.8         1.52159      0.4296
197.9         1.52197    0.430034
198            1.5222    0.430164
198.1         1.52246    0.430499
198.2         1.52294    0.430415
198.3           1.523    0.430515
198.4         1.52319     0.43073
198.5         1.52373    0.430678
198.6         1.52383    0.430551
198.7         1.52402    0.430694
198.8         1.52418    0.430651
198.9         1.52421    0.430686
199           1.52451    0.430608
199.1         1.52455    0.430611
199.2          1.5246    0.430614
199.3         1.52493     0.43061
199.4         1.52493     0.43061
199.5         1.52567    0.430806
199.6          1.5258    0.430803
199.7         1.52619    0.430661
199.8         1.52619    0.430661
199.9         1.52685    0.430726
200           1.52722    0.431213
200.1         1.52733    0.431381
200.2         1.52772     0.43137
200.3         1.52801    0.431327
200.4         1.52825    0.431323
200.5         1.52829    0.431309
200.6         1.52848    0.431386
200.7          1.5288    0.431462
200.8         1.52884     0.43145
200.9         1.52899    0.431451
201           1.52926    0.431374
201.1         1.52955    0.431535
201.2         1.52973    0.431441
201.3         1.53032    0.431656
201.4         1.53054    0.431765
201.5         1.53066    0.431609
201.6         1.53111    0.431565
201.7         1.53138    0.431394
201.8         1.53162      0.4313
201.9         1.53181    0.431058
202           1.53223    0.431054
202.1         1.53267    0.431412
202.2         1.53284    0.431567
202.3         1.53304    0.431447
202.4         1.53318     0.43153
202.5         1.53355    0.431742
202.6          1.5338    0.431852
202.7         1.53393    0.431898
202.8         1.53411    0.431964
202.9         1.53439    0.431988
203           1.53489    0.432429
203.1         1.53514    0.432619
203.2         1.53533    0.432635
203.3         1.53546    0.432718
203.4          1.5358    0.432941
203.5         1.53658    0.433147
203.6         1.53661    0.433201
203.7         1.53704    0.433243
203.8         1.53709    0.433178
203.9         1.53719    0.433173
204           1.53735    0.433017
204.1         1.53768    0.432805
204.2         1.53775    0.432802
204.3         1.53801    0.432724
204.4         1.53822    0.432845
204.5         1.53839    0.432772
204.6         1.53855    0.432921
204.7         1.53908    0.433205
204.8         1.53925     0.43332
204.9          1.5395     0.43324
205            1.5397    0.433259
205.1         1.53998    0.433339
205.2          1.5401    0.433318
205.3         1.54013    0.433275
205.4         1.54027    0.433394
205.5         1.54074    0.433296
205.6         1.54113    0.433398
205.7         1.54125    0.433517
205.8         1.54159    0.433441
205.9         1.54165    0.433418
206            1.5424    0.433518
206.1         1.54257    0.433432
206.2         1.54274    0.433321
206.3         1.54342    0.433757
206.4         1.54343    0.433753
206.5         1.54433    0.433741
206.6         1.54497    0.434392
206.7         1.54526    0.434623
206.8         1.54545    0.434673
206.9         1.54552     0.43462
207           1.54678    0.434643
207.1         1.54683    0.434648
207.2         1.54748    0.434887
207.3         1.54763    0.435013
207.4         1.54797    0.434987
207.5          1.5483    0.435202
207.6          1.5483    0.435202
207.7         1.54854    0.435284
207.8         1.54871    0.435198
207.9         1.54897     0.43497
208           1.54903     0.43507
208.1         1.54919    0.435216
208.2         1.54937    0.435341
208.3         1.54988     0.43547
208.4         1.55003    0.435558
208.5         1.55038    0.435834
208.6         1.55059    0.435743
208.7         1.55102     0.43617
208.8         1.55136    0.436232
208.9         1.55152    0.436214
209           1.55183    0.436164
209.1         1.55216    0.436554
209.2         1.55223    0.436562
209.3         1.55244    0.436473
209.4         1.55247    0.436459
209.5         1.55269    0.436567
209.6         1.55283    0.436717
209.7         1.55302    0.436708
209.8         1.55343    0.436435
209.9         1.55359    0.436384
210           1.55365    0.436361
210.1         1.55388    0.436336
210.2         1.55404    0.436177
210.3         1.55428     0.43646
210.4         1.55428     0.43646
210.5         1.55449    0.436539
210.6         1.55483    0.436527
210.7         1.55493    0.436541
210.8         1.55516    0.436607
210.9         1.55525    0.436573
211           1.55544     0.43646
211.1         1.55562    0.436511
211.2         1.55565    0.436498
211.3         1.55595    0.436631
211.4          1.5563    0.436657
211.5          1.5566    0.436555
211.6         1.55688    0.436485
211.7         1.55714    0.436535
211.8         1.55717    0.436525
211.9         1.55735    0.436679
212           1.55756    0.436688
212.1         1.55757    0.436666
212.2         1.55772    0.436625
212.3         1.55817    0.436798
212.4         1.55839    0.437131
212.5         1.55865     0.43713
212.6         1.55896    0.437069
212.7         1.55908    0.437005
212.8         1.55925    0.436987
212.9         1.55932    0.436988
213           1.55974    0.436792
213.1         1.55991     0.43663
213.2         1.56022    0.436658
213.3         1.56048    0.436889
213.4         1.56091    0.436706
213.5         1.56126    0.436554
213.6         1.56151    0.436635
213.7         1.56167    0.436774
213.8          1.5618    0.436727
213.9          1.5618    0.436727
214           1.56221     0.43673
214.1          1.5625     0.43693
214.2         1.56262    0.437017
214.3         1.56288     0.43704
214.4         1.56315    0.437087
214.5          1.5637    0.436818
214.6         1.56415    0.437362
214.7         1.56451    0.437501
214.8         1.56478    0.437649
214.9         1.56495    0.437704
215           1.56504     0.43785
215.1         1.56556    0.437979
215.2         1.56591    0.438133
215.3         1.56597     0.43823
215.4          1.5663    0.438475
215.5         1.56646    0.438419
215.6         1.56661    0.438319
215.7          1.5668    0.438533
215.8         1.56722    0.438632
215.9         1.56739    0.438717
216           1.56757    0.438695
216.1         1.56761     0.43868
216.2         1.56786    0.438553
216.3          1.5681    0.438664
216.4         1.56832    0.438713
216.5          1.5685    0.438688
216.6         1.56871    0.438669
216.7         1.56873      0.4387
216.8         1.56884      0.4388
216.9         1.56936    0.439148
217           1.56947    0.439142
217.1         1.56966     0.43923
217.2         1.57024     0.43914
217.3         1.57046    0.439409
217.4         1.57055    0.439377
217.5         1.57084    0.439593
217.6         1.57121    0.440051
217.7         1.57138    0.439958
217.8         1.57155    0.439974
217.9         1.57173    0.439878
218           1.57184    0.439892
218.1         1.57196    0.439976
218.2         1.57234    0.439799
218.3         1.57267    0.440265
218.4         1.57295    0.440139
218.5         1.57331    0.440259
218.6          1.5735    0.440547
218.7         1.57373     0.44053
218.8         1.57393    0.440578
218.9         1.57397    0.440563
219           1.57423    0.440642
219.1         1.57489    0.441643
219.2         1.57517    0.441741
219.3         1.57533    0.441927
219.4         1.57546    0.441882
219.5         1.57595    0.442029
219.6         1.57639    0.441978
219.7         1.57691    0.442484
219.8         1.57709    0.442507
219.9         1.57721    0.442629
220           1.57731    0.442607
220.1         1.57738    0.442652
220.2         1.57743     0.44272
220.3         1.57799    0.442806
220.4         1.57831    0.442613
220.5         1.57838    0.442523
220.6         1.57852    0.442466
220.7         1.57856    0.442451
220.8         1.57866    0.442601
220.9         1.57903    0.442758
221           1.57922    0.442894
221.1         1.57936    0.442725
221.2         1.57955    0.442731
221.3          1.5796    0.442713
221.4         1.58002    0.442512
221.5         1.58046    0.442586
221.6         1.58067    0.442464
221.7          1.5808    0.442569
221.8         1.58089     0.44256
221.9         1.58111    0.442571
222           1.58137    0.442511
222.1         1.58158     0.44252
222.2         1.58194    0.442382
222.3         1.58212    0.442645
222.4         1.58238    0.442654
222.5         1.58246    0.442716
222.6         1.58267    0.442705
222.7         1.58284    0.442815
222.8         1.58333    0.442483
222.9          1.5836    0.442495
223           1.58388    0.442242
223.1         1.58402    0.442412
223.2         1.58415    0.442429
223.3         1.58487     0.44247
223.4         1.58557    0.442519
223.5         1.58565    0.442591
223.6         1.58577    0.442607
223.7         1.58587    0.442638
223.8         1.58621    0.442875
223.9         1.58629    0.442879
224           1.58643     0.44281
224.1         1.58681    0.443031
224.2         1.58702    0.442953
224.3         1.58713    0.443118
224.4         1.58721    0.443129
224.5         1.58759    0.443009
224.6         1.58803    0.443225
224.7         1.58824    0.443308
224.8         1.58826    0.443298
224.9         1.58856    0.443243
225           1.58875    0.443139
225.1         1.58913    0.443503
225.2         1.58923    0.443647
225.3         1.58955    0.443948
225.4         1.58956    0.443944
225.5         1.59014    0.443488
225.6         1.59025    0.443588
225.7          1.5906    0.443554
225.8           1.591    0.443965
225.9         1.59113    0.443946
226           1.59148    0.443911
226.1         1.59175    0.443833
226.2         1.59188    0.443832
226.3         1.59196    0.443843
226.4         1.59216    0.444134
226.5         1.59233    0.444189
226.6         1.59261    0.444082
226.7         1.59273    0.444196
226.8          1.5928    0.444203
226.9         1.59329    0.444278
227           1.59368    0.444459
227.1         1.59383    0.444439
227.2         1.59408    0.444437
227.3         1.59423    0.444604
227.4         1.59445    0.444872
227.5         1.59464       0.445
227.6         1.59479     0.44513
227.7           1.595    0.444908
227.8         1.59532    0.445165
227.9         1.59543     0.44511
228           1.59557    0.445228
228.1          1.5958    0.445273
228.2         1.59582    0.445264
228.3         1.59606    0.445365
228.4         1.59628    0.445224
228.5         1.59647      0.4451
228.6         1.59656    0.445159
228.7         1.59674    0.445092
228.8         1.59698    0.444795
228.9         1.59732    0.445252
229           1.59746    0.445217
229.1         1.59764    0.445407
229.2         1.59795    0.445113
229.3         1.59826    0.445068
229.4         1.59868    0.445083
229.5         1.59911     0.44534
229.6         1.59966    0.445926
229.7         1.59985    0.445981
229.8             1.6    0.446037
229.9         1.60011    0.446109
230           1.60022    0.446105
230.1          1.6005    0.446112
230.2         1.60093    0.446541
230.3         1.60111    0.446468
230.4         1.60128    0.446491
230.5         1.60176    0.446759
230.6         1.60176    0.446759
230.7         1.60179    0.446748
230.8         1.60203    0.446746
230.9         1.60209    0.446737
231           1.60219     0.44677
231.1         1.60265     0.44643
231.2         1.60278     0.44657
231.3           1.603    0.446641
231.4         1.60317    0.446784
231.5         1.60328    0.446721
231.6         1.60365    0.447081
231.7         1.60372     0.44707
231.8         1.60376    0.447077
231.9         1.60392    0.447217
232           1.60415    0.447188
232.1         1.60429    0.447317
232.2         1.60465    0.447637
232.3         1.60477     0.44769
232.4          1.6051    0.447729
232.5         1.60537    0.447706
232.6         1.60564    0.447696
232.7         1.60571    0.447668
232.8         1.60611    0.448096
232.9         1.60618     0.44807
233           1.60655     0.44829
233.1         1.60665    0.448265
233.2         1.60685    0.448398
233.3         1.60687     0.44837
233.4         1.60693    0.448344
233.5         1.60706    0.448542
233.6         1.60715    0.448525
233.7         1.60756    0.448665
233.8         1.60764    0.448645
233.9         1.60782    0.448775
234           1.60813    0.448695
234.1         1.60817    0.448677
234.2         1.60846    0.448807
234.3         1.60891    0.448547
234.4         1.60899    0.448532
234.5         1.60913    0.448537
234.6         1.60922    0.448606
234.7         1.60928    0.448614
234.8         1.60959    0.448666
234.9         1.61018    0.448784
235           1.61078    0.448484
235.1         1.61088    0.448398
235.2         1.61093    0.448346
235.3         1.61104     0.44828
235.4         1.61133    0.448311
235.5         1.61159    0.448471
235.6         1.61159    0.448471
235.7         1.61168    0.448552
235.8         1.61198    0.448352
235.9         1.61221    0.448448
236           1.61265    0.448446
236.1          1.6128     0.44855
236.2         1.61307    0.448558
236.3         1.61327    0.448692
236.4         1.61367    0.448782
236.5         1.61375    0.448861
236.6         1.61393    0.448887
236.7         1.61437    0.448905
236.8         1.61492    0.448798
236.9           1.615    0.448828
237           1.61522    0.448986
237.1         1.61565    0.449107
237.2         1.61589    0.449038
237.3          1.6161    0.448948
237.4         1.61644    0.449068
237.5         1.61681    0.448854
237.6         1.61681    0.448854
237.7         1.61698     0.44865
237.8         1.61727    0.448783
237.9         1.61742    0.448682
238           1.61779    0.448768
238.1         1.61782    0.448753
238.2          1.6181    0.448883
238.3         1.61819    0.448778
238.4         1.61844    0.449143
238.5          1.6187     0.44947
238.6         1.61896    0.449744
238.7          1.6191    0.449765
238.8         1.61938    0.449991
238.9         1.61941    0.450009
239           1.61958    0.449876
239.1         1.61968     0.44993
239.2          1.6198    0.449894
239.3            1.62    0.449992
239.4         1.62019    0.449869
239.5         1.62055    0.449807
239.6         1.62097    0.449856
239.7         1.62113     0.45001
239.8          1.6214    0.450253
239.9         1.62154    0.450245
240           1.62181     0.45034
240.1         1.62207    0.450222
240.2         1.62235    0.450168
240.3         1.62244    0.450277
240.4         1.62257    0.450302
240.5         1.62305    0.450213
240.6         1.62318     0.45014
240.7         1.62339    0.450097
240.8         1.62363    0.449915
240.9         1.62369    0.449949
241           1.62389     0.44987
241.1         1.62398    0.449881
241.2         1.62411    0.449743
241.3         1.62411    0.449743
241.4         1.62422    0.449689
241.5         1.62433    0.449801
241.6         1.62447    0.449915
241.7         1.62469    0.449779
241.8         1.62493    0.450056
241.9         1.62517    0.450151
242           1.62534    0.450291
242.1         1.62582    0.450393
242.2         1.62629    0.450471
242.3         1.62673    0.450222
242.4         1.62685    0.450272
242.5         1.62716    0.450402
242.6         1.62744    0.450487
242.7         1.62775    0.450417
242.8         1.62791     0.45058
242.9         1.62815    0.450893
243           1.62831    0.450975
243.1         1.62876    0.450969
243.2          1.6293    0.450955
243.3         1.62968     0.45117
243.4         1.62985    0.451135
243.5         1.62988     0.45112
243.6         1.63014    0.451445
243.7         1.63029     0.45146
243.8         1.63035    0.451456
243.9         1.63063    0.451612
244           1.63081    0.451771
244.1         1.63088    0.451777
244.2         1.63095    0.451797
244.3         1.63118       0.452
244.4         1.63134    0.451905
244.5         1.63141    0.451919
244.6         1.63154    0.451932
244.7         1.63201    0.451711
244.8         1.63255    0.451555
244.9         1.63285     0.45194
245           1.63339    0.451511
245.1         1.63364    0.451587
245.2         1.63396    0.451848
245.3         1.63409    0.451835
245.4         1.63429    0.451997
245.5         1.63465    0.452211
245.6         1.63481    0.452172
245.7         1.63495    0.452143
245.8          1.6353     0.45224
245.9         1.63535    0.452219
246            1.6357    0.452033
246.1         1.63579    0.452022
246.2         1.63597    0.452038
246.3         1.63629    0.452347
246.4         1.63659    0.452185
246.5          1.6368    0.452159
246.6         1.63718    0.451979
246.7         1.63748    0.452198
246.8          1.6377    0.452234
246.9         1.63813    0.452568
247           1.63855    0.452617
247.1         1.63867    0.452691
247.2         1.63893    0.452609
247.3         1.63922    0.452946
247.4         1.63929    0.452957
247.5         1.63948    0.452877
247.6         1.63957    0.452939
247.7         1.63979    0.452751
247.8         1.64024    0.452727
247.9         1.64037     0.45277
248            1.6405    0.452742
248.1         1.64065     0.45286
248.2          1.6409    0.453095
248.3         1.64116    0.453281
248.4         1.64136      0.4532
248.5          1.6415    0.453107
248.6         1.64168    0.453149
248.7         1.64214    0.453171
248.8         1.64254    0.452992
248.9         1.64258    0.453024
249           1.64286    0.453109
249.1         1.64301    0.453238
249.2         1.64306    0.453246
249.3         1.64308    0.453245
249.4         1.64316    0.453165
249.5         1.64351    0.453234
249.6         1.64382    0.453328
249.7         1.64408    0.453404
249.8          1.6445    0.453444
249.9         1.64461    0.453338
250           1.64493    0.453217
250.1         1.64498    0.453226
250.2         1.64561    0.453282
250.3          1.6457    0.453268
250.4         1.64581    0.453287
250.5         1.64586     0.45337
250.6         1.64607    0.453392
250.7         1.64647    0.453644
250.8         1.64658    0.453503
250.9         1.64682    0.453466
251            1.6471    0.453382
251.1         1.64735    0.453604
251.2         1.64766    0.453577
251.3         1.64781    0.453408
251.4         1.64796    0.453239
251.5         1.64821    0.453222
251.6         1.64824    0.453211
251.7         1.64843    0.453333
251.8         1.64868    0.453175
251.9         1.64892    0.453238
252           1.64909    0.453267
252.1          1.6493    0.453266
252.2         1.64934    0.453246
252.3          1.6497    0.453342
252.4         1.64985    0.453276
252.5         1.65017    0.453757
252.6         1.65035    0.453872
252.7         1.65042     0.45397
252.8         1.65076    0.453788
252.9         1.65101    0.453831
253           1.65129    0.453789
253.1         1.65169    0.453632
253.2         1.65194    0.453794
253.3         1.65223    0.453949
253.4         1.65233    0.454026
253.5         1.65282    0.453528
253.6         1.65303     0.45356
253.7          1.6533    0.453926
253.8         1.65364    0.453726
253.9         1.65391    0.453595
254           1.65406     0.45369
254.1         1.65463    0.453722
254.2         1.65503    0.453468
254.3         1.65513    0.453421
254.4          1.6554    0.453295
254.5         1.65563    0.453376
254.6          1.6557    0.453456
254.7         1.65616    0.453798
254.8         1.65636    0.453775
254.9          1.6567    0.453525
255           1.65691    0.453414
255.1         1.65717    0.453442
255.2         1.65733     0.45343
255.3         1.65763    0.453482
255.4         1.65785    0.453623
255.5         1.65845    0.454023
255.6         1.65868    0.453901
255.7         1.65881    0.453889
255.8         1.65896    0.453964
255.9         1.65896    0.453964
256           1.65911    0.454093
256.1         1.65918    0.454007
256.2         1.65942    0.454128
256.3          1.6596    0.454053
256.4          1.6599    0.454234
256.5            1.66    0.454241
256.6         1.66027    0.453956
256.7         1.66036    0.454082
256.8         1.66066    0.454126
256.9         1.66088    0.453969
257           1.66131    0.453818
257.1         1.66154    0.453675
257.2         1.66166    0.453853
257.3         1.66176    0.453837
257.4         1.66192    0.453822
257.5         1.66209    0.453834
257.6         1.66224    0.453858
257.7          1.6624     0.45386
257.8         1.66254    0.453773
257.9         1.66276    0.453779
258           1.66292    0.453814
258.1          1.6633    0.454025
258.2         1.66361    0.454429
258.3         1.66386    0.454498
258.4         1.66412    0.454285
258.5         1.66439    0.454193
258.6         1.66478    0.454445
258.7         1.66565    0.454213
258.8         1.66587    0.454318
258.9         1.66595    0.454327
259           1.66622    0.454268
259.1          1.6667    0.454563
259.2         1.66679     0.45463
259.3           1.667    0.454866
259.4         1.66714    0.454816
259.5          1.6676    0.455103
259.6         1.66812    0.455063
259.7         1.66831    0.455139
259.8         1.66837     0.45515
259.9         1.66853     0.45507
260            1.6686    0.455101
260.1         1.66912    0.454561
260.2         1.66929    0.454511
260.3         1.66958    0.454804
260.4         1.66979    0.454768
260.5            1.67    0.454872
260.6         1.67027    0.454771
260.7         1.67042    0.454679
260.8         1.67052    0.454795
260.9         1.67064    0.454909
261           1.67092    0.455149
261.1         1.67145    0.455153
261.2         1.67173     0.45551
261.3         1.67206     0.45572
261.4         1.67254    0.455747
261.5         1.67256    0.455731
261.6          1.6727    0.455948
261.7         1.67292    0.455803
261.8         1.67309    0.455697
261.9         1.67355    0.455611
262           1.67378    0.455619
262.1         1.67391    0.455492
262.2         1.67391    0.455492
262.3         1.67419    0.455515
262.4         1.67449    0.455532
262.5         1.67458    0.455589
262.6         1.67473    0.455624
262.7         1.67496    0.455473
262.8         1.67506    0.455516
262.9         1.67551    0.455533
263           1.67562    0.455512
263.1         1.67586    0.455635
263.2         1.67596    0.455521
263.3          1.6764    0.455886
263.4         1.67648    0.455899
263.5          1.6766     0.45586
263.6         1.67692     0.45611
263.7         1.67715     0.45635
263.8         1.67723    0.456474
263.9         1.67732    0.456603
264           1.67757     0.45676
264.1         1.67788    0.456928
264.2         1.67815    0.456978
264.3         1.67822    0.457003
264.4         1.67832    0.456982
264.5         1.67853    0.456909
264.6         1.67878     0.45698
264.7         1.67898    0.456993
264.8         1.67926    0.457066
264.9         1.67947    0.457066
265           1.67984    0.456815
265.1         1.68004    0.456964
265.2          1.6801    0.457046
265.3         1.68036    0.457122
265.4          1.6805    0.456968
265.5         1.68056    0.456977
265.6         1.68069    0.457069
265.7         1.68073    0.457113
265.8         1.68089    0.457197
265.9         1.68115    0.457127
266           1.68128    0.457232
266.1         1.68148    0.457336
266.2         1.68157    0.457316
266.3          1.6819    0.457263
266.4         1.68215    0.457372
266.5         1.68236    0.457448
266.6         1.68244    0.457461
266.7          1.6827    0.457441
266.8         1.68288    0.457348
266.9         1.68304    0.457357
267           1.68317     0.45732
267.1         1.68325    0.457393
267.2          1.6835    0.457563
267.3         1.68358    0.457567
267.4         1.68368    0.457602
267.5         1.68385    0.457617
267.6         1.68393    0.457637
267.7         1.68408    0.457719
267.8         1.68417    0.457784
267.9         1.68436    0.457698
268           1.68465    0.457652
268.1         1.68473    0.457613
268.2           1.685    0.457561
268.3         1.68526    0.457681
268.4         1.68543    0.457653
268.5         1.68558    0.457503
268.6         1.68575    0.457644
268.7         1.68593    0.457532
268.8          1.6861    0.457395
268.9         1.68627    0.457463
269           1.68658    0.457569
269.1         1.68665     0.45758
269.2         1.68734    0.457797
269.3         1.68743     0.45779
269.4         1.68771    0.457904
269.5         1.68782    0.457975
269.6         1.68798    0.458096
269.7         1.68826    0.457852
269.8         1.68835     0.45792
269.9          1.6885    0.458012
270           1.68866    0.457908
270.1           1.689    0.457618
270.2         1.68918    0.457597
270.3         1.68946     0.45738
270.4         1.68953    0.457403
270.5         1.68955    0.457432
270.6         1.68975    0.457528
270.7         1.68981     0.45746
270.8         1.68989    0.457508
270.9         1.69007    0.457332
271           1.69023     0.45721
271.1         1.69036     0.45728
271.2          1.6905    0.457227
271.3         1.69059    0.457297
271.4         1.69095    0.457287
271.5         1.69098    0.457332
271.6         1.69107    0.457403
271.7         1.69126    0.457463
271.8         1.69133    0.457431
271.9         1.69161    0.457517
272           1.69182    0.457602
272.1         1.69195    0.457542
272.2         1.69221    0.457516
272.3         1.69263    0.457972
272.4         1.69277    0.457874
272.5         1.69313    0.457517
272.6         1.69326     0.45736
272.7         1.69331    0.457444
272.8         1.69352    0.457238
272.9         1.69359    0.457238
273           1.69387    0.457197
273.1         1.69387    0.457197
273.2          1.6942    0.457221
273.3         1.69443    0.457142
273.4         1.69479    0.457109
273.5         1.69488    0.457029
273.6         1.69539    0.456932
273.7         1.69539    0.456932
273.8         1.69567    0.457029
273.9         1.69608    0.457574
274           1.69616    0.457474
274.1         1.69624    0.457389
274.2         1.69658     0.45723
274.3         1.69672    0.457086
274.4         1.69683    0.457158
274.5         1.69704    0.457063
274.6         1.69752    0.456727
274.7         1.69769     0.45699
274.8         1.69779    0.456942
274.9         1.69792    0.456863
275           1.69809    0.456905
275.1         1.69809      0.4569
275.2         1.69825    0.456868
275.3         1.69825    0.456868
275.4         1.69853    0.456561
275.5         1.69864    0.456429
275.6         1.69888    0.456499
275.7         1.69909    0.456532
275.8         1.69909    0.456532
275.9         1.69923    0.456475
276           1.69961    0.456939
276.1         1.69961    0.456939
276.2         1.69977    0.456937
276.3         1.69993     0.45694
276.4         1.70001    0.456952
276.5          1.7001    0.456955
276.6         1.70029    0.456974
276.7         1.70044    0.456929
276.8         1.70063    0.456997
276.9          1.7008    0.456832
277           1.70093    0.456708
277.1         1.70117      0.4567
277.2         1.70121    0.456682
277.3         1.70128    0.456751
277.4         1.70155    0.456832
277.5         1.70182    0.457044
277.6           1.702    0.457144
277.7         1.70216    0.457157
277.8         1.70238    0.457051
277.9          1.7026    0.457398
278           1.70266    0.457484
278.1         1.70292    0.457336
278.2         1.70311     0.45748
278.3         1.70337    0.457559
278.4         1.70358    0.457708
278.5         1.70383    0.457825
278.6         1.70403    0.457755
278.7         1.70426    0.457738
278.8         1.70442    0.457839
278.9         1.70478    0.457625
279           1.70488    0.457654
279.1         1.70495    0.457699
279.2         1.70522    0.457737
279.3         1.70543    0.457887
279.4         1.70595      0.4586
279.5         1.70602    0.458678
279.6         1.70632    0.458641
279.7         1.70703    0.459146
279.8         1.70738    0.459097
279.9         1.70751      0.4592
280           1.70772    0.459029
280.1         1.70797    0.459102
280.2          1.7084    0.458952
280.3         1.70862     0.45882
280.4           1.709    0.458753
280.5          1.7092    0.458627
280.6         1.70927    0.458629
280.7         1.70943    0.458655
280.8         1.70947    0.458662
280.9         1.70965     0.45864
281           1.70974    0.458563
281.1         1.71011    0.458361
281.2         1.71025    0.458375
281.3         1.71046    0.458249
281.4         1.71137    0.459329
281.5         1.71144     0.45944
281.6         1.71156    0.459301
281.7         1.71195    0.459367
281.8         1.71212    0.459359
281.9         1.71231    0.459333
282           1.71277    0.459073
282.1           1.713    0.459026
282.2         1.71329    0.459015
282.3         1.71335    0.458988
282.4         1.71359    0.458823
282.5         1.71377    0.458836
282.6         1.71396    0.458855
282.7         1.71425    0.459094
282.8         1.71467    0.459414
282.9         1.71476    0.459302
283           1.71495    0.459404
283.1         1.71526    0.459448
283.2          1.7154    0.459439
283.3         1.71601    0.459443
283.4         1.71608    0.459436
283.5         1.71642      0.4594
283.6         1.71729    0.458746
283.7         1.71764    0.458857
283.8         1.71795    0.458788
283.9         1.71813    0.458671
284           1.71834    0.458739
284.1         1.71862    0.458697
284.2         1.71876    0.458785
284.3         1.71892    0.458669
284.4         1.71912    0.458755
284.5         1.71942    0.458906
284.6         1.71958    0.458755
284.7          1.7203    0.458282
284.8         1.72052    0.458196
284.9         1.72073    0.458179
285           1.72106    0.458177
285.1          1.7213    0.458139
285.2         1.72136    0.458106
285.3          1.7215    0.458238
285.4         1.72165    0.458084
285.5         1.72177    0.458141
285.6         1.72178    0.458137
285.7         1.72198    0.458052
285.8         1.72208    0.458068
285.9         1.72221    0.458091
286           1.72224    0.458073
286.1         1.72251    0.457963
286.2         1.72281    0.457647
286.3         1.72296     0.45774
286.4         1.72325     0.45774
286.5         1.72344    0.458032
286.6         1.72365    0.457873
286.7         1.72407    0.457471
286.8         1.72429    0.457393
286.9         1.72447    0.457499
287           1.72465    0.457496
287.1         1.72478    0.457453
287.2         1.72496    0.457414
287.3         1.72523    0.457308
287.4         1.72554    0.457215
287.5         1.72578     0.45704
287.6         1.72589    0.456991
287.7         1.72597     0.45705
287.8         1.72598    0.457042
287.9         1.72602    0.457081
288           1.72618    0.456952
288.1         1.72627    0.456947
288.2         1.72653    0.456768
288.3         1.72679    0.456873
288.4         1.72696    0.457064
288.5         1.72734    0.456746
288.6         1.72734    0.456746
288.7         1.72775    0.456631
288.8         1.72804    0.456639
288.9         1.72818    0.456608
289           1.72825    0.456619
289.1         1.72843    0.456605
289.2          1.7285    0.456564
289.3         1.72867    0.456644
289.4          1.7288    0.456645
289.5         1.72956    0.456981
289.6         1.72985    0.457099
289.7         1.72991    0.457191
289.8         1.73036    0.457119
289.9         1.73052    0.457113
290           1.73068     0.45718
290.1          1.7308    0.457118
290.2         1.73111    0.457207
290.3         1.73141    0.457123
290.4          1.7315    0.457145
290.5         1.73153    0.457127
290.6         1.73166    0.457202
290.7         1.73173    0.457194
290.8         1.73199    0.457249
290.9          1.7321    0.457379
291           1.73226    0.457422
291.1         1.73239    0.457411
291.2         1.73262    0.457397
291.3         1.73274    0.457388
291.4         1.73289    0.457569
291.5         1.73292    0.457527
291.6         1.73302    0.457489
291.7         1.73315    0.457509
291.8         1.73333    0.457553
291.9          1.7335    0.457637
292           1.73355    0.457577
292.1         1.73372    0.457453
292.2         1.73409    0.457391
292.3         1.73416    0.457359
292.4         1.73457    0.457455
292.5         1.73485    0.457407
292.6         1.73498    0.457559
292.7         1.73532    0.457927
292.8         1.73554    0.457811
292.9         1.73554    0.457811
293           1.73604    0.457623
293.1         1.73633    0.457339
293.2         1.73647    0.457472
293.3         1.73656    0.457473
293.4         1.73699    0.457557
293.5         1.73709    0.457672
293.6         1.73717    0.457619
293.7         1.73733    0.457541
293.8         1.73741    0.457463
293.9         1.73777    0.457491
294           1.73784     0.45753
294.1           1.738    0.457529
294.2         1.73826     0.45769
294.3         1.73833    0.457679
294.4         1.73848    0.457867
294.5         1.73856    0.457831
294.6         1.73869    0.457896
294.7         1.73889    0.457783
294.8         1.73893    0.457839
294.9         1.73923    0.458305
295           1.73942    0.458346
295.1         1.73967    0.458331
295.2         1.73969    0.458374
295.3         1.73999    0.458531
295.4          1.7402    0.458564
295.5         1.74054    0.458283
295.6         1.74087    0.458309
295.7         1.74113    0.458261
295.8         1.74126    0.458251
295.9         1.74132    0.458249
296           1.74158     0.45826
296.1         1.74187    0.458265
296.2          1.7419    0.458224
296.3         1.74203    0.458181
296.4         1.74228    0.457985
296.5         1.74247    0.457846
296.6         1.74261    0.457922
296.7         1.74275    0.458091
296.8         1.74288    0.457971
296.9         1.74292     0.45803
297           1.74328    0.457713
297.1          1.7438    0.457716
297.2         1.74447    0.457884
297.3          1.7449    0.458099
297.4         1.74496    0.458108
297.5         1.74519    0.457871
297.6         1.74539    0.457985
297.7         1.74609    0.457861
297.8         1.74626    0.457965
297.9         1.74641    0.458151
298           1.74683    0.457921
298.1         1.74697    0.457896
298.2         1.74732    0.457707
298.3         1.74753    0.457567
298.4         1.74804    0.457066
298.5         1.74842    0.456785
298.6         1.74848    0.456858
298.7         1.74856    0.456982
298.8         1.74872    0.456886
298.9         1.74899    0.456837
299           1.74941    0.457164
299.1         1.74946    0.457171
299.2         1.74955     0.45716
299.3         1.74968    0.457008
299.4         1.74999    0.456723
299.5         1.75009    0.456715
299.6         1.75022    0.456795
299.7         1.75037    0.456623
299.8         1.75055    0.456609
299.9         1.75076    0.456608
300           1.75092    0.456498
300.1         1.75112    0.456426
300.2         1.75143    0.456325
300.3         1.75153    0.456479
300.4         1.75159    0.456411
300.5         1.75165     0.45642
300.6         1.75239    0.457246
300.7         1.75244    0.457183
300.8         1.75287    0.457369
300.9          1.7533    0.457658
301           1.75381     0.45759
301.1         1.75381     0.45759
301.2         1.75406    0.457357
301.3         1.75411    0.457399
301.4         1.75417    0.457367
301.5         1.75426    0.457259
301.6         1.75436     0.45721
301.7         1.75471    0.457083
301.8         1.75484    0.457069
301.9         1.75495      0.4571
302           1.75505    0.457017
302.1         1.75516    0.457047
302.2         1.75525    0.457039
302.3         1.75545    0.457117
302.4         1.75557    0.457054
302.5         1.75603     0.45686
302.6         1.75627    0.456695
302.7         1.75652    0.456616
302.8         1.75678    0.456718
302.9         1.75697    0.456768
303           1.75702    0.456776
303.1         1.75734     0.45658
303.2         1.75808    0.455918
303.3         1.75836    0.455769
303.4         1.75852    0.455667
303.5         1.75876    0.455705
303.6         1.75926    0.456031
303.7         1.75958    0.456376
303.8         1.75961    0.456382
303.9         1.75975     0.45647
304           1.75986    0.456334
304.1          1.7603    0.455882
304.2         1.76055    0.455711
304.3          1.7607    0.455667
304.4         1.76097    0.455576
304.5         1.76098    0.455584
304.6         1.76135    0.455714
304.7         1.76152    0.455824
304.8         1.76179    0.455877
304.9         1.76259    0.456623
305           1.76315    0.456618
305.1         1.76337    0.456512
305.2          1.7636    0.456466
305.3         1.76365    0.456413
305.4         1.76379    0.456451
305.5         1.76403     0.45638
305.6         1.76429    0.456102
305.7         1.76479    0.456471
305.8         1.76514    0.456319
305.9         1.76551    0.456216
306           1.76572    0.456349
306.1         1.76606    0.456416
306.2         1.76612    0.456508
306.3         1.76643    0.456924
306.4         1.76652    0.456815
306.5         1.76661    0.456773
306.6         1.76696    0.457009
306.7         1.76718    0.457108
306.8         1.76731     0.45697
306.9         1.76769    0.456801
307           1.76776    0.456838
307.1         1.76809    0.456969
307.2         1.76841     0.45665
307.3         1.76892    0.456115
307.4         1.76924    0.456396
307.5         1.76972    0.456601
307.6         1.76996    0.456689
307.7         1.77009    0.456823
307.8         1.77026    0.456726
307.9         1.77054    0.456937
308           1.77072    0.456956
308.1         1.77121    0.457242
308.2         1.77143    0.457082
308.3         1.77173    0.457553
308.4          1.7719    0.457501
308.5          1.7721    0.457399
308.6         1.77232    0.457399
308.7         1.77279    0.457308
308.8         1.77317    0.456964
308.9         1.77355    0.457103
309           1.77369    0.457011
309.1         1.77373     0.45707
309.2         1.77407    0.457123
309.3         1.77441    0.456957
309.4         1.77465    0.456983
309.5         1.77497    0.456815
309.6         1.77514    0.456892
309.7         1.77536    0.456851
309.8         1.77576    0.456704
309.9         1.77605    0.456652
310           1.77629    0.456749
310.1          1.7766    0.457031
310.2         1.77686    0.456869
310.3         1.77698    0.456929
310.4         1.77709    0.456879
310.5         1.77785    0.456637
310.6         1.77785    0.456637
310.7         1.77839    0.456935
310.8         1.77857    0.456896
310.9         1.77873     0.45677
311           1.77884    0.456896
311.1         1.77898    0.456957
311.2         1.77904    0.456994
311.3         1.77907    0.457044
311.4          1.7794    0.457165
311.5         1.77989    0.457343
311.6         1.77992    0.457326
311.7         1.78025    0.457261
311.8         1.78031    0.457353
311.9         1.78041    0.457354
312           1.78071    0.457305
312.1         1.78102    0.457178
312.2         1.78142    0.457535
312.3         1.78152    0.457491
312.4         1.78166    0.457619
312.5         1.78184    0.457435
312.6         1.78211    0.457349
312.7         1.78224    0.457452
312.8         1.78238    0.457364
312.9         1.78259    0.457381
313           1.78264    0.457459
313.1         1.78283    0.457436
313.2         1.78307    0.457318
313.3         1.78318    0.457295
313.4         1.78359    0.457356
313.5         1.78373     0.45746
313.6         1.78399    0.457368
313.7         1.78427    0.457148
313.8         1.78435     0.45713
313.9         1.78446    0.457086
314           1.78475    0.457476
314.1          1.7848    0.457449
314.2         1.78497    0.457371
314.3         1.78501    0.457379
314.4         1.78509    0.457466
314.5         1.78531    0.457505
314.6         1.78548    0.457661
314.7         1.78567    0.457665
314.8         1.78591    0.457608
314.9         1.78604    0.457475
315           1.78672    0.457345
315.1         1.78683    0.457506
315.2         1.78694    0.457434
315.3          1.7871    0.457443
315.4          1.7872     0.45759
315.5          1.7873    0.457553
315.6         1.78743    0.457667
315.7         1.78768    0.457849
315.8         1.78794    0.457659
315.9         1.78809    0.457598
316           1.78818    0.457552
316.1         1.78831     0.45753
316.2         1.78843    0.457404
316.3         1.78869    0.457365
316.4         1.78923    0.457616
316.5         1.78945     0.45768
316.6          1.7896    0.457735
316.7         1.78975    0.457759
316.8          1.7899    0.457792
316.9         1.79005    0.457678
317           1.79015    0.457573
317.1         1.79047    0.457663
317.2         1.79055    0.457782
317.3         1.79083    0.457844
317.4         1.79106     0.45781
317.5         1.79164    0.457513
317.6         1.79175    0.457493
317.7         1.79193    0.457399
317.8         1.79204    0.457427
317.9         1.79211     0.45734
318           1.79235     0.45735
318.1         1.79249     0.45735
318.2         1.79257    0.457355
318.3         1.79278    0.457297
318.4         1.79306    0.457455
318.5         1.79315    0.457526
318.6         1.79332    0.457505
318.7         1.79338    0.457474
318.8         1.79364    0.457254
318.9         1.79368    0.457315
319           1.79382    0.457198
319.1         1.79391    0.457312
319.2         1.79392    0.457314
319.3         1.79408    0.457354
319.4         1.79446    0.457101
319.5          1.7948    0.457253
319.6         1.79509    0.457362
319.7         1.79521    0.457498
319.8         1.79534    0.457368
319.9         1.79537    0.457351
320           1.79561    0.457363
320.1         1.79564    0.457349
320.2         1.79603    0.456986
320.3         1.79613    0.457131
320.4         1.79621    0.457134
320.5         1.79641    0.457239
320.6         1.79649    0.457191
320.7         1.79678    0.457057
320.8         1.79678    0.457057
320.9         1.79685    0.457097
321           1.79744    0.456824
321.1         1.79782    0.456722
321.2         1.79786      0.4567
321.3         1.79797    0.456599
321.4         1.79822    0.456607
321.5         1.79833    0.456474
321.6         1.79854     0.45651
321.7         1.79859     0.45655
321.8         1.79871    0.456437
321.9         1.79884    0.456559
322           1.79925     0.45642
322.1         1.79934    0.456316
322.2         1.79997    0.456631
322.3         1.80031    0.456666
322.4         1.80031    0.456666
322.5         1.80048    0.456532
322.6         1.80083    0.456509
322.7         1.80098    0.456404
322.8         1.80113    0.456418
322.9         1.80152    0.456523
323           1.80174    0.456511
323.1          1.8018    0.456481
323.2          1.8021     0.45631
323.3         1.80229    0.456508
323.4         1.80248    0.456391
323.5         1.80264    0.456636
323.6         1.80275     0.45676
323.7         1.80281    0.456708
323.8         1.80294    0.456605
323.9         1.80318    0.456686
324           1.80339    0.456617
324.1         1.80355    0.456618
324.2         1.80383    0.456748
324.3         1.80405    0.456831
324.4         1.80425    0.456727
324.5         1.80451    0.456646
324.6         1.80479    0.456448
324.7         1.80503    0.456424
324.8         1.80527    0.456296
324.9         1.80538    0.456425
325           1.80575    0.456275
325.1         1.80579    0.456346
325.2         1.80591    0.456424
325.3         1.80596    0.456433
325.4          1.8061    0.456545
325.5         1.80639    0.456512
325.6          1.8067    0.456633
325.7         1.80679    0.456533
325.8         1.80694    0.456388
325.9         1.80718    0.456335
326           1.80753    0.456491
326.1         1.80797     0.45676
326.2         1.80817    0.456889
326.3         1.80842    0.457005
326.4         1.80856    0.456962
326.5          1.8088    0.456922
326.6         1.80899    0.456799
326.7         1.80908    0.456911
326.8         1.80936    0.456675
326.9         1.80968    0.456556
327           1.81001    0.456347
327.1         1.81003    0.456352
327.2         1.81034    0.456558
327.3         1.81047     0.45658
327.4         1.81084    0.456557
327.5         1.81089    0.456494
327.6         1.81119    0.456544
327.7         1.81149    0.456762
327.8         1.81157    0.456805
327.9         1.81179     0.45678
328           1.81187    0.456757
328.1         1.81203    0.456579
328.2         1.81212    0.456627
328.3         1.81257    0.456398
328.4         1.81274    0.456529
328.5         1.81283    0.456496
328.6         1.81307    0.456556
328.7         1.81341    0.456538
328.8         1.81362    0.456438
328.9         1.81393    0.456658
329           1.81411    0.456585
329.1         1.81455    0.456555
329.2         1.81472    0.456545
329.3         1.81487    0.456669
329.4         1.81492    0.456644
329.5         1.81499    0.456587
329.6         1.81513    0.456617
329.7          1.8153    0.456581
329.8         1.81558    0.456702
329.9         1.81569    0.456806
330           1.81595    0.456921
330.1         1.81618    0.456917
330.2         1.81699    0.456798
330.3         1.81716    0.456951
330.4          1.8173    0.457002
330.5         1.81784    0.457312
330.6         1.81788    0.457385
330.7         1.81833    0.457179
330.8         1.81847    0.457092
330.9         1.81887    0.457021
331           1.81891    0.457001
331.1         1.81905    0.456931
331.2         1.81916    0.456875
331.3          1.8193    0.456838
331.4         1.81957    0.456794
331.5         1.81978    0.456702
331.6         1.81982     0.45671
331.7         1.82007    0.456729
331.8         1.82019    0.456735
331.9         1.82047    0.456899
332            1.8208    0.456812
332.1         1.82102    0.456678
332.2         1.82116    0.456768
332.3         1.82132    0.456972
332.4         1.82138    0.456993
332.5         1.82164    0.456975
332.6         1.82216     0.45681
332.7         1.82244    0.456686
332.8         1.82295    0.456434
332.9         1.82329    0.456856
333            1.8235     0.45696
333.1          1.8235     0.45696
333.2         1.82387    0.457053
333.3         1.82408    0.457127
333.4         1.82449    0.457311
333.5         1.82479    0.457213
333.6           1.825    0.457152
333.7         1.82524    0.457056
333.8          1.8256    0.457115
333.9         1.82582    0.456917
334           1.82621    0.456821
334.1         1.82635    0.456743
334.2         1.82678    0.456495
334.3         1.82678    0.456495
334.4         1.82691     0.45653
334.5         1.82708    0.456608
334.6         1.82729    0.456548
334.7         1.82748    0.456669
334.8         1.82772    0.456599
334.9         1.82783    0.456759
335           1.82822    0.456415
335.1         1.82837    0.456477
335.2         1.82847    0.456449
335.3         1.82857    0.456599
335.4          1.8287    0.456551
335.5         1.82885    0.456627
335.6         1.82916    0.456465
335.7         1.82941    0.456431
335.8         1.82947    0.456529
335.9          1.8298    0.456435
336           1.82992    0.456302
336.1         1.83026    0.456445
336.2         1.83042    0.456654
336.3         1.83058    0.456729
336.4         1.83077     0.45702
336.5         1.83093    0.457122
336.6         1.83106    0.457056
336.7         1.83115     0.45707
336.8         1.83146    0.457085
336.9         1.83152    0.457053
337           1.83177    0.457124
337.1         1.83182    0.457132
337.2           1.832    0.457162
337.3         1.83214    0.457166
337.4         1.83219    0.457174
337.5         1.83259    0.456934
337.6         1.83275     0.45693
337.7         1.83292    0.456948
337.8          1.8331    0.456882
337.9          1.8336    0.457236
338           1.83362     0.45723
338.1         1.83368    0.457334
338.2         1.83394    0.457245
338.3         1.83404    0.457263
338.4         1.83437      0.4572
338.5         1.83444    0.457204
338.6         1.83454    0.457121
338.7         1.83467    0.457174
338.8          1.8348    0.457087
338.9         1.83493     0.45711
339           1.83539    0.457295
339.1         1.83585    0.457129
339.2         1.83599    0.457228
339.3         1.83612    0.457254
339.4         1.83639    0.457219
339.5         1.83665    0.457167
339.6         1.83669    0.457175
339.7         1.83689    0.457232
339.8         1.83696     0.45715
339.9         1.83728    0.456978
340           1.83744    0.456966
340.1         1.83747    0.457011
340.2         1.83752    0.457062
340.3         1.83792      0.4568
340.4           1.838    0.456815
340.5         1.83836    0.457013
340.6         1.83881    0.457018
340.7         1.83884    0.457061
340.8         1.83891    0.457026
340.9         1.83922    0.456983
341           1.83929    0.456976
341.1         1.83951    0.456854
341.2         1.83997    0.456773
341.3         1.84008    0.456716
341.4         1.84053    0.456662
341.5         1.84063    0.456702
341.6          1.8409    0.456488
341.7         1.84103    0.456367
341.8         1.84122     0.45633
341.9         1.84144    0.456543
342           1.84158    0.456429
342.1         1.84176    0.456462
342.2         1.84238    0.456176
342.3         1.84277    0.456105
342.4         1.84304    0.456144
342.5         1.84316    0.456082
342.6         1.84339    0.456031
342.7         1.84339    0.456031
342.8         1.84385     0.45588
342.9         1.84402    0.455856
343           1.84422    0.455876
343.1         1.84424    0.455865
343.2         1.84448    0.455708
343.3         1.84479    0.455661
343.4         1.84506    0.455671
343.5         1.84535    0.455984
343.6         1.84547    0.455906
343.7         1.84564    0.455857
343.8         1.84582    0.455723
343.9         1.84596      0.4558
344           1.84606    0.455891
344.1         1.84636    0.455858
344.2         1.84668    0.455708
344.3         1.84703    0.455569
344.4         1.84722    0.455717
344.5         1.84731    0.455782
344.6          1.8474    0.455841
344.7         1.84769    0.455754
344.8         1.84772    0.455758
344.9         1.84821    0.455637
345           1.84835    0.455649
345.1         1.84842    0.455702
345.2         1.84849    0.455775
345.3         1.84854     0.45572
345.4         1.84912    0.455529
345.5         1.84913    0.455532
345.6         1.84923    0.455542
345.7         1.84941     0.45548
345.8         1.84955    0.455454
345.9         1.84972    0.455317
346           1.84988    0.455344
346.1         1.85001    0.455377
346.2         1.85041     0.45506
346.3         1.85073    0.454876
346.4         1.85088    0.454805
346.5         1.85113    0.454703
346.6         1.85129    0.454773
346.7         1.85149    0.454779
346.8         1.85174    0.455032
346.9         1.85205    0.455253
347           1.85251    0.455338
347.1         1.85262    0.455443
347.2         1.85282    0.455488
347.3         1.85336    0.455256
347.4         1.85352    0.455138
347.5         1.85365    0.455085
347.6         1.85389     0.45517
347.7         1.85403     0.45506
347.8         1.85437     0.45493
347.9         1.85465    0.455052
348           1.85476    0.455037
348.1         1.85486    0.455141
348.2           1.855    0.455232
348.3         1.85507    0.455335
348.4         1.85572    0.455242
348.5         1.85606    0.455426
348.6         1.85616    0.455303
348.7         1.85672    0.455263
348.8         1.85686    0.455292
348.9         1.85702    0.455277
349           1.85728    0.455572
349.1         1.85791    0.456016
349.2         1.85806    0.456045
349.3         1.85838    0.456135
349.4         1.85847    0.456031
349.5         1.85864    0.456098
349.6         1.85885     0.45611
349.7         1.85894    0.456126
349.8         1.85894    0.456126
349.9         1.85918     0.45614
350           1.85931    0.456185
350.1         1.85945    0.456058
350.2         1.85968    0.456048
350.3         1.85978    0.456002
350.4         1.86051    0.455662
350.5         1.86069    0.455678
350.6         1.86081    0.455675
350.7         1.86105    0.456003
350.8         1.86118    0.455879
350.9         1.86139    0.455748
351           1.86158    0.455731
351.1         1.86187    0.455589
351.2          1.8621    0.455561
351.3         1.86229    0.455572
351.4         1.86231    0.455565
351.5         1.86232    0.455557
351.6          1.8624    0.455632
351.7         1.86271    0.455738
351.8         1.86288    0.455844
351.9         1.86308     0.45588
352           1.86335    0.455846
352.1          1.8634    0.455882
352.2         1.86378    0.455693
352.3         1.86396    0.455627
352.4         1.86417     0.45564
352.5         1.86423    0.455627
352.6         1.86436    0.455522
352.7         1.86456    0.455377
352.8         1.86461    0.455441
352.9         1.86487    0.455524
353           1.86503    0.455406
353.1          1.8655    0.455341
353.2         1.86568    0.455375
353.3         1.86586    0.455497
353.4         1.86613    0.455497
353.5         1.86633    0.455485
353.6         1.86643      0.4556
353.7         1.86674    0.455531
353.8         1.86712      0.4555
353.9          1.8673    0.455455
354           1.86762    0.455496
354.1         1.86772    0.455372
354.2         1.86784    0.455428
354.3         1.86801    0.455523
354.4         1.86809    0.455469
354.5         1.86822    0.455399
354.6         1.86881    0.455187
354.7         1.86924    0.455271
354.8          1.8693    0.455368
354.9         1.86962    0.455258
355           1.86985    0.455137
355.1         1.86994     0.45519
355.2          1.8703    0.454873
355.3         1.87045    0.454904
355.4         1.87054    0.454937
355.5         1.87066    0.455011
355.6         1.87069    0.455012
355.7         1.87085    0.455166
355.8         1.87097    0.455282
355.9         1.87119    0.455147
356           1.87171    0.455562
356.1         1.87171    0.455562
356.2         1.87194    0.455362
356.3         1.87215    0.455241
356.4         1.87255    0.455334
356.5         1.87262    0.455347
356.6         1.87291    0.455136
356.7         1.87337    0.455136
356.8         1.87346    0.455071
356.9          1.8737    0.455076
357           1.87387    0.455129
357.1         1.87411     0.45517
357.2         1.87425     0.45511
357.3         1.87436    0.455005
357.4         1.87454     0.45506
357.5         1.87519    0.455006
357.6         1.87525    0.455006
357.7          1.8755    0.455029
357.8         1.87554    0.455013
357.9          1.8756    0.455025
358           1.87574    0.454993
358.1         1.87621    0.455084
358.2         1.87643    0.455215
358.3         1.87643    0.455215
358.4         1.87653    0.455232
358.5         1.87665    0.455159
358.6         1.87671    0.455133
358.7         1.87693     0.45517
358.8         1.87733    0.455148
358.9         1.87744    0.455018
359           1.87761    0.455123
359.1         1.87781    0.455036
359.2         1.87793    0.455134
359.3         1.87807      0.4551
359.4         1.87825    0.455254
359.5         1.87859    0.455227
359.6         1.87859    0.455227
359.7         1.87872      0.4552
359.8         1.87908    0.455004
359.9         1.87945    0.455112
360           1.87962    0.455147
360.1         1.87991    0.455095
360.2         1.88009    0.455086
360.3         1.88068    0.454757
360.4         1.88149    0.454784
360.5         1.88167    0.454928
360.6         1.88194    0.455024
360.7         1.88233    0.454962
360.8         1.88262     0.45478
360.9         1.88302    0.454726
361           1.88332    0.454739
361.1         1.88361    0.454702
361.2         1.88375    0.454529
361.3         1.88383    0.454602
361.4         1.88403    0.454771
361.5         1.88416    0.454742
361.6         1.88429    0.454601
361.7         1.88473    0.454652
361.8          1.8849    0.454541
361.9         1.88502    0.454631
362           1.88531    0.454568
362.1         1.88533    0.454571
362.2         1.88561    0.454435
362.3         1.88572    0.454479
362.4         1.88581    0.454406
362.5         1.88623    0.454321
362.6         1.88655    0.454257
362.7         1.88668    0.454254
362.8         1.88673    0.454264
362.9         1.88701    0.454167
363           1.88706    0.454225
363.1         1.88714    0.454265
363.2         1.88739    0.454187
363.3         1.88758    0.454237
363.4         1.88761    0.454243
363.5         1.88771    0.454349
363.6         1.88792    0.454391
363.7           1.888    0.454384
363.8         1.88827     0.45433
363.9          1.8884      0.4544
364           1.88841    0.454413
364.1         1.88844     0.45442
364.2         1.88865    0.454457
364.3         1.88893    0.454363
364.4         1.88895    0.454396
364.5         1.88929    0.454637
364.6         1.88955    0.454691
364.7         1.88963    0.454761
364.8          1.8897    0.454795
364.9         1.88997     0.45467
365           1.89022    0.454685
365.1         1.89052    0.454747
365.2         1.89093     0.45445
365.3         1.89106    0.454478
365.4         1.89113    0.454435
365.5         1.89126    0.454397
365.6         1.89143    0.454288
365.7         1.89142    0.454293
365.8          1.8916    0.454371
365.9         1.89171    0.454289
366           1.89179    0.454199
366.1         1.89202     0.45412
366.2         1.89217    0.454197
366.3         1.89233    0.454207
366.4         1.89258    0.454373
366.5          1.8927    0.454357
366.6         1.89285    0.454366
366.7         1.89311    0.454227
366.8         1.89364     0.45413
366.9         1.89388    0.453995
367           1.89431    0.453871
367.1         1.89472    0.454077
367.2         1.89472    0.454077
367.3         1.89495    0.454052
367.4         1.89495    0.454052
367.5         1.89503    0.454158
367.6         1.89528    0.454034
367.7         1.89558    0.454173
367.8         1.89616    0.453781
367.9         1.89623    0.453795
368           1.89662     0.45375
368.1         1.89685    0.453845
368.2         1.89688    0.453878
368.3         1.89703    0.453847
368.4         1.89727    0.453678
368.5         1.89741    0.453624
368.6          1.8976    0.453649
368.7         1.89767    0.453663
368.8          1.8978    0.453776
368.9         1.89804    0.453602
369           1.89807    0.453628
369.1         1.89807    0.453628
369.2         1.89831    0.453529
369.3         1.89839    0.453653
369.4         1.89856    0.453661
369.5         1.89871    0.453568
369.6         1.89887    0.453453
369.7         1.89903    0.453444
369.8         1.89918    0.453471
369.9         1.89924    0.453481
370           1.89955     0.45343
370.1         1.89987    0.453123
370.2         1.90021    0.453068
370.3         1.90037    0.453035
370.4         1.90053    0.453012
370.5         1.90104    0.452902
370.6          1.9015    0.453014
370.7         1.90165     0.45296
370.8         1.90171    0.452904
370.9          1.9018     0.45282
371           1.90194    0.452773
371.1         1.90201    0.452741
371.2         1.90221    0.452871
371.3          1.9023    0.452959
371.4         1.90239    0.452893
371.5         1.90258    0.452908
371.6         1.90289    0.452996
371.7         1.90304    0.452926
371.8         1.90335    0.452933
371.9          1.9034    0.452997
372           1.90357    0.453254
372.1         1.90392    0.453068
372.2         1.90398    0.453152
372.3         1.90415    0.453174
372.4         1.90441    0.453244
372.5         1.90453    0.453334
372.6         1.90484    0.453219
372.7         1.90542    0.453069
372.8         1.90565    0.452866
372.9          1.9059    0.452726
373           1.90615    0.452608
373.1         1.90663     0.45221
373.2         1.90681    0.452355
373.3         1.90681    0.452355
373.4         1.90721    0.452216
373.5         1.90737    0.452216
373.6          1.9075    0.452324
373.7         1.90771    0.452419
373.8         1.90778    0.452494
373.9         1.90789    0.452525
374           1.90807    0.452591
374.1         1.90822    0.452533
374.2         1.90843    0.452564
374.3         1.90872    0.452451
374.4         1.90921    0.452575
374.5         1.90931    0.452654
374.6         1.90948    0.452542
374.7          1.9098    0.452687
374.8         1.91015    0.453041
374.9         1.91019      0.4531
375           1.91027    0.453106
375.1         1.91045    0.452975
375.2         1.91051    0.452957
375.3         1.91064    0.452996
375.4         1.91085    0.453123
375.5         1.91113     0.45303
375.6         1.91137    0.453232
375.7         1.91156    0.453338
375.8         1.91169    0.453312
375.9           1.912    0.453257
376           1.91215    0.453183
376.1         1.91226    0.453295
376.2          1.9125    0.453183
376.3         1.91263    0.453212
376.4         1.91276    0.453337
376.5         1.91295    0.453323
376.6         1.91298     0.45333
376.7         1.91321     0.45337
376.8         1.91336    0.453584
376.9         1.91398    0.453345
377           1.91422    0.453312
377.1         1.91451    0.453284
377.2         1.91462    0.453363
377.3         1.91482     0.45342
377.4         1.91482     0.45342
377.5         1.91505    0.453446
377.6         1.91568    0.453134
377.7         1.91568    0.453134
377.8         1.91612    0.452989
377.9         1.91653     0.45302
378            1.9169     0.45308
378.1         1.91701    0.453028
378.2         1.91719    0.453058
378.3         1.91757    0.452961
378.4         1.91805    0.452785
378.5         1.91827     0.45295
378.6         1.91845    0.453177
378.7         1.91881    0.453192
378.8         1.91887    0.453166
378.9         1.91902    0.453176
379           1.91922    0.453072
379.1         1.91933    0.453096
379.2         1.91955    0.453051
379.3         1.91959    0.453038
379.4         1.91969    0.452995
379.5         1.91992    0.453107
379.6         1.92005    0.453127
379.7         1.92014    0.453016
379.8         1.92046    0.453128
379.9         1.92058    0.453093
380           1.92068    0.453245
380.1         1.92076    0.453262
380.2          1.9212     0.45339
380.3         1.92129    0.453496
380.4         1.92154    0.453519
380.5         1.92171    0.453586
380.6         1.92249    0.454079
380.7          1.9227    0.454285
380.8         1.92296    0.454336
380.9         1.92318    0.454131
381            1.9236    0.453726
381.1         1.92377    0.453672
381.2         1.92399    0.453757
381.3          1.9243    0.453806
381.4         1.92447    0.453701
381.5         1.92463    0.453812
381.6         1.92505    0.453628
381.7         1.92509    0.453681
381.8         1.92518    0.453654
381.9         1.92559    0.453439
382           1.92592    0.453556
382.1         1.92608    0.453611
382.2         1.92635    0.453765
382.3         1.92656    0.453662
382.4         1.92713    0.453605
382.5         1.92728    0.453418
382.6         1.92733     0.45349
382.7         1.92753    0.453529
382.8         1.92753    0.453529
382.9         1.92776    0.453592
383           1.92804    0.453904
383.1         1.92822    0.453714
383.2         1.92837    0.453808
383.3         1.92876    0.453809
383.4           1.929    0.453879
383.5         1.92935    0.453902
383.6         1.92954    0.454067
383.7         1.92982    0.454037
383.8         1.93006    0.453966
383.9         1.93014     0.45409
384           1.93052    0.454112
384.1         1.93059    0.454168
384.2          1.9306    0.454169
384.3         1.93081    0.453986
384.4         1.93113    0.454029
384.5         1.93134    0.454048
384.6         1.93134    0.454048
384.7         1.93171    0.454373
384.8         1.93187    0.454307
384.9          1.9323    0.454621
385           1.93243    0.454709
385.1          1.9328    0.454819
385.2         1.93309    0.454904
385.3         1.93317    0.454867
385.4          1.9334    0.454949
385.5         1.93347    0.454943
385.6         1.93387     0.45503
385.7         1.93394    0.455044
385.8         1.93411    0.455142
385.9         1.93442    0.455264
386           1.93459    0.455435
386.1         1.93472    0.455483
386.2         1.93496    0.455688
386.3         1.93529    0.455671
386.4         1.93589    0.456405
386.5         1.93622     0.45623
386.6         1.93647    0.456039
386.7         1.93654    0.456155
386.8         1.93684    0.456238
386.9         1.93703    0.456332
387           1.93736    0.456349
387.1         1.93762    0.456371
387.2         1.93798     0.45665
387.3         1.93798     0.45665
387.4         1.93814    0.456538
387.5         1.93815    0.456535
387.6         1.93841    0.456699
387.7         1.93883    0.456594
387.8         1.93904    0.456675
387.9         1.93913    0.456729
388           1.93929    0.456773
388.1         1.93945    0.456624
388.2         1.93952    0.456735
388.3          1.9401     0.45678
388.4         1.94037    0.456658
388.5          1.9406    0.456681
388.6         1.94073    0.456835
388.7         1.94108    0.456811
388.8          1.9417    0.456774
388.9          1.9419    0.456671
389           1.94217    0.456518
389.1         1.94231    0.456578
389.2         1.94253    0.456526
389.3         1.94275    0.456404
389.4         1.94278    0.456451
389.5         1.94307    0.456416
389.6         1.94351    0.456619
389.7         1.94368    0.456546
389.8         1.94405    0.456693
389.9         1.94427    0.456839
390           1.94459    0.456665
390.1          1.9447    0.456615
390.2         1.94494    0.456729
390.3         1.94536    0.456864
390.4         1.94559    0.457068
390.5         1.94594    0.456881
390.6         1.94608    0.456766
390.7         1.94631    0.456963
390.8         1.94643     0.45699
390.9         1.94664    0.456994
391           1.94688    0.456934
391.1         1.94732    0.456635
391.2         1.94782    0.456433
391.3         1.94808    0.456296
391.4         1.94824      0.4563
391.5         1.94838    0.456366
391.6         1.94882    0.456286
391.7         1.94882    0.456286
391.8         1.94907     0.45653
391.9         1.94913    0.456544
392            1.9496     0.45641
392.1         1.94989    0.456463
392.2         1.95013    0.456289
392.3         1.95039    0.456461
392.4         1.95079    0.456458
392.5         1.95093    0.456516
392.6         1.95101    0.456477
392.7         1.95115    0.456524
392.8         1.95148    0.456717
392.9         1.95178    0.456783
393           1.95191    0.456917
393.1         1.95205    0.457016
393.2         1.95216    0.457041
393.3         1.95248    0.457088
393.4         1.95267    0.457106
393.5         1.95347    0.456852
393.6         1.95362    0.456952
393.7          1.9543    0.457245
393.8         1.95457    0.457191
393.9         1.95483    0.457369
394           1.95504    0.457488
394.1         1.95508    0.457546
394.2         1.95534    0.457706
394.3         1.95552    0.457651
394.4         1.95561    0.457531
394.5         1.95615    0.457696
394.6         1.95658    0.457653
394.7         1.95713    0.457719
394.8         1.95754    0.457766
394.9         1.95808    0.457645
395           1.95835    0.457705
395.1         1.95872    0.457712
395.2         1.95919    0.457592
395.3         1.95978    0.457625
395.4         1.95999    0.457572
395.5         1.96043     0.45765
395.6         1.96116    0.458177
395.7         1.96134    0.458273
395.8         1.96136    0.458279
395.9         1.96148    0.458228
396            1.9615    0.458258
396.1         1.96158    0.458204
396.2          1.9619    0.458567
396.3         1.96209    0.458593
396.4         1.96248    0.458742
396.5         1.96267    0.458888
396.6         1.96295    0.458915
396.7         1.96338    0.458574
396.8         1.96338    0.458574
396.9         1.96368    0.458505
397           1.96397    0.458571
397.1         1.96409    0.458569
397.2         1.96426    0.458577
397.3         1.96449    0.458576
397.4         1.96501    0.459098
397.5         1.96501    0.459098
397.6          1.9652    0.459148
397.7         1.96565    0.459309
397.8         1.96575    0.459438
397.9         1.96593    0.459398
398            1.9663    0.459252
398.1         1.96677    0.459042
398.2          1.9669    0.458985
398.3         1.96723     0.45894
398.4         1.96736    0.458929
398.5         1.96763    0.459068
398.6         1.96775    0.459017
398.7         1.96816    0.459124
398.8         1.96853    0.458973
398.9          1.9689    0.459013
399           1.96912    0.458931
399.1         1.96954    0.458901
399.2         1.96971    0.458863
399.3         1.97002    0.458833
399.4          1.9701    0.458785
399.5          1.9701    0.458785
399.6         1.97025    0.458644
399.7         1.97067    0.458579
399.8         1.97142    0.458506
399.9          1.9715    0.458523
400           1.97169    0.458505
400.1         1.97188    0.458661
400.2           1.972    0.458554
400.3         1.97237    0.458585
400.4          1.9726    0.458593
400.5         1.97286    0.458583
400.6         1.97326    0.458317
400.7          1.9735    0.458372
400.8         1.97377    0.458142
400.9         1.97387    0.458257
401            1.9742    0.458306
401.1         1.97432    0.458222
401.2         1.97451    0.458056
401.3          1.9749    0.457966
401.4          1.9751    0.457771
401.5         1.97559    0.457782
401.6         1.97607    0.457936
401.7         1.97617    0.457927
401.8         1.97638    0.457923
401.9         1.97692    0.457953
402           1.97701    0.457924
402.1         1.97738    0.457756
402.2         1.97767    0.457757
402.3         1.97802    0.457922
402.4         1.97811    0.457817
402.5         1.97818    0.457786
402.6         1.97839    0.457999
402.7         1.97866    0.457867
402.8         1.97894    0.457607
402.9         1.97919    0.457629
403           1.97932    0.457632
403.1         1.97946    0.457532
403.2         1.97952    0.457509
403.3         1.97962    0.457597
403.4         1.97991    0.457371
403.5         1.98007    0.457502
403.6         1.98007    0.457502
403.7          1.9806    0.457576
403.8         1.98106    0.457361
403.9         1.98121    0.457318
404           1.98135    0.457298
404.1          1.9815    0.457169
404.2         1.98183    0.456986
404.3         1.98192    0.457113
404.4         1.98194    0.457119
404.5         1.98216    0.457314
404.6         1.98257    0.456983
404.7         1.98301    0.457044
404.8         1.98338    0.457234
404.9         1.98365    0.457314
405             1.984    0.457334
405.1         1.98419    0.457405
405.2         1.98445    0.457327
405.3         1.98452    0.457343
405.4         1.98464    0.457272
405.5         1.98472    0.457368
405.6         1.98488    0.457609
405.7          1.9856    0.457897
405.8         1.98575    0.457803
405.9         1.98605    0.457711
406           1.98613    0.457816
406.1         1.98651    0.457908
406.2         1.98673    0.457731
406.3         1.98673    0.457731
406.4         1.98703    0.457681
406.5         1.98709    0.457694
406.6         1.98719    0.457672
406.7         1.98749    0.457763
406.8         1.98767    0.457977
406.9         1.98784    0.458113
407           1.98804    0.458281
407.1         1.98851    0.458552
407.2         1.98873    0.458544
407.3         1.98929    0.458499
407.4         1.98983    0.458532
407.5         1.99067    0.458349
407.6         1.99095    0.458347
407.7          1.9913    0.458191
407.8         1.99176    0.458282
407.9         1.99199    0.458259
408           1.99204    0.458237
408.1         1.99219    0.458158
408.2         1.99252    0.458267
408.3         1.99264    0.458219
408.4         1.99288    0.458348
408.5         1.99303    0.458288
408.6          1.9933    0.458193
408.7         1.99354    0.458426
408.8         1.99373    0.458333
408.9         1.99394    0.458502
409           1.99408     0.45837
409.1         1.99421    0.458467
409.2         1.99433    0.458527
409.3         1.99452    0.458414
409.4         1.99473    0.458546
409.5         1.99515    0.458746
409.6         1.99592    0.458921
409.7         1.99598    0.458937
409.8         1.99643    0.459056
409.9         1.99674    0.458965
410           1.99703    0.459121
410.1         1.99743    0.458909
410.2         1.99759    0.458957
410.3         1.99805    0.459092
410.4         1.99827      0.4589
410.5         1.99897    0.458967
410.6         1.99908     0.45904
410.7         1.99923    0.458917
410.8         1.99979    0.458881
410.9         1.99987    0.458847
411           2.00013    0.458946
411.1         2.00033    0.458762
411.2         2.00053    0.458833
411.3         2.00073    0.458826
411.4         2.00087    0.458753
411.5         2.00118    0.458898
411.6         2.00127    0.458976
411.7         2.00143    0.458952
411.8         2.00183     0.45863
411.9         2.00257    0.458572
412           2.00295    0.458612
412.1         2.00318    0.458675
412.2         2.00334    0.458559
412.3         2.00371    0.458614
412.4         2.00383    0.458736
412.5         2.00396    0.458839
412.6         2.00443     0.45888
412.7         2.00465    0.458733
412.8         2.00479    0.458753
412.9         2.00484    0.458789
413           2.00495    0.458754
413.1           2.005    0.458767
413.2         2.00527    0.458685
413.3         2.00542    0.458723
413.4          2.0055    0.458777
413.5         2.00562    0.458758
413.6         2.00577    0.458719
413.7         2.00602    0.458773
413.8         2.00647    0.458737
413.9         2.00678    0.458736
414            2.0069    0.458727
414.1         2.00704    0.458712
414.2         2.00752    0.458481
414.3         2.00766    0.458369
414.4         2.00801    0.458346
414.5         2.00889    0.458586
414.6         2.00896    0.458602
414.7         2.00937    0.458473
414.8         2.00962    0.458483
414.9         2.00977    0.458613
415           2.00993     0.45849
415.1         2.01002    0.458612
415.2         2.01075    0.458501
415.3         2.01115    0.458737
415.4         2.01134    0.458719
415.5         2.01142    0.458671
415.6         2.01175    0.458728
415.7         2.01258    0.459267
415.8         2.01267    0.459386
415.9          2.0128    0.459511
416           2.01309    0.459203
416.1         2.01341    0.459228
416.2          2.0142    0.459187
416.3         2.01427    0.459158
416.4         2.01463    0.459143
416.5          2.0147    0.459161
416.6         2.01491    0.459105
416.7         2.01507    0.458955
416.8          2.0155    0.458629
416.9         2.01582    0.458707
417           2.01602    0.458875
417.1         2.01651    0.458788
417.2         2.01692    0.458927
417.3         2.01715    0.458823
417.4         2.01737    0.458823
417.5         2.01758    0.458761
417.6         2.01774    0.458758
417.7         2.01798    0.458662
417.8          2.0181    0.458787
417.9         2.01838    0.459002
418           2.01885     0.45907
418.1         2.01918    0.459236
418.2         2.01945    0.459163
418.3         2.01972    0.459361
418.4         2.01986    0.459332
418.5         2.02017    0.459681
418.6         2.02068     0.45952
418.7         2.02092    0.459644
418.8          2.0211    0.459699
418.9         2.02161    0.459422
419           2.02189    0.459431
419.1         2.02205    0.459587
419.2          2.0222    0.459624
419.3         2.02269    0.459742
419.4         2.02303     0.45968
419.5         2.02303     0.45968
419.6         2.02347    0.459829
419.7         2.02347    0.459829
419.8          2.0236    0.459691
419.9         2.02402    0.459846
420           2.02412    0.459809
420.1         2.02435    0.459868
420.2         2.02539     0.46012
420.3         2.02562    0.460363
420.4         2.02595    0.460363
420.5         2.02603    0.460368
420.6         2.02625    0.460387
420.7         2.02695    0.460619
420.8         2.02731    0.460591
420.9         2.02757    0.460492
421           2.02767    0.460515
421.1         2.02785    0.460348
421.2         2.02848    0.460468
421.3         2.02876    0.460481
421.4         2.02909    0.460508
421.5          2.0294    0.460529
421.6         2.02962    0.460669
421.7         2.03016    0.460408
421.8         2.03071    0.460458
421.9         2.03092    0.460355
422             2.031    0.460375
422.1         2.03123    0.460412
422.2         2.03148    0.460426
422.3         2.03151    0.460434
422.4         2.03197    0.460823
422.5         2.03218    0.460912
422.6         2.03285    0.460916
422.7         2.03307    0.460822
422.8         2.03312    0.460802
422.9         2.03327    0.460781
423           2.03338     0.46093
423.1         2.03361    0.460739
423.2         2.03424    0.460829
423.3         2.03453    0.460707
423.4         2.03453    0.460707
423.5         2.03515    0.460563
423.6         2.03521     0.46054
423.7         2.03531    0.460679
423.8         2.03551    0.460773
423.9          2.0357     0.46085
424           2.03576    0.460827
424.1         2.03611    0.460684
424.2          2.0363    0.460731
424.3          2.0363    0.460731
424.4         2.03658    0.460845
424.5         2.03676     0.46072
424.6         2.03686     0.46086
424.7         2.03689    0.460868
424.8         2.03745    0.460733
424.9         2.03774    0.460825
425           2.03809    0.460961
425.1         2.03826    0.460938
425.2         2.03886    0.461032
425.3         2.03903    0.461026
425.4         2.03912    0.460942
425.5         2.03949    0.461116
425.6         2.03963    0.461156
425.7         2.03983    0.461192
425.8         2.03988    0.461174
425.9         2.04009    0.461361
426           2.04031    0.461275
426.1         2.04047    0.461339
426.2         2.04062    0.461279
426.3         2.04091    0.461132
426.4         2.04112    0.461153
426.5         2.04129     0.46106
426.6         2.04144    0.460925
426.7         2.04193    0.461137
426.8         2.04211    0.461097
426.9         2.04218    0.461116
427           2.04246    0.461191
427.1         2.04256    0.461153
427.2         2.04265    0.461286
427.3         2.04297    0.461229
427.4         2.04321     0.46115
427.5         2.04341    0.461134
427.6         2.04359       0.461
427.7         2.04411    0.461187
427.8         2.04439    0.461134
427.9         2.04454    0.461074
428           2.04477    0.461207
428.1          2.0449    0.461123
428.2         2.04552     0.46155
428.3          2.0457    0.461632
428.4          2.0462    0.461917
428.5         2.04625    0.461929
428.6         2.04685      0.4615
428.7         2.04707    0.461622
428.8         2.04726    0.461457
428.9         2.04778    0.461446
429            2.0481    0.461513
429.1         2.04817    0.461485
429.2         2.04839    0.461633
429.3         2.04847    0.461653
429.4         2.04859    0.461604
429.5         2.04876    0.461737
429.6         2.04892    0.461594
429.7         2.04911     0.46162
429.8         2.04949    0.461609
429.9         2.04971    0.461508
430           2.04986    0.461448
430.1         2.05013    0.461423
430.2          2.0505    0.461128
430.3         2.05106    0.461387
430.4         2.05124    0.461269
430.5          2.0518    0.461873
430.6           2.052    0.461927
430.7          2.0526    0.462028
430.8         2.05333    0.461987
430.9         2.05397    0.461396
431           2.05397    0.461396
431.1          2.0543    0.461812
431.2         2.05461    0.461898
431.3          2.0549    0.462122
431.4         2.05521     0.46212
431.5         2.05546    0.462126
431.6         2.05565    0.462075
431.7         2.05575    0.462061
431.8         2.05624    0.462171
431.9          2.0564    0.462061
432           2.05658    0.462038
432.1         2.05674    0.462016
432.2         2.05699    0.461977
432.3         2.05699    0.461977
432.4         2.05699    0.461977
432.5         2.05726    0.461872
432.6         2.05751    0.462068
432.7         2.05773     0.46205
432.8         2.05817     0.46177
432.9         2.05822    0.461749
433           2.05842    0.461837
433.1         2.05859    0.461695
433.2         2.05885    0.461631
433.3         2.05903    0.461562
433.4         2.05945    0.461255
433.5         2.05982    0.461386
433.6         2.05997    0.461437
433.7         2.06052    0.461644
433.8         2.06083    0.461569
433.9         2.06083    0.461569
434           2.06107    0.461357
434.1         2.06142     0.46129
434.2         2.06159    0.461286
434.3         2.06198    0.461118
434.4         2.06263    0.461128
434.5           2.063    0.461277
434.6         2.06308    0.461334
434.7         2.06339    0.461343
434.8         2.06384    0.461274
434.9         2.06392    0.461172
435           2.06406    0.461325
435.1         2.06417    0.461357
435.2         2.06451    0.461287
435.3         2.06471    0.461383
435.4         2.06501    0.461317
435.5         2.06568    0.461781
435.6          2.0659    0.461905
435.7         2.06652    0.462075
435.8         2.06652    0.462075
435.9         2.06684    0.462161
436           2.06702    0.462229
436.1         2.06751    0.461877
436.2          2.0679    0.461654
436.3         2.06808    0.461626
436.4         2.06843    0.461791
436.5         2.06853    0.461814
436.6         2.06915    0.462052
436.7         2.07002    0.462132
436.8         2.07024    0.462011
436.9          2.0706    0.461923
437           2.07066     0.46201
437.1         2.07092    0.461877
437.2         2.07115    0.461951
437.3         2.07162    0.462085
437.4         2.07171    0.462211
437.5         2.07189    0.462192
437.6         2.07206    0.462163
437.7         2.07228    0.462077
437.8         2.07252       0.462
437.9         2.07288    0.461995
438           2.07318    0.462159
438.1         2.07341    0.462121
438.2         2.07341    0.462121
438.3         2.07349    0.462078
438.4         2.07363    0.462098
438.5         2.07383    0.461998
438.6         2.07422    0.462137
438.7         2.07442    0.462031
438.8         2.07491    0.462039
438.9         2.07498    0.462059
439           2.07523    0.462171
439.1         2.07552    0.462212
439.2         2.07607    0.462431
439.3         2.07626    0.462604
439.4         2.07686    0.463125
439.5         2.07704    0.463023
439.6         2.07725    0.463122
439.7         2.07735    0.463058
439.8         2.07756    0.462892
439.9         2.07776    0.462967
440           2.07798    0.462861
440.1         2.07815     0.46284
440.2         2.07823    0.462735
440.3         2.07872    0.462775
440.4         2.07904    0.463058
440.5          2.0792    0.462998
440.6         2.07956    0.462867
440.7         2.08005    0.462812
440.8         2.08027    0.462783
440.9          2.0803    0.462733
441           2.08045    0.462798
441.1         2.08083    0.462838
441.2           2.081     0.46297
441.3         2.08133    0.463083
441.4         2.08156    0.463049
441.5         2.08181    0.463291
441.6         2.08205    0.463325
441.7         2.08223    0.463216
441.8         2.08251    0.463098
441.9         2.08292    0.463214
442           2.08358    0.463536
442.1         2.08383    0.463739
442.2         2.08398    0.463684
442.3         2.08421     0.46375
442.4         2.08448    0.463706
442.5         2.08457    0.463734
442.6         2.08468    0.463741
442.7         2.08503    0.464112
442.8         2.08535    0.463942
442.9         2.08548    0.463854
443           2.08597      0.4639
443.1         2.08617    0.463761
443.2         2.08617    0.463761
443.3         2.08648     0.46383
443.4         2.08708    0.464014
443.5         2.08711    0.464023
443.6         2.08761    0.464127
443.7         2.08768    0.464026
443.8          2.0879    0.464098
443.9          2.0884    0.464015
444           2.08865    0.463909
444.1          2.0889    0.464064
444.2         2.08911    0.464056
444.3         2.08948    0.464356
444.4         2.08964     0.46435
444.5         2.08993    0.464165
444.6          2.0902    0.464239
444.7         2.09064    0.464118
444.8         2.09073    0.463998
444.9          2.0909    0.463976
445           2.09106    0.464127
445.1         2.09138    0.464358
445.2         2.09178    0.464127
445.3         2.09178    0.464127
445.4         2.09202    0.464226
445.5         2.09209    0.464248
445.6         2.09272    0.464218
445.7         2.09297    0.464317
445.8         2.09325    0.464475
445.9         2.09364    0.464643
446           2.09393    0.464506
446.1         2.09417    0.464674
446.2         2.09417    0.464674
446.3         2.09457      0.4647
446.4         2.09498    0.464928
446.5         2.09498    0.464928
446.6         2.09511    0.464915
446.7         2.09536    0.464768
446.8         2.09563    0.464862
446.9         2.09573    0.464891
447           2.09607    0.464938
447.1         2.09651    0.465107
447.2           2.097    0.465093
447.3         2.09721      0.4649
447.4          2.0973    0.464867
447.5         2.09763    0.465189
447.6         2.09778    0.465156
447.7         2.09813     0.46524
447.8         2.09843    0.465077
447.9         2.09868    0.465062
448           2.09889    0.465123
448.1         2.09949    0.464842
448.2         2.09949    0.464842
448.3         2.09966     0.46487
448.4         2.09989    0.464569
448.5         2.10019    0.464686
448.6         2.10046    0.464726
448.7         2.10093     0.46533
448.8         2.10131    0.465501
448.9         2.10153     0.46554
449           2.10181    0.465471
449.1         2.10218    0.465484
449.2         2.10256    0.465501
449.3         2.10285    0.465585
449.4         2.10316    0.465544
449.5         2.10336    0.465475
449.6         2.10353     0.46557
449.7         2.10433    0.465725
449.8         2.10445    0.465892
449.9         2.10471    0.465957
450           2.10531     0.46635
450.1         2.10568    0.466432
450.2         2.10608    0.466308
450.3         2.10617    0.466389
450.4         2.10629    0.466347
450.5         2.10682    0.465925
450.6         2.10699    0.465913
450.7         2.10743    0.465753
450.8         2.10789    0.465912
450.9         2.10819    0.465867
451            2.1085     0.46594
451.1         2.10898     0.46541
451.2         2.10929     0.46518
451.3         2.10989    0.465207
451.4          2.1101    0.465131
451.5         2.11089    0.465492
451.6          2.1111    0.465348
451.7         2.11136    0.465446
451.8         2.11143    0.465452
451.9         2.11161    0.465563
452           2.11161    0.465563
452.1         2.11212    0.465572
452.2         2.11239    0.465595
452.3         2.11244    0.465676
452.4         2.11295    0.465654
452.5         2.11324    0.465529
452.6         2.11333    0.465475
452.7         2.11333    0.465475
452.8         2.11371     0.46572
452.9         2.11419    0.465846
453           2.11432    0.465924
453.1         2.11471    0.466014
453.2         2.11492    0.466164
453.3          2.1151    0.466098
453.4          2.1152    0.465974
453.5         2.11547    0.465803
453.6         2.11572    0.465708
453.7         2.11613    0.465676
453.8         2.11635     0.46568
453.9         2.11652    0.465676
454            2.1168    0.465615
454.1         2.11708    0.465645
454.2         2.11725    0.465881
454.3         2.11764     0.46608
454.4         2.11786    0.466048
454.5         2.11824    0.465863
454.6         2.11842    0.465799
454.7         2.11888     0.46602
454.8         2.11892    0.466032
454.9         2.11925    0.465854
455           2.11965    0.465887
455.1         2.11998    0.465934
455.2         2.12014    0.465939
455.3         2.12047    0.465915
455.4         2.12084    0.465763
455.5          2.1212    0.465863
455.6         2.12151    0.466183
455.7         2.12163     0.46619
455.8         2.12255    0.466199
455.9         2.12291    0.466297
456           2.12304    0.466238
456.1         2.12324    0.466154
456.2         2.12361    0.466052
456.3         2.12415    0.465781
456.4         2.12433    0.465817
456.5         2.12469    0.465713
456.6          2.1249    0.465519
456.7         2.12548    0.465525
456.8         2.12579    0.465594
456.9         2.12666     0.46548
457           2.12675    0.465447
457.1         2.12699    0.465573
457.2          2.1273    0.465721
457.3         2.12746    0.465691
457.4         2.12794    0.465499
457.5         2.12838    0.465441
457.6         2.12861    0.465511
457.7         2.12885    0.465535
457.8         2.12902    0.465665
457.9         2.12938    0.465746
458           2.12948    0.465713
458.1         2.13003    0.465838
458.2          2.1303    0.465729
458.3         2.13046      0.4657
458.4          2.1306    0.465852
458.5         2.13093    0.465776
458.6         2.13137    0.465895
458.7         2.13148    0.465856
458.8         2.13186    0.466076
458.9         2.13195    0.466196
459           2.13262    0.466204
459.1         2.13286    0.466246
459.2         2.13319    0.466136
459.3         2.13337    0.466117
459.4         2.13398    0.466409
459.5         2.13442    0.466676
459.6          2.1348    0.466513
459.7         2.13506    0.466504
459.8         2.13533    0.466665
459.9         2.13562    0.466922
460           2.13581    0.467036
460.1         2.13608    0.467165
460.2         2.13615    0.467142
460.3         2.13636    0.467265
460.4         2.13645    0.467395
460.5         2.13682     0.46733
460.6         2.13691    0.467298
460.7          2.1372    0.467437
460.8         2.13736    0.467428
460.9         2.13752    0.467303
461           2.13798    0.467149
461.1         2.13838    0.467356
461.2         2.13851    0.467322
461.3         2.13858    0.467218
461.4          2.1393     0.46724
461.5          2.1394    0.467387
461.6         2.13977    0.467398
461.7         2.14025    0.467432
461.8         2.14088    0.467348
461.9          2.1413    0.467273
462            2.1415    0.467337
462.1         2.14162    0.467229
462.2         2.14185    0.467082
462.3         2.14205    0.467058
462.4         2.14237    0.467062
462.5         2.14244    0.467103
462.6         2.14275    0.467111
462.7         2.14295    0.466836
462.8          2.1433    0.466535
462.9         2.14337     0.46659
463           2.14356    0.466605
463.1         2.14398    0.466597
463.2          2.1442    0.466427
463.3         2.14431    0.466459
463.4         2.14473    0.466219
463.5         2.14476    0.466268
463.6         2.14511    0.466177
463.7         2.14537    0.466303
463.8         2.14553    0.466362
463.9         2.14609    0.466292
464           2.14624    0.466168
464.1          2.1469    0.466385
464.2         2.14758    0.466166
464.3         2.14778    0.466206
464.4         2.14788    0.466176
464.5         2.14826    0.466172
464.6         2.14849    0.466385
464.7         2.14906    0.466186
464.8         2.14938    0.466561
464.9         2.14952    0.466541
465           2.14977    0.466614
465.1         2.15001    0.466832
465.2         2.15041    0.467082
465.3          2.1506    0.467081
465.4         2.15089    0.467033
465.5         2.15108    0.467235
465.6         2.15137    0.467142
465.7         2.15154    0.467322
465.8         2.15166    0.467283
465.9         2.15227    0.467519
466           2.15242    0.467512
466.1         2.15285    0.467364
466.2         2.15302    0.467363
466.3         2.15335    0.467364
466.4         2.15335    0.467364
466.5         2.15351    0.467395
466.6          2.1537    0.467298
466.7         2.15407    0.467429
466.8         2.15422    0.467476
466.9         2.15452    0.467413
467           2.15483     0.46725
467.1         2.15491    0.467224
467.2         2.15505     0.46736
467.3         2.15549    0.467237
467.4          2.1558    0.467141
467.5         2.15584    0.467156
467.6         2.15608    0.466977
467.7         2.15642    0.467082
467.8         2.15713    0.466823
467.9         2.15729    0.466972
468           2.15821    0.466783
468.1         2.15847    0.466751
468.2         2.15897    0.466766
468.3         2.15958    0.466576
468.4         2.16004    0.466357
468.5         2.16032    0.466343
468.6         2.16079    0.466718
468.7          2.1614    0.466606
468.8         2.16162    0.466452
468.9         2.16165    0.466462
469           2.16184    0.466418
469.1         2.16228    0.466232
469.2         2.16265    0.466429
469.3         2.16279    0.466623
469.4         2.16402    0.466791
469.5         2.16471    0.466787
469.6         2.16502    0.466777
469.7         2.16526    0.466711
469.8         2.16548    0.466555
469.9         2.16619    0.466688
470            2.1666    0.466837
470.1         2.16696    0.466766
470.2         2.16747    0.466896
470.3         2.16779    0.467281
470.4         2.16792    0.467324
470.5         2.16814    0.467339
470.6         2.16817    0.467329
470.7         2.16848    0.467514
470.8         2.16857    0.467633
470.9         2.16895    0.467661
471           2.16908     0.46758
471.1         2.16949    0.467481
471.2         2.16955    0.467405
471.3         2.16994    0.467477
471.4         2.17021    0.467537
471.5         2.17045    0.467459
471.6         2.17066    0.467562
471.7         2.17082    0.467435
471.8         2.17105    0.467338
471.9         2.17158    0.467373
472           2.17186    0.467288
472.1         2.17208    0.467319
472.2         2.17239    0.467473
472.3         2.17288    0.467634
472.4         2.17324    0.467758
472.5         2.17402    0.467961
472.6         2.17429    0.467944
472.7         2.17487    0.467894
472.8         2.17512     0.46808
472.9         2.17559    0.467961
473           2.17668    0.468052
473.1         2.17668    0.468052
473.2          2.1772    0.468153
473.3         2.17785    0.467793
473.4         2.17826    0.467882
473.5         2.17836    0.467972
473.6         2.17865    0.467852
473.7         2.17892     0.46783
473.8         2.17943    0.468127
473.9         2.17971      0.4681
474           2.18002    0.468271
474.1         2.18025     0.46831
474.2         2.18053    0.468268
474.3         2.18076    0.468056
474.4         2.18099    0.468053
474.5         2.18141    0.468156
474.6         2.18211    0.468034
474.7         2.18227    0.467985
474.8         2.18264    0.468098
474.9         2.18295    0.468034
475           2.18331    0.468165
475.1         2.18368    0.468119
475.2         2.18386    0.468067
475.3         2.18408    0.468073
475.4         2.18444    0.468097
475.5         2.18463    0.468161
475.6         2.18473     0.46822
475.7         2.18486    0.468126
475.8         2.18505    0.468287
475.9         2.18541    0.468217
476           2.18577    0.468373
476.1         2.18585    0.468398
476.2         2.18614    0.468454
476.3         2.18614    0.468454
476.4         2.18678    0.468575
476.5         2.18689    0.468545
476.6         2.18757    0.468522
476.7           2.188    0.468841
476.8         2.18821    0.468912
476.9         2.18848    0.468985
477           2.18873    0.469114
477.1         2.18898    0.469193
477.2         2.18963    0.469375
477.3         2.18985    0.469323
477.4         2.19011     0.46942
477.5         2.19026    0.469468
477.6         2.19078    0.469229
477.7         2.19078    0.469229
477.8         2.19111    0.469076
477.9          2.1919    0.469265
478           2.19228    0.469347
478.1          2.1926    0.469005
478.2         2.19318    0.469413
478.3          2.1933    0.469236
478.4         2.19366    0.469368
478.5         2.19415    0.469477
478.6         2.19423    0.469411
478.7         2.19447    0.469371
478.8          2.1946    0.469279
478.9          2.1948    0.469282
479           2.19515    0.469431
479.1         2.19518    0.469377
479.2         2.19589    0.469343
479.3         2.19612    0.469342
479.4         2.19671     0.46949
479.5         2.19716    0.469434
479.6         2.19773     0.46925
479.7         2.19806    0.469283
479.8         2.19813    0.469306
479.9         2.19855    0.469297
480           2.19867    0.469339
480.1         2.19879     0.46938
480.2         2.19923    0.469187
480.3         2.19954    0.469464
480.4          2.1997    0.469474
480.5         2.20018     0.46946
480.6         2.20079    0.469464
480.7         2.20112    0.469684
480.8         2.20149    0.469621
480.9         2.20215    0.469518
481           2.20292    0.469932
481.1         2.20311    0.470116
481.2         2.20358    0.470144
481.3         2.20363     0.47016
481.4         2.20429    0.470014
481.5         2.20464    0.470068
481.6         2.20481    0.470234
481.7         2.20526    0.470324
481.8         2.20543    0.470385
481.9         2.20606    0.470603
482           2.20609    0.470562
482.1          2.2063     0.47062
482.2         2.20641    0.470592
482.3         2.20674    0.470551
482.4         2.20709    0.470611
482.5         2.20761    0.470835
482.6           2.208    0.470835
482.7         2.20814    0.470735
482.8         2.20836     0.47091
482.9         2.20842    0.470932
483           2.20857    0.470931
483.1         2.20887    0.470975
483.2         2.20912     0.47111
483.3         2.20951    0.471345
483.4         2.21033    0.471219
483.5         2.21063    0.471013
483.6          2.2108    0.470874
483.7         2.21082    0.470883
483.8         2.21157    0.470516
483.9         2.21162    0.470534
484           2.21177    0.470388
484.1         2.21195    0.470416
484.2         2.21247    0.470376
484.3         2.21276    0.470454
484.4         2.21333    0.470225
484.5         2.21359    0.470243
484.6          2.2139    0.470283
484.7         2.21432    0.470357
484.8         2.21482    0.470111
484.9         2.21499    0.470285
485           2.21561    0.470358
485.1         2.21624     0.47011
485.2         2.21646    0.470111
485.3         2.21674    0.470338
485.4         2.21689    0.470529
485.5         2.21719    0.470614
485.6          2.2173    0.470587
485.7         2.21753     0.47058
485.8         2.21772    0.470446
485.9          2.2179    0.470446
486           2.21811    0.470475
486.1          2.2182    0.470515
486.2         2.21865     0.47027
486.3         2.21885    0.470113
486.4         2.21931    0.470212
486.5         2.21931    0.470212
486.6         2.21965    0.469897
486.7         2.21987    0.469911
486.8          2.2199    0.469957
486.9         2.22084    0.470016
487           2.22109    0.470128
487.1         2.22155    0.470132
487.2         2.22181     0.47033
487.3         2.22198    0.470324
487.4         2.22215    0.470279
487.5         2.22243     0.47034
487.6         2.22288    0.470476
487.7         2.22316    0.470608
487.8         2.22344    0.470687
487.9         2.22365    0.470822
488           2.22365    0.470822
488.1         2.22422    0.470976
488.2         2.22432     0.47095
488.3         2.22464    0.470846
488.4         2.22518    0.470884
488.5         2.22532    0.471002
488.6         2.22559    0.471044
488.7         2.22585    0.470917
488.8         2.22624    0.470912
488.9         2.22669    0.470768
489           2.22704    0.470834
489.1         2.22726    0.470883
489.2         2.22751    0.470861
489.3         2.22758    0.470843
489.4         2.22779    0.470932
489.5         2.22796    0.470945
489.6         2.22875    0.470708
489.7         2.22903    0.470634
489.8         2.22969    0.470358
489.9         2.22999      0.4705
490            2.2302     0.47043
490.1         2.23049    0.470358
490.2         2.23099    0.470368
490.3         2.23123    0.470327
490.4          2.2313    0.470416
490.5         2.23145    0.470528
490.6         2.23184    0.470369
490.7         2.23216    0.470401
490.8         2.23293    0.470268
490.9         2.23312    0.470423
491            2.2334     0.47034
491.1         2.23369    0.470475
491.2         2.23387    0.470403
491.3         2.23455    0.470302
491.4         2.23463    0.470284
491.5         2.23526    0.470387
491.6         2.23538    0.470395
491.7         2.23581    0.470553
491.8         2.23599     0.47045
491.9          2.2364    0.470525
492            2.2365    0.470499
492.1         2.23706    0.470699
492.2         2.23795    0.471158
492.3         2.23835    0.471064
492.4         2.23856    0.471134
492.5         2.23879    0.471002
492.6         2.23936    0.470783
492.7         2.23995    0.470608
492.8          2.2404    0.470612
492.9         2.24059    0.470431
493           2.24074    0.470413
493.1         2.24094    0.470381
493.2         2.24111     0.47034
493.3         2.24121    0.470376
493.4          2.2416    0.470124
493.5         2.24266    0.470314
493.6         2.24313     0.47046
493.7         2.24357    0.470578
493.8         2.24415    0.470506
493.9         2.24448    0.470613
494           2.24459    0.470612
494.1         2.24507     0.47077
494.2         2.24532    0.470527
494.3         2.24592    0.470682
494.4         2.24642    0.470661
494.5           2.247    0.470692
494.6         2.24718    0.470431
494.7         2.24763    0.470244
494.8         2.24781    0.470309
494.9         2.24803    0.470602
495           2.24846    0.470568
495.1         2.24886    0.470366
495.2          2.2493    0.470435
495.3         2.24939    0.470466
495.4         2.24995     0.47062
495.5         2.25005    0.470758
495.6         2.25016    0.470733
495.7         2.25054    0.470799
495.8         2.25096    0.470775
495.9         2.25114    0.470661
496           2.25128    0.470646
496.1         2.25159    0.470781
496.2         2.25195    0.470692
496.3         2.25227    0.470523
496.4         2.25275    0.470524
496.5         2.25293     0.47059
496.6         2.25367    0.470641
496.7         2.25406    0.470213
496.8          2.2541    0.470148
496.9         2.25465     0.47025
497            2.2548     0.47022
497.1         2.25495    0.470116
497.2         2.25524    0.470156
497.3         2.25558    0.470343
497.4         2.25612    0.470354
497.5         2.25619    0.470326
497.6         2.25631    0.470413
497.7         2.25638    0.470503
497.8          2.2571    0.470144
497.9         2.25775    0.470433
498           2.25799    0.470367
498.1         2.25823    0.470389
498.2         2.25867    0.470353
498.3         2.25881    0.470349
498.4         2.25894    0.470321
498.5         2.25928    0.470301
498.6            2.26    0.470089
498.7         2.26071    0.470426
498.8         2.26097     0.47065
498.9         2.26116    0.470592
499           2.26193    0.470978
499.1         2.26193    0.470978
499.2         2.26233    0.471053
499.3         2.26253    0.471209
499.4         2.26272    0.471165
499.5         2.26288    0.471172
499.6         2.26307    0.471245
499.7         2.26343     0.47136
499.8         2.26376    0.471307
499.9         2.26415    0.471517
500           2.26447    0.471478
500.1         2.26484    0.471561
500.2         2.26504    0.471577
500.3         2.26544    0.471491
500.4         2.26604    0.471547
500.5         2.26659     0.47172
500.6         2.26727    0.471881
500.7         2.26744    0.471951
500.8         2.26779    0.471951
500.9         2.26808    0.471828
501           2.26825    0.471895
501.1         2.26865    0.472022
501.2         2.26876    0.471999
501.3         2.26884    0.471957
501.4         2.26912    0.472173
501.5         2.26948    0.472112
501.6         2.26967    0.472289
501.7         2.27022    0.472297
501.8         2.27039    0.472368
501.9          2.2707    0.472416
502           2.27085      0.4724
502.1         2.27092    0.472298
502.2         2.27107    0.472308
502.3         2.27134    0.472415
502.4         2.27162     0.47238
502.5          2.2718    0.472425
502.6         2.27209    0.472344
502.7          2.2724    0.472324
502.8         2.27272    0.472309
502.9         2.27377     0.47229
503           2.27402    0.472348
503.1         2.27492    0.472451
503.2         2.27511    0.472492
503.3         2.27554    0.472823
503.4         2.27602    0.472818
503.5         2.27623    0.472725
503.6          2.2765    0.472694
503.7         2.27682    0.472853
503.8         2.27693     0.47283
503.9         2.27722    0.472826
504           2.27861    0.473105
504.1         2.27912    0.473341
504.2         2.27938    0.473343
504.3         2.27963    0.473482
504.4         2.27988     0.47358
504.5         2.28032    0.473551
504.6         2.28043    0.473695
504.7         2.28071    0.473719
504.8         2.28098    0.473832
504.9         2.28119    0.473855
505           2.28185    0.473709
505.1         2.28224    0.473518
505.2         2.28237    0.473491
505.3         2.28303    0.473703
505.4         2.28319    0.473715
505.5         2.28322    0.473728
505.6         2.28353    0.474123
505.7         2.28396    0.474006
505.8         2.28414    0.473966
505.9          2.2856    0.474333
506           2.28598    0.474387
506.1         2.28616    0.474408
506.2         2.28639    0.474283
506.3         2.28667    0.474523
506.4         2.28686     0.47468
506.5         2.28713    0.474566
506.6         2.28732    0.474755
506.7         2.28791    0.474724
506.8          2.2881    0.474761
506.9         2.28823    0.474732
507           2.28836    0.474647
507.1         2.28856    0.474638
507.2         2.28915    0.474588
507.3         2.28992    0.474577
507.4         2.28992    0.474577
507.5         2.29016    0.474392
507.6         2.29033    0.474386
507.7         2.29042    0.474424
507.8         2.29073    0.474553
507.9         2.29126      0.4746
508           2.29158    0.474812
508.1          2.2918    0.474719
508.2         2.29216    0.474796
508.3         2.29246    0.475017
508.4         2.29268    0.475102
508.5         2.29283    0.474878
508.6         2.29357     0.47529
508.7         2.29407    0.475426
508.8         2.29467    0.475351
508.9         2.29524    0.475584
509           2.29556    0.475626
509.1         2.29568    0.475599
509.2         2.29603    0.475686
509.3         2.29652    0.475835
509.4         2.29679    0.475721
509.5         2.29703    0.475833
509.6         2.29709     0.47582
509.7         2.29764     0.47622
509.8         2.29839    0.476389
509.9         2.29839    0.476389
510            2.2985    0.476513
510.1         2.29891    0.476559
510.2         2.29948    0.476893
510.3         2.29956    0.476928
510.4             2.3    0.476896
510.5         2.30033    0.476893
510.6         2.30084    0.477007
510.7         2.30104    0.477004
510.8         2.30138    0.477255
510.9         2.30147    0.477376
511           2.30161    0.477498
511.1          2.3017    0.477535
511.2         2.30207    0.477537
511.3         2.30238    0.477421
511.4          2.3033    0.477342
511.5         2.30363    0.477475
511.6         2.30431    0.477517
511.7         2.30464    0.477389
511.8         2.30525    0.477148
511.9         2.30575    0.477188
512           2.30629    0.477447
512.1         2.30688    0.477741
512.2         2.30781    0.477712
512.3         2.30803     0.47767
512.4         2.30824    0.477662
512.5         2.30874    0.477718
512.6          2.3089    0.477603
512.7         2.30922    0.477686
512.8         2.30969    0.477897
512.9          2.3103    0.477922
513           2.31067    0.477923
513.1         2.31096    0.477926
513.2         2.31156    0.478143
513.3         2.31186    0.478372
513.4          2.3123    0.478231
513.5         2.31244    0.478219
513.6         2.31254    0.478327
513.7         2.31276    0.478436
513.8         2.31357    0.478646
513.9         2.31381    0.478755
514           2.31416    0.478674
514.1         2.31446    0.478891
514.2         2.31482    0.478926
514.3         2.31544    0.479155
514.4         2.31563    0.479095
514.5         2.31583    0.479122
514.6         2.31613    0.479062
514.7         2.31662    0.479288
514.8         2.31705    0.479366
514.9         2.31731    0.479353
515           2.31766    0.479344
515.1         2.31777    0.479376
515.2          2.3178     0.47937
515.3         2.31796    0.479534
515.4         2.31928    0.480048
515.5         2.31959      0.4802
515.6         2.31976    0.480273
515.7         2.32002    0.480292
515.8         2.32038    0.480088
515.9         2.32042     0.48011
516           2.32072     0.48013
516.1         2.32072     0.48013
516.2         2.32122    0.480169
516.3         2.32151    0.480239
516.4         2.32173    0.480131
516.5         2.32201    0.480029
516.6         2.32232    0.480115
516.7         2.32274    0.480061
516.8         2.32304    0.479923
516.9         2.32333    0.480201
517           2.32401    0.480339
517.1         2.32416    0.480281
517.2          2.3251    0.480321
517.3          2.3251    0.480321
517.4         2.32524    0.480351
517.5         2.32576    0.480452
517.6         2.32656      0.4805
517.7         2.32674    0.480586
517.8         2.32715    0.480642
517.9         2.32732    0.480725
518           2.32764    0.480968
518.1         2.32785    0.480881
518.2         2.32816    0.480973
518.3         2.32822       0.481
518.4         2.32865    0.481102
518.5         2.32914     0.48129
518.6         2.32972    0.480973
518.7         2.33015    0.481068
518.8          2.3308    0.481247
518.9         2.33115    0.481128
519           2.33201    0.481481
519.1         2.33218    0.481564
519.2         2.33258    0.481471
519.3         2.33269    0.481524
519.4         2.33309    0.481458
519.5         2.33374    0.481702
519.6          2.3344     0.48185
519.7         2.33486    0.482309
519.8         2.33503    0.482381
519.9         2.33536    0.482336
520           2.33548    0.482254
520.1         2.33553     0.48231
520.2         2.33567    0.482184
520.3         2.33629    0.482247
520.4          2.3363    0.482231
520.5         2.33664    0.482311
520.6         2.33717     0.48222
520.7         2.33745      0.4822
520.8         2.33762     0.48219
520.9           2.338    0.482303
521           2.33843    0.482415
521.1         2.33862    0.482474
521.2         2.33891    0.482295
521.3         2.33917    0.482318
521.4         2.33996    0.482775
521.5         2.34011    0.482649
521.6         2.34034    0.482629
521.7         2.34049     0.48274
521.8         2.34112    0.482904
521.9         2.34142    0.482801
522           2.34183    0.482856
522.1         2.34196    0.482865
522.2         2.34227    0.482816
522.3         2.34234    0.482893
522.4         2.34262    0.482824
522.5         2.34323    0.483249
522.6         2.34367    0.483579
522.7         2.34395    0.483589
522.8         2.34482    0.484018
522.9         2.34573    0.484344
523           2.34586    0.484409
523.1         2.34656    0.484246
523.2         2.34669    0.484367
523.3         2.34709    0.484504
523.4          2.3473    0.484662
523.5         2.34751    0.484708
523.6         2.34775    0.484767
523.7         2.34816    0.484771
523.8          2.3483    0.484819
523.9         2.34863    0.484959
524           2.34917    0.485359
524.1         2.34944    0.485252
524.2         2.34985    0.485438
524.3         2.35005    0.485449
524.4          2.3504    0.485666
524.5         2.35081    0.485775
524.6         2.35099    0.485806
524.7         2.35123    0.485811
524.8         2.35161    0.485871
524.9         2.35173    0.485787
525           2.35217    0.485555
525.1          2.3523    0.485547
525.2         2.35258    0.485538
525.3         2.35265    0.485573
525.4         2.35279    0.485593
525.5          2.3529    0.485672
525.6         2.35299    0.485647
525.7         2.35322    0.485502
525.8         2.35414    0.484925
525.9         2.35488    0.484303
526           2.35576    0.484771
526.1         2.35609    0.485029
526.2         2.35657    0.484821
526.3         2.35695    0.484808
526.4         2.35729    0.484907
526.5         2.35817    0.484918
526.6         2.35867    0.484819
526.7         2.35884    0.484839
526.8         2.35922    0.485021
526.9         2.35944    0.485101
527           2.36003    0.485251
527.1         2.36052    0.485381
527.2         2.36084    0.485438
527.3         2.36097    0.485465
527.4         2.36122    0.485673
527.5         2.36153    0.485603
527.6         2.36173     0.48569
527.7         2.36193    0.485543
527.8          2.3622     0.48574
527.9         2.36241    0.485768
528           2.36257    0.485712
528.1         2.36304    0.485455
528.2         2.36331    0.485597
528.3         2.36357    0.485455
528.4         2.36387    0.485545
528.5         2.36404     0.48558
528.6         2.36424    0.485536
528.7         2.36435    0.485628
528.8         2.36451    0.485709
528.9         2.36484    0.485658
529           2.36505    0.485734
529.1         2.36505    0.485734
529.2         2.36581    0.485936
529.3         2.36603    0.485726
529.4         2.36624    0.485793
529.5         2.36635    0.485631
529.6         2.36664    0.485426
529.7         2.36676     0.48542
529.8         2.36686     0.48547
529.9         2.36719    0.485523
530           2.36735    0.485495
530.1         2.36768    0.485557
530.2         2.36821    0.485668
530.3         2.36898    0.485622
530.4          2.3696    0.485696
530.5         2.36999    0.485239
530.6         2.37059    0.485514
530.7         2.37081    0.485364
530.8         2.37109    0.485507
530.9         2.37197    0.485818
531           2.37241     0.48597
531.1         2.37241     0.48597
531.2         2.37258    0.486021
531.3         2.37307    0.486348
531.4         2.37342     0.48639
531.5         2.37366     0.48647
531.6         2.37377    0.486527
531.7         2.37407     0.48633
531.8         2.37448    0.486371
531.9         2.37527    0.486636
532           2.37577    0.486671
532.1         2.37596    0.486792
532.2         2.37637     0.48676
532.3         2.37671    0.486895
532.4         2.37695    0.486965
532.5         2.37791    0.487037
532.6         2.37908    0.487525
532.7         2.37935    0.487231
532.8         2.37962    0.487431
532.9         2.38011    0.487369
533            2.3803    0.487471
533.1          2.3807    0.487488
533.2         2.38088    0.487391
533.3         2.38122     0.48733
533.4         2.38146    0.487405
533.5         2.38181    0.487536
533.6         2.38223    0.487458
533.7         2.38247    0.487555
533.8         2.38292    0.487581
533.9         2.38292    0.487581
534           2.38306    0.487654
534.1         2.38332    0.487607
534.2         2.38342    0.487718
534.3         2.38361    0.487823
534.4         2.38392    0.487977
534.5         2.38416    0.487844
534.6         2.38439    0.487838
534.7         2.38465    0.488046
534.8         2.38496    0.488007
534.9         2.38517    0.488099
535           2.38525    0.488084
535.1          2.3855    0.488167
535.2         2.38565    0.488278
535.3         2.38606    0.488211
535.4         2.38681    0.488379
535.5         2.38681    0.488367
535.6         2.38702    0.488455
535.7         2.38721    0.488479
535.8         2.38762    0.488435
535.9         2.38804    0.488519
536            2.3881    0.488427
536.1         2.38834    0.488595
536.2         2.38884    0.488569
536.3         2.38912    0.488495
536.4         2.38965    0.488829
536.5         2.39033    0.489159
536.6         2.39095    0.489246
536.7         2.39134    0.489393
536.8         2.39161    0.489403
536.9         2.39206    0.489401
537           2.39224    0.489516
537.1         2.39241    0.489444
537.2          2.3925     0.48943
537.3         2.39261    0.489447
537.4         2.39285     0.48955
537.5         2.39311    0.489547
537.6         2.39339    0.489647
537.7         2.39397    0.489904
537.8         2.39409    0.489974
537.9         2.39442    0.489899
538           2.39442    0.489899
538.1         2.39478    0.490033
538.2         2.39551     0.49027
538.3         2.39613     0.49061
538.4         2.39633    0.490665
538.5         2.39682    0.490762
538.6         2.39724    0.490786
538.7         2.39733    0.490835
538.8         2.39754    0.490769
538.9         2.39775    0.490956
539           2.39783    0.491003
539.1         2.39791     0.49101
539.2         2.39799    0.491098
539.3         2.39829    0.491011
539.4         2.39829    0.491011
539.5         2.39873    0.490962
539.6          2.3992    0.491319
539.7         2.39973    0.491492
539.8          2.4003    0.491737
539.9         2.40056    0.491835
540           2.40113    0.491945
540.1          2.4014    0.491932
540.2          2.4017    0.491981
540.3         2.40215    0.491867
540.4         2.40246    0.492039
540.5         2.40275    0.491801
540.6         2.40302    0.491847
540.7         2.40323    0.492084
540.8         2.40372    0.492142
540.9         2.40421    0.492261
541           2.40443    0.492188
541.1         2.40518    0.492663
541.2         2.40528    0.492647
541.3         2.40561    0.492637
541.4         2.40591    0.492589
541.5         2.40642    0.492698
541.6         2.40686    0.492895
541.7         2.40726    0.492978
541.8         2.40738    0.493046
541.9         2.40787    0.493077
542           2.40802     0.49309
542.1         2.40806    0.493023
542.2         2.40846    0.493299
542.3         2.40864    0.493358
542.4         2.40917    0.493439
542.5         2.40933    0.493459
542.6         2.41002    0.493797
542.7         2.41052    0.493699
542.8         2.41082    0.493774
542.9         2.41104    0.493798
543           2.41125    0.493823
543.1         2.41132    0.493864
543.2         2.41169    0.493798
543.3          2.4118     0.49378
543.4         2.41211    0.493842
543.5         2.41224    0.493914
543.6         2.41277    0.493775
543.7         2.41318    0.493802
543.8         2.41336    0.493709
543.9         2.41372    0.493743
544           2.41385     0.49366
544.1         2.41417    0.493639
544.2         2.41437    0.493606
544.3         2.41444    0.493595
544.4         2.41476    0.493841
544.5         2.41496    0.493909
544.6         2.41525    0.493701
544.7         2.41545    0.493813
544.8         2.41552    0.493802
544.9         2.41604    0.494092
545           2.41625     0.49421
545.1         2.41645    0.494148
545.2         2.41678    0.493956
545.3         2.41706    0.494075
545.4         2.41756    0.494028
545.5         2.41761    0.493964
545.6         2.41777    0.493883
545.7          2.4181    0.493807
545.8         2.41845    0.493848
545.9         2.41868    0.494056
546           2.41918       0.494
546.1          2.4194     0.49415
546.2         2.41973    0.494095
546.3         2.41983    0.494154
546.4         2.42001    0.494018
546.5         2.42031    0.494168
546.6         2.42062    0.494191
546.7         2.42162    0.494605
546.8         2.42259    0.495094
546.9         2.42282    0.495092
547           2.42309    0.495245
547.1         2.42371    0.495511
547.2         2.42391    0.495461
547.3          2.4242    0.495565
547.4         2.42458    0.495806
547.5         2.42476    0.495854
547.6         2.42527    0.496071
547.7         2.42539    0.495884
547.8         2.42593    0.495739
547.9         2.42634    0.495503
548           2.42688     0.49568
548.1         2.42703     0.49571
548.2         2.42745    0.495732
548.3         2.42782    0.495745
548.4         2.42829    0.495876
548.5         2.42849    0.495877
548.6         2.42909    0.495699
548.7         2.42922    0.495798
548.8         2.42958    0.495832
548.9         2.42968    0.495816
549           2.43049    0.496433
549.1         2.43109    0.496694
549.2          2.4313    0.496772
549.3         2.43156    0.496791
549.4         2.43188    0.496973
549.5           2.432    0.496774
549.6         2.43232    0.497014
549.7         2.43241    0.496999
549.8         2.43288    0.496997
549.9         2.43317    0.497062
550           2.43354    0.497023
550.1         2.43431    0.496956
550.2         2.43451    0.497075
550.3         2.43506    0.496801
550.4         2.43546     0.49687
550.5         2.43594    0.496878
550.6         2.43626    0.497088
550.7         2.43653    0.496798
550.8           2.437    0.496199
550.9          2.4377     0.49628
551           2.43777    0.496322
551.1         2.43784    0.496357
551.2         2.43814     0.49633
551.3         2.43827     0.49646
551.4         2.43842    0.496313
551.5         2.43862    0.496296
551.6         2.43876    0.496301
551.7         2.43903    0.496192
551.8         2.43965    0.496452
551.9         2.43999    0.496545
552           2.44023    0.496664
552.1         2.44097       0.497
552.2         2.44125    0.497059
552.3          2.4419    0.497269
552.4         2.44234    0.497534
552.5         2.44263    0.497722
552.6         2.44283     0.49779
552.7         2.44346    0.497935
552.8         2.44356    0.497996
552.9         2.44383    0.498124
553           2.44424    0.497751
553.1          2.4444    0.497798
553.2         2.44469    0.497897
553.3         2.44491    0.498003
553.4         2.44518    0.497953
553.5         2.44536    0.498026
553.6         2.44545    0.498081
553.7         2.44579    0.497946
553.8          2.4463     0.49805
553.9         2.44679    0.497892
554           2.44723    0.498257
554.1         2.44752    0.498389
554.2         2.44752    0.498389
554.3         2.44775    0.498225
554.4         2.44817     0.49851
554.5         2.44842    0.498385
554.6          2.4488    0.498708
554.7         2.44932    0.498985
554.8         2.44966    0.498978
554.9         2.44994    0.498999
555           2.45004    0.499017
555.1         2.45049    0.498803
555.2         2.45092       0.499
555.3         2.45132    0.499226
555.4         2.45169    0.499256
555.5         2.45207    0.499545
555.6         2.45301    0.499918
555.7         2.45341    0.500215
555.8         2.45389    0.500282
555.9         2.45389    0.500282
556           2.45447    0.500545
556.1         2.45474    0.500614
556.2         2.45521    0.500933
556.3         2.45559    0.500713
556.4           2.456    0.500859
556.5         2.45623    0.500968
556.6         2.45667    0.501127
556.7         2.45728    0.501139
556.8          2.4575    0.501203
556.9         2.45782    0.501274
557           2.45808    0.501319
557.1          2.4582    0.501407
557.2         2.45836    0.501458
557.3         2.45858    0.501496
557.4         2.45911    0.501473
557.5          2.4595    0.501748
557.6         2.45979    0.501778
557.7         2.46009    0.501826
557.8         2.46031    0.501728
557.9         2.46056    0.501766
558           2.46057    0.501782
558.1         2.46093     0.50171
558.2         2.46135    0.501365
558.3         2.46166    0.501593
558.4         2.46209    0.501753
558.5         2.46267    0.501952
558.6         2.46332    0.502196
558.7         2.46366    0.502389
558.8         2.46392    0.502355
558.9         2.46411    0.502467
559           2.46452    0.502401
559.1         2.46463    0.502229
559.2         2.46491     0.50234
559.3         2.46548    0.502163
559.4         2.46563    0.502149
559.5         2.46593    0.502284
559.6          2.4664    0.502519
559.7         2.46698    0.502975
559.8          2.4678    0.503153
559.9         2.46837    0.503281
560           2.46862    0.503316
560.1         2.46907    0.503488
560.2          2.4693    0.503455
560.3         2.46951    0.503379
560.4         2.46976    0.503347
560.5         2.47027    0.503666
560.6         2.47036     0.50353
560.7         2.47089    0.503756
560.8         2.47108    0.503727
560.9          2.4712     0.50371
561           2.47168    0.503642
561.1         2.47196    0.503569
561.2         2.47232    0.503521
561.3         2.47238    0.503557
561.4         2.47247    0.503544
561.5         2.47297    0.503639
561.6         2.47307    0.503478
561.7         2.47331    0.503592
561.8         2.47353    0.503404
561.9         2.47358    0.503455
562           2.47377    0.503395
562.1         2.47394    0.503578
562.2         2.47404    0.503563
562.3         2.47499    0.504329
562.4         2.47531    0.504383
562.5         2.47621      0.5046
562.6         2.47647    0.504347
562.7          2.4768    0.504506
562.8         2.47701     0.50452
562.9         2.47743    0.504616
563           2.47774     0.50449
563.1         2.47807    0.504703
563.2         2.47847    0.504901
563.3         2.47877    0.504743
563.4         2.47979    0.505239
563.5         2.47992    0.505256
563.6         2.48012    0.505304
563.7         2.48068    0.505322
563.8         2.48111    0.505262
563.9         2.48175    0.505613
564           2.48202    0.505606
564.1         2.48226     0.50555
564.2         2.48243    0.505577
564.3         2.48253    0.505562
564.4         2.48265    0.505554
564.5         2.48292    0.505586
564.6         2.48334    0.505859
564.7         2.48352    0.505797
564.8         2.48358    0.505854
564.9          2.4841    0.506225
565           2.48445    0.506257
565.1         2.48458    0.506314
565.2         2.48475    0.506451
565.3         2.48548    0.506956
565.4          2.4856    0.506984
565.5         2.48565    0.507036
565.6         2.48597    0.507087
565.7         2.48649     0.50685
565.8         2.48658    0.506914
565.9         2.48689    0.506899
566           2.48709    0.506959
566.1         2.48732    0.507069
566.2         2.48746    0.507091
566.3         2.48781    0.507263
566.4         2.48804    0.507196
566.5         2.48828    0.507244
566.6          2.4886    0.507391
566.7         2.48902    0.507258
566.8         2.48912    0.507243
566.9         2.48959     0.50725
567           2.48979    0.507061
567.1         2.48996    0.507105
567.2         2.49033    0.507175
567.3         2.49061    0.507253
567.4          2.4908    0.507287
567.5         2.49125    0.507318
567.6         2.49144    0.507323
567.7          2.4919    0.507118
567.8         2.49234    0.507233
567.9         2.49247    0.507365
568           2.49275    0.507362
568.1          2.4932    0.507503
568.2         2.49369    0.507729
568.3         2.49388    0.507618
568.4         2.49423    0.507849
568.5         2.49454    0.508018
568.6         2.49478    0.507976
568.7         2.49502    0.507932
568.8         2.49539     0.50807
568.9         2.49548    0.508164
569           2.49583    0.508223
569.1         2.49626    0.508429
569.2         2.49671    0.508736
569.3           2.497    0.508844
569.4         2.49743    0.508771
569.5         2.49784     0.50907
569.6         2.49828    0.509314
569.7         2.49858    0.509456
569.8         2.49892    0.509649
569.9         2.49897     0.50958
570           2.49905    0.509568
570.1         2.49919    0.509511
570.2         2.49945    0.509511
570.3         2.49961    0.509595
570.4         2.49971    0.509432
570.5         2.49978    0.509422
570.6         2.50028     0.50943
570.7         2.50053    0.509453
570.8         2.50062    0.509513
570.9         2.50077    0.509535
571             2.501    0.509631
571.1         2.50148    0.509871
571.2         2.50177    0.509515
571.3         2.50215    0.509416
571.4         2.50236    0.509459
571.5         2.50277    0.509759
571.6         2.50307    0.509853
571.7          2.5036    0.509861
571.8          2.5039    0.510026
571.9         2.50409    0.510101
572           2.50541    0.509801
572.1          2.5059    0.509707
572.2         2.50609    0.509563
572.3         2.50631    0.509684
572.4         2.50678    0.509913
572.5         2.50682    0.509953
572.6         2.50691     0.50994
572.7         2.50725    0.509993
572.8         2.50756    0.510062
572.9         2.50812    0.510138
573           2.50866    0.510364
573.1         2.50906    0.510374
573.2         2.50918    0.510306
573.3         2.50952    0.510568
573.4         2.50999    0.510649
573.5         2.51027    0.510867
573.6         2.51054    0.510697
573.7         2.51086    0.510854
573.8         2.51107    0.510698
573.9         2.51179    0.510874
574           2.51219    0.510968
574.1         2.51242    0.511122
574.2          2.5125    0.511112
574.3         2.51266    0.511273
574.4         2.51329    0.511213
574.5         2.51379    0.511548
574.6          2.5142    0.511518
574.7         2.51463    0.511565
574.8         2.51506    0.511882
574.9         2.51528     0.51176
575           2.51557    0.511724
575.1         2.51609    0.511869
575.2         2.51638    0.511972
575.3          2.5165    0.511882
575.4         2.51716    0.512308
575.5         2.51738    0.512298
575.6         2.51784    0.512555
575.7         2.51834    0.512983
575.8         2.51933    0.513062
575.9         2.51957    0.513033
576           2.51961    0.512961
576.1         2.51978    0.513026
576.2         2.52006     0.51306
576.3         2.52062    0.512699
576.4         2.52086    0.512762
576.5         2.52138    0.513038
576.6         2.52155    0.513143
576.7         2.52177    0.513249
576.8         2.52194    0.513315
576.9         2.52253    0.513756
577           2.52299    0.514072
577.1         2.52356    0.514275
577.2         2.52404     0.51447
577.3         2.52456    0.514787
577.4         2.52459    0.514818
577.5         2.52509    0.514682
577.6         2.52594     0.51507
577.7         2.52622    0.515119
577.8         2.52662    0.515207
577.9         2.52673    0.515277
578           2.52701    0.515242
578.1         2.52717    0.515366
578.2         2.52744    0.515398
578.3         2.52765    0.515554
578.4         2.52786    0.515531
578.5         2.52815    0.515562
578.6         2.52879    0.515879
578.7         2.52902    0.516039
578.8          2.5293    0.516114
578.9         2.53006    0.516002
579           2.53043     0.51605
579.1         2.53116    0.516093
579.2         2.53173    0.516137
579.3         2.53217    0.516408
579.4         2.53223     0.51647
579.5         2.53243     0.51653
579.6         2.53269     0.51658
579.7         2.53305     0.51669
579.8         2.53361    0.516843
579.9         2.53361    0.516843
580            2.5338    0.516997
580.1         2.53403    0.516976
580.2         2.53433    0.517131
580.3         2.53445    0.517254
580.4         2.53468    0.517169
580.5         2.53507    0.517326
580.6         2.53546    0.517216
580.7         2.53618    0.517176
580.8         2.53672    0.516917
580.9         2.53696    0.517031
581           2.53732    0.516993
581.1         2.53748     0.51712
581.2         2.53789    0.517033
581.3         2.53822    0.517087
581.4         2.53893      0.5171
581.5           2.539     0.51717
581.6         2.53937    0.517227
581.7         2.53952    0.517294
581.8         2.53982    0.517518
581.9         2.54014     0.51769
582           2.54032    0.517684
582.1         2.54066     0.51762
582.2         2.54066     0.51762
582.3         2.54094    0.517794
582.4         2.54112    0.517869
582.5         2.54118    0.517907
582.6         2.54163    0.517467
582.7         2.54234      0.5179
582.8          2.5429    0.518177
582.9         2.54299    0.518167
583            2.5433    0.518272
583.1         2.54359    0.518287
583.2         2.54391    0.518534
583.3         2.54444    0.518547
583.4         2.54474    0.518601
583.5         2.54522    0.518631
583.6          2.5455    0.518775
583.7         2.54576     0.51885
583.8         2.54637    0.518795
583.9         2.54683    0.519052
584           2.54689    0.518969
584.1         2.54708    0.519129
584.2         2.54724    0.519196
584.3         2.54746    0.519314
584.4         2.54829    0.519368
584.5         2.54838    0.519359
584.6         2.54875    0.519363
584.7         2.54903    0.519382
584.8         2.54938    0.519137
584.9         2.54979    0.519055
585           2.55016    0.519063
585.1         2.55029    0.519082
585.2         2.55061    0.519258
585.3         2.55097    0.519283
585.4         2.55151    0.519387
585.5         2.55195    0.519322
585.6         2.55235    0.519557
585.7         2.55264    0.519513
585.8         2.55278    0.519651
585.9         2.55302    0.519715
586           2.55302    0.519715
586.1         2.55347    0.519833
586.2         2.55377    0.519995
586.3          2.5543    0.520059
586.4          2.5544    0.520048
586.5         2.55465    0.520038
586.6         2.55481    0.520089
586.7         2.55502    0.520266
586.8         2.55552    0.520561
586.9         2.55574    0.520596
587           2.55592     0.52058
587.1         2.55669    0.520983
587.2         2.55685    0.521021
587.3         2.55703    0.521003
587.4         2.55732    0.520957
587.5         2.55764    0.521105
587.6         2.55825    0.521282
587.7         2.55845    0.521275
587.8         2.55866    0.521346
587.9         2.55932    0.521366
588           2.55972    0.521597
588.1         2.55972    0.521597
588.2         2.56027    0.521956
588.3         2.56066    0.522194
588.4         2.56094    0.522335
588.5         2.56176    0.522429
588.6         2.56201    0.522502
588.7         2.56209    0.522508
588.8         2.56261    0.522108
588.9         2.56319    0.522057
589           2.56391    0.522328
589.1         2.56429    0.522301
589.2         2.56465    0.522259
589.3         2.56505    0.522471
589.4         2.56523    0.522379
589.5         2.56573    0.522514
589.6         2.56612    0.522363
589.7         2.56631    0.522419
589.8         2.56673    0.522442
589.9         2.56742    0.522473
590           2.56778    0.522624
590.1         2.56814    0.522789
590.2         2.56849    0.523008
590.3         2.56892    0.523066
590.4         2.56897    0.523111
590.5         2.56933    0.523148
590.6         2.56954    0.523204
590.7         2.56963    0.523197
590.8         2.56987    0.523177
590.9         2.57072    0.523403
591           2.57156     0.52363
591.1         2.57207    0.523696
591.2         2.57243    0.523354
591.3          2.5728     0.52362
591.4         2.57287    0.523614
591.5         2.57295    0.523684
591.6         2.57337     0.52366
591.7         2.57363    0.523607
591.8         2.57407     0.52372
591.9         2.57426    0.523701
592           2.57448    0.523782
592.1         2.57481    0.523922
592.2         2.57526    0.524096
592.3         2.57607    0.524356
592.4         2.57659    0.523922
592.5         2.57671    0.523933
592.6         2.57681    0.524002
592.7         2.57706    0.524076
592.8         2.57717    0.524155
592.9         2.57745    0.523921
593           2.57761    0.523786
593.1         2.57768     0.52378
593.2         2.57817    0.523926
593.3         2.57862     0.52414
593.4         2.57899    0.524006
593.5         2.58015    0.524474
593.6         2.58053    0.524593
593.7         2.58083    0.524422
593.8         2.58103    0.524523
593.9         2.58116    0.524316
594            2.5814     0.52416
594.1         2.58149    0.524184
594.2          2.5816    0.524205
594.3         2.58205    0.524298
594.4         2.58227    0.524338
594.5         2.58276    0.524306
594.6         2.58283     0.52435
594.7         2.58304    0.524467
594.8         2.58412    0.524855
594.9         2.58442    0.525011
595            2.5845    0.525005
595.1         2.58477    0.524925
595.2         2.58538    0.525157
595.3         2.58543    0.525189
595.4         2.58552    0.525183
595.5         2.58582    0.525094
595.6         2.58645    0.525249
595.7          2.5869     0.52535
595.8         2.58725    0.525423
595.9         2.58751    0.525579
596           2.58809    0.525814
596.1         2.58809    0.525814
596.2         2.58878    0.526272
596.3         2.58918    0.526342
596.4         2.58959    0.526405
596.5         2.58984    0.526385
596.6         2.59044    0.526189
596.7          2.5912    0.526581
596.8         2.59171    0.526841
596.9         2.59238    0.526747
597           2.59305    0.526613
597.1         2.59355    0.526754
597.2         2.59362    0.526805
597.3         2.59362    0.526805
597.4         2.59421    0.526963
597.5         2.59444    0.527127
597.6         2.59455    0.527121
597.7         2.59467    0.527215
597.8         2.59528     0.52714
597.9          2.5957    0.527117
598           2.59584    0.527236
598.1         2.59627    0.527198
598.2         2.59638    0.527304
598.3         2.59665     0.52729
598.4         2.59702    0.527533
598.5         2.59738    0.527522
598.6         2.59801    0.527844
598.7         2.59822    0.528024
598.8         2.59872    0.528233
598.9         2.59973    0.528173
599           2.60016    0.528358
599.1          2.6009     0.52841
599.2         2.60136    0.528146
599.3          2.6015    0.528244
599.4         2.60193    0.528441
599.5          2.6022     0.52858
599.6         2.60256    0.528821
599.7           2.603    0.528864
599.8         2.60327     0.52893
599.9         2.60336    0.528915
600           2.60401    0.529298
600.1         2.60424    0.529513
600.2         2.60448    0.529531
600.3         2.60474    0.529464
600.4         2.60511    0.529524
600.5         2.60555    0.529519
600.6         2.60589    0.529559
600.7          2.6061    0.529728
600.8         2.60628    0.529659
600.9         2.60663    0.529786
601           2.60702    0.529492
601.1         2.60757    0.529538
601.2         2.60801    0.529394
601.3         2.60822    0.529436
601.4         2.60838    0.529319
601.5         2.60871     0.52944
601.6         2.60896    0.529459
601.7         2.60903    0.529523
601.8         2.60936    0.529715
601.9         2.60979    0.529888
602            2.6101    0.530075
602.1         2.61027    0.530067
602.2         2.61059    0.530275
602.3         2.61084    0.530242
602.4         2.61121    0.530188
602.5         2.61158    0.530126
602.6         2.61172    0.530068
602.7         2.61207    0.529958
602.8         2.61264    0.530079
602.9          2.6129    0.529915
603           2.61328    0.529978
603.1         2.61368    0.529978
603.2         2.61384    0.529973
603.3         2.61402    0.530052
603.4          2.6143      0.5299
603.5         2.61448    0.529983
603.6         2.61495    0.530117
603.7         2.61522    0.530113
603.8          2.6157    0.530143
603.9         2.61601    0.530297
604           2.61659    0.530396
604.1         2.61686    0.530597
604.2         2.61704    0.530735
604.3         2.61704    0.530735
604.4         2.61739    0.530604
604.5         2.61747    0.530674
604.6         2.61765    0.530645
604.7         2.61793    0.530714
604.8         2.61849    0.530876
604.9         2.61938    0.531512
605           2.61946     0.53151
605.1         2.61974    0.531537
605.2         2.62003    0.531705
605.3         2.62086    0.531213
605.4         2.62125    0.531284
605.5         2.62151    0.531243
605.6         2.62168    0.531231
605.7         2.62204    0.531402
605.8         2.62225    0.531499
605.9         2.62267    0.531813
606           2.62356    0.531757
606.1         2.62362    0.531799
606.2         2.62446    0.531757
606.3         2.62484     0.53184
606.4         2.62532    0.532045
606.5         2.62535    0.531992
606.6         2.62543     0.53199
606.7         2.62615    0.532248
606.8         2.62635    0.532103
606.9         2.62664    0.532274
607           2.62706    0.532155
607.1         2.62726    0.532003
607.2         2.62802    0.532203
607.3         2.62851    0.532172
607.4          2.6286    0.532236
607.5         2.62891    0.532418
607.6          2.6292    0.532067
607.7         2.62966     0.53231
607.8         2.62984    0.532333
607.9         2.63032    0.532437
608           2.63083    0.532713
608.1         2.63111     0.53285
608.2          2.6314    0.532859
608.3         2.63202    0.532977
608.4         2.63232    0.533106
608.5         2.63237    0.533033
608.6         2.63248    0.533113
608.7          2.6326    0.533202
608.8         2.63328     0.53344
608.9         2.63357    0.533494
609           2.63374    0.533566
609.1         2.63399    0.533433
609.2         2.63486    0.533758
609.3         2.63508    0.533574
609.4         2.63508    0.533574
609.5         2.63536    0.533639
609.6         2.63558     0.53381
609.7         2.63593    0.534005
609.8         2.63635    0.534072
609.9         2.63649    0.534117
610           2.63665    0.534087
610.1         2.63716    0.534139
610.2         2.63755    0.534075
610.3         2.63819    0.534001
610.4         2.63819    0.534001
610.5         2.63875    0.534302
610.6         2.63931    0.534459
610.7         2.63964    0.534425
610.8         2.64011    0.534198
610.9         2.64041    0.534082
611           2.64064    0.534109
611.1         2.64105    0.534375
611.2         2.64119    0.534342
611.3         2.64165    0.534566
611.4         2.64205    0.534669
611.5          2.6423    0.534594
611.6         2.64294    0.534719
611.7         2.64351    0.535063
611.8         2.64371    0.535224
611.9         2.64418    0.535139
612           2.64434     0.53527
612.1         2.64458    0.535321
612.2           2.645    0.535318
612.3         2.64525    0.535547
612.4         2.64547    0.535506
612.5         2.64555    0.535373
612.6         2.64576    0.535326
612.7         2.64605    0.535548
612.8         2.64628    0.535715
612.9         2.64712    0.536017
613           2.64719    0.536017
613.1         2.64746     0.53624
613.2         2.64764    0.536338
613.3         2.64828    0.536468
613.4         2.64845    0.536535
613.5         2.64882    0.536623
613.6         2.64926    0.536653
613.7         2.64941    0.536757
613.8          2.6496    0.536717
613.9         2.64987    0.536649
614            2.6502    0.536371
614.1         2.65059    0.536565
614.2         2.65097    0.536437
614.3         2.65106    0.536517
614.4         2.65113    0.536516
614.5         2.65153    0.536478
614.6         2.65176    0.536582
614.7          2.6523    0.536697
614.8         2.65289    0.537018
614.9         2.65327     0.53709
615           2.65356    0.537138
615.1         2.65389    0.537339
615.2         2.65415    0.537419
615.3         2.65461    0.537467
615.4         2.65487    0.537452
615.5         2.65503    0.537572
615.6         2.65574    0.537862
615.7         2.65603    0.538026
615.8         2.65617    0.538124
615.9         2.65639    0.537915
616           2.65664    0.538023
616.1         2.65711    0.538152
616.2         2.65737     0.53838
616.3         2.65749    0.538417
616.4         2.65759    0.538266
616.5         2.65804    0.538388
616.6         2.65821    0.538355
616.7         2.65842     0.53853
616.8         2.65852    0.538604
616.9         2.65884    0.538361
617           2.65905    0.538444
617.1         2.65932    0.538592
617.2         2.65941    0.538598
617.3         2.65988    0.538393
617.4         2.66037    0.538755
617.5         2.66077    0.538707
617.6         2.66109    0.538737
617.7         2.66177     0.53881
617.8          2.6624    0.538951
617.9         2.66277    0.539028
618           2.66317    0.539211
618.1         2.66363    0.539191
618.2         2.66397    0.539121
618.3         2.66418    0.539157
618.4         2.66437    0.539307
618.5         2.66502    0.539486
618.6         2.66553    0.539835
618.7         2.66624    0.540033
618.8         2.66642    0.539977
618.9         2.66665    0.540085
619             2.667    0.540382
619.1         2.66725    0.540525
619.2          2.6676    0.540676
619.3         2.66786    0.540564
619.4         2.66809    0.540473
619.5         2.66849    0.540248
619.6         2.66927    0.540838
619.7         2.66942    0.540958
619.8         2.66984     0.54075
619.9         2.67042    0.541063
620           2.67094    0.541039
620.1         2.67177    0.541612
620.2         2.67177    0.541612
620.3         2.67209    0.541552
620.4         2.67246    0.541763
620.5         2.67307    0.542061
620.6         2.67328    0.542042
620.7         2.67328    0.542042
620.8         2.67341    0.542155
620.9         2.67409    0.542604
621           2.67437    0.542746
621.1         2.67498    0.543002
621.2          2.6755    0.543307
621.3          2.6759    0.543475
621.4          2.6761    0.543634
621.5         2.67622    0.543607
621.6         2.67632    0.543606
621.7         2.67653    0.543374
621.8          2.6768    0.543454
621.9         2.67715    0.543533
622           2.67738    0.543699
622.1          2.6777    0.543971
622.2         2.67815    0.544076
622.3         2.67838    0.544168
622.4          2.6786    0.544258
622.5          2.6789    0.544503
622.6         2.67898    0.544502
622.7         2.67956    0.544006
622.8         2.67972     0.54405
622.9         2.68013    0.544202
623           2.68042    0.544056
623.1         2.68092    0.544111
623.2         2.68108    0.544233
623.3         2.68115    0.544287
623.4         2.68139    0.544265
623.5         2.68194    0.544338
623.6         2.68219     0.54446
623.7          2.6827    0.544795
623.8         2.68327    0.545242
623.9         2.68334    0.545242
624           2.68357    0.545155
624.1         2.68385    0.545041
624.2         2.68435    0.545401
624.3         2.68451    0.545404
624.4         2.68512    0.545476
624.5         2.68538    0.545618
624.6         2.68577    0.545539
624.7          2.6861    0.545649
624.8         2.68648    0.545869
624.9         2.68668    0.545801
625           2.68685    0.545871
625.1         2.68712    0.545797
625.2         2.68741    0.545887
625.3          2.6876     0.54596
625.4          2.6877    0.546036
625.5         2.68908     0.54671
625.6         2.68959    0.546633
625.7         2.68978    0.546793
625.8         2.69038    0.547059
625.9         2.69072    0.547257
626           2.69119    0.547395
626.1         2.69141    0.547372
626.2         2.69141    0.547372
626.3         2.69172    0.547316
626.4         2.69228    0.547487
626.5         2.69239    0.547305
626.6         2.69292    0.547629
626.7         2.69307    0.547629
626.8         2.69346    0.547912
626.9         2.69359    0.547859
627           2.69379    0.547806
627.1         2.69415    0.548106
627.2         2.69486    0.548553
627.3         2.69523    0.548773
627.4         2.69625     0.54929
627.5         2.69677    0.549477
627.6         2.69686    0.549476
627.7          2.6972    0.549613
627.8         2.69735    0.549724
627.9         2.69831    0.549862
628           2.69843    0.549715
628.1         2.69857    0.549829
628.2         2.69898    0.549731
628.3         2.69944    0.549973
628.4          2.6999     0.55022
628.5          2.7002    0.550214
628.6         2.70027    0.550272
628.7         2.70042    0.550382
628.8         2.70093    0.550725
628.9         2.70127    0.550916
629           2.70142    0.550926
629.1         2.70159    0.550991
629.2         2.70195    0.551031
629.3         2.70195    0.551031
629.4         2.70211     0.55103
629.5         2.70252    0.551008
629.6         2.70252    0.551008
629.7         2.70314     0.55085
629.8         2.70332    0.550914
629.9         2.70332    0.550914
630           2.70364    0.551128
630.1         2.70391    0.551118
630.2         2.70423    0.551307
630.3         2.70458    0.551116
630.4         2.70497    0.551366
630.5         2.70519    0.551433
630.6         2.70519    0.551433
630.7         2.70547     0.55132
630.8         2.70571    0.551374
630.9         2.70582    0.551374
631            2.7065    0.551615
631.1         2.70681    0.551707
631.2         2.70712    0.551731
631.3         2.70751    0.551792
631.4         2.70758    0.551842
631.5         2.70833    0.552216
631.6         2.70882    0.552387
631.7         2.70917    0.552602
631.8         2.70954     0.55284
631.9         2.70963     0.55286
632           2.71017     0.55296
632.1         2.71024    0.553013
632.2          2.7104    0.552956
632.3         2.71051    0.552956
632.4         2.71075    0.553143
632.5         2.71094    0.553172
632.6         2.71138    0.553088
632.7         2.71159    0.553272
632.8         2.71239    0.553464
632.9         2.71289    0.553866
633           2.71289    0.553866
633.1         2.71323    0.553745
633.2         2.71344    0.553546
633.3         2.71367    0.553644
633.4         2.71382    0.553548
633.5         2.71401    0.553643
633.6         2.71421    0.553716
633.7         2.71454     0.55388
633.8          2.7149    0.554032
633.9         2.71524     0.55418
634           2.71543     0.55418
634.1         2.71569    0.554308
634.2         2.71582    0.554287
634.3         2.71621    0.554175
634.4         2.71686    0.553527
634.5         2.71747    0.552746
634.6         2.71812    0.552715
634.7         2.71841    0.552938
634.8         2.71899    0.553341
634.9         2.71935    0.553338
635           2.71946    0.553437
635.1         2.71954    0.553437
635.2         2.72021    0.553958
635.3         2.72065    0.553935
635.4         2.72145    0.553827
635.5          2.7218    0.553887
635.6          2.7219    0.553887
635.7         2.72246    0.554335
635.8         2.72271    0.554196
635.9         2.72318    0.553957
636           2.72335    0.554044
636.1         2.72361    0.554087
636.2          2.7237    0.554087
636.3         2.72403    0.554164
636.4         2.72416    0.554277
636.5         2.72453    0.554489
636.6         2.72475    0.554625
636.7         2.72498    0.554597
636.8         2.72542    0.554405
636.9         2.72576    0.554671
637           2.72611    0.554671
637.1         2.72624    0.554777
637.2         2.72643    0.554827
637.3         2.72655    0.554861
637.4         2.72706    0.554879
637.5         2.72729    0.554713
637.6         2.72841    0.555138
637.7         2.72903    0.555075
637.8         2.72929    0.555244
637.9         2.72962    0.555457
638           2.73008    0.555409
638.1         2.73053    0.555699
638.2         2.73125    0.555663
638.3         2.73145    0.555758
638.4         2.73162    0.555829
638.5         2.73234    0.556182
638.6         2.73263    0.555986
638.7         2.73278     0.55587
638.8         2.73306    0.556033
638.9         2.73334    0.556058
639           2.73356     0.55617
639.1         2.73374    0.556179
639.2          2.7341    0.556472
639.3         2.73429      0.5565
639.4         2.73449    0.556512
639.5         2.73468    0.556602
639.6         2.73551    0.557077
639.7         2.73566    0.557193
639.8         2.73594    0.557322
639.9         2.73658    0.557584
640           2.73658    0.557584
640.1         2.73664    0.557632
640.2         2.73693    0.557655
640.3          2.7372    0.557822
640.4         2.73749    0.557823
640.5          2.7378    0.557892
640.6         2.73853    0.558163
640.7         2.73862    0.558163
640.8         2.73919    0.558568
640.9         2.74009    0.558638
641           2.74019    0.558638
641.1          2.7407    0.558815
641.2          2.7411     0.55913
641.3         2.74136    0.559248
641.4         2.74138    0.559214
641.5          2.7415    0.559155
641.6         2.74183     0.55942
641.7         2.74243     0.55967
641.8         2.74264     0.55956
641.9         2.74284    0.559664
642           2.74341    0.560121
642.1         2.74404    0.560128
642.2         2.74411    0.560128
642.3         2.74438    0.560234
642.4         2.74448    0.560252
642.5         2.74454    0.560298
642.6         2.74474    0.560391
642.7         2.74495    0.560482
642.8          2.7456    0.560923
642.9         2.74584    0.560925
643           2.74619    0.560967
643.1         2.74668    0.560691
643.2         2.74705    0.560934
643.3         2.74746    0.561192
643.4         2.74786    0.561222
643.5         2.74788     0.56118
643.6         2.74819    0.561353
643.7         2.74844    0.561355
643.8         2.74876    0.561488
643.9         2.74896     0.56158
644           2.74944    0.561662
644.1         2.74992    0.561982
644.2         2.75014    0.562091
644.3          2.7507    0.562283
644.4         2.75092    0.562466
644.5         2.75131    0.562728
644.6         2.75172    0.562192
644.7         2.75191    0.562349
644.8         2.75218    0.562488
644.9         2.75229    0.562302
645           2.75256    0.562361
645.1         2.75267     0.56245
645.2         2.75327    0.562942
645.3         2.75362    0.562754
645.4         2.75394    0.563008
645.5         2.75414    0.563001
645.6          2.7543    0.563088
645.7         2.75452    0.563034
645.8         2.75486    0.562848
645.9         2.75504    0.562849
646           2.75534    0.562999
646.1         2.75537    0.563023
646.2           2.756    0.562865
646.3          2.7564    0.563198
646.4          2.7566    0.563305
646.5          2.7566    0.563305
646.6         2.75685    0.563505
646.7         2.75759    0.563665
646.8         2.75791    0.563851
646.9         2.75832    0.564051
647           2.75846    0.564166
647.1         2.75874    0.564163
647.2         2.75896    0.564181
647.3         2.75923    0.564237
647.4         2.75951     0.56417
647.5         2.75975    0.564053
647.6         2.76044    0.564173
647.7         2.76078    0.564384
647.8         2.76179    0.564952
647.9         2.76231    0.565085
648           2.76255    0.565192
648.1          2.7628    0.565401
648.2         2.76325    0.565649
648.3         2.76348    0.565398
648.4         2.76387    0.565331
648.5         2.76402    0.565378
648.6         2.76443    0.565558
648.7         2.76454    0.565647
648.8          2.7651    0.565604
648.9         2.76581    0.565892
649           2.76646    0.565986
649.1         2.76681    0.566271
649.2         2.76732     0.56642
649.3         2.76763    0.566331
649.4         2.76769    0.566386
649.5         2.76849    0.566919
649.6         2.76868    0.566904
649.7          2.7693    0.567235
649.8         2.77024     0.56794
649.9         2.77102    0.568569
650           2.77102    0.568569
650.1         2.77145    0.568834
650.2         2.77164    0.568927
650.3         2.77286     0.56924
650.4         2.77298    0.569175
650.5         2.77353    0.569137
650.6         2.77414     0.56901
650.7         2.77462    0.569397
650.8          2.7748    0.569257
650.9         2.77574    0.569708
651           2.77609    0.569883
651.1         2.77615    0.569793
651.2         2.77629    0.569801
651.3         2.77685    0.569987
651.4         2.77718    0.569771
651.5         2.77837    0.569514
651.6         2.77843    0.569514
651.7         2.77882    0.569653
651.8         2.77909    0.569638
651.9         2.77938    0.569772
652           2.77958    0.569932
652.1         2.77994    0.569875
652.2         2.78001    0.569875
652.3         2.78004    0.569907
652.4         2.78039    0.569674
652.5         2.78059    0.569676
652.6         2.78096    0.569672
652.7         2.78152     0.57002
652.8         2.78196    0.569441
652.9         2.78208    0.569538
653           2.78226     0.56937
653.1         2.78248    0.569472
653.2         2.78258    0.569473
653.3         2.78267    0.569474
653.4         2.78324    0.569403
653.5         2.78385    0.569508
653.6         2.78427    0.569404
653.7         2.78494    0.569468
653.8         2.78549    0.569855
653.9         2.78626    0.569892
654           2.78666    0.569977
654.1         2.78698     0.57007
654.2         2.78712    0.570126
654.3          2.7872    0.570193
654.4         2.78771    0.570105
654.5         2.78806    0.570321
654.6         2.78817    0.570414
654.7          2.7885    0.570282
654.8          2.7885    0.570282
654.9         2.78961    0.570787
655           2.78995    0.571005
655.1         2.79042    0.571198
655.2         2.79042    0.571198
655.3         2.79055    0.571199
655.4         2.79086    0.571452
655.5          2.7909    0.571389
655.6          2.7911    0.571494
655.7         2.79174     0.57196
655.8         2.79254    0.572558
655.9         2.79348    0.572885
656           2.79373    0.573091
656.1         2.79422    0.573011
656.2         2.79422    0.573011
656.3          2.7948    0.573327
656.4           2.796    0.574261
656.5         2.79613    0.574157
656.6          2.7965    0.574248
656.7         2.79657    0.574249
656.8         2.79701    0.574619
656.9         2.79706    0.574544
657           2.79795    0.575192
657.1          2.7982    0.575053
657.2         2.79847     0.57521
657.3         2.79869    0.575386
657.4         2.79881    0.575483
657.5           2.799    0.575479
657.6         2.79916    0.575616
657.7         2.79966    0.575794
657.8         2.79974    0.575661
657.9         2.80001    0.575686
658           2.80023    0.575798
658.1         2.80051     0.57575
658.2          2.8006     0.57575
658.3         2.80107    0.576058
658.4         2.80146    0.576186
658.5         2.80173     0.57603
658.6         2.80224    0.576034
658.7          2.8024    0.576101
658.8         2.80288    0.576069
658.9         2.80382     0.57645
659           2.80452    0.576832
659.1         2.80503    0.577127
659.2         2.80566    0.577408
659.3         2.80591    0.577362
659.4         2.80607    0.577445
659.5         2.80681    0.577883
659.6         2.80719    0.577917
659.7         2.80749    0.578078
659.8         2.80766    0.578174
659.9         2.80788    0.578291
660             2.808    0.578333
660.1         2.80816    0.578071
660.2         2.80874    0.578495
660.3         2.80895    0.578361
660.4         2.80912    0.578442
660.5         2.80951     0.57853
660.6         2.80974    0.578492
660.7         2.81021    0.578879
660.8         2.81064    0.578942
660.9         2.81118    0.578954
661           2.81172    0.579402
661.1         2.81178    0.579403
661.2         2.81189     0.57923
661.3         2.81215    0.579443
661.4         2.81252    0.579673
661.5         2.81271    0.579605
661.6         2.81284    0.579397
661.7         2.81371    0.580026
661.8          2.8141    0.580109
661.9         2.81446    0.580177
662           2.81498    0.580312
662.1         2.81549    0.580733
662.2         2.81599    0.580846
662.3         2.81622    0.580978
662.4         2.81649    0.581135
662.5         2.81717    0.581018
662.6         2.81732    0.580783
662.7         2.81759    0.580902
662.8         2.81795     0.58097
662.9          2.8181    0.580728
663           2.81868     0.58083
663.1         2.81932     0.58121
663.2         2.81965    0.581168
663.3         2.81993    0.581397
663.4         2.82046    0.581156
663.5         2.82085    0.581471
663.6         2.82122    0.581775
663.7         2.82122    0.581775
663.8         2.82162    0.581887
663.9         2.82213    0.582151
664           2.82221    0.582151
664.1          2.8226    0.582404
664.2         2.82292    0.582045
664.3         2.82371    0.582704
664.4         2.82413    0.582825
664.5         2.82413    0.582825
664.6         2.82434    0.582701
664.7         2.82452     0.58285
664.8         2.82518    0.583089
664.9         2.82569    0.583328
665           2.82629    0.583765
665.1         2.82661    0.583659
665.2         2.82679     0.58374
665.3          2.8273     0.58386
665.4         2.82757    0.583794
665.5         2.82767    0.583874
665.6         2.82817    0.584118
665.7         2.82833    0.584181
665.8         2.82875    0.584324
665.9         2.82911    0.584153
666            2.8295    0.584154
666.1         2.82991    0.584136
666.2         2.83022     0.58434
666.3         2.83049    0.584005
666.4         2.83062    0.584041
666.5         2.83065    0.583988
666.6         2.83091    0.584121
666.7          2.8314    0.583963
666.8         2.83176    0.584132
666.9         2.83182    0.584132
667           2.83246    0.584588
667.1         2.83272     0.58464
667.2         2.83285     0.58464
667.3           2.833    0.584483
667.4         2.83339    0.584622
667.5         2.83369    0.584791
667.6         2.83378    0.584791
667.7         2.83401    0.584908
667.8         2.83427    0.584884
667.9         2.83479    0.585321
668           2.83499     0.58549
668.1         2.83541    0.585542
668.2         2.83567    0.585642
668.3         2.83627     0.58601
668.4         2.83665    0.585883
668.5         2.83702    0.586185
668.6         2.83721    0.586339
668.7         2.83759    0.586443
668.8         2.83803    0.586519
668.9         2.83852     0.58661
669           2.83876    0.586738
669.1         2.83903    0.586797
669.2         2.83933    0.586929
669.3         2.84006    0.587132
669.4         2.84038    0.587395
669.5         2.84074    0.587481
669.6         2.84114    0.587483
669.7         2.84179     0.58789
669.8         2.84202     0.58772
669.9         2.84238    0.587781
670           2.84269    0.587972
670.1           2.843    0.587776
670.2          2.8433    0.587677
670.3         2.84335    0.587712
670.4         2.84363    0.587705
670.5         2.84382     0.58753
670.6         2.84409     0.58776
670.7          2.8446     0.58794
670.8         2.84478    0.587657
670.9         2.84523     0.58786
671           2.84594    0.587573
671.1          2.8464    0.587635
671.2         2.84671    0.587893
671.3         2.84705    0.587813
671.4         2.84749    0.588186
671.5         2.84759    0.588271
671.6         2.84788    0.588501
671.7         2.84852    0.588791
671.8         2.84863    0.588885
671.9         2.84875     0.58884
672           2.84893      0.5888
672.1         2.84914    0.588964
672.2         2.84996    0.589316
672.3          2.8504    0.588972
672.4         2.85068    0.589075
672.5         2.85095    0.589231
672.6         2.85151    0.589538
672.7         2.85176     0.58974
672.8         2.85227    0.589871
672.9         2.85245    0.589913
673           2.85264    0.590071
673.1         2.85281    0.590056
673.2         2.85328    0.590454
673.3         2.85391    0.590815
673.4         2.85411    0.590815
673.5         2.85426    0.590945
673.6         2.85458    0.590988
673.7         2.85477     0.59095
673.8         2.85502    0.591103
673.9         2.85529    0.591133
674           2.85579    0.591259
674.1         2.85628    0.591205
674.2         2.85652    0.591144
674.3         2.85716    0.591041
674.4         2.85739    0.591073
674.5         2.85764    0.591209
674.6         2.85794     0.59123
674.7         2.85818    0.591353
674.8         2.85864    0.591744
674.9         2.85887    0.591648
675           2.85912    0.591676
675.1         2.85949    0.591713
675.2          2.8599    0.592057
675.3         2.86107    0.592844
675.4         2.86134    0.592791
675.5         2.86165    0.592886
675.6          2.8618    0.592945
675.7         2.86196     0.59308
675.8         2.86258    0.592706
675.9         2.86374    0.593437
676           2.86389    0.593457
676.1         2.86434    0.593822
676.2         2.86449    0.593882
676.3         2.86491    0.593886
676.4          2.8651    0.593991
676.5         2.86528    0.594074
676.6         2.86536    0.594142
676.7          2.8657     0.59418
676.8         2.86602    0.594008
676.9         2.86655    0.593671
677           2.86682    0.593842
677.1         2.86746     0.59414
677.2         2.86782    0.594428
677.3         2.86814    0.594547
677.4         2.86847    0.594745
677.5         2.86966    0.595294
677.6         2.86986    0.595241
677.7         2.87026    0.595246
677.8         2.87052     0.59544
677.9         2.87133    0.595735
678           2.87186    0.596069
678.1         2.87231    0.595838
678.2         2.87251    0.595794
678.3         2.87287    0.596029
678.4         2.87323    0.596132
678.5         2.87351    0.596245
678.6         2.87375    0.596373
678.7         2.87407    0.596585
678.8         2.87464    0.596899
678.9         2.87506     0.59697
679           2.87549      0.5968
679.1         2.87572      0.5969
679.2         2.87603    0.597043
679.3         2.87641    0.597248
679.4         2.87687    0.597289
679.5         2.87793      0.5981
679.6         2.87808    0.598161
679.7         2.87876    0.598547
679.8         2.87936    0.598545
679.9         2.88046     0.59874
680           2.88135    0.599241
680.1          2.8818    0.599457
680.2         2.88214    0.599512
680.3         2.88236     0.59964
680.4         2.88277    0.599682
680.5          2.8831     0.59972
680.6         2.88374    0.599877
680.7         2.88422    0.600197
680.8         2.88474    0.600369
680.9         2.88532    0.600711
681           2.88617    0.600834
681.1         2.88648    0.601026
681.2         2.88699    0.601425
681.3         2.88722    0.601307
681.4         2.88771    0.601673
681.5         2.88823    0.602009
681.6         2.88842    0.601819
681.7         2.88898    0.601985
681.8         2.88947    0.602346
681.9         2.89015    0.602871
682            2.8903    0.602869
682.1         2.89073    0.603153
682.2         2.89093    0.603272
682.3         2.89143    0.603333
682.4         2.89184    0.603655
682.5         2.89232    0.603996
682.6         2.89295    0.604301
682.7         2.89473    0.604496
682.8         2.89511    0.604577
682.9         2.89561    0.604786
683            2.8958    0.604838
683.1         2.89598    0.604681
683.2         2.89694    0.604479
683.3         2.89809    0.604787
683.4         2.89891    0.604504
683.5         2.89933    0.604482
683.6         2.90005    0.605103
683.7         2.90031    0.605294
683.8         2.90038    0.605355
683.9         2.90102    0.605778
684           2.90114    0.605712
684.1         2.90146    0.605915
684.2         2.90195     0.60593
684.3         2.90251    0.605895
684.4         2.90284    0.605821
684.5          2.9031    0.605938
684.6          2.9035    0.606002
684.7         2.90371    0.605704
684.8         2.90408     0.60565
684.9         2.90497    0.605227
685           2.90523    0.605216
685.1         2.90635    0.605923
685.2          2.9073    0.606676
685.3          2.9082    0.607215
685.4         2.90874    0.607298
685.5         2.90929    0.607231
685.6         2.90969    0.607495
685.7         2.90999     0.60729
685.8         2.91034    0.607594
685.9         2.91068    0.607826
686           2.91089    0.607929
686.1         2.91126    0.607783
686.2          2.9119     0.60775
686.3         2.91249    0.608197
686.4         2.91303    0.608674
686.5         2.91372    0.608546
686.6         2.91393    0.608679
686.7         2.91434    0.608874
686.8         2.91478    0.609077
686.9           2.915    0.609186
687            2.9156     0.60944
687.1         2.91594    0.609438
687.2         2.91623     0.60911
687.3         2.91668    0.609412
687.4         2.91737    0.609608
687.5         2.91813    0.610287
687.6          2.9183     0.61011
687.7         2.91856     0.61011
687.8         2.91893    0.610368
687.9         2.91978     0.61106
688           2.92009    0.611287
688.1         2.92058    0.611604
688.2         2.92108    0.611997
688.3         2.92153    0.612204
688.4         2.92181    0.612352
688.5         2.92242    0.612258
688.6         2.92333     0.61231
688.7         2.92355    0.612435
688.8         2.92417    0.612963
688.9         2.92451    0.613055
689           2.92488    0.612969
689.1         2.92583    0.613307
689.2         2.92644     0.61342
689.3         2.92709    0.613653
689.4         2.92746    0.613752
689.5         2.92798    0.613939
689.6         2.92886    0.614739
689.7         2.92896    0.614739
689.8         2.92953    0.614962
689.9          2.9296    0.614853
690              2.93     0.61505
690.1         2.93013    0.614829
690.2         2.93094    0.614772
690.3         2.93164    0.615118
690.4         2.93181    0.615004
690.5         2.93264    0.615564
690.6         2.93264    0.615564
690.7         2.93284    0.615593
690.8         2.93324    0.615733
690.9         2.93357    0.615789
691           2.93395    0.615947
691.1         2.93478    0.616231
691.2         2.93539    0.616705
691.3           2.936    0.616988
691.4         2.93623    0.617105
691.5         2.93686     0.61684
691.6         2.93686     0.61684
691.7         2.93704    0.616938
691.8         2.93773    0.617219
691.9         2.93811    0.617393
692           2.93835    0.617335
692.1         2.93874    0.617582
692.2         2.93885     0.61769
692.3          2.9393    0.617703
692.4         2.93971    0.617769
692.5         2.94034    0.618312
692.6         2.94106    0.618694
692.7         2.94144    0.618757
692.8         2.94167    0.618722
692.9         2.94213    0.618727
693           2.94235    0.618889
693.1         2.94381    0.619577
693.2         2.94393    0.619695
693.3         2.94486     0.61965
693.4         2.94558    0.619413
693.5         2.94573    0.619367
693.6         2.94611    0.619531
693.7         2.94628    0.619446
693.8         2.94678    0.619679
693.9          2.9473    0.619969
694           2.94742    0.620078
694.1         2.94815    0.620633
694.2         2.94824    0.620633
694.3         2.94866    0.620632
694.4         2.94911    0.620834
694.5         2.94925    0.620835
694.6         2.94951    0.620796
694.7          2.9498    0.620887
694.8            2.95    0.620973
694.9         2.95029    0.621024
695           2.95093    0.621138
695.1         2.95123    0.621258
695.2         2.95171    0.621503
695.3         2.95238    0.621731
695.4         2.95293    0.621839
695.5         2.95322    0.621843
695.6         2.95384    0.622214
695.7         2.95423    0.622393
695.8         2.95519    0.622766
695.9         2.95553    0.622881
696           2.95618    0.623092
696.1         2.95632    0.623012
696.2         2.95676    0.623236
696.3         2.95761    0.623106
696.4         2.95799    0.623215
696.5         2.95838    0.623148
696.6         2.95915    0.623207
696.7         2.95974    0.623547
696.8         2.95997    0.623759
696.9         2.96034    0.623521
697           2.96085    0.623831
697.1         2.96133     0.62389
697.2          2.9622    0.624384
697.3         2.96286    0.624787
697.4         2.96306    0.624904
697.5         2.96325     0.62507
697.6         2.96402       0.625
697.7         2.96433    0.625201
697.8         2.96487     0.62526
697.9         2.96513    0.625406
698           2.96545    0.625603
698.1         2.96658    0.626059
698.2         2.96742    0.625887
698.3         2.96785    0.626072
698.4         2.96818    0.626157
698.5          2.9684    0.626294
698.6         2.96899    0.626842
698.7         2.96967    0.626966
698.8         2.96992    0.627074
698.9         2.97027    0.627306
699           2.97071    0.627465
699.1          2.9711    0.627726
699.2         2.97144    0.627666
699.3         2.97198    0.628015
699.4         2.97266    0.628411
699.5           2.973    0.628605
699.6         2.97327    0.628816
699.7         2.97426    0.628871
699.8         2.97451    0.628798
699.9         2.97534     0.62936
700           2.97546    0.629475
700.1         2.97738    0.630999
700.2         2.97785    0.631013
700.3         2.97908    0.631496
700.4         2.97921    0.631436
700.5         2.97942    0.631452
700.6         2.97942    0.631452
700.7         2.97982    0.631387
700.8          2.9803    0.631222
700.9          2.9806    0.631393
701           2.98072    0.631451
701.1          2.9815    0.631775
701.2         2.98165    0.631912
701.3         2.98221    0.632167
701.4          2.9828    0.632235
701.5         2.98317    0.632438
701.6         2.98329    0.632521
701.7         2.98389    0.632773
701.8         2.98389    0.632773
701.9         2.98396    0.632822
702           2.98436    0.632673
702.1         2.98463    0.632565
702.2         2.98483    0.632734
702.3         2.98534     0.63309
702.4         2.98551    0.633092
702.5         2.98594    0.633229
702.6         2.98682     0.63385
702.7         2.98765    0.634107
702.8         2.98784    0.634022
702.9         2.98835    0.634369
703           2.98849    0.634462
703.1         2.98896    0.634577
703.2         2.98916    0.634562
703.3         2.98971    0.634757
703.4         2.99024    0.635098
703.5         2.99041    0.634968
703.6         2.99097    0.635399
703.7         2.99133    0.635535
703.8         2.99181     0.63589
703.9         2.99235    0.636015
704           2.99246    0.636034
704.1         2.99276     0.63601
704.2          2.9932    0.636318
704.3         2.99385    0.636769
704.4         2.99438    0.637256
704.5         2.99499    0.637515
704.6           2.996     0.63787
704.7         2.99618    0.638027
704.8         2.99656    0.638132
704.9         2.99714    0.638408
705           2.99732    0.638417
705.1         2.99809    0.638664
705.2         2.99865    0.638766
705.3         2.99876    0.638874
705.4         2.99931    0.638842
705.5         2.99979    0.638715
705.6         3.00036    0.638476
705.7         3.00083     0.63872
705.8         3.00109    0.638632
705.9         3.00146    0.638711
706           3.00221    0.638602
706.1         3.00252    0.638784
706.2         3.00265    0.638869
706.3         3.00323    0.638838
706.4         3.00339    0.638787
706.5         3.00418    0.639288
706.6         3.00447    0.639179
706.7         3.00524    0.639774
706.8         3.00569     0.63961
706.9         3.00614    0.639667
707           3.00695     0.64023
707.1         3.00772    0.640065
707.2         3.00816    0.640145
707.3         3.00878    0.640273
707.4           3.009    0.640363
707.5         3.00926    0.640564
707.6         3.00935    0.640415
707.7         3.00979    0.640655
707.8         3.00997    0.640768
707.9         3.01037    0.640914
708            3.0108    0.640917
708.1         3.01139    0.640899
708.2         3.01178    0.641228
708.3         3.01192    0.641152
708.4         3.01214    0.641364
708.5         3.01249    0.641199
708.6         3.01276    0.641323
708.7         3.01295    0.641328
708.8         3.01342    0.641489
708.9         3.01395    0.641155
709           3.01419     0.64088
709.1         3.01469    0.641088
709.2         3.01497    0.641137
709.3         3.01542    0.641472
709.4         3.01587     0.64187
709.5         3.01635    0.642084
709.6         3.01673    0.642378
709.7         3.01726    0.641964
709.8         3.01773    0.641954
709.9          3.0178       0.642
710            3.0178       0.642
710.1         3.01829    0.642133
710.2         3.01848    0.642233
710.3         3.01876    0.641959
710.4         3.01932    0.642324
710.5         3.01968    0.642325
710.6         3.02027    0.642415
710.7         3.02027    0.642415
710.8         3.02041    0.642419
710.9          3.0209    0.642842
711           3.02138     0.64294
711.1          3.0216    0.642738
711.2         3.02187    0.642958
711.3         3.02208    0.643085
711.4         3.02271    0.643053
711.5         3.02283    0.643165
711.6         3.02341    0.643291
711.7         3.02383    0.643401
711.8          3.0242    0.643258
711.9         3.02444    0.643153
712           3.02465    0.643109
712.1         3.02482    0.643147
712.2         3.02523    0.643537
712.3         3.02599    0.644148
712.4         3.02692    0.643834
712.5         3.02711    0.643855
712.6         3.02769    0.644333
712.7         3.02787    0.644485
712.8         3.02826    0.644728
712.9         3.02882    0.644766
713           3.02889    0.644811
713.1         3.02912    0.644948
713.2         3.02923    0.645059
713.3         3.02941    0.645021
713.4         3.02991     0.64478
713.5         3.03087    0.644539
713.6         3.03097    0.644635
713.7         3.03147    0.644877
713.8         3.03202    0.645234
713.9          3.0326    0.645416
714           3.03377    0.646159
714.1         3.03413    0.646144
714.2         3.03487    0.646407
714.3         3.03526    0.646491
714.4         3.03578    0.646761
714.5         3.03587    0.646764
714.6         3.03591    0.646698
714.7         3.03613     0.64691
714.8         3.03666    0.647029
714.9          3.0374    0.647143
715           3.03815    0.647337
715.1         3.03836    0.647456
715.2         3.03918    0.646914
715.3         3.03966    0.647239
715.4         3.04026    0.647204
715.5         3.04072    0.647179
715.6         3.04151    0.647621
715.7         3.04196    0.647638
715.8         3.04196    0.647638
715.9         3.04275    0.647774
716           3.04303    0.647921
716.1         3.04407    0.648335
716.2         3.04496    0.648134
716.3         3.04496    0.648134
716.4         3.04547    0.648026
716.5         3.04578    0.648037
716.6         3.04618    0.648193
716.7         3.04647    0.648046
716.8         3.04701    0.648239
716.9         3.04715    0.648365
717           3.04756     0.64864
717.1         3.04792    0.648645
717.2         3.04857    0.648752
717.3         3.04879    0.648836
717.4         3.04955    0.649038
717.5         3.04996    0.648911
717.6         3.05025    0.648887
717.7         3.05065    0.648948
717.8          3.0509    0.648842
717.9         3.05151    0.648856
718           3.05171    0.648865
718.1         3.05202    0.648944
718.2         3.05215     0.64907
718.3         3.05292    0.649152
718.4         3.05387    0.649059
718.5         3.05411    0.649141
718.6         3.05453    0.649175
718.7         3.05501    0.649147
718.8         3.05531    0.649412
718.9         3.05581    0.649643
719           3.05596    0.649532
719.1         3.05703    0.650474
719.2         3.05766    0.650888
719.3         3.05786    0.650759
719.4         3.05798    0.650878
719.5         3.05846    0.651172
719.6         3.05874    0.651263
719.7           3.059    0.651465
719.8         3.05946    0.651394
719.9         3.05988    0.651305
720           3.05998     0.65131
720.1         3.06032    0.651374
720.2         3.06063    0.651556
720.3         3.06079    0.651657
720.4         3.06098    0.651719
720.5         3.06175    0.652165
720.6         3.06182    0.652211
720.7         3.06235    0.652019
720.8         3.06374    0.652854
720.9         3.06421    0.653136
721           3.06458    0.652968
721.1         3.06487    0.653209
721.2         3.06512    0.653242
721.3         3.06515    0.653195
721.4          3.0653    0.653291
721.5         3.06605    0.653641
721.6         3.06666    0.653648
721.7          3.0668    0.653714
721.8         3.06734     0.65408
721.9         3.06842    0.654757
722           3.06896    0.654981
722.1         3.06964    0.655401
722.2          3.0704    0.655445
722.3         3.07088    0.655661
722.4         3.07108    0.655545
722.5         3.07146    0.655681
722.6         3.07196    0.655388
722.7         3.07237    0.655506
722.8         3.07269     0.65552
722.9         3.07303    0.655305
723           3.07341    0.655231
723.1         3.07433    0.655068
723.2         3.07481    0.655385
723.3         3.07516    0.655578
723.4         3.07549    0.655722
723.5         3.07607    0.655854
723.6         3.07629    0.655865
723.7         3.07687    0.655876
723.8         3.07728    0.656191
723.9         3.07769    0.656412
724           3.07836    0.656704
724.1         3.07897    0.656952
724.2         3.07917    0.657071
724.3         3.07949     0.65726
724.4         3.07985    0.657234
724.5          3.0802    0.656998
724.6          3.0806     0.65687
724.7         3.08083    0.656967
724.8         3.08106    0.657072
724.9         3.08161    0.656976
725           3.08169    0.657022
725.1         3.08176    0.656911
725.2         3.08274    0.657143
725.3         3.08325    0.657242
725.4         3.08359    0.657174
725.5          3.0849    0.657634
725.6           3.085    0.657639
725.7         3.08548    0.657657
725.8          3.0861    0.657434
725.9         3.08641     0.65745
726           3.08706    0.657644
726.1         3.08763    0.657753
726.2         3.08793    0.657762
726.3         3.08873    0.657774
726.4         3.08923    0.657929
726.5         3.08958    0.657888
726.6         3.08976     0.65796
726.7         3.09071    0.658492
726.8         3.09124    0.658725
726.9          3.0916    0.658853
727            3.0918    0.658809
727.1           3.092    0.658852
727.2         3.09245    0.659245
727.3         3.09264    0.659337
727.4         3.09332    0.659093
727.5         3.09356    0.659183
727.6         3.09413      0.6596
727.7         3.09435    0.659682
727.8         3.09476    0.659697
727.9         3.09533    0.659873
728           3.09552    0.659978
728.1          3.0961    0.660033
728.2         3.09728    0.660116
728.3         3.09809    0.660595
728.4         3.09828    0.660594
728.5         3.09893    0.660744
728.6         3.09951    0.660853
728.7         3.09975     0.66104
728.8         3.10023    0.661111
728.9         3.10032    0.661115
729             3.101    0.661376
729.1         3.10129    0.661481
729.2         3.10143    0.661616
729.3         3.10168    0.661629
729.4         3.10218    0.661479
729.5         3.10239    0.661595
729.6         3.10273    0.661927
729.7         3.10332    0.662076
729.8         3.10397     0.66217
729.9         3.10427    0.662307
730           3.10464    0.662282
730.1           3.105    0.662485
730.2         3.10564    0.662757
730.3         3.10614    0.663085
730.4         3.10647    0.663171
730.5         3.10683    0.663317
730.6         3.10753    0.663947
730.7          3.1085    0.664607
730.8         3.10875    0.664572
730.9         3.10899    0.664644
731           3.10949    0.664618
731.1         3.11054     0.66491
731.2         3.11109       0.665
731.3         3.11143    0.665144
731.4         3.11195    0.665143
731.5         3.11204    0.665149
731.6         3.11253    0.665409
731.7         3.11271    0.665462
731.8         3.11368    0.665415
731.9         3.11411    0.665391
732           3.11477    0.665706
732.1         3.11495    0.665754
732.2         3.11519    0.665943
732.3         3.11573    0.666054
732.4         3.11651    0.666086
732.5          3.1171    0.666194
732.6          3.1181    0.666096
732.7         3.11821    0.666205
732.8         3.11895    0.666285
732.9          3.1193    0.666374
733           3.11973    0.666704
733.1         3.12024    0.666707
733.2         3.12024    0.666707
733.3         3.12053    0.666991
733.4         3.12078    0.666933
733.5         3.12126    0.667002
733.6         3.12201    0.667544
733.7         3.12224    0.667359
733.8         3.12257    0.667187
733.9         3.12313    0.667268
734           3.12349    0.667391
734.1         3.12378    0.667304
734.2         3.12403    0.667114
734.3         3.12442    0.667366
734.4         3.12515    0.667622
734.5          3.1255    0.667742
734.6          3.1261    0.667673
734.7         3.12658    0.667748
734.8         3.12719    0.667684
734.9         3.12776    0.668012
735           3.12821    0.668198
735.1         3.12843    0.668322
735.2         3.12888    0.668347
735.3         3.12974    0.668909
735.4         3.13012    0.668818
735.5          3.1306    0.669002
735.6          3.1314    0.669469
735.7         3.13183    0.669608
735.8         3.13233    0.669734
735.9         3.13284    0.669588
736           3.13311    0.669663
736.1         3.13332     0.66979
736.2           3.134    0.669726
736.3         3.13467    0.669894
736.4         3.13551    0.670328
736.5         3.13603    0.670431
736.6         3.13626    0.670526
736.7          3.1366    0.670777
736.8         3.13716    0.670754
736.9         3.13742    0.670688
737           3.13822    0.670794
737.1         3.13855     0.67098
737.2         3.13868    0.671104
737.3         3.13913    0.671231
737.4         3.13962    0.671506
737.5         3.14025    0.671745
737.6         3.14034      0.6716
737.7         3.14057    0.671429
737.8         3.14068    0.671497
737.9         3.14116    0.671471
738           3.14167    0.671401
738.1         3.14277    0.672092
738.2         3.14307    0.672226
738.3         3.14403     0.67232
738.4         3.14505      0.6727
738.5         3.14528     0.67264
738.6         3.14586    0.673106
738.7         3.14611     0.67324
738.8         3.14701    0.673582
738.9         3.14721    0.673714
739           3.14765     0.67398
739.1         3.14811    0.674129
739.2         3.14893     0.67417
739.3         3.14945    0.674385
739.4         3.14984    0.674589
739.5         3.15072    0.675226
739.6         3.15153    0.675362
739.7         3.15208    0.675552
739.8         3.15262    0.675845
739.9         3.15346    0.675725
740           3.15383    0.675871
740.1         3.15406    0.675645
740.2         3.15479     0.67587
740.3         3.15511    0.675846
740.4         3.15562     0.67616
740.5          3.1562    0.676291
740.6         3.15665    0.676549
740.7         3.15714     0.67672
740.8         3.15732    0.676564
740.9         3.15757    0.676687
741           3.15803    0.676655
741.1         3.15858    0.676556
741.2         3.15904    0.676857
741.3         3.16097    0.677546
741.4         3.16147    0.677696
741.5         3.16244    0.678169
741.6         3.16332    0.678114
741.7         3.16492    0.678196
741.8         3.16521     0.67832
741.9         3.16597    0.678277
742            3.1662    0.678241
742.1          3.1664    0.678057
742.2         3.16664    0.678128
742.3         3.16684    0.678193
742.4         3.16771     0.67866
742.5         3.16792    0.678739
742.6         3.16809      0.6788
742.7         3.16854    0.678656
742.8         3.16891    0.678462
742.9         3.17006    0.678451
743           3.17103    0.678742
743.1         3.17116    0.678816
743.2         3.17168    0.679069
743.3         3.17195    0.678815
743.4          3.1724    0.678778
743.5         3.17278    0.678706
743.6         3.17296    0.678838
743.7         3.17361    0.679159
743.8         3.17392     0.67906
743.9         3.17407    0.679172
744           3.17441    0.678929
744.1         3.17537    0.678153
744.2         3.17611    0.677954
744.3         3.17644    0.678101
744.4           3.177    0.678287
744.5         3.17762    0.678339
744.6         3.17787    0.678483
744.7         3.17813     0.67825
744.8         3.17832    0.678406
744.9         3.17862    0.678276
745           3.17885    0.678117
745.1         3.17916    0.678336
745.2         3.17922    0.678369
745.3          3.1799    0.678813
745.4         3.18022    0.678717
745.5         3.18047    0.678626
745.6         3.18073    0.678597
745.7         3.18073    0.678597
745.8         3.18124    0.678655
745.9         3.18213    0.678583
746           3.18234    0.678408
746.1         3.18259     0.67865
746.2         3.18309    0.678812
746.3         3.18378    0.678839
746.4         3.18401    0.678723
746.5         3.18428    0.678915
746.6         3.18495    0.678911
746.7         3.18532    0.678945
746.8         3.18556    0.678883
746.9         3.18589    0.678882
747           3.18613    0.678982
747.1         3.18696    0.679466
747.2         3.18807      0.6796
747.3         3.18845    0.679767
747.4         3.18893    0.679644
747.5         3.18939    0.679748
747.6         3.18958    0.679723
747.7         3.18967    0.679772
747.8         3.19027    0.679942
747.9         3.19111    0.680072
748           3.19126    0.679979
748.1         3.19187    0.680134
748.2         3.19273    0.680782
748.3         3.19284    0.680885
748.4         3.19335    0.680821
748.5         3.19368    0.680981
748.6         3.19382    0.681068
748.7         3.19414    0.681215
748.8         3.19436     0.68114
748.9         3.19485    0.681135
749           3.19507     0.68122
749.1         3.19556    0.681493
749.2         3.19599    0.681633
749.3         3.19633    0.681828
749.4         3.19708    0.682283
749.5         3.19719    0.682349
749.6         3.19783    0.682468
749.7          3.1983    0.682789
749.8         3.19841    0.682803
749.9         3.19871    0.682931
750           3.19937    0.682884
750.1          3.1999    0.682889
750.2          3.2003    0.683207
750.3         3.20057    0.683416
750.4         3.20123    0.683498
750.5         3.20171    0.683621
750.6         3.20245    0.683943
750.7         3.20348    0.684103
750.8         3.20382    0.684292
750.9         3.20484    0.684488
751           3.20505    0.684593
751.1         3.20602    0.684711
751.2         3.20667    0.685025
751.3         3.20705     0.68492
751.4         3.20735    0.684994
751.5         3.20764    0.685129
751.6         3.20782    0.685153
751.7         3.20867    0.685666
751.8          3.2094    0.685977
751.9         3.20997    0.686396
752           3.21058    0.686411
752.1         3.21127    0.686915
752.2         3.21207    0.686959
752.3         3.21241    0.686928
752.4         3.21342    0.686951
752.5         3.21415    0.687026
752.6         3.21428    0.687069
752.7         3.21488    0.687197
752.8         3.21515    0.687304
752.9         3.21602    0.687412
753           3.21636    0.687351
753.1         3.21672    0.687641
753.2         3.21705    0.687661
753.3         3.21745    0.687891
753.4          3.2178    0.687749
753.5         3.21834    0.687927
753.6         3.21897    0.688138
753.7         3.21926    0.688176
753.8         3.21939    0.688295
753.9         3.22025    0.688546
754           3.22044    0.688427
754.1         3.22075    0.688397
754.2          3.2214    0.688414
754.3         3.22175    0.688192
754.4         3.22287    0.688324
754.5         3.22334    0.688599
754.6         3.22343    0.688612
754.7         3.22447    0.688857
754.8         3.22497    0.688656
754.9         3.22564    0.688755
755           3.22591    0.688864
755.1         3.22692    0.689174
755.2         3.22786    0.689454
755.3           3.228    0.689472
755.4         3.22902    0.690139
755.5         3.22939    0.690264
755.6         3.22961    0.690215
755.7         3.22997    0.690402
755.8         3.23045    0.690418
755.9         3.23124    0.690736
756           3.23172    0.690965
756.1         3.23252    0.690764
756.2         3.23327    0.690465
756.3         3.23414    0.690652
756.4         3.23436    0.690781
756.5          3.2349    0.690998
756.6         3.23539    0.691054
756.7          3.2356    0.691184
756.8         3.23589    0.691227
756.9          3.2363     0.69136
757           3.23706     0.69151
757.1         3.23725    0.691418
757.2         3.23857    0.691845
757.3         3.23934    0.691917
757.4         3.24004     0.69228
757.5         3.24109    0.692421
757.6         3.24115    0.692453
757.7         3.24147    0.692253
757.8         3.24172    0.692294
757.9         3.24262    0.692472
758           3.24284    0.692553
758.1         3.24308    0.692649
758.2         3.24358    0.692624
758.3         3.24413    0.692857
758.4         3.24459    0.692764
758.5         3.24507    0.692995
758.6         3.24555    0.692902
758.7         3.24598    0.692895
758.8         3.24652    0.693059
758.9         3.24713    0.693478
759           3.24713    0.693478
759.1         3.24761    0.693588
759.2         3.24858    0.694418
759.3          3.2488    0.694544
759.4         3.24936    0.694584
759.5         3.25071    0.694503
759.6         3.25114    0.694477
759.7          3.2514    0.694241
759.8          3.2523     0.69445
759.9         3.25343     0.69507
760           3.25494    0.695319
760.1         3.25576    0.695661
760.2         3.25651     0.69567
760.3         3.25659    0.695532
760.4         3.25808    0.696008
760.5         3.25872    0.696251
760.6         3.25913    0.696197
760.7         3.25926    0.696314
760.8         3.25946    0.696393
760.9         3.26087    0.697061
761           3.26141    0.697136
761.1         3.26204    0.697394
761.2          3.2624    0.697689
761.3          3.2631    0.698082
761.4         3.26338    0.698056
761.5         3.26442      0.6983
761.6          3.2651    0.698387
761.7         3.26541    0.698488
761.8         3.26581    0.698659
761.9         3.26664    0.699146
762           3.26691     0.69915
762.1         3.26731    0.698813
762.2         3.26834    0.699102
762.3         3.26894    0.699501
762.4         3.26905    0.699471
762.5         3.26935    0.699567
762.6         3.27056    0.699958
762.7         3.27087    0.700108
762.8         3.27096    0.700126
762.9         3.27127    0.700021
763           3.27204    0.700083
763.1         3.27226     0.69991
763.2         3.27277    0.700131
763.3           3.274    0.699754
763.4         3.27431    0.699562
763.5         3.27467    0.699742
763.6         3.27495    0.699609
763.7         3.27601    0.699893
763.8         3.27665    0.699515
763.9         3.27674    0.699564
764           3.27691    0.699625
764.1          3.2773    0.699587
764.2         3.27766    0.699647
764.3         3.27776    0.699699
764.4         3.27852    0.699826
764.5         3.27964      0.7003
764.6         3.27977    0.700421
764.7         3.27996    0.700494
764.8         3.28007     0.70049
764.9         3.28037    0.700467
765           3.28162    0.700595
765.1         3.28216    0.700555
765.2         3.28252    0.700706
765.3         3.28285    0.700804
765.4          3.2831    0.700863
765.5         3.28375    0.701077
765.6         3.28429    0.701299
765.7         3.28596    0.701913
765.8         3.28655    0.701499
765.9         3.28798    0.701534
766           3.28852    0.701122
766.1         3.28887    0.700915
766.2         3.28919    0.700821
766.3         3.28932    0.700938
766.4         3.28948    0.701025
766.5         3.28988    0.700983
766.6          3.2902    0.701051
766.7         3.29115    0.701311
766.8         3.29216    0.701945
766.9         3.29312     0.70225
767           3.29344    0.702199
767.1         3.29371    0.702324
767.2         3.29492    0.702481
767.3         3.29576     0.70282
767.4         3.29608    0.702687
767.5         3.29614     0.70272
767.6         3.29752    0.702993
767.7         3.29804    0.703292
767.8         3.29839    0.703454
767.9         3.29928    0.703741
768           3.29975    0.704107
768.1         3.30028    0.704132
768.2         3.30089     0.70461
768.3         3.30184    0.705072
768.4          3.3023    0.705413
768.5         3.30256    0.705435
768.6         3.30286    0.705574
768.7         3.30401    0.706211
768.8         3.30431    0.706385
768.9         3.30563    0.707037
769           3.30584    0.707052
769.1         3.30664    0.707259
769.2         3.30697    0.707399
769.3         3.30848    0.707748
769.4         3.30891    0.707717
769.5         3.30982    0.708102
769.6         3.30998    0.708139
769.7         3.31024    0.708061
769.8         3.31064    0.708188
769.9         3.31097    0.708198
770           3.31165     0.70837
770.1         3.31197    0.708396
770.2         3.31221     0.70854
770.3          3.3125    0.708415
770.4         3.31296    0.708383
770.5         3.31334     0.70847
770.6         3.31371    0.708319
770.7         3.31487    0.708746
770.8         3.31517    0.708525
770.9         3.31595    0.708833
771           3.31632    0.709008
771.1         3.31692    0.708795
771.2         3.31709    0.708835
771.3         3.31814    0.708853
771.4         3.31887    0.708693
771.5         3.31904    0.708828
771.6          3.3195     0.70846
771.7         3.32009    0.708696
771.8         3.32064    0.708758
771.9         3.32085    0.708892
772           3.32111    0.708805
772.1         3.32191    0.708779
772.2         3.32237    0.708893
772.3         3.32276    0.709123
772.4         3.32312    0.709037
772.5         3.32346    0.709236
772.6         3.32396    0.708653
772.7         3.32413    0.708695
772.8          3.3246    0.708731
772.9         3.32514    0.708887
773           3.32577     0.70909
773.1         3.32611    0.709284
773.2         3.32656    0.709108
773.3         3.32693    0.709069
773.4         3.32714    0.709091
773.5         3.32728    0.709217
773.6         3.32747    0.709113
773.7          3.3282    0.709288
773.8         3.32856    0.709492
773.9         3.32894    0.709328
774           3.32935    0.709613
774.1          3.3294    0.709642
774.2         3.32973     0.70982
774.3         3.33074    0.709196
774.4         3.33128    0.709084
774.5         3.33229    0.709337
774.6         3.33247    0.709036
774.7         3.33292    0.708949
774.8         3.33344    0.708993
774.9         3.33371    0.708901
775            3.3344    0.709249
775.1          3.3344    0.709249
775.2         3.33464    0.709376
775.3         3.33574    0.709473
775.4         3.33638    0.709327
775.5         3.33703    0.709646
775.6         3.33713    0.709477
775.7         3.33816    0.709824
775.8         3.33842    0.709918
775.9         3.33987    0.710492
776           3.34008    0.710293
776.1         3.34062    0.710435
776.2         3.34075    0.710404
776.3         3.34132    0.710495
776.4         3.34182    0.710624
776.5         3.34243    0.710594
776.6         3.34292    0.710879
776.7         3.34305    0.710998
776.8         3.34436    0.710947
776.9          3.3446     0.71116
777           3.34517    0.710901
777.1         3.34549    0.711084
777.2         3.34561    0.711144
777.3         3.34609    0.711446
777.4         3.34656    0.710813
777.5         3.34696    0.710937
777.6         3.34711    0.711072
777.7         3.34762    0.711254
777.8         3.34832     0.71154
777.9         3.34939    0.711826
778           3.34961    0.711753
778.1         3.35018    0.712016
778.2         3.35047    0.712024
778.3         3.35175    0.712387
778.4         3.35192    0.712473
778.5         3.35285    0.712778
778.6         3.35334    0.712743
778.7         3.35387    0.713006
778.8         3.35435     0.71314
778.9         3.35494     0.71323
779           3.35589    0.713176
779.1         3.35596    0.713068
779.2         3.35605    0.713093
779.3         3.35678    0.712919
779.4         3.35745    0.712696
779.5         3.35784    0.712917
779.6         3.35823    0.713145
779.7         3.35823    0.713145
779.8         3.35899     0.71347
779.9         3.35926    0.713413
780           3.36005    0.713401
780.1         3.36015     0.71343
780.2         3.36015     0.71343
780.3         3.36038    0.713569
780.4         3.36091    0.713635
780.5         3.36148    0.713817
780.6         3.36165    0.713684
780.7         3.36196    0.713865
780.8         3.36215    0.713935
780.9         3.36255    0.713652
781           3.36321    0.713706
781.1          3.3634    0.713591
781.2         3.36351    0.713623
781.3         3.36393    0.713503
781.4         3.36467    0.713589
781.5         3.36511    0.713599
781.6         3.36591    0.713873
781.7         3.36646      0.7139
781.8         3.36659     0.71401
781.9         3.36734    0.714268
782           3.36788    0.714457
782.1         3.36962    0.715003
782.2         3.37025    0.715124
782.3          3.3708    0.715301
782.4         3.37233    0.715818
782.5         3.37312    0.716311
782.6         3.37388    0.716613
782.7         3.37488    0.716774
782.8         3.37515    0.716682
782.9         3.37605    0.716865
783            3.3771    0.716854
783.1         3.37767    0.717109
783.2         3.37793    0.717274
783.3         3.37818    0.717124
783.4         3.37855    0.717191
783.5         3.37882     0.71734
783.6         3.37891    0.717367
783.7         3.37915    0.717532
783.8         3.38001    0.717614
783.9         3.38083    0.717794
784           3.38121    0.717803
784.1         3.38148    0.717656
784.2         3.38185    0.717879
784.3         3.38227    0.717525
784.4          3.3826    0.717701
784.5         3.38316    0.717991
784.6          3.3835    0.717978
784.7         3.38358    0.718004
784.8         3.38363    0.718031
784.9         3.38394    0.718206
785           3.38537    0.718804
785.1         3.38575    0.719018
785.2          3.3865    0.719195
785.3         3.38675    0.719294
785.4         3.38736    0.719574
785.5         3.38782     0.71966
785.6         3.38836    0.719772
785.7         3.38927    0.720139
785.8         3.38953    0.720037
785.9         3.39006     0.71991
786           3.39036    0.719875
786.1         3.39071    0.720007
786.2         3.39143    0.720344
786.3         3.39177    0.719766
786.4         3.39208    0.719769
786.5         3.39213    0.719695
786.6         3.39276    0.720019
786.7         3.39329    0.720279
786.8         3.39397    0.719337
786.9         3.39492    0.719835
787           3.39507    0.719907
787.1         3.39583    0.720222
787.2          3.3963    0.720225
787.3         3.39681    0.720536
787.4         3.39721    0.720688
787.5         3.39744    0.720835
787.6         3.39788    0.720885
787.7         3.39798    0.720918
787.8         3.39865    0.721194
787.9         3.39879     0.72126
788           3.39902    0.721411
788.1         3.39922    0.721477
788.2         3.39983    0.721332
788.3         3.40117    0.721798
788.4         3.40184    0.722141
788.5          3.4022    0.722081
788.6         3.40271    0.722025
788.7          3.4035      0.7219
788.8         3.40428    0.722082
788.9         3.40514    0.722433
789           3.40561    0.722269
789.1         3.40636    0.722391
789.2         3.40725    0.722698
789.3         3.40758    0.722633
789.4          3.4084    0.722573
789.5         3.40876    0.722825
789.6         3.40876    0.722825
789.7         3.40918    0.723067
789.8         3.41002    0.723422
789.9         3.41013    0.723461
790           3.41064    0.723468
790.1         3.41098     0.72335
790.2         3.41214    0.723654
790.3         3.41265    0.723953
790.4         3.41319    0.724224
790.5         3.41343    0.724127
790.6          3.4143    0.724534
790.7         3.41499    0.724255
790.8         3.41647    0.724679
790.9         3.41697    0.724656
791           3.41721    0.724805
791.1         3.41779    0.725058
791.2         3.41806    0.725122
791.3         3.41842    0.725274
791.4         3.41908    0.725266
791.5         3.41974    0.725044
791.6         3.42009    0.725238
791.7         3.42009    0.725238
791.8         3.42077    0.725469
791.9         3.42115    0.725691
792           3.42145    0.725596
792.1         3.42194    0.725875
792.2         3.42239    0.725939
792.3          3.4226    0.726024
792.4         3.42318    0.726251
792.5         3.42402    0.726742
792.6         3.42442    0.726785
792.7         3.42515    0.727143
792.8         3.42563    0.727197
792.9         3.42625    0.726889
793           3.42645    0.726961
793.1         3.42677    0.727141
793.2          3.4272    0.727187
793.3         3.42734    0.727151
793.4         3.42756    0.727232
793.5         3.42806    0.727002
793.6         3.42825    0.727144
793.7         3.42841    0.727075
793.8         3.42899     0.72733
793.9         3.42928    0.727262
794           3.42957    0.727378
794.1         3.43059    0.727675
794.2         3.43109     0.72788
794.3         3.43143    0.727781
794.4         3.43183    0.727925
794.5         3.43246    0.728167
794.6         3.43246    0.728167
794.7          3.4328    0.728364
794.8         3.43314    0.728375
794.9         3.43332    0.728448
795           3.43332    0.728448
795.1         3.43376      0.7288
795.2         3.43421    0.729033
795.3          3.4354     0.72968
795.4         3.43575    0.729584
795.5         3.43605    0.729307
795.6          3.4366    0.729676
795.7           3.437    0.729633
795.8         3.43785    0.729737
795.9          3.4382    0.729978
796            3.4384     0.72983
796.1         3.43886    0.730115
796.2         3.43938    0.729639
796.3         3.43938    0.729639
796.4         3.43985    0.729631
796.5         3.44047    0.729555
796.6         3.44074    0.729676
796.7         3.44168    0.729615
796.8         3.44209    0.729626
796.9         3.44276    0.729851
797           3.44308    0.730006
797.1         3.44344    0.729905
797.2         3.44386    0.729894
797.3         3.44412    0.729993
797.4         3.44439    0.730022
797.5         3.44493    0.730241
797.6         3.44618    0.730882
797.7         3.44664    0.731005
797.8         3.44696     0.73119
797.9         3.44751    0.731549
798           3.44809    0.731551
798.1         3.44841    0.731696
798.2         3.44869    0.731878
798.3         3.44956    0.732124
798.4         3.44987     0.73197
798.5         3.45029    0.731806
798.6         3.45055    0.731684
798.7         3.45163    0.732307
798.8         3.45217     0.73259
798.9         3.45284    0.732276
799           3.45362    0.731777
799.1         3.45474    0.732274
799.2         3.45505    0.732183
799.3         3.45577    0.732368
799.4         3.45588     0.73241
799.5         3.45615    0.732585
799.6          3.4566    0.732884
799.7         3.45669    0.732918
799.8         3.45694    0.732914
799.9         3.45704    0.732738
800            3.4578    0.732539
800.1         3.45848    0.732991
800.2          3.4588    0.732989
800.3         3.45904    0.733142
800.4         3.45981    0.733361
800.5         3.46027    0.733553
800.6         3.46078    0.733373
800.7         3.46168     0.73396
800.8         3.46218     0.73395
800.9         3.46267    0.733893
801           3.46289    0.733643
801.1         3.46346    0.733794
801.2         3.46346    0.733794
801.3         3.46371    0.733906
801.4         3.46421     0.73417
801.5         3.46477    0.733976
801.6         3.46579    0.734083
801.7         3.46665    0.734474
801.8          3.4673    0.734766
801.9         3.46735    0.734687
802           3.46787     0.73491
802.1          3.4686    0.735471
802.2         3.46876    0.735532
802.3         3.46966     0.73592
802.4         3.46992    0.735963
802.5         3.47046    0.736062
802.6         3.47097    0.736318
802.7         3.47161     0.73635
802.8          3.4726    0.736942
802.9         3.47311    0.736691
803           3.47363     0.73692
803.1         3.47402     0.73715
803.2         3.47453    0.736738
803.3         3.47484     0.73686
803.4         3.47536    0.736497
803.5          3.4757    0.736442
803.6         3.47665    0.736898
803.7         3.47679     0.73701
803.8         3.47688    0.737045
803.9         3.47856    0.737784
804           3.47872    0.737507
804.1          3.4796    0.737877
804.2         3.48025    0.738145
804.3         3.48043    0.738228
804.4         3.48085    0.738412
804.5         3.48186    0.738761
804.6         3.48218    0.738944
804.7           3.483    0.739353
804.8          3.4832    0.739484
804.9         3.48329     0.73956
805           3.48347    0.739638
805.1         3.48376    0.739421
805.2          3.4852    0.739693
805.3         3.48577    0.739904
805.4         3.48638    0.740303
805.5         3.48694    0.740313
805.6         3.48768    0.740689
805.7         3.48844     0.74106
805.8          3.4887    0.740949
805.9         3.48943    0.740642
806           3.49031    0.740861
806.1           3.491    0.740988
806.2         3.49136    0.741138
806.3         3.49186    0.740631
806.4         3.49208    0.740482
806.5         3.49324    0.741052
806.6         3.49364    0.740774
806.7          3.4939    0.740935
806.8         3.49466    0.741209
806.9         3.49525    0.741503
807           3.49554    0.741631
807.1         3.49602    0.741647
807.2         3.49633    0.741828
807.3         3.49675    0.741622
807.4         3.49702    0.741785
807.5         3.49727    0.741943
807.6         3.49777    0.741959
807.7         3.49907    0.742572
807.8         3.50083    0.743189
807.9         3.50107    0.743293
808           3.50142    0.743451
808.1          3.5017    0.743576
808.2         3.50212    0.743802
808.3          3.5023    0.743885
808.4          3.5026    0.743814
808.5         3.50308    0.743778
808.6         3.50344    0.743934
808.7         3.50444      0.7441
808.8         3.50498    0.744342
808.9         3.50518    0.744429
809           3.50556    0.744646
809.1         3.50648    0.744924
809.2         3.50785    0.745306
809.3         3.50841    0.745399
809.4         3.50865     0.74556
809.5         3.50906    0.745393
809.6         3.50967     0.74571
809.7         3.51008      0.7459
809.8         3.51066    0.746023
809.9           3.511    0.745927
810           3.51215    0.746438
810.1          3.5127    0.746735
810.2         3.51406    0.747506
810.3         3.51451    0.747479
810.4         3.51471    0.747567
810.5         3.51499    0.747696
810.6         3.51628    0.747957
810.7         3.51746    0.748075
810.8         3.51813    0.748381
810.9         3.51873    0.748549
811           3.51927    0.748796
811.1         3.52006    0.749211
811.2         3.52111    0.749846
811.3         3.52184    0.749929
811.4         3.52243    0.750284
811.5         3.52285    0.750181
811.6         3.52327    0.750236
811.7         3.52377    0.750565
811.8         3.52399    0.750497
811.9         3.52539    0.751001
812           3.52626    0.751406
812.1         3.52699    0.751543
812.2         3.52785    0.751795
812.3         3.52807     0.75194
812.4         3.52844    0.751865
812.5         3.52947    0.752277
812.6         3.53012    0.752198
812.7         3.53069     0.75246
812.8         3.53101    0.752458
812.9         3.53135    0.752618
813            3.5315    0.752367
813.1         3.53193    0.752436
813.2         3.53263    0.752615
813.3         3.53297    0.752812
813.4          3.5336    0.753147
813.5         3.53437    0.753522
813.6         3.53534     0.75365
813.7         3.53595    0.753982
813.8         3.53704    0.754297
813.9         3.53838    0.754463
814           3.53852    0.754574
814.1         3.53868    0.754495
814.2         3.53911     0.75456
814.3         3.53964    0.754569
814.4         3.53994    0.754449
814.5         3.54061    0.754571
814.6         3.54098    0.754778
814.7          3.5418    0.755328
814.8         3.54248    0.755808
814.9         3.54272     0.75575
815           3.54311    0.755966
815.1         3.54377    0.756173
815.2         3.54424    0.756154
815.3         3.54455    0.756346
815.4         3.54525    0.756575
815.5         3.54574    0.756853
815.6           3.546    0.756883
815.7         3.54681    0.757331
815.8         3.54716    0.757284
815.9         3.54773     0.75739
816           3.54867    0.757879
816.1         3.54933    0.758198
816.2         3.55028    0.758818
816.3         3.55072    0.759124
816.4         3.55133      0.7593
816.5         3.55222      0.7595
816.6         3.55302     0.75972
816.7         3.55422    0.760305
816.8         3.55475     0.76057
816.9         3.55485    0.760619
817           3.55555    0.760956
817.1         3.55602    0.760664
817.2         3.55618    0.760742
817.3         3.55735    0.761048
817.4           3.558     0.76149
817.5         3.55831    0.761217
817.6         3.55886    0.761405
817.7         3.55998     0.76175
817.8          3.5606    0.761893
817.9         3.56086    0.762062
818           3.56099    0.762164
818.1         3.56135    0.762199
818.2         3.56175    0.762288
818.3         3.56273    0.762834
818.4         3.56307    0.762895
818.5         3.56398    0.763231
818.6         3.56449    0.762932
818.7         3.56526    0.763125
818.8         3.56563    0.763155
818.9         3.56615    0.763475
819            3.5673    0.763812
819.1         3.56779    0.764164
819.2         3.56839     0.76411
819.3         3.56882    0.764411
819.4          3.5692    0.764392
819.5         3.56963    0.764671
819.6         3.57029    0.764777
819.7           3.571    0.764711
819.8         3.57139    0.764984
819.9         3.57139    0.764984
820           3.57207    0.765307
820.1         3.57261    0.765253
820.2         3.57296    0.765474
820.3         3.57484    0.765745
820.4         3.57635    0.765998
820.5         3.57729    0.766574
820.6         3.57817    0.767005
820.7         3.57873    0.766906
820.8         3.57883    0.766957
820.9         3.57963      0.7674
821           3.58087    0.767012
821.1         3.58256    0.767685
821.2         3.58306    0.768007
821.3         3.58342    0.767925
821.4         3.58452    0.768366
821.5         3.58471    0.768384
821.6         3.58536    0.768728
821.7         3.58559     0.76884
821.8         3.58624     0.76921
821.9          3.5874    0.769574
822           3.58784     0.76972
822.1         3.58819    0.769727
822.2         3.58871    0.770051
822.3         3.58971    0.770299
822.4           3.591    0.770818
822.5         3.59149    0.771016
822.6         3.59257    0.771686
822.7         3.59306    0.772008
822.8         3.59414    0.772471
822.9         3.59509    0.772753
823           3.59569    0.772877
823.1         3.59674    0.772302
823.2          3.5975    0.772459
823.3         3.59881    0.771445
823.4         3.60013     0.77194
823.5         3.60099    0.772379
823.6         3.60195    0.772347
823.7         3.60416    0.773552
823.8         3.60572    0.774103
823.9         3.60678    0.774465
824           3.60825    0.775232
824.1         3.60896    0.775293
824.2         3.60965    0.775676
824.3         3.61013    0.775738
824.4         3.61074    0.775726
824.5         3.61113    0.775944
824.6         3.61176    0.776289
824.7         3.61255     0.77652
824.8         3.61268    0.776591
824.9         3.61297    0.776729
825           3.61316    0.776765
825.1         3.61381    0.776902
825.2         3.61456    0.777286
825.3         3.61586    0.777308
825.4         3.61616    0.777431
825.5         3.61707    0.777155
825.6          3.6178    0.776939
825.7         3.61899    0.777462
825.8         3.61948    0.777555
825.9         3.62047    0.778141
826            3.6211    0.778124
826.1         3.62135    0.778244
826.2         3.62196    0.778653
826.3         3.62286    0.778799
826.4         3.62464    0.779441
826.5         3.62578    0.779975
826.6          3.6261    0.780064
826.7         3.62625    0.780126
826.8         3.62649    0.780053
826.9         3.62691    0.780146
827           3.62719    0.780305
827.1         3.62856    0.780924
827.2         3.62872    0.781036
827.3         3.62983    0.781357
827.4         3.63061    0.781045
827.5         3.63204    0.781913
827.6         3.63247    0.781902
827.7         3.63282    0.782074
827.8         3.63326    0.781911
827.9         3.63454    0.781779
828           3.63501    0.782026
828.1         3.63554    0.782157
828.2         3.63663    0.782615
828.3          3.6375    0.782944
828.4         3.63816    0.783323
828.5         3.63957    0.783821
828.6         3.63964    0.783712
828.7         3.64023    0.783554
828.8         3.64085    0.783183
828.9         3.64122    0.783409
829           3.64174    0.783558
829.1         3.64237    0.783744
829.2         3.64278    0.783983
829.3         3.64418    0.784206
829.4         3.64479    0.784391
829.5         3.64518    0.784506
829.6         3.64547    0.784655
829.7         3.64634    0.785176
829.8         3.64699    0.785248
829.9         3.64752    0.785289
830           3.64752    0.785289
830.1         3.64799    0.785125
830.2          3.6491    0.785711
830.3         3.64963    0.785403
830.4         3.64984    0.785417
830.5         3.65059     0.78563
830.6         3.65139    0.785747
830.7         3.65265    0.785034
830.8         3.65296    0.785216
830.9         3.65447    0.786141
831           3.65484    0.785846
831.1         3.65572    0.786332
831.2         3.65672    0.786722
831.3         3.65712     0.78698
831.4         3.65782     0.78698
831.5         3.65881    0.787565
831.6          3.6596     0.78739
831.7         3.66071    0.787879
831.8         3.66143    0.788288
831.9         3.66322    0.789194
832           3.66385    0.789418
832.1         3.66412     0.78955
832.2         3.66532    0.790256
832.3         3.66545    0.790269
832.4         3.66791    0.791442
832.5         3.66843     0.79174
832.6            3.67    0.791917
832.7         3.67082    0.792419
832.8           3.671    0.792517
832.9         3.67142    0.792556
833           3.67247    0.793048
833.1         3.67271    0.792922
833.2         3.67332    0.793275
833.3           3.674    0.793383
833.4         3.67488    0.793159
833.5         3.67601    0.793611
833.6         3.67675     0.79409
833.7         3.67704    0.794294
833.8         3.67742    0.794468
833.9         3.67825    0.794953
834           3.67911    0.795166
834.1         3.67923    0.795242
834.2         3.67959    0.795217
834.3         3.68002    0.795463
834.4         3.68056    0.795782
834.5         3.68142    0.796345
834.6         3.68318    0.797158
834.7         3.68346    0.797347
834.8          3.6841    0.797796
834.9         3.68489    0.798226
835           3.68538     0.79851
835.1         3.68688    0.799449
835.2         3.68749    0.799122
835.3         3.68786    0.799332
835.4         3.68951    0.800057
835.5         3.68989    0.800272
835.6         3.69064    0.800453
835.7         3.69104     0.80073
835.8         3.69179    0.801181
835.9         3.69315    0.800813
836           3.69388     0.80089
836.1         3.69417    0.801053
836.2         3.69472    0.801076
836.3         3.69489     0.80114
836.4          3.6965    0.801263
836.5         3.69797    0.802229
836.6         3.69878    0.802544
836.7         3.69953    0.803046
836.8         3.69995    0.803278
836.9         3.70022     0.80342
837           3.70135    0.803928
837.1         3.70245      0.8039
837.2          3.7034    0.804387
837.3         3.70433    0.804662
837.4          3.7055    0.805451
837.5         3.70629    0.805968
837.6         3.70674    0.805569
837.7         3.70725    0.805726
837.8         3.70725    0.805726
837.9         3.70796    0.805874
838           3.70889    0.805795
838.1         3.70939    0.805551
838.2         3.70975    0.805574
838.3         3.71021    0.805886
838.4         3.71078    0.806025
838.5         3.71113    0.806171
838.6         3.71127    0.806272
838.7         3.71181    0.806366
838.8         3.71326    0.807127
838.9          3.7141    0.807681
839           3.71437     0.80759
839.1         3.71506    0.807989
839.2         3.71577    0.808081
839.3         3.71635    0.808041
839.4         3.71659    0.807891
839.5          3.7175    0.808501
839.6         3.71811    0.808512
839.7         3.71842     0.80867
839.8          3.7195    0.809168
839.9         3.72071    0.809646
840           3.72222    0.810174
840.1         3.72301    0.810654
840.2         3.72328    0.810799
840.3         3.72363    0.810811
840.4         3.72472    0.810864
840.5         3.72482    0.810932
840.6         3.72527    0.810931
840.7         3.72577    0.811232
840.8         3.72615    0.810808
840.9          3.7264    0.810933
841           3.72709    0.810906
841.1         3.72778    0.811108
841.2         3.72849    0.811299
841.3         3.72893    0.811597
841.4         3.72918    0.811168
841.5         3.72969     0.81148
841.6         3.73009    0.811491
841.7         3.73117    0.812214
841.8         3.73253     0.81225
841.9         3.73347    0.812081
842           3.73493      0.8125
842.1         3.73587    0.812995
842.2         3.73627    0.813214
842.3         3.73709    0.813649
842.4         3.73737    0.813787
842.5         3.73812    0.813949
842.6         3.73833    0.813822
842.7         3.73964    0.814713
842.8         3.74157    0.815456
842.9         3.74264    0.816132
843           3.74368    0.815993
843.1         3.74475    0.816016
843.2         3.74504    0.816218
843.3         3.74535    0.816045
843.4         3.74548    0.816094
843.5         3.74575     0.81624
843.6         3.74634    0.816642
843.7         3.74691    0.816811
843.8          3.7483    0.817446
843.9         3.74856    0.817581
844            3.7494    0.817608
844.1         3.75104    0.818234
844.2         3.75179    0.817978
844.3         3.75206    0.818163
844.4         3.75302     0.81769
844.5          3.7549    0.818916
844.6         3.75537    0.818819
844.7         3.75594    0.819162
844.8         3.75617    0.819242
844.9         3.75772    0.819955
845           3.75797    0.819837
845.1         3.75936     0.82019
845.2         3.76008    0.820685
845.3          3.7606    0.820491
845.4         3.76116    0.820831
845.5         3.76187    0.820991
845.6         3.76243    0.821155
845.7         3.76294    0.821247
845.8          3.7642    0.821598
845.9         3.76544    0.822196
846           3.76589    0.822505
846.1         3.76687     0.82293
846.2         3.76697    0.822998
846.3         3.76769      0.8233
846.4          3.7679    0.823196
846.5         3.76918     0.82282
846.6         3.76991    0.823251
846.7         3.77088    0.823796
846.8         3.77182    0.824338
846.9         3.77263    0.824535
847            3.7737    0.824892
847.1         3.77413    0.824922
847.2         3.77476    0.825117
847.3         3.77516    0.825227
847.4          3.7761    0.825358
847.5         3.77688    0.825872
847.6         3.77776    0.826362
847.7         3.77871     0.82689
847.8         3.77948     0.82706
847.9         3.78024    0.827529
848           3.78107    0.828095
848.1         3.78252    0.828757
848.2         3.78376    0.829213
848.3         3.78415    0.829287
848.4         3.78468    0.829623
848.5         3.78493    0.829796
848.6         3.78535    0.829908
848.7         3.78601    0.830057
848.8         3.78698    0.830739
848.9          3.7875    0.830781
849           3.78779    0.830979
849.1          3.7884    0.831245
849.2         3.78856    0.831232
849.3          3.7895    0.831716
849.4         3.79042    0.832003
849.5         3.79095    0.832358
849.6         3.79198    0.833026
849.7         3.79389    0.832988
849.8         3.79403    0.833083
849.9         3.79472    0.832956
850           3.79559    0.833514
850.1         3.79609    0.833802
850.2         3.79677    0.833858
850.3         3.79711    0.833973
850.4         3.79739    0.834157
850.5         3.79759    0.834179
850.6         3.79826    0.834579
850.7         3.79913     0.83418
850.8         3.80027    0.832944
850.9         3.80165    0.833708
851           3.80194    0.833854
851.1         3.80259    0.834088
851.2         3.80291    0.834146
851.3         3.80318    0.834275
851.4         3.80455    0.834637
851.5         3.80469    0.834738
851.6         3.80514    0.835048
851.7         3.80619    0.835563
851.8         3.80773    0.836215
851.9         3.80859    0.836709
852           3.80997    0.837376
852.1         3.81047     0.83761
852.2         3.81078    0.837367
852.3         3.81199    0.837809
852.4         3.81242    0.837383
852.5         3.81317    0.837668
852.6         3.81389    0.837831
852.7         3.81482    0.838434
852.8         3.81564    0.838157
852.9         3.81638    0.838683
853           3.81806    0.838106
853.1         3.81871    0.837693
853.2         3.81929    0.837883
853.3         3.81973    0.838194
853.4         3.82033    0.838312
853.5         3.82085    0.838191
853.6         3.82132    0.838389
853.7         3.82156    0.838274
853.8          3.8218    0.838452
853.9         3.82279    0.838982
854           3.82367    0.839499
854.1         3.82414    0.839257
854.2          3.8247    0.839472
854.3         3.82517    0.839814
854.4          3.8256    0.839735
854.5         3.82682    0.840448
854.6         3.82784    0.840833
854.7         3.82817    0.840995
854.8         3.82857    0.841211
854.9         3.83027    0.842242
855           3.83067    0.842534
855.1         3.83122    0.842516
855.2         3.83201    0.842861
855.3         3.83248     0.84318
855.4         3.83418      0.8438
855.5         3.83505    0.843994
855.6         3.83528    0.844153
855.7         3.83615    0.844685
855.8          3.8369    0.844931
855.9         3.83799    0.845701
856           3.83858    0.846053
856.1         3.83897    0.845962
856.2         3.83929    0.846066
856.3          3.8397    0.846078
856.4         3.84068    0.846688
856.5         3.84119    0.847049
856.6         3.84163    0.847293
856.7         3.84211    0.847177
856.8         3.84244    0.847399
856.9         3.84258    0.847159
857           3.84303    0.847408
857.1         3.84368    0.847542
857.2         3.84501    0.848352
857.3          3.8463    0.849098
857.4         3.84672    0.849393
857.5         3.84802    0.849827
857.6         3.84882    0.850322
857.7          3.8492    0.850553
857.8         3.84998    0.849434
857.9         3.85056    0.849817
858           3.85109    0.850198
858.1          3.8527    0.851232
858.2         3.85333    0.851625
858.3         3.85417    0.851977
858.4         3.85498    0.851838
858.5         3.85585     0.85227
858.6         3.85624    0.852346
858.7         3.85819    0.853705
858.8         3.85918    0.854175
858.9         3.86063     0.85486
859            3.8612    0.854503
859.1         3.86164    0.854785
859.2         3.86262    0.854738
859.3         3.86322    0.854767
859.4         3.86378    0.855098
859.5         3.86421    0.855295
859.6         3.86519    0.855732
859.7         3.86582    0.855982
859.8         3.86628    0.856296
859.9         3.86726    0.856511
860           3.86765    0.856402
860.1          3.8686    0.856605
860.2         3.86916    0.856789
860.3          3.8694    0.856739
860.4         3.87023    0.857045
860.5         3.87145    0.857425
860.6         3.87203    0.857601
860.7          3.8723    0.857518
860.8          3.8726     0.85773
860.9         3.87378    0.858635
861           3.87461    0.859051
861.1         3.87478    0.859055
861.2         3.87562    0.859563
861.3         3.87614     0.85994
861.4         3.87752    0.860766
861.5         3.87815    0.861036
861.6         3.87956    0.861893
861.7         3.88071    0.862241
861.8         3.88167     0.86274
861.9         3.88319    0.863916
862           3.88328    0.863946
862.1         3.88422    0.864388
862.2         3.88459    0.864677
862.3         3.88477    0.864367
862.4         3.88646    0.865376
862.5         3.88745    0.865768
862.6         3.88799    0.866184
862.7         3.88884    0.866778
862.8         3.88908    0.866925
862.9         3.89078    0.867603
863            3.8913    0.867696
863.1         3.89259    0.868043
863.2         3.89433    0.869073
863.3          3.8963    0.870466
863.4         3.89812    0.871801
863.5         3.89902     0.87205
863.6         3.90004    0.872753
863.7          3.9011     0.87265
863.8          3.9011     0.87265
863.9         3.90216    0.872979
864           3.90258    0.872753
864.1         3.90276     0.87289
864.2         3.90349    0.873331
864.3         3.90405    0.873342
864.4         3.90437     0.87326
864.5         3.90771     0.87583
864.6         3.90868    0.876215
864.7         3.90927    0.876488
864.8         3.90981     0.87674
864.9         3.91103    0.877571
865           3.91181     0.87807
865.1          3.9149    0.880513
865.2         3.91512    0.880378
865.3         3.91555    0.880733
865.4         3.91644     0.88107
865.5         3.91743    0.881326
865.6         3.91821    0.881865
865.7         3.91854    0.882009
865.8         3.91973    0.882721
865.9         3.92053    0.882452
866           3.92053    0.882452
866.1         3.92085    0.882717
866.2         3.92124    0.882646
866.3          3.9222    0.883352
866.4         3.92288    0.883654
866.5         3.92304    0.883385
866.6         3.92464    0.884058
866.7         3.92538    0.884342
866.8         3.92641    0.884795
866.9         3.92709    0.885303
867           3.92845    0.886307
867.1         3.92997    0.886939
867.2         3.93058    0.887239
867.3         3.93134    0.887357
867.4         3.93399    0.889192
867.5         3.93441    0.889048
867.6         3.93571    0.890061
867.7         3.93622    0.890009
867.8          3.9368    0.889822
867.9         3.93846     0.89029
868           3.93897    0.890727
868.1         3.94025    0.891286
868.2         3.94083    0.891481
868.3         3.94168    0.891576
868.4         3.94236    0.892021
868.5         3.94294    0.892091
868.6         3.94318    0.892193
868.7         3.94523    0.893788
868.8         3.94599    0.894015
868.9         3.94657    0.894181
869           3.94722    0.894732
869.1         3.94767    0.894758
869.2         3.94981    0.896554
869.3         3.95071    0.896982
869.4         3.95122    0.897105
869.5         3.95247    0.897538
869.6         3.95381    0.898321
869.7         3.95456    0.898646
869.8         3.95562    0.899164
869.9         3.95821    0.900327
870           3.95869    0.900566
870.1         3.95968    0.900995
870.2         3.96031    0.901024
870.3         3.96191    0.901723
870.4         3.96205    0.901852
870.5         3.96317    0.902711
870.6         3.96333    0.902853
870.7         3.96391    0.903047
870.8         3.96543    0.904271
870.9         3.96602    0.904284
871           3.96674    0.904552
871.1         3.96804    0.905566
871.2         3.97014    0.907184
871.3         3.97198    0.907587
871.4         3.97297    0.907571
871.5         3.97408    0.907534
871.6         3.97436    0.907737
871.7         3.97486    0.907665
871.8         3.97639    0.907841
871.9         3.97867    0.908161
872           3.97917     0.90816
872.1         3.97974    0.908436
872.2         3.98121    0.909366
872.3         3.98134    0.909399
872.4         3.98178    0.909743
872.5         3.98233    0.909942
872.6         3.98386    0.910933
872.7         3.98453    0.911355
872.8         3.98708    0.913012
872.9         3.98782    0.912959
873           3.98842    0.913347
873.1         3.98917    0.913679
873.2         3.99064    0.914659
873.3         3.99172    0.915267
873.4         3.99287    0.916199
873.5         3.99358    0.916602
873.6         3.99471    0.917445
873.7         3.99596    0.918409
873.8         3.99699    0.918966
873.9         3.99809    0.919487
874           3.99837    0.919697
874.1          3.9988     0.91961
874.2          3.9994    0.919608
874.3         4.00012    0.920154
874.4         4.00072    0.920215
874.5          4.0014    0.920704
874.6         4.00178     0.92083
874.7         4.00393    0.922225
874.8         4.00701    0.924598
874.9         4.00755    0.924881
875           4.00898    0.926137
875.1          4.0091    0.925927
875.2         4.01026    0.926777
875.3         4.01063    0.926987
875.4         4.01087    0.927148
875.5         4.01208    0.927937
875.6         4.01332     0.92869
875.7         4.01364     0.92881
875.8         4.01435    0.929056
875.9         4.01649    0.930229
876            4.0176     0.93084
876.1         4.01784    0.930789
876.2         4.01872    0.930305
876.3         4.02004    0.931339
876.4         4.02095    0.931896
876.5         4.02276    0.933399
876.6          4.0237    0.934211
876.7         4.02436     0.93466
876.8         4.02554    0.935409
876.9         4.02604    0.935753
877           4.02628    0.935811
877.1          4.0274    0.936486
877.2         4.02829    0.936831
877.3          4.0289    0.937353
877.4         4.02984    0.938102
877.5          4.0308    0.938797
877.6         4.03137    0.938837
877.7         4.03227    0.939116
877.8         4.03302    0.939705
877.9         4.03345      0.9397
878           4.03381    0.939996
878.1         4.03445    0.939823
878.2         4.03794    0.942212
878.3         4.03863    0.942508
878.4           4.039    0.942864
878.5         4.04023    0.943471
878.6         4.04074    0.943675
878.7         4.04134    0.943366
878.8         4.04362    0.944889
878.9         4.04421    0.945154
879             4.045    0.945445
879.1         4.04538    0.945664
879.2         4.04598    0.945982
879.3          4.0468    0.946363
879.4          4.0472    0.946062
879.5         4.04751    0.946167
879.6         4.04767    0.946204
879.7         4.04773    0.946108
879.8         4.04808    0.946401
879.9          4.0494    0.947292
880           4.05037    0.947903
880.1         4.05094    0.948232
880.2         4.05107    0.948298
880.3         4.05138    0.948401
880.4         4.05212    0.947915
880.5         4.05287    0.948067
880.6           4.054    0.948598
880.7          4.0556     0.94944
880.8         4.05711    0.950646
880.9         4.05955    0.951267
881           4.06009    0.951107
881.1         4.06042    0.951245
881.2         4.06077    0.951296
881.3         4.06119    0.951535
881.4         4.06184    0.951584
881.5         4.06262      0.9516
881.6          4.0631    0.951519
881.7         4.06463    0.952288
881.8         4.06518    0.952162
881.9         4.06678    0.953642
882           4.06756     0.95375
882.1         4.06907    0.954274
882.2         4.06962    0.954808
882.3         4.06978    0.954963
882.4         4.07092    0.955151
882.5         4.07243    0.956243
882.6         4.07291    0.956183
882.7         4.07387    0.955842
882.8         4.07438    0.956223
882.9         4.07562    0.957072
883           4.07594    0.957287
883.1         4.07759    0.957171
883.2         4.07803    0.957418
883.3         4.07913    0.958005
883.4         4.08064    0.959369
883.5         4.08183    0.960248
883.6         4.08278    0.960236
883.7         4.08384    0.960682
883.8          4.0851    0.961218
883.9         4.08543    0.961232
884           4.08573    0.961165
884.1         4.08609    0.961518
884.2         4.08747    0.962522
884.3         4.08789    0.962797
884.4         4.08896    0.963333
884.5         4.09022    0.963249
884.6         4.09138    0.963518
884.7         4.09197    0.963902
884.8         4.09312    0.964202
884.9         4.09366    0.964433
885           4.09598    0.966213
885.1         4.09662    0.966258
885.2         4.09677     0.96629
885.3         4.09738    0.966281
885.4          4.0977    0.966126
885.5         4.09823    0.966088
885.6         4.09921    0.966793
885.7         4.10005    0.967006
885.8         4.10041    0.967368
885.9         4.10116    0.967773
886           4.10155    0.967892
886.1         4.10199    0.967882
886.2         4.10244    0.968124
886.3         4.10308    0.968233
886.4         4.10402    0.968344
886.5         4.10418    0.968502
886.6          4.1051     0.96884
886.7         4.10606    0.969315
886.8          4.1063    0.969386
886.9         4.10738    0.969926
887           4.10738    0.969926
887.1         4.10836    0.970302
887.2         4.10887    0.970411
887.3         4.10932    0.970711
887.4         4.11015    0.970773
887.5         4.11216    0.971424
887.6         4.11281    0.971731
887.7         4.11326    0.971594
887.8         4.11443    0.972576
887.9         4.11496    0.972649
888           4.11568     0.97282
888.1         4.11568     0.97282
888.2         4.11654    0.972979
888.3          4.1173    0.973318
888.4         4.11794    0.973592
888.5         4.11876    0.974221
888.6          4.1199    0.975226
888.7         4.12052     0.97535
888.8         4.12102    0.975851
888.9         4.12123    0.975891
889           4.12185    0.976188
889.1         4.12207    0.976279
889.2         4.12445    0.977867
889.3         4.12473    0.977956
889.4         4.12502    0.977482
889.5         4.12556    0.978025
889.6         4.12608    0.977807
889.7         4.12668    0.977788
889.8         4.12835    0.978491
889.9         4.12997    0.979529
890            4.1305    0.979271
890.1         4.13082     0.97959
890.2         4.13209    0.980646
890.3         4.13325    0.981204
890.4         4.13365    0.981107
890.5         4.13438    0.981247
890.6         4.13493    0.981666
890.7           4.136    0.982121
890.8         4.13725    0.982861
890.9         4.13788    0.982781
891           4.13848    0.982931
891.1         4.13876    0.982864
891.2         4.13905    0.982826
891.3         4.13988    0.983027
891.4         4.14136     0.98419
891.5         4.14162    0.984267
891.6         4.14235    0.984656
891.7         4.14287    0.985096
891.8         4.14313    0.985042
891.9         4.14427    0.985879
892           4.14543    0.986398
892.1         4.14615    0.986429
892.2         4.14639    0.986475
892.3         4.14653    0.986534
892.4         4.14776    0.987361
892.5         4.14885     0.98749
892.6         4.14952    0.987649
892.7         4.15076    0.988557
892.8         4.15137    0.988964
892.9         4.15281    0.988996
893           4.15329    0.989349
893.1         4.15495    0.990268
893.2         4.15572    0.990423
893.3         4.15719    0.991189
893.4         4.15766    0.991073
893.5         4.15815    0.991355
893.6         4.15849    0.991704
893.7         4.15879    0.991908
893.8         4.16084    0.992599
893.9         4.16182    0.993154
894           4.16198    0.992893
894.1         4.16331    0.994028
894.2         4.16431     0.99497
894.3          4.1645    0.994974
894.4         4.16482    0.995206
894.5          4.1654    0.995155
894.6         4.16563    0.995084
894.7         4.16605    0.995317
894.8         4.16749    0.994719
894.9         4.16877    0.995259
895           4.16903    0.995443
895.1          4.1696    0.995485
895.2         4.17025    0.995926
895.3         4.17062     0.99603
895.4         4.17105    0.996295
895.5         4.17198    0.996791
895.6         4.17274    0.996594
895.7         4.17288    0.996744
895.8         4.17363    0.997121
895.9         4.17429    0.997678
896           4.17525    0.998305
896.1         4.17627    0.998135
896.2         4.17663    0.998358
896.3         4.17879     1.00007
896.4         4.18002     1.00025
896.5         4.18053      1.0006
896.6         4.18172      1.0016
896.7         4.18186     1.00163
896.8         4.18216     1.00169
896.9         4.18374     1.00323
897           4.18424     1.00348
897.1         4.18454     1.00372
897.2         4.18507      1.0039
897.3         4.18729     1.00479
897.4         4.18797      1.0052
897.5         4.18847     1.00541
897.6          4.1886     1.00519
897.7           4.189     1.00527
897.8         4.19068     1.00568
897.9         4.19114     1.00582
898           4.19144     1.00606
898.1         4.19265     1.00698
898.2         4.19328     1.00711
898.3         4.19375     1.00697
898.4         4.19448     1.00751
898.5         4.19501     1.00774
898.6         4.19617     1.00858
898.7         4.19713     1.00887
898.8         4.19772     1.00931
898.9         4.19917     1.01012
899           4.19994     1.01074
899.1         4.20115     1.01151
899.2         4.20175     1.01146
899.3         4.20345     1.01301
899.4         4.20391     1.01338
899.5         4.20448     1.01364
899.6         4.20535     1.01349
899.7         4.20613     1.01346
899.8         4.20667     1.01384
899.9         4.20771     1.01435
900           4.20932     1.01545
900.1         4.20985     1.01561
900.2         4.21023     1.01568
900.3         4.21063     1.01593
900.4         4.21212     1.01641
900.5         4.21227     1.01635
900.6         4.21295     1.01679
900.7         4.21397     1.01703
900.8         4.21477     1.01751
900.9         4.21543     1.01759
901           4.21656     1.01815
901.1         4.21782     1.01828
901.2         4.21861     1.01864
901.3         4.21911     1.01888
901.4         4.21972     1.01943
901.5         4.21988      1.0196
901.6         4.22077     1.01882
901.7         4.22113     1.01857
901.8         4.22175     1.01881
901.9          4.2229      1.0192
902           4.22327     1.01934
902.1         4.22411     1.01953
902.2         4.22475     1.01938
902.3         4.22541     1.01982
902.4         4.22607     1.02029
902.5         4.22715     1.02087
902.6         4.22782     1.02134
902.7         4.22864     1.02126
902.8         4.22926     1.02147
902.9         4.23077      1.0228
903           4.23202     1.02393
903.1         4.23262     1.02419
903.2         4.23387     1.02487
903.3         4.23481     1.02507
903.4         4.23559     1.02523
903.5         4.23602     1.02547
903.6         4.23664     1.02547
903.7         4.23719     1.02572
903.8         4.23844     1.02683
903.9         4.23958     1.02754
904           4.24026     1.02754
904.1         4.24098     1.02803
904.2         4.24161     1.02732
904.3         4.24248     1.02781
904.4         4.24321     1.02827
904.5         4.24367     1.02859
904.6          4.2443     1.02845
904.7         4.24518     1.02879
904.8         4.24546     1.02862
904.9         4.24652     1.02905
905           4.24736     1.02986
905.1         4.24748      1.0299
905.2         4.24792     1.02988
905.3         4.24928     1.03117
905.4         4.24991     1.03141
905.5         4.25024      1.0315
905.6         4.25114     1.03131
905.7          4.2519     1.03152
905.8         4.25345     1.03257
905.9         4.25478     1.03326
906           4.25532     1.03319
906.1         4.25594     1.03355
906.2         4.25695     1.03401
906.3          4.2572     1.03403
906.4         4.25748     1.03426
906.5         4.25863     1.03533
906.6         4.25914     1.03566
906.7         4.25926     1.03547
906.8         4.25968     1.03574
906.9         4.26105     1.03584
907           4.26134     1.03606
907.1         4.26232     1.03667
907.2         4.26296     1.03693
907.3         4.26406     1.03725
907.4         4.26439     1.03732
907.5         4.26573     1.03766
907.6          4.2661     1.03797
907.7         4.26638     1.03828
907.8         4.26712     1.03859
907.9         4.26763     1.03904
908           4.26903     1.04016
908.1         4.26981      1.0404
908.2         4.27094     1.04038
908.3         4.27196     1.03989
908.4         4.27246     1.04029
908.5         4.27426     1.04158
908.6         4.27435     1.04143
908.7         4.27552     1.04249
908.8         4.27629     1.04332
908.9         4.27694     1.04363
909           4.27759     1.04395
909.1         4.27857     1.04456
909.2         4.27959     1.04488
909.3         4.27999       1.045
909.4         4.28095     1.04597
909.5         4.28153      1.0466
909.6         4.28262      1.0472
909.7         4.28289     1.04742
909.8         4.28348     1.04771
909.9         4.28484     1.04778
910             4.285     1.04784
910.1         4.28572     1.04817
910.2         4.28723     1.04967
910.3         4.28776     1.05011
910.4          4.2883     1.05012
910.5         4.28882     1.05057
910.6         4.28921     1.05048
910.7         4.29005     1.05084
910.8         4.29016     1.05065
910.9         4.29027     1.05069
911           4.29084     1.05121
911.1         4.29196     1.05189
911.2         4.29207     1.05193
911.3         4.29217     1.05177
911.4         4.29223     1.05167
911.5         4.29329     1.05261
911.6         4.29371     1.05277
911.7         4.29387     1.05285
911.8         4.29412     1.05292
911.9         4.29621     1.05483
912           4.29651     1.05505
912.1         4.29789     1.05556
912.2          4.2981     1.05573
912.3         4.29882     1.05613
912.4         4.29992     1.05632
912.5         4.30081      1.0568
912.6         4.30166     1.05698
912.7         4.30198     1.05721
912.8          4.3038     1.05874
912.9         4.30468     1.05926
913           4.30485     1.05945
913.1         4.30579     1.06023
913.2         4.30601     1.06016
913.3         4.30667     1.06018
913.4          4.3074     1.06026
913.5         4.30822     1.06073
913.6         4.30878     1.06059
913.7         4.31039     1.06134
913.8         4.31089      1.0616
913.9         4.31184     1.06196
914           4.31184     1.06196
914.1         4.31286     1.06274
914.2          4.3136     1.06297
914.3         4.31409     1.06305
914.4         4.31494     1.06372
914.5         4.31554     1.06406
914.6         4.31586     1.06425
914.7         4.31646     1.06469
914.8         4.31673     1.06476
914.9         4.31801     1.06507
915           4.31877     1.06546
915.1         4.32067      1.0667
915.2         4.32199     1.06605
915.3         4.32239     1.06614
915.4         4.32241     1.06611
915.5         4.32365      1.0671
915.6         4.32517     1.06708
915.7         4.32644     1.06759
915.8         4.32686     1.06761
915.9         4.32704     1.06764
916           4.32713      1.0675
916.1         4.32754     1.06757
916.2         4.32782     1.06765
916.3         4.32814       1.068
916.4         4.32849     1.06821
916.5         4.32903     1.06833
916.6         4.32954     1.06845
916.7         4.32971      1.0685
916.8         4.33025     1.06848
916.9         4.33063     1.06872
917           4.33151     1.06801
917.1         4.33195     1.06835
917.2         4.33251     1.06841
917.3         4.33263     1.06846
917.4         4.33367     1.06862
917.5         4.33398     1.06886
917.6         4.33489     1.06948
917.7         4.33547     1.06958
917.8         4.33668     1.07082
917.9         4.33718     1.07104
918           4.33757     1.07088
918.1         4.33846     1.07131
918.2         4.33975     1.07201
918.3         4.34005     1.07222
918.4          4.3405     1.07245
918.5         4.34163     1.07302
918.6         4.34212     1.07295
918.7         4.34281     1.07341
918.8         4.34339     1.07348
918.9         4.34401     1.07382
919           4.34415     1.07384
919.1         4.34455     1.07387
919.2         4.34505     1.07414
919.3         4.34603     1.07464
919.4         4.34736     1.07509
919.5         4.34796     1.07552
919.6         4.34883     1.07529
919.7         4.34909     1.07515
919.8         4.35056     1.07659
919.9         4.35141     1.07617
920           4.35199     1.07645
920.1         4.35273     1.07678
920.2         4.35292     1.07681
920.3         4.35342     1.07684
920.4         4.35401     1.07712
920.5         4.35483     1.07743
920.6         4.35519     1.07782
920.7         4.35577     1.07791
920.8         4.35586     1.07776
920.9         4.35692     1.07814
921           4.35734      1.0784
921.1          4.3576     1.07826
921.2         4.35988      1.0795
921.3         4.36056     1.08011
921.4         4.36096     1.08008
921.5         4.36147     1.08022
921.6         4.36233     1.08101
921.7         4.36286     1.08126
921.8          4.3636     1.08196
921.9         4.36389     1.08228
922           4.36416     1.08209
922.1         4.36492     1.08226
922.2         4.36524     1.08234
922.3         4.36555     1.08226
922.4         4.36644     1.08316
922.5         4.36731     1.08319
922.6         4.36791     1.08317
922.7         4.36827     1.08309
922.8         4.36979     1.08382
922.9         4.37013     1.08388
923           4.37109     1.08376
923.1         4.37215     1.08493
923.2         4.37378     1.08561
923.3         4.37396     1.08564
923.4         4.37476     1.08633
923.5         4.37607     1.08702
923.6         4.37688     1.08736
923.7         4.37688     1.08736
923.8          4.3773     1.08744
923.9         4.37785     1.08756
924           4.37869     1.08734
924.1         4.37944     1.08766
924.2         4.37985     1.08811
924.3         4.38113     1.08856
924.4         4.38194     1.08807
924.5         4.38247     1.08837
924.6         4.38286     1.08819
924.7         4.38329     1.08858
924.8         4.38414     1.08874
924.9         4.38486     1.08943
925           4.38593     1.09017
925.1         4.38608     1.09022
925.2         4.38676     1.09042
925.3         4.38742     1.09062
925.4         4.38777     1.09076
925.5         4.38958     1.09232
925.6         4.39018     1.09271
925.7         4.39053     1.09271
925.8         4.39106      1.0927
925.9         4.39142      1.0929
926           4.39186     1.09279
926.1         4.39206     1.09282
926.2         4.39279       1.093
926.3          4.3931      1.0931
926.4         4.39353     1.09318
926.5          4.3943     1.09325
926.6         4.39525     1.09373
926.7          4.3966     1.09435
926.8         4.39689     1.09454
926.9         4.39765     1.09486
927           4.39853     1.09565
927.1         4.39894     1.09544
927.2         4.39966     1.09597
927.3             4.4     1.09607
927.4         4.40084      1.0962
927.5         4.40157     1.09693
927.6         4.40228      1.0973
927.7         4.40297      1.0972
927.8         4.40349     1.09729
927.9         4.40478     1.09835
928           4.40485     1.09836
928.1         4.40555     1.09867
928.2         4.40743     1.09955
928.3          4.4076     1.09926
928.4         4.40827      1.0997
928.5         4.40934     1.10023
928.6         4.41037     1.10119
928.7         4.41196      1.1018
928.8         4.41346     1.10248
928.9         4.41435     1.10242
929           4.41519      1.1026
929.1         4.41591     1.10298
929.2         4.41681     1.10338
929.3         4.41848     1.10464
929.4         4.41893     1.10494
929.5         4.41905     1.10498
929.6         4.41979     1.10495
929.7            4.42     1.10462
929.8         4.42071     1.10483
929.9         4.42144     1.10483
930           4.42257     1.10484
930.1         4.42325     1.10488
930.2         4.42442     1.10534
930.3         4.42478     1.10522
930.4         4.42586     1.10537
930.5         4.42651     1.10527
930.6         4.42678     1.10546
930.7           4.427     1.10565
930.8         4.42747     1.10582
930.9         4.42794     1.10562
931            4.4291      1.1056
931.1         4.42921     1.10563
931.2         4.42973     1.10581
931.3         4.43078     1.10656
931.4         4.43104     1.10643
931.5          4.4314     1.10638
931.6         4.43208     1.10685
931.7         4.43243     1.10699
931.8         4.43304     1.10725
931.9         4.43321     1.10728
932           4.43376     1.10769
932.1         4.43559     1.10832
932.2         4.43695     1.10974
932.3         4.43779     1.11016
932.4         4.43835     1.11045
932.5         4.43865      1.1103
932.6         4.43962     1.11108
932.7         4.44112     1.11171
932.8         4.44209     1.11177
932.9         4.44311      1.1125
933            4.4436     1.11278
933.1          4.4436     1.11278
933.2         4.44455     1.11316
933.3          4.4452     1.11376
933.4         4.44593     1.11392
933.5         4.44641     1.11403
933.6         4.44653     1.11417
933.7         4.44653     1.11417
933.8         4.44684     1.11424
933.9         4.44744     1.11449
934           4.44895     1.11449
934.1          4.4495     1.11431
934.2         4.44979     1.11465
934.3         4.45052      1.1145
934.4         4.45151     1.11541
934.5         4.45212     1.11577
934.6         4.45335     1.11433
934.7         4.45349     1.11449
934.8         4.45394     1.11459
934.9         4.45458     1.11518
935           4.45585     1.11621
935.1         4.45704     1.11754
935.2         4.45732     1.11744
935.3          4.4575     1.11763
935.4         4.45788     1.11773
935.5         4.45809     1.11761
935.6         4.45867      1.1177
935.7         4.45916     1.11761
935.8         4.45969     1.11789
935.9         4.46139     1.11838
936           4.46198     1.11881
936.1         4.46267     1.11943
936.2          4.4632     1.11964
936.3         4.46386     1.11968
936.4         4.46422     1.11992
936.5         4.46497     1.12041
936.6         4.46535     1.12022
936.7         4.46596     1.12018
936.8         4.46669     1.12017
936.9         4.46712     1.12043
937           4.46775     1.12072
937.1          4.4683      1.1209
937.2         4.46886     1.12099
937.3         4.46955     1.12127
937.4         4.47015     1.12174
937.5         4.47109     1.12254
937.6          4.4717     1.12277
937.7         4.47239     1.12309
937.8         4.47293     1.12319
937.9         4.47352     1.12328
938           4.47396     1.12334
938.1         4.47437     1.12351
938.2          4.4753     1.12385
938.3          4.4761     1.12397
938.4         4.47686     1.12373
938.5         4.47719      1.1241
938.6         4.47795     1.12432
938.7         4.47839     1.12445
938.8          4.4788     1.12438
938.9         4.47898     1.12438
939           4.47992     1.12519
939.1         4.48021     1.12551
939.2         4.48128     1.12609
939.3         4.48205     1.12609
939.4         4.48305      1.1264
939.5         4.48348     1.12642
939.6         4.48363     1.12617
939.7         4.48387      1.1258
939.8         4.48421     1.12602
939.9         4.48464     1.12593
940           4.48527     1.12624
940.1         4.48732     1.12643
940.2         4.48799     1.12662
940.3         4.48829     1.12657
940.4         4.48845     1.12674
940.5         4.48904     1.12691
940.6         4.48956      1.1272
940.7         4.48986     1.12712
940.8         4.49042     1.12726
940.9         4.49102     1.12735
941            4.4912     1.12707
941.1         4.49181     1.12747
941.2         4.49313     1.12842
941.3         4.49349     1.12854
941.4          4.4943     1.12865
941.5         4.49477     1.12862
941.6         4.49505     1.12884
941.7         4.49575     1.12866
941.8         4.49675     1.12934
941.9         4.49694      1.1294
942           4.49767     1.12975
942.1         4.49838     1.13016
942.2         4.49895      1.1306
942.3         4.49972     1.13061
942.4          4.5007     1.13105
942.5         4.50138     1.13151
942.6         4.50193     1.13141
942.7         4.50287     1.13118
942.8         4.50427     1.13153
942.9         4.50456     1.13156
943           4.50564      1.1319
943.1         4.50564      1.1319
943.2         4.50675     1.13213
943.3         4.50709     1.13223
943.4         4.50755     1.13235
943.5         4.50797     1.13248
943.6         4.50885     1.13267
943.7         4.50928     1.13281
943.8         4.51039     1.13377
943.9         4.51086     1.13362
944           4.51137     1.13376
944.1           4.512     1.13414
944.2         4.51268     1.13439
944.3         4.51283     1.13441
944.4         4.51319      1.1342
944.5         4.51421     1.13445
944.6         4.51465     1.13473
944.7         4.51548     1.13497
944.8         4.51615     1.13547
944.9         4.51615     1.13547
945           4.51655     1.13545
945.1         4.51714     1.13573
945.2         4.51767     1.13587
945.3         4.51796     1.13607
945.4          4.5186     1.13622
945.5         4.51916     1.13613
945.6          4.5196     1.13654
945.7         4.52034     1.13675
945.8         4.52097     1.13705
945.9         4.52194     1.13695
946           4.52292     1.13732
946.1         4.52353     1.13746
946.2         4.52375     1.13761
946.3          4.5243      1.1375
946.4         4.52474     1.13747
946.5          4.5252     1.13771
946.6         4.52534     1.13776
946.7         4.52605     1.13782
946.8         4.52726     1.13777
946.9         4.52739     1.13782
947           4.52835     1.13862
947.1         4.52835     1.13862
947.2         4.52953     1.13854
947.3         4.52985     1.13837
947.4         4.52991     1.13827
947.5         4.53136     1.13925
947.6         4.53136     1.13925
947.7         4.53206     1.13921
947.8          4.5325     1.13955
947.9         4.53279     1.13976
948           4.53349     1.13992
948.1         4.53368     1.13994
948.2           4.534     1.13986
948.3         4.53427     1.13992
948.4         4.53487     1.14021
948.5         4.53528      1.1402
948.6         4.53579        1.14
948.7         4.53668      1.1397
948.8         4.53731     1.14009
948.9         4.53777     1.14034
949           4.53863     1.14089
949.1         4.53917     1.14084
949.2         4.53992     1.14074
949.3         4.54071     1.14144
949.4         4.54087     1.14149
949.5         4.54131     1.14139
949.6         4.54131     1.14139
949.7         4.54196     1.14167
949.8         4.54248     1.14159
949.9          4.5434     1.14182
950           4.54373     1.14189
950.1         4.54509     1.14275
950.2         4.54606     1.14335
950.3         4.54663     1.14358
950.4         4.54688     1.14378
950.5         4.54751     1.14318
950.6         4.54808     1.14305
950.7         4.54902     1.14359
950.8         4.54902     1.14359
950.9         4.54962     1.14371
951           4.54962     1.14371
951.1         4.54995     1.14397
951.2         4.55034     1.14403
951.3         4.55142     1.14469
951.4         4.55157     1.14487
951.5         4.55298      1.1455
951.6         4.55311     1.14554
951.7         4.55339      1.1456
951.8         4.55368     1.14582
951.9         4.55439     1.14588
952           4.55474      1.1461
952.1         4.55506     1.14634
952.2         4.55568     1.14633
952.3         4.55592     1.14661
952.4         4.55666     1.14679
952.5         4.55797     1.14624
952.6          4.5593     1.14687
952.7         4.55994     1.14709
952.8           4.561      1.1477
952.9         4.56141      1.1478
953           4.56248     1.14809
953.1         4.56285     1.14835
953.2          4.5632     1.14842
953.3         4.56389     1.14866
953.4         4.56394     1.14859
953.5         4.56394     1.14859
953.6         4.56479     1.14892
953.7          4.5651     1.14893
953.8         4.56592     1.14947
953.9         4.56592     1.14947
954           4.56642     1.14966
954.1         4.56674     1.14991
954.2         4.56691     1.14994
954.3         4.56756      1.1501
954.4         4.56803     1.15008
954.5         4.56846     1.15034
954.6         4.56856     1.15037
954.7         4.56933     1.15064
954.8         4.56982     1.15015
954.9         4.57054     1.15052
955           4.57075     1.15055
955.1         4.57126     1.15044
955.2         4.57238      1.1506
955.3         4.57238      1.1506
955.4         4.57271      1.1508
955.5         4.57371     1.15097
955.6         4.57387     1.15072
955.7         4.57451     1.15059
955.8         4.57509     1.15064
955.9         4.57604     1.15153
956           4.57654     1.15211
956.1          4.5772     1.15213
956.2         4.57735      1.1523
956.3         4.57786     1.15258
956.4         4.57865     1.15299
956.5         4.57918     1.15312
956.6         4.57956     1.15299
956.7            4.58     1.15341
956.8         4.58039     1.15339
956.9         4.58063     1.15325
957           4.58077     1.15342
957.1          4.5813     1.15372
957.2         4.58184     1.15386
957.3         4.58234     1.15373
957.4          4.5825     1.15392
957.5         4.58307     1.15419
957.6         4.58321     1.15423
957.7         4.58402     1.15472
957.8         4.58449     1.15469
957.9         4.58483     1.15489
958           4.58503     1.15492
958.1         4.58545     1.15496
958.2         4.58629     1.15542
958.3         4.58739     1.15612
958.4         4.58798     1.15639
958.5         4.58866      1.1567
958.6         4.58925     1.15691
958.7         4.58977     1.15703
958.8         4.59002     1.15731
958.9         4.59016     1.15736
959           4.59079     1.15792
959.1         4.59182     1.15761
959.2         4.59284     1.15823
959.3         4.59352     1.15892
959.4          4.5944     1.15916
959.5         4.59465     1.15935
959.6         4.59519     1.15971
959.7         4.59565     1.15984
959.8         4.59629     1.15994
959.9         4.59647     1.16016
960           4.59682     1.16038
960.1         4.59729     1.16024
960.2          4.5981     1.16087
960.3         4.59841     1.16093
960.4         4.59858     1.16095
960.5         4.59916     1.16103
960.6         4.59982     1.16148
960.7         4.60034     1.16161
960.8         4.60057     1.16157
960.9         4.60199     1.16232
961           4.60199     1.16232
961.1          4.6024     1.16228
961.2         4.60316     1.16297
961.3         4.60378     1.16325
961.4         4.60408     1.16334
961.5         4.60446     1.16357
961.6         4.60558     1.16363
961.7         4.60625     1.16331
961.8         4.60698     1.16376
961.9         4.60764     1.16404
962           4.60812     1.16432
962.1         4.60831     1.16438
962.2         4.60899     1.16433
962.3         4.60961     1.16447
962.4         4.60978     1.16467
962.5         4.61036     1.16513
962.6         4.61098     1.16521
962.7         4.61111     1.16525
962.8         4.61183     1.16571
962.9         4.61215     1.16608
963           4.61283     1.16655
963.1         4.61346     1.16645
963.2         4.61432     1.16671
963.3         4.61447     1.16646
963.4         4.61477     1.16667
963.5         4.61566     1.16665
963.6         4.61612     1.16618
963.7         4.61641     1.16652
963.8         4.61701     1.16682
963.9         4.61727     1.16672
964           4.61826     1.16708
964.1         4.61858     1.16703
964.2         4.61902     1.16715
964.3         4.61919     1.16735
964.4         4.61968     1.16735
964.5         4.62033     1.16778
964.6         4.62114     1.16811
964.7         4.62124     1.16813
964.8         4.62164     1.16825
964.9         4.62297     1.16818
965           4.62382     1.16872
965.1         4.62404     1.16888
965.2         4.62416     1.16902
965.3         4.62462     1.16914
965.4         4.62545     1.16952
965.5         4.62545     1.16952
965.6         4.62615     1.17019
965.7         4.62747     1.17051
965.8         4.62778     1.17086
965.9         4.62791      1.1709
966           4.62823      1.1711
966.1         4.62872     1.17096
966.2         4.62926     1.17078
966.3         4.62981     1.17105
966.4         4.63074     1.17159
966.5         4.63112      1.1715
966.6         4.63172     1.17199
966.7         4.63208     1.17241
966.8         4.63283     1.17309
966.9         4.63401     1.17346
967           4.63446      1.1731
967.1          4.6354     1.17353
967.2         4.63579     1.17359
967.3          4.6362     1.17405
967.4         4.63672     1.17446
967.5         4.63672     1.17446
967.6         4.63779     1.17483
967.7         4.63814     1.17524
967.8         4.63871     1.17589
967.9         4.63943     1.17604
968           4.63987     1.17614
968.1         4.64023     1.17634
968.2         4.64069     1.17633
968.3         4.64161     1.17598
968.4         4.64221     1.17606
968.5         4.64263     1.17598
968.6         4.64361      1.1769
968.7         4.64406      1.1767
968.8         4.64454     1.17661
968.9         4.64501     1.17686
969           4.64534     1.17667
969.1         4.64534     1.17667
969.2         4.64631     1.17706
969.3         4.64708     1.17753
969.4         4.64755     1.17776
969.5         4.64839     1.17783
969.6         4.64869     1.17817
969.7         4.64901     1.17822
969.8         4.64985     1.17815
969.9          4.6503     1.17868
970           4.65066     1.17873
970.1         4.65132     1.17787
970.2         4.65145      1.1779
970.3         4.65218     1.17793
970.4         4.65255     1.17765
970.5          4.6528     1.17773
970.6         4.65316      1.1779
970.7         4.65368     1.17833
970.8         4.65484     1.17883
970.9         4.65564     1.17897
971           4.65604     1.17894
971.1         4.65636     1.17915
971.2         4.65732     1.17952
971.3         4.65791     1.17891
971.4         4.65825     1.17916
971.5          4.6584     1.17918
971.6         4.65879     1.17927
971.7         4.65983     1.17921
971.8         4.66024     1.17887
971.9         4.66103     1.17935
972           4.66187     1.17982
972.1         4.66239     1.17991
972.2         4.66364     1.18054
972.3         4.66425     1.18044
972.4         4.66504     1.18046
972.5         4.66581     1.18062
972.6         4.66612     1.18069
972.7         4.66685     1.18076
972.8         4.66778     1.18143
972.9         4.66787     1.18128
973           4.66799     1.18132
973.1          4.6686     1.18163
973.2         4.66914      1.1816
973.3         4.66973     1.18199
973.4         4.67035      1.1819
973.5         4.67107     1.18159
973.6         4.67168     1.18202
973.7         4.67258     1.18121
973.8         4.67327     1.18147
973.9         4.67411     1.18207
974            4.6754     1.18286
974.1         4.67646     1.18294
974.2         4.67688     1.18319
974.3         4.67711     1.18312
974.4         4.67731     1.18315
974.5         4.67813     1.18355
974.6         4.67877     1.18356
974.7         4.68027     1.18372
974.8         4.68067     1.18378
974.9         4.68067     1.18378
975           4.68131     1.18427
975.1         4.68216     1.18431
975.2         4.68233      1.1845
975.3         4.68272     1.18458
975.4         4.68334     1.18517
975.5         4.68346     1.18497
975.6           4.684     1.18522
975.7         4.68446     1.18536
975.8         4.68515     1.18537
975.9         4.68552     1.18512
976           4.68565     1.18527
976.1         4.68632     1.18529
976.2         4.68698     1.18545
976.3         4.68774     1.18558
976.4           4.689     1.18604
976.5         4.68937     1.18627
976.6         4.68982     1.18625
976.7         4.69004     1.18642
976.8         4.69073      1.1864
976.9         4.69126     1.18666
977           4.69171     1.18707
977.1         4.69227     1.18707
977.2         4.69314     1.18722
977.3         4.69371     1.18725
977.4         4.69381     1.18726
977.5         4.69426     1.18758
977.6         4.69551     1.18851
977.7         4.69603     1.18843
977.8         4.69653     1.18871
977.9         4.69702     1.18916
978           4.69751      1.1894
978.1         4.69813     1.18887
978.2          4.6986     1.18924
978.3         4.69939     1.18965
978.4         4.70004     1.19017
978.5         4.70034     1.19001
978.6         4.70149     1.19079
978.7         4.70169     1.19082
978.8         4.70184     1.19087
978.9         4.70263      1.1912
979           4.70328     1.19136
979.1          4.7036     1.19123
979.2         4.70466     1.19177
979.3         4.70531     1.19175
979.4         4.70588     1.19175
979.5         4.70618     1.19196
979.6         4.70744      1.1917
979.7         4.70798     1.19214
979.8         4.70855     1.19214
979.9         4.70877     1.19196
980            4.7095      1.1926
980.1         4.71024     1.19346
980.2          4.7107     1.19331
980.3         4.71112     1.19367
980.4         4.71146     1.19375
980.5          4.7121     1.19399
980.6         4.71266     1.19391
980.7         4.71312     1.19384
980.8         4.71405     1.19432
980.9         4.71458     1.19448
981           4.71542      1.1947
981.1         4.71587     1.19487
981.2         4.71631     1.19495
981.3         4.71691     1.19506
981.4         4.71746     1.19448
981.5         4.71883     1.19436
981.6         4.71957     1.19481
981.7         4.71957     1.19481
981.8         4.72006     1.19506
981.9         4.72104     1.19497
982           4.72132     1.19481
982.1         4.72176     1.19531
982.2         4.72244     1.19529
982.3         4.72264     1.19536
982.4         4.72293     1.19556
982.5         4.72424     1.19555
982.6          4.7253      1.1959
982.7         4.72611     1.19628
982.8         4.72653     1.19635
982.9         4.72663      1.1962
983           4.72675     1.19634
983.1         4.72715     1.19668
983.2         4.72766     1.19707
983.3         4.72799     1.19745
983.4         4.72841     1.19733
983.5         4.72899     1.19786
983.6         4.72929     1.19795
983.7         4.72959     1.19802
983.8         4.73042     1.19836
983.9          4.7309     1.19866
984           4.73132     1.19865
984.1         4.73188       1.199
984.2         4.73206     1.19906
984.3         4.73238     1.19885
984.4         4.73266     1.19907
984.5         4.73358     1.19913
984.6         4.73401     1.19939
984.7         4.73418     1.19941
984.8         4.73487     1.19929
984.9         4.73546      1.1994
985           4.73546      1.1994
985.1         4.73558     1.19921
985.2         4.73629     1.19915
985.3         4.73672     1.19912
985.4         4.73713     1.19915
985.5         4.73773     1.19927
985.6         4.73827     1.19949
985.7         4.73887     1.20003
985.8         4.73934     1.19996
985.9         4.74027     1.19998
986           4.74056     1.20023
986.1         4.74175     1.19994
986.2         4.74193     1.19999
986.3         4.74243     1.20025
986.4         4.74256     1.20004
986.5         4.74296     1.20012
986.6         4.74337     1.20005
986.7         4.74431      1.2004
986.8         4.74481     1.20036
986.9         4.74571     1.20069
987           4.74636     1.20057
987.1         4.74669     1.20081
987.2         4.74704     1.20059
987.3         4.74778     1.20106
987.4         4.74806     1.20128
987.5         4.74824       1.201
987.6         4.74878     1.20126
987.7         4.74959     1.20126
987.8         4.74996     1.20132
987.9         4.75096     1.20071
988           4.75127     1.20061
988.1         4.75221     1.20093
988.2         4.75239     1.20095
988.3         4.75239     1.20095
988.4         4.75331     1.20091
988.5         4.75439     1.20132
988.6         4.75452     1.20112
988.7         4.75486     1.20134
988.8         4.75532     1.20126
988.9         4.75565     1.20136
989            4.7561     1.20162
989.1         4.75677     1.20207
989.2         4.75742     1.20203
989.3         4.75777     1.20224
989.4         4.75804     1.20244
989.5         4.75855     1.20269
989.6         4.75942     1.20278
989.7         4.75942     1.20278
989.8         4.75997     1.20261
989.9         4.76038      1.2027
990           4.76104     1.20284
990.1         4.76137     1.20261
990.2         4.76165     1.20259
990.3         4.76205     1.20268
990.4         4.76352     1.20329
990.5         4.76387     1.20351
990.6         4.76433     1.20334
990.7         4.76433     1.20334
990.8         4.76494     1.20338
990.9          4.7652     1.20358
991           4.76572     1.20333
991.1         4.76617     1.20365
991.2          4.7668     1.20285
991.3         4.76788     1.20308
991.4         4.76834     1.20319
991.5         4.76862     1.20338
991.6         4.76909     1.20335
991.7         4.76956      1.2032
991.8         4.76956      1.2032
991.9         4.77024     1.20336
992           4.77038      1.2034
992.1         4.77099     1.20344
992.2         4.77161     1.20398
992.3         4.77224     1.20388
992.4          4.7726     1.20331
992.5         4.77297     1.20342
992.6         4.77364     1.20285
992.7         4.77397     1.20261
992.8         4.77474     1.20276
992.9         4.77583     1.20261
993           4.77636     1.20241
993.1         4.77691     1.20225
993.2         4.77837     1.20284
993.3         4.77929     1.20255
993.4         4.77955     1.20237
993.5         4.77982     1.20215
993.6         4.78041     1.20261
993.7         4.78167     1.20376
993.8         4.78326      1.2043
993.9          4.7835     1.20457
994           4.78429     1.20402
994.1         4.78463     1.20423
994.2         4.78563      1.2042
994.3         4.78639     1.20442
994.4         4.78726     1.20362
994.5         4.78779     1.20338
994.6         4.78887     1.20394
994.7         4.78934     1.20393
994.8         4.78988     1.20378
994.9         4.79018     1.20397
995           4.79063     1.20392
995.1         4.79144     1.20355
995.2         4.79212     1.20386
995.3         4.79246     1.20375
995.4         4.79332     1.20435
995.5         4.79395     1.20446
995.6         4.79403     1.20433
995.7         4.79456     1.20444
995.8         4.79509     1.20424
995.9         4.79553     1.20446
996           4.79592     1.20463
996.1         4.79652     1.20473
996.2         4.79726     1.20492
996.3         4.79768     1.20485
996.4           4.798     1.20492
996.5          4.7991     1.20549
996.6          4.8002     1.20517
996.7         4.80061      1.2047
996.8         4.80137     1.20478
996.9         4.80201     1.20478
997           4.80233     1.20485
997.1         4.80308      1.2051
997.2          4.8039      1.2055
997.3          4.8043     1.20535
997.4         4.80476     1.20556
997.5         4.80576     1.20575
997.6         4.80644     1.20604
997.7          4.8069     1.20645
997.8         4.80719     1.20637
997.9         4.80786     1.20684
998           4.80818     1.20706
998.1         4.80835     1.20678
998.2         4.80941     1.20655
998.3         4.80959     1.20658
998.4         4.80979     1.20626
998.5         4.81059     1.20702
998.6         4.81147     1.20753
998.7         4.81176     1.20741
998.8         4.81243      1.2077
998.9         4.81257     1.20775
999           4.81322     1.20813
999.1         4.81417     1.20832
999.2         4.81449      1.2081
999.3         4.81509     1.20807
999.4         4.81537     1.20829
999.5         4.81625     1.20791
999.6         4.81654     1.20812
999.7         4.81654     1.20812
999.8         4.81749     1.20761
999.9          4.8182     1.20762
1000          4.81891     1.20767
1000.1        4.81919     1.20743
1000.2        4.81985     1.20742
1000.3        4.82012      1.2075
1000.4        4.82046     1.20755
1000.5        4.82085     1.20761
1000.6         4.8211     1.20782
1000.7        4.82131     1.20788
1000.8        4.82255     1.20824
1000.9        4.82293     1.20818
1001          4.82378     1.20821
1001.1        4.82443     1.20824
1001.2        4.82499     1.20806
1001.3        4.82533     1.20827
1001.4          4.826     1.20872
1001.5        4.82691     1.20907
1001.6         4.8272     1.20928
1001.7        4.82795     1.20995
1001.8        4.82871      1.2104
1001.9        4.82901     1.21024
1002          4.82915     1.21028
1002.1        4.82978     1.21034
1002.2         4.8302      1.2106
1002.3        4.83087     1.21061
1002.4        4.83141     1.21051
1002.5        4.83253     1.21114
1002.6        4.83309     1.21082
1002.7        4.83353     1.21068
1002.8        4.83353     1.21068
1002.9        4.83391     1.21092
1003          4.83412     1.21066
1003.1        4.83483     1.21083
1003.2         4.8356     1.21136
1003.3        4.83578     1.21157
1003.4        4.83677     1.21142
1003.5        4.83761     1.21092
1003.6         4.8382     1.21131
1003.7        4.83892      1.2116
1003.8        4.83906     1.21175
1003.9        4.84045     1.21216
1004          4.84091     1.21167
1004.1         4.8418     1.21242
1004.2         4.8425     1.21213
1004.3        4.84284       1.212
1004.4        4.84301     1.21205
1004.5        4.84367     1.21248
1004.6        4.84397     1.21254
1004.7        4.84463      1.2122
1004.8         4.8466     1.21398
1004.9        4.84714     1.21398
1005          4.84825     1.21414
1005.1        4.84877     1.21421
1005.2        4.84916     1.21441
1005.3        4.84977      1.2141
1005.4        4.85006     1.21398
1005.5        4.85032     1.21406
1005.6        4.85109     1.21428
1005.7        4.85171      1.2142
1005.8        4.85256     1.21441
1005.9        4.85331     1.21471
1006          4.85424     1.21455
1006.1        4.85438      1.2147
1006.2        4.85493     1.21508
1006.3        4.85553     1.21522
1006.4         4.8564     1.21458
1006.5        4.85698     1.21463
1006.6        4.85751     1.21456
1006.7         4.8578     1.21463
1006.8        4.85839     1.21502
1006.9        4.85896      1.2151
1007          4.85924     1.21465
1007.1        4.85984     1.21508
1007.2        4.86022     1.21465
1007.3        4.86059     1.21489
1007.4        4.86091     1.21508
1007.5        4.86178     1.21497
1007.6        4.86178     1.21497
1007.7        4.86261     1.21513
1007.8        4.86304      1.2153
1007.9        4.86328     1.21515
1008          4.86362     1.21534
1008.1        4.86384     1.21522
1008.2        4.86405     1.21525
1008.3        4.86456     1.21584
1008.4        4.86542      1.2155
1008.5        4.86613     1.21545
1008.6        4.86613     1.21545
1008.7        4.86671     1.21559
1008.8        4.86721     1.21553
1008.9        4.86735     1.21569
1009          4.86904     1.21638
1009.1        4.86904     1.21638
1009.2        4.86945      1.2166
1009.3        4.86977     1.21647
1009.4        4.87049     1.21665
1009.5        4.87067     1.21668
1009.6        4.87111      1.2165
1009.7        4.87242     1.21716
1009.8        4.87274     1.21752
1009.9         4.8737     1.21738
1010          4.87446     1.21749
1010.1        4.87481     1.21772
1010.2        4.87526     1.21806
1010.3        4.87567     1.21796
1010.4        4.87628      1.2181
1010.5        4.87726     1.21809
1010.6        4.87811     1.21841
1010.7        4.87913     1.21827
1010.8        4.87934     1.21792
1010.9        4.87974     1.21802
1011          4.88008     1.21806
1011.1        4.88043     1.21793
1011.2        4.88079     1.21834
1011.3        4.88177     1.21855
1011.4        4.88229     1.21897
1011.5          4.883     1.21864
1011.6        4.88402     1.21914
1011.7        4.88563     1.22025
1011.8        4.88575     1.22038
1011.9        4.88588     1.22053
1012          4.88671     1.22063
1012.1        4.88704     1.22085
1012.2        4.88831     1.22146
1012.3        4.88859     1.22137
1012.4        4.88883     1.22166
1012.5        4.88901     1.22171
1012.6        4.88985     1.22163
1012.7        4.89001     1.22168
1012.8        4.89055     1.22176
1012.9        4.89112      1.2219
1013          4.89193     1.22183
1013.1        4.89237     1.22204
1013.2        4.89353     1.22247
1013.3        4.89398     1.22275
1013.4        4.89398     1.22275
1013.5        4.89398     1.22275
1013.6         4.8944     1.22274
1013.7        4.89477     1.22274
1013.8        4.89568     1.22271
1013.9        4.89588     1.22277
1014          4.89701     1.22323
1014.1        4.89796     1.22267
1014.2        4.89847      1.2228
1014.3        4.89878      1.2229
1014.4        4.89917     1.22281
1014.5        4.89933     1.22283
1014.6        4.90075     1.22341
1014.7        4.90123     1.22337
1014.8        4.90178     1.22351
1014.9        4.90193     1.22353
1015          4.90285     1.22397
1015.1        4.90314     1.22418
1015.2        4.90332      1.2242
1015.3        4.90417     1.22444
1015.4        4.90472     1.22469
1015.5        4.90499     1.22472
1015.6        4.90523     1.22462
1015.7        4.90672     1.22284
1015.8        4.90792     1.22278
1015.9        4.90808     1.22283
1016          4.90839     1.22289
1016.1        4.90916     1.22303
1016.2        4.90959     1.22294
1016.3        4.91018     1.22333
1016.4        4.91092     1.22357
1016.5        4.91112     1.22325
1016.6         4.9116     1.22349
1016.7        4.91205     1.22371
1016.8        4.91235     1.22388
1016.9         4.9129     1.22365
1017          4.91341     1.22374
1017.1        4.91361     1.22342
1017.2        4.91468     1.22301
1017.3        4.91513     1.22325
1017.4         4.9158     1.22351
1017.5        4.91685     1.22411
1017.6        4.91796     1.22472
1017.7        4.91921     1.22508
1017.8         4.9196      1.2248
1017.9         4.9201     1.22524
1018          4.92042     1.22529
1018.1        4.92149     1.22563
1018.2        4.92217     1.22566
1018.3        4.92275     1.22584
1018.4        4.92319     1.22582
1018.5        4.92335     1.22587
1018.6        4.92396     1.22627
1018.7        4.92411     1.22632
1018.8        4.92427     1.22634
1018.9        4.92474     1.22609
1019          4.92526     1.22618
1019.1        4.92568     1.22644
1019.2        4.92602     1.22667
1019.3        4.92653     1.22663
1019.4        4.92709     1.22677
1019.5        4.92759     1.22655
1019.6        4.92858     1.22654
1019.7        4.92942       1.227
1019.8        4.92974     1.22721
1019.9        4.93072     1.22752
1020          4.93159     1.22819
1020.1        4.93199     1.22816
1020.2        4.93279     1.22856
1020.3        4.93323     1.22806
1020.4        4.93393     1.22768
1020.5        4.93406     1.22784
1020.6        4.93461     1.22806
1020.7        4.93566      1.2283
1020.8         4.9364     1.22872
1020.9         4.9369     1.22876
1021          4.93702     1.22857
1021.1        4.93745     1.22871
1021.2        4.93785     1.22917
1021.3         4.9395     1.22961
1021.4        4.93988     1.22961
1021.5        4.94016     1.22941
1021.6        4.94057     1.22963
1021.7        4.94146     1.23035
1021.8        4.94175     1.23025
1021.9        4.94201     1.23034
1022          4.94346     1.23062
1022.1        4.94436     1.23131
1022.2        4.94499     1.23133
1022.3        4.94579     1.23178
1022.4        4.94663      1.2319
1022.5        4.94663      1.2319
1022.6        4.94692     1.23174
1022.7        4.94692     1.23174
1022.8        4.94745     1.23166
1022.9        4.94787     1.23172
1023          4.94884     1.23216
1023.1        4.94997     1.23222
1023.2        4.95066     1.23247
1023.3        4.95115      1.2326
1023.4        4.95185     1.23256
1023.5        4.95219     1.23277
1023.6        4.95268     1.23269
1023.7        4.95303     1.23257
1023.8        4.95357     1.23271
1023.9         4.9541     1.23266
1024          4.95462     1.23291
1024.1         4.9551     1.23303
1024.2        4.95523     1.23318
1024.3        4.95598     1.23317
1024.4        4.95647     1.23298
1024.5        4.95743     1.23297
1024.6        4.95807     1.23323
1024.7        4.95889      1.2328
1024.8        4.95963      1.2333
1024.9        4.95995     1.23353
1025          4.96025     1.23341
1025.1        4.96131     1.23389
1025.2        4.96231     1.23325
1025.3         4.9636     1.23336
1025.4        4.96376     1.23338
1025.5        4.96388     1.23348
1025.6        4.96428     1.23342
1025.7        4.96476     1.23354
1025.8        4.96537     1.23374
1025.9        4.96554     1.23393
1026          4.96648      1.2346
1026.1        4.96662     1.23438
1026.2        4.96744     1.23409
1026.3        4.96844     1.23464
1026.4        4.96879     1.23472
1026.5        4.96897     1.23443
1026.6        4.96947     1.23434
1026.7        4.96995     1.23415
1026.8        4.97041     1.23439
1026.9        4.97068     1.23437
1027          4.97128      1.2346
1027.1        4.97163     1.23472
1027.2        4.97163     1.23472
1027.3        4.97198     1.23496
1027.4        4.97263     1.23493
1027.5        4.97296       1.235
1027.6        4.97336     1.23535
1027.7        4.97359     1.23531
1027.8          4.974     1.23536
1027.9        4.97447     1.23551
1028          4.97522     1.23561
1028.1        4.97552     1.23546
1028.2        4.97552     1.23546
1028.3        4.97584     1.23553
1028.4        4.97696     1.23563
1028.5        4.97782     1.23542
1028.6        4.97842     1.23571
1028.7         4.9787     1.23564
1028.8        4.97891      1.2353
1028.9        4.97935     1.23505
1029          4.97969     1.23483
1029.1        4.97988     1.23485
1029.2        4.98032      1.2351
1029.3        4.98097      1.2352
1029.4        4.98132     1.23525
1029.5        4.98222     1.23515
1029.6        4.98222     1.23515
1029.7        4.98313     1.23518
1029.8         4.9833     1.23537
1029.9        4.98439      1.2352
1030          4.98516     1.23575
1030.1        4.98554     1.23547
1030.2        4.98644      1.2354
1030.3        4.98667     1.23559
1030.4        4.98758      1.2357
1030.5        4.98775     1.23543
1030.6        4.98828     1.23571
1030.7        4.98862     1.23553
1030.8        4.98862     1.23553
1030.9          4.989     1.23551
1031          4.98942      1.2351
1031.1        4.98956     1.23526
1031.2        4.99035     1.23522
1031.3        4.99096     1.23481
1031.4        4.99139      1.2348
1031.5          4.992     1.23468
1031.6        4.99224     1.23457
1031.7         4.9928      1.2349
1031.8        4.99375     1.23482
1031.9         4.9943      1.2353
1032          4.99501      1.2355
1032.1         4.9955     1.23546
1032.2        4.99637     1.23579
1032.3        4.99672     1.23602
1032.4        4.99784     1.23507
1032.5        4.99926     1.23554
1032.6         5.0001     1.23506
1032.7        5.00108     1.23513
1032.8        5.00211     1.23504
1032.9        5.00277     1.23452
1033          5.00303     1.23481
1033.1        5.00391     1.23476
1033.2        5.00446     1.23447
1033.3        5.00485     1.23429
1033.4        5.00516     1.23414
1033.5        5.00542     1.23432
1033.6        5.00568     1.23441
1033.7        5.00628     1.23435
1033.8        5.00684     1.23378
1033.9        5.00716     1.23373
1034          5.00773     1.23388
1034.1        5.00804     1.23411
1034.2        5.00881     1.23353
1034.3        5.00928     1.23389
1034.4         5.0098     1.23341
1034.5        5.01031     1.23344
1034.6         5.0107     1.23364
1034.7        5.01121     1.23323
1034.8        5.01179     1.23339
1034.9        5.01222     1.23388
1035            5.013     1.23358
1035.1         5.0135     1.23371
1035.2         5.0142     1.23354
1035.3        5.01465     1.23316
1035.4        5.01496     1.23335
1035.5        5.01551     1.23323
1035.6        5.01582     1.23331
1035.7         5.0169     1.23361
1035.8        5.01753     1.23418
1035.9         5.0181     1.23403
1036          5.01841     1.23421
1036.1        5.01957     1.23423
1036.2        5.01989     1.23402
1036.3        5.02075     1.23431
1036.4        5.02159     1.23451
1036.5        5.02213     1.23435
1036.6         5.0223     1.23437
1036.7        5.02263     1.23474
1036.8        5.02361     1.23477
1036.9        5.02415     1.23519
1037          5.02496     1.23545
1037.1        5.02573     1.23597
1037.2        5.02603     1.23614
1037.3        5.02644     1.23625
1037.4        5.02699     1.23656
1037.5        5.02834     1.23723
1037.6        5.02888     1.23733
1037.7        5.02919     1.23744
1037.8        5.02991     1.23752
1037.9        5.03041     1.23777
1038          5.03231     1.23817
1038.1        5.03247     1.23835
1038.2        5.03294     1.23865
1038.3        5.03336     1.23884
1038.4        5.03336     1.23884
1038.5        5.03416     1.23873
1038.6        5.03429     1.23888
1038.7        5.03477     1.23871
1038.8        5.03508     1.23894
1038.9        5.03577     1.23956
1039          5.03688     1.23961
1039.1         5.0378     1.23995
1039.2        5.03862     1.24029
1039.3        5.03896     1.24045
1039.4         5.0394     1.24035
1039.5        5.04019     1.24063
1039.6        5.04032     1.24078
1039.7        5.04131     1.24075
1039.8        5.04221     1.24074
1039.9        5.04285     1.24118
1040          5.04311     1.24147
1040.1        5.04404     1.24175
1040.2        5.04449     1.24179
1040.3        5.04572     1.24196
1040.4        5.04651     1.24258
1040.5        5.04668     1.24277
1040.6        5.04714     1.24266
1040.7        5.04799     1.24312
1040.8        5.04817     1.24318
1040.9        5.04849     1.24338
1041          5.04893     1.24331
1041.1        5.04911     1.24337
1041.2        5.04992     1.24332
1041.3        5.05062     1.24327
1041.4        5.05172     1.24333
1041.5        5.05271     1.24379
1041.6        5.05364     1.24331
1041.7        5.05439     1.24368
1041.8         5.0551       1.244
1041.9        5.05596     1.24379
1042          5.05653     1.24319
1042.1        5.05672     1.24325
1042.2         5.0575     1.24346
1042.3        5.05864     1.24304
1042.4        5.05964     1.24256
1042.5        5.05995     1.24242
1042.6        5.06033     1.24249
1042.7        5.06147     1.24321
1042.8        5.06188     1.24325
1042.9        5.06233     1.24309
1043          5.06305      1.2425
1043.1        5.06337     1.24269
1043.2         5.0636     1.24232
1043.3         5.0642     1.24244
1043.4        5.06454     1.24223
1043.5        5.06494     1.24245
1043.6        5.06508      1.2425
1043.7        5.06572     1.24245
1043.8        5.06608      1.2422
1043.9        5.06642     1.24244
1044           5.0666     1.24251
1044.1        5.06715     1.24262
1044.2        5.06828     1.24261
1044.3        5.06881     1.24285
1044.4        5.06931     1.24294
1044.5        5.06938     1.24294
1044.6        5.07001     1.24309
1044.7        5.07056     1.24324
1044.8        5.07111     1.24269
1044.9        5.07248     1.24243
1045          5.07356     1.24245
1045.1        5.07378     1.24245
1045.2        5.07434     1.24227
1045.3        5.07464      1.2426
1045.4        5.07478     1.24265
1045.5         5.0755     1.24275
1045.6        5.07579     1.24285
1045.7        5.07678     1.24306
1045.8        5.07717     1.24315
1045.9        5.07782     1.24315
1046          5.07811     1.24305
1046.1        5.07836     1.24314
1046.2        5.07896     1.24354
1046.3         5.0793     1.24371
1046.4           5.08     1.24366
1046.5        5.08052     1.24354
1046.6        5.08138     1.24274
1046.7        5.08173     1.24283
1046.8        5.08192     1.24285
1046.9        5.08284     1.24304
1047          5.08316     1.24341
1047.1        5.08391     1.24345
1047.2        5.08471     1.24343
1047.3        5.08521     1.24336
1047.4        5.08593     1.24356
1047.5         5.0869     1.24448
1047.6         5.0874     1.24445
1047.7        5.08791     1.24447
1047.8        5.08824     1.24426
1047.9        5.08853     1.24418
1048          5.08882      1.2444
1048.1        5.08963     1.24505
1048.2        5.09064      1.2456
1048.3        5.09164     1.24593
1048.4        5.09213     1.24617
1048.5        5.09313     1.24652
1048.6        5.09329     1.24627
1048.7        5.09383     1.24638
1048.8        5.09451     1.24671
1048.9        5.09498     1.24663
1049          5.09557      1.2466
1049.1        5.09588     1.24683
1049.2        5.09642     1.24694
1049.3        5.09679     1.24665
1049.4        5.09762     1.24714
1049.5        5.09833     1.24711
1049.6        5.09912     1.24689
1049.7        5.09949     1.24678
1049.8        5.10017      1.2472
1049.9        5.10065     1.24713
1050          5.10119     1.24724
1050.1        5.10198     1.24749
1050.2        5.10252     1.24739
1050.3        5.10342     1.24732
1050.4          5.104     1.24748
1050.5        5.10508     1.24794
1050.6        5.10561     1.24791
1050.7        5.10617     1.24817
1050.8        5.10657     1.24827
1050.9         5.1079     1.24908
1051          5.10839     1.24934
1051.1        5.10902     1.24923
1051.2        5.10968     1.24943
1051.3        5.11054     1.24886
1051.4        5.11071     1.24888
1051.5        5.11141     1.24938
1051.6        5.11258     1.24961
1051.7        5.11293      1.2494
1051.8         5.1135     1.24971
1051.9        5.11375     1.24959
1052          5.11375     1.24959
1052.1        5.11428     1.24965
1052.2        5.11494     1.24912
1052.3        5.11509     1.24914
1052.4         5.1165      1.2489
1052.5        5.11697     1.24928
1052.6        5.11734     1.24939
1052.7        5.11768     1.24947
1052.8        5.11816     1.24965
1052.9        5.11859     1.24998
1053           5.1194     1.25001
1053.1        5.12058     1.24973
1053.2        5.12134     1.24997
1053.3        5.12149     1.25014
1053.4        5.12165      1.2502
1053.5        5.12198     1.25011
1053.6        5.12263     1.25038
1053.7        5.12285     1.25004
1053.8        5.12438     1.25063
1053.9        5.12525     1.25088
1054          5.12579     1.25068
1054.1        5.12613     1.25087
1054.2        5.12751     1.25108
1054.3        5.12777     1.25138
1054.4         5.1281     1.25161
1054.5        5.12867     1.25172
1054.6        5.12913     1.25224
1054.7        5.12987     1.25242
1054.8        5.13034     1.25257
1054.9        5.13146     1.25076
1055          5.13244     1.25056
1055.1        5.13297     1.25044
1055.2        5.13399     1.25016
1055.3        5.13435     1.24995
1055.4        5.13514     1.25071
1055.5        5.13534     1.25073
1055.6        5.13582     1.25097
1055.7        5.13634     1.25121
1055.8        5.13722     1.25116
1055.9        5.13782     1.25102
1056          5.13844     1.25085
1056.1        5.13875     1.25111
1056.2         5.1396     1.25076
1056.3        5.13978     1.25078
1056.4        5.14107     1.25087
1056.5        5.14137     1.25082
1056.6        5.14193     1.25093
1056.7        5.14276     1.25088
1056.8        5.14308     1.25062
1056.9         5.1439     1.25098
1057          5.14425     1.25102
1057.1        5.14503     1.25026
1057.2        5.14529     1.25043
1057.3        5.14568      1.2502
1057.4        5.14711     1.25028
1057.5        5.14797     1.25042
1057.6        5.14905     1.25075
1057.7        5.14936     1.25063
1057.8        5.14952     1.25069
1057.9        5.15018     1.25078
1058          5.15088     1.25088
1058.1        5.15153     1.24984
1058.2        5.15307     1.24965
1058.3        5.15372     1.25018
1058.4        5.15426     1.24931
1058.5        5.15445       1.249
1058.6        5.15513     1.24895
1058.7        5.15528     1.24901
1058.8        5.15559     1.24912
1058.9        5.15625     1.24925
1059          5.15682     1.24957
1059.1        5.15717      1.2498
1059.2        5.15757      1.2495
1059.3        5.15796     1.24959
1059.4        5.15887     1.24896
1059.5        5.15983     1.24932
1059.6        5.16032     1.24963
1059.7        5.16068     1.24989
1059.8        5.16085     1.24962
1059.9        5.16154     1.24947
1060          5.16218     1.24965
1060.1        5.16253     1.24973
1060.2        5.16288     1.24992
1060.3        5.16322     1.25017
1060.4        5.16379      1.2502
1060.5        5.16485     1.25047
1060.6        5.16519     1.25051
1060.7         5.1658     1.25037
1060.8        5.16632     1.25043
1060.9        5.16682     1.25003
1061          5.16717     1.25027
1061.1         5.1685     1.25024
1061.2        5.16947     1.25109
1061.3        5.16989     1.25091
1061.4        5.17042     1.25069
1061.5        5.17121     1.25084
1061.6        5.17121     1.25084
1061.7         5.1713     1.25085
1061.8        5.17229     1.25128
1061.9        5.17287     1.25067
1062          5.17324     1.25088
1062.1        5.17379     1.25149
1062.2        5.17617     1.25046
1062.3        5.17669     1.25083
1062.4        5.17749     1.25097
1062.5        5.17845     1.25022
1062.6        5.17936     1.25066
1062.7        5.17996      1.2509
1062.8        5.18023     1.25106
1062.9        5.18094     1.25072
1063          5.18159     1.25029
1063.1        5.18237     1.25019
1063.2        5.18292     1.25001
1063.3        5.18406     1.25053
1063.4        5.18499     1.25077
1063.5         5.1861     1.25087
1063.6        5.18674     1.25121
1063.7        5.18735     1.25124
1063.8        5.18782     1.25141
1063.9        5.18886     1.25143
1064           5.1899     1.25056
1064.1        5.19046     1.25084
1064.2        5.19082     1.25103
1064.3        5.19113     1.25082
1064.4          5.192     1.25121
1064.5        5.19282     1.25086
1064.6        5.19305     1.25093
1064.7        5.19318     1.25072
1064.8         5.1937     1.25058
1064.9        5.19401     1.25034
1065           5.1945     1.25029
1065.1         5.1952     1.25057
1065.2        5.19553     1.25053
1065.3        5.19636     1.25107
1065.4        5.19751     1.25173
1065.5        5.19766     1.25148
1065.6        5.19785     1.25118
1065.7         5.1984      1.2515
1065.8        5.19887      1.2515
1065.9         5.1996     1.25167
1066          5.19991      1.2519
1066.1        5.20041     1.25218
1066.2         5.2013     1.25257
1066.3        5.20158     1.25279
1066.4        5.20208     1.25267
1066.5        5.20277      1.2529
1066.6        5.20355     1.25362
1066.7        5.20438     1.25386
1066.8        5.20497     1.25416
1066.9        5.20572     1.25422
1067          5.20703     1.25507
1067.1        5.20776     1.25504
1067.2        5.20839     1.25529
1067.3        5.20911     1.25541
1067.4        5.20991     1.25557
1067.5        5.21024     1.25539
1067.6        5.21046     1.25505
1067.7        5.21118     1.25516
1067.8        5.21153     1.25541
1067.9        5.21243     1.25596
1068          5.21339     1.25572
1068.1        5.21417     1.25605
1068.2        5.21472     1.25588
1068.3        5.21587     1.25551
1068.4         5.2162     1.25497
1068.5        5.21652     1.25479
1068.6        5.21868     1.25541
1068.7        5.21942     1.25544
1068.8        5.21976     1.25561
1068.9        5.22059     1.25593
1069          5.22119     1.25613
1069.1        5.22161     1.25645
1069.2        5.22262     1.25679
1069.3        5.22299     1.25683
1069.4        5.22338     1.25683
1069.5        5.22403     1.25714
1069.6        5.22461     1.25747
1069.7        5.22483     1.25713
1069.8        5.22579     1.25711
1069.9        5.22656     1.25742
1070          5.22726      1.2577
1070.1          5.228      1.2578
1070.2        5.22874     1.25769
1070.3         5.2295      1.2581
1070.4         5.2297     1.25778
1070.5        5.23027     1.25795
1070.6        5.23075      1.2578
1070.7        5.23137     1.25778
1070.8        5.23162     1.25805
1070.9        5.23274     1.25805
1071          5.23302     1.25785
1071.1         5.2345     1.25817
1071.2        5.23489     1.25793
1071.3        5.23551     1.25806
1071.4        5.23599      1.2582
1071.5        5.23676     1.25834
1071.6        5.23708     1.25857
1071.7        5.23736     1.25812
1071.8        5.23813      1.2583
1071.9         5.2385      1.2584
1072          5.23895     1.25807
1072.1        5.23928      1.2582
1072.2        5.23992     1.25832
1072.3         5.2409     1.25851
1072.4        5.24155     1.25868
1072.5        5.24243     1.25883
1072.6        5.24304     1.25888
1072.7         5.2436     1.25899
1072.8        5.24493     1.25921
1072.9        5.24506     1.25926
1073          5.24535     1.25938
1073.1        5.24717     1.26024
1073.2        5.24751     1.26033
1073.3        5.24804     1.26054
1073.4        5.24897     1.26078
1073.5        5.24913     1.26052
1073.6        5.24979     1.26048
1073.7        5.25083     1.26089
1073.8        5.25097     1.26104
1073.9        5.25202     1.26116
1074          5.25258     1.26075
1074.1        5.25273     1.26076
1074.2        5.25336     1.26074
1074.3          5.254     1.26074
1074.4        5.25458     1.26062
1074.5        5.25501     1.25993
1074.6        5.25532     1.26015
1074.7        5.25619     1.26056
1074.8        5.25723     1.26081
1074.9        5.25772     1.26116
1075          5.25889     1.25966
1075.1        5.25958     1.25967
1075.2        5.25991     1.25991
1075.3        5.26024     1.25971
1075.4        5.26115     1.25982
1075.5        5.26169     1.26042
1075.6        5.26203     1.26067
1075.7        5.26299     1.26075
1075.8        5.26347     1.26116
1075.9         5.2646     1.26165
1076          5.26501      1.2616
1076.1        5.26556     1.26177
1076.2        5.26686     1.26163
1076.3        5.26763     1.26176
1076.4        5.26823     1.26163
1076.5        5.26893     1.26194
1076.6        5.26926     1.26173
1076.7        5.27162     1.26098
1076.8        5.27313     1.26136
1076.9        5.27379     1.26129
1077          5.27379     1.26129
1077.1        5.27409     1.26116
1077.2        5.27465     1.26107
1077.3        5.27558     1.26182
1077.4        5.27616     1.26185
1077.5        5.27616     1.26185
1077.6        5.27691     1.26206
1077.7         5.2774     1.26242
1077.8        5.27793     1.26234
1077.9        5.27871     1.26247
1078           5.2795     1.26254
1078.1        5.28006     1.26274
1078.2        5.28023     1.26294
1078.3         5.2806     1.26335
1078.4        5.28098     1.26324
1078.5        5.28136     1.26348
1078.6        5.28292     1.26428
1078.7        5.28451     1.26485
1078.8        5.28539     1.26553
1078.9        5.28565     1.26542
1079          5.28649     1.26581
1079.1        5.28714     1.26583
1079.2         5.2873       1.266
1079.3        5.28836      1.2667
1079.4        5.28854     1.26677
1079.5        5.28916     1.26708
1079.6        5.29013     1.26654
1079.7        5.29068     1.26628
1079.8        5.29135     1.26589
1079.9         5.2915      1.2659
1080          5.29241     1.26591
1080.1        5.29331     1.26658
1080.2        5.29331     1.26658
1080.3        5.29365     1.26636
1080.4          5.294     1.26645
1080.5        5.29433     1.26653
1080.6        5.29513     1.26616
1080.7        5.29661     1.26625
1080.8        5.29803     1.26615
1080.9        5.29912     1.26581
1081          5.29969     1.26598
1081.1        5.30003     1.26622
1081.2        5.30043     1.26587
1081.3        5.30062     1.26589
1081.4        5.30196       1.265
1081.5         5.3026     1.26548
1081.6        5.30428     1.26518
1081.7        5.30468     1.26535
1081.8        5.30538     1.26534
1081.9        5.30585     1.26527
1082           5.3068     1.26566
1082.1        5.30712     1.26575
1082.2        5.30728      1.2655
1082.3        5.30881     1.26651
1082.4        5.30972     1.26505
1082.5        5.31049     1.26513
1082.6        5.31178     1.26529
1082.7        5.31359     1.26535
1082.8        5.31459     1.26551
1082.9        5.31495     1.26528
1083          5.31541     1.26488
1083.1        5.31635     1.26483
1083.2        5.31712     1.26528
1083.3        5.31851     1.26555
1083.4        5.31907     1.26534
1083.5        5.31965     1.26563
1083.6        5.32003     1.26541
1083.7        5.32087     1.26543
1083.8        5.32154     1.26553
1083.9        5.32185     1.26576
1084          5.32234     1.26536
1084.1        5.32297     1.26492
1084.2        5.32332     1.26501
1084.3         5.3242     1.26491
1084.4        5.32466     1.26531
1084.5        5.32537     1.26567
1084.6        5.32694     1.26644
1084.7        5.32786     1.26714
1084.8        5.32886     1.26677
1084.9        5.32985     1.26705
1085           5.3311     1.26785
1085.1        5.33207     1.26764
1085.2        5.33245     1.26743
1085.3         5.3332     1.26798
1085.4         5.3332     1.26798
1085.5        5.33401     1.26764
1085.6        5.33487     1.26775
1085.7        5.33594     1.26803
1085.8        5.33655     1.26823
1085.9        5.33664     1.26809
1086          5.33698     1.26798
1086.1        5.33766     1.26802
1086.2        5.33805     1.26776
1086.3        5.33874     1.26834
1086.4        5.33985     1.26847
1086.5           5.34     1.26863
1086.6        5.34057     1.26849
1086.7        5.34108     1.26864
1086.8        5.34181     1.26887
1086.9        5.34213     1.26896
1087          5.34254     1.26891
1087.1        5.34395     1.26923
1087.2        5.34431     1.26901
1087.3        5.34486     1.26894
1087.4        5.34503     1.26902
1087.5        5.34581     1.26902
1087.6        5.34657     1.26975
1087.7        5.34713     1.26959
1087.8        5.34792     1.26958
1087.9        5.34881     1.26898
1088          5.34945     1.26901
1088.1         5.3496     1.26902
1088.2        5.35024     1.26868
1088.3        5.35135     1.26837
1088.4        5.35208     1.26837
1088.5        5.35244     1.26819
1088.6        5.35294     1.26815
1088.7        5.35368     1.26864
1088.8        5.35427     1.26893
1088.9        5.35463     1.26874
1089          5.35515       1.269
1089.1        5.35573     1.26938
1089.2        5.35622     1.26886
1089.3        5.35704     1.26867
1089.4         5.3575     1.26906
1089.5        5.35817     1.26914
1089.6        5.35941     1.26948
1089.7        5.35967     1.26977
1089.8        5.35967     1.26977
1089.9        5.36083     1.26881
1090          5.36139     1.26932
1090.1        5.36174     1.26925
1090.2        5.36209     1.26904
1090.3        5.36229     1.26913
1090.4        5.36269     1.26931
1090.5        5.36341      1.2694
1090.6        5.36394     1.26956
1090.7        5.36447     1.26969
1090.8        5.36477     1.26994
1090.9        5.36547     1.27014
1091          5.36658     1.27035
1091.1        5.36702     1.27036
1091.2        5.36815     1.27061
1091.3        5.36863     1.27025
1091.4        5.36899     1.27066
1091.5        5.36993     1.27122
1091.6        5.37046     1.27078
1091.7         5.3714     1.27118
1091.8        5.37194     1.27105
1091.9        5.37224      1.2712
1092          5.37291      1.2711
1092.1        5.37376      1.2706
1092.2        5.37396     1.27061
1092.3        5.37527     1.27102
1092.4        5.37628      1.2716
1092.5        5.37658     1.27177
1092.6        5.37774     1.27199
1092.7        5.37863     1.27133
1092.8        5.37991     1.27192
1092.9        5.38036     1.27159
1093          5.38118     1.27196
1093.1        5.38118     1.27196
1093.2        5.38216     1.27223
1093.3        5.38227     1.27234
1093.4        5.38342     1.27196
1093.5        5.38471     1.27255
1093.6        5.38541      1.2726
1093.7        5.38576     1.27244
1093.8        5.38609     1.27219
1093.9        5.38664     1.27244
1094          5.38722     1.27227
1094.1        5.38775     1.27209
1094.2        5.38837     1.27237
1094.3        5.38914     1.27261
1094.4        5.38974     1.27312
1094.5        5.39085     1.27299
1094.6        5.39104     1.27308
1094.7        5.39189     1.27372
1094.8        5.39248     1.27365
1094.9        5.39264     1.27372
1095          5.39372     1.27373
1095.1         5.3943     1.27404
1095.2        5.39503     1.27347
1095.3        5.39555     1.27303
1095.4        5.39575     1.27313
1095.5        5.39628     1.27259
1095.6        5.39659     1.27249
1095.7        5.39726     1.27276
1095.8        5.39745     1.27245
1095.9        5.39799     1.27253
1096          5.39907     1.27269
1096.1        5.39964     1.27262
1096.2        5.40198     1.27077
1096.3         5.4025     1.27066
1096.4        5.40316     1.26959
1096.5        5.40366     1.26957
1096.6        5.40434     1.26951
1096.7        5.40507     1.26985
1096.8        5.40618     1.27056
1096.9        5.40663     1.27052
1097          5.40714     1.27028
1097.1        5.40841       1.271
1097.2         5.4094     1.27128
1097.3        5.40993     1.27156
1097.4        5.41076     1.27168
1097.5        5.41076     1.27168
1097.6        5.41223     1.27195
1097.7          5.413     1.27197
1097.8        5.41335     1.27217
1097.9        5.41335     1.27217
1098           5.4145     1.27272
1098.1        5.41508      1.2723
1098.2        5.41581     1.27174
1098.3         5.4163     1.27163
1098.4        5.41654     1.27125
1098.5        5.41715     1.27115
1098.6        5.41734     1.27116
1098.7        5.41812     1.27126
1098.8        5.41938     1.27153
1098.9        5.41973      1.2718
1099          5.42027     1.27175
1099.1        5.42117     1.27147
1099.2        5.42169     1.27179
1099.3        5.42204     1.27205
1099.4        5.42272     1.27182
1099.5        5.42331     1.27168
1099.6         5.4241      1.2712
1099.7        5.42483      1.2715
1099.8        5.42572     1.27158
1099.9        5.42643     1.27133
1100          5.42658      1.2714
1100.1        5.42692     1.27167
1100.2        5.42736     1.27199
1100.3        5.42829     1.27194
1100.4        5.42864     1.27171
1100.5        5.42945     1.27156
1100.6        5.42992     1.27177
1100.7        5.43088     1.27127
1100.8        5.43157     1.27161
1100.9         5.4317     1.27175
1101          5.43376      1.2725
1101.1        5.43574     1.27273
1101.2         5.4361     1.27302
1101.3        5.43749     1.27361
1101.4        5.43831     1.27364
1101.5        5.43921     1.27407
1101.6        5.44029     1.27458
1101.7        5.44087     1.27391
1101.8        5.44132     1.27405
1101.9        5.44299     1.27403
1102          5.44414     1.27435
1102.1        5.44456     1.27394
1102.2        5.44547      1.2744
1102.3          5.446     1.27421
1102.4        5.44684     1.27424
1102.5        5.44714     1.27439
1102.6        5.44794     1.27425
1102.7        5.44838      1.2744
1102.8        5.44838      1.2744
1102.9        5.44892     1.27424
1103          5.44922     1.27446
1103.1        5.44972      1.2743
1103.2        5.45004     1.27379
1103.3        5.45053     1.27369
1103.4        5.45105     1.27353
1103.5        5.45138     1.27342
1103.6        5.45241     1.27331
1103.7        5.45275     1.27358
1103.8        5.45335     1.27345
1103.9        5.45408     1.27379
1104          5.45443     1.27381
1104.1        5.45488      1.2742
1104.2        5.45525     1.27393
1104.3        5.45666     1.27328
1104.4        5.45666     1.27328
1104.5        5.45775     1.27249
1104.6        5.45881     1.27262
1104.7        5.45943     1.27268
1104.8        5.45976     1.27256
1104.9        5.46046     1.27287
1105          5.46094     1.27298
1105.1        5.46137     1.27291
1105.2        5.46189     1.27337
1105.3        5.46243     1.27335
1105.4        5.46261     1.27307
1105.5        5.46307     1.27305
1105.6         5.4637     1.27337
1105.7        5.46425     1.27329
1105.8        5.46425     1.27329
1105.9        5.46425     1.27329
1106          5.46628      1.2742
1106.1        5.46697     1.27357
1106.2        5.46734     1.27375
1106.3        5.46804     1.27377
1106.4        5.46955     1.27454
1106.5        5.47096     1.27461
1106.6         5.4717      1.2744
1106.7        5.47236     1.27435
1106.8        5.47302     1.27454
1106.9        5.47434     1.27513
1107          5.47485      1.2749
1107.1        5.47566      1.2753
1107.2        5.47581     1.27538
1107.3        5.47601     1.27547
1107.4        5.47635     1.27573
1107.5        5.47712     1.27559
1107.6        5.47803     1.27556
1107.7        5.47844      1.2749
1107.8        5.48122     1.27585
1107.9        5.48193     1.27615
1108          5.48265     1.27613
1108.1        5.48312     1.27631
1108.2        5.48429     1.27613
1108.3        5.48464     1.27601
1108.4        5.48592     1.27586
1108.5        5.48626     1.27557
1108.6        5.48721     1.27577
1108.7         5.4881     1.27615
1108.8        5.48938     1.27642
1108.9        5.48985     1.27682
1109          5.49148      1.2778
1109.1        5.49213     1.27781
1109.2        5.49415     1.27891
1109.3        5.49434       1.279
1109.4        5.49569     1.27925
1109.5        5.49635     1.27926
1109.6        5.49652     1.27926
1109.7        5.49704     1.27906
1109.8        5.49768     1.27915
1109.9        5.49897     1.27912
1110          5.49915     1.27921
1110.1        5.49991     1.27923
1110.2        5.50158     1.27906
1110.3        5.50257     1.27911
1110.4        5.50305     1.27911
1110.5         5.5034      1.2792
1110.6        5.50479     1.27946
1110.7        5.50514     1.27934
1110.8        5.50548     1.27951
1110.9        5.50664     1.28022
1111          5.50757     1.27938
1111.1        5.50806      1.2797
1111.2        5.50823     1.27971
1111.3        5.50992     1.28006
1111.4        5.51013     1.28016
1111.5         5.5112     1.28065
1111.6        5.51177     1.28107
1111.7        5.51224     1.28067
1111.8        5.51282     1.28088
1111.9         5.5139     1.28118
1112          5.51404     1.28134
1112.1        5.51473      1.2815
1112.2        5.51765     1.28345
1112.3        5.51883     1.28376
1112.4        5.51919     1.28403
1112.5        5.51953     1.28389
1112.6        5.52037     1.28355
1112.7        5.52194     1.28439
1112.8        5.52228     1.28464
1112.9        5.52272     1.28453
1113          5.52378     1.28428
1113.1        5.52396     1.28428
1113.2        5.52411     1.28436
1113.3         5.5248     1.28476
1113.4         5.5255     1.28477
1113.5        5.52634     1.28486
1113.6        5.52687     1.28496
1113.7        5.52829     1.28518
1113.8        5.52848     1.28539
1113.9        5.52865     1.28512
1114          5.52899     1.28497
1114.1        5.53014      1.2853
1114.2        5.53029      1.2853
1114.3        5.53157      1.2852
1114.4        5.53217     1.28552
1114.5        5.53309     1.28531
1114.6        5.53361     1.28492
1114.7        5.53414      1.2852
1114.8        5.53468     1.28519
1114.9        5.53525      1.2856
1115          5.53586     1.28586
1115.1        5.53613     1.28583
1115.2        5.53681      1.2855
1115.3        5.53733     1.28492
1115.4        5.53794      1.2849
1115.5        5.53857      1.2846
1115.6        5.53907     1.28452
1115.7        5.53979     1.28499
1115.8        5.54096      1.2851
1115.9        5.54191     1.28562
1116          5.54206      1.2857
1116.1        5.54253     1.28553
1116.2        5.54387     1.28539
1116.3        5.54439     1.28594
1116.4        5.54457     1.28566
1116.5        5.54537     1.28589
1116.6        5.54571     1.28598
1116.7        5.54642     1.28634
1116.8         5.5469     1.28635
1116.9        5.54773     1.28612
1117          5.54821     1.28653
1117.1        5.54885     1.28677
1117.2         5.5494     1.28662
1117.3        5.55012     1.28688
1117.4        5.55026     1.28666
1117.5        5.55122     1.28727
1117.6        5.55166     1.28722
1117.7        5.55199     1.28695
1117.8        5.55289     1.28744
1117.9        5.55327     1.28683
1118          5.55409     1.28737
1118.1        5.55443     1.28763
1118.2        5.55585     1.28797
1118.3        5.55656      1.2881
1118.4        5.55724     1.28798
1118.5        5.55743     1.28766
1118.6        5.55839     1.28746
1118.7        5.55938     1.28682
1118.8        5.55956     1.28682
1118.9        5.56019     1.28664
1119          5.56123     1.28742
1119.1        5.56168     1.28734
1119.2         5.5627     1.28758
1119.3        5.56325     1.28741
1119.4        5.56402     1.28732
1119.5        5.56436     1.28708
1119.6         5.5647     1.28727
1119.7        5.56548     1.28739
1119.8        5.56649     1.28807
1119.9        5.56709     1.28799
1120           5.5676     1.28799
1120.1        5.56889     1.28896
1120.2        5.56966     1.28863
1120.3        5.56985     1.28883
1120.4        5.57056     1.28932
1120.5        5.57106     1.28928
1120.6        5.57141     1.28946
1120.7        5.57249      1.2898
1120.8        5.57291     1.28958
1120.9        5.57335     1.28983
1121          5.57363     1.28969
1121.1        5.57412     1.28969
1121.2        5.57474     1.28978
1121.3        5.57492     1.28978
1121.4        5.57547     1.28946
1121.5        5.57603     1.28936
1121.6        5.57612     1.28936
1121.7        5.57651      1.2892
1121.8        5.57702     1.28956
1121.9        5.57831     1.29006
1122          5.57906     1.29012
1122.1         5.5805     1.29055
1122.2        5.58122     1.29095
1122.3        5.58173     1.29108
1122.4          5.583     1.29162
1122.5        5.58349     1.29193
1122.6        5.58394     1.29197
1122.7        5.58487     1.29172
1122.8        5.58559     1.29126
1122.9         5.5861      1.2912
1123            5.587     1.29097
1123.1        5.58807     1.29113
1123.2        5.58923     1.29148
1123.3        5.58963     1.29159
1123.4         5.5901     1.29153
1123.5        5.59025     1.29161
1123.6        5.59065     1.29182
1123.7        5.59102     1.29163
1123.8        5.59167     1.29177
1123.9        5.59226     1.29203
1124          5.59332     1.29197
1124.1        5.59382     1.29183
1124.2         5.5947     1.29148
1124.3        5.59556     1.29193
1124.4          5.596     1.29161
1124.5        5.59627     1.29131
1124.6        5.59647     1.29151
1124.7        5.59765     1.29152
1124.8        5.59797     1.29152
1124.9        5.59831     1.29122
1125          5.59911     1.29124
1125.1        5.59956     1.29142
1125.2        5.60005     1.29143
1125.3        5.60109     1.29147
1125.4        5.60194     1.29154
1125.5        5.60228     1.29164
1125.6        5.60228     1.29164
1125.7        5.60319      1.2917
1125.8        5.60362     1.29207
1125.9        5.60537     1.29279
1126          5.60599     1.29315
1126.1        5.60708     1.29338
1126.2        5.60757     1.29339
1126.3        5.60837     1.29295
1126.4         5.6087     1.29287
1126.5        5.60907     1.29298
1126.6         5.6096     1.29263
1126.7        5.61052     1.29254
1126.8        5.61072     1.29274
1126.9        5.61164     1.29257
1127          5.61216     1.29233
1127.1        5.61234     1.29204
1127.2        5.61335     1.29231
1127.3        5.61372      1.2927
1127.4        5.61449     1.29314
1127.5        5.61538      1.2933
1127.6        5.61648     1.29284
1127.7        5.61648     1.29284
1127.8        5.61691     1.29276
1127.9        5.61754     1.29293
1128          5.61843     1.29345
1128.1         5.6192     1.29335
1128.2        5.61932     1.29316
1128.3        5.61983     1.29359
1128.4        5.62058     1.29358
1128.5        5.62108     1.29352
1128.6        5.62108     1.29352
1128.7        5.62146     1.29381
1128.8         5.6218     1.29416
1128.9        5.62279     1.29428
1129          5.62417     1.29477
1129.1        5.62484     1.29478
1129.2        5.62571     1.29495
1129.3        5.62571     1.29495
1129.4        5.62672     1.29538
1129.5        5.62672     1.29538
1129.6        5.62781     1.29505
1129.7        5.62866     1.29457
1129.8        5.63002     1.29534
1129.9         5.6307     1.29534
1130          5.63105     1.29507
1130.1        5.63215     1.29577
1130.2        5.63288     1.29634
1130.3        5.63356     1.29595
1130.4        5.63428      1.2958
1130.5         5.6348     1.29614
1130.6        5.63571      1.2955
1130.7        5.63668     1.29466
1130.8        5.63745     1.29423
1130.9        5.63805     1.29405
1131          5.63834     1.29436
1131.1        5.63904     1.29391
1131.2        5.63935     1.29392
1131.3        5.63966     1.29417
1131.4        5.64032     1.29409
1131.5         5.6405     1.29408
1131.6        5.64067     1.29426
1131.7        5.64134     1.29486
1131.8        5.64185     1.29465
1131.9        5.64203     1.29475
1132          5.64272     1.29479
1132.1        5.64288     1.29496
1132.2        5.64355     1.29497
1132.3        5.64376     1.29497
1132.4        5.64486     1.29528
1132.5         5.6464     1.29614
1132.6        5.64765     1.29533
1132.7        5.64855     1.29543
1132.8        5.64938     1.29514
1132.9        5.65059     1.29543
1133          5.65116     1.29554
1133.1        5.65188     1.29511
1133.2        5.65385     1.29489
1133.3        5.65496     1.29551
1133.4        5.65496     1.29551
1133.5        5.65601     1.29567
1133.6        5.65619     1.29578
1133.7        5.65679     1.29598
1133.8        5.65694     1.29613
1133.9         5.6574     1.29601
1134          5.65814     1.29658
1134.1        5.65866     1.29649
1134.2        5.65946     1.29644
1134.3        5.66013     1.29611
1134.4        5.66066     1.29583
1134.5        5.66086     1.29595
1134.6        5.66139     1.29605
1134.7        5.66176     1.29635
1134.8        5.66192      1.2961
1134.9        5.66271     1.29583
1135          5.66316      1.2957
1135.1        5.66331     1.29579
1135.2        5.66406     1.29566
1135.3        5.66464     1.29531
1135.4        5.66531     1.29506
1135.5        5.66546     1.29481
1135.6        5.66625     1.29515
1135.7        5.66643     1.29486
1135.8        5.66755     1.29505
1135.9        5.66774     1.29504
1136          5.66822      1.2953
1136.1         5.6685     1.29545
1136.2        5.66926     1.29541
1136.3        5.66971     1.29538
1136.4         5.6714     1.29654
1136.5        5.67202     1.29641
1136.6        5.67239      1.2966
1136.7        5.67276     1.29642
1136.8        5.67311     1.29609
1136.9        5.67367       1.296
1137          5.67403     1.29629
1137.1        5.67445     1.29626
1137.2        5.67559     1.29593
1137.3        5.67663      1.2957
1137.4        5.67734     1.29635
1137.5        5.67793     1.29585
1137.6         5.6785     1.29596
1137.7        5.67869     1.29615
1137.8          5.679     1.29589
1137.9        5.67997     1.29577
1138          5.68046     1.29602
1138.1        5.68132     1.29599
1138.2        5.68181     1.29649
1138.3        5.68256     1.29708
1138.4        5.68315      1.2975
1138.5        5.68361      1.2979
1138.6        5.68429      1.2979
1138.7        5.68514     1.29744
1138.8        5.68594     1.29762
1138.9        5.68711     1.29734
1139          5.68778     1.29726
1139.1        5.68842     1.29743
1139.2        5.68898     1.29766
1139.3        5.68919     1.29732
1139.4        5.68989     1.29733
1139.5        5.69027     1.29744
1139.6        5.69027     1.29744
1139.7        5.69042      1.2972
1139.8        5.69123     1.29757
1139.9        5.69166     1.29733
1140          5.69196     1.29757
1140.1        5.69243     1.29757
1140.2         5.6929     1.29756
1140.3        5.69356     1.29783
1140.4        5.69392     1.29762
1140.5        5.69477     1.29779
1140.6        5.69495      1.2979
1140.7        5.69588     1.29754
1140.8        5.69607     1.29724
1140.9        5.69655     1.29733
1141          5.69671     1.29708
1141.1        5.69742       1.297
1141.2        5.69792      1.2962
1141.3        5.69936     1.29452
1141.4        5.69954     1.29463
1141.5        5.69999     1.29453
1141.6        5.70016     1.29426
1141.7        5.70118     1.29381
1141.8        5.70198     1.29252
1141.9        5.70264      1.2923
1142          5.70356     1.29114
1142.1        5.70424     1.29079
1142.2        5.70445     1.29091
1142.3        5.70477     1.29065
1142.4        5.70576     1.29039
1142.5        5.70595     1.29058
1142.6        5.70709     1.29026
1142.7        5.70758     1.29063
1142.8        5.70886     1.28979
1142.9         5.7096     1.28968
1143          5.71019     1.28993
1143.1        5.71096     1.29007
1143.2        5.71169     1.29017
1143.3        5.71219     1.29009
1143.4        5.71353     1.28932
1143.5        5.71402     1.28926
1143.6        5.71417     1.28942
1143.7        5.71588     1.28802
1143.8         5.7165     1.28836
1143.9        5.71685     1.28846
1144          5.71724     1.28828
1144.1        5.71756     1.28803
1144.2        5.71806     1.28788
1144.3        5.71949     1.28855
1144.4        5.72008     1.28844
1144.5        5.72093     1.28839
1144.6        5.72191     1.28873
1144.7        5.72191     1.28873
1144.8        5.72253      1.2887
1144.9        5.72299     1.28822
1145          5.72328     1.28844
1145.1         5.7241     1.28791
1145.2        5.72526     1.28857
1145.3         5.7261     1.28848
1145.4         5.7266     1.28813
1145.5        5.72711     1.28857
1145.6        5.72728     1.28857
1145.7        5.72774     1.28892
1145.8        5.72851     1.28885
1145.9        5.72916     1.28928
1146          5.72949     1.28945
1146.1        5.73015     1.28964
1146.2        5.73073     1.28962
1146.3        5.73153     1.28955
1146.4        5.73153     1.28955
1146.5         5.7326     1.28965
1146.6        5.73327     1.29001
1146.7        5.73432     1.28976
1146.8        5.73504     1.28986
1146.9        5.73573     1.28974
1147          5.73707     1.29026
1147.1        5.73744     1.29056
1147.2        5.73815     1.29058
1147.3        5.73874      1.2906
1147.4        5.73944     1.28996
1147.5        5.74042      1.2898
1147.6        5.74093     1.28949
1147.7        5.74118     1.28975
1147.8          5.742     1.29005
1147.9        5.74287     1.29003
1148          5.74338     1.29041
1148.1        5.74445     1.29067
1148.2         5.7453     1.29039
1148.3        5.74577     1.29026
1148.4        5.74605     1.29015
1148.5        5.74637     1.29001
1148.6        5.74709     1.28999
1148.7        5.74799     1.29001
1148.8        5.74817        1.29
1148.9        5.74889     1.28943
1149          5.74945     1.28938
1149.1        5.75036     1.28923
1149.2        5.75105     1.28843
1149.3        5.75196      1.2878
1149.4        5.75249     1.28771
1149.5         5.7534     1.28753
1149.6        5.75452     1.28823
1149.7        5.75484     1.28816
1149.8        5.75538     1.28799
1149.9        5.75538     1.28799
1150          5.75617     1.28822
1150.1        5.75678     1.28765
1150.2         5.7574     1.28803
1150.3        5.75768     1.28789
1150.4        5.75816     1.28782
1150.5        5.75919       1.288
1150.6        5.75981     1.28794
1150.7        5.76014     1.28773
1150.8        5.76077     1.28772
1150.9        5.76133     1.28812
1151          5.76179      1.2882
1151.1        5.76227     1.28829
1151.2        5.76297     1.28855
1151.3          5.764     1.28863
1151.4        5.76436     1.28891
1151.5        5.76546     1.28828
1151.6        5.76575     1.28804
1151.7        5.76631     1.28805
1151.8        5.76792     1.28738
1151.9        5.76879     1.28775
1152          5.76951      1.2873
1152.1        5.77014     1.28719
1152.2        5.77093     1.28721
1152.3        5.77126     1.28742
1152.4        5.77173     1.28735
1152.5        5.77232     1.28727
1152.6        5.77282      1.2868
1152.7        5.77315     1.28707
1152.8        5.77355     1.28686
1152.9        5.77498     1.28662
1153           5.7755     1.28673
1153.1        5.77593     1.28674
1153.2        5.77622     1.28668
1153.3        5.77701     1.28661
1153.4        5.77746     1.28659
1153.5        5.77774     1.28656
1153.6        5.77813      1.2868
1153.7        5.77861     1.28706
1153.8        5.77892     1.28697
1153.9        5.78001     1.28765
1154          5.78038     1.28752
1154.1        5.78139     1.28715
1154.2        5.78187     1.28706
1154.3        5.78274     1.28741
1154.4          5.783     1.28729
1154.5        5.78371     1.28757
1154.6        5.78422     1.28772
1154.7        5.78451     1.28759
1154.8        5.78501     1.28753
1154.9        5.78535     1.28763
1155          5.78549     1.28741
1155.1        5.78592     1.28768
1155.2        5.78683     1.28776
1155.3        5.78779     1.28688
1155.4         5.7883     1.28684
1155.5        5.78902     1.28635
1155.6        5.78902     1.28635
1155.7        5.78965     1.28674
1155.8        5.79015     1.28659
1155.9        5.79064     1.28644
1156          5.79171     1.28713
1156.1        5.79231     1.28702
1156.2        5.79303     1.28718
1156.3         5.7934     1.28737
1156.4        5.79427     1.28729
1156.5        5.79461      1.2872
1156.6        5.79525     1.28757
1156.7        5.79647     1.28729
1156.8        5.79714     1.28696
1156.9        5.79807     1.28615
1157          5.79899      1.2855
1157.1        5.79945     1.28572
1157.2        5.80002     1.28514
1157.3        5.80117     1.28498
1157.4        5.80152     1.28492
1157.5        5.80237     1.28514
1157.6        5.80288     1.28524
1157.7        5.80332     1.28515
1157.8        5.80412     1.28453
1157.9        5.80427     1.28452
1158          5.80478     1.28439
1158.1        5.80513      1.2846
1158.2        5.80627     1.28423
1158.3        5.80726     1.28481
1158.4        5.80798     1.28495
1158.5         5.8097      1.2841
1158.6        5.80988     1.28429
1158.7        5.81069     1.28401
1158.8        5.81115     1.28386
1158.9        5.81206     1.28421
1159          5.81275     1.28378
1159.1        5.81275     1.28378
1159.2        5.81393     1.28385
1159.3        5.81393     1.28385
1159.4        5.81466     1.28441
1159.5        5.81497     1.28423
1159.6         5.8159     1.28375
1159.7        5.81635     1.28388
1159.8        5.81685     1.28359
1159.9         5.8172     1.28344
1160          5.81755     1.28356
1160.1        5.81838     1.28334
1160.2        5.81889     1.28318
1160.3        5.81909     1.28285
1160.4        5.82023     1.28361
1160.5        5.82047     1.28343
1160.6        5.82107     1.28362
1160.7         5.8216     1.28377
1160.8        5.82207     1.28387
1160.9        5.82297      1.2831
1161          5.82401     1.28233
1161.1        5.82469     1.28239
1161.2        5.82537     1.28251
1161.3        5.82589     1.28264
1161.4        5.82608     1.28233
1161.5         5.8265     1.28268
1161.6        5.82696     1.28263
1161.7        5.82766     1.28295
1161.8        5.82829     1.28328
1161.9        5.82849     1.28328
1162          5.82899      1.2831
1162.1         5.8293     1.28286
1162.2        5.83035     1.28296
1162.3        5.83116     1.28203
1162.4        5.83171     1.28153
1162.5        5.83226     1.28187
1162.6        5.83237     1.28169
1162.7        5.83255     1.28187
1162.8        5.83357     1.28177
1162.9        5.83423       1.282
1163          5.83512     1.28231
1163.1        5.83607     1.28103
1163.2        5.83644     1.28072
1163.3        5.83694     1.28054
1163.4        5.83767     1.28025
1163.5        5.83821     1.28048
1163.6         5.8386     1.28029
1163.7        5.84007     1.27893
1163.8        5.84068     1.27794
1163.9        5.84116     1.27824
1164           5.8416     1.27815
1164.1        5.84255     1.27804
1164.2        5.84369     1.27766
1164.3        5.84408     1.27779
1164.4         5.8446     1.27735
1164.5        5.84547     1.27664
1164.6        5.84629     1.27671
1164.7        5.84727     1.27552
1164.8         5.8484     1.27606
1164.9        5.84922     1.27556
1165          5.84939     1.27555
1165.1        5.84984     1.27512
1165.2        5.85046     1.27524
1165.3        5.85118     1.27533
1165.4        5.85167     1.27519
1165.5        5.85182     1.27534
1165.6        5.85275     1.27496
1165.7        5.85411     1.27394
1165.8        5.85442     1.27385
1165.9        5.85483     1.27411
1166          5.85572     1.27363
1166.1        5.85621      1.2736
1166.2        5.85733     1.27404
1166.3        5.85779     1.27431
1166.4        5.85811     1.27417
1166.5        5.85861      1.2746
1166.6        5.85956     1.27376
1166.7        5.85993     1.27344
1166.8        5.86035     1.27344
1166.9        5.86066     1.27317
1167          5.86178     1.27241
1167.1        5.86259     1.27224
1167.2        5.86308     1.27224
1167.3        5.86325     1.27234
1167.4        5.86426     1.27202
1167.5        5.86457     1.27181
1167.6        5.86531     1.27117
1167.7        5.86547     1.27127
1167.8        5.86659     1.27092
1167.9        5.86759     1.27087
1168          5.86807     1.27078
1168.1        5.86883     1.27097
1168.2          5.869     1.27108
1168.3        5.86989      1.2707
1168.4        5.87005      1.2708
1168.5        5.87073     1.27077
1168.6        5.87108     1.27106
1168.7        5.87177     1.27108
1168.8         5.8721     1.27125
1168.9        5.87263     1.27108
1169          5.87295     1.27057
1169.1         5.8731     1.27074
1169.2        5.87395      1.2709
1169.3          5.875     1.27085
1169.4        5.87548      1.2707
1169.5        5.87562     1.27085
1169.6        5.87691     1.27042
1169.7        5.87743     1.27055
1169.8        5.87878     1.27097
1169.9        5.87953     1.27109
1170          5.87971     1.27126
1170.1        5.88023     1.27071
1170.2        5.88087     1.27115
1170.3        5.88134     1.27157
1170.4        5.88167     1.27166
1170.5        5.88243     1.27147
1170.6        5.88288     1.27171
1170.7        5.88305     1.27143
1170.8        5.88376     1.27133
1170.9        5.88447      1.2713
1171          5.88528     1.27023
1171.1        5.88573     1.27046
1171.2        5.88573     1.27046
1171.3        5.88632     1.27062
1171.4        5.88713     1.27059
1171.5        5.88763     1.27024
1171.6        5.88777     1.27039
1171.7        5.88798     1.27004
1171.8         5.8895     1.27068
1171.9        5.88962     1.27048
1172          5.88976     1.27062
1172.1        5.89064     1.27054
1172.2        5.89164     1.27049
1172.3        5.89197     1.27061
1172.4         5.8922     1.27025
1172.5        5.89334      1.2708
1172.6        5.89382     1.27047
1172.7        5.89468     1.27113
1172.8        5.89513     1.27099
1172.9        5.89632     1.27165
1173          5.89683      1.2717
1173.1        5.89758     1.27127
1173.2        5.89856      1.2707
1173.3        5.89957     1.27014
1173.4        5.90036     1.27074
1173.5        5.90082     1.27107
1173.6        5.90187     1.27118
1173.7        5.90242     1.27068
1173.8        5.90378     1.27045
1173.9        5.90411     1.27018
1174          5.90496     1.27082
1174.1        5.90529      1.2711
1174.2        5.90598     1.27103
1174.3        5.90766     1.26978
1174.4        5.90801        1.27
1174.5        5.90863      1.2698
1174.6        5.90891     1.26961
1174.7        5.91006     1.26912
1174.8        5.91149     1.26837
1174.9        5.91217     1.26796
1175          5.91269     1.26735
1175.1        5.91323     1.26784
1175.2        5.91395     1.26779
1175.3        5.91447     1.26774
1175.4        5.91478     1.26747
1175.5        5.91526      1.2667
1175.6        5.91628     1.26675
1175.7        5.91713     1.26667
1175.8         5.9176     1.26637
1175.9        5.91778     1.26655
1176          5.91811      1.2664
1176.1        5.91826     1.26639
1176.2        5.91876     1.26633
[truncated: 3,000,093 more chars]
