# Supplementary material for: Antibody–nanobody combination increases their neutralizing activity against SARS-CoV-2 and nanobody H11-H4 is effective against Alpha, Kappa and Delta variants
Source: Sci Rep. 2022 Jun 11;12:9701. doi: 10.1038/s41598-022-14263-1 (PMC9188278; doi:10.1038/s41598-022-14263-1)
Supplement: Supplementary file 2 — Supplementary Information 2. [file 41598_2022_14263_MOESM2_ESM.zip › SciRep_data/SMD_data/WT/Binding_affinity/v=0.5/CR3022/out_average_f_t.dat]

# Time     Average force (pN)     standard deviation
           0    2.57527e-05    0.000127725
         0.1       0.819034        1.59648
         0.2       0.819757        3.29667
         0.3     -0.0705388        3.18218
         0.4       -1.27933        2.61479
         0.5        -1.5716         2.7476
         0.6       -1.62159        3.23327
         0.7       -3.26535        4.45598
         0.8       -3.91872        6.27975
         0.9       -4.56778        7.93863
           1       -4.14294        9.20041
         1.1       -2.45824        10.3488
         1.2       -2.35078        11.4186
         1.3       -3.21344         12.246
         1.4       -4.86725        13.3019
         1.5       -6.49393        13.5931
         1.6       -6.27802        14.1606
         1.7       -5.50778        14.2452
         1.8       -5.02607        15.1677
         1.9       -4.90534        17.6588
           2       -3.94082        19.2855
         2.1       -2.72187        19.9882
         2.2       -2.18163        20.0017
         2.3      -0.158493        19.3566
         2.4        1.75228        19.4328
         2.5        1.79444        19.1965
         2.6       0.643094        19.6028
         2.7      -0.407239        19.8689
         2.8      -0.641598        19.2418
         2.9        0.86862        18.1537
           3        2.69683        18.1891
         3.1         3.4754        18.6511
         3.2        3.79855        18.9728
         3.3         2.9435        18.7968
         3.4        1.80486        18.5252
         3.5       0.700719        18.3071
         3.6       0.204636        18.0793
         3.7       0.464771        17.9022
         3.8         1.3231        17.6388
         3.9        2.51277        17.9116
           4        3.63809        18.7678
         4.1        4.03917        19.3988
         4.2        3.33516        19.3125
         4.3        2.48093        18.9124
         4.4        2.56016         19.836
         4.5        3.30071        21.6515
         4.6        4.27537        22.2404
         4.7        5.69369        22.2851
         4.8        7.01051        22.1269
         4.9        7.73566        22.2007
           5         7.1835        22.7897
         5.1        6.24262        22.8974
         5.2        5.90741        22.3996
         5.3        5.35843        22.6282
         5.4        5.41616        23.3934
         5.5        5.55291        24.7049
         5.6         4.9068        24.5571
         5.7         5.0434        22.4895
         5.8        4.60333        20.5869
         5.9        4.38364        19.2117
           6        4.38605        18.6393
         6.1        4.36244        18.9705
         6.2        5.09439        20.2864
         6.3        5.11876        21.9202
         6.4        5.11419        21.6121
         6.5        5.71939        20.2637
         6.6        6.19513        18.9653
         6.7         6.8909        18.7794
         6.8        6.26276        18.6581
         6.9        5.40665        18.1232
           7        5.56003        18.4997
         7.1        6.24426         18.599
         7.2        6.25285        18.0366
         7.3        5.27525        16.9949
         7.4        4.80123        16.8397
         7.5         4.6244        17.9237
         7.6         4.4826        18.2462
         7.7        5.18885        17.8348
         7.8        6.03528        16.9522
         7.9        6.40021        15.2784
           8        6.09488        14.2753
         8.1        6.13164        14.9305
         8.2          6.814        16.0226
         8.3        7.55292        16.7271
         8.4        7.90699        16.3154
         8.5        8.52832        15.3174
         8.6        8.90188        14.7724
         8.7        9.29969        15.0697
         8.8        9.28657        14.7862
         8.9        8.53189        14.2172
           9        7.04304        13.1238
         9.1        6.02765        12.1577
         9.2        6.55775        12.3271
         9.3        6.84275        13.2651
         9.4        6.47261        13.2989
         9.5        4.75475        12.8512
         9.6        3.87586        12.1451
         9.7         3.7954        12.4646
         9.8        4.65787        13.0439
         9.9        5.74423        13.1539
          10        5.89493         13.486
        10.1        5.61789        14.0598
        10.2        4.78159        15.0137
        10.3        3.62534        15.3244
        10.4        3.15209        15.4152
        10.5         3.6584        15.5023
        10.6        3.17181        15.6939
        10.7        2.97317        15.9539
        10.8        3.76475        15.8199
        10.9        4.84267        14.8792
          11        5.55122        14.1985
        11.1        6.72322        14.2289
        11.2        7.67926         14.378
        11.3        7.44671        15.2551
        11.4        6.34005        15.4189
        11.5        5.52287        15.2821
        11.6        5.96147        15.9081
        11.7        7.63369        16.5322
        11.8        8.57762         15.919
        11.9        9.18488        15.4583
          12        8.89137        14.7198
        12.1        7.47128        14.1026
        12.2        5.97288        13.5966
        12.3        5.29946        13.4752
        12.4         5.4152        13.5116
        12.5        5.97246        13.3479
        12.6        6.44093        13.0284
        12.7        5.57296         12.735
        12.8        4.82349        12.8945
        12.9        5.40366        13.4882
          13         5.9936        14.0523
        13.1        6.68698        14.2953
        13.2        6.51494        14.6338
        13.3        5.96635         15.023
        13.4        6.00896        14.2763
        13.5        6.09981        13.9794
        13.6        6.86588        14.9049
        13.7        7.71852         16.148
        13.8        7.90425        17.0142
        13.9        7.56572        16.7991
          14        7.12532        16.2947
        14.1        5.95305        15.8764
        14.2        5.12735        15.6284
        14.3        5.72578        15.1942
        14.4        6.11787        15.2079
        14.5        6.79752        15.9602
        14.6        6.88293        16.8709
        14.7        6.20386        17.3913
        14.8        5.63788        17.7954
        14.9        4.55589        17.2461
          15        3.76716        17.4421
        15.1        3.60259        17.7496
        15.2        3.65799        17.4499
        15.3        3.13181          17.76
        15.4        3.14751        17.5783
        15.5        3.31235        16.8133
        15.6        3.68662        15.6065
        15.7        4.21663        14.4958
        15.8        4.50255        13.3524
        15.9        4.11609        12.8344
          16        4.15066        13.6993
        16.1        4.14761        14.1409
        16.2        4.40755        13.7038
        16.3        4.54936        13.0234
        16.4        4.90716        12.4673
        16.5        4.75103        12.5666
        16.6        4.95238        12.8624
        16.7        6.25168        12.1379
        16.8         6.1154        11.1447
        16.9        5.03922        10.7825
          17        4.35167        10.8603
        17.1        4.92022        11.1271
        17.2        6.40607        10.8455
        17.3        8.07124        9.38697
        17.4          8.935        8.65208
        17.5        9.83968        9.36319
        17.6        9.08996        9.89255
        17.7         8.2019        9.45052
        17.8        7.94849        9.79741
        17.9        8.07389        9.33092
          18        8.82534         9.1619
        18.1        8.72485        9.46824
        18.2        8.49835        10.2314
        18.3        8.28583        10.4837
        18.4         8.0107        11.1312
        18.5        8.42275        10.9492
        18.6        10.5245        10.1021
        18.7        12.8421        8.47281
        18.8        14.0045        7.29995
        18.9        15.0274        6.75461
          19        15.5371        7.46725
        19.1        15.5344        8.71319
        19.2        15.8952        10.1269
        19.3        16.4936        11.0219
        19.4        16.7105         11.007
        19.5        16.7822        11.1459
        19.6        15.7279        10.8991
        19.7        14.3045        10.4698
        19.8        14.0206         10.541
        19.9         14.844        11.1996
          20        15.4676        11.1639
        20.1        15.6837        11.5125
        20.2        15.7163        13.2166
        20.3          15.06        13.8595
        20.4        14.5977        13.1567
        20.5        14.4548        12.3712
        20.6        14.7042        11.8407
        20.7        14.8915        11.6981
        20.8        15.6147        11.5898
        20.9        15.6678        10.5936
          21        15.3117        10.3956
        21.1        15.2762        11.4187
        21.2        15.7916        12.6275
        21.3         16.182        13.4944
        21.4        16.2781        13.3273
        21.5        16.7756        13.2019
        21.6        17.4478        12.6962
        21.7        17.6628         11.009
        21.8        18.1335        10.4436
        21.9        18.1992          11.42
          22        17.8367        11.5041
        22.1         16.988        10.3132
        22.2        16.1157        9.25728
        22.3        15.7527        9.18824
        22.4        15.7002        10.1797
        22.5        15.0852         10.788
        22.6        15.6811        10.5506
        22.7        16.3291        10.5901
        22.8        17.6287        10.0007
        22.9        18.1949        9.28901
          23        16.7296        8.97462
        23.1        15.2686        9.53421
        23.2        14.6694        10.7653
        23.3        15.6856          11.76
        23.4        17.1656        11.9546
        23.5        18.6038        12.5445
        23.6        18.7612        13.0918
        23.7        18.1373        13.1392
        23.8        16.8335        12.4288
        23.9        15.9469        10.9409
          24        15.6638         10.271
        24.1        15.2511        10.2485
        24.2        15.0658        11.0183
        24.3          14.86        11.6173
        24.4        14.6847        11.6672
        24.5          15.36         12.593
        24.6        15.4205        14.1651
        24.7        15.4819        15.1348
        24.8        15.8431        15.3567
        24.9        16.6491        15.4349
          25        17.4493        15.8618
        25.1        16.6706        15.6292
        25.2        15.1865        15.0067
        25.3        13.9855        14.4725
        25.4        14.2729        14.4938
        25.5        15.5896        15.1174
        25.6        16.5793        14.9414
        25.7        16.9159        14.0757
        25.8        16.8424        13.3249
        25.9        17.6505        12.6258
          26         17.846        12.1012
        26.1        16.5564        12.0894
        26.2        14.9587        12.1102
        26.3         13.796        12.1211
        26.4        13.7104        12.3889
        26.5        15.0926         12.596
        26.6          16.14        12.8329
        26.7        17.1258        12.6693
        26.8        17.4593        12.2583
        26.9          17.05        12.2689
          27        15.8966        12.5951
        27.1        14.0729        13.0911
        27.2        13.7284        13.6676
        27.3        13.3668        14.4901
        27.4        14.0034        14.1846
        27.5        14.5813        13.3608
        27.6        14.5354        12.4974
        27.7        14.9615        12.7797
        27.8        15.2135        13.5342
        27.9        15.1046        14.0484
          28        15.5218        13.0457
        28.1        16.3214        10.7689
        28.2        17.5053        9.96671
        28.3        18.1163        10.9249
        28.4        17.3203        12.2871
        28.5        15.6658        12.6316
        28.6        15.2279        11.7641
        28.7        14.9095        10.2112
        28.8        14.7325        9.03747
        28.9        15.1695        9.09597
          29        16.0012        10.1747
        29.1        16.8008        11.6966
        29.2        16.5119        12.3995
        29.3        16.8361        13.2296
        29.4        17.0513        12.8535
        29.5        16.9058        11.9954
        29.6        16.6414        12.0502
        29.7        15.6851        12.4551
        29.8        14.7128        13.4173
        29.9        14.3172        13.7984
          30        13.7978        14.1423
        30.1         13.274        14.4614
        30.2        13.2062        13.9446
        30.3        13.8752        13.3831
        30.4        13.7489        13.4389
        30.5        13.7392        13.6465
        30.6         13.863         14.198
        30.7        13.5166        14.9434
        30.8        13.3708        15.9934
        30.9        12.5809         16.377
          31        12.0505        15.6997
        31.1        12.0889        14.9808
        31.2        12.0483        15.1489
        31.3        11.5301         15.705
        31.4         10.658        15.7861
        31.5        9.49717        16.0203
        31.6        9.32411         16.529
        31.7        10.1314        16.9784
        31.8        11.4601        17.1158
        31.9        12.6106        17.2499
          32        13.5331        16.5317
        32.1        12.1458        15.9017
        32.2         10.919        15.6784
        32.3        10.0806        14.8137
        32.4        10.2475        15.5247
        32.5        11.2462        16.4085
        32.6        13.0804        16.3043
        32.7        14.8964        15.4311
        32.8        15.7649        14.3908
        32.9        15.3114        14.2433
          33        14.3353        13.4022
        33.1        12.7573         13.216
        33.2        12.4937         13.783
        33.3        13.7692        15.0074
        33.4        16.0349        15.7922
        33.5        18.0141        15.3856
        33.6        18.3856        15.2273
        33.7        17.9927        15.7216
        33.8        17.9616        15.9183
        33.9        18.3602        15.5372
          34        18.0605        15.3815
        34.1        18.8655          14.04
        34.2        20.2421        12.7956
        34.3        21.0795        12.9203
        34.4        20.8999         13.442
        34.5        20.6283        13.2877
        34.6        20.4997        13.1556
        34.7        20.3542        13.2218
        34.8        19.9315        13.6263
        34.9        19.9886        13.9993
          35        20.2853        14.2816
        35.1        20.9715        14.1886
        35.2        21.3201         13.386
        35.3        21.3402        11.9469
        35.4        20.7772        11.0648
        35.5        20.4388        10.6372
        35.6        20.6621        10.8118
        35.7        21.6914        11.7558
        35.8        21.9155        13.1423
        35.9        21.3964        14.2601
          36        21.5467        14.5702
        36.1        21.5877        14.1541
        36.2        21.2768        14.3862
        36.3        21.4004        14.1264
        36.4        21.8177        13.5901
        36.5        22.9347        12.8214
        36.6        23.0725        12.0438
        36.7        23.4397        11.8018
        36.8        23.7504        11.8614
        36.9        24.2058        12.7093
          37        24.6965        13.7204
        37.1        25.8712        15.0109
        37.2         27.345        15.9798
        37.3        29.0674        16.2757
        37.4         29.329        16.1483
        37.5        29.3645        15.8409
        37.6        29.9572        15.8421
        37.7        30.4958        16.2288
        37.8        31.1027        16.9368
        37.9        31.9356        17.4577
          38        33.1819        17.7868
        38.1        33.7328        18.1097
        38.2        33.5504        17.9305
        38.3        32.8584        16.9541
        38.4        33.0178        16.9079
        38.5        33.7794        17.2859
        38.6        34.3875        17.9565
        38.7        34.6298        18.2811
        38.8         35.428        19.1394
        38.9         36.015        20.2553
          39        36.1511        20.3089
        39.1        36.3495         20.521
        39.2        35.5184        20.5224
        39.3        34.9383        20.5634
        39.4        35.3305        21.1546
        39.5        36.4635        21.6156
        39.6        37.6955        22.0681
        39.7        38.1625         21.479
        39.8        38.1954         20.304
        39.9        37.4907        18.2234
          40        36.9254        17.6004
        40.1        36.9708        17.3758
        40.2        36.7618        17.3726
        40.3        36.1646        18.7068
        40.4        35.8434        20.4341
        40.5        36.5774        21.3804
        40.6        37.9351        20.6094
        40.7        39.1895        19.3623
        40.8        39.6027        18.3723
        40.9        38.0367         18.049
          41        37.3026        19.5232
        41.1        37.4135        21.4665
        41.2         37.373         22.661
        41.3        36.9549        22.1725
        41.4        36.7793        20.9066
        41.5         37.491        20.7829
        41.6        38.1897        21.2454
        41.7        38.6389        21.3837
        41.8        38.8708        21.0996
        41.9        38.9064        20.0721
          42         39.655        19.9381
        42.1        41.7609         19.814
        42.2        43.1478        20.2072
        42.3        44.3684        20.2132
        42.4        45.1269        19.1588
        42.5        45.4042        18.2206
        42.6         44.632        18.1343
        42.7        43.9315        18.0594
        42.8        43.7897        18.6369
        42.9         43.304        19.8225
          43        43.7403        21.2405
        43.1         44.829        22.0134
        43.2        45.9258        21.8992
        43.3        45.7176        21.4213
        43.4        45.0669        21.3874
        43.5          45.62        21.8577
        43.6        46.3456        23.1966
        43.7        47.7162        24.5743
        43.8        48.1421        24.8642
        43.9        47.2031        24.8212
          44        46.7269        24.6666
        44.1        47.2609        24.0325
        44.2         47.978        23.0761
        44.3        49.1923        23.4402
        44.4        49.6967         24.537
        44.5        48.7835        24.8876
        44.6        48.2098        24.0454
        44.7        49.1466        22.3517
        44.8        50.7185         21.275
        44.9        50.7346         21.145
          45        50.9367         21.267
        45.1        50.9012        21.8255
        45.2        50.3158          22.05
        45.3        50.4069        21.9322
        45.4        50.4464        21.1442
        45.5        49.9095        20.9965
        45.6        49.9377        20.7126
        45.7         50.254        20.1143
        45.8        50.0662        19.7525
        45.9        49.7319        19.6534
          46        49.5584        19.5133
        46.1        49.2852        18.3071
        46.2        48.8785        17.5433
        46.3        49.1953        18.2274
        46.4        49.7142        19.1404
        46.5        49.4559        19.0674
        46.6        49.2212        17.4971
        46.7        48.7974        15.4608
        46.8        47.8625        13.9837
        46.9        47.5588        13.6543
          47        47.6896        13.3352
        47.1         48.556        14.2035
        47.2        48.2628        15.1567
        47.3        47.3782        15.4486
        47.4        46.2842        15.0758
        47.5        45.8675        15.1846
        47.6        46.5353         14.827
        47.7        48.0091         14.465
        47.8        49.0986        14.4428
        47.9        49.7279        14.3841
          48        49.8448        13.6126
        48.1        49.1122        13.6809
        48.2        48.8323        13.3449
        48.3        49.0297        12.9864
        48.4        48.8699          12.53
        48.5        48.2913        12.0322
        48.6        47.9803        11.7969
        48.7        47.7768        12.4699
        48.8        48.5167        13.8458
        48.9        48.9504        15.1351
          49        48.6707        15.5601
        49.1        48.5154        15.1658
        49.2        46.9658        14.6057
        49.3        46.1792        14.3181
        49.4        46.2835        13.7126
        49.5        46.3214        13.3939
        49.6        46.1724        14.2539
        49.7        46.7709         15.665
        49.8        46.9731        15.8327
        49.9        46.2371        15.0936
          50        45.3764        14.5924
        50.1        45.0683        14.8087
        50.2        45.3147        15.1628
        50.3        45.5986        15.8147
        50.4        45.1851        16.1504
        50.5        45.0969         15.726
        50.6        44.4286        14.7899
        50.7        43.4069        14.7868
        50.8        42.5195        15.0833
        50.9        41.8976        15.0021
          51         41.803        14.7464
        51.1        41.8283        14.4929
        51.2        41.9481        14.6491
        51.3        41.6332        15.8068
        51.4        41.1346        16.0911
        51.5        41.9356        15.6112
        51.6        42.3312        15.0662
        51.7        43.3153        14.5363
        51.8        43.6898        13.5526
        51.9        43.0041        12.8104
          52         41.614          12.61
        52.1        40.5189        12.1173
        52.2        40.9116         12.285
        52.3         42.297        12.7154
        52.4        42.9422        12.1641
        52.5        42.7963         11.513
        52.6        43.1461        11.0032
        52.7          43.53        11.1127
        52.8        43.5649        11.6818
        52.9        43.3587        12.8208
          53         43.998        13.8207
        53.1        46.2394        15.3996
        53.2        46.9433        15.8188
        53.3        46.3003        15.6802
        53.4         45.739        15.2835
        53.5        45.5759        15.2841
        53.6        46.5708        15.2774
        53.7        47.9209        15.2839
        53.8        47.6166        15.1697
        53.9        47.6154        14.6165
          54        48.7447        13.5691
        54.1        49.9399        12.8814
        54.2        50.9074        12.0925
        54.3        50.4519        12.0274
        54.4        50.2259        12.6206
        54.5        50.5058        13.6893
        54.6        51.2253        13.3928
        54.7        51.3572        12.6225
        54.8        51.5875        12.1143
        54.9         51.157        11.6597
          55        51.1737        12.0136
        55.1        50.3962        12.6189
        55.2        50.0935        13.1245
        55.3        50.0276        12.9117
        55.4        49.9101        11.6223
        55.5         49.496        10.0068
        55.6        49.1442        9.68308
        55.7        48.7673        10.3205
        55.8        48.5749        10.5086
        55.9        48.9381         9.8677
          56        48.8061        9.26352
        56.1        48.4703        9.42296
        56.2        47.9791         9.2811
        56.3         47.786        8.33339
        56.4        47.4547        7.49102
        56.5        46.2091        7.94973
        56.6        44.8561        8.85758
        56.7        44.1726        8.83291
        56.8        44.2003        8.05109
        56.9        44.5086        7.18239
          57        44.0257        6.63521
        57.1         43.602        7.46655
        57.2        43.4972        8.57115
        57.3        43.4239        9.41031
        57.4         42.892        9.95807
        57.5        42.7975        9.63016
        57.6        42.8939        8.18898
        57.7        42.4338        7.20512
        57.8        41.8626        7.99051
        57.9        41.0596        8.02208
          58        40.6885        6.71078
        58.1        40.6762        6.51482
        58.2        41.2226        7.84159
        58.3        42.1462        9.32501
        58.4        42.6766        9.49621
        58.5        41.4539        9.42103
        58.6        39.6194        8.82187
        58.7        38.1633        8.42745
        58.8        37.8141        8.58884
        58.9         38.895        8.58566
          59        39.4985        9.12421
        59.1        39.2658        10.3002
        59.2         38.327        10.7682
        59.3        38.0027         11.352
        59.4        38.0282        11.8052
        59.5         37.614        11.8788
        59.6         36.416        11.5705
        59.7        35.4552        11.7407
        59.8        35.5142         12.392
        59.9        35.3524        11.9123
          60        34.4096        11.6304
        60.1        34.2932        11.6346
        60.2        35.1198        12.0629
        60.3        35.6009        12.7859
        60.4        35.9212        13.8807
        60.5        36.3239        14.5414
        60.6        36.5177        14.6871
        60.7        36.6706        14.5556
        60.8        36.6498         14.247
        60.9        36.8073        14.6139
          61        36.3124        16.3107
        61.1        35.7441        16.9786
        61.2        35.0453        16.7269
        61.3         34.212        17.0806
        61.4        33.7343        17.2751
        61.5        33.2823        17.4595
        61.6        32.4392        17.7933
        61.7        30.9909        18.4242
        61.8          30.41        18.7721
        61.9        30.8467        19.1637
          62        31.8273        19.5693
        62.1        33.3355         20.692
        62.2        33.3478        20.7956
        62.3        32.8482        20.5604
        62.4        32.5995          20.51
        62.5        33.8069        20.8652
        62.6        34.9924        20.7245
        62.7         36.563        20.7584
        62.8        36.9201        20.9388
        62.9        36.7714        20.6591
          63        36.3962        21.0378
        63.1        35.6446        21.1382
        63.2        34.6821        20.6178
        63.3         34.236        19.3397
        63.4        35.3857        18.2056
        63.5        37.5333        18.0069
        63.6        38.7087        17.9613
        63.7        39.2686        17.7431
        63.8        39.1039        17.5804
        63.9        38.9962          17.24
          64        40.0056        17.0191
        64.1        42.2191        16.7651
        64.2        44.0555        15.8884
        64.3        45.2002        15.3321
        64.4        45.5644        15.0009
        64.5        44.4477        14.4508
        64.6        43.7988        13.8383
        64.7        42.9561        12.8294
        64.8        42.8122        11.5225
        64.9         42.857        10.7241
          65        44.3247        10.3722
        65.1        47.0474         10.308
        65.2        48.6645        10.8614
        65.3        48.7043        10.2298
        65.4        47.4179        8.98334
        65.5        46.5964        8.11943
        65.6        46.5682         7.9971
        65.7        47.8319        7.89346
        65.8        48.4438        8.67683
        65.9        50.5809        9.54967
          66        51.4834        8.32421
        66.1        50.2872        6.45572
        66.2        49.2611        5.82053
        66.3        49.6352        5.66739
        66.4         50.265        6.36912
        66.5        50.9934        6.71528
        66.6        51.4085        6.97934
        66.7        51.3053        6.89121
        66.8        51.4537        6.57332
        66.9        51.1578        6.59135
          67        51.6575        7.05385
        67.1        52.4184        8.22045
        67.2        52.9968        9.19861
        67.3        53.2996        9.64712
        67.4        53.8698        10.6595
        67.5        54.4536        11.4013
        67.6        54.2581        11.1553
        67.7        53.3289        10.7814
        67.8        53.6583        10.1264
        67.9        53.7111        10.1118
          68        54.1871        10.4257
        68.1        53.5779        10.4662
        68.2         53.161        10.0928
        68.3        53.7916        10.7089
        68.4         54.231        11.4647
        68.5        54.1969        12.2738
        68.6        53.5278        13.9103
        68.7        53.2021        15.3689
        68.8        54.2346        15.1306
        68.9        55.7852        13.7775
          69        55.9609        13.1716
        69.1        55.9107        13.0155
        69.2        55.3798        13.7213
        69.3        55.5359         14.246
        69.4        55.4423        15.4531
        69.5        55.7742        16.0482
        69.6        56.0246        15.6159
        69.7        55.7327        14.5122
        69.8        55.7294        13.7614
        69.9        55.8652         14.232
          70        56.0763        16.4449
        70.1        55.6837        18.3852
        70.2        55.1695        18.5737
        70.3        53.5966        17.5669
        70.4        53.4757        17.4146
        70.5        53.9822         17.823
        70.6         54.914        18.3626
        70.7         55.924        19.1078
        70.8        56.8392        18.8488
        70.9        58.0455        18.9305
          71        58.7216        19.3133
        71.1         59.001        19.7628
        71.2         59.122        19.0018
        71.3        59.4957         18.453
        71.4        59.7581        18.9397
        71.5        59.7929        18.7294
        71.6        59.6139        18.4108
        71.7        59.3814        18.2894
        71.8        58.9679        18.4033
        71.9        58.6244        17.8966
          72        57.8859        17.6863
        72.1        56.6429        17.2915
        72.2        56.4786        17.0786
        72.3        56.9334        17.1269
        72.4        56.9662          17.71
        72.5        56.7503        17.7382
        72.6        56.2209         18.081
        72.7        55.2521        18.1485
        72.8        54.0096        18.0692
        72.9        53.1572        18.4946
          73        52.8503        18.5017
        73.1        52.2672        18.4566
        73.2        52.4167        18.4543
        73.3        52.7776        19.0059
        73.4        52.4412        19.9275
        73.5          51.24        20.6347
        73.6         50.298          21.66
        73.7        49.8145        22.3566
        73.8        50.5982        23.0212
        73.9        52.6815        23.9968
          74        53.8846        24.3028
        74.1        52.9342        24.5923
        74.2        52.0807        25.1691
        74.3        52.8353        25.7351
        74.4        52.5343        25.0928
        74.5        52.0352        24.6187
        74.6        52.0801        23.7744
        74.7        51.6316        22.4546
        74.8        50.6118        22.1262
        74.9        49.5949        22.6963
          75        48.9628        23.2321
        75.1        49.1076        24.1811
        75.2        48.8325        25.1055
        75.3        48.2258        26.5489
        75.4        47.0828        26.8252
        75.5        47.3024        26.8139
        75.6        48.0626        26.9212
        75.7        48.5643        27.4809
        75.8        48.5364        28.3772
        75.9        48.2357        28.8015
          76        47.0455        28.8078
        76.1        46.2803        28.3978
        76.2        46.1793        29.0717
        76.3        46.1014        30.2615
        76.4        45.9644        31.4008
        76.5        45.7734        32.1583
        76.6        45.3669        32.1733
        76.7        44.4311        32.7083
        76.8        44.4006        33.5398
        76.9         45.034        34.2885
          77        45.4206        33.0845
        77.1        45.2294        31.2581
        77.2        44.2984        30.4254
        77.3        42.9373        30.9185
        77.4        41.8726        32.1688
        77.5        41.2828        32.9622
        77.6        41.4043        32.9126
        77.7        42.6329        32.1358
        77.8        43.1662        32.1571
        77.9        42.2293        33.2359
          78        41.3237        34.5777
        78.1        40.4262        35.8541
        78.2        40.4719         36.556
        78.3        40.2858         37.587
        78.4        39.2578        37.8403
        78.5        37.2433         36.874
        78.6        35.6524        35.1533
        78.7        35.3362        33.3058
        78.8        35.4272        32.8673
        78.9        36.6337         34.725
          79        37.4486        36.3188
        79.1        38.3117        37.0659
        79.2        37.2879        36.4183
        79.3         34.878        35.7094
        79.4        34.3989        35.1828
        79.5        34.9092        34.8125
        79.6        34.8635        35.1925
        79.7         34.312        35.4317
        79.8         33.741        35.7072
        79.9        32.6519        35.4464
          80        31.6662        34.4362
        80.1        31.5938        33.3451
        80.2        31.9569        33.1231
        80.3        33.3619        33.3027
        80.4        33.9389        33.7091
        80.5        34.4446        33.1463
        80.6        34.6896        31.9543
        80.7        34.7523        30.4879
        80.8        34.8662        29.8662
        80.9        34.9704        29.2658
          81         35.349         29.299
        81.1        36.2832        28.7276
        81.2        36.3833        27.1403
        81.3        35.8449        25.8126
        81.4        35.8316        25.6923
        81.5        36.5503        25.3212
        81.6        37.3784        25.0147
        81.7           37.8          24.88
        81.8        37.8934        24.8813
        81.9        38.7946         24.896
          82        39.0081         24.984
        82.1        39.5744        25.3881
        82.2        40.1946        25.4296
        82.3        40.5181        25.4325
        82.4        40.5282        24.8767
        82.5        40.5958         24.284
        82.6        40.3651        24.2416
        82.7        40.6003        24.4169
        82.8        40.9068        24.3828
        82.9        41.3847        24.4975
          83        41.2649        24.5992
        83.1        40.1418        24.8381
        83.2        39.4054        24.6239
        83.3        38.7316        23.9196
        83.4        39.2337        23.6049
        83.5        39.3384        23.3821
        83.6        40.4248         23.277
        83.7        41.5258        22.7087
        83.8        42.6035        21.9042
        83.9        42.5233        22.2349
          84        42.3091        23.2081
        84.1        42.5693        22.8612
        84.2        43.9098         22.085
        84.3        44.9356        21.4753
        84.4        45.3652        20.8847
        84.5        45.8934         20.795
        84.6        46.2658        20.7244
        84.7         46.351        20.1979
        84.8        46.5349        19.4964
        84.9        46.7596        19.4408
          85        46.8951        19.2835
        85.1         47.394         18.852
        85.2        47.5081        17.8893
        85.3        45.7357        17.4072
        85.4        44.7534        17.2459
        85.5        44.2314        17.0025
        85.6        44.8617        17.3469
        85.7        46.4537        18.2752
        85.8        48.9826        18.8679
        85.9        51.2188        18.5836
          86        51.7618        18.6274
        86.1        50.9712        18.8724
        86.2        50.3901        19.2563
        86.3        50.8939        20.4299
        86.4        52.2615        21.1238
        86.5        53.7999        22.5666
        86.6        54.5992        23.6805
        86.7        54.6172        23.1844
        86.8        54.3503        22.8435
        86.9        53.2924        22.5285
          87        53.3747        22.1673
        87.1        53.6458        22.6716
        87.2        53.8513        23.6907
        87.3        55.1698        23.8102
        87.4        57.0811        24.2679
        87.5        57.8426         24.776
        87.6        57.6603        25.4378
        87.7        57.7973        26.6965
        87.8        57.6741        28.1388
        87.9        57.7922         29.758
          88        57.9786        30.2823
        88.1        58.1368        29.9359
        88.2        57.7431         29.399
        88.3        57.3999        28.5677
        88.4        56.8218        28.6369
        88.5        56.1994        29.4946
        88.6        55.8943        30.4435
        88.7         56.187        31.5496
        88.8        56.0136        31.3116
        88.9        56.3957         30.557
          89        55.7493         29.818
        89.1        54.4026        29.5445
        89.2         52.674         29.914
        89.3        52.0049        30.1472
        89.4        52.2485        31.0262
        89.5        52.9208        31.6915
        89.6        53.0575        31.1833
        89.7        52.7662        29.7993
        89.8        51.3727        29.0769
        89.9        49.3375        29.3694
          90        47.9751        29.1637
        90.1        48.2904        28.3414
        90.2        48.7247        28.2066
        90.3        49.0128        28.2136
        90.4        49.2887        28.4223
        90.5        48.5512        29.1596
        90.6        46.6827         28.008
        90.7        45.5399        26.6332
        90.8        45.4315        25.3695
        90.9        45.4957        25.8359
          91        46.1482        26.7908
        91.1        46.6938        27.7823
        91.2        46.3943        28.4357
        91.3        45.7899        29.0476
        91.4        44.7426        28.9439
        91.5        44.2133        28.5828
        91.6        44.8006        28.7239
        91.7        45.8578        28.0192
        91.8        46.3099        27.0325
        91.9         46.224        26.6692
          92        45.8882        26.1995
        92.1        46.2951        26.8715
        92.2        46.5601        27.0361
        92.3        46.5415        26.7357
        92.4        46.2984        26.1941
        92.5        46.3509         25.629
        92.6        46.3121        25.9994
        92.7        47.0258        25.6933
        92.8        48.0649        25.9892
        92.9        48.4255        26.7782
          93         48.707        27.2418
        93.1        48.6876        28.7357
        93.2        48.3258        28.9679
        93.3        47.9227        28.3724
        93.4        47.9042        27.9618
        93.5        48.7204        28.4873
        93.6        49.2872        29.3834
        93.7        48.3098        29.8165
        93.8        46.9855        30.4129
        93.9        46.3475        30.8365
          94        46.7236        30.4158
        94.1        48.0145        30.9722
        94.2        48.6351        31.6551
        94.3        49.8794        32.9533
        94.4        49.2886        33.5093
        94.5        46.9751        33.5614
        94.6         45.491        33.9009
        94.7        45.5252        34.8733
        94.8         46.089        35.0325
        94.9        46.9599        34.2261
          95        47.1706        33.7481
        95.1        46.4049        34.1274
        95.2         46.702        35.3913
        95.3        47.4055        36.8775
        95.4        46.9688        38.6151
        95.5        46.4861        39.5466
        95.6        46.8507        39.2374
        95.7        48.0574        38.5398
        95.8        48.2397        37.8564
        95.9        48.5667        37.6002
          96        48.8173        38.1066
        96.1        47.9442        39.5549
        96.2        47.5721        39.6092
        96.3        48.4368        38.4298
        96.4        48.4984        37.2476
        96.5        47.3664        36.1258
        96.6         46.116         35.542
        96.7         45.834        36.3158
        96.8        46.1607        36.9613
        96.9        46.7632        36.7617
          97        46.8877        35.8802
        97.1        46.2713        35.5314
        97.2        45.2801        34.8317
        97.3        44.7976        33.5214
        97.4        44.7402        32.9948
        97.5         45.532        33.6926
        97.6        46.0948        34.5572
        97.7        45.9159        33.9933
        97.8        45.9592        33.4164
        97.9         45.723        33.0567
          98         45.144        34.3377
        98.1        45.0137        35.5261
        98.2        45.4349        36.2846
        98.3        45.7608        34.9161
        98.4        47.0187        34.0372
        98.5         47.645        32.9521
        98.6        46.5898         32.503
        98.7        45.6898        32.2222
        98.8        44.8122        32.9873
        98.9        45.6237        33.6725
          99        47.4022        33.9099
        99.1        48.7526        34.3813
        99.2         49.091        34.8268
        99.3        48.8872        34.5903
        99.4        48.8778        34.3922
        99.5        48.0544        34.8797
        99.6        47.2169        35.8917
        99.7         47.051        37.0384
        99.8        47.5782        37.6536
        99.9        48.2306        37.3515
         100        48.7216         37.072
       100.1        47.8331        36.8441
       100.2        47.4056        37.5103
       100.3        47.8532        37.7133
       100.4        47.2952        37.2196
       100.5         46.441        36.2851
       100.6        46.3284        34.8978
       100.7        45.2295        33.9823
       100.8        45.3605        34.1351
       100.9        46.0517        34.2635
         101        46.8704        33.5232
       101.1        47.4422        32.9515
       101.2        47.2641        32.8271
       101.3        47.7753        33.7862
       101.4        49.2968        34.0216
       101.5        50.9197        34.0488
       101.6         51.102        33.8879
       101.7        50.7726        32.3367
       101.8        50.7745        31.5467
       101.9         50.875        31.4961
         102        51.2358        30.9661
       102.1         51.689        29.9453
       102.2        51.6308        29.7473
       102.3        51.0123        29.7784
       102.4        51.0841        29.9712
       102.5        50.8863        30.2648
       102.6        50.6159        30.6065
       102.7        51.3813        31.2284
       102.8        52.1826        31.5353
       102.9        52.1635        30.5603
         103        51.5167        29.8837
       103.1        49.5604         30.081
       103.2        47.9392        30.4544
       103.3        47.3366        30.3983
       103.4        48.1766        29.7352
       103.5        49.0505        30.1465
       103.6        49.5593         30.471
       103.7        49.8474        30.2086
       103.8        50.0878        30.3609
       103.9        51.0577         30.665
         104        52.6245        30.7667
       104.1        53.9356        29.7441
       104.2        54.7598        29.0396
       104.3        55.2311        27.7499
       104.4        55.1266        27.4052
       104.5        54.5828        28.2628
       104.6        54.2386        29.1315
       104.7        53.3193        29.8907
       104.8        53.5011        29.3505
       104.9        54.2606         27.821
         105        55.1658        26.6351
       105.1        56.2408        26.0048
       105.2        56.8342        26.4393
       105.3        56.3729        27.1167
       105.4         56.035        27.4296
       105.5        56.5188        27.7895
       105.6        57.2232        27.9488
       105.7        57.5213        27.5543
       105.8        57.5758        26.7102
       105.9         58.026        26.0218
         106        58.1027        26.2002
       106.1        58.3392        26.6158
       106.2        57.5734        27.2845
       106.3        56.7346        27.5194
       106.4        56.7382        26.4902
       106.5        56.1319        24.8817
       106.6        55.2284        23.2641
       106.7        55.6419        22.4904
       106.8        56.6068        22.9016
       106.9        57.2789        23.5358
         107        58.3377        23.4637
       107.1        58.7312        22.3783
       107.2        58.2539         21.304
       107.3        57.8639        19.8376
       107.4        56.9506        19.3927
       107.5         56.387        20.6295
       107.6        56.8534        21.5905
       107.7        57.0083        21.5716
       107.8        57.0152        21.3001
       107.9          55.92        20.1438
         108        55.3703         18.831
       108.1        56.5652        18.4161
       108.2        58.0383        18.7368
       108.3        59.0182        20.3542
       108.4        59.2875         21.811
       108.5         58.563        22.1528
       108.6        58.8005        21.8474
       108.7        57.8749        21.0584
       108.8        57.0042        20.4557
       108.9        56.1097        19.2711
         109        55.6713        18.4398
       109.1         56.917        19.2438
       109.2        57.1853        20.2722
       109.3        55.8512        20.1155
       109.4        55.1418         19.884
       109.5        54.5771        20.2702
       109.6        54.1293        20.8555
       109.7        54.7114        21.1673
       109.8        54.0505        21.2151
       109.9        52.1633        21.7961
         110        51.4059        22.9046
       110.1        52.7965        24.6479
       110.2        53.1105        24.9161
       110.3        52.2828        25.1108
       110.4        51.0651        26.6581
       110.5        50.2081        27.8221
       110.6        50.4752        28.5854
       110.7        51.0046        29.2547
       110.8         50.413        28.9482
       110.9        49.3228        29.0219
         111        48.9031        29.5918
       111.1        47.8997        30.3006
       111.2        46.5805        30.6961
       111.3        45.6253        30.9517
       111.4        45.2035        30.7857
       111.5        44.7003        30.2758
       111.6        43.5956        30.3175
       111.7        43.0498          30.01
       111.8        43.2293        29.8541
       111.9        44.1511        30.0073
         112        44.2947        30.0962
       112.1        42.7459        30.5484
       112.2        40.9385         31.401
       112.3         39.795        33.0381
       112.4        39.7097        33.5633
       112.5         40.062        33.3019
       112.6        40.1555        33.1553
       112.7        39.3177        34.0787
       112.8        37.6134        35.1347
       112.9         36.032        35.8648
         113        34.9772        35.2465
       113.1        33.8237        33.1982
       113.2        33.3276        32.6328
       113.3        33.4302        31.9031
       113.4        33.5861         31.564
       113.5        34.0848        31.8154
       113.6        33.9701        31.9323
       113.7        32.9569        31.4676
       113.8        31.8086        31.2752
       113.9        30.2187        31.6078
         114        29.2013        32.2311
       114.1        28.2763        32.3351
       114.2        28.2113        32.3553
       114.3         28.596        31.9814
       114.4        28.6729        32.1484
       114.5        29.5321        31.9492
       114.6         29.484        31.6416
       114.7        28.6518        30.4551
       114.8        28.5293        29.7801
       114.9        29.7019        30.9177
         115        30.6013        32.8262
       115.1        30.7097        34.2263
       115.2        30.5728        35.0064
       115.3        30.2141         34.881
       115.4        30.5871        34.5175
       115.5        31.1346         33.499
       115.6        31.7844        32.9578
       115.7        32.5131        32.7883
       115.8         33.208        33.5232
       115.9        34.3182        34.5802
         116        35.2411        35.3415
       116.1        35.6915        35.2692
       116.2        34.9384        34.6063
       116.3        34.0308        33.6903
       116.4        33.5462        33.2491
       116.5        32.8564        33.8468
       116.6        32.2973        33.5088
       116.7        31.3472        32.8007
       116.8        30.6949        32.9501
       116.9        29.2367        31.5722
         117          28.29        30.9171
       117.1        29.0409        30.9044
       117.2        30.0855        31.5262
       117.3        30.7796        32.2805
       117.4        30.3303        32.0608
       117.5        29.8853        31.6538
       117.6        29.9042        30.5997
       117.7        30.5376        31.0167
       117.8        30.3772        30.8562
       117.9        29.5343        30.6881
         118        29.2147        31.2533
       118.1        29.4676        32.1827
       118.2        30.0003        32.3484
       118.3        30.6891        31.7107
       118.4        30.6038         30.689
       118.5        29.7376        30.2786
       118.6        29.2918        30.9132
       118.7        30.0954        32.1534
       118.8        31.3959        32.6836
       118.9         33.272        32.9503
         119        34.1489        32.7733
       119.1        34.8453        33.5624
       119.2        34.3988        33.9134
       119.3        33.7974        34.4975
       119.4        33.6916        35.2669
       119.5        34.8149        35.9198
       119.6        35.5028        36.3937
       119.7        35.8869        36.4133
       119.8        36.0477        36.0877
       119.9        35.6465         35.809
         120        35.9429        35.0565
       120.1        35.6899        33.3143
       120.2        36.0642        32.4615
       120.3        37.4152        32.2388
       120.4        38.0052        32.7987
       120.5        37.8926        33.2951
       120.6        37.4385        32.6859
       120.7        36.8176        32.5392
       120.8        36.2715         32.345
       120.9        37.2876        31.8384
         121        38.3076        31.5252
       121.1        38.5137        31.4723
       121.2        38.6493        30.8045
       121.3        38.3062        30.0214
       121.4        38.2183         29.867
       121.5        38.6879          30.52
       121.6        40.0641        31.0088
       121.7        41.3609        30.8216
       121.8        42.2265        29.7686
       121.9        42.1989        28.2455
         122        41.8612        27.1497
       122.1        41.7786        27.2904
       122.2        41.1788        27.4572
       122.3        40.1469        27.8057
       122.4        39.8473        27.8874
       122.5        39.9064        27.2293
       122.6        39.1247        26.9835
       122.7        37.9746        26.5513
       122.8        37.3085        25.7236
       122.9        37.2675        25.3544
         123        37.2801        25.1863
       123.1        37.2224        24.9876
       123.2        37.8643         24.657
       123.3        38.2689        24.7862
       123.4        38.1074        24.7799
       123.5        37.8682        24.2085
       123.6        38.1222        23.8196
       123.7        38.2241        24.2239
       123.8        37.6901        25.0465
       123.9        37.0392        25.0491
         124        36.8054        24.4326
       124.1         36.968        24.3594
       124.2        37.0431         25.043
       124.3        37.3171         25.213
       124.4        37.9334        25.7539
       124.5        38.1353        26.4505
       124.6        37.5793        26.3285
       124.7        36.9821        26.5613
       124.8        37.0423         27.167
       124.9        37.2817        27.0935
         125        37.3964        26.1294
       125.1        38.2993         24.595
       125.2        39.7359        24.5532
       125.3        40.1354        26.4655
       125.4        40.5555        27.4458
       125.5          41.04        27.3535
       125.6        42.1024        26.4132
       125.7          43.32        25.3102
       125.8          44.26        25.1829
       125.9        45.1482        26.2608
         126        45.5181        27.6297
       126.1        45.9114        28.5957
       126.2        45.8542        28.3723
       126.3        46.1217         28.141
       126.4        46.5871        28.8745
       126.5        47.3065        28.9924
       126.6         47.676        28.9449
       126.7        47.9997        28.5168
       126.8        48.2863        27.8215
       126.9         47.973        26.6654
         127        47.6579        26.1578
       127.1        48.3527        26.0136
       127.2        48.7396        26.6696
       127.3        49.0094        27.6669
       127.4        49.4949        27.9472
       127.5        50.9365        27.5663
       127.6        52.1329        27.0176
       127.7        52.8172        27.7539
       127.8        53.4627        27.9475
       127.9        53.5829        27.0587
         128        52.6712        27.7143
       128.1        51.8913        28.0501
       128.2        51.5954        28.0773
       128.3        51.1874         27.742
       128.4        51.5755        27.0871
       128.5        52.0041        27.7315
       128.6        52.2278        28.2632
       128.7        52.3584        28.1324
       128.8        52.0815         28.399
       128.9        52.0618        28.4024
         129        51.8137        28.8099
       129.1        51.9213        29.6879
       129.2        52.6213        30.2396
       129.3         53.337        29.4738
       129.4        53.2418        28.5355
       129.5        52.5944        27.8799
       129.6        51.5771        27.6157
       129.7        50.8924        28.1943
       129.8        51.1231        27.8845
       129.9        51.5475        27.0371
         130        51.8523        26.7616
       130.1        51.2418        27.1579
       130.2        50.0901        28.1338
       130.3        48.8709        28.0763
       130.4        48.5302        27.8055
       130.5        48.5496        27.7669
       130.6        49.3121        27.1239
       130.7        49.5382        26.5874
       130.8        49.2831        26.4359
       130.9        48.3613        26.5348
         131        48.3769        26.0224
       131.1        49.5338        24.9546
       131.2        50.9579        23.1956
       131.3         51.627        22.1349
       131.4        52.0015           22.9
       131.5        51.2187        23.9701
       131.6        50.4857        24.5977
       131.7        50.2752        25.4443
       131.8        50.3465        25.7319
       131.9         51.644        26.0826
         132        53.1096        25.8225
       132.1         53.628        25.2478
       132.2        53.2947        24.1952
       132.3        53.3729        23.3701
       132.4        54.3425        23.0319
       132.5        56.6945        22.6756
       132.6        57.9179        23.3435
       132.7        58.0663        22.9978
       132.8        57.5707        21.7859
       132.9        56.4253        20.5274
         133        55.8913        20.1235
       133.1        54.7471        20.1234
       133.2        54.7268        19.7019
       133.3          55.66        19.6877
       133.4        56.8609        20.1016
       133.5         57.407        21.5085
       133.6         56.508        21.8379
       133.7        55.2059        21.8053
       133.8        54.6566        21.9092
       133.9        55.9111        22.7112
         134        57.8321        23.2006
       134.1        59.9943        25.1423
       134.2        61.4101        26.0622
       134.3        62.3349        25.4459
       134.4        62.9239        24.2327
       134.5        64.1932        23.0555
       134.6         64.906        21.7355
       134.7         66.002        20.9417
       134.8        66.7496        21.1947
       134.9        67.4019        21.6828
         135        67.2186        22.6562
       135.1         67.041         23.144
       135.2        65.7496        22.0918
       135.3        64.6248        20.6571
       135.4        64.9635        19.3591
       135.5        65.4144        18.8331
       135.6        65.9799        18.9686
       135.7        65.9996        19.7259
       135.8        66.3129        20.1146
       135.9         66.023        19.7313
         136        65.8738        19.3777
       136.1        66.9009        19.1019
       136.2        69.0188        19.1035
       136.3        70.5296        20.0566
       136.4         70.767          20.62
       136.5          70.39        20.2238
       136.6        69.9279        19.6624
       136.7        69.5293        18.4155
       136.8        70.0707        17.8487
       136.9        71.0827        18.4497
         137        72.7109        18.0878
       137.1        74.0716        17.2087
       137.2        74.4192        17.0428
       137.3        74.1378         17.903
       137.4        73.9764        18.6849
       137.5        73.3079        19.1979
       137.6        73.1001        19.0037
       137.7        73.1682        17.9249
       137.8        73.7354        17.5775
       137.9        74.3643        17.5905
         138        75.1563        17.8831
       138.1        76.0483         17.517
       138.2         76.102        16.9313
       138.3        75.8192        16.1971
       138.4        75.8853        16.3307
       138.5        75.6027        17.0812
       138.6        76.0058        17.4005
       138.7        76.8678        16.6162
       138.8        77.1927        15.6095
       138.9        77.9343        15.4863
         139        79.1603        15.6051
       139.1        80.3766        16.4197
       139.2        80.5523         18.003
       139.3        79.8096        19.1505
       139.4        79.0259         18.708
       139.5        77.1246          16.54
       139.6        76.9273        15.6852
       139.7        78.0532        17.6021
       139.8        78.9847        18.9917
       139.9        79.0506        19.4395
         140        78.5349        19.7953
       140.1        78.4884         19.778
       140.2        78.6317         19.708
       140.3        78.2812        18.9237
       140.4        78.9743        18.2937
       140.5        79.1427        17.9144
       140.6        78.9966        17.0713
       140.7        77.4387        16.8322
       140.8        76.2351        16.9924
       140.9        76.1263        17.0655
         141        75.9718        16.8764
       141.1        75.6897        16.1401
       141.2        75.0057         16.949
       141.3         74.193        17.7115
       141.4        73.7707        17.6675
       141.5        75.0479         16.918
       141.6        75.7646        16.3411
       141.7        75.3148        15.8909
       141.8        74.2833        15.5995
       141.9        73.9009        14.9726
         142        73.2089         14.704
       142.1         72.353        14.2602
       142.2         72.088        14.3175
       142.3        72.7152        14.6706
       142.4        73.0057        14.9824
       142.5         73.315        15.2005
       142.6         74.234        15.7339
       142.7        74.9511        16.6753
       142.8        75.5759        17.7249
       142.9        74.9823        18.2867
         143        74.3682        17.8095
       143.1        74.8725        17.6109
       143.2        75.3555        17.9237
       143.3        75.8567        18.1694
       143.4        76.4518        17.4973
       143.5        76.5823        16.2834
       143.6        76.7799         15.682
       143.7         76.977        15.6564
       143.8        76.5521        16.7913
       143.9        76.6666        18.7941
         144        76.7204        19.7386
       144.1        76.7126        19.4344
       144.2        76.4377        18.8653
       144.3        75.1631        19.7268
       144.4        74.4766        21.2538
       144.5        73.3731        23.2739
       144.6        73.0908        25.1313
       144.7        73.4781        26.7775
       144.8          73.26        26.9852
       144.9        73.3932        26.7414
         145        73.3036        27.0302
       145.1        72.8921        28.1755
       145.2        72.5593        28.7346
       145.3        72.8241        29.5334
       145.4        73.5148        30.1655
       145.5        74.4043         30.399
       145.6        73.9882        29.8005
       145.7        72.4025        29.4912
       145.8        72.1297         30.393
       145.9        72.2029        30.7392
         146        72.3246        31.0805
       146.1        72.0761        30.6914
       146.2        71.8785        29.5121
       146.3        71.7432         28.586
       146.4         71.278        28.2236
       146.5         70.856        29.2553
       146.6        70.8245        29.2624
       146.7        71.2068        29.4145
       146.8        70.6579        29.2769
       146.9         69.954        29.0662
         147        69.3767        29.0725
       147.1        70.0725        28.1489
       147.2        71.0148        27.3372
       147.3        70.9982        26.3831
       147.4        70.5131        26.2213
       147.5        69.3284        27.0058
       147.6        68.2304        27.2367
       147.7        68.5453        26.9809
       147.8        70.4553        26.5663
       147.9        71.7545        26.6708
         148        72.2732        27.2181
       148.1        71.7934        27.4386
       148.2        71.3793        28.0686
       148.3        71.0676        29.4735
       148.4        70.8067         29.033
       148.5        70.6867        27.9187
       148.6        70.8757        27.2762
       148.7        70.8049        26.8594
       148.8        71.1141        26.1125
       148.9        72.1673        24.2612
         149        72.7797        23.6047
       149.1         73.936        23.8987
       149.2        74.3981        24.2881
       149.3        73.6047        23.4254
       149.4          73.06        21.8303
       149.5        72.6765        20.9335
       149.6        72.8689         21.119
       149.7        73.6805        22.1129
       149.8        73.8116        23.1495
       149.9        73.7277        23.1754
         150         74.371         23.028
       150.1        75.2065        23.2706
       150.2        76.5212        22.8492
       150.3        78.0705        22.1831
       150.4        77.8581        21.9174
       150.5        76.7216         21.848
       150.6        75.7292        21.1728
       150.7        75.1268        20.9949
       150.8        75.4008        20.7135
       150.9         75.849        19.3114
         151        75.9533        17.5305
       151.1        76.0649        16.4678
       151.2        75.8359        16.2302
       151.3        74.5821        16.0155
       151.4        74.3097        16.4582
       151.5        74.9096        16.0691
       151.6        74.8294        14.9778
       151.7        74.6485         13.333
       151.8        74.8249        13.2072
       151.9        75.1255        13.9276
         152         74.862         14.967
       152.1        74.0348        16.6821
       152.2        73.1511        17.3242
       152.3        72.5656        16.8232
       152.4        71.7713        16.6015
       152.5        71.3362        16.1641
       152.6        71.2694        16.0439
       152.7        71.7752        16.1592
       152.8         72.585        16.9618
       152.9        72.6854        17.1789
         153        73.0913        17.1068
       153.1        73.0473        16.7792
       153.2        73.0025        17.1303
       153.3         73.338        18.6521
       153.4        73.7768        18.8656
       153.5         73.579          17.85
       153.6        73.6609        17.1591
       153.7        73.0915        16.4595
       153.8        72.2892        15.8831
       153.9        71.3575        15.2532
         154        70.8219        15.0148
       154.1         70.547        14.7917
       154.2        71.0006        14.6494
       154.3        72.2211        14.3886
       154.4        72.7418        14.9544
       154.5        72.5884        15.9436
       154.6        72.0849        16.0524
       154.7        70.5003        15.2946
       154.8        69.5509        14.3095
       154.9         69.262        12.7067
         155        70.0576         12.546
       155.1        70.9372        12.6933
       155.2        70.8221        13.3032
       155.3        70.4144        14.2736
       155.4        69.5689        14.3606
       155.5        68.7133        13.7373
       155.6        68.6574        12.9313
       155.7        69.4854        11.9219
       155.8        69.8093        11.7783
       155.9        70.3255        12.1952
         156        70.9406        12.2787
       156.1        71.2948        12.1627
       156.2        71.0325        12.1903
       156.3        70.4326        12.7171
       156.4        70.1853         12.996
       156.5        70.1886        13.3229
       156.6        70.7274        13.3841
       156.7        71.3888        12.1833
       156.8        71.2004        11.7846
       156.9        70.7239        12.4832
         157        70.4968        13.6283
       157.1        69.7059        13.3546
       157.2        70.2018        12.9444
       157.3        72.8479        13.0687
       157.4        73.8603        14.2438
       157.5        73.0743        15.0612
       157.6        72.2012        15.3997
       157.7        72.1269        14.5503
       157.8        72.4749        13.9047
       157.9        73.1687        13.7954
         158        73.0262          13.59
       158.1        72.9804        14.2245
       158.2        73.8558         15.097
       158.3        74.3489        15.4689
       158.4        74.5506        15.0456
       158.5        74.0857        14.8961
       158.6        73.8637        14.5503
       158.7        74.1314        14.5943
       158.8        74.1358         14.839
       158.9        74.4081        15.3818
         159        74.8226        15.2479
       159.1        75.3926        14.8754
       159.2        75.6436        14.5442
       159.3        74.5681        14.8891
       159.4        72.9465        15.7964
       159.5        72.3863         16.839
       159.6        72.3698        18.1181
       159.7        72.7474         19.239
       159.8        73.9162        19.0775
       159.9        75.4654        18.3888
         160        76.0069        17.8773
       160.1         74.793        17.5108
       160.2        72.8999        17.1732
       160.3        71.7924        17.8548
       160.4        71.6616        17.8922
       160.5        72.9074         17.365
       160.6          73.54        16.5183
       160.7        74.3877        15.8424
       160.8        74.4299        16.0954
       160.9        74.1086        16.3847
         161        73.3548        16.7898
       161.1        71.8854        17.4415
       161.2        70.8527        17.5305
       161.3        70.2089        18.1935
       161.4        70.2826        18.2724
       161.5        69.9679        18.4477
       161.6        68.8066        19.1583
       161.7        66.5073         19.899
       161.8        65.1242        20.0188
       161.9        65.7097        19.4753
         162        66.8016        18.3673
       162.1        68.6986        18.7093
       162.2        69.4643        19.7862
       162.3        69.0747         21.778
       162.4        67.9316        22.1955
       162.5        66.5935        21.8251
       162.6        67.2528        21.2093
       162.7        68.1613        19.8712
       162.8        69.1693         19.153
       162.9         69.142        18.9488
         163        67.8117        18.7572
       163.1        66.7832        18.3367
       163.2        66.9099        18.0997
       163.3        66.7969        17.7299
       163.4        66.6453        16.6989
       163.5        66.2711        15.8325
       163.6        66.1573        15.2789
       163.7         65.188         15.389
       163.8        63.8869        15.5413
       163.9        63.1065        15.4184
         164        62.5049        14.3968
       164.1        61.5785         13.085
       164.2        60.6183        13.2022
       164.3        59.7041        14.5597
       164.4         59.202        15.2844
       164.5        59.9346        14.8249
       164.6        61.6396        13.6133
       164.7        62.5261        12.1586
       164.8        62.6103        11.8513
       164.9        62.1022        13.9148
         165        62.3464         16.255
       165.1        63.8011        17.0091
       165.2        64.9503        16.4786
       165.3        65.0837        15.0313
       165.4        64.7017        14.0852
       165.5        63.8035        14.1172
       165.6        63.2585        14.9334
       165.7        64.4573        16.2653
       165.8        65.6734        17.0484
       165.9        66.7935        16.6166
         166        67.5904        15.1365
       166.1           67.9         13.912
       166.2        68.5557        13.5691
       166.3        69.3095        13.0574
       166.4        70.1401        13.2307
       166.5        70.7359        13.8219
       166.6        70.8068        13.0204
       166.7        71.1775        10.5854
       166.8         72.243        9.11412
       166.9         73.229        9.83811
         167        73.3968        11.5934
       167.1        73.2637        12.4569
       167.2        72.6846        11.1428
       167.3        73.7945        9.76816
       167.4        74.4919        8.87304
       167.5        74.3499        9.26467
       167.6        73.5905        9.77594
       167.7        72.1561        9.87703
       167.8        71.5882        9.74279
       167.9        72.1122        8.90018
         168        72.5829        8.08253
       168.1        71.9485        8.10932
       168.2        70.4304        8.96073
       168.3        69.1664        10.0999
       168.4        68.6757        11.3131
       168.5        67.8145        12.6595
       168.6        66.9558        12.3304
       168.7        66.6787        11.7661
       168.8        66.2378        12.4845
       168.9           66.5        14.0262
         169         66.375        14.4298
       169.1        66.3089        13.1421
       169.2        66.0869        12.5426
       169.3        66.6376        11.8577
       169.4        67.1421        12.0563
       169.5        67.7553        12.5967
       169.6        68.4564        13.4651
       169.7         70.152        13.7732
       169.8         70.958        13.4174
       169.9        70.4592        13.3291
         170        70.4067        13.9709
       170.1        70.2001        14.4283
       170.2        70.7978        14.5765
       170.3        72.0034         13.467
       170.4        73.5057        12.6273
       170.5        74.2392         12.653
       170.6        72.9027        13.2635
       170.7        70.6002        13.9662
       170.8        69.5536        14.5989
       170.9        69.4095        14.8697
         171        69.6897        15.5139
       171.1        71.2808        16.2278
       171.2        72.6951         16.304
       171.3        74.1949        16.0593
       171.4        74.1734        15.9726
       171.5        73.1471        15.4737
       171.6        72.5289        14.5098
       171.7        72.0777        13.5124
       171.8        72.6811        12.6571
       171.9        74.1559        12.1356
         172        75.3074        12.5754
       172.1        76.3313        14.4513
       172.2        76.7395        15.6183
       172.3        76.8014        15.5567
       172.4        76.2375        15.1649
       172.5        75.7208        14.6538
       172.6         75.977        14.0816
       172.7        75.6644        13.4984
       172.8        75.8427        13.4466
       172.9        75.7485        14.5326
         173        75.5538        15.3449
       173.1        73.9684        15.6474
       173.2        72.8252        15.6089
       173.3        72.3203        15.6565
       173.4        73.1839        15.0123
       173.5        74.5065        15.8673
       173.6        75.1268        16.8096
       173.7        76.0854         16.767
       173.8        76.5206        16.3386
       173.9        76.1295        15.3402
         174        75.7053        14.0365
       174.1        76.1602        12.5315
       174.2        76.7906        11.7422
       174.3        77.3618        11.4929
       174.4        77.8237        10.8727
       174.5        77.3668        9.97939
       174.6        76.8762        9.30099
       174.7        76.9522        9.19377
       174.8        77.6022        9.34161
       174.9        77.8284        10.0907
         175        78.3527        11.3951
       175.1        78.5337        11.3593
       175.2        79.6088        11.1911
       175.3        80.6704         11.246
       175.4        80.8766        10.9595
       175.5        81.3886         10.921
       175.6        80.9228        10.9673
       175.7        79.5772        11.3317
       175.8        78.5097        11.4223
       175.9        77.4762        11.0084
         176        77.8579        10.2696
       176.1        78.3574        10.5677
       176.2        78.4831        11.0837
       176.3        78.0659        12.4076
       176.4        77.4642         12.985
       176.5         77.744        12.9862
       176.6        78.3509        12.9617
       176.7        78.7768        13.6328
       176.8        79.0648        13.7159
       176.9        78.3715         12.313
         177        77.5009        11.5526
       177.1         77.598        12.0011
       177.2        78.1431        12.5148
       177.3         78.337        13.0196
       177.4        78.5925        13.2158
       177.5        78.9308        13.6842
       177.6         79.855        13.8641
       177.7        79.9251        14.4108
       177.8         79.351         15.326
       177.9        79.0903        16.2999
         178        79.4603        16.5874
       178.1         80.406        15.7388
       178.2         80.735        15.8586
       178.3        80.4924        17.3182
       178.4         80.081        18.3238
       178.5        80.1409        19.5818
       178.6        80.1272        20.1372
       178.7        79.9102          19.27
       178.8        79.5532        18.3327
       178.9         79.566        17.9175
         179         79.313        18.1037
       179.1        79.6079        18.7548
       179.2        80.2704        19.6341
       179.3        79.5432        21.3227
       179.4        78.3684         22.036
       179.5        78.0818        21.2746
       179.6        78.1364        19.5565
       179.7        77.8483          18.29
       179.8        77.5927        17.9787
       179.9        76.9974        18.4213
         180        75.6456        19.2538
       180.1        75.4119        19.6151
       180.2        76.8763        19.0521
       180.3        78.7962        17.6652
       180.4        80.4026         17.084
       180.5        80.1316        16.3523
       180.6        79.5008        15.5923
       180.7        78.2464        16.1744
       180.8        76.9749        17.1277
       180.9        76.5747        17.2939
         181        76.9872        16.8901
       181.1        77.5915        15.9164
       181.2        77.6533        15.6383
       181.3        77.2418        15.8992
       181.4        77.7881        17.1405
       181.5        78.6575        17.9447
       181.6        79.4227        18.1283
       181.7        80.0223        17.6104
       181.8         80.197        16.7366
       181.9        79.7119        15.5106
         182        78.9086        14.9086
       182.1        78.3419        14.4223
       182.2        78.9634        14.0881
       182.3        80.3738        14.2581
       182.4        80.4648        14.9053
       182.5        80.0576        15.7196
       182.6        79.2161        15.3253
       182.7        78.2818        14.3442
       182.8        78.1972        13.9636
       182.9        78.5934        13.9949
         183        78.6704        14.3588
       183.1        78.5502        14.9565
       183.2        78.3683        15.2802
       183.3        78.0092        15.6837
       183.4        77.5063        16.3848
       183.5        77.3697        16.9042
       183.6        77.2868        17.3013
       183.7        77.9593        18.1848
       183.8        78.4417        18.2617
       183.9        79.0045        18.6085
         184        78.8073        19.9971
       184.1        77.5627        20.3651
       184.2        76.1802        19.8968
       184.3        76.4003        18.8171
       184.4        77.1894        17.9677
       184.5        76.8664        18.0007
       184.6        76.4049        18.1776
       184.7        75.2427        17.9014
       184.8        74.7062         17.809
       184.9        74.8788        16.7267
         185        74.4663        15.2383
       185.1        74.1891        15.0058
       185.2        74.9256        15.7643
       185.3        76.7364         16.819
       185.4         77.461        17.3216
       185.5        77.0198        17.0535
       185.6        76.3111        15.6544
       185.7        76.7483        13.9524
       185.8        77.1874        13.3937
       185.9        76.7173        13.6244
         186         77.066        13.1532
       186.1        77.4763         12.919
       186.2        78.0687         12.544
       186.3        78.4031        12.1665
       186.4        78.2871        11.8843
       186.5        78.7521        12.1051
       186.6        80.1398        12.6268
       186.7        81.7126         13.399
       186.8        82.1497        12.6389
       186.9         80.994         11.823
         187         80.761        12.7341
       187.1        81.0922         14.096
       187.2        82.1123        15.5311
       187.3        83.7034        16.3859
       187.4        83.9851        16.4801
       187.5        84.0182        15.9188
       187.6        84.7778        15.4148
       187.7        86.3585         14.457
       187.8        88.0531        14.5413
       187.9        88.4757        15.7281
         188        87.6003        17.1008
       188.1        85.6878        17.5566
       188.2        84.4519        16.8019
       188.3        84.4567        16.0143
       188.4        85.7575        15.8637
       188.5        87.1014        16.6455
       188.6        88.3495        16.8115
       188.7        89.2997         16.488
       188.8        89.4735        17.1201
       188.9        89.8485        18.1762
         189         91.428        18.4578
       189.1        92.8012        18.0695
       189.2        93.1508        17.7009
       189.3        92.5116        17.7105
       189.4        92.3167        17.9024
       189.5        92.9455        18.3238
       189.6        93.8072        18.7558
       189.7        93.8549        18.9948
       189.8        93.7767        20.0655
       189.9        94.3815        20.7609
         190        95.5663        21.3978
       190.1        96.9679        21.4424
       190.2        97.6891        21.5807
       190.3        97.3911        21.5905
       190.4        97.6562        22.4291
       190.5        97.5382        22.9123
       190.6         97.171        23.0863
       190.7          96.31        24.3592
       190.8        95.1937        25.2703
       190.9        94.7502        24.6174
         191        94.4839        24.1862
       191.1        94.0265        24.3999
       191.2        93.7679        24.4618
       191.3        94.3347         24.051
       191.4        94.1928         23.343
       191.5        93.8259        22.9613
       191.6        93.4738        23.4542
       191.7        92.7816        24.3654
       191.8         92.221         25.116
       191.9        91.5453        25.6306
         192        91.9413        25.2084
       192.1        93.0733        24.3102
       192.2        93.6919        22.8134
       192.3        92.5222        21.6242
       192.4        91.8533        20.7341
       192.5         92.089        19.1544
       192.6         92.767        17.4001
       192.7        93.9312         16.453
       192.8        94.0085        15.9763
       192.9        93.8188         15.641
         193        93.4539        15.8635
       193.1        92.3348        15.7457
       193.2        91.7945        14.9887
       193.3        91.3632        14.1686
       193.4        91.7628        14.0343
       193.5        93.2835        14.7991
       193.6        93.1311        14.7081
       193.7        92.3136          14.01
       193.8        91.1802        13.9461
       193.9        89.8178        14.0997
         194         90.254        14.3312
       194.1        91.2734        14.0899
       194.2        92.5743        13.2941
       194.3        93.7319        12.7898
       194.4        94.4318        13.2109
       194.5        94.3529        14.6289
       194.6        92.8447        15.6992
       194.7        90.8589        16.5084
       194.8        89.4409         16.537
       194.9         89.029        16.3328
         195        89.3477        16.7031
       195.1        89.3649        16.3946
       195.2        89.2053        16.1927
       195.3        88.8772        15.8508
       195.4        88.4744         15.599
       195.5        88.5603        14.8475
       195.6        89.0022        14.5173
       195.7        89.6001        13.5408
       195.8        88.6984         12.766
       195.9        86.8964        12.8526
         196        85.7873        14.6294
       196.1         85.865        16.1624
       196.2        86.4974        16.5207
       196.3        87.3736         16.256
       196.4        88.1303        16.0059
       196.5        88.7597        15.6404
       196.6        87.9794        15.4058
       196.7        86.0484        14.9399
       196.8        84.9843        14.2552
       196.9        85.1871        13.5582
         197        86.5026        13.8582
       197.1        88.0391        13.9728
       197.2        87.9029        13.7236
       197.3        86.1775        13.2014
       197.4        84.8338        12.7847
       197.5        84.6822        13.1852
       197.6        85.5497        13.9096
       197.7        86.8686         14.637
       197.8        87.2028        14.8984
       197.9        86.1092        14.8162
         198        85.3479        14.1129
       198.1        85.8034        13.1414
       198.2        86.2852         13.061
       198.3        86.5661        13.4084
       198.4         87.779        13.3619
       198.5        88.9092        13.3934
       198.6        89.3955        13.7845
       198.7        89.9271        14.7087
       198.8         89.693        15.5939
       198.9        89.2715        16.3155
         199        89.7812        17.3433
       199.1        91.2429        17.6256
       199.2        92.3847        17.3961
       199.3        92.8825        17.3319
       199.4        93.3754        17.0944
       199.5        94.0945        16.5128
       199.6        94.3454         15.669
       199.7        94.1836        14.7911
       199.8         93.529        15.5166
       199.9        91.8804        15.8418
         200        91.8539        16.0053
       200.1        92.1244        16.6219
       200.2        92.9713        16.8627
       200.3        92.9808        16.8279
       200.4        93.5148        17.3889
       200.5         94.166        18.3438
       200.6        94.0898        19.2967
       200.7        94.6643        20.1347
       200.8        96.0237        20.1919
       200.9        97.4979        20.5089
         201        99.1096        19.3947
       201.1        99.1344        18.6567
       201.2        98.2938        18.5857
       201.3        97.0291         19.787
       201.4        96.7493        20.1446
       201.5        98.1155         20.259
       201.6        99.0571         19.703
       201.7        100.432        18.4679
       201.8          102.1         17.485
       201.9        102.605        17.4414
         202        102.428        17.0182
       202.1        101.764        17.4297
       202.2        100.674        18.0456
       202.3        100.574        18.0881
       202.4        101.513        17.9588
       202.5        101.368        17.4265
       202.6        101.549        16.2322
       202.7        102.165        15.6015
       202.8        101.906        15.6427
       202.9        102.152        16.8174
         203        102.372        17.6294
       203.1         102.97        16.0068
       203.2        103.522        14.4234
       203.3        104.274        13.8637
       203.4        104.094        13.0771
       203.5        103.651        12.4676
       203.6         103.24          12.22
       203.7        103.852        11.8086
       203.8          103.9        11.3909
       203.9        104.399         11.201
         204        105.056        11.5187
       204.1         104.33        10.6397
       204.2        103.636        9.44474
       204.3         103.44        7.89179
       204.4        103.048        7.73389
       204.5        103.627        8.32318
       204.6        104.081        8.22042
       204.7        104.225        7.85147
       204.8        104.208        7.11907
       204.9        104.923        5.88186
         205        105.355        4.95536
       205.1        105.562         4.9852
       205.2         105.37        5.61893
       205.3        105.649        7.32437
       205.4        105.946        8.06684
       205.5        105.557        8.89292
       205.6        104.814        8.56974
       205.7        104.472        8.32687
       205.8        103.935        7.35822
       205.9        103.244           7.41
         206         103.28        7.32251
       206.1        104.096        7.69481
       206.2        104.696        8.33129
       206.3        105.164        8.76081
       206.4         106.48        8.08458
       206.5        107.617        6.71682
       206.6        107.864        6.97389
       206.7        107.838        7.74757
       206.8        108.236        8.46655
       206.9        108.557          8.879
         207        108.422        8.37117
       207.1        108.112        7.89731
       207.2        108.283        7.42296
       207.3        109.265        7.52898
       207.4        109.815         8.3723
       207.5        109.498        9.23774
       207.6        108.605        9.50691
       207.7        108.655        9.37858
       207.8        109.672        8.77382
       207.9        110.425        9.27443
         208        111.212        10.1878
       208.1         111.92        10.4367
       208.2         112.86        10.0895
       208.3        114.033        9.77365
       208.4        114.139        10.2261
       208.5        113.754        10.1754
       208.6         113.74        10.0927
       208.7        113.336        10.7366
       208.8        113.341        12.4488
       208.9        113.387        13.7045
         209        114.804        13.4679
       209.1        116.976        11.7924
       209.2        117.481        10.3605
       209.3        115.876        9.45157
       209.4        113.716        9.25125
       209.5        112.524        9.44423
       209.6        112.512         10.367
       209.7        112.962        10.9917
       209.8        113.785        11.4074
       209.9         114.12         10.212
         210        113.972        9.26942
       210.1        113.615        9.10696
       210.2        112.684        9.57511
       210.3        112.009          10.54
       210.4         111.52        10.7151
       210.5        111.462        9.86876
       210.6        111.732        9.51012
       210.7        112.787        9.93352
       210.8        112.392        10.3884
       210.9        111.638        10.0304
         211        111.034        9.51954
       211.1        110.931        9.09439
       211.2        111.134        9.65797
       211.3        110.241         10.551
       211.4        109.575        11.1203
       211.5        109.995        11.7631
       211.6         111.14        12.0765
       211.7        112.024        12.0275
       211.8        111.614        12.1534
       211.9         110.92        12.2781
         212        110.441        12.2332
       212.1        110.087        12.2313
       212.2        110.935        13.2204
       212.3        110.743        13.7204
       212.4        110.248        14.0995
       212.5        110.183        14.2784
       212.6        110.829        14.6906
       212.7        111.106        13.6633
       212.8        111.251        13.5635
       212.9        112.866        15.7723
         213        113.357        17.9388
       213.1        113.517        19.0362
       213.2        113.194        18.8428
       213.3        112.673        17.8356
       213.4        113.097        17.1101
       213.5        112.968        17.3968
       213.6        113.534        19.7367
       213.7        113.726        22.2507
       213.8         113.59        23.4042
       213.9        113.681         23.259
         214        114.471        22.7889
       214.1        115.498        21.9444
       214.2        116.563        21.3807
       214.3        117.626         21.449
       214.4        118.958        22.2788
       214.5        119.697        22.5167
       214.6        119.965        21.8399
       214.7        119.013        20.3288
       214.8        117.873        19.8932
       214.9        116.518        20.3974
         215        116.788        21.4839
       215.1        118.314        22.6264
       215.2        119.655        22.8306
       215.3        120.854        22.9583
       215.4        120.613        23.6152
       215.5        119.215        23.3708
       215.6        118.351        22.7248
       215.7        118.562        21.6597
       215.8        119.481         22.375
       215.9        120.657        23.5613
         216        120.101        23.9274
       216.1        118.915        23.1818
       216.2        117.642        23.0167
       216.3        116.414        23.9247
       216.4        115.901        24.5075
       216.5        116.513        24.9505
       216.6        117.261        24.4027
       216.7        117.846        22.7477
       216.8        117.756        21.7808
       216.9        116.804        21.1536
         217        116.033        21.1226
       217.1        115.015        21.2915
       217.2        114.126        20.8039
       217.3        115.056        20.0986
       217.4        116.022        20.2277
       217.5         115.85        20.4988
       217.6        115.075        19.5816
       217.7        113.857        17.8592
       217.8        112.705        16.6224
       217.9         112.54        15.3961
         218        113.152        15.7094
       218.1        113.989        17.0676
       218.2        113.469        18.0777
       218.3        112.466        18.3834
       218.4          111.9        18.2271
       218.5        111.534        18.1376
       218.6        110.418        17.6019
       218.7        110.522        17.6725
       218.8        110.844        17.5589
       218.9        110.975        17.1235
         219        111.032        16.3628
       219.1        110.364         15.832
       219.2        109.981        16.7335
       219.3        108.994        17.6695
       219.4        108.411        18.1887
       219.5        108.327        18.8617
       219.6        108.686        18.9387
       219.7        108.981        18.3301
       219.8        108.776         17.981
       219.9        108.587         17.936
         220          108.3        18.0959
       220.1        108.696        18.5656
       220.2        109.146        18.8671
       220.3         109.09        20.0312
       220.4        109.306        20.3915
       220.5        110.164        19.8699
       220.6        110.708        19.1168
       220.7        111.431         18.913
       220.8        111.305        19.4672
       220.9        111.822         19.625
         221        111.232        19.3125
       221.1        109.317        18.9085
       221.2        108.761        19.4054
       221.3        108.804        20.4761
       221.4        108.809        21.3009
       221.5        108.638        21.1717
       221.6        108.845         20.627
       221.7        109.435        20.9883
       221.8        109.754        21.5331
       221.9        110.143        21.9946
         222        110.486        22.4534
       222.1        110.292        22.4961
       222.2        109.947        22.7657
       222.3        109.373        23.2723
       222.4        109.273        23.5597
       222.5        109.758        23.2954
       222.6        111.167        23.2859
       222.7        112.049        23.0022
       222.8        112.666        23.3879
       222.9        113.352        24.0267
         223        112.726        23.3171
       223.1        111.565        21.4045
       223.2        111.573        20.7126
       223.3        112.078        21.5551
       223.4         112.43        22.4406
       223.5        112.292        22.2888
       223.6        112.292        20.8761
       223.7        112.771        18.5592
       223.8        113.438          18.37
       223.9        114.574         18.384
         224        115.694        18.2042
       224.1        116.405        18.2884
       224.2        116.184        18.2144
       224.3        116.269        18.6305
       224.4        117.258        18.2027
       224.5        118.179        16.6722
       224.6        117.431        15.6396
       224.7        117.469        15.5686
       224.8        117.732        15.6514
       224.9        117.095        16.1869
         225        117.401        16.5313
       225.1        117.604        16.2272
       225.2        117.225        16.5004
       225.3        116.456        17.5552
       225.4        115.712        17.9803
       225.5        116.042        17.2911
       225.6        117.387        15.9046
       225.7         119.12        14.2163
       225.8        119.683        14.0895
       225.9        118.507        14.6896
         226        117.054        14.5264
       226.1        116.777        13.7822
       226.2        117.252        13.8921
       226.3        118.615        14.5455
       226.4         120.07        14.1977
       226.5        120.367        13.2856
       226.6        119.952        13.2662
       226.7         119.16        13.4409
       226.8         119.39        13.2894
       226.9        119.291         13.089
         227         118.38         13.305
       227.1         117.75        13.2479
       227.2        117.674        13.1358
       227.3        117.216        13.3919
       227.4        116.959        12.8091
       227.5        117.024        11.1554
       227.6        117.615        10.4655
       227.7        118.325        10.0619
       227.8        119.263        9.52684
       227.9        119.236        8.99661
         228        118.053        9.27764
       228.1        117.568        10.4315
       228.2        116.963        10.8242
       228.3        115.411        9.67865
       228.4        115.325        7.86938
       228.5        115.393        6.89732
       228.6        115.621        6.71056
       228.7         115.63        6.75968
       228.8        115.154        6.40377
       228.9        114.087        6.52576
         229        113.749        6.06241
       229.1        114.706        5.06729
       229.2         115.28        4.42936
       229.3        113.505        3.88553
       229.4        112.585        3.80548
       229.5        112.576        4.61764
       229.6        112.262        5.88928
       229.7        111.738        6.24955
       229.8         111.32        6.84786
       229.9        110.989        7.58187
         230        111.115        7.87838
       230.1        111.238         7.9439
       230.2         110.94        8.02855
       230.3        109.573         8.4315
       230.4        107.959        8.82013
       230.5        107.106        8.22528
       230.6        106.029        7.42261
       230.7        103.804        6.49336
       230.8        102.935        6.16457
       230.9        103.622        6.70991
         231        103.833        7.73752
       231.1        104.429        9.08434
       231.2        104.694        10.0034
       231.3        104.812        9.75753
       231.4        103.327        9.31979
       231.5         100.75        9.09985
       231.6        99.8208        9.40938
       231.7        99.8416        9.74263
       231.8        100.397        10.1992
       231.9        101.079        9.83212
         232        101.588        8.81648
       232.1        101.233        6.43521
       232.2         100.33        5.37592
       232.3         99.871         6.3034
       232.4         99.686        8.06042
       232.5         99.639        9.34805
       232.6        98.7261        10.3114
       232.7        97.1632         10.497
       232.8        96.8439        8.77839
       232.9        96.0912        6.94394
         233        95.4623        6.50258
       233.1         95.486        6.37898
       233.2         95.852        6.34391
       233.3        95.9471        5.14637
       233.4        95.4856        4.25365
       233.5        94.7623        4.28397
       233.6        94.8116        4.04836
       233.7        96.1194        4.03531
       233.8        97.4667        3.77177
       233.9        97.5029        3.70021
         234        97.1542        4.53633
       234.1        97.0998        5.91017
       234.2        97.1363        6.32046
       234.3        96.7852        6.20439
       234.4         96.943        5.83448
       234.5        97.3132         6.0909
       234.6        97.7419          7.271
       234.7        97.9624        9.19611
       234.8        97.6393        10.6733
       234.9         97.389        11.9025
         235        97.3222        12.2099
       235.1          97.37        11.5951
       235.2         97.569         10.987
       235.3        98.1253        9.97345
       235.4        98.9784        10.0713
       235.5         98.825         10.802
       235.6        98.9182        12.2749
       235.7         98.992        12.9775
       235.8         99.847         13.417
       235.9        101.165        13.4044
         236        101.847        12.7176
       236.1        101.716        12.2592
       236.2        102.387        13.1578
       236.3        103.041        16.0241
       236.4        102.231        17.3631
       236.5        101.445        17.2528
       236.6        100.927        15.5308
       236.7        99.5833        13.1241
       236.8         99.348         12.048
       236.9        100.214        12.1698
         237        100.838        13.5155
       237.1        101.755        14.8101
       237.2        102.155        15.0956
       237.3        102.289        14.3913
       237.4        102.795         12.783
       237.5        104.358        11.4896
       237.6         104.68        11.5998
       237.7        103.874        13.0102
       237.8         103.43        14.4634
       237.9        103.961        15.0922
         238        104.341        13.5707
       238.1          104.7        10.9052
       238.2        104.847        9.07828
       238.3        104.839        7.74974
       238.4        105.157        7.23526
       238.5        106.872         6.9678
       238.6         109.22         7.3658
       238.7        110.664        8.70675
       238.8        110.994        9.07797
       238.9        109.617        8.96215
         239        108.574        8.43723
       239.1        108.371        8.30635
       239.2        108.565        8.92486
       239.3        108.974        9.16919
       239.4        108.883        8.04897
       239.5        107.586        7.45794
       239.6        106.573         7.3365
       239.7        106.552        7.67057
       239.8        106.856        7.52641
       239.9        107.499        7.81071
         240        108.349        7.60885
       240.1         109.28        7.19889
       240.2        109.341        6.86622
       240.3         109.05        6.37856
       240.4        108.721        6.17599
       240.5        108.037        5.89436
       240.6        108.054        5.78133
       240.7        109.797         6.2504
       240.8         111.61        7.26456
       240.9        111.425        8.24268
         241        110.832        8.53999
       241.1        110.503        9.70773
       241.2        110.416        10.8694
       241.3        111.035        11.6576
       241.4        111.582        11.5542
       241.5        111.803        10.6089
       241.6        111.488        10.6537
       241.7        111.189         11.453
       241.8        111.018        12.5083
       241.9         110.83        13.8121
         242        111.488        15.0179
       242.1        112.632        15.8651
       242.2        113.333        17.1991
       242.3         112.93        19.1424
       242.4        112.423        19.4733
       242.5        112.885        19.5069
       242.6        114.113        19.6778
       242.7        116.063        20.5786
       242.8        117.741        21.8629
       242.9        118.466        22.6871
         243        118.897        22.6691
       243.1        117.593        22.2018
       243.2        117.092        21.6204
       243.3        116.986        21.2799
       243.4        116.766        22.1411
       243.5        116.712        23.1518
       243.6        118.144        23.2495
       243.7        120.537        23.5257
       243.8        121.978        23.6625
       243.9        122.689        22.7759
         244        122.973        21.6461
       244.1        123.249        21.4028
       244.2        122.933        21.9662
       244.3        123.965        22.4726
       244.4        125.628        22.4697
       244.5        127.471        22.7671
       244.6        127.836        22.6857
       244.7        126.644        22.9243
       244.8         127.06        23.2583
       244.9        127.844        23.8888
         245        128.371        24.9663
       245.1        128.863        25.9037
       245.2        129.474        26.7192
       245.3        129.816        27.0642
       245.4        130.146        26.9169
       245.5        129.866        26.8734
       245.6        130.203        26.8726
       245.7        131.016        25.8191
       245.8        131.274        25.2919
       245.9        130.804        25.1798
         246        130.837        25.2395
       246.1        131.674        25.9866
       246.2         131.66        26.3491
       246.3        130.221        25.7817
       246.4        129.871        24.4215
       246.5         131.46        24.5488
       246.6        132.968        24.8516
       246.7         132.57        25.5803
       246.8        131.238         26.806
       246.9        129.339        27.8157
         247        128.802        27.8927
       247.1        129.826        26.7806
       247.2        130.238        25.0696
       247.3        131.234         24.236
       247.4        131.626        24.7037
       247.5        131.815        25.3795
       247.6        130.936        26.0534
       247.7        130.614        26.0452
       247.8        130.812          25.43
       247.9          129.7        24.8142
         248        128.951        24.3245
       248.1        128.779        24.5187
       248.2        128.436        25.2285
       248.3        128.445        26.7578
       248.4        128.686        28.0954
       248.5        128.853        28.3428
       248.6        129.644         28.113
       248.7        130.618        28.1837
       248.8        131.706         28.934
       248.9        132.583        29.9941
         249        132.899        31.1289
       249.1         132.35        33.5852
       249.2        132.633        35.1873
       249.3        132.882        36.0822
       249.4        132.534        36.0749
       249.5        131.775        33.9441
       249.6        132.059        32.6163
       249.7         132.68        31.4418
       249.8        132.842        31.8759
       249.9        131.561        32.8084
         250         130.66        32.9759
       250.1        130.203        33.0663
       250.2        131.449        31.9578
       250.3        132.453        31.3175
       250.4         132.91        30.7221
       250.5        132.467        30.5827
       250.6        132.051         30.112
       250.7        132.719        28.6957
       250.8        133.479         28.254
       250.9        133.835        28.1873
         251        133.317        28.2059
       251.1         132.14        28.2102
       251.2         130.99        27.3002
       251.3        130.479        26.7283
       251.4        130.451        27.2373
       251.5        129.946        28.8562
       251.6        129.969        29.3003
       251.7         129.81        29.3608
       251.8        129.629        28.7411
       251.9        129.608        28.1132
         252        130.074        27.7322
       252.1        129.837        27.2152
       252.2        129.777         26.575
       252.3        129.183        25.6041
       252.4         129.32        24.8775
       252.5        129.157        25.0907
       252.6        129.152        26.0443
       252.7        129.802        27.3354
       252.8        130.099        27.6067
       252.9         130.07        28.4473
         253        129.664        28.6439
       253.1        129.614        27.6697
       253.2        130.297        26.5349
       253.3        130.832        25.4558
       253.4        130.937        25.7111
       253.5        131.362        26.2125
       253.6        131.324        26.2026
       253.7        130.185        26.1223
       253.8        128.582        25.8139
       253.9        126.902        25.0073
         254        126.786        24.3299
       254.1        127.687        24.3858
       254.2         128.21         24.182
       254.3        128.796        24.8275
       254.4        130.232        24.5938
       254.5        131.484        23.5873
       254.6        131.978        22.9655
       254.7        131.599        22.7803
       254.8        131.276        22.9647
       254.9        131.433         23.117
         255        131.107        23.5915
       255.1        131.009        24.4849
       255.2        131.577        24.2073
       255.3        132.556        23.9001
       255.4        133.181        23.7677
       255.5        132.643        24.2579
       255.6        131.053        25.3235
       255.7         129.94        25.4584
       255.8        130.799        25.2533
       255.9        131.684        25.5057
         256        132.453         25.253
       256.1        131.821        25.8558
       256.2        130.393        26.6417
       256.3        128.373        27.4577
       256.4        127.328        27.5381
       256.5        127.147        27.2945
       256.6         127.06        26.7263
       256.7        126.731        26.9184
       256.8        126.754        26.7637
       256.9        126.701         25.587
         257        127.196         25.288
       257.1          128.4        25.6036
       257.2        129.149         26.417
       257.3          128.3         25.872
       257.4        127.586        25.7194
       257.5         127.61        27.2545
       257.6        128.495         29.614
       257.7        129.281         30.873
       257.8        129.023        31.0797
       257.9        129.475        30.6148
         258        130.053        29.6606
       258.1        130.657        29.9135
       258.2        131.292        30.5956
       258.3        131.875        31.7915
       258.4        131.767        33.0378
       258.5        131.359        34.0595
       258.6        132.327        34.0837
       258.7        133.563        33.4515
       258.8        134.826        32.9863
       258.9         135.95        32.1071
         259        136.541        31.5793
       259.1        137.102        31.1096
       259.2        136.807        31.1772
       259.3        135.814        30.6378
       259.4        135.376        29.2782
       259.5        134.844        28.4195
       259.6        136.006         27.905
       259.7        137.059        28.0348
       259.8        135.998        30.2076
       259.9        134.267        33.0203
         260         133.59        34.9515
       260.1        133.658        35.8116
       260.2        134.565        35.4599
       260.3        135.346        35.4437
       260.4        134.231        35.6126
       260.5        132.981        35.4692
       260.6        132.448        35.7554
       260.7        131.926        36.5155
       260.8        131.819        36.9271
       260.9        132.016         37.586
         261        131.961        37.9803
       261.1        131.996        37.6241
       261.2        132.646        37.6222
       261.3        133.855        37.7249
       261.4        134.411        37.6799
       261.5         134.05        37.6238
       261.6        133.682        37.5339
       261.7        134.199        37.2152
       261.8        135.331        36.6143
       261.9        136.498        36.4939
         262        135.942        36.6097
       262.1        135.758        35.8618
       262.2        135.619        35.9981
       262.3        136.255        36.6422
       262.4        137.106        36.5039
       262.5        137.502        35.9109
       262.6         137.87        35.0122
       262.7        138.274        34.1187
       262.8        139.003        33.1287
       262.9         140.74         31.621
         263        141.523        30.3339
       263.1        141.217        29.5166
       263.2        139.815        30.0054
       263.3        138.076        30.6722
       263.4        137.879        30.4279
       263.5        138.473        29.2593
       263.6        140.018        28.3508
       263.7        140.829        27.8129
       263.8        140.237        28.5761
       263.9        138.596        29.7038
         264        138.094        30.3645
       264.1        139.758        31.3444
       264.2        141.786        31.1445
       264.3          143.5        29.8702
       264.4        145.022        28.4524
       264.5        145.593        28.4543
       264.6        145.365        27.8954
       264.7        144.702        27.7449
       264.8        144.056        27.5678
       264.9        143.445        27.2694
         265        143.847        27.2797
       265.1        143.984        26.2645
       265.2        144.229        25.1377
       265.3        145.152        24.1155
       265.4        146.412        23.5978
       265.5         147.12        23.1992
       265.6        147.876        22.2041
       265.7        148.785        22.1066
       265.8        149.111        22.9279
       265.9        149.041        23.5128
         266        149.501        23.0331
       266.1        150.649        22.1371
       266.2        151.747        21.4772
       266.3        152.297        20.7309
       266.4        152.411        20.8241
       266.5        151.164        20.6853
       266.6        149.837        21.1761
       266.7        149.689        21.1633
       266.8        150.047        21.7743
       266.9        150.328        22.4364
         267        150.679        21.8952
       267.1        151.116        20.9505
       267.2        151.474        20.4739
       267.3        152.421        19.6523
       267.4        152.853        18.8869
       267.5        153.056        17.5976
       267.6        152.909        16.4107
       267.7        153.038        14.3184
       267.8        153.759          13.23
       267.9        154.324        13.8493
         268        153.687        14.9661
       268.1        152.763        15.8632
       268.2        152.673        15.3697
       268.3        153.088        16.3037
       268.4        153.214        17.2465
       268.5        154.001        18.2439
       268.6         154.66        18.0483
       268.7        155.416         18.294
       268.8        155.853        19.0576
       268.9        155.707        20.0044
         269        155.033        19.8827
       269.1        155.162        17.9614
       269.2        155.568        16.7894
       269.3        155.516        16.6301
       269.4        154.837        18.2423
       269.5        153.765        20.6289
       269.6        153.101        21.5466
       269.7        153.558        21.6144
       269.8        154.686        21.6338
       269.9        155.363         21.375
         270        154.822        21.4996
       270.1        152.027         22.084
       270.2        149.591         22.922
       270.3        147.762        23.3354
       270.4        148.169        23.1212
       270.5        149.135        22.9109
       270.6        150.369        23.3876
       270.7        151.044        23.7568
       270.8        150.296        24.0085
       270.9        148.971        24.5671
         271        147.897        24.6783
       271.1        147.624        23.3962
       271.2        148.042        22.2642
       271.3        149.148         21.974
       271.4        150.205        22.0154
       271.5        150.331        22.7975
       271.6        149.547        24.3196
       271.7        148.581        25.4924
       271.8        148.459        25.4689
       271.9        149.183        23.9235
         272        150.204        23.1793
       272.1        150.568        24.0937
       272.2        150.769        24.3724
       272.3        150.945        24.6532
       272.4         150.57        24.6867
       272.5        150.996        24.8929
       272.6        151.456        25.4432
       272.7        151.868        26.2581
       272.8        151.881        26.7027
       272.9        151.403        26.9903
         273        151.506        27.3493
       273.1        152.154        27.6658
       273.2        152.416        27.9068
       273.3        153.372        28.7947
       273.4        153.335        29.4194
       273.5        152.738        29.6699
       273.6        152.724        29.3175
       273.7        152.972        28.8484
       273.8        152.228        28.6177
       273.9        152.316        28.3618
         274        152.966        28.7997
       274.1        153.861        28.6416
       274.2        154.522        28.6954
       274.3        155.223        29.2725
       274.4        155.057        30.1113
       274.5        153.815        30.5605
       274.6        153.024        31.2054
       274.7        153.541         31.108
       274.8        154.529        31.0357
       274.9        154.857        32.2256
         275        154.586        31.9849
       275.1        154.175        31.2976
       275.2        153.775        30.7676
       275.3        153.552        31.0786
       275.4        152.673        32.5001
       275.5        151.943        34.1022
       275.6        152.623         34.405
       275.7        152.768        32.8777
       275.8        152.725        31.7256
       275.9        153.439        30.8859
         276        153.592        30.5725
       276.1        154.095        30.8447
       276.2        154.768        30.3852
       276.3        155.343        30.1599
       276.4        155.663        29.9012
       276.5        155.647        30.4816
       276.6        154.912        31.0095
       276.7        154.189        31.0591
       276.8        153.643        30.4067
       276.9        153.627        30.6952
         277        154.301        31.1174
       277.1        155.184        32.1376
       277.2        155.697        33.1467
       277.3         155.28         33.341
       277.4        154.162        33.4646
       277.5        152.653        33.4276
       277.6        151.831        33.3785
       277.7        152.842        32.7852
       277.8         154.19        33.0563
       277.9        154.722        33.9823
         278        154.232        35.1786
       278.1        153.904        37.1046
       278.2        154.053        38.1403
       278.3        154.305        38.9845
       278.4        154.869        39.2068
       278.5        156.046        39.1095
       278.6        155.819        39.5621
       278.7        154.441        38.9119
       278.8        153.817        38.2629
       278.9        154.917        39.4441
         279        156.048        40.9364
       279.1        157.559        42.0123
       279.2         158.13        41.9696
       279.3        157.714        41.1674
       279.4        156.671        41.3611
       279.5         156.18        42.2682
       279.6        155.852        42.2134
       279.7        155.641        41.6464
       279.8        155.956        41.2691
       279.9        156.337        40.9233
         280        156.991        41.3352
       280.1        157.564        40.7555
       280.2        156.787        40.2992
       280.3        155.665        39.7979
       280.4        155.609        39.2082
       280.5        156.282         39.503
       280.6        157.425        39.1861
       280.7        158.974        39.4942
       280.8        159.835        40.1928
       280.9         160.49        40.3015
         281        160.066        40.0299
       281.1        159.342         39.629
       281.2        158.726         39.199
       281.3        158.883        38.4458
       281.4        159.996         38.228
       281.5        160.961        38.0584
       281.6        161.114        38.0216
       281.7        160.641        37.4551
       281.8        159.642        37.5589
       281.9        158.528        38.3372
         282        157.168        38.6207
       282.1        155.307        38.9332
       282.2        154.408        38.7675
       282.3        153.602        38.9531
       282.4        152.992        39.5965
       282.5        152.644        39.7577
       282.6        152.088        39.7757
       282.7        153.105        38.5299
       282.8        153.248        37.6139
       282.9        152.312        37.4342
         283        152.421        36.9921
       283.1        153.815        37.5184
       283.2        154.801        38.5537
       283.3        154.779        39.3022
       283.4        153.301        40.0847
       283.5          151.4         39.482
       283.6        151.027        37.9753
       283.7        151.594        37.5207
       283.8        152.099        37.6255
       283.9         152.19        38.2864
         284        152.553         38.929
       284.1        153.345        40.2556
       284.2        154.053        41.5303
       284.3        154.424        41.3807
       284.4        153.991        40.2517
       284.5        153.473        38.9675
       284.6        152.388        38.7122
       284.7         150.71        38.6384
       284.8        149.773        39.4068
       284.9         149.17        40.7296
         285        148.849        40.8204
       285.1        147.848        40.3238
       285.2        147.563        40.3588
       285.3        147.402        39.4527
       285.4        147.006        40.1993
       285.5        147.082        42.5528
       285.6        146.744        44.5214
       285.7        145.343        45.4274
       285.8        144.552        44.8974
       285.9        144.351        43.7373
         286        144.558        43.4803
       286.1         146.01        43.4568
       286.2        147.523        43.5868
       286.3         148.23        44.0983
       286.4        148.945        45.1275
       286.5        149.176         45.936
       286.6        148.351        45.9698
       286.7        147.222        44.6419
       286.8        147.339        43.8923
       286.9        148.155        44.8931
         287        149.506        45.9596
       287.1        150.707        46.4602
       287.2        151.106        47.0966
       287.3        150.532        46.8631
       287.4         150.28        45.8675
       287.5        149.832        45.2006
       287.6        149.931        45.8338
       287.7        151.079        46.6033
       287.8        152.066        46.1468
       287.9        152.444        45.7692
         288         152.73        45.1423
       288.1        152.262        44.6511
       288.2         151.58        44.6023
       288.3        151.932        46.0748
       288.4        152.962        47.4717
       288.5        153.387        48.2367
       288.6        152.399        48.0904
       288.7        151.916        47.3784
       288.8        151.322        47.2529
       288.9        150.629        48.0098
         289        150.406        48.5059
       289.1        150.753        49.6271
       289.2        152.316        49.7622
       289.3        152.754         48.378
       289.4        152.586        46.7506
       289.5        152.331        45.9565
       289.6        151.961        45.9389
       289.7        151.349         46.317
       289.8        151.986        46.1696
       289.9        153.014        45.8203
         290        154.472        45.3253
       290.1        156.023         45.789
       290.2        156.473        46.8102
       290.3        155.998        48.3576
       290.4        155.334        47.9198
       290.5        156.804        46.9579
       290.6        158.289        46.1652
       290.7        159.324        45.7881
       290.8        159.539        46.0486
       290.9        159.112         46.412
         291        158.941        46.8363
       291.1        158.956        46.7251
       291.2        159.309        45.7478
       291.3        159.625        44.6977
       291.4        160.037        44.2663
       291.5        160.864        44.4079
       291.6        161.177        44.3069
       291.7        160.163        43.0596
       291.8        159.358        41.3426
       291.9        159.482        39.5942
         292        159.632        38.9531
       292.1        159.308        38.6707
       292.2        159.333        38.6597
       292.3        159.346        39.7135
       292.4        160.234        40.7601
       292.5        161.505        41.8144
       292.6        162.624        42.3704
       292.7        163.753        42.0962
       292.8        164.316        40.7858
       292.9        164.428        39.5306
         293        165.427        39.3564
       293.1        166.096         40.391
       293.2        165.654        41.1217
       293.3        164.577        41.6749
       293.4        163.471        41.8778
       293.5        162.175         41.375
       293.6        161.773        40.9657
       293.7        162.411        39.8578
       293.8        162.945        39.4576
       293.9        163.594        39.6995
         294        163.507        39.6158
       294.1        162.658        41.3668
       294.2        162.784        42.4437
       294.3        162.788         41.963
       294.4        162.258        41.5301
       294.5         162.38        40.6481
       294.6        163.157        40.0974
       294.7        163.028        40.3625
       294.8        161.997        40.0354
       294.9        159.856        38.8132
         295        159.247        38.4194
       295.1        159.596        38.5993
       295.2        159.703        39.6707
       295.3         159.47        40.9843
       295.4        160.004        41.3129
       295.5        159.677        40.4415
       295.6         159.25        39.7144
       295.7        159.427        40.1955
       295.8        158.881         40.197
       295.9        159.336        39.8794
         296        159.468        39.3159
       296.1        159.624        38.4841
       296.2        159.396        37.9588
       296.3        159.643        38.3221
       296.4        160.157        38.9478
       296.5        158.895        38.5308
       296.6        157.434        38.3918
       296.7        156.272        38.1862
       296.8        156.411        37.3386
       296.9        157.134        35.9495
         297        157.903        35.5249
       297.1         158.31        35.4721
       297.2        157.864        35.0839
       297.3        156.374        35.3125
       297.4        156.363        35.6902
       297.5        157.053        35.2216
       297.6        157.178        34.8329
       297.7        156.819        34.0932
       297.8         156.75        33.0478
       297.9        157.478        32.6689
         298         158.03        32.8519
       298.1         158.19        33.6092
       298.2        158.779        34.5015
       298.3        160.701        35.1687
       298.4        161.919        35.4309
       298.5        161.743         35.039
       298.6        160.881        34.9362
       298.7        159.598        36.1522
       298.8        158.885        36.4245
       298.9         159.17        34.9841
         299        159.854        33.6849
       299.1        159.736        33.5527
       299.2         158.67        34.8902
       299.3        157.249        36.0591
       299.4        156.951        35.7311
       299.5        158.329        34.7345
       299.6        159.248        34.3552
       299.7        159.868        34.2351
       299.8        159.828        34.5871
       299.9        159.149        35.1918
         300        158.108        35.0002
       300.1        157.701        34.3111
       300.2         158.49        34.0815
       300.3        159.665        33.4698
       300.4         159.19        33.2582
       300.5         157.88        33.2033
       300.6          157.1        33.6014
       300.7        157.222        33.7791
       300.8        157.503        34.0145
       300.9        157.903        34.9844
         301        157.709        35.2634
       301.1        157.623        34.6187
       301.2        157.274        34.1736
       301.3        156.161        35.3485
       301.4        154.488        36.2064
       301.5        152.594        37.3947
       301.6        151.882        38.4171
       301.7         151.42         39.201
       301.8        151.612        39.0505
       301.9        152.288        38.3761
         302        152.717        38.5214
       302.1        152.552        38.8613
       302.2         151.51        39.4425
       302.3        150.029        40.2359
       302.4        149.177        40.3245
       302.5         149.76        40.1479
       302.6        149.616        39.6177
       302.7        148.891        39.2692
       302.8        148.745        38.5189
       302.9        149.458        38.5054
         303        149.784        38.7777
       303.1        149.506        39.3631
       303.2        148.557        38.0579
       303.3        146.962        35.0047
       303.4        145.971        33.3411
       303.5        145.342        32.0615
       303.6        145.376        31.8458
       303.7        144.802        31.2612
       303.8        144.493        31.3741
       303.9        145.257        31.2485
         304        146.086        31.5472
       304.1        146.169        32.0699
       304.2        146.387        32.5024
       304.3        146.789        33.2472
       304.4        147.204        32.9286
       304.5        147.356        32.0055
       304.6        147.433         30.685
       304.7        147.053        30.9015
       304.8        146.852        30.7263
       304.9        146.033         29.856
         305        145.619        28.7462
       305.1        146.057        28.3981
       305.2        145.895        27.9876
       305.3         145.29         26.942
       305.4        143.862        26.3082
       305.5        142.695        26.2626
       305.6        141.928        26.1198
       305.7        141.909        25.0135
       305.8        142.799        24.0596
       305.9        143.075        22.2125
         306        142.389        21.0752
       306.1        142.327        21.1277
       306.2        142.489        21.0418
       306.3        142.969        21.2263
       306.4        143.904        20.8646
       306.5        144.407        19.5702
       306.6        143.923        18.4195
       306.7            144        18.2788
       306.8        143.821        18.4416
       306.9        144.252        18.5206
         307        144.916        17.9746
       307.1        145.716        17.3467
       307.2        146.107        16.8999
       307.3        145.533        16.6121
       307.4        144.738        16.6212
       307.5        145.232        16.3482
       307.6         145.89        16.8135
       307.7        145.374         17.037
       307.8        144.952        16.5103
       307.9        143.814        15.1154
         308        142.732        14.7828
       308.1        142.673        14.9347
       308.2        143.429        15.4465
       308.3        144.422        15.5222
       308.4        145.127        15.9786
       308.5        144.383        17.2773
       308.6        144.038        17.5951
       308.7        144.377         17.111
       308.8         144.39        16.7319
       308.9        143.984        16.5306
         309        143.765        16.6161
       309.1        143.501         16.891
       309.2        143.167        17.4675
       309.3        142.537        18.9673
       309.4        142.218        20.4703
       309.5        142.724        20.6276
       309.6        143.411         20.636
       309.7         144.05        21.1248
       309.8        144.008        22.5694
       309.9        143.446        24.0124
         310        142.266        23.7436
       310.1        141.505        23.1544
       310.2        142.639        22.9157
       310.3        142.813        24.0319
       310.4        141.946        24.6416
       310.5        140.832        24.8194
       310.6        141.175        25.1732
       310.7         142.31        26.1663
       310.8         142.28        26.7192
       310.9        141.588        26.7996
         311        140.614        26.7281
       311.1        139.672        26.2572
       311.2         138.85        26.0092
       311.3        137.955        25.5209
       311.4        138.094        25.7362
       311.5        138.562        26.4432
       311.6        138.391        26.4686
       311.7        138.704        25.5118
       311.8        139.018        25.3426
       311.9        139.616        25.8467
         312        139.613        26.5308
       312.1        139.948        26.4312
       312.2        139.809        25.5192
       312.3        139.542        25.5239
       312.4        139.087        25.9926
       312.5        137.947         26.626
       312.6        137.468        27.8665
       312.7        137.427        28.6379
       312.8        137.066        28.5497
       312.9        136.915        28.2804
         313        136.964        27.9701
       313.1        136.486        27.0877
       313.2        136.372        26.4303
       313.3        136.121        26.5296
       313.4        135.614        26.5588
       313.5        136.025        26.1644
       313.6        136.464         25.006
       313.7        137.576        23.4225
       313.8        139.861         22.737
       313.9        141.615        23.4627
         314        142.458        24.6786
       314.1        142.243        24.9873
       314.2        141.737        24.0814
       314.3        141.811        23.3389
       314.4        142.838        23.2193
       314.5        143.536        23.3979
       314.6        144.775        23.8328
       314.7        146.648        25.0936
       314.8        148.038        25.5868
       314.9        148.804        25.6568
         315        148.917        25.3615
       315.1        149.043        25.3191
       315.2        149.903        26.3716
       315.3        151.145        27.4162
       315.4        152.291        28.0265
       315.5        152.411        27.3238
       315.6        151.433        27.2497
       315.7        150.504        28.4735
       315.8        151.392        30.7637
       315.9        152.582        32.4124
         316        152.603        33.0298
       316.1        152.316        33.1207
       316.2         151.61          33.16
       316.3        151.026        33.3332
       316.4        151.521        34.0126
       316.5        151.909        35.1154
       316.6        151.935        35.6264
       316.7         152.29        35.7764
       316.8        153.402        35.8372
       316.9        154.128        35.4877
         317        153.526        35.2978
       317.1         153.02        35.0079
       317.2        152.624        34.2521
       317.3        152.846        33.0739
       317.4        152.679        33.1038
       317.5        151.657        33.6959
       317.6        151.081        34.1435
       317.7        150.527        33.9025
       317.8        150.008        33.2431
       317.9         149.47        33.1723
         318         149.73        32.5601
       318.1        150.832        32.2158
       318.2        151.762        33.1585
       318.3        151.712        34.3684
       318.4        151.811        34.9345
       318.5        152.959         35.756
       318.6        153.498        35.6395
       318.7        153.746        34.6055
       318.8        153.399        33.6987
       318.9        153.467        32.7631
         319        153.056        32.6013
       319.1        152.251        32.0033
       319.2        152.181        31.3536
       319.3        151.199        31.6864
       319.4        151.448        31.9019
       319.5         151.35        31.3056
       319.6        151.468        31.0281
       319.7        151.415        31.3047
       319.8        151.283         31.871
       319.9        151.185        32.4528
         320        150.853         32.778
       320.1        149.471        32.3254
       320.2        148.678        32.5022
       320.3        149.128        32.7121
       320.4        149.899        32.7184
       320.5        150.812         32.542
       320.6        151.641        32.7656
       320.7        153.103        32.7704
       320.8        152.757        32.4413
       320.9          151.3         31.256
         321        151.412        30.6399
       321.1          152.2         29.815
       321.2        153.481        29.4661
       321.3        153.708        28.6199
       321.4        153.665        28.4915
       321.5        153.993        28.8281
       321.6        155.053        29.2947
       321.7        155.712        29.5901
       321.8        156.275        29.2107
       321.9        157.451        27.8216
         322        158.064        26.6873
       322.1        158.235        26.1243
       322.2        158.412        27.0993
       322.3        159.026         28.472
       322.4        158.694         29.245
       322.5         158.22        29.1451
       322.6        158.618        28.5773
       322.7        158.151        27.6137
       322.8        158.372         26.385
       322.9        158.531        26.3634
         323        158.476        27.8879
       323.1        158.106        29.2864
       323.2        158.343        29.7398
       323.3        158.434        29.5044
       323.4        159.034        28.7424
       323.5        160.487        27.8368
       323.6          161.4        27.7659
       323.7        161.043         28.112
       323.8        159.972        29.1197
       323.9        159.904        29.6922
         324        159.527        29.4396
       324.1        159.165        28.9912
       324.2        158.897        27.9867
       324.3        159.454        27.7964
       324.4          160.2        28.0038
       324.5        160.576        28.5457
       324.6        160.338         28.163
       324.7        159.499        28.6479
       324.8        159.221        28.9779
       324.9        159.831        29.0835
         325        158.925        29.1756
       325.1        156.501        28.4513
       325.2        155.804        28.3868
       325.3        157.035        28.8011
       325.4        157.866        29.3402
       325.5        157.595        28.5176
       325.6        157.014        28.1084
       325.7        156.987        27.7988
       325.8        158.141        28.2461
       325.9        158.282        28.3383
         326        157.904        28.6341
       326.1        157.762        28.9436
       326.2         157.47        29.0649
       326.3        157.349        30.2497
       326.4        157.124        30.8947
       326.5        156.377        31.5949
       326.6        156.037         31.456
       326.7        155.407        31.1834
       326.8        155.106         31.029
       326.9        154.307        30.9336
         327        153.869         30.798
       327.1        153.816        29.5219
       327.2        153.059        28.8803
       327.3        151.987        29.0686
       327.4        151.685         29.085
       327.5        151.847        29.0322
       327.6        152.042        28.0882
       327.7        152.047        26.2496
       327.8         152.38        25.1678
       327.9         152.59        23.8549
         328        151.793        23.4407
       328.1        150.934         23.864
       328.2        151.163        24.5451
       328.3         151.97        24.6373
       328.4        152.301        24.7177
       328.5        152.376         24.883
       328.6        151.965         24.695
       328.7        152.814        24.6108
       328.8        153.697        24.5016
       328.9        153.921        23.9871
         329        153.172        23.8183
       329.1        151.488        22.9924
       329.2        151.176        22.8037
       329.3        152.175        22.5063
       329.4        152.825        22.3906
       329.5        152.306        23.1945
       329.6        151.819        23.3605
       329.7        151.407        23.4329
       329.8        152.334        23.2012
       329.9        153.284        23.2456
         330        153.976         24.216
       330.1        154.339        25.2833
       330.2         154.03        25.8786
       330.3        153.407        25.9963
       330.4        152.206        25.4226
       330.5        151.057        24.1542
       330.6        151.514        24.1392
       330.7        152.315         25.173
       330.8        152.238        26.0724
       330.9        151.154        25.4876
         331        150.833        24.6117
       331.1        151.783        23.5409
       331.2        153.656        22.5062
       331.3        156.258        21.7601
       331.4         157.58        21.9427
       331.5         157.38        23.0282
       331.6        156.322        23.2416
       331.7        156.785        22.9437
       331.8        157.154        21.5636
       331.9        157.246        20.2238
         332        157.563        19.9039
       332.1        159.513        19.9104
       332.2        160.767        20.0912
       332.3        160.291        19.7458
       332.4        159.308         19.445
       332.5        159.134        19.5826
       332.6        159.667        20.7649
       332.7        160.355        21.1667
       332.8        160.967        21.1903
       332.9        162.621        21.8481
         333        164.392        22.4414
       333.1        165.326        22.8901
       333.2        165.935        23.0828
       333.3        165.985        22.3147
       333.4        166.099        22.2516
       333.5        165.981        21.9785
       333.6        166.885        22.5995
       333.7        168.037        23.5957
       333.8        169.641        23.4924
       333.9        171.467        22.6287
         334        172.201         22.812
       334.1         171.68        23.5117
       334.2        171.572        24.3176
       334.3         172.33        24.6601
       334.4        174.096        24.5608
       334.5        175.464        23.8688
       334.6        175.439        24.0639
       334.7          175.7        24.3866
       334.8        176.513        24.9468
       334.9        177.274        24.6036
         335        178.311        24.9516
       335.1        179.039        25.0773
       335.2        180.189        24.1712
       335.3        180.571        22.8752
       335.4        180.454        22.6308
       335.5         180.53        23.4015
       335.6        180.922        23.9206
       335.7        182.194        23.5763
       335.8        182.602        24.0519
       335.9        182.779        25.6903
         336        182.607        26.4785
       336.1        181.497        26.1579
       336.2        179.511         25.086
       336.3         177.27        24.3312
       336.4        176.871        24.2813
       336.5         178.67        25.1317
       336.6         180.63        25.8142
       336.7        181.582         25.317
       336.8        180.933        24.1886
       336.9        179.755        22.9731
         337        178.528        22.5439
       337.1        178.152        22.6208
       337.2        178.113        23.8117
       337.3        178.058         24.158
       337.4        177.772        23.7761
       337.5        176.796        23.8697
       337.6        175.636        23.9923
       337.7        175.105        22.8506
       337.8        174.411        22.6811
       337.9        173.534        22.9613
         338        173.302        24.0765
       338.1         174.08        24.9766
       338.2        174.575        25.3807
       338.3        174.701        24.7575
       338.4        174.453        24.0462
       338.5         173.76        24.3849
       338.6        174.285        25.2805
       338.7        175.059        26.0077
       338.8        174.958        26.4038
       338.9        174.101        26.1772
         339        173.238        25.9542
       339.1        172.853        26.4184
       339.2        172.602        27.4612
       339.3        172.299        28.0752
       339.4        171.714        27.6688
       339.5         171.32        27.5539
       339.6        171.088         27.627
       339.7        170.562        27.8371
       339.8        169.818        28.2541
       339.9        168.427        27.7447
         340        168.435         27.618
       340.1        170.065         28.725
       340.2        170.614        29.3415
       340.3        170.407        28.8723
       340.4        169.902        27.3992
       340.5        169.329        24.8825
       340.6        169.142        23.6475
       340.7        169.074        23.8295
       340.8        168.547        24.0188
       340.9         166.74        24.3706
         341        166.128        24.0248
       341.1        166.426        24.0112
       341.2        166.077        23.8633
       341.3        165.852         23.529
       341.4         165.67         23.306
       341.5        165.304        23.6167
       341.6        165.199        23.2589
       341.7        165.164        22.2585
       341.8        164.947        21.2546
       341.9        163.924        20.9448
         342          163.7        20.2109
       342.1        163.983        19.5932
       342.2        163.949        19.1472
       342.3        163.214        18.9902
       342.4        162.138        19.0393
       342.5        161.915        20.4063
       342.6        161.766        21.5236
       342.7        160.395        22.2072
       342.8        159.753        21.4174
       342.9         159.52        20.5924
         343        159.479        20.5619
       343.1        159.554         20.498
       343.2         159.59        18.9267
       343.3        160.353        17.6352
       343.4        160.822        18.4171
       343.5        160.959        19.8741
       343.6        160.832        20.0744
       343.7        161.392        18.4451
       343.8        161.869        16.9908
       343.9        163.385        16.8218
         344        164.198        16.4583
       344.1        163.571        15.7773
       344.2        162.756        15.8229
       344.3        161.958        17.0175
       344.4         162.14        17.0473
       344.5        163.125        16.3071
       344.6        163.822        15.9087
       344.7        165.364         16.177
       344.8         166.64        16.5063
       344.9        166.831        15.9987
         345        166.399        15.1931
       345.1        165.639        13.9916
       345.2        164.982        13.5395
       345.3        165.081        14.3592
       345.4        165.618        15.8667
       345.5        166.082        18.1846
       345.6        165.782        19.4736
       345.7        165.528        19.7638
       345.8        165.971        19.6068
       345.9        167.196        19.2899
         346        168.017        19.0903
       346.1        168.435        18.3916
       346.2        167.701        17.8937
       346.3        167.396        17.7156
       346.4        167.472        18.2295
       346.5        167.087        18.7998
       346.6         167.03        18.8699
       346.7        168.553        19.1568
       346.8        169.614        19.5724
       346.9        169.522        20.3673
         347        168.853        20.2799
       347.1        168.399        19.4038
       347.2        168.734        18.5411
       347.3        168.668        17.1023
       347.4         168.98        16.6279
       347.5        168.986        16.8491
       347.6        168.704        17.3215
       347.7        168.279        17.8532
       347.8        167.947        17.7413
       347.9        168.745         17.301
         348        169.861        17.4834
       348.1         170.93        17.6967
       348.2        171.727        18.0849
       348.3        171.641        18.3259
       348.4        170.522         18.759
       348.5        169.228        19.5192
       348.6        169.461        19.6388
       348.7        169.787        20.1274
       348.8        170.099        21.0042
       348.9        170.064        22.0559
         349        170.211        23.1079
       349.1        169.642        24.4711
       349.2        169.556        25.6571
       349.3        169.693         27.316
       349.4        170.095        28.0474
       349.5        170.075        27.1595
       349.6        169.572        25.7274
       349.7        169.393        24.6838
       349.8        170.213        24.6937
       349.9         171.77        25.6039
         350        172.969        26.7179
       350.1        172.616        27.7532
       350.2        171.697        27.7633
       350.3        169.249        27.5492
       350.4         167.92        27.2618
       350.5        168.235        27.0835
       350.6        168.782         27.002
       350.7        168.911        27.4438
       350.8        169.625        27.8366
       350.9        171.094        27.7003
         351        172.165        27.6773
       351.1        173.137        26.7707
       351.2         173.36        26.1098
       351.3        173.775        24.9837
       351.4        174.995        24.4947
       351.5        175.287        24.3487
       351.6        175.159        25.3239
       351.7        175.269        26.5383
       351.8        175.119         26.911
       351.9        174.124         26.933
         352        173.573        26.8652
       352.1        172.553        26.4562
       352.2        171.847         25.102
       352.3         170.81         23.506
       352.4        169.894        23.0042
       352.5         170.66        22.6546
       352.6        172.068        23.3034
       352.7        173.016        24.3841
       352.8        173.278        25.0618
       352.9        173.263        25.0402
         353        172.671        24.3263
       353.1        172.386        23.7369
       353.2        172.498        23.7183
       353.3        173.317        24.1989
       353.4        173.608        24.5081
       353.5        173.357         24.454
       353.6        173.545        24.3116
       353.7        172.982        23.7136
       353.8        172.231        23.7153
       353.9        171.712        24.1446
         354        171.538        24.1853
       354.1        172.009        24.1675
       354.2        173.134        23.6718
       354.3        173.583        23.7387
       354.4        174.819        24.2958
       354.5        175.211         24.396
       354.6        175.187        24.7927
       354.7        175.606        25.2482
       354.8        175.704        26.1093
       354.9        175.483        27.7963
         355        175.815        28.7859
       355.1        175.192        29.3366
       355.2        174.733         29.347
       355.3        175.529        28.3604
       355.4        175.881        27.9687
       355.5        176.007        27.9973
       355.6        175.585        28.6381
       355.7        173.909        27.9308
       355.8        173.098        27.1065
       355.9        173.289        28.3669
         356        173.144        30.6602
       356.1        173.878        32.2527
       356.2        174.445        32.4242
       356.3         174.53        31.3995
       356.4        174.167        30.5218
       356.5        173.913        31.0163
       356.6        174.853        31.8934
       356.7        175.495        32.6188
       356.8        175.197        33.3043
       356.9        174.158          32.97
         357        174.549        32.2564
       357.1        177.176        32.6794
       357.2        180.065        32.8145
       357.3         181.42        32.6824
       357.4          180.7         32.759
       357.5        178.717        33.9344
       357.6        177.549        35.2213
       357.7        177.885        36.5054
       357.8        177.823        36.6104
       357.9        178.016        36.8419
         358        177.834        37.1873
       358.1        178.123        38.2376
       358.2        178.642          39.35
       358.3        179.167        40.4538
       358.4        179.934        40.4104
       358.5        181.111        39.3821
       358.6        181.403         39.094
       358.7        181.129         39.098
       358.8        180.922        39.5775
       358.9        180.556        39.5005
         359        180.826        40.0674
       359.1        181.105        40.3321
       359.2        180.939        40.4121
       359.3        181.141        41.5624
       359.4        181.634        42.8087
       359.5        182.482        43.3419
       359.6        183.139        43.7137
       359.7         183.85          44.28
       359.8        183.401        43.8923
       359.9         182.78        43.2812
         360        182.993        42.4117
       360.1        183.872        41.4949
       360.2        185.134        41.8844
       360.3        186.048        42.4282
       360.4        186.609        41.6805
       360.5        186.834        40.7206
       360.6        186.915        40.0346
       360.7        188.184        39.6835
       360.8        189.043         40.941
       360.9        188.407        42.4809
         361        188.104        42.7847
       361.1        188.782        43.0628
       361.2        189.101        43.5928
       361.3        189.387        44.0888
       361.4        190.106         43.376
       361.5         190.67        41.7179
       361.6        191.586        41.5544
       361.7        192.791        42.2514
       361.8        193.263         43.209
       361.9        192.653        44.4613
         362        192.517        45.0538
       362.1        193.437        45.6087
       362.2        194.781        45.9312
       362.3        194.903        46.6052
       362.4        194.598        46.9021
       362.5        194.514        46.6746
       362.6        194.336        46.1455
       362.7        195.002        45.2897
       362.8        194.773        45.0666
       362.9        193.681        45.0719
         363        192.451        44.8461
       363.1        192.607        44.9839
       363.2        193.602        44.7684
       363.3        195.652        43.5418
       363.4        196.669        42.5804
       363.5        195.554        41.9528
       363.6        193.489        42.5321
       363.7        191.686        43.8072
       363.8        191.127        43.7303
       363.9        191.158        43.5785
         364        191.435        43.4251
       364.1        191.592        43.2957
       364.2        191.654        43.5966
       364.3        191.555        43.5482
       364.4         191.62        43.6289
       364.5        190.583         44.402
       364.6        188.948        44.4869
       364.7        187.098        43.6901
       364.8        186.436        43.3078
       364.9        187.461        43.0639
         365        188.992        42.1368
       365.1        190.749        41.9362
       365.2        191.063        43.1497
       365.3        190.672        44.3668
       365.4        188.998        44.5978
       365.5        186.967         44.584
       365.6        185.913        45.0867
       365.7        186.174         45.018
       365.8        187.004        44.2483
       365.9        187.898        44.4321
         366        187.847        44.6727
       366.1        187.864        44.7647
       366.2        187.438        44.5587
       366.3        187.036        44.2171
       366.4        186.707         43.057
       366.5        186.189         41.659
       366.6        185.734        41.5998
       366.7        185.095        42.2298
       366.8        184.443        43.7173
       366.9         184.91        44.6357
         367        185.166        43.8661
       367.1        184.823        42.1237
       367.2        184.552        41.8689
       367.3        185.129        42.9753
       367.4        185.388        44.3621
       367.5         185.78        45.4894
       367.6        186.001        44.9708
       367.7        185.194        44.5602
       367.8        184.569        44.3085
       367.9         184.76        43.8906
         368        185.693        44.1903
       368.1        186.076        45.2942
       368.2        187.249        45.6866
       368.3        187.658        45.8576
       368.4        188.011        45.9591
       368.5        188.057        45.9343
       368.6        187.717        45.2389
       368.7        188.285        44.2051
       368.8        189.647        43.5796
       368.9        191.981        43.6852
         369        193.061        44.9382
       369.1        192.767        46.7948
       369.2        191.448        47.9222
       369.3        189.479        47.6803
       369.4        188.942        45.6069
       369.5        189.165          44.15
       369.6        189.995        43.9052
       369.7        189.951        43.7177
       369.8        189.773        43.5706
       369.9        189.827        43.8381
         370        189.355        43.4087
       370.1        188.925        42.6538
       370.2        189.919        42.1243
       370.3        191.351        41.1332
       370.4        191.968         40.561
       370.5        192.164        40.4105
       370.6        191.572        39.4525
       370.7        191.223        37.9357
       370.8        191.524        37.0876
       370.9        192.084        36.8441
         371        193.042        37.0283
       371.1        193.884        38.5173
       371.2        193.467        39.4968
       371.3        192.513        39.8072
       371.4        193.203        38.7624
       371.5        194.598        37.3511
       371.6        195.501        37.0711
       371.7        196.177        37.0131
       371.8        196.795        37.2386
       371.9        197.761        37.9278
         372        198.983        38.6094
       372.1        199.643        39.3364
       372.2         199.36        39.3911
       372.3        200.126         39.163
       372.4        200.782        39.0146
       372.5        201.428        38.5075
       372.6        201.535        39.0416
       372.7        201.297        39.2614
       372.8        201.442        38.8624
       372.9         202.09        38.3137
         373         202.74        38.0431
       373.1        203.738        37.1214
       373.2        204.233        36.5733
       373.3        203.671        35.9303
       373.4        203.834        36.0891
       373.5        204.103        36.3602
       373.6        203.953        37.0388
       373.7        203.261        38.0323
       373.8        202.746        38.5958
       373.9        201.944        39.5356
         374        202.215        39.9039
       374.1        203.356        39.6513
       374.2        203.239        39.9636
       374.3        203.398        39.8018
       374.4        203.821        39.1562
       374.5        205.037          38.69
       374.6        205.015        38.1189
       374.7        203.695        38.6086
       374.8        202.812        39.1899
       374.9        201.604        40.5144
         375        201.259        40.8477
       375.1        202.144        41.0784
       375.2        202.047        40.7925
       375.3        201.651        40.3888
       375.4        201.774         40.912
       375.5        201.956        41.1324
       375.6        201.677        41.3403
       375.7        200.636        40.4768
       375.8        200.345        39.7901
       375.9        202.114        39.5964
         376        204.208        39.8196
       376.1        205.041         40.744
       376.2        204.467        40.9043
       376.3        203.375        41.0738
       376.4        203.116         40.649
       376.5        202.509        39.6425
       376.6        203.054        38.9054
       376.7        204.347        38.4107
       376.8        205.031        38.3405
       376.9        203.813        38.9059
         377        202.851        39.8914
       377.1        202.747         41.032
       377.2        203.699        40.3332
       377.3        205.231        40.0304
       377.4        205.132        39.4367
       377.5        203.766         38.543
       377.6         202.63        37.7268
       377.7        202.933        37.2736
       377.8        203.424        37.2947
       377.9        203.918        37.4502
         378        204.859        37.0409
       378.1        205.588        37.5129
       378.2        205.829          38.02
       378.3        204.978        38.5687
       378.4        204.124         38.193
       378.5        203.249        38.0924
       378.6        202.387        38.6605
       378.7        201.967        39.5539
       378.8        201.558        39.5474
       378.9        201.312        38.9404
         379        201.007        37.9373
       379.1        200.929        37.2781
       379.2        200.048        37.7123
       379.3         198.71        39.2051
       379.4        198.569        39.5564
       379.5         199.91        38.9522
       379.6        201.345        38.2804
       379.7        202.317        38.0019
       379.8        202.667        38.1414
       379.9        202.512        38.0705
         380        201.261        38.3931
       380.1        200.179        38.2762
       380.2        200.689        37.9494
       380.3        201.486        37.2686
       380.4        202.098        36.7263
       380.5        202.734        36.7156
       380.6        202.822        37.3141
       380.7        202.458        38.8663
       380.8        201.764        40.2318
       380.9        200.486        41.4763
         381        200.871        42.3826
       381.1         202.07        43.0489
       381.2        202.935        42.2731
       381.3        202.755        41.2933
       381.4        203.335        41.1384
       381.5        203.087         41.037
       381.6        202.401        41.0151
       381.7        201.521         40.742
       381.8        201.679        39.9214
       381.9        202.362         39.619
         382        202.523        40.0389
       382.1        202.437        40.0116
       382.2        202.815         39.544
       382.3        203.704        38.8364
       382.4        205.262        38.8512
       382.5        206.507        39.9461
       382.6        206.913        40.7211
       382.7         205.95         40.763
       382.8        205.749        40.4859
       382.9        205.952        39.7189
         383        206.585        39.3783
       383.1        206.882        39.2756
       383.2        206.863         39.988
       383.3         206.17        40.9728
       383.4        204.817        40.5082
       383.5        203.474        39.2868
       383.6        202.664        38.5004
       383.7        202.353        37.8515
       383.8        203.098        37.6696
       383.9        204.326        38.2511
         384         203.99         38.831
       384.1        203.043        39.1941
       384.2        202.448        39.3159
       384.3        203.012        39.2844
       384.4        204.115        39.2678
       384.5        204.934        39.0097
       384.6        205.016        38.6663
       384.7        205.274        38.1492
       384.8        205.324        37.4423
       384.9        205.265         36.463
         385        204.875        36.0379
       385.1        205.226        36.0904
       385.2        206.653        36.3845
       385.3        207.464        36.3938
       385.4        207.518        37.0687
       385.5        206.621        37.4004
       385.6        206.027        37.0248
       385.7        205.467        36.3321
       385.8        205.756        36.2022
       385.9        206.336         36.941
         386         206.79        37.4027
       386.1        207.208        36.9836
       386.2        206.794        37.0105
       386.3        206.197        37.1488
       386.4        205.533        37.6937
       386.5        205.985        38.5905
       386.6         206.95        39.3723
       386.7        207.057        39.1604
       386.8        205.767        37.8397
       386.9        205.285        37.0823
         387        205.275        36.5949
       387.1        205.157        36.3452
       387.2        205.577        37.3451
       387.3        206.521        37.5502
       387.4        207.306        37.0019
       387.5        207.639        36.4837
       387.6        207.855        35.9503
       387.7        208.476        36.4017
       387.8        209.163        37.5375
       387.9        208.362        38.9787
         388        207.493        39.8862
       388.1        206.596        40.5355
       388.2        206.344        40.2275
       388.3        207.304        38.9029
       388.4        206.966        38.7773
       388.5        204.628        39.4549
       388.6        203.497        40.9282
       388.7        204.251        41.7794
       388.8        205.313         41.238
       388.9        205.203        39.6669
         389        205.084        38.8106
       389.1         205.42        39.3428
       389.2         205.37        40.1439
       389.3        205.185        40.8574
       389.4         204.78        41.8971
       389.5        203.085        43.4948
       389.6        200.636        43.6735
       389.7        198.878        43.3522
       389.8        198.485        43.9921
       389.9        199.501        44.9959
         390        200.229         46.091
       390.1        200.566        47.1666
       390.2        200.419          46.98
       390.3        200.076        45.7979
       390.4        199.167        44.7605
       390.5        198.131         43.551
       390.6         197.83        43.2015
       390.7        197.879        43.9689
       390.8        199.303        44.0854
       390.9        200.752        43.8335
         391         200.86        43.5479
       391.1        201.336        42.6805
       391.2        201.843          41.55
       391.3        201.592        40.4998
       391.4        201.419        40.0912
       391.5        201.288         40.006
       391.6        202.254        40.5271
       391.7         203.54        41.1351
       391.8        203.826        41.2372
       391.9        204.417        41.9182
         392         204.63        42.6074
       392.1        204.388        43.9902
       392.2        204.367         44.768
       392.3        206.171        44.6609
       392.4        206.206        44.2091
       392.5        204.833        43.6888
       392.6        204.358        42.8436
       392.7        203.841        42.7326
       392.8        203.496        42.4369
       392.9        203.759        42.1275
         393        203.491        42.1918
       393.1        202.849        42.4033
       393.2        202.596        42.9385
       393.3        201.379        43.8484
       393.4        200.938        43.2877
       393.5        200.919        42.7414
       393.6        201.197        43.1572
       393.7        201.727        43.9032
       393.8        202.008        43.4543
       393.9        201.627        42.2001
         394        201.623          41.61
       394.1        201.871        42.1177
       394.2         202.07        42.9715
       394.3        202.023        44.2088
       394.4        201.772        44.1853
       394.5        201.338        43.0918
       394.6        201.427        41.7406
       394.7        201.425        40.7376
       394.8        201.948        41.2584
       394.9        202.031        41.8925
         395        202.438        41.5897
       395.1        204.276        40.8056
       395.2        205.807        40.9976
       395.3        206.044        41.1046
       395.4        205.467        40.4799
       395.5        204.342        40.5931
       395.6        203.434        41.5804
       395.7        202.863        42.6612
       395.8        203.655        43.1385
       395.9        204.316        43.5415
         396        204.755        43.4807
       396.1        204.817        43.5657
       396.2        204.984        43.4219
       396.3         204.95        42.8316
       396.4        204.957        42.5661
       396.5            206        41.8362
       396.6        206.531        42.1908
       396.7         206.19         42.351
       396.8        205.467        42.2338
       396.9        204.514        42.6996
         397        205.205        43.5816
       397.1         205.75        44.7588
       397.2        206.618        45.8096
       397.3        207.571        46.9153
       397.4         207.84        47.3794
       397.5         208.82        46.7534
       397.6        209.565        45.6879
       397.7        210.378        44.0544
       397.8        210.849        43.3113
       397.9        211.208        43.8767
         398        210.733        45.7547
       398.1        210.048        47.5146
       398.2        209.127        47.5435
       398.3        207.892        46.8096
       398.4        208.052        45.7157
       398.5        209.349        44.5829
       398.6        209.708        43.6665
       398.7        208.876        44.0013
       398.8        208.558         44.584
       398.9        208.329        44.6345
         399        207.725        45.4654
       399.1        207.721        46.7613
       399.2        208.405         45.965
       399.3        209.357        44.7568
       399.4        210.651        44.1682
       399.5         211.76        43.8964
       399.6         211.86        43.8826
       399.7        210.933        44.3726
       399.8        210.545        44.3047
       399.9        210.396        44.9942
         400         211.25        44.6811
       400.1        213.529        43.3643
       400.2        214.994        42.3515
       400.3        215.799        41.7828
       400.4        215.459        41.0847
       400.5        215.054        40.7306
       400.6        214.145        40.1858
       400.7        213.309        40.2766
       400.8        212.181        40.0875
       400.9        211.979        39.3956
         401        212.094        39.3158
       401.1        211.502        39.1103
       401.2        210.846        38.1685
       401.3        209.116         37.486
       401.4        207.156        37.6062
       401.5        206.439        38.4039
       401.6        206.788        39.5582
       401.7        206.669        40.0071
       401.8        205.944        39.9697
       401.9        205.449        39.7598
         402        204.973        39.4394
       402.1        205.491        39.8483
       402.2        205.722        40.4042
       402.3        205.354        40.7753
       402.4        205.006        40.5311
       402.5        205.072        39.7607
       402.6        205.835        38.8337
       402.7        205.333        38.6861
       402.8        204.956        40.0114
       402.9        204.674         40.728
         403        204.361        39.7869
       403.1        203.133        37.0114
       403.2        202.653        35.3582
       403.3        202.326        35.5275
       403.4        201.781        36.9945
       403.5        201.915        38.5014
       403.6        202.808        39.6588
       403.7        203.598        40.2448
       403.8        203.778        40.1626
       403.9        204.483        40.0835
         404        204.869        39.4977
       404.1        204.349         38.612
       404.2        203.753          38.12
       404.3        203.522        36.9994
       404.4        203.142        36.4381
       404.5        202.564        36.0393
       404.6        202.818        35.2166
       404.7         202.91        34.3048
       404.8        202.669        33.8845
       404.9        201.911        34.8604
         405        201.247        36.0008
       405.1        202.331        36.6699
       405.2         203.83        35.8468
       405.3        204.046        33.9621
       405.4        203.784        32.3104
       405.5        204.076        30.9008
       405.6        204.213        30.1113
       405.7        204.258         30.521
       405.8        203.584         31.154
       405.9        203.102        31.3731
         406        203.108         30.476
       406.1        203.416        29.5977
       406.2        204.578        29.9859
       406.3        205.296        31.4038
       406.4        205.959        32.6632
       406.5        207.015         32.311
       406.6        207.258        31.6205
       406.7        206.471        30.4693
       406.8        205.678        30.1725
       406.9        205.069         31.668
         407        205.506        33.1611
       407.1        205.398        33.9119
       407.2        206.269        34.4916
       407.3        207.427        35.5903
       407.4        207.874        36.8433
       407.5        207.296        37.0061
       407.6        206.953        37.0466
       407.7         206.33         37.975
       407.8        205.538        38.8236
       407.9        205.838         39.461
         408        207.385        39.6712
       408.1        208.795        39.3528
       408.2        209.039        38.6695
       408.3        210.038        37.3262
       408.4        210.843        36.4509
       408.5         211.83        36.3982
       408.6        212.851        36.7361
       408.7        212.401        37.9152
       408.8        211.399        38.9022
       408.9        210.651        40.2308
         409        210.595        41.2914
       409.1         211.29        41.6341
       409.2        211.849        41.6968
       409.3        211.698        41.3722
       409.4        211.559        41.4079
       409.5        212.328        41.8459
       409.6        213.234        42.7008
       409.7        213.622        42.6703
       409.8        213.597        42.6611
       409.9        213.339          42.64
         410        214.034        42.0709
       410.1        214.855        41.2566
       410.2        215.218         41.412
       410.3        215.518        42.5378
       410.4        216.594        43.9944
       410.5        217.985         44.568
       410.6        218.328        44.6409
       410.7        218.971         44.403
       410.8        219.313         44.128
       410.9        220.007        45.0462
         411        221.123         46.118
       411.1        221.325        47.2871
       411.2        221.107        47.9738
       411.3        220.014        47.9921
       411.4        219.098        47.5256
       411.5        218.725        47.2394
       411.6        218.282        47.0807
       411.7        217.886        46.1578
       411.8        217.954        45.2137
       411.9        218.948        44.8898
         412        220.561        45.5658
       412.1        221.965         46.593
       412.2        221.721        47.2665
       412.3        221.143        46.4073
       412.4        219.202        45.9638
       412.5        217.554        45.8941
       412.6        217.462        46.2806
       412.7        217.386          46.64
       412.8        217.611        46.9283
       412.9         217.14        46.1571
         413         216.69        45.5609
       413.1        216.422        45.4805
       413.2        216.628        45.6682
       413.3        217.466        45.8252
       413.4        218.404        45.2194
       413.5        218.584        44.4136
       413.6        218.002        44.0368
       413.7        217.711        44.4428
       413.8        217.822        44.8976
       413.9        219.273        45.2786
         414        220.032        44.7571
       414.1        219.915        43.2295
       414.2        219.667        42.1678
       414.3        219.883        42.0552
       414.4         219.87        41.3271
       414.5        219.439         40.167
       414.6        219.154         40.094
       414.7        218.989        40.1983
       414.8        219.046        39.6788
       414.9        218.861        39.6804
         415        218.453        40.3963
       415.1        218.508        41.1025
       415.2        218.938        41.0446
       415.3        219.875        41.7275
       415.4        219.852        42.4898
       415.5        219.343        42.9328
       415.6        218.435        42.9962
       415.7        218.344        42.4666
       415.8         219.18        40.8737
       415.9        220.777        39.1361
         416        221.552        38.4334
       416.1        220.549        38.2851
       416.2        219.035        38.6565
       416.3        218.184        39.5436
       416.4        218.607        40.1813
       416.5        219.923        40.5965
       416.6        221.249        40.6044
       416.7        221.831        39.7122
       416.8         223.07        39.5602
       416.9        223.384        40.2235
         417        222.429        40.8851
       417.1        220.966        40.7329
       417.2        220.535         39.842
       417.3        221.891        38.4881
       417.4        223.817        38.0153
       417.5        224.865        37.3286
       417.6        225.413        37.4782
       417.7        224.922        38.2143
       417.8        224.107        38.6496
       417.9        223.603        37.7548
         418        224.105        36.8999
       418.1        226.465        36.0213
       418.2        228.609        36.4183
       418.3        230.509        37.5866
       418.4         230.65        38.4213
       418.5        230.166        39.1395
       418.6        229.522        39.3871
       418.7        228.744          39.34
       418.8        229.573        39.3284
       418.9        231.278         39.228
         419        232.938        39.0315
       419.1         233.34        38.4516
       419.2        232.691        38.1054
       419.3          231.5        37.2383
       419.4        231.118        37.3495
       419.5        231.571        38.2854
       419.6        232.063        38.7822
       419.7        232.607        38.7007
       419.8        233.803        37.0383
       419.9        234.563        34.9699
         420        233.566         34.695
       420.1        232.014         35.955
       420.2        231.375          37.55
       420.3        231.299        38.4185
       420.4        231.972        38.3036
       420.5        232.202        38.4245
       420.6        232.283        38.7133
       420.7        232.106        39.0086
       420.8        231.872        38.8053
       420.9        231.463          39.01
         421        231.478        39.3205
       421.1        231.801        39.3884
       421.2        232.483        39.1714
       421.3        232.702        38.5209
       421.4        231.801        38.1257
       421.5        230.931        38.6023
       421.6        231.041         39.342
       421.7        231.157        39.5865
       421.8         231.19        39.4313
       421.9        230.637        38.4442
         422        230.052        37.6732
       422.1        230.659         37.272
       422.2        229.964        36.9203
       422.3        228.599        36.9073
       422.4        227.821        37.7312
       422.5         227.73        37.9154
       422.6        227.615        36.9493
       422.7        227.352        36.0263
       422.8        227.454        35.0716
       422.9         227.89        35.4223
         423        228.069        36.4747
       423.1         228.86        36.5731
       423.2         229.26        35.8744
       423.3        229.238        36.0976
       423.4        228.382        37.3583
       423.5        226.966        38.2531
       423.6        225.906        37.7271
       423.7        226.155        36.8371
       423.8        227.371         36.892
       423.9         227.85         36.807
         424        227.451         36.227
       424.1        226.397        35.1694
       424.2        225.694        35.5021
       424.3        225.872        36.6464
       424.4        226.973        36.6908
       424.5        228.452        35.4663
       424.6        229.515        33.8416
       424.7        229.701        31.7079
       424.8        229.206        30.9723
       424.9        228.546        31.1478
         425        229.051        31.1864
       425.1        229.275        30.8456
       425.2        229.593        30.6631
       425.3        229.967        31.3811
       425.4        231.331        31.8319
       425.5        232.901        32.1704
       425.6        233.467        31.0532
       425.7        233.656        30.4368
       425.8        233.277        30.6503
       425.9        231.362         30.281
         426        230.067        29.5997
       426.1        229.298        29.1421
       426.2        229.134        29.3195
       426.3        229.221        30.7664
       426.4        229.523        31.4601
       426.5          230.3        30.7671
       426.6         230.25         30.107
       426.7        230.786        29.7964
       426.8        231.153        29.5871
       426.9        231.363        29.4414
         427        230.837        28.9427
       427.1        229.736        28.4951
       427.2        229.304         29.342
       427.3         228.89        29.9165
       427.4        229.711        29.9116
       427.5        231.282        29.0303
       427.6        232.118        29.0362
       427.7        232.141          28.93
       427.8         231.36        27.9316
       427.9        231.317        27.0412
         428        232.151        26.9265
       428.1        232.724        25.9341
       428.2        233.593         25.569
       428.3        233.779        24.9795
       428.4        233.416        23.3127
       428.5        232.015        22.1423
       428.6         231.55        21.7176
       428.7        231.867        21.9996
       428.8        232.305        21.9859
       428.9        232.256        21.6621
         429          231.9        21.5792
       429.1        231.814        21.9491
       429.2        231.287        22.2575
       429.3         230.11        22.1077
       429.4        230.083        22.0932
       429.5        231.443        21.5686
       429.6        232.046        20.7334
       429.7        232.424         20.083
       429.8        232.832         19.513
       429.9        232.527         19.813
         430        231.754        19.9347
       430.1        232.158        19.5112
       430.2        231.852        19.0052
       430.3        231.645        19.1396
       430.4        231.981        19.6729
       430.5         233.63        20.3514
       430.6        234.877        21.1325
       430.7        235.039        22.4225
       430.8        233.506        23.6812
       430.9        231.778        25.4074
         431        230.876        26.2261
       431.1        230.442         27.088
       431.2        230.934        28.0154
       431.3        230.982        28.6701
       431.4         230.12        29.0318
       431.5        228.255        28.6595
       431.6        227.382        28.5258
       431.7        227.438        28.9762
       431.8        226.897        29.2911
       431.9        226.259        29.6733
         432        225.658        29.5527
       432.1        225.746        29.2797
       432.2         225.39        28.8207
       432.3        225.086        28.2249
       432.4        224.422        28.2935
       432.5        223.563        29.0106
       432.6         224.38        29.9347
       432.7        225.931        30.9647
       432.8        226.809        31.1816
       432.9        226.527        30.7709
         433          225.4        31.0779
       433.1        224.753        32.0847
       433.2        224.173        32.3677
       433.3        223.989        31.8143
       433.4        224.257        31.9909
       433.5        223.742        33.4002
       433.6        222.485        34.4762
       433.7        221.436        34.2261
       433.8        221.456        33.9931
       433.9        222.337        35.0471
         434        222.506        35.1619
       434.1        221.163         33.922
       434.2        220.337        32.9046
       434.3        220.785        32.1164
       434.4        221.121         32.458
       434.5        220.876        32.9209
       434.6        219.745        33.0348
       434.7        219.546        32.3706
       434.8        219.583        32.1504
       434.9        220.402        33.0017
         435         220.89        33.9524
       435.1        221.783        35.1531
       435.2        222.072        35.7255
       435.3        222.405        35.2011
       435.4        222.021        33.9349
       435.5        220.879        32.7202
       435.6        220.329        33.2633
       435.7         219.62        34.1538
       435.8        219.752        34.2775
       435.9        220.461        33.4534
         436        220.667        32.8642
       436.1        221.025        33.7293
       436.2        220.752        34.4298
       436.3        220.087        34.4583
       436.4        219.395         34.427
       436.5        218.686        33.0538
       436.6        217.835         32.699
       436.7        217.381        32.8138
       436.8        217.907        32.7628
       436.9        218.836        32.5353
         437        219.645        31.7517
       437.1        219.707        31.0568
       437.2        218.539        31.2945
       437.3        216.853        32.6273
       437.4        216.818        33.2796
       437.5        217.026        32.9297
       437.6        217.315        31.5337
       437.7        217.634        30.0456
       437.8        217.874        29.4511
       437.9         217.46        28.3383
         438        217.013        28.2176
       438.1        217.552        28.5907
       438.2        218.525        28.8186
       438.3        219.445        28.0291
       438.4        219.072        26.7254
       438.5        219.201        26.9261
       438.6        219.515        27.2845
       438.7        217.849        28.2451
       438.8        216.361        28.1406
       438.9        215.391        27.3055
         439        214.748        26.3419
       439.1        213.619        25.7087
       439.2        213.333        25.3125
       439.3        213.525        24.9763
       439.4        212.583        25.4606
       439.5        211.138        26.5419
       439.6        210.227        26.7808
       439.7        210.275        25.6007
       439.8        211.889        24.0282
       439.9        213.789        23.1754
         440        214.543        22.6528
       440.1        212.612         22.688
       440.2        211.121        22.6814
       440.3        211.389        22.2203
       440.4        212.752        22.2083
       440.5        214.827        22.5318
       440.6        217.111        22.9894
       440.7        218.832        22.7938
       440.8        219.537        22.7679
       440.9        219.589         22.464
         441        219.357        22.0141
       441.1        218.759        21.8559
       441.2        218.968        22.6043
       441.3        219.415        23.8107
       441.4        220.693        24.5262
       441.5        221.969        25.1657
       441.6        222.459        25.9286
       441.7         222.75        26.5315
       441.8        222.234        26.2043
       441.9            222        25.6541
         442        222.723        25.6379
       442.1        223.422         25.331
       442.2        223.871        25.1733
       442.3        223.811         26.122
       442.4        222.198        26.7093
       442.5        221.271        26.6578
       442.6        221.251        27.2807
       442.7        222.034        27.9412
       442.8        222.573        27.8131
       442.9        222.189        27.3412
         443         222.14         27.223
       443.1        221.644        27.3334
       443.2         221.05        27.3489
       443.3        220.302        27.5696
       443.4        220.665         27.454
       443.5        220.967        27.5903
       443.6        222.086        28.0339
       443.7        221.345        27.9134
       443.8        219.736        28.0859
       443.9        219.086        28.7654
         444        219.856        29.0379
       444.1        221.673        29.6892
       444.2         222.46        30.5341
       444.3        223.308        32.0773
       444.4        223.978        33.4914
       444.5        223.745        33.4264
       444.6        223.077        32.8026
       444.7        223.349        33.2241
       444.8        223.617        33.6387
       444.9        223.136        33.1958
         445        222.706        33.2745
       445.1        222.123        33.2705
       445.2        221.468        33.0666
       445.3        221.141        32.6309
       445.4        220.722        32.7299
       445.5        220.143        33.1126
       445.6        219.268        33.1023
       445.7        218.767        33.4739
       445.8        218.957        33.9465
       445.9        219.391        33.8035
         446        219.918        33.6975
       446.1        221.523        33.6424
       446.2        223.415        33.7136
       446.3        224.582        33.6791
       446.4        225.528        33.8802
       446.5        225.597         34.742
       446.6        225.374        36.2017
       446.7        225.786        36.5121
       446.8        226.152         36.266
       446.9        226.499        36.0283
         447        226.793        35.9296
       447.1        226.163        35.2406
       447.2        226.061        34.7562
       447.3        224.339        34.5406
       447.4        223.404        35.4433
       447.5         223.94        35.3347
       447.6        224.596        34.9962
       447.7        224.811        34.5178
       447.8        224.827        33.9511
       447.9        225.931        32.9206
         448        226.668        32.3263
       448.1        226.429        33.7711
       448.2        224.868        34.4187
       448.3         223.08        33.9366
       448.4        222.999        33.2504
       448.5         223.34        32.5919
       448.6        224.331        32.4617
       448.7         224.41         33.148
       448.8        223.478        33.4012
       448.9        221.748        32.1681
         449         220.13        30.7722
       449.1        219.633         29.687
       449.2        219.282        28.8752
       449.3        220.539        29.4338
       449.4         221.87         31.072
       449.5        222.728        32.4987
       449.6        222.213         32.146
       449.7        221.456        31.1033
       449.8        220.118        30.4502
       449.9        218.931         30.143
         450         218.73        30.6711
       450.1        219.272        31.4107
       450.2        219.227        31.4784
       450.3        219.492        31.3386
       450.4        219.819        30.6427
       450.5        219.577        29.3962
       450.6        219.651        30.0261
       450.7        220.103        30.7036
       450.8        219.861        31.0537
       450.9        219.697        31.2751
         451        220.573         31.137
       451.1        222.049        31.1718
       451.2        222.671        32.0433
       451.3        223.281        34.0729
       451.4        223.232        34.4236
       451.5        222.602        33.4988
       451.6        223.226          32.38
       451.7        223.735        33.0804
       451.8        224.083         34.306
       451.9        225.675        35.1537
         452        226.709        34.6293
       452.1        226.827        32.9869
       452.2        226.681        32.0536
       452.3        225.901        31.3219
       452.4        226.059        30.7737
       452.5         226.58        30.3731
       452.6        227.435        31.0526
       452.7        228.282        33.1409
       452.8        228.938          34.48
       452.9        228.597        35.2089
         453        228.121        36.0243
       453.1        227.646        36.2974
       453.2        227.938        36.9965
       453.3         228.98          37.86
       453.4        229.326        37.4583
       453.5        229.498        35.9782
       453.6        228.954        35.3302
       453.7        229.023        34.8043
       453.8        229.809        34.2875
       453.9        230.423        35.2899
         454        230.825        35.7094
       454.1        230.135        36.2515
       454.2        229.905        36.2866
       454.3        230.309        35.7138
       454.4        231.082        35.4233
       454.5        233.023        36.2512
       454.6        234.144        36.9886
       454.7        234.098        37.5594
       454.8        233.552        37.5338
       454.9        233.359        37.4146
         455        233.541         37.482
       455.1        232.573         37.476
       455.2        232.155        37.4688
       455.3         231.59        37.1732
       455.4        231.132        36.3573
       455.5         231.18        35.6278
       455.6        232.022        35.9805
       455.7        233.661        36.1771
       455.8        234.263        36.4239
       455.9        234.647        36.8079
         456        234.312        36.8498
       456.1        233.818        36.9824
       456.2         233.93        37.2748
       456.3        234.493        38.1849
       456.4        234.477        39.0075
       456.5        233.967        40.2385
       456.6        233.253        40.4091
       456.7        233.348        39.7906
       456.8        232.771        39.5821
       456.9        232.835        40.4921
         457        232.722        41.0119
       457.1        233.347        42.1489
       457.2        232.874        43.3143
       457.3        232.505        44.0992
       457.4        232.151        44.1608
       457.5        231.889        44.3531
       457.6        232.361        45.4052
       457.7        231.656        46.0541
       457.8        230.654        45.3569
       457.9        229.158        43.3708
         458        228.608        42.2445
       458.1        228.008        42.4084
       458.2        227.539        43.4523
       458.3        227.087         44.312
       458.4         226.58        44.2613
       458.5        226.958        43.2837
       458.6        226.927        43.2595
       458.7        226.833        43.4145
       458.8        225.937        42.7827
       458.9        225.802        41.9664
         459        226.173        41.2687
       459.1        226.815        40.2383
       459.2        226.713        39.5645
       459.3         226.28        39.8909
       459.4         225.23        40.0681
       459.5        222.451        40.8591
       459.6        221.626        40.9893
       459.7         222.32        40.5241
       459.8        223.641        40.0365
       459.9        224.941        40.0631
         460        225.592        40.7262
       460.1        225.304        40.6971
       460.2         224.87        39.5414
       460.3        223.911        37.9479
       460.4        224.462        37.5171
       460.5        224.863        37.1496
       460.6        225.316        36.8283
       460.7        224.781        36.2613
       460.8        225.072        35.9592
       460.9        225.015        36.1236
         461        225.523        35.4248
       461.1        226.506        34.5137
       461.2        227.442        33.5564
       461.3         228.47         33.126
       461.4        229.472        33.3678
       461.5        230.317        33.3378
       461.6        229.949        32.8654
       461.7        228.367        32.3087
       461.8        227.594        31.5464
       461.9        228.094        31.8608
         462        228.357        31.8428
       462.1         228.54         31.056
       462.2        228.701        30.7692
       462.3         228.73        30.5266
       462.4        229.506         30.754
       462.5         230.37        30.5285
       462.6        231.322        30.7673
       462.7        232.037        30.3708
       462.8        231.741        29.2904
       462.9         230.84        29.1145
         463         230.87        29.9088
       463.1        231.604        31.2223
       463.2        231.866        31.4443
       463.3        231.656        30.4748
       463.4        230.811         29.369
       463.5        230.099        28.0123
       463.6        230.193        28.0656
       463.7        231.097        29.2797
       463.8         231.59        29.5885
       463.9         231.38        28.7884
         464        231.098        29.0585
       464.1        231.101        29.1185
       464.2        231.446        28.4165
       464.3        232.251        27.7368
       464.4        232.988        27.4623
       464.5        233.765         28.237
       464.6        233.857        29.1155
       464.7        232.792        28.9678
       464.8        231.732        27.9347
       464.9        230.812        25.7928
         465        230.161        24.2588
       465.1        229.523        23.3739
       465.2        228.929        23.2946
       465.3        228.661        24.1172
       465.4        228.409        24.3672
       465.5        228.113        24.1084
       465.6        226.902        23.3554
       465.7        225.629        21.9706
       465.8        224.824        20.7956
       465.9          225.4        21.1914
         466        225.859         21.649
       466.1        227.277        21.4369
       466.2        227.419        21.0507
       466.3        226.951         20.081
       466.4        226.173        19.3315
       466.5         227.12         17.638
       466.6        229.189         16.447
       466.7        230.459        17.1234
       466.8        230.625        18.4494
       466.9        229.201        19.9935
         467         227.99        20.2189
       467.1        226.796        19.6557
       467.2        226.573        18.6912
       467.3        226.315        19.0464
       467.4        226.051        20.0159
       467.5        225.518        20.4753
       467.6        225.908        20.3901
       467.7        226.705        19.6211
       467.8        226.958        19.2026
       467.9        228.038        18.8575
         468         228.51        19.1186
       468.1        227.597        19.4969
       468.2        226.746        19.8659
       468.3        226.814        21.2201
       468.4        226.563        23.3173
       468.5        226.672        25.1138
       468.6        226.715        25.2162
       468.7        225.567        23.9342
       468.8        224.167         23.208
       468.9        223.352        23.5044
         469        223.123         24.793
       469.1        222.948        26.0841
       469.2        223.344        26.2558
       469.3        224.098        24.7424
       469.4        224.203        24.2359
       469.5        224.091        24.7247
       469.6        223.771        24.8033
       469.7        223.479        24.7535
       469.8        222.521        24.8765
       469.9         221.67        26.1133
         470        221.851         27.462
       470.1         222.96         28.604
       470.2        223.478        29.2616
       470.3        223.522        29.5508
       470.4        223.293         29.717
       470.5        222.246        29.5082
       470.6        221.888        29.0089
       470.7        222.257        29.0198
       470.8        221.904        29.3476
       470.9        222.346        29.4118
         471        222.741        29.8598
       471.1        223.145        30.5465
       471.2        223.009        30.5827
       471.3        221.658        31.0262
       471.4        220.928        31.5439
       471.5        220.262        31.8093
       471.6        220.136        31.5095
       471.7        220.937        30.7854
       471.8        221.749        30.9892
       471.9        222.572        31.0886
         472        223.024        31.0766
       472.1         222.45        31.6123
       472.2        222.639        31.3839
       472.3        222.708        30.2747
       472.4        222.245         29.884
       472.5         223.01        30.2956
       472.6        223.993        30.3282
       472.7        225.164        29.8541
       472.8        225.415        29.5358
       472.9        225.113        30.4608
         473        223.695        31.9229
       473.1        222.714        32.1454
       473.2        222.714         31.616
       473.3        222.971        30.5127
       473.4        223.492        30.1535
       473.5        222.682         30.308
       473.6        221.349        31.6782
       473.7        220.264        33.2394
       473.8        220.578        33.2787
       473.9         221.71        32.0151
         474        222.559        31.5436
       474.1        224.164        31.5134
       474.2        224.766        32.0627
       474.3        224.475        33.9788
       474.4        223.919        35.4706
       474.5        222.916        35.9112
       474.6         222.33        36.2752
       474.7        222.246        35.7326
       474.8         222.32        35.2034
       474.9        222.066        35.3646
         475        222.284        36.6856
       475.1            223        37.7399
       475.2        223.404        37.5666
       475.3        223.561        37.0994
       475.4        222.978        36.3578
       475.5        221.707          36.61
       475.6        220.717        36.9587
       475.7        220.786        37.9158
       475.8        221.877        37.9091
       475.9        223.102        37.7055
         476        223.281        36.7086
       476.1        223.252         35.597
       476.2        221.999        34.3361
       476.3        220.737        34.0122
       476.4        220.275        34.5091
       476.5        221.147        35.0078
       476.6        222.566        35.1218
       476.7        222.488        34.6172
       476.8        221.475        33.6183
       476.9        219.777         32.893
         477        219.944        32.5758
       477.1        220.646        31.7729
       477.2        221.607        31.7583
       477.3        222.544          32.17
       477.4        222.114        32.5394
       477.5        221.445         31.557
       477.6        221.478        30.0441
       477.7        221.515        28.9845
       477.8        222.463        29.3383
       477.9        224.473        29.5359
         478        225.679        29.5332
       478.1        226.007        28.9034
       478.2        226.916        29.7807
       478.3        228.839        30.9488
       478.4        229.503        30.9846
       478.5        229.937        29.4535
       478.6        229.857        29.4289
       478.7        230.303        30.9598
       478.8        231.289        33.3733
       478.9        231.537         36.085
         479        231.664         37.267
       479.1        231.191        37.1313
       479.2        230.823        36.2277
       479.3        231.105        35.9469
       479.4        230.447        36.3639
       479.5        229.707        36.4608
       479.6        228.536        36.1485
       479.7        228.336        35.8619
       479.8        229.047        35.9017
       479.9        228.911        35.2702
         480        227.552        35.4792
       480.1        227.238        35.8604
       480.2        227.932        35.2157
       480.3        228.342        33.8193
       480.4        227.864        33.4226
       480.5        227.928        33.3607
       480.6        228.595        33.8584
       480.7        228.025         33.832
       480.8        228.177        33.1941
       480.9        229.236        32.3039
         481        230.157        32.1735
       481.1         231.52        32.8158
       481.2        231.909        33.0043
       481.3        231.367        33.9054
       481.4        231.131        35.1772
       481.5        231.224        35.8275
       481.6        231.493        35.8768
       481.7        232.136        34.0354
       481.8        233.435        31.9701
       481.9        234.634         30.845
         482         235.01        30.6146
       482.1         234.91        30.4882
       482.2        234.134        31.2601
       482.3        232.661        32.3639
       482.4        232.272        32.7823
       482.5        233.018        32.6977
       482.6        233.865        32.3299
       482.7        233.748        31.9337
       482.8        233.693        31.0835
       482.9        233.763        29.9582
         483        233.354        29.2072
       483.1        233.267        28.7767
       483.2        232.795        29.5302
       483.3        232.704        29.2911
       483.4        232.873        28.5406
       483.5        233.414        28.9735
       483.6        233.691        28.4242
       483.7        233.998        27.1251
       483.8        234.596        26.3763
       483.9        234.669        27.2022
         484        235.273        28.0241
       484.1        235.905        27.4544
       484.2        235.649        26.0022
       484.3        235.603        23.9425
       484.4         235.67         22.892
       484.5        235.519        22.8702
       484.6        235.511        22.9533
       484.7        235.532        22.7133
       484.8        234.954        23.1883
       484.9        234.413        22.6356
         485        234.242        22.1178
       485.1        234.198        23.0412
       485.2        234.138        24.3114
       485.3        234.094        25.6086
       485.4        234.071        25.7779
       485.5        233.613        24.7472
       485.6        233.091        23.6607
       485.7        233.038        22.6392
       485.8        233.147        23.2769
       485.9        233.271        24.5706
         486        232.799        25.8129
       486.1         233.04        27.0654
       486.2        233.174        26.7123
       486.3        232.529        25.8542
       486.4        231.377        24.5465
       486.5        230.214        23.5756
       486.6         230.01        23.5591
       486.7        230.885        24.2157
       486.8        231.279        24.8395
       486.9        230.772        25.3041
         487        229.765        24.8792
       487.1         227.93        23.8212
       487.2        227.067        23.1845
       487.3        227.052        21.5649
       487.4        227.353        20.5447
       487.5        227.225        20.2589
       487.6        226.667        20.7273
       487.7         225.79        20.6913
       487.8        224.954        20.3502
       487.9        223.315        19.2767
         488        222.262        18.3517
       488.1        222.549        17.9061
       488.2        222.998        18.3889
       488.3        223.302        19.2368
       488.4        223.584        19.8624
       488.5        223.949         20.496
       488.6        223.805         21.502
       488.7        223.503        21.4946
       488.8        223.217        21.5186
       488.9        223.954        21.4384
         489        224.671        21.3282
       489.1        225.172        20.2201
       489.2          224.4        19.0903
       489.3        224.009         18.383
       489.4        224.625        18.7668
       489.5        224.498        19.8613
       489.6        223.682        21.3115
       489.7        223.528        21.6727
       489.8        223.436         20.732
       489.9        223.632        19.0651
         490        223.101        18.5882
       490.1        222.301        18.7805
       490.2        221.214        19.4688
       490.3        220.277        19.5619
       490.4        220.855        19.2096
       490.5        221.635        18.5943
       490.6        221.534        18.3244
       490.7        219.721        18.5107
       490.8        218.257          18.37
       490.9        218.542         18.003
         491        218.959        18.0042
       491.1        218.793        18.3199
       491.2        217.625        18.0323
       491.3        216.756        17.9939
       491.4        216.977         17.937
       491.5        217.167        16.6873
       491.6        217.538        15.8302
       491.7        217.736        16.2244
       491.8         218.51        17.0439
       491.9        219.466        18.0392
         492        219.789        18.6179
       492.1        219.071        18.9347
       492.2        218.721        19.3384
       492.3        218.208        18.7089
       492.4        218.525        17.5197
       492.5         219.33        17.4723
       492.6        219.562        18.1514
       492.7        219.298        18.2975
       492.8         218.14        17.5885
       492.9        217.895        16.2962
         493        218.069        14.6658
       493.1        218.524        13.7996
       493.2        219.096        13.8486
       493.3        219.725        14.8245
       493.4        220.157        16.7831
       493.5        220.566        18.0584
       493.6        220.264        18.0641
       493.7        219.728        18.7902
       493.8        219.673        19.2656
       493.9        219.606        19.9606
         494        219.531        20.1176
       494.1        219.328        19.7404
       494.2        219.488        20.0738
       494.3        220.039        20.9623
       494.4        219.889        21.3226
       494.5         219.88        22.3017
       494.6        220.812        23.3539
       494.7         220.87        24.0386
       494.8         220.95        23.5416
       494.9        221.562        22.8221
         495        221.975        22.5737
       495.1        222.872        22.5177
       495.2        223.458        23.5421
       495.3        223.233        24.6699
       495.4        222.654        25.1847
       495.5        221.607        24.8936
       495.6        221.216        25.1301
       495.7        221.892        25.3897
       495.8        222.301         25.466
       495.9        221.871        26.0042
         496        221.976        26.0121
       496.1        222.424        26.1834
       496.2        222.816        26.3462
       496.3        222.489        27.0302
       496.4        221.605        27.0837
       496.5        221.209        26.2368
       496.6        220.861        25.0919
       496.7         220.89        24.2187
       496.8        221.717        23.6456
       496.9        222.755        22.2452
         497        222.894          21.55
       497.1        222.919        21.5365
       497.2        222.851        21.6818
       497.3         222.32        22.0709
       497.4        222.105        21.8891
       497.5        222.809        23.0449
       497.6        223.268        23.7387
       497.7        222.862         23.325
       497.8        222.467        23.3061
       497.9        222.447        23.1991
         498        223.388         23.295
       498.1        224.246        23.0502
       498.2         225.26        22.7211
       498.3        225.889        22.2166
       498.4          226.6        21.4205
       498.5        227.252        21.7659
       498.6        227.059         22.118
       498.7        226.798        22.2462
       498.8        226.334        21.7538
       498.9        227.299        20.9132
         499        229.312         21.049
       499.1        229.981        21.8472
       499.2        229.332        21.6421
       499.3        228.459        22.0995
       499.4        227.658        22.6734
       499.5        227.865         22.664
       499.6        228.367        22.3862
       499.7        228.856        22.1183
       499.8        229.049         21.922
       499.9        228.263        22.0894
         500        227.823        22.9968
       500.1        227.917        23.7516
       500.2        228.842        23.4568
       500.3        230.133        24.2145
       500.4        230.261        25.9972
       500.5         230.26        28.0634
       500.6        229.857        28.4285
       500.7        229.329        27.9216
       500.8        230.239        27.3396
       500.9        231.188        27.0383
         501        231.214        26.5724
       501.1        229.995        25.1673
       501.2        229.962        24.6056
       501.3        230.903        24.3395
       501.4        230.801         24.018
       501.5         230.34        23.5094
       501.6        230.106        22.7034
       501.7        230.576        21.7162
       501.8        231.421        20.9759
       501.9        232.151         21.035
         502        231.749        21.2349
       502.1        230.746        21.2363
       502.2        230.384        21.9791
       502.3        230.533        22.5534
       502.4        230.964        22.4012
       502.5        230.774        21.7099
       502.6        230.868        21.8078
       502.7        231.222        22.7258
       502.8        230.267        23.8396
       502.9        230.337         25.685
         503        230.545        26.3186
       503.1        230.928        25.9354
       503.2        231.858        24.6298
       503.3        232.813        22.8843
       503.4        231.927          22.11
       503.5        230.158        22.1881
       503.6         229.53        22.2832
       503.7        230.123        22.7161
       503.8        231.208        22.0186
       503.9        232.253        21.7302
         504        232.368        21.2949
       504.1        231.465         20.528
       504.2        231.462        20.1513
       504.3        231.765        19.6344
       504.4        232.417        18.8332
       504.5         232.88        17.4669
       504.6         233.88        16.3806
       504.7        234.993        16.0448
       504.8        235.252        16.5398
       504.9        234.776        17.2361
         505        234.733         18.215
       505.1        234.062        19.0181
       505.2        233.602        18.8546
       505.3        233.485        18.1293
       505.4        233.034        18.1509
       505.5        231.971        18.7958
       505.6        230.964        20.2841
       505.7        231.486        21.2757
       505.8        232.527        21.5938
       505.9        233.736         21.757
         506        234.243        20.9634
       506.1        233.914        19.5925
       506.2        233.567        19.5941
       506.3         233.64        20.7786
       506.4         234.31        22.4928
       506.5         234.58         23.817
       506.6        234.455        23.6248
       506.7         233.01        22.2464
       506.8        232.088        21.1504
       506.9        232.577         19.492
         507        233.091        18.7135
       507.1         233.03         18.352
       507.2        233.487        18.4888
       507.3        233.399        18.6752
       507.4        233.094        18.4538
       507.5        232.832        17.3245
       507.6        232.076        17.3391
       507.7        231.607        16.7575
       507.8        231.355        16.0994
       507.9        230.736        15.3149
         508        230.529        14.8889
       508.1        230.863        15.3591
       508.2        231.213        15.6222
       508.3        231.479        14.8168
       508.4        231.355        14.1335
       508.5          231.7        12.4574
       508.6        232.517        10.7826
       508.7        233.168        9.58782
       508.8        233.013        9.31817
       508.9        232.828         10.208
         509        232.267        10.8074
       509.1        231.512        10.5971
       509.2        231.734        10.0052
       509.3        231.967        9.63649
       509.4        231.348        9.44285
       509.5        230.483        9.50018
       509.6        230.007        9.73319
       509.7        228.958         9.7733
       509.8        229.029        10.9386
       509.9        230.216        13.2225
         510         231.75        14.1344
       510.1        232.589        13.3319
       510.2        232.892        10.9299
       510.3        231.309        9.19234
       510.4        229.744        8.80452
       510.5        229.007        9.02897
       510.6        228.951        8.71028
       510.7        230.027        7.36805
       510.8        231.263        5.86491
       510.9        231.309         3.6961
         511        230.972        2.49745
       511.1        231.321        2.76388
       511.2        231.734        3.24638
       511.3        231.213        3.97938
       511.4        229.384        4.19778
       511.5        228.409        4.66734
       511.6         228.72        4.99981
       511.7        229.558        4.94686
       511.8        229.523        4.46251
       511.9        228.729         3.8963
         512         228.47         3.9593
       512.1        227.326        3.71675
       512.2        226.546        3.16653
       512.3         226.49        2.28943
       512.4        227.112        2.51896
       512.5        228.237        4.29375
       512.6        229.627        5.90308
       512.7         230.73        6.32359
       512.8        231.775        5.39949
       512.9        232.257        4.46712
         513         233.24        3.86112
       513.1        233.606        3.46804
       513.2        232.871        3.69275
       513.3        232.179        4.82947
       513.4        232.767         5.6834
       513.5        233.931        6.46384
       513.6         235.71        6.63379
       513.7        238.038        6.17566
       513.8        239.016        6.04187
       513.9        239.268        6.39084
         514        237.881         6.8924
       514.1        236.965        6.52886
       514.2        237.006        6.75365
       514.3        237.593         7.2008
       514.4        238.343        7.44154
       514.5        238.973        6.87609
       514.6        238.996        6.84388
       514.7        238.195        6.67272
       514.8        237.409         6.1222
       514.9        238.115        5.74134
         515        239.367        6.05669
       515.1        240.585        6.06228
       515.2        241.823        6.51126
       515.3        243.068        7.29595
       515.4        242.661        7.21402
       515.5        241.681        6.20077
       515.6        241.984        4.78504
       515.7        243.033        4.01593
       515.8        244.294        4.64842
       515.9         245.46        6.74378
         516        246.308         7.1596
       516.1        245.922        7.43203
       516.2        244.862        7.74621
       516.3        243.927        8.21181
       516.4        244.543        7.40741
       516.5        245.982        6.68198
       516.6        246.361        6.83933
       516.7        244.965        7.22166
       516.8        243.766        6.93556
       516.9        242.917        7.08986
         517        242.921        7.67592
       517.1        244.607        7.64056
       517.2        246.102         8.0098
       517.3        246.454         8.8922
       517.4        246.765        9.41884
       517.5        248.007        9.34121
       517.6        248.856        9.30688
       517.7          249.6        9.34389
       517.8        249.589         9.9446
       517.9        250.363        11.1548
         518        250.429        11.5924
       518.1        250.961         11.863
       518.2        250.831        11.4053
       518.3        250.626        10.4852
       518.4        250.865        10.4796
       518.5        251.581        11.5595
       518.6        252.208         12.852
       518.7        252.435        14.4459
       518.8        252.679        14.9856
       518.9        253.826        14.0915
         519        253.707        13.3254
       519.1         253.06        13.4547
       519.2        253.182        13.6057
       519.3        254.351        13.1364
       519.4        255.172        12.9087
       519.5        255.856        12.8443
       519.6        255.585        13.5577
       519.7        255.167        13.8922
       519.8        254.818          14.04
       519.9        253.414        13.4263
         520        253.628        12.8094
       520.1        255.541        12.4455
       520.2        256.913        12.9187
       520.3        256.975        13.8561
       520.4        256.752         14.428
       520.5        256.688         14.284
       520.6        257.261        14.1098
       520.7        257.389        13.4103
       520.8        257.331        13.7803
       520.9        257.605        14.1237
         521        257.605        14.7583
       521.1          257.5        14.5609
       521.2        258.044        14.0398
       521.3        258.763        13.9814
       521.4        259.507        14.7605
       521.5        259.378        15.8613
       521.6        258.516        16.2347
       521.7        257.748        14.7426
       521.8        257.603        13.1773
       521.9        257.478        12.3628
         522        257.596         12.505
       522.1        257.422        11.8388
       522.2        256.484        11.4778
       522.3        255.638        12.9389
       522.4        255.248        13.6175
       522.5         256.33        13.0141
       522.6        258.032        12.2199
       522.7        258.842        11.2733
       522.8        259.021         10.875
       522.9        258.723        12.3201
         523        258.969        13.3747
       523.1        259.133        13.7695
       523.2        258.464        12.9433
       523.3        257.605        11.6536
       523.4        256.857        11.3472
       523.5        255.341        11.9753
       523.6        254.891        12.1688
       523.7        254.831        12.0674
       523.8        254.977         11.787
       523.9        255.554        11.0153
         524        255.904        10.4885
       524.1        257.112        10.0286
       524.2         256.67        9.56595
       524.3         255.56        9.81398
       524.4        255.095        10.7167
       524.5         254.78        11.2812
       524.6        253.494        11.1276
       524.7        251.424        10.4926
       524.8        250.077        10.2656
       524.9        250.028        10.8974
         525         249.79        11.7634
       525.1        249.152        12.4784
       525.2        248.832        11.8696
       525.3        249.737         11.431
       525.4        249.344        11.9417
       525.5        248.273        12.4592
       525.6         247.15        13.0929
       525.7        246.099        13.8397
       525.8         245.79        15.0646
       525.9        245.715        16.6648
         526        245.719        18.1053
       526.1        246.019        18.5179
       526.2        245.554        17.5555
       526.3        243.871        16.4395
       526.4        242.819        17.3137
       526.5        242.783        18.9945
       526.6        242.656        20.5836
       526.7        241.899        21.2088
       526.8        240.684        21.3807
       526.9         239.16        21.1819
         527        237.979         22.063
       527.1        237.109        23.6172
       527.2        236.563        24.9901
       527.3        236.179        26.6934
       527.4        235.848        27.0394
       527.5        235.262        26.5597
       527.6        234.091        27.1772
       527.7        233.205        27.2114
       527.8        232.869        27.6862
       527.9        233.232        28.5098
         528        232.997        29.3114
       528.1        232.995        29.3109
       528.2        232.217        28.8161
       528.3        230.118        28.4571
       528.4        228.556        29.0588
       528.5         228.03        29.9846
       528.6        228.593        31.2222
       528.7        229.874        32.4465
       528.8        231.343        33.6282
       528.9        232.481        34.2252
         529        232.476        34.1126
       529.1         231.72        33.3917
       529.2        230.594        33.1209
       529.3        229.936        33.7497
       529.4         230.25        34.8702
       529.5        230.362         36.499
       529.6         230.23        37.4488
       529.7        229.382        37.3553
       529.8        229.307        36.8233
       529.9        230.065        36.9843
         530        229.904        37.0153
       530.1        229.749        38.0422
       530.2        230.517         39.809
       530.3         232.28        41.2036
       530.4        233.148        42.0575
       530.5        233.473        43.5484
       530.6        233.828        44.7073
       530.7        233.064         44.534
       530.8        233.089        44.4481
       530.9         232.96        43.7349
         531        233.342        43.6118
       531.1        233.881        43.3818
       531.2        234.381        43.9662
       531.3        234.497        44.7421
       531.4        235.642        44.8145
       531.5        237.498        44.6122
       531.6        237.609        43.0262
       531.7        237.481        42.0048
       531.8         237.59        41.4211
       531.9        238.102        40.6455
         532        237.765         40.854
       532.1        237.717        41.3151
       532.2        237.918        40.8345
       532.3        237.461        40.7349
       532.4        237.828        40.8797
       532.5        239.033        40.3933
       532.6        239.775        40.4556
       532.7        240.558        39.4577
       532.8        241.155        38.4405
       532.9        241.744        37.7964
         533        242.895        36.8814
       533.1        243.693         35.576
       533.2        243.468        34.6079
       533.3        242.273        34.2925
       533.4        241.593        34.5479
       533.5        240.997        34.7168
       533.6        240.547        35.0783
       533.7        241.059        35.4545
       533.8        241.625        34.6534
       533.9        242.094        33.2086
         534         241.75        32.9235
       534.1        241.884        34.4403
       534.2        242.368        35.6027
       534.3        242.942         36.192
       534.4        242.155        35.6309
       534.5        241.569        34.8611
       534.6        242.473        34.2905
       534.7        244.102        33.5357
       534.8        244.235        33.5705
       534.9        243.948        34.3553
         535        243.672        35.2758
       535.1        244.323         36.176
       535.2        245.984        35.8708
       535.3        246.661        35.5354
       535.4        245.843        35.7342
       535.5        245.016        36.4341
       535.6        245.126        36.9321
       535.7        245.889        37.5566
       535.8        245.999        37.9263
       535.9        246.111        37.9331
         536        245.575        38.0252
       536.1        245.355         38.266
       536.2        245.703        38.1103
       536.3        245.893        37.9238
       536.4        246.596        38.1313
       536.5        247.331        38.4819
       536.6        247.179        38.8048
       536.7        247.378        38.6367
       536.8        247.947        37.9175
       536.9        248.727         36.557
         537        248.451        35.6856
       537.1        247.539         34.706
       537.2        246.829         34.309
       537.3         247.29        33.7019
       537.4         247.78        34.6234
       537.5        247.079        34.9992
       537.6        248.042        34.2632
       537.7        248.412        33.2185
       537.8         248.34        33.0097
       537.9        249.383         33.723
         538        250.614        34.4223
       538.1        250.999        34.8326
       538.2        250.333        35.5162
       538.3        249.085        36.1416
       538.4        248.249        35.9451
       538.5        248.491        35.6341
       538.6        249.259        35.9911
       538.7        250.551        36.5315
       538.8        251.364        36.6401
       538.9        252.242        36.3603
         539        252.647        35.4721
       539.1        252.755        34.1512
       539.2        252.126        32.8281
       539.3        251.595        31.8681
       539.4        251.681        32.0221
       539.5        251.408        32.0506
       539.6         252.13        32.3227
       539.7        253.463        33.1996
       539.8        254.308         33.665
       539.9        254.578        33.6732
         540        254.212        33.8103
       540.1        254.103        33.7155
       540.2        254.305        33.4697
       540.3        254.102        33.0827
       540.4        254.505        32.9683
       540.5        255.398         33.331
       540.6        255.604        32.6208
       540.7        255.574        31.4294
       540.8        255.343        30.3984
       540.9        255.003        30.0116
         541        254.018        29.0135
       541.1         253.17        26.9623
       541.2         254.28        25.6799
       541.3        255.956        25.0006
       541.4        256.477        24.3855
       541.5        256.033        24.0566
       541.6        255.108        23.5919
       541.7        253.823        22.9923
       541.8        253.182        22.8459
       541.9        252.776        22.9629
         542        253.156        23.2159
       542.1        253.594        23.6962
       542.2        253.868        23.6182
       542.3         252.79        22.3904
       542.4        251.524         21.812
       542.5        250.434        22.8706
       542.6        250.232        22.9125
       542.7        251.009        21.8364
       542.8        252.044        21.0931
       542.9        251.982        20.5728
         543        250.987        20.4042
       543.1        250.348        19.5596
       543.2        250.407        18.8602
       543.3        252.174         18.064
       543.4        253.494        18.6311
       543.5        253.722        18.5661
       543.6        253.606        19.1483
       543.7        253.296        19.8094
       543.8         252.05        19.7794
       543.9        250.808        19.2259
         544        250.864        18.7536
       544.1         252.05        18.2427
       544.2        253.362        19.1221
       544.3        253.495        19.8258
       544.4        253.388        20.0618
       544.5         253.03        19.4915
       544.6        252.706        18.4209
       544.7        252.436        16.8168
       544.8        251.713        17.1771
       544.9         250.89         19.285
         545        249.705        20.6135
       545.1        249.148        21.3911
       545.2        249.333         20.911
       545.3        250.211        20.6704
       545.4        250.617        20.5598
       545.5        250.091        21.3204
       545.6        248.767        21.9445
       545.7        247.488        21.4292
       545.8        247.675         20.793
       545.9        248.218        20.7078
         546        248.994        20.3502
       546.1        249.715        19.4906
       546.2        248.734        19.7764
       546.3        247.111        21.0048
       546.4        245.894         21.595
       546.5        245.687        21.8836
       546.6         246.46        21.1351
       546.7        248.563        20.2497
       546.8        248.985        19.6862
       546.9        248.184        20.7218
         547        247.996         21.732
       547.1        247.582        21.6872
       547.2        246.921        21.5855
       547.3        246.027        22.6236
       547.4        246.059        22.7733
       547.5        245.717        22.5908
       547.6        245.876        23.0636
       547.7         246.07        23.4786
       547.8        246.106        23.6262
       547.9        246.207        23.2755
         548          246.4        22.9399
       548.1        247.159        22.3829
       548.2        248.316        21.4369
       548.3        249.916        21.3461
       548.4        251.384        22.2237
       548.5        252.332        23.4841
       548.6        252.755        22.6169
       548.7        252.093         21.971
       548.8        250.801         20.984
       548.9        249.759        19.8091
         549        249.904        17.9272
       549.1        251.312        15.9266
       549.2        252.684        14.9559
       549.3        253.816        15.2356
       549.4        253.401        16.4083
       549.5        251.896        18.0407
       549.6        251.728        18.6685
       549.7        251.974        17.9825
       549.8        252.714        16.9644
       549.9        253.045        15.6403
         550        253.077        15.1256
       550.1        251.956        14.6448
       550.2        251.663        14.9913
       550.3        252.329        15.0636
       550.4        253.855        15.0225
       550.5        254.632        14.8951
       550.6        254.571        13.5271
       550.7        255.261        13.6134
       550.8        255.852         14.338
       550.9        256.638         14.942
         551         257.11        15.6084
       551.1        256.619        16.6483
       551.2        255.828        17.6829
       551.3        256.014        17.8184
       551.4        256.334        16.9261
       551.5        255.811        16.8123
       551.6        255.793        17.5552
       551.7        255.541        17.6763
       551.8        255.518        17.4449
       551.9        255.617        16.5234
         552        255.946        15.2066
       552.1        257.078        15.5766
       552.2        257.403        16.7201
       552.3        256.631        17.2433
       552.4        257.088        17.4424
       552.5        259.407        17.7442
       552.6        260.583        17.6309
       552.7        260.791        17.5411
       552.8        260.908        18.4854
       552.9        260.518        18.7624
         553         261.59        18.1695
       553.1        262.011        17.1921
       553.2        262.265        17.2658
       553.3        262.389        18.1995
       553.4        262.467        18.7937
       553.5        262.845        19.0003
       553.6        262.688        18.9963
       553.7        262.887        19.4572
       553.8        263.798        19.3567
       553.9        264.469        18.2274
         554        264.335        18.2867
       554.1        263.774        19.1765
       554.2        263.176        20.2557
       554.3        263.125        20.8118
       554.4        262.847        20.3348
       554.5        262.703        19.3793
       554.6        262.827        18.7679
       554.7        262.991        18.8625
       554.8        262.174        19.1631
       554.9        261.428        19.9781
         555        260.747        20.7302
       555.1        260.639        20.0268
       555.2        260.707        19.2629
       555.3        260.414        19.3931
       555.4        260.678        20.4699
       555.5        261.138        21.7732
       555.6         261.76        23.1277
       555.7        262.037         24.396
       555.8        261.629        24.8686
       555.9        261.021        24.6296
         556        260.972        24.3331
       556.1        261.091        24.2049
       556.2        261.423         25.206
       556.3        260.282        27.1669
       556.4         258.93        27.3548
       556.5        257.356        26.1198
       556.6        257.151        24.6342
       556.7        257.335        23.5323
       556.8        257.263        24.1233
       556.9        257.506        25.6336
         557        257.397        26.3376
       557.1        257.254         25.425
       557.2        257.352        24.7528
       557.3         256.64         24.099
       557.4        255.647        23.8554
       557.5        255.423        24.9116
       557.6        255.832        24.3885
       557.7        256.329        22.5894
       557.8        256.221        21.5908
       557.9        256.402        22.2663
         558        256.059        23.0632
       558.1         255.55         23.631
       558.2        255.624        23.6223
       558.3         255.28         22.678
       558.4        255.211        22.1239
       558.5        255.277        21.8844
       558.6        255.337        20.9731
       558.7        256.142        19.8507
       558.8        257.666        19.6167
       558.9        259.134        19.6405
         559         258.94        19.9693
       559.1        258.331        19.4698
       559.2        258.161        19.3899
       559.3        258.238        19.6205
       559.4        258.294        19.5743
       559.5         258.14        19.2669
       559.6        257.926        19.3221
       559.7        257.241        20.6487
       559.8        256.468        21.8579
       559.9        256.659        22.0393
         560        256.582        21.9905
       560.1        256.844        22.7275
       560.2        255.999         22.955
       560.3        254.075        22.6306
       560.4        252.598        22.6701
       560.5        251.243        23.0397
       560.6        250.799        22.5065
       560.7        250.983        21.8201
       560.8        251.105        21.1795
       560.9        251.881         20.792
         561        251.914        21.8581
       561.1        251.132        22.0452
       561.2        249.698        21.9578
       561.3        248.259        21.3148
       561.4         247.29        20.8615
       561.5        246.687        20.7649
       561.6        247.641        20.7897
       561.7        248.277        20.9014
       561.8        248.241        22.2372
       561.9        247.421        24.4764
         562        246.897        24.8524
       562.1        245.976         24.481
       562.2        245.232        23.7866
       562.3        245.411        24.3834
       562.4        245.732        25.0153
       562.5        246.099        25.8457
       562.6        246.386        27.0593
       562.7        247.111        27.8229
       562.8        246.832        28.0821
       562.9         245.65        28.0578
         563        245.274        27.7797
       563.1        246.129        26.6792
       563.2        247.325        26.3422
       563.3        248.541        27.1844
       563.4        249.367        27.4214
       563.5        249.682        27.1791
       563.6        249.367        27.4077
       563.7        249.558        29.0054
       563.8        249.591        31.0101
       563.9        250.184        31.5115
         564        250.126        31.1944
       564.1        248.681        30.6631
       564.2        248.428        29.9462
       564.3        248.258         30.862
       564.4        249.003        32.0757
       564.5        249.552         32.982
       564.6        249.898        33.3472
       564.7        249.897        33.4413
       564.8        249.775        34.1878
       564.9        250.182        35.0337
         565        250.761        35.5156
       565.1        250.547        36.2419
       565.2         249.72        35.7621
       565.3         248.84        34.8761
       565.4        249.005        33.4685
       565.5        248.386        32.1888
       565.6         247.44        31.7448
       565.7        246.716        32.0212
       565.8        246.871        32.1195
       565.9        246.683        31.6829
         566        246.654        31.9017
       566.1        246.476        32.1074
       566.2        246.989        31.7795
       566.3        247.517        32.1429
       566.4        247.018        32.1098
       566.5        247.171         31.612
       566.6        247.865        30.4176
       566.7        247.536        28.8668
       566.8        247.284        28.1558
       566.9        247.902         28.172
         567         249.11        28.9088
       567.1        249.603        30.1789
       567.2        249.547        31.1997
       567.3        249.654        30.7108
       567.4        250.071         30.381
       567.5        250.471        30.7443
       567.6        251.063        30.8044
       567.7        251.801        30.6979
       567.8        251.833        30.7166
       567.9        251.319        31.6858
         568        250.614        31.4691
       568.1        249.827        30.0156
       568.2        249.442        29.3872
       568.3        250.101        29.0772
       568.4        251.274        28.4251
       568.5        252.137        26.9711
       568.6         251.79        26.2439
       568.7        251.328        26.0553
       568.8        250.512        25.5959
       568.9        249.548        24.9673
         569         248.94        25.0815
       569.1        248.075        24.8312
       569.2         248.04         24.519
       569.3        248.609        23.6824
       569.4        249.448        23.3255
       569.5        249.863        24.1756
       569.6        250.647        25.5565
       569.7        252.161        26.3265
       569.8        253.094        26.1271
       569.9        253.737        26.4535
         570        253.702        26.9766
       570.1        253.652        28.0724
       570.2        253.299        28.3565
       570.3        253.701        28.3453
       570.4        254.053        28.7455
       570.5        253.553        28.9483
       570.6        253.218        28.8398
       570.7        253.761        28.1475
       570.8         254.38        27.7665
       570.9        254.163        28.8087
         571        254.246        30.9774
       571.1        255.011         32.513
       571.2        255.347         31.517
       571.3        256.082        29.8587
       571.4        255.868        28.3101
       571.5        254.468        27.0038
       571.6        253.578        26.7408
       571.7        252.917        27.6694
       571.8        253.154        28.1681
       571.9        254.625         27.722
         572        255.374        26.9129
       572.1        254.986        27.4822
       572.2        254.983        28.5746
       572.3        255.367        29.2337
       572.4        255.601        29.5592
       572.5        255.481        29.3747
       572.6        255.315        29.0804
       572.7        256.121        28.2011
       572.8        255.635        28.2338
       572.9        254.914        30.0917
         573        254.269        30.6308
       573.1        254.058        29.8707
       573.2        253.845         29.044
       573.3        254.116        28.1945
       573.4        254.301        28.8135
       573.5        254.514        29.0854
       573.6        254.444        29.6556
       573.7        254.936        29.4783
       573.8        255.823        28.6343
       573.9        256.982        27.9409
         574        257.547        28.2098
       574.1        256.514        29.3746
       574.2        255.881        30.8144
       574.3        256.089        30.5902
       574.4        256.729        29.9833
       574.5        256.418        29.0779
       574.6          256.1        28.7462
       574.7        255.597        28.6199
       574.8        255.414        28.3681
       574.9        255.198        28.5757
         575        255.972        28.7339
       575.1        257.302         28.758
       575.2         258.59        28.9874
       575.3        258.462         29.374
       575.4         258.14         29.385
       575.5        257.717         28.002
       575.6        257.328        26.4992
       575.7        257.853        26.2169
       575.8        259.611        25.9741
       575.9        261.679        25.7621
         576        262.876        25.5277
       576.1        263.203        25.8355
       576.2        262.723        26.4073
       576.3         262.81        26.8426
       576.4        263.313         26.766
       576.5        263.312        27.0823
       576.6        263.046        26.8053
       576.7        263.002        26.7514
       576.8        262.947        26.0327
       576.9        262.964        24.6634
         577        262.705        24.7325
       577.1        263.318        25.7023
       577.2        263.659        27.4106
       577.3        263.709        29.9114
       577.4        263.623        30.2292
       577.5        263.857        28.9443
       577.6        264.826        28.2036
       577.7         265.75        28.0049
       577.8        265.734        28.0331
       577.9        265.829          27.74
         578        265.559        27.8615
       578.1        264.779        27.4539
       578.2        265.354        26.4394
       578.3        266.328        24.6974
       578.4        267.044        24.2448
       578.5        266.972        25.0328
       578.6        266.756        26.4972
       578.7        265.209          28.23
       578.8        264.947        28.4794
       578.9        265.416        27.3768
         579        265.799        27.1549
       579.1        266.436        27.8868
       579.2        266.846        28.2349
       579.3        267.099        27.8657
       579.4        266.709        27.5597
       579.5         266.85        28.0019
       579.6        267.125        28.7825
       579.7        267.579        29.8434
       579.8        268.017        30.6317
       579.9        268.302        29.9035
         580        268.791        29.6406
       580.1        269.983        30.0618
       580.2         270.15         30.318
       580.3        269.106        31.6476
       580.4        268.408        32.8481
       580.5        268.014        33.2509
       580.6        268.505        32.6053
       580.7        269.021        32.4122
       580.8         269.73        32.7673
       580.9        268.838        33.2076
         581        266.838        33.3668
       581.1        264.996          32.97
       581.2        264.675        32.6313
       581.3        265.463        32.8117
       581.4        265.198         33.874
       581.5        264.144        35.1133
       581.6        263.113         35.613
       581.7        261.762        35.2728
       581.8        262.378        35.3868
       581.9        263.459        35.5853
         582        264.106         35.802
       582.1         265.21        35.8748
       582.2        266.097         35.746
       582.3        266.581        34.7212
       582.4        266.576        34.1459
       582.5        266.864        34.0528
       582.6        267.084        34.7911
       582.7        266.168        35.7102
       582.8         266.06        36.4229
       582.9        266.386         37.542
         583        266.306          38.51
       583.1        266.007        38.6368
       583.2        266.219        39.1342
       583.3         266.56         40.355
       583.4        267.056        41.9202
       583.5        266.354        42.5755
       583.6        266.646        42.1863
       583.7        268.339        41.3401
       583.8        269.184        39.7838
       583.9        269.532        38.6367
         584        269.589        38.7404
       584.1        268.942        39.6046
       584.2        269.613         39.808
       584.3        270.921        38.8791
       584.4        271.351        38.3766
       584.5        271.622        38.8401
       584.6        272.339        39.6405
       584.7        272.502        39.1889
       584.8        271.907        37.7694
       584.9        269.727        37.0018
         585        268.594        37.9289
       585.1        267.773        39.7218
       585.2        267.279        41.6894
       585.3        267.147        42.4813
       585.4        267.501        41.5383
       585.5        267.859        40.4819
       585.6        268.195        40.4269
       585.7        268.804        40.3026
       585.8        269.295        40.5159
       585.9        269.805        40.5103
         586        270.036        40.4244
       586.1         269.82        40.5047
       586.2        269.703        41.4366
       586.3         269.57        44.0641
       586.4         269.73        45.3593
       586.5        270.106        45.3597
       586.6        270.453         44.672
       586.7        271.113        43.2034
       586.8        270.888         43.158
       586.9        270.079        43.6617
         587         269.86        44.6484
       587.1        270.139        45.8314
       587.2        270.017        46.1681
       587.3        269.404         46.163
       587.4         270.15        44.8902
       587.5        272.202        44.1338
       587.6        272.727        44.3923
       587.7        271.823         45.398
       587.8        272.011        46.6584
       587.9        272.541        47.6281
         588        272.242        47.3168
       588.1        272.277        45.2099
       588.2        271.514        44.0323
       588.3        271.715        45.1639
       588.4        273.155        46.2848
       588.5        274.038        47.1565
       588.6        274.047        47.1646
       588.7        273.099         46.138
       588.8        272.253        45.3082
       588.9        271.557        44.9183
         589        272.079        44.7368
       589.1        273.357        44.3485
       589.2        273.743        44.2614
       589.3        273.632        44.6028
       589.4        273.516        44.4191
       589.5        273.216        43.7657
       589.6        273.349        43.3606
       589.7        273.849          43.96
       589.8        273.499        44.4418
       589.9        272.771        45.3813
         590        272.208        45.4892
       590.1        271.367        45.2275
       590.2        269.643        44.5355
       590.3        268.786        43.7386
       590.4        268.615        44.1522
       590.5        268.331        44.7257
       590.6        268.098        45.2276
       590.7        267.965        45.9907
       590.8        268.166        46.4079
       590.9        267.804        46.3342
         591        266.993        46.1868
       591.1        265.939        45.3945
       591.2        265.917        44.4585
       591.3        266.631        45.1134
       591.4        267.539        46.1464
       591.5        267.914        46.9401
       591.6        268.243        47.4802
       591.7        268.422        46.3692
       591.8         268.63        46.0714
       591.9        269.507        45.7162
         592        270.245        46.5797
       592.1        270.049        48.9527
       592.2        268.985        50.2182
       592.3        268.593        50.3939
       592.4        268.613        49.4835
       592.5        268.757        48.6723
       592.6        269.367         49.309
       592.7        269.664        51.1962
       592.8        269.568        52.1826
       592.9        269.484        51.8822
         593         269.43        50.7195
       593.1        268.767        48.5275
       593.2        268.213        47.9858
       593.3        268.033        48.5826
       593.4        268.565        49.6325
       593.5         268.86        50.2105
       593.6        269.164        50.6542
       593.7        269.167        50.3892
       593.8        268.595         49.207
       593.9        268.512        48.3309
         594        268.161        48.3299
       594.1        268.552        48.6181
       594.2        269.263        48.8749
       594.3        270.238        48.4068
       594.4         271.47        47.2815
       594.5        272.042        46.8877
       594.6        271.627        46.9889
       594.7        270.537        47.8904
       594.8        268.932        48.5533
       594.9        267.342        48.6095
         595        267.236        47.2446
       595.1        267.973        46.1247
       595.2        269.094        45.9452
       595.3        269.879        45.5247
       595.4        268.858        45.2409
       595.5        267.944        44.6995
       595.6        267.826        44.6066
       595.7        267.879        44.9082
       595.8        267.986        44.8187
       595.9        268.007        44.3241
         596        267.432        43.6143
       596.1         267.36        43.1525
       596.2        267.884         43.269
       596.3        268.229        44.1314
       596.4        268.658        43.9424
       596.5        268.783        42.7153
       596.6        268.787        41.3898
       596.7        269.083        39.6545
       596.8        268.659        38.5865
       596.9        268.482        39.0531
         597        268.681        38.9464
       597.1        269.232        38.9726
       597.2        268.786        38.6829
       597.3        268.448        38.6821
       597.4         268.52        38.7171
       597.5        268.704        38.4899
       597.6        268.369        37.6708
       597.7        268.376        37.3035
       597.8        268.366        37.5964
       597.9        268.734        38.8342
         598         269.23        39.9737
       598.1        269.125        40.0038
       598.2        269.425         39.761
       598.3        269.294        39.5148
       598.4        269.231        40.0499
       598.5        269.373        41.5432
       598.6        268.987        42.6086
       598.7        268.317         43.287
       598.8        267.239        42.9454
       598.9        266.808        42.4532
         599        266.618        42.3461
       599.1        265.518        42.7054
       599.2        265.053        42.7529
       599.3        265.382        43.7476
       599.4        265.273        44.0712
       599.5        265.146        43.7898
       599.6        265.499        43.6317
       599.7         266.69        42.9893
       599.8        267.149        41.7505
       599.9        266.088        40.5872
         600         264.56        39.9652
       600.1        263.157        39.9928
       600.2        263.262        40.2987
       600.3        263.853        40.3249
       600.4        264.722        40.3281
       600.5        265.472        40.3429
       600.6        265.463        41.1838
       600.7        264.994        42.9257
       600.8        264.277         43.505
       600.9        264.108        43.6583
         601        263.963        43.2547
       601.1        263.544        42.6658
       601.2         263.41        42.8283
       601.3        263.689        42.9202
       601.4        263.908        43.0748
       601.5        264.588        43.1243
       601.6        264.524        43.2159
       601.7            264        43.0838
       601.8        263.397        42.3239
       601.9         262.64        42.2006
         602        262.094        42.4504
       602.1        262.609        43.4508
       602.2        263.045        44.2299
       602.3         263.62        44.7374
       602.4        263.116        45.1885
       602.5        262.305        44.8187
       602.6        262.949        44.4456
       602.7        265.024        43.9094
       602.8        265.598        42.5519
       602.9        265.753        40.5017
         603        265.546        40.0125
       603.1        265.577        40.2855
       603.2        265.773        40.6863
       603.3         266.54        41.3555
       603.4        267.945        41.0261
       603.5        269.874        40.5728
       603.6        270.829        40.2959
       603.7        270.456        40.6104
       603.8        269.858        40.9402
       603.9        268.866        39.7755
         604        268.975        39.0384
       604.1        269.591        38.8168
       604.2        270.408        39.1795
       604.3        271.081        38.9694
       604.4        271.296        38.3097
       604.5        270.387        38.1187
       604.6         270.43          38.17
       604.7        270.983        38.3011
       604.8        271.362        38.7459
       604.9        271.248        39.7807
         605        271.086        39.9567
       605.1        271.478        39.5124
       605.2        272.537        39.0992
       605.3         272.33        39.1372
       605.4        271.965        39.1036
       605.5        270.883        38.6762
       605.6        270.298        38.8373
       605.7        270.923        39.4984
       605.8         272.88        39.6096
       605.9        274.968         40.396
         606         275.74         40.934
       606.1        275.545        41.6946
       606.2        274.301        41.9018
       606.3        273.654        41.0641
       606.4        274.575        39.4281
       606.5        276.656        37.6507
       606.6        277.413        37.5025
       606.7        276.417         37.411
       606.8        275.447        37.1291
       606.9        274.984        36.0793
         607        275.375         35.484
       607.1        274.891        34.8513
       607.2        273.251        34.0316
       607.3        271.735        33.8473
       607.4        271.915         34.066
       607.5        272.598        34.4643
       607.6        273.032        34.9768
       607.7        273.043         34.565
       607.8        273.203        33.1752
       607.9        273.362        32.3054
         608        273.751        32.2794
       608.1        274.062        33.2756
       608.2        274.663        34.0554
       608.3        274.787        34.2757
       608.4        275.189        34.4019
       608.5        274.229        34.6668
       608.6        272.921        34.4018
       608.7        272.207        33.2167
       608.8        272.611        32.2253
       608.9        273.636        32.1952
         609         274.43        33.5434
       609.1        274.959        35.2315
       609.2        274.153        35.4726
       609.3        273.438        35.4536
       609.4        273.949        35.3088
       609.5        275.881        34.5739
       609.6        277.545        34.2753
       609.7        277.447        33.7426
       609.8        277.621         33.727
       609.9        277.782        33.5734
         610        277.824        33.2259
       610.1        278.329        32.7637
       610.2        279.599         32.023
       610.3         281.41        31.9865
       610.4        282.331          32.21
       610.5        282.583        31.8282
       610.6        282.809        31.7341
       610.7        282.033        32.1966
       610.8        281.612        32.4921
       610.9         281.88        32.1174
         611        282.196        32.1864
       611.1        282.183          32.64
       611.2        281.544        32.6808
       611.3        280.884        32.7047
       611.4        281.351         32.335
       611.5        282.074        32.0448
       611.6        281.981        31.4206
       611.7        281.309        32.2145
       611.8        281.499        32.1471
       611.9        281.998        30.7342
         612        282.771        29.5879
       612.1        283.957        29.2552
       612.2        284.722        29.0753
       612.3        284.387        29.0337
       612.4        283.685         29.008
       612.5         283.73        29.6342
       612.6        284.562        29.8155
       612.7        285.166        29.9328
       612.8        285.604        28.9958
       612.9        285.382        28.5218
         613        284.926        27.7839
       613.1        284.086        26.4783
       613.2        284.206        25.3138
       613.3        285.147        23.8386
       613.4        285.396        23.6117
       613.5        285.865        24.2824
       613.6        285.764        25.0366
       613.7        285.335        25.0491
       613.8        285.113        25.1192
       613.9        284.245        25.9964
         614        283.445        26.4542
       614.1        281.602        25.5154
       614.2        280.166        24.5431
       614.3        279.765           23.6
       614.4        279.813        23.9856
       614.5        280.077          24.24
       614.6        279.666        23.8132
       614.7        278.701        22.9592
       614.8        278.437        23.1228
       614.9         278.53        23.2334
         615        278.862        23.3817
       615.1         278.14        24.0882
       615.2        277.155        24.7968
       615.3         276.37        24.6839
       615.4        275.733        24.0252
       615.5        276.018        24.1441
       615.6        276.879        24.2055
       615.7        277.605        23.9614
       615.8        277.213        23.8449
       615.9        276.668        23.9542
         616        277.007        23.4464
       616.1         277.77        22.8379
       616.2        277.631          23.37
       616.3        277.175        23.1968
       616.4        276.703        23.2851
       616.5        276.214        23.0933
       616.6        276.229        22.9683
       616.7        276.095          22.34
       616.8        275.413        21.7672
       616.9        274.173        22.1713
         617        273.823        23.2213
       617.1        273.515        23.5259
       617.2        274.493        22.7802
       617.3        275.504        22.0653
       617.4        276.044         21.988
       617.5        275.814        22.3428
       617.6        273.982        21.7876
       617.7        273.541         20.187
       617.8        274.297        18.1447
       617.9        275.258        16.6898
         618        275.947        16.0793
       618.1        275.277        15.8411
       618.2        274.466        16.3349
       618.3        274.088        16.2903
       618.4        274.486        16.4934
       618.5         275.78        16.5369
       618.6        276.987        16.3921
       618.7        277.266        16.4339
       618.8        276.856        16.4222
       618.9        276.296        15.1799
         619          276.3        14.6118
       619.1        277.232         14.848
       619.2        278.062        16.0725
       619.3        278.733         17.744
       619.4         278.49        18.4834
       619.5        278.024        19.1826
       619.6        276.866         18.882
       619.7        275.476        17.1802
       619.8        275.908        16.7049
       619.9        276.952        17.0064
         620        277.532        17.8871
       620.1        277.574        18.8981
       620.2        277.085        18.7959
       620.3         277.12        17.7426
       620.4        277.434        16.7039
       620.5        277.823         15.922
       620.6        277.869        16.1258
       620.7        278.478        16.7979
       620.8         279.72        17.0697
       620.9        280.147        16.9388
         621        278.593        16.9108
       621.1        277.222        16.8863
       621.2        277.259        18.4844
       621.3        279.039        20.6844
       621.4        280.137        21.2971
       621.5        279.846        20.7503
       621.6        278.468        20.5885
       621.7        276.606        20.3219
       621.8        275.967        20.2641
       621.9        275.857        20.2975
         622         276.14        19.5035
       622.1        276.132        18.6681
       622.2        276.117        18.7812
       622.3        276.588        19.6157
       622.4        276.428        19.9519
       622.5        275.255        19.8713
       622.6        274.611        19.0831
       622.7         274.54        18.1063
       622.8        274.498        18.4334
       622.9        274.839        18.8207
         623        274.679        18.5863
       623.1        274.737         18.212
       623.2        274.134        17.7115
       623.3        273.375        17.7757
       623.4        273.367        17.9981
       623.5         273.61        19.2684
       623.6         273.99        20.1881
       623.7        273.148        20.0789
       623.8        271.951        20.0228
       623.9        271.181        20.1129
         624        271.759         19.355
       624.1        272.869        19.1002
       624.2         273.18        19.5016
       624.3         272.99         20.167
       624.4        273.553        21.1792
       624.5        273.709        21.7557
       624.6        273.248        20.8485
       624.7        273.129        20.2996
       624.8        273.322        19.4907
       624.9        274.157        19.0666
         625        274.486        18.9713
       625.1        275.394        18.6985
       625.2        276.815        18.0527
       625.3        277.809        16.8803
       625.4         277.67        16.0139
       625.5        276.704        14.7578
       625.6        276.915        14.2543
       625.7        277.812        14.4562
       625.8        277.628        15.5221
       625.9        275.991        16.5525
         626        275.255        15.9037
       626.1        275.707        14.7407
       626.2        275.885        14.7327
       626.3        276.067        15.9718
       626.4        276.471        16.8744
       626.5         277.52        16.6012
       626.6        277.367        16.1976
       626.7         277.17        16.4187
       626.8          276.8        15.4581
       626.9        277.825        13.7552
         627        278.422        11.8471
       627.1        278.886          10.64
       627.2        278.691        10.0322
       627.3        277.147        10.1054
       627.4        275.938        10.5297
       627.5        275.411        10.3233
       627.6        275.153         10.289
       627.7        274.512        10.1572
       627.8        274.605        9.95482
       627.9        275.772        9.87065
         628        277.493         9.3675
       628.1        278.243         9.2384
       628.2        277.624        9.48527
       628.3        277.843        9.11206
       628.4        278.015        8.05133
       628.5        278.291         6.8244
       628.6        279.515        6.70458
       628.7        280.623        7.09399
       628.8         281.42        7.68165
       628.9        282.647        7.44319
         629        283.398        6.75048
       629.1        284.039        6.26294
       629.2        282.773        5.96871
       629.3        282.105        6.12911
       629.4        282.144        6.98206
       629.5        282.744        7.94145
       629.6        283.604        8.74284
       629.7        283.757        9.49215
       629.8        284.137        8.91413
       629.9        285.372        8.29346
         630        286.057        8.67874
       630.1        285.533         9.7133
       630.2        284.735        10.1861
       630.3        285.354        10.5438
       630.4        285.654        11.4366
       630.5        285.438        11.4251
       630.6        285.345        11.2198
       630.7        286.259        10.4787
       630.8        287.219        10.3738
       630.9        287.076        11.0731
         631        287.287        12.4487
       631.1        287.138        13.4362
       631.2        286.559        13.7382
       631.3        285.601        14.0332
       631.4        285.153        13.2453
       631.5        285.573        13.0562
       631.6        285.433        13.3807
       631.7        285.832         13.434
       631.8        286.119        13.6083
       631.9        286.139        13.0315
         632        285.208        12.3845
       632.1        284.066        12.2533
       632.2         283.39        12.8778
       632.3        283.859        13.1364
       632.4        284.264        12.6824
       632.5        284.053        11.9286
       632.6        283.862        11.9295
       632.7         283.23        11.6561
       632.8        282.674        10.8843
       632.9        282.507        10.9644
         633        282.535        10.6039
       633.1        282.785        9.97643
       633.2        283.132        9.54037
       633.3        282.048        10.0147
       633.4        279.734        10.5936
       633.5        278.324         9.3099
       633.6        278.307        7.11687
       633.7        278.568        5.81222
       633.8        279.659        6.50371
       633.9        280.361         7.9901
         634        280.014        8.84209
       634.1        280.236        9.44091
       634.2        281.006        9.91848
       634.3        281.256        10.4512
       634.4        280.663        9.89553
       634.5         280.41        8.86729
       634.6        280.335        8.76341
       634.7        279.986        9.29312
       634.8        279.163         9.7959
       634.9        277.925        9.97747
         635        278.553        9.69525
       635.1        279.095         10.032
       635.2          279.1        10.5972
       635.3        278.762        10.7812
       635.4         278.21        10.9319
       635.5        278.536        11.7236
       635.6        278.582        12.4062
       635.7        278.382        13.2934
       635.8        278.343        13.4861
       635.9        278.868        13.2718
         636        279.116        12.9936
       636.1        278.004        13.5201
       636.2        277.464        13.9477
       636.3        277.541        13.3523
       636.4        278.125        13.0964
       636.5        279.451        13.3814
       636.6        279.945        13.1074
       636.7        280.537        12.7581
       636.8        281.724        12.5857
       636.9          282.3        12.5533
         637        282.093        12.8299
       637.1        281.532        13.2396
       637.2        281.963         14.395
       637.3        282.922         14.702
       637.4        284.299        14.2638
       637.5        285.916        13.0707
       637.6        286.247        12.6852
       637.7        286.517        12.4123
       637.8        287.002        12.7934
       637.9        286.761        13.1637
         638        286.368        12.7867
       638.1         285.48        12.1479
       638.2          285.1        11.9691
       638.3        285.099        12.2376
       638.4        285.213        12.6558
       638.5        286.551        13.5277
       638.6        287.933        13.9439
       638.7        288.908        14.6888
       638.8        289.209        14.4153
       638.9        289.785        13.0703
         639        289.741        12.2519
       639.1        289.055        13.0919
       639.2        289.262        14.2154
       639.3        289.608        15.0269
       639.4        289.629        15.3401
       639.5        289.811        15.3812
       639.6        290.851        15.1737
       639.7        291.553        14.7389
       639.8        291.298        15.1508
       639.9        290.357        16.7184
         640        290.039        17.5798
       640.1        289.691        16.3655
       640.2        289.667         15.046
       640.3        289.494         13.577
       640.4        288.701        12.4573
       640.5        288.126        13.1705
       640.6        289.089        14.9158
       640.7        291.419        16.0599
       640.8        292.128        16.9092
       640.9        292.613        16.6716
         641        292.498        16.0505
       641.1        291.743        17.2893
       641.2        291.054        18.6921
       641.3        291.014        19.8286
       641.4        291.904        19.9094
       641.5        292.937        19.8994
       641.6        293.617         20.085
       641.7        294.125        20.9257
       641.8        295.385        20.2985
       641.9        296.504        18.7203
         642         297.02        18.4918
       642.1         296.31        19.1707
       642.2        295.573        19.2159
       642.3        295.647        18.6549
       642.4        295.712        18.5302
       642.5         294.83        18.8647
       642.6        294.508        19.5191
       642.7         294.28        20.4489
       642.8        293.183        21.2981
       642.9        292.445        22.4988
         643        292.354        23.1777
       643.1         291.26        23.3089
       643.2        290.969        22.2432
       643.3        291.367        21.1141
       643.4        290.873        20.7389
       643.5        288.913        21.0588
       643.6        287.675        21.1658
       643.7        287.079         20.976
       643.8        285.951        21.1983
       643.9        285.428        21.6834
         644        285.579         22.354
       644.1        286.162        22.2332
       644.2        286.291        21.1196
       644.3        286.388          20.03
       644.4        285.781        19.9315
       644.5        285.748        20.8213
       644.6        284.731        21.4255
       644.7        282.493        21.1289
       644.8        281.553        20.7664
       644.9        282.027        19.8764
         645        282.519        19.4486
       645.1        282.276        18.7972
       645.2        281.892        18.1331
       645.3        280.635        17.7818
       645.4         279.82        17.7102
       645.5        279.927         18.195
       645.6        280.279        18.9814
       645.7        281.238        18.9756
       645.8        282.799        18.4768
       645.9        284.592        18.0257
         646        284.362        18.8215
       646.1        282.713         19.504
       646.2        281.137        20.4249
       646.3        280.195        20.8478
       646.4        280.127        20.9833
       646.5        280.332        22.1051
       646.6        280.617        23.5246
       646.7        280.661        24.8817
       646.8        280.022        25.5142
       646.9        280.396        25.3077
         647        281.589        24.4828
       647.1        282.779        22.6554
       647.2        282.639        21.1872
       647.3        281.744        21.8817
       647.4        281.317        22.9597
       647.5        281.432        24.4437
       647.6        282.393        24.3479
       647.7        283.838        22.9188
       647.8        284.504         21.784
       647.9        284.563        21.0309
         648        284.395        20.9917
       648.1        284.071        22.3358
       648.2        283.787        22.2292
       648.3        283.862         20.468
       648.4        284.812         18.581
       648.5        285.219        16.4287
       648.6        286.016        16.0342
       648.7         287.27        16.6694
       648.8         287.88        16.3506
       648.9        288.639        15.5845
         649        290.009        15.8941
       649.1        290.971        17.2244
       649.2        291.435         17.541
       649.3        290.832        16.2371
       649.4        290.267        14.9602
       649.5        290.643        14.4126
       649.6        291.118         14.973
       649.7         291.26        15.9422
       649.8        291.681         16.518
       649.9        291.705        15.9781
         650        291.768        14.9809
       650.1        291.926        14.4911
       650.2        291.781        14.5385
       650.3        292.319        15.8745
       650.4        292.846        16.4916
       650.5        292.758        15.3863
       650.6        292.574        14.3621
       650.7        292.581         14.541
       650.8        292.381        15.6637
       650.9        291.885        16.7786
         651        291.821        17.2285
       651.1         292.78        17.9916
       651.2        293.562        18.0376
       651.3        295.047        17.6532
       651.4        295.723        16.9422
       651.5        296.159        17.0383
       651.6        297.404        17.0484
       651.7        299.065        16.7149
       651.8        299.897         16.098
       651.9        299.944        14.9885
         652        299.936        13.2426
       652.1        300.265        11.6509
       652.2        300.399        11.8772
       652.3        300.356        12.7969
       652.4        300.958        13.4575
       652.5        301.539        13.6438
       652.6        301.946        13.5947
       652.7        301.365        13.4749
       652.8        300.109        12.9904
       652.9        299.151        12.5463
         653        298.955        12.1896
       653.1        299.656        11.8124
       653.2        300.468         12.037
       653.3        301.088        11.8806
       653.4        301.571        12.4698
       653.5        301.185        12.9768
       653.6        300.415        13.0173
       653.7        300.374        12.4698
       653.8        301.382        12.0559
       653.9        302.338        12.6389
         654        302.688        13.4327
       654.1        301.921        14.3356
       654.2        301.529        14.8781
       654.3        301.234        14.9029
       654.4         300.51        14.9262
       654.5        299.877        13.8024
       654.6        299.684        13.5649
       654.7        299.963        14.3776
       654.8        300.041        15.9589
       654.9        301.178        16.2533
         655        301.309        15.3555
       655.1        301.215        15.8013
       655.2        301.453        16.0791
       655.3         302.01        16.4316
       655.4        301.923        17.1975
       655.5        301.599        17.8364
       655.6        300.973        17.6332
       655.7        299.337        16.5593
       655.8        298.784         16.549
       655.9        298.744        16.6647
         656        299.352        17.4732
       656.1        300.833        18.4153
       656.2        301.201        18.5019
       656.3        301.217        17.4573
       656.4        301.133        17.3243
       656.5        300.961        18.1264
       656.6        301.498        18.6688
       656.7        302.578        19.6482
       656.8        303.116        20.2693
       656.9        302.633        19.0404
         657        301.649          18.47
       657.1        301.674        19.5523
       657.2        301.473         20.841
       657.3        300.592        21.4241
       657.4        300.709        21.4152
       657.5        300.965        20.9113
       657.6        302.144        20.0213
       657.7        303.192        19.8376
       657.8         302.88        19.7149
       657.9        302.834        18.4538
         658        303.298        17.0827
       658.1        304.544         17.215
       658.2         305.17         18.173
       658.3         305.29        18.8675
       658.4        304.698        19.5401
       658.5        304.748        19.1266
       658.6        305.007        18.3778
       658.7        305.013        17.5222
       658.8        304.501        17.0507
       658.9        303.907        16.6837
         659        302.984        17.1415
       659.1         302.01        17.9572
       659.2        301.673         18.366
       659.3        300.911        18.1865
       659.4        299.971         17.938
       659.5        298.788        17.4504
       659.6        298.752        17.4036
       659.7        299.154        18.0701
       659.8        299.084         18.247
       659.9        297.859        18.0804
         660        296.373        17.3787
       660.1        296.063        16.7307
       660.2         296.11        16.4169
       660.3        296.634        16.5011
       660.4         296.39        17.3376
       660.5        296.544        18.2559
       660.6        297.199        17.8797
       660.7        297.826         18.575
       660.8        297.606        19.0988
       660.9        297.139        20.1151
         661        297.274        20.6415
       661.1        298.233         19.346
       661.2        299.034        18.1074
       661.3        299.507        16.2746
       661.4        299.235        15.1501
       661.5        298.688        15.0492
       661.6        298.571         15.687
       661.7        299.845        16.4883
       661.8        301.376        17.6211
       661.9        302.193        19.3437
         662        301.981        19.9985
       662.1        300.228        20.9379
       662.2        298.798        20.8392
       662.3        299.054        19.8336
       662.4        300.277        18.9206
       662.5         301.48        19.0409
       662.6        301.833        19.4251
       662.7        302.476        19.1451
       662.8        302.229        18.8702
       662.9        300.515        18.6551
         663        299.349        18.6304
       663.1        299.383        18.4404
       663.2        300.442         18.719
       663.3        302.266        19.3466
       663.4        303.295         20.022
       663.5        303.523        20.6055
       663.6        302.505        20.9043
       663.7        301.471        20.9082
       663.8        300.861        20.8078
       663.9        300.621        20.8066
         664        300.698        20.8354
       664.1        300.352        21.4484
       664.2        299.991        22.4477
       664.3        300.302        22.7351
       664.4        301.003        22.8314
       664.5        301.991        22.7673
       664.6        302.154        23.2627
       664.7        302.258        23.4746
       664.8        302.021        24.5807
       664.9        301.255        25.4136
         665        300.475        25.8686
       665.1        300.218        26.3591
       665.2        300.472        25.9569
       665.3        301.038        25.8624
       665.4        301.554        25.9936
       665.5        300.855        25.9613
       665.6          300.1        25.9626
       665.7         299.63        26.4532
       665.8        299.323        26.9393
       665.9        300.455        26.7798
         666        302.087        26.3272
       666.1        303.595        25.9389
       666.2        303.333        26.3038
       666.3        302.236        28.3475
       666.4        301.313        28.8925
       666.5        301.378        28.6196
       666.6          301.4        27.8089
       666.7        300.978         26.552
       666.8        300.044        26.1889
       666.9        299.285        26.8276
         667        298.171        27.6017
       667.1        297.604        27.8666
       667.2        297.739        27.7478
       667.3        298.399        28.6079
       667.4         297.85        29.0052
       667.5        295.561        28.5419
       667.6        293.409        28.6114
       667.7        292.174        28.3532
       667.8        291.144        28.6618
       667.9        290.648        28.5876
         668        290.305        28.1359
       668.1        291.156        28.7218
       668.2        291.099        28.5783
       668.3        290.109        27.2267
       668.4        289.609        26.7266
       668.5        288.856        25.6756
       668.6        289.094        24.5941
       668.7        290.495        23.6076
       668.8        291.121         22.849
       668.9        290.865        22.4542
         669        289.848        22.0298
       669.1        288.791        21.6708
       669.2        288.405        21.8139
       669.3        287.649        23.0251
       669.4        287.586        23.5228
       669.5        287.842        23.1727
       669.6        287.995         23.123
       669.7        287.774        22.7611
       669.8        287.958        21.9562
       669.9        288.256        19.9418
         670        288.069        19.4986
       670.1        287.267        19.6512
       670.2        285.837        19.9467
       670.3         284.69        20.1476
       670.4        284.652        20.0634
       670.5        284.128        20.4227
       670.6        283.494        20.6734
       670.7        283.564        21.1001
       670.8        283.397         21.581
       670.9        282.908        22.1313
         671        281.786        22.0258
       671.1         281.86        20.7402
       671.2        282.162        19.0023
       671.3        282.202        18.2313
       671.4        281.783        18.5155
       671.5        282.586        18.9953
       671.6        283.327        18.9166
       671.7        283.432         18.326
       671.8        283.173        18.3161
       671.9        282.612        18.6323
         672        282.822        19.3166
       672.1        282.261        20.3731
       672.2        282.407        20.9431
       672.3        283.497        20.9222
       672.4        285.089        21.1055
       672.5        285.876         20.712
       672.6        286.367         19.786
       672.7        286.857        18.7045
       672.8        287.368        18.2823
       672.9         288.32        18.6023
         673        288.711         19.697
       673.1          289.7        20.5537
       673.2        290.288        19.8332
       673.3        290.223        19.0365
       673.4        289.355        19.6983
       673.5        289.124        20.5219
       673.6         290.48        20.4106
       673.7        292.424           19.8
       673.8        293.044        19.9082
       673.9        291.407        20.2368
         674        290.577        20.4013
       674.1        290.283        21.0209
       674.2        290.405        21.4914
       674.3        289.995        22.7645
       674.4        289.881        23.9095
       674.5        289.895        23.8917
       674.6        290.405        24.0965
       674.7         291.44        23.3304
       674.8        292.481        22.2831
       674.9        292.903        20.5872
         675         293.09        20.0057
       675.1        293.249        21.5276
       675.2        293.536        22.7065
       675.3        292.634        23.3802
       675.4        292.125        23.3795
       675.5        292.224        23.1775
       675.6        293.571         23.398
       675.7        294.318        24.3037
       675.8        294.603        24.6201
       675.9        295.002        24.5994
         676        296.517        24.5383
       676.1        297.936        24.1394
       676.2        298.913        23.9076
       676.3        300.272        24.3604
       676.4        301.092        24.6175
       676.5        300.713        24.3496
       676.6        300.103        23.3051
       676.7        298.806        22.9181
       676.8        297.779        24.0443
       676.9        297.735        25.4818
         677        297.787        26.5324
       677.1        298.006        25.9463
       677.2        298.763        24.3142
       677.3        299.975         22.143
       677.4        300.572        20.8143
       677.5        300.996        20.6541
       677.6        301.133        20.4581
       677.7        301.223        20.0759
       677.8        300.775        20.1081
       677.9        300.587        20.0909
         678        301.104        18.7482
       678.1        302.057        16.7476
       678.2        302.303        15.2059
       678.3        302.316        14.7872
       678.4        301.606        14.5578
       678.5        300.643        14.2836
       678.6        299.528        14.7214
       678.7        298.704        15.4317
       678.8        298.827        16.3787
       678.9        299.257        16.3382
         679        299.449        16.1927
       679.1        299.768        16.6989
       679.2        300.295        17.7526
       679.3        299.673        19.6863
       679.4        300.013        20.6925
       679.5        300.399        21.1032
       679.6        300.332        20.7476
       679.7        300.521        19.8866
       679.8        300.763        19.3452
       679.9        300.655        18.8337
         680        300.156        18.7826
       680.1        299.065        19.6067
       680.2        297.416        20.8208
       680.3        296.892        21.6252
       680.4        297.313        22.6837
       680.5        298.527        23.5013
       680.6        299.643        23.2775
       680.7        300.448        22.9689
       680.8        301.152        22.5358
       680.9        300.472        22.3189
         681        300.292        22.5616
       681.1        300.572        23.2855
       681.2        300.658        23.5806
       681.3         300.56        22.4957
       681.4        300.381        20.8124
       681.5        299.962        19.6351
       681.6          299.3        18.8185
       681.7        299.079         18.101
       681.8        300.006         17.286
       681.9        300.829        17.4974
         682        301.532        17.6375
       682.1        302.019        17.7504
       682.2        302.152        16.5454
       682.3        302.564         15.534
       682.4        302.569        15.1075
       682.5        302.377        14.9772
       682.6        302.171        14.8099
       682.7        302.289        14.0874
       682.8        302.967        13.9172
       682.9        303.468        14.2606
         683        304.285        14.9079
       683.1        304.826        15.6082
       683.2        304.386        15.2604
       683.3        303.015        14.5911
       683.4         301.73        14.9832
       683.5        301.424        15.7783
       683.6        302.179        16.2754
       683.7         301.72        16.2914
       683.8        300.938        16.4671
       683.9         300.09        16.5657
         684        299.973        17.1742
       684.1        299.757        17.9193
       684.2        300.182        18.5637
       684.3        301.478        19.8158
       684.4        301.812        19.5484
       684.5        302.026        19.3747
       684.6        301.971        18.6975
       684.7        300.384        17.2526
       684.8        299.083        15.8661
       684.9        298.057         14.672
         685        298.143         15.052
       685.1        298.342        16.4991
       685.2        298.618        16.7154
       685.3        299.321        15.9372
       685.4        299.288         14.613
       685.5         299.22        13.2078
       685.6        299.164        12.8428
       685.7        299.447        13.7748
       685.8        298.647        14.2845
       685.9        297.947        13.9355
         686        297.878        14.3768
       686.1        297.606        16.3209
       686.2        298.215        17.0924
       686.3        299.735        15.7341
       686.4         300.61        14.1598
       686.5        299.929        12.2884
       686.6        298.991        12.0217
       686.7        298.457        13.8877
       686.8          298.6         15.404
       686.9        299.711        16.9296
         687        300.146        17.1308
       687.1        299.591        16.7861
       687.2        299.394        17.1372
       687.3        299.985        16.8219
       687.4        300.536        16.6654
       687.5        300.502        17.0897
       687.6        299.398        17.5136
       687.7        298.755        17.3137
       687.8         298.95        17.0329
       687.9        299.366        16.7056
         688        299.523        16.7091
       688.1        300.683        16.8299
       688.2        301.998        17.0521
       688.3        302.802        17.5095
       688.4        303.662        18.2167
       688.5        304.157        18.5152
       688.6        303.639        17.9232
       688.7        302.401        18.2954
       688.8        301.983        18.5817
       688.9        302.042        18.9813
         689        302.608        19.3844
       689.1        302.945        19.1376
       689.2        303.199        19.3043
       689.3        302.735        17.7862
       689.4        302.071        16.4551
       689.5        301.909         15.626
       689.6        302.149        16.3323
       689.7         303.28        17.0684
       689.8        304.512        18.3485
       689.9        303.957        20.5404
         690        303.202        21.8459
       690.1        302.388        21.7983
       690.2        301.771        22.2637
       690.3        302.091        24.4613
       690.4        304.017        26.1773
       690.5        306.279        26.8233
       690.6        307.828         26.578
       690.7        308.437        25.9299
       690.8        308.306        25.3892
       690.9        308.584        24.8264
         691        309.422        24.8344
       691.1        309.704        25.3281
       691.2        309.304        25.4848
       691.3        309.963        25.7306
       691.4        310.867        25.9383
       691.5        311.833        25.9181
       691.6         311.24        26.3829
       691.7        309.825        27.3465
       691.8        308.882        27.6479
       691.9        308.688        27.9243
         692        308.416        28.2709
       692.1        307.516        27.0139
       692.2        306.476        25.7671
       692.3        306.404        25.4833
       692.4        307.224        25.5262
       692.5        309.859        26.1826
       692.6        311.119        26.2621
       692.7        311.879        25.1111
       692.8        311.159        23.5889
       692.9        309.802         22.735
         693        309.312        21.7882
       693.1        308.468        21.8888
       693.2        308.929         21.736
       693.3        309.872        21.9377
       693.4        310.721        22.6669
       693.5        310.335        23.2018
       693.6         308.97        22.8009
       693.7        307.971        21.9214
       693.8        308.155         21.357
       693.9        308.698        20.9403
         694        308.896        20.6691
       694.1        308.968        21.3239
       694.2        307.842         21.109
       694.3        305.882        21.1076
       694.4        305.011        20.3308
       694.5        305.484        19.4578
       694.6        306.434         19.887
       694.7        306.843        21.8332
       694.8        307.082        22.8008
       694.9        307.586        23.1179
         695         307.88        22.6578
       695.1        308.006        21.3194
       695.2          308.3        21.3568
       695.3        310.047        21.4909
       695.4        310.916        22.0361
       695.5        311.113        22.0492
       695.6        311.284        22.0769
       695.7        311.684        22.0927
       695.8        312.036        22.1537
       695.9        312.507        22.7219
         696        313.194        24.0801
       696.1        313.139        26.2123
       696.2        313.032        26.4501
       696.3        313.409        26.1883
       696.4        314.535        25.6251
       696.5        315.644         25.079
       696.6        315.866        24.7277
       696.7        316.329        24.5549
       696.8        316.592        24.6377
       696.9        317.885        24.5104
         697        317.526        25.2266
       697.1        315.495        26.1148
       697.2        314.262        25.8128
       697.3        313.865        24.8117
       697.4        314.044        24.5679
       697.5        314.648        23.3627
       697.6        314.064        22.5165
       697.7        313.189        22.1813
       697.8        312.579         23.901
       697.9        313.994        26.2806
         698        314.339        27.0523
       698.1        314.114        26.3563
       698.2          313.8        24.8391
       698.3        312.767        24.2077
       698.4        311.814        24.4008
       698.5        312.046        25.3371
       698.6        313.052        25.1499
       698.7        313.099        24.8685
       698.8        312.219        23.7817
       698.9        310.526        21.6497
         699        309.686        20.8114
       699.1        309.635        20.9341
       699.2        310.344        20.8141
       699.3        311.017        20.2823
       699.4        310.303        19.6817
       699.5        309.503        19.1509
       699.6        308.377        19.4707
       699.7        307.517        19.7016
       699.8        307.872        19.7832
       699.9        308.949        19.8604
         700        308.939        19.0989
       700.1        307.909        18.3645
       700.2        307.222        18.4384
       700.3        308.103        19.0057
       700.4        309.263        19.6029
       700.5        309.827        19.9027
       700.6        309.736        20.2124
       700.7        309.922        20.8471
       700.8        309.455        21.7624
       700.9        308.663        21.8646
         701        308.444        21.3412
       701.1        309.102        21.4385
       701.2        309.497        22.2999
       701.3        308.211        23.2333
       701.4        306.128        22.9844
       701.5        305.106        22.7906
       701.6         305.81        22.6172
       701.7          306.8        23.0895
       701.8        306.673        23.1941
       701.9        305.399        23.3077
         702        304.858        22.2819
       702.1         305.23        20.5763
       702.2        306.165        20.1733
       702.3         307.14        21.1679
       702.4        307.761        21.7819
       702.5        308.967        22.1689
       702.6        309.583        21.8907
       702.7        309.202        21.9808
       702.8        309.433        22.1441
       702.9        310.168        22.3439
         703        310.584        22.1423
       703.1         310.53        20.9495
       703.2        310.946        19.5645
       703.3        311.054        18.6033
       703.4        311.475        18.2924
       703.5        312.753         18.758
       703.6        313.552        19.4278
       703.7        313.861        19.7521
       703.8        314.224        19.7255
       703.9        314.751          20.57
         704        315.255        20.7741
       704.1        314.541        20.0462
       704.2        313.784        19.2363
       704.3        313.972        19.4112
       704.4        314.356        20.1808
       704.5        314.443        21.2118
       704.6        315.051        21.0314
       704.7        316.007         19.971
       704.8         316.67        19.2045
       704.9        317.416        19.0975
         705        316.788        19.2643
       705.1        315.725        19.9226
       705.2        316.068        20.0517
       705.3        316.625        19.7477
       705.4        316.718        20.3747
       705.5        317.248         21.826
       705.6        318.034         22.405
       705.7        318.289        21.2182
       705.8        318.085        18.9253
       705.9        317.829        16.5855
         706        317.119        16.3693
       706.1        316.283         16.938
       706.2        315.666         17.417
       706.3        315.502        16.9073
       706.4        315.642        15.9469
       706.5        315.433        15.2273
       706.6        315.798        14.6989
       706.7         316.65        15.2511
       706.8         316.27         15.061
       706.9        315.258        15.5983
         707        315.057        15.8151
       707.1         315.85        14.9926
       707.2         315.92        13.7489
       707.3        315.739        11.9508
       707.4        315.262        12.8922
       707.5        315.721        14.0289
       707.6        316.472        14.2634
       707.7        317.234        13.8353
       707.8        317.763        14.2605
       707.9        318.458        15.2864
         708         318.64        15.5912
       708.1        317.829        16.6835
       708.2        318.759        18.3244
       708.3        320.802        19.9446
       708.4        322.759        20.2676
       708.5        323.399        20.4635
       708.6        323.396        19.7066
       708.7        323.622        19.0191
       708.8        324.536        18.9422
       708.9        324.682        19.2718
         709        324.942        19.9946
       709.1        325.477        19.6033
       709.2        326.358        19.0917
       709.3        327.394        17.9475
       709.4        327.237        16.8587
       709.5        326.302        15.7146
       709.6        326.149        15.3064
       709.7        326.588        14.7868
       709.8            327        13.9077
       709.9        327.454         13.513
         710        328.636        13.5167
       710.1        329.144        12.8028
       710.2        329.045        11.8646
       710.3        328.489        11.2757
       710.4        328.038        10.6941
       710.5        327.713        10.0473
       710.6        327.484        9.33349
       710.7        327.413        9.17306
       710.8        327.006        8.71959
       710.9        327.538        7.88303
         711         328.16        7.31466
       711.1        329.121         7.0111
       711.2        329.554        6.98983
       711.3        329.349        7.36545
       711.4        330.092        7.61822
       711.5        330.943         8.0228
       711.6         331.58        7.92181
       711.7          332.3        7.18518
       711.8         332.93        6.94059
       711.9        333.733         7.4262
         712        334.367        7.96523
       712.1        334.594        8.45689
       712.2        335.458        8.98404
       712.3        336.654        8.64664
       712.4        337.917        8.70481
       712.5        338.702        8.99674
       712.6        338.454        10.1306
       712.7        338.219        10.5555
       712.8        338.716        10.0321
       712.9        339.006        8.73275
         713        338.573        8.46274
       713.1        338.558        9.14828
       713.2        338.313        11.6169
       713.3        336.958        13.4525
       713.4        336.007        15.2403
       713.5        335.618        16.3326
       713.6        336.293        15.8072
       713.7        336.504        14.3422
       713.8        336.712        14.2697
       713.9        336.189        14.4409
         714        335.603        16.2569
       714.1        336.004        17.3113
       714.2        336.812        17.5754
       714.3        336.894        17.1755
       714.4        336.561        16.6268
       714.5        337.209        16.4852
       714.6        336.878        16.8815
       714.7        336.831        17.1337
       714.8        335.855        18.1374
       714.9        334.394        18.9147
         715         333.15        19.1598
       715.1        333.202        18.3076
       715.2        333.221        16.8024
       715.3        333.484        16.2662
       715.4        334.409        16.7675
       715.5        335.481        17.7572
       715.6        336.729        18.8113
       715.7         336.81        18.9878
       715.8         336.17        18.5857
       715.9        335.394         18.476
         716        335.009        18.5136
       716.1        334.934        18.9669
       716.2        335.319        19.7704
       716.3        336.677        20.1034
       716.4        337.729        20.4654
       716.5        337.713        21.0702
       716.6          337.4        20.7371
       716.7        337.974        20.2657
       716.8        339.105        19.8478
       716.9        338.774        20.0273
         717         338.06        20.2194
       717.1         337.54        21.2403
       717.2        337.172        21.5075
       717.3        336.663        20.2365
       717.4        335.787        18.7422
       717.5        335.264        17.0015
       717.6        335.719        16.3523
       717.7        335.944         16.644
       717.8        336.179        17.1654
       717.9        335.868        17.2125
         718        335.506        16.0157
       718.1        334.533        14.5927
       718.2        334.929        14.0976
       718.3        336.709        14.2946
       718.4        338.458        14.9152
       718.5        339.353        15.1948
       718.6        338.962        14.6306
       718.7        337.932        14.4374
       718.8        337.026        14.4454
       718.9        335.777        14.1081
         719        336.485        13.5008
       719.1        337.554        13.7214
       719.2        337.862        13.7643
       719.3        337.686        14.2813
       719.4        337.472        14.7743
       719.5        337.517        14.9054
       719.6        337.612        14.9337
       719.7        337.126        13.8522
       719.8        336.661        12.4008
       719.9        337.021        10.9497
         720         338.08        11.0297
       720.1        338.636        11.8329
       720.2        338.882        12.2737
       720.3        339.496        12.1298
       720.4        339.655        11.1856
       720.5        339.862        10.0978
       720.6         340.38        9.78557
       720.7        341.655        10.3141
       720.8        342.316        11.1717
       720.9         342.42        12.4197
         721        342.246          12.28
       721.1        342.504        11.0924
       721.2        342.069        10.7273
       721.3        340.825        10.4456
       721.4        340.437        10.4037
       721.5        340.691        9.84919
       721.6        340.561        8.97482
       721.7        340.966        8.92296
       721.8        341.523        9.20838
       721.9         342.34        8.74511
         722        342.354        9.62723
       722.1        341.284        9.89422
       722.2        340.743        10.3358
       722.3        341.597        11.3277
       722.4        342.299        11.1118
       722.5         342.95        10.2499
       722.6        343.443         8.9741
       722.7        343.144        8.63332
       722.8        343.008        9.21042
       722.9        342.974        11.0077
         723        343.307        11.8679
       723.1        343.813        11.8625
       723.2        344.161        11.4871
       723.3        343.793        12.0436
       723.4        343.932        12.8301
       723.5         344.95        13.0893
       723.6        345.505        12.4324
       723.7        346.408        11.3319
       723.8        347.519        11.1345
       723.9         348.27        11.1348
         724        348.486        11.1316
       724.1        347.138        10.8482
       724.2        345.603        11.5145
       724.3        344.923        12.0763
       724.4        345.456        12.8092
       724.5         347.59        12.3926
       724.6        348.996        12.3108
       724.7         349.55        12.7293
       724.8        348.994        12.8056
       724.9        348.121        11.9273
         725        347.537        10.5554
       725.1        346.735        9.24924
       725.2        345.472        8.73166
       725.3        344.632        9.48363
       725.4         344.13        9.75292
       725.5        343.756         9.5419
       725.6        343.715        9.76263
       725.7        343.429        10.0978
       725.8        343.049        10.1409
       725.9        343.258        10.7606
         726        343.554        11.5942
       726.1        343.821        10.8659
       726.2        343.233        9.71436
       726.3        341.958        9.80449
       726.4        339.908        9.79182
       726.5        338.604        8.80901
       726.6        338.053        8.00672
       726.7        339.322        7.49313
       726.8        340.847        7.16067
       726.9        340.433        9.11324
         727        338.987        11.4004
       727.1        337.406        12.9201
       727.2        336.565        12.6051
       727.3        336.269        11.4347
       727.4            337         11.159
       727.5        338.535        11.5203
       727.6        338.515        11.9784
       727.7        338.555        11.2887
       727.8        338.678        10.2458
       727.9        339.313        8.62178
         728        339.537        7.79565
       728.1        338.926        8.63438
       728.2        339.231        10.0938
       728.3        340.585        10.9447
       728.4        341.436        11.2618
       728.5        342.021        9.59541
       728.6        343.134         7.8643
       728.7        344.206         5.2629
       728.8        344.664        4.09966
       728.9        344.786        4.71989
         729        344.317        4.90677
       729.1        344.602        5.38796
       729.2        344.434        5.60407
       729.3        343.556        4.71697
       729.4        343.669        3.36941
       729.5         344.57        2.65375
       729.6        345.708        3.09822
       729.7        347.127        3.26573
       729.8        347.791        3.07875
       729.9        348.092        3.63357
         730          348.3        4.58595
       730.1        347.833         5.3323
       730.2        347.378        5.11004
       730.3        347.808        5.33039
       730.4        349.054        6.25307
       730.5        350.021        6.74605
       730.6        349.585        6.31833
       730.7        348.959        6.38087
       730.8         348.23        6.48796
       730.9         347.73        6.62821
         731        348.033        6.87717
       731.1        349.462        7.27346
       731.2        350.251        7.08512
       731.3        350.019        5.33649
       731.4        349.155        4.61611
       731.5        348.767        5.12196
       731.6        348.629         5.8247
       731.7        348.242        6.68598
       731.8        347.505        6.10995
       731.9         347.59        5.12865
         732        348.056        4.74269
       732.1        349.337         4.9064
       732.2            350        5.58934
       732.3        349.958        5.35428
       732.4        349.382        4.27962
       732.5        349.339        4.01367
       732.6        349.128        4.25986
       732.7        348.996        4.03388
       732.8        348.089        3.46574
       732.9        346.923        3.94282
         733        347.389        4.42897
       733.1        348.174        4.97919
       733.2        348.445         4.7423
       733.3        348.347        4.51254
       733.4        348.144        4.76174
       733.5        348.372        5.71827
       733.6        348.632        6.20327
       733.7        349.072         6.0382
       733.8        349.058        6.52106
       733.9        348.846        7.23048
         734        349.431        8.78978
       734.1        350.149        10.4194
       734.2        349.749        10.4129
       734.3        348.195        9.95389
       734.4        347.396        10.2984
       734.5        347.951        11.6586
       734.6        349.166        12.0907
       734.7        350.038         12.274
       734.8        350.806        12.5209
       734.9        350.658         12.693
         735        349.869        13.1465
       735.1        349.686        13.2988
       735.2        349.847        12.4346
       735.3        350.485        12.3928
       735.4        351.099        13.0074
       735.5         350.73        13.5921
       735.6        349.827        13.7419
       735.7         348.75        12.7843
       735.8        347.848        11.7744
       735.9        347.837        10.6706
         736        348.622        11.2276
       736.1        349.467        11.9829
       736.2         349.49        12.3787
       736.3        348.515        11.7001
       736.4        348.133        10.8764
       736.5         346.73        9.87584
       736.6        346.298        9.31862
       736.7         346.11        8.61027
       736.8         346.12        9.00645
       736.9        346.557        9.66291
         737        346.937        10.1906
       737.1        347.868        11.0509
       737.2        348.881        11.0953
       737.3        350.817        9.79509
       737.4        350.988        8.50988
       737.5        350.576        8.03578
       737.6        349.964        8.73959
       737.7        348.948        10.2603
       737.8        348.132        11.0349
       737.9         347.57        12.0523
         738        348.939        12.4355
       738.1        350.529        11.5065
       738.2        351.332        10.7781
       738.3        351.224        11.0572
       738.4        350.966        11.0738
       738.5        350.361        11.4782
       738.6        349.948        12.3247
       738.7        350.355        12.9604
       738.8        351.422        13.5184
       738.9        352.223         14.156
         739        351.813        14.1304
       739.1        350.072         13.846
       739.2        348.441        14.1802
       739.3        348.483        14.7668
       739.4        349.017        15.4185
       739.5        349.489        15.0659
       739.6         349.48        14.8621
       739.7        349.587         14.148
       739.8        349.091         13.952
       739.9        347.996        14.9029
         740        347.014        16.1495
       740.1         346.32        16.1577
       740.2         346.22        15.2475
       740.3        347.029        14.6068
       740.4        348.458        14.0038
       740.5        350.078        12.9758
       740.6        350.747        12.5256
       740.7        350.257        12.1477
       740.8        349.014        12.2474
       740.9        348.479        12.6668
         741        348.931        12.0455
       741.1        349.088        10.9756
       741.2        348.877        10.9896
       741.3        347.744        11.4583
       741.4        347.456        11.8234
       741.5        347.459        12.4133
       741.6        347.685         12.246
       741.7        347.699         11.885
       741.8        347.189        10.2605
       741.9         346.68        8.25284
         742        346.791        7.73975
       742.1        346.875        8.11008
       742.2        347.032        7.80704
       742.3        347.272        7.16386
       742.4        347.144        6.84252
       742.5          346.9        7.23302
       742.6        346.436        7.09966
       742.7        345.137        7.09179
       742.8        344.929         7.0952
       742.9        345.059         6.5664
         743        345.149        6.37256
       743.1        345.077        7.16895
       743.2        344.306        7.74497
       743.3        343.216        7.80042
       743.4        342.619        6.83721
       743.5         343.86        5.41002
       743.6        344.267        4.66617
       743.7        342.958        4.14864
       743.8         342.22        4.64173
       743.9        341.588        4.58017
         744        341.251        4.60812
       744.1        340.765        4.06525
       744.2        340.943        3.75133
       744.3        341.297         3.6006
       744.4        341.606        3.14076
       744.5         341.78         2.6916
       744.6        341.054        2.62993
       744.7         341.24        1.93219
       744.8        341.667        2.28497
       744.9        341.609        4.02516
         745        341.851        5.30641
       745.1          342.3        6.29706
       745.2        342.087        5.66142
       745.3        342.316        4.02385
       745.4        341.898        4.12616
       745.5        340.667        3.98529
       745.6        340.408        3.79124
       745.7        340.254        3.91864
       745.8        340.539        4.18515
       745.9        342.209         4.3261
         746        343.097        5.36099
       746.1        342.803        5.87668
       746.2        342.219        5.90767
       746.3         341.36        5.54424
       746.4        341.396        5.81288
       746.5        340.564        5.72356
       746.6        340.327         5.1394
       746.7        340.502        5.48465
       746.8        341.456        5.66315
       746.9        342.458        5.30923
         747        341.815        5.43982
       747.1        341.004        4.83342
       747.2        341.546         4.3443
       747.3        343.833         3.7131
       747.4        345.115        4.46985
       747.5        345.154        5.88437
       747.6        344.203        6.03522
       747.7        342.369        5.41273
       747.8        340.797        4.55837
       747.9        340.551        4.20329
         748         341.86        4.35547
       748.1        342.683        4.51306
       748.2        342.098        4.97919
       748.3        342.501        5.79179
       748.4        343.024        5.52237
       748.5         343.81        5.44362
       748.6        344.056        5.76285
       748.7        343.839        6.46994
       748.8        342.829        6.86181
       748.9        341.288        6.93056
         749            341         7.2927
       749.1        341.383         7.7621
       749.2        341.206        8.76916
       749.3        341.044        10.0682
       749.4        341.069        10.3875
       749.5        340.827         9.3019
       749.6        339.987        8.35162
       749.7        339.309        7.84796
       749.8        338.618        8.62556
       749.9        338.266        9.57163
         750        338.154        9.73888
       750.1          337.8        9.83426
       750.2          338.3        9.99663
       750.3        338.838        10.2585
       750.4        338.805        10.7306
       750.5        338.551        10.8423
       750.6        338.578         10.988
       750.7        338.799        10.7602
       750.8        338.405        10.8618
       750.9        337.574        11.3146
         751        336.466        11.7785
       751.1        334.578        11.7484
       751.2        334.116        11.6741
       751.3        334.664        12.2858
       751.4        335.597        12.1651
       751.5        335.478        11.7536
       751.6        335.014        11.9298
       751.7        334.281        12.0498
       751.8        334.102        11.6353
       751.9        334.631        11.2725
         752          335.1        11.0024
       752.1        336.089        10.9765
       752.2        336.629        11.7275
       752.3        336.414        12.9775
       752.4         335.99        12.8427
       752.5        335.573        10.6857
       752.6        336.104         8.5996
       752.7        335.929        7.38696
       752.8         335.74        7.00849
       752.9        335.678        7.33842
         753        335.925        8.00451
       753.1        336.113         8.4255
       753.2        336.195        8.44336
       753.3        336.478        9.38049
       753.4        337.114        10.3506
       753.5        337.432        9.88128
       753.6        337.623        9.20154
       753.7        338.561        9.55022
       753.8        339.623        10.3808
       753.9        340.021         10.505
         754        340.006        9.62851
       754.1        339.881        9.08722
       754.2        340.088        8.78918
       754.3        340.191        7.96296
       754.4        340.485        7.58406
       754.5        341.368        7.89598
       754.6        341.783        8.53084
       754.7        341.945        8.93905
       754.8        342.529         8.7256
       754.9        343.778        9.04084
         755        345.358        8.31446
       755.1        344.958        6.71237
       755.2        343.749        6.18577
       755.3        342.877        5.81774
       755.4        342.844        5.70841
       755.5        342.215        6.74754
       755.6        341.928        7.04367
       755.7        341.515        7.02858
       755.8         341.16        7.32513
       755.9        339.806        7.14556
         756         338.67        6.85205
       756.1        338.852        6.65589
       756.2        339.322        6.36143
       756.3        338.298        6.27793
       756.4        336.897        7.08994
       756.5        335.376        8.59515
       756.6        335.288        9.43014
       756.7        336.438        8.76159
       756.8        337.318        8.25908
       756.9        337.328          7.972
         757        337.266        7.60817
       757.1        337.558        7.05193
       757.2         337.84        6.88155
       757.3        337.694        7.53729
       757.4        337.132        8.73664
       757.5         337.67        9.03607
       757.6        338.467        8.61938
       757.7        339.331        7.72557
       757.8        338.919        7.89498
       757.9        337.887         9.7223
         758        337.977        11.1963
       758.1        338.226        11.3155
       758.2        338.197        11.3192
       758.3        338.021        11.2217
       758.4        338.344        10.8685
       758.5        339.509        11.0327
       758.6        340.026        11.1848
       758.7        340.027         11.881
       758.8        340.058         12.857
       758.9        339.426        14.2881
         759        338.328        14.1713
       759.1        337.511        13.4325
       759.2        337.605        12.9063
       759.3        338.506        12.5876
       759.4        339.862        12.3543
       759.5        340.227        12.0236
       759.6         340.56        11.8612
       759.7        341.884        12.4023
       759.8         343.41        11.5557
       759.9        344.425        10.3776
         760        344.962        10.5371
       760.1        345.272        12.1931
       760.2        345.351        13.3402
       760.3        346.435        13.8818
       760.4        347.034        14.2605
       760.5        346.935        14.7487
       760.6        346.223        14.0405
       760.7        345.849        13.2059
       760.8        346.011        13.9997
       760.9        346.217        14.6405
         761        346.447        14.7431
       761.1        346.173        14.3271
       761.2        345.938        14.9099
       761.3        346.192        15.6549
       761.4        347.066        16.6373
       761.5        348.704        16.6798
       761.6         349.47        15.6058
       761.7        349.667        13.8045
       761.8        349.166        13.9627
       761.9         347.87        15.1685
         762        347.887         15.958
       762.1        349.161        16.6929
       762.2        350.661        16.6858
       762.3          351.6        16.3677
       762.4        351.344        16.5488
       762.5        350.902        16.8738
       762.6        351.022          17.56
       762.7        350.709        17.6099
       762.8         350.67        16.8961
       762.9        351.509         15.127
         763          351.9        13.5513
       763.1        351.442        12.0568
       763.2        351.284        12.0067
       763.3        352.187        13.1768
       763.4        353.275        13.1451
       763.5        354.826        13.0737
       763.6        355.013        13.0075
       763.7        354.677        12.8278
       763.8        354.452        12.7047
       763.9        354.111        13.4948
         764        354.129        13.8364
       764.1        354.194        13.9307
       764.2        354.606        14.1393
       764.3        354.236        15.1855
       764.4        353.347        15.5191
       764.5        352.633        15.1581
       764.6        352.709        14.8842
       764.7        353.188        14.8763
       764.8        353.179         14.897
       764.9        353.482        14.4321
         765        352.627        13.7269
       765.1         351.58        12.9371
       765.2        350.851        12.7664
       765.3        350.538        12.4973
       765.4        350.733        11.8361
       765.5        350.741         12.032
       765.6        350.912        12.6031
       765.7        350.751        12.5841
       765.8        350.143        12.4072
       765.9        348.637        12.1168
         766        348.458        11.8352
       766.1        349.938         10.927
       766.2          350.2         11.103
       766.3        349.234         12.437
       766.4        348.231        13.8487
       766.5        347.231        14.1279
       766.6        346.654        13.6528
       766.7        346.975        12.0337
       766.8        348.024        10.7358
       766.9        347.424        11.2401
         767        346.104        12.2953
       767.1        345.595         13.442
       767.2        345.452        12.9698
       767.3        345.334         12.964
       767.4        345.358        13.7284
       767.5        345.663        14.8006
       767.6         345.81        14.9013
       767.7        345.814         14.795
       767.8        345.946        14.4515
       767.9        347.257        14.4181
         768        347.555        14.2854
       768.1        346.883        14.7141
       768.2        346.155        14.8149
       768.3        345.664        15.3585
       768.4        345.394         15.631
       768.5        345.136        15.8591
       768.6        344.993         15.933
       768.7        344.392        16.3018
       768.8        343.068        16.7803
       768.9        340.895        16.6823
         769         340.75        16.9555
       769.1         342.36          18.29
       769.2        344.401        19.1533
       769.3        345.615        19.3977
       769.4        345.902        19.6501
       769.5        345.951        20.0457
       769.6        345.054        20.7313
       769.7        345.112        21.0757
       769.8        345.515        21.6112
       769.9        345.698        21.8171
         770        345.655        22.4711
       770.1          344.5        22.8212
       770.2        343.815        22.4217
       770.3        343.613         20.356
       770.4        342.914        18.7964
       770.5         342.37        17.9639
       770.6        343.074         17.851
       770.7        344.034        18.1099
       770.8        343.755        19.0796
       770.9        343.421        19.4906
         771        343.306          19.17
       771.1        342.853        17.9931
       771.2        342.211        16.6033
       771.3        342.042        14.8697
       771.4        342.826        14.4271
       771.5        344.045        16.0472
       771.6        344.573        16.9524
       771.7        344.269        16.7902
       771.8        344.119        16.3255
       771.9        344.021        15.7872
         772        343.801        15.7912
       772.1         343.58        16.5494
       772.2        343.957        17.0267
       772.3        344.651        16.1473
       772.4        344.871        15.2778
       772.5        345.662         15.356
       772.6        346.479        16.2613
       772.7        347.102        17.6993
       772.8        346.513        18.0981
       772.9        346.592        18.0196
         773        346.813        17.3883
       773.1        346.191        16.5076
       773.2        345.963        16.4622
       773.3        346.935        16.7665
       773.4        347.591        17.5201
       773.5         347.64        18.8609
       773.6         347.32         19.521
       773.7        347.258        19.3486
       773.8        347.958        18.5967
       773.9        348.685        18.0778
         774        348.464        18.2612
       774.1        347.349        18.9444
       774.2        346.606        18.9722
       774.3         346.94        18.7643
       774.4        346.317         18.383
       774.5        345.314        18.3714
       774.6        345.174         18.081
       774.7        344.312        17.8964
       774.8        343.323        18.5291
       774.9        343.281        19.4536
         775        343.876        19.5856
       775.1        343.693        20.0789
       775.2        343.903        21.2023
       775.3         344.49        22.3473
       775.4        344.057        22.2489
       775.5        342.205        21.9383
       775.6        340.938         21.018
       775.7        340.796        19.5995
       775.8        341.349        18.4095
       775.9        342.064        17.4853
         776        342.013        16.7272
       776.1        341.657         16.217
       776.2        340.841        15.6821
       776.3         341.03        13.4494
       776.4        341.077        12.3177
       776.5        341.076        13.4969
       776.6        341.154        13.9701
       776.7        342.575        14.9157
       776.8        343.127        15.0438
       776.9        342.826        15.1173
         777         342.37        14.5936
       777.1         342.51        12.9911
       777.2        343.008        12.1492
       777.3        343.902        12.4643
       777.4        344.759        12.7138
       777.5        344.257        12.3668
       777.6        343.999        12.4118
       777.7        345.235        12.2794
       777.8        346.342        11.8347
       777.9        346.234        11.4172
         778        346.207        12.5301
       778.1         346.16        14.8667
       778.2        346.708        15.6895
       778.3        346.729        15.6373
       778.4        346.993        15.2527
       778.5        346.689        14.3182
       778.6         346.57        14.1722
       778.7        345.912        13.8937
       778.8        345.641        12.3929
       778.9        347.348        10.5499
         779        349.113        9.66403
       779.1        350.452        8.93134
       779.2        350.731        9.23713
       779.3        350.967        10.2859
       779.4        352.185        11.1322
       779.5        353.116        11.2698
       779.6        352.713        10.5716
       779.7        351.612        9.74905
       779.8         351.82        9.38061
       779.9        352.745        10.4413
         780        353.491        11.2195
       780.1        353.119        12.3052
       780.2          352.8        13.5997
       780.3        352.824        14.5009
       780.4        353.454        14.8286
       780.5        355.106        15.1506
       780.6        355.958        14.7433
       780.7        356.738        14.1878
       780.8        357.309        14.6071
       780.9        357.137        15.4751
         781        356.886        16.0325
       781.1        356.853        15.3576
       781.2        357.394        14.4829
       781.3        357.718        15.3872
       781.4        357.343        17.5353
       781.5         357.44        18.9467
       781.6        357.641        18.9686
       781.7        359.486        17.8547
       781.8        360.113          17.52
       781.9        358.689        17.4284
         782        357.508        16.2712
       782.1         355.76        15.3559
       782.2        355.223        15.2856
       782.3        354.947        15.5776
       782.4        355.257         15.182
       782.5        356.122        14.4846
       782.6        356.151         14.254
       782.7        355.564        15.1037
       782.8         355.82        15.2666
       782.9        356.922        14.8926
         783        357.659        15.0677
       783.1        358.269        14.6947
       783.2        358.597        15.0583
       783.3        359.065        15.8443
       783.4        359.177        15.7708
       783.5        359.744        14.8897
       783.6        359.712        14.4624
       783.7         358.66          14.97
       783.8        358.465        14.9699
       783.9        359.472        14.8352
         784         360.86        14.3924
       784.1        361.655         13.834
       784.2        361.773        13.9395
       784.3        361.086        14.2597
       784.4        360.443        14.9046
       784.5         360.59        15.5349
       784.6        361.485        16.0249
       784.7        362.353        15.8513
       784.8        362.392        14.8243
       784.9        361.266        14.2497
         785         360.25        14.7791
       785.1         360.32        16.6767
       785.2        361.052        17.6476
       785.3        361.778         17.662
       785.4        361.813        17.1018
       785.5        361.293        16.1441
       785.6        361.038        15.8237
       785.7        361.718        16.3388
       785.8        361.978        17.2775
       785.9         360.75        18.4234
         786        360.227        18.6338
       786.1        360.475         17.646
       786.2        361.192        17.6486
       786.3         361.58        18.1444
       786.4        361.367        18.8243
       786.5        361.684        20.2699
       786.6        362.532        21.8698
       786.7         363.33        22.7406
       786.8        363.672        23.7179
       786.9        364.663        23.6335
         787        364.594        23.3891
       787.1        363.841         23.384
       787.2        363.158        24.3755
       787.3        362.535        26.3827
       787.4        363.505        26.8765
       787.5        365.303        26.9109
       787.6         365.88        27.2711
       787.7        364.765        28.1055
       787.8        363.657        29.0693
       787.9        362.942        29.8269
         788        362.898        30.8556
       788.1        363.863        32.9301
       788.2         365.62        34.3212
       788.3        366.553        35.3726
       788.4         366.49        35.1628
       788.5        366.294        33.7515
       788.6        366.462        33.9367
       788.7        366.295        34.6183
       788.8        366.506        34.9174
       788.9        367.302        34.4534
         789        367.731        33.5765
       789.1        367.325        33.0429
       789.2        366.742        32.9426
       789.3        366.911        33.2973
       789.4         366.63        32.9965
       789.5        366.517        32.6315
       789.6        367.066        32.4005
       789.7        367.509        33.3715
       789.8        367.265        34.4495
       789.9        366.225        33.6754
         790        365.648        32.5139
       790.1         365.58        31.6122
       790.2        365.774        31.5737
       790.3        366.297        32.2123
       790.4        366.041         33.125
       790.5        365.347        33.4822
       790.6        364.682        33.3026
       790.7        364.006        33.1559
       790.8        363.078        32.7222
       790.9        361.658        32.2148
         791        361.165        32.7841
       791.1        361.218        34.2548
       791.2        361.794        34.5501
       791.3        362.297        33.2497
       791.4        361.321         31.664
       791.5        359.521        30.0728
       791.6        358.247        29.2377
       791.7        358.431        29.1428
       791.8        359.439        29.6324
       791.9         360.33        30.1852
         792        360.859        29.8204
       792.1        361.861        28.7377
       792.2          362.7        28.2916
       792.3        363.704        28.2446
       792.4        363.906        28.3595
       792.5        363.875        28.9222
       792.6        364.809        28.7366
       792.7         366.32        28.2109
       792.8        368.088        28.2978
       792.9        369.215        28.4217
         793        368.897        28.2306
       793.1         369.27        27.4919
       793.2         370.24        27.0528
       793.3        370.208        27.6924
       793.4        368.828        28.2028
       793.5        367.672         28.057
       793.6        367.998        28.1325
       793.7        368.635        28.2829
       793.8        368.971        28.3719
       793.9        368.942        27.5441
         794        367.924        26.7956
       794.1        366.768         27.359
       794.2        365.974          28.52
       794.3         365.16        30.0659
       794.4        365.317        30.3297
       794.5        365.715        28.6096
       794.6        365.261        27.1252
       794.7        364.852        26.7118
       794.8         363.83        27.3765
       794.9        362.192        28.5557
         795        361.038        29.5291
       795.1        361.115        29.6714
       795.2        361.695        29.3553
       795.3        361.859        28.9133
       795.4         361.04        28.3922
       795.5        359.742        28.0598
       795.6        359.084          27.62
       795.7        357.644        27.0348
       795.8         357.09         26.928
       795.9        356.231        27.2338
         796        355.469        27.2536
       796.1        354.705        26.9257
       796.2        354.206         27.357
       796.3        354.101        27.7396
       796.4        353.126        28.5946
       796.5         352.07        29.1275
       796.6        351.935        28.8969
       796.7        352.142        28.8519
       796.8        352.084        28.9658
       796.9        351.442        29.1179
         797        350.588        29.1124
       797.1         350.14        29.5885
       797.2        349.453        29.8417
       797.3        348.159        29.7863
       797.4        348.554          29.87
       797.5        349.554        30.2997
       797.6        349.763        31.0831
       797.7        349.501        31.2113
       797.8        349.758        30.8711
       797.9        350.161        29.0496
         798        350.402        28.3387
       798.1        350.178        28.7461
       798.2        350.014         29.989
       798.3        351.099        30.7653
       798.4        352.942         30.042
       798.5        354.962        29.4554
       798.6        354.661        29.3686
       798.7        353.878        28.8777
       798.8        353.561        28.4338
       798.9        353.345        28.2479
         799        354.071        28.3954
       799.1        355.774        29.1403
       799.2        355.853         29.171
       799.3        355.308         28.073
       799.4        354.658        26.6604
       799.5         353.87        25.5696
       799.6        353.056        25.5061
       799.7        352.458        26.2229
       799.8        352.853        26.6919
       799.9        353.263        26.4071
         800        353.566        24.9853
       800.1        354.457        22.7397
       800.2         354.61        21.3397
       800.3         354.74        20.9439
       800.4        355.002        20.2761
       800.5        355.414        20.6932
       800.6        356.105        21.6826
       800.7        356.832         23.074
       800.8        357.952        22.8921
       800.9        358.901         22.306
         801        359.092        21.5838
       801.1        358.774        21.4959
       801.2        359.353        22.0227
       801.3        360.003        21.6798
       801.4        360.385         22.074
       801.5        360.489        23.0836
       801.6         361.56        23.6627
       801.7        363.073        24.0217
       801.8        363.256        24.6676
       801.9        361.962         25.139
         802        362.012        24.6704
       802.1        362.026        23.5705
       802.2        362.333        23.1122
       802.3         363.13        22.9392
       802.4        364.061        22.4662
       802.5        366.122        21.3903
       802.6        367.948        20.4624
       802.7        368.931        19.9179
       802.8        368.481        20.1002
       802.9        366.646        20.8181
         803         364.92        21.0227
       803.1        363.041        20.2911
       803.2        363.111        19.8884
       803.3         363.72        18.9518
       803.4        363.655        18.5132
       803.5        363.143        18.3171
       803.6        363.174        18.6422
       803.7        363.969        18.8256
       803.8        364.054        18.2802
       803.9        363.159        17.7924
         804        362.791        17.3351
       804.1        363.618         17.292
       804.2        363.915        17.5448
       804.3        363.789        18.4798
       804.4        362.759        19.0442
       804.5        361.454        19.4741
       804.6        360.379        18.9818
       804.7        360.171         17.664
       804.8        360.995        16.5674
       804.9        362.634         16.163
         805        363.096        16.9539
       805.1        363.056        18.0958
       805.2        362.427        17.7112
       805.3        361.826        16.9814
       805.4        361.011        15.1965
       805.5        360.362        12.9755
       805.6        360.376        12.9867
       805.7        360.103        12.9912
       805.8        359.333        12.9342
       805.9        359.175        12.8274
         806        359.114        12.3245
       806.1        359.424        12.6333
       806.2        360.162        12.9148
       806.3        360.376        13.0681
       806.4        360.181        12.8473
       806.5        359.675        12.7021
       806.6        359.011        12.4515
       806.7        358.851        11.7726
       806.8        358.352        12.2503
       806.9        357.418        12.4827
         807        356.483        13.1601
       807.1        355.315        13.4648
       807.2        354.438        13.1503
       807.3          354.1        13.1751
       807.4        354.015        13.9354
       807.5        353.926        15.3495
       807.6        354.831        16.2908
       807.7        355.088         15.988
       807.8        354.598         15.875
       807.9        353.917        15.7636
         808        353.133        15.7483
       808.1         351.85        16.3124
       808.2        351.014         16.825
       808.3        351.376        17.5714
       808.4        352.312        17.5935
       808.5        353.389        17.6844
       808.6        353.994        18.1333
       808.7        354.087        18.0374
       808.8        353.331        18.3421
       808.9        351.809         19.035
         809        351.302        19.7424
       809.1        352.052        20.1331
       809.2         353.03         19.367
       809.3         353.36        18.9829
       809.4        354.317        18.9045
       809.5        354.938        19.5524
       809.6        354.904        20.3476
       809.7        355.568        21.4536
       809.8        356.046        21.6955
       809.9        356.351        21.8643
         810        358.003        20.4477
       810.1        360.257           19.2
       810.2        361.217        19.4519
       810.3        360.279        20.2862
       810.4        359.158        21.6193
       810.5        357.594        22.9535
       810.6        356.808        23.8543
       810.7        357.376        24.2051
       810.8        359.351        24.3327
       810.9        361.599        24.0106
         811        363.057        23.9548
       811.1        362.726        24.3022
       811.2        361.175        25.3311
       811.3        360.511        25.6627
       811.4        361.501        24.6904
       811.5        363.396        23.5816
       811.6        365.152        22.8548
       811.7        366.109        23.1075
       811.8        366.153        24.4128
       811.9        365.285        24.8981
         812        364.465        24.2124
       812.1        366.287        23.7804
       812.2        367.387        23.5631
       812.3        367.939        23.1261
       812.4         368.03        22.8517
       812.5        367.718        22.0719
       812.6        367.385        21.3868
       812.7        366.243        21.7676
       812.8        365.456        22.1427
       812.9        364.888        22.9051
         813        365.217        23.4489
       813.1        366.336         23.111
       813.2        366.535        22.6719
       813.3        365.805        22.6183
       813.4        364.634         21.639
       813.5        364.279        20.2636
       813.6        364.449        19.1771
       813.7        364.642        18.7135
       813.8        365.039        18.5144
       813.9        365.295        18.2888
         814        364.747        18.1945
       814.1        363.325        18.0509
       814.2        362.007        17.8148
       814.3        362.329         18.606
       814.4        363.018        19.2293
       814.5        363.895         19.548
       814.6        363.873        19.2232
       814.7        363.897        18.3905
       814.8        363.974        17.9548
       814.9        363.628        19.1436
         815        363.231        19.9986
       815.1        363.368        20.8062
       815.2        363.312        21.6724
       815.3        363.805        21.5108
       815.4        364.556        20.6912
       815.5         363.89        20.7794
       815.6         362.37        20.9313
       815.7        360.712        21.0987
       815.8        360.461        21.2988
       815.9        361.631        21.5144
         816        362.464        20.9135
       816.1        361.671        20.8315
       816.2        360.771        22.2003
       816.3         360.49        23.1318
       816.4        360.727        23.3008
       816.5        360.422         23.182
       816.6        359.547        22.1619
       816.7        358.948        21.5573
       816.8        358.278        21.8718
       816.9        358.128        22.4868
         817        357.681        22.0065
       817.1        356.431        21.0058
       817.2        355.864        20.1353
       817.3        355.828        19.8869
       817.4        356.022        19.2044
       817.5         355.88        18.1744
       817.6        355.265        17.8584
       817.7        354.363        16.7538
       817.8         354.55        15.2909
       817.9        355.835        14.7705
         818        356.842        14.5769
       818.1        357.739        13.3851
       818.2        358.105        12.4224
       818.3         358.53        13.3142
       818.4        358.582         13.695
       818.5        358.054        11.7299
       818.6        358.338         10.515
       818.7        358.654        10.1188
       818.8        358.859        10.0348
       818.9        358.589        10.2044
         819        357.734        10.3366
       819.1        357.278        10.0447
       819.2        357.379        9.93739
       819.3         358.35        10.0784
       819.4         359.32        10.3899
       819.5        360.243        11.0025
       819.6        360.648        10.9667
       819.7        360.677        10.1411
       819.8        360.261        10.3681
       819.9        359.215        11.1428
         820        359.024        11.9152
       820.1        359.477        12.2162
       820.2        360.132        12.4799
       820.3          360.6          12.91
       820.4        360.777        13.0587
       820.5        360.261        13.1633
       820.6        359.444        13.7325
       820.7        359.224        14.8797
       820.8        359.675        15.9783
       820.9        360.726        15.1348
         821        361.782        13.9312
       821.1        362.293        12.5792
       821.2        362.146        11.8605
       821.3        361.254        11.7225
       821.4        360.083        13.0425
       821.5         358.98        15.1308
       821.6        359.285        15.7301
       821.7        361.203        15.2552
       821.8        362.256        14.7913
       821.9        362.095         14.149
         822        361.147        13.9726
       822.1         359.81        14.1748
       822.2         358.68        14.4467
       822.3        357.754        14.8175
       822.4        357.519        14.8774
       822.5        356.893        15.4522
       822.6        356.124        15.3513
       822.7        355.497        14.2212
       822.8        354.757        13.7592
       822.9        354.058        13.3087
         823        353.096        13.5918
       823.1        352.784        14.1809
       823.2        353.834        14.4387
       823.3        354.586        15.1274
       823.4        353.851        15.4392
       823.5        352.128        15.1394
       823.6        350.716        14.1714
       823.7        349.114        12.8562
       823.8        348.552        13.6137
       823.9        349.015        14.9163
         824        348.812        15.8185
       824.1        348.156        17.1155
       824.2        347.334        18.5954
       824.3        347.315        19.0944
       824.4        347.843        18.9565
       824.5        347.543        19.0185
       824.6        347.084        19.5564
       824.7        346.193        20.7424
       824.8        345.497        21.2259
       824.9        344.739        21.1752
         825        344.555        21.7478
       825.1        344.101        21.3803
       825.2        344.069        21.1488
       825.3        344.081        20.7474
       825.4        343.995         19.905
       825.5        344.813        19.5094
       825.6        346.163        19.2249
       825.7        346.947        18.7849
       825.8        347.408        18.7617
       825.9        349.156        20.2484
         826        349.904        21.6046
       826.1        349.791        22.1136
       826.2        349.958        21.8504
       826.3        350.594        20.7033
       826.4        352.027        20.1112
       826.5        353.077        20.9625
       826.6        353.231        21.8653
       826.7        353.051         22.261
       826.8        352.901        22.3319
       826.9        353.074        22.1901
         827        353.506        22.1398
       827.1        354.485        22.8211
       827.2        355.918        24.1451
       827.3        356.863        25.3573
       827.4        357.311        25.8233
       827.5        356.234        27.0969
       827.6        355.268        28.2688
       827.7        355.577        28.2964
       827.8        356.026        27.2802
       827.9        356.429        25.8044
         828        356.685        24.3092
       828.1        356.831        24.2895
       828.2        357.159        24.5275
       828.3        357.094        25.1005
       828.4        357.022        25.2559
       828.5        357.375        24.7782
       828.6         357.64        24.4347
       828.7        357.576        24.3003
       828.8        356.819        25.0154
       828.9        356.165        25.5033
         829         355.32        24.9762
       829.1        354.288        24.8518
       829.2        353.661        25.3908
       829.3         353.25         26.897
       829.4        352.992        27.6981
       829.5        352.727        27.2841
       829.6        353.041         26.868
       829.7        353.738        26.6557
       829.8         355.24        27.1461
       829.9        356.324        27.5223
         830        356.852        27.2821
       830.1        356.036        26.6421
       830.2         355.15        26.8805
       830.3        354.781        27.3196
       830.4        355.126        27.6533
       830.5        355.899        28.2193
       830.6        355.739        28.2041
       830.7        354.936         27.393
       830.8        355.111        27.2148
       830.9        355.493        25.6004
         831        355.632        24.6561
       831.1        354.924        25.1768
       831.2        354.107        26.4691
       831.3        353.515        27.7587
       831.4        353.034        28.4406
       831.5        352.525        28.3184
       831.6        352.588          27.76
       831.7        353.458        26.9861
       831.8        353.841        26.7823
       831.9        352.928        27.7764
         832        352.408        28.4585
       832.1        352.665        28.3888
       832.2        353.089        28.4766
       832.3        353.141        28.3267
       832.4        352.269        27.9412
       832.5        352.468        27.5011
       832.6        352.715         27.161
       832.7        352.905        26.4285
       832.8        353.042        26.3038
       832.9        353.585        27.5782
         833        353.835         28.401
       833.1        354.278         28.902
       833.2        353.907        28.8096
       833.3        353.416         27.496
       833.4        353.219        26.6563
       833.5        353.319        26.1693
       833.6        353.604         26.745
       833.7          353.7        27.5757
       833.8        353.709        27.7694
       833.9        353.498         27.606
         834        353.607        26.6607
       834.1        353.287        26.0207
       834.2        352.837        26.2262
       834.3        353.291          26.71
       834.4        353.642        28.0713
       834.5        352.568        29.1408
       834.6        351.919        29.9418
       834.7        351.633        30.4531
       834.8        352.693        30.9674
       834.9        354.233        32.1406
         835        354.525        33.3427
       835.1        354.648        34.5739
       835.2         354.63        34.8746
       835.3        354.782        33.9611
       835.4        355.534        33.8662
       835.5        355.899        34.3156
       835.6        355.234        35.0869
       835.7        355.424        35.0437
       835.8        355.647        35.2187
       835.9        355.485        34.1805
         836        356.356        33.2191
       836.1        358.218         33.891
       836.2        360.526        35.0106
       836.3        362.407        35.8209
       836.4        362.932        35.9634
       836.5        362.812        35.6725
       836.6        363.083         34.685
       836.7        363.594        34.7569
       836.8        364.549        34.7527
       836.9        366.321        33.7708
         837        368.341        32.7772
       837.1        369.182        30.5772
       837.2        368.717        28.7154
       837.3        367.832        27.1632
       837.4        366.736         26.794
       837.5        366.921        26.7968
       837.6        368.887        26.7973
       837.7        370.988        27.0904
       837.8        371.718        27.0932
       837.9        370.931        26.5924
         838        368.931        26.4604
       838.1        367.732        26.7584
       838.2        367.343        27.7911
       838.3        368.364        29.5126
       838.4         369.55        29.9363
       838.5        369.752        28.9065
       838.6        369.133        28.2522
       838.7        368.452        27.1518
       838.8        368.521        26.6452
       838.9        368.758        25.9805
         839        368.308        26.4824
       839.1        368.386        26.7003
       839.2        368.461        26.8433
       839.3        368.886        26.9425
       839.4        368.762        26.9825
       839.5        368.786        27.0568
       839.6        368.594        26.6866
       839.7         368.22        27.1087
       839.8        367.712        27.8032
       839.9        368.327         28.019
         840        368.922        28.0823
       840.1        369.372        27.5254
       840.2        369.453        27.2245
       840.3        368.226        26.1076
       840.4         367.87        25.5796
       840.5        367.226        25.7637
       840.6        366.998        26.3415
       840.7        367.701         27.561
       840.8        368.044        27.8099
       840.9        367.881        27.8509
         841        366.557        28.3368
       841.1        365.318        27.2507
       841.2        364.802        26.9781
       841.3        364.847        27.8919
       841.4        365.149        29.1476
       841.5        365.627        30.5357
       841.6        365.906         31.295
       841.7        365.676        31.1496
       841.8        365.515        31.3047
       841.9        365.239        31.5653
         842        364.799        32.1694
       842.1        364.333        32.7588
       842.2        364.282        33.9537
       842.3        364.775        35.8091
       842.4        364.923        36.5183
       842.5        364.774        36.3673
       842.6         364.94        35.5926
       842.7        365.149        35.2894
       842.8        365.239        35.1091
       842.9         365.36        34.0447
         843        364.897        34.0055
       843.1        364.788        35.1677
       843.2        364.291         36.316
       843.3        363.759        37.1785
       843.4        363.784        38.5727
       843.5        364.424         38.674
       843.6        365.588        38.4675
       843.7        365.844        38.5976
       843.8        365.994        39.1248
       843.9        366.147        40.2081
         844        366.173         41.512
       844.1        366.416        41.0241
       844.2        366.599         40.304
       844.3        365.838        40.2806
       844.4        365.206        39.8465
       844.5        364.526        39.9645
       844.6        364.558        40.8147
       844.7        364.322        41.7505
       844.8        363.874        42.1243
       844.9        363.876        42.2097
         845         363.88         42.056
       845.1        363.041        41.7499
       845.2        362.286        40.7183
       845.3         361.09        37.9347
       845.4        360.663        35.9555
       845.5        360.928        35.6168
       845.6        361.598        35.6126
       845.7        362.825        35.4237
       845.8        363.009        35.4272
       845.9        362.281        35.2147
         846        360.954         35.346
       846.1        358.902        35.8341
       846.2        358.814        35.7392
       846.3         360.21        35.4454
       846.4        360.686        35.7116
       846.5        359.379        36.5119
       846.6        357.578        35.9603
       846.7         356.92         34.413
       846.8        357.241        33.0686
       846.9        358.637        31.0601
         847        359.422        29.9284
       847.1        359.204        30.1835
       847.2        358.944        31.5334
       847.3        360.034        33.5467
       847.4        360.594        33.7391
       847.5        360.844        33.2192
       847.6        361.621        32.8797
       847.7        360.775        33.8908
       847.8        359.569        35.3279
       847.9        359.566        36.6937
         848        360.172        37.4723
       848.1        360.701        37.6419
       848.2        360.666        37.8511
       848.3        360.172        38.0695
       848.4        359.632        37.6739
       848.5        360.166         37.213
       848.6        361.094        37.9396
       848.7        362.068        38.4998
       848.8        362.046        39.1431
       848.9        362.426        39.3711
         849        362.485        39.0801
       849.1        361.678        38.8886
       849.2        361.532        38.5562
       849.3        362.445        38.6876
       849.4         363.26        39.3524
       849.5        363.582        39.7419
       849.6        363.489        39.3625
       849.7        363.287        38.8019
       849.8        363.434         37.972
       849.9        363.314        37.5283
         850         363.35        38.0831
       850.1        363.474        38.9721
       850.2        364.541        38.8786
       850.3        365.693        38.2872
       850.4         367.37        38.5362
       850.5        368.018        39.4231
       850.6        367.561        39.6288
       850.7        367.229        39.7315
       850.8        367.077        39.5162
       850.9        367.352        39.2927
         851        368.584        39.4396
       851.1        369.805        39.6737
       851.2        369.732        39.5203
       851.3        368.933        40.5198
       851.4        368.451        40.6476
       851.5        368.205        39.9043
       851.6        368.386        39.6421
       851.7        369.825        39.5752
       851.8        371.284        39.3515
       851.9        372.481        40.2094
         852        372.118        40.9386
       852.1        371.413        42.8525
       852.2        371.347        44.1728
       852.3        372.152        44.4601
       852.4        372.887        43.2596
       852.5        374.365        40.6462
       852.6        375.174        38.8715
       852.7        374.788        38.2507
       852.8        373.654        39.1999
       852.9        373.677        40.4381
         853        374.446        41.7061
       853.1        376.513        42.8377
       853.2        378.697        43.0767
       853.3        379.154         42.863
       853.4        378.267        42.3111
       853.5        376.605        42.5376
       853.6        376.074        42.8722
       853.7        377.111        42.7901
       853.8        378.485        42.5617
       853.9        380.974        41.8802
         854        382.239        41.7421
       854.1         381.28        41.5341
       854.2        379.633        40.6155
       854.3        378.307        39.6907
       854.4        377.707        39.1199
       854.5        377.913        39.2827
       854.6        378.617        39.8543
       854.7         379.25        40.2629
       854.8         379.41        40.5886
       854.9        379.406        40.4642
         855        378.783        39.3874
       855.1        379.036        38.2425
       855.2        380.111        37.5798
       855.3        381.361        37.2932
       855.4        381.982        37.8138
       855.5        380.777        38.1796
       855.6        380.096        38.4121
       855.7        380.506        38.6268
       855.8        382.638        38.5955
       855.9        383.871        39.7875
         856        383.731        40.9888
       856.1        382.239        41.6804
       856.2        381.239         40.897
       856.3        381.049         40.226
       856.4        382.224        40.3684
       856.5        384.268        40.9235
       856.6        385.511        41.9452
       856.7        385.806        43.0149
       856.8        386.408        42.2855
       856.9        386.902         41.251
         857         387.23        40.7388
       857.1         386.69        39.8204
       857.2        386.434        39.4349
       857.3         386.64        40.3155
       857.4        387.433         40.931
       857.5         388.78        41.2549
       857.6        389.531        42.5458
       857.7        389.797        44.6852
       857.8        389.356        45.9994
       857.9        389.383        45.6147
         858        390.334        44.6008
       858.1        390.794        44.5776
       858.2        390.874        44.9797
       858.3        390.315        45.9576
       858.4        389.187        46.8342
       858.5        388.582        46.8349
       858.6        388.088        47.1256
       858.7        387.688        48.5304
       858.8        387.419        49.3305
       858.9        386.972        49.5335
         859        385.921        48.8791
       859.1        384.959        48.2232
       859.2        384.666        47.5743
       859.3        385.774        47.9624
       859.4         385.86        48.1199
       859.5        384.176        47.9232
       859.6        382.625        48.2414
       859.7        382.476        47.9927
       859.8        381.967        46.9394
       859.9         381.58         46.017
         860        382.229        45.6986
       860.1        383.369        45.1726
       860.2        383.373        44.9468
       860.3         383.35        43.9659
       860.4        383.946        43.0987
       860.5        383.791        42.1069
       860.6        384.217        41.2248
       860.7        384.407        40.7578
       860.8        384.334        39.7637
       860.9        384.075        38.7546
         861        384.107        38.1739
       861.1        384.893        37.9777
       861.2        384.337        37.6135
       861.3        383.279        37.1268
       861.4        383.378        37.0854
       861.5        383.608        37.2731
       861.6         384.15        36.5954
       861.7        383.333        34.6808
       861.8         381.28        33.4675
       861.9        379.152        32.7457
         862        378.985        32.2526
       862.1        379.757        31.4127
       862.2         380.49        30.4614
       862.3        380.649        30.1539
       862.4        380.227        29.0713
       862.5        379.923        27.8264
       862.6        380.358        26.7108
       862.7        380.004        25.6273
       862.8        380.237        25.6771
       862.9        380.196        26.3099
         863        380.666        26.6931
       863.1        381.488        26.6638
       863.2        381.999        26.6106
       863.3        382.501        27.4519
       863.4         382.46        28.2552
       863.5        381.723        29.6233
       863.6        381.985        30.2894
       863.7        383.228        30.5449
       863.8        383.821        30.7888
       863.9        383.162        29.7779
         864        381.669        29.5986
       864.1        379.989        29.7778
       864.2        380.281        31.0253
       864.3        380.235        32.3113
       864.4        379.604        33.5284
       864.5        379.854        34.4368
       864.6         380.67        34.6094
       864.7        381.405        33.7884
       864.8        381.617        33.2884
       864.9        380.562        34.0889
         865        380.346        35.5657
       865.1        380.642        36.1662
       865.2        381.223        36.3011
       865.3        380.879        36.9145
       865.4        380.584        38.1231
       865.5        380.577        39.2922
       865.6        380.438        39.0152
       865.7        380.432        37.9954
       865.8        380.206         37.012
       865.9        379.438        36.3244
         866        378.039        37.4736
       866.1        376.861        39.4623
       866.2        377.018        40.1505
       866.3        378.321        39.7369
       866.4        378.715        39.7642
       866.5        378.704         39.994
       866.6         377.63        40.6415
       866.7        375.506        41.6041
       866.8        373.968        42.1079
       866.9        372.368        42.5646
         867        370.931        42.7177
       867.1        369.265        42.0698
       867.2        368.124         41.945
       867.3        367.521        43.1119
       867.4         367.16        43.4124
       867.5        367.116         43.021
       867.6        366.474        42.3276
       867.7        365.456        41.9869
       867.8        364.736        41.5751
       867.9        363.944        41.7429
         868        363.951        42.5504
       868.1        364.184         42.014
       868.2        364.018        41.7431
       868.3         363.65         41.259
       868.4        363.638        40.8459
       868.5        364.183        41.2157
       868.6        365.079        42.0789
       868.7        365.764         42.878
       868.8        365.584        42.4336
       868.9        366.123        42.7103
         869        366.934         42.365
       869.1         366.75        40.8573
       869.2        366.819        39.6087
       869.3        366.463        39.0076
       869.4        366.667        39.1619
       869.5        366.788        39.2045
       869.6        367.442        39.5858
       869.7        368.605        40.3417
       869.8        368.728        40.9263
       869.9          368.3        41.8458
         870        368.828        42.1384
       870.1        370.002         42.232
       870.2        370.624        42.4727
       870.3        369.709        41.5807
       870.4        369.509         41.532
       870.5         371.38        43.1183
       870.6        373.037        43.4171
       870.7         374.66        43.1705
       870.8        374.554        43.0142
       870.9        375.221        43.1018
         871         375.99         42.863
       871.1        377.303        41.8802
       871.2        377.352        40.9073
       871.3        376.549        41.2801
       871.4        375.858        41.0298
       871.5        375.484        39.7449
       871.6        375.273        39.0988
       871.7        375.776        39.7137
       871.8        375.714        40.1346
       871.9        376.358        41.2505
         872        377.452        41.5871
       872.1        377.666        41.1897
       872.2        376.952        40.9864
       872.3        375.328        40.3618
       872.4        374.977        39.1884
       872.5            374        37.9168
       872.6        373.883        36.4017
       872.7        374.445        35.0499
       872.8        375.132        34.4808
       872.9        375.057        34.6515
         873        374.838        34.9413
       873.1        374.403        33.6742
       873.2        374.068        33.1602
       873.3        374.216        34.1004
       873.4        374.857        34.5787
       873.5        375.138        34.9873
       873.6        374.607        34.9105
       873.7        373.687        34.0172
       873.8        372.771        33.0007
       873.9          372.9        31.8115
         874        373.614        31.0588
       874.1        374.611        31.9546
       874.2        375.006        33.1973
       874.3        374.819        33.4653
       874.4        374.219        33.0677
       874.5        373.712        34.0694
       874.6        373.731        34.4059
       874.7        373.954        35.0897
       874.8        374.108        35.5872
       874.9         374.44        35.7883
         875        374.567        36.0272
       875.1        374.164        36.8299
       875.2        372.984        37.1487
       875.3        372.697        36.1493
       875.4        372.388        35.2071
       875.5        372.558        34.3484
       875.6        372.488        34.7552
       875.7        372.308        35.7359
       875.8        372.163        35.4973
       875.9        371.609        35.3066
         876        371.207        36.1149
       876.1        370.734        36.2762
       876.2        370.247        35.9833
       876.3        370.165        36.5475
       876.4        369.904        36.8558
       876.5        370.567        36.9333
       876.6        370.817        36.0718
       876.7        370.779        34.6318
       876.8        370.588        34.3041
       876.9        370.959        34.5606
         877        371.362        34.9102
       877.1        372.176        34.9666
       877.2        372.918         35.252
       877.3        373.759        35.2254
       877.4        373.285        35.4012
       877.5         372.13        36.0866
       877.6        371.646        37.1763
       877.7        371.696        37.9777
       877.8        372.026        38.0623
       877.9        372.512        38.1691
         878        373.616        38.4934
       878.1        374.628        38.2773
       878.2        375.497        38.8874
       878.3        375.252        39.5426
       878.4        375.502        40.1573
       878.5        376.085        40.5508
       878.6        375.833        41.1382
       878.7        374.174        42.5344
       878.8         373.15        43.3935
       878.9        372.992        42.8906
         879        374.627        41.1308
       879.1        375.783        40.0211
       879.2        375.879        40.9615
       879.3        375.621        41.4657
       879.4        374.923        40.9056
       879.5        374.874         40.532
       879.6        374.978        40.5688
       879.7        375.279         40.075
       879.8        375.492        39.6909
       879.9        376.213        39.1724
         880        376.298        39.7603
       880.1        375.675        39.9489
       880.2        375.607        39.0472
       880.3        376.249        38.9585
       880.4         376.84        38.1457
       880.5        377.336        37.6661
       880.6        376.573        38.3115
       880.7        377.144        39.8967
       880.8        378.863        40.4752
       880.9        379.768        40.6206
         881        379.175         40.478
       881.1        377.858        40.6683
       881.2        376.202        41.1801
       881.3        375.167        41.9781
       881.4        375.277        42.1931
       881.5        375.558        41.6285
       881.6        375.893        41.8853
       881.7        375.389        43.8878
       881.8        374.827        45.0421
       881.9        373.984        45.7855
         882        373.811        45.5125
       882.1        374.444        44.9237
       882.2        374.316        44.0178
       882.3        373.778        42.6974
       882.4        373.045        42.4465
       882.5        372.484        41.1407
       882.6        371.801        41.1041
       882.7        372.077        42.6157
       882.8        372.633        44.3012
       882.9        373.127        45.0784
         883        372.997        45.0411
       883.1        372.446          44.43
       883.2        372.559        43.3359
       883.3        373.783        42.5731
       883.4        374.581        42.2121
       883.5        374.408        41.9499
       883.6        373.564        42.4403
       883.7        371.606        43.4154
       883.8        369.618        43.3697
       883.9        368.673        42.7166
         884        368.617        42.4191
       884.1        367.641        42.3231
       884.2        367.999        42.5508
       884.3        368.671        42.8242
       884.4        367.807        43.0358
       884.5        367.214        43.0195
       884.6        366.657        43.3026
       884.7        365.715        43.8496
       884.8         365.11        43.7868
       884.9        365.466        42.9772
         885        366.974        41.5987
       885.1        368.481        40.2764
       885.2        368.674        39.3157
       885.3        367.208        38.8931
       885.4        366.871        38.2869
       885.5        367.276         37.087
       885.6        367.763        36.1265
       885.7        367.312        35.8448
       885.8        367.681         36.479
       885.9        367.716        36.3572
         886        367.346        36.2417
       886.1        367.628        35.2323
       886.2        368.078        34.3694
       886.3         368.65        33.8029
       886.4        369.462        32.8698
       886.5        371.275        32.4022
       886.6         372.05        32.5669
       886.7        371.776        32.9226
       886.8        371.315        32.7447
       886.9         371.35        32.0958
         887        371.641        31.5166
       887.1        372.207        31.7904
       887.2        373.131        32.5839
       887.3         372.71        33.9713
       887.4        372.417        35.3317
       887.5        371.794        35.9866
       887.6        371.396        35.3464
       887.7        371.056        34.6869
       887.8        371.453        34.1999
       887.9        371.926        33.6157
         888        372.592        33.6156
       888.1        373.187        32.7387
       888.2        373.268        32.9682
       888.3        372.596         33.208
       888.4        372.953        32.8783
       888.5        374.198        32.4441
       888.6        374.553        31.7755
       888.7        374.858        30.4789
       888.8        375.666        29.2976
       888.9        375.055        28.4869
         889        374.027        28.4337
       889.1        373.339         28.042
       889.2        372.498        27.9209
       889.3        372.785        26.9865
       889.4        374.095        25.3595
       889.5        375.253         24.691
       889.6        375.924        24.5026
       889.7        375.813        24.6758
       889.8        375.412        24.7084
       889.9        374.462        24.8428
         890        374.171        24.5302
       890.1        373.207        24.1867
       890.2        373.622        24.1354
       890.3        374.313        25.2931
       890.4        375.158        26.2665
       890.5        376.767        25.8401
       890.6        378.063        25.5956
       890.7        378.604        25.5177
       890.8        377.887        25.9619
       890.9        377.733        27.0684
         891        377.669         27.454
       891.1        378.484        27.0543
       891.2        380.502        26.5481
       891.3        382.166         25.984
       891.4        382.389         26.194
       891.5        382.133        27.6773
       891.6        381.937         29.204
       891.7        382.112        30.6295
       891.8        382.185        31.2635
       891.9         382.88        31.4289
         892        383.133        30.9717
       892.1        383.061        30.5097
       892.2        382.629        30.3094
       892.3        381.893          31.06
       892.4        381.765        32.3243
       892.5         381.74        32.6543
       892.6        381.185        32.5296
       892.7        380.009        32.4203
       892.8        380.515        32.1367
       892.9        381.388        31.1677
         893        381.446        30.0798
       893.1        380.665        30.2738
       893.2        381.544         30.048
       893.3        382.361        30.2558
       893.4        383.075          31.09
       893.5        383.309        31.0118
       893.6        383.152        29.7745
       893.7        382.552        28.6048
       893.8         381.48        29.0434
       893.9        380.413        29.7482
         894        380.393        29.5879
       894.1        381.287        28.9956
       894.2        381.756        29.3357
       894.3         380.66        29.7284
       894.4        379.979        29.1819
       894.5        379.615        28.0685
       894.6        379.347        27.2756
       894.7        379.195        26.8833
       894.8        379.522        26.7811
       894.9        380.322        26.6985
         895        381.106        26.4984
       895.1        382.991        27.1206
       895.2        383.804         26.386
       895.3        383.384        25.8054
       895.4        383.408        25.1571
       895.5        384.117        25.1502
       895.6        385.173        25.6745
       895.7        385.913         27.628
       895.8        386.751        28.2234
       895.9        387.956        28.6007
         896        388.021        28.3102
       896.1        387.037         27.828
       896.2        385.911        26.6926
       896.3        386.736        24.5353
       896.4        388.101        23.8187
       896.5        388.108        23.2721
       896.6        387.407        22.7537
       896.7        386.583        21.8157
       896.8        386.412        21.3449
       896.9        386.373        21.7586
         897        386.919         22.224
       897.1        388.456        23.2116
       897.2        389.551        23.5489
       897.3        389.873        22.7313
       897.4        389.911        21.5216
       897.5        389.661        20.6597
       897.6        389.301        21.0263
       897.7        389.533        22.4665
       897.8        390.087        22.8334
       897.9        389.608        22.4792
         898        390.223        22.3126
       898.1        390.569        22.2491
       898.2        390.594        21.9155
       898.3        390.229        22.2645
       898.4        390.215        22.7036
       898.5        389.869        24.1748
       898.6        389.096        24.8344
       898.7        388.296        25.9511
       898.8        387.662         27.032
       898.9        386.712        27.9307
         899        385.484         28.217
       899.1        383.934        28.6916
       899.2        384.226        28.3119
       899.3        386.584        26.3988
       899.4        387.266         25.978
       899.5        385.804        26.9474
       899.6        384.075        27.9493
       899.7        382.565        28.4477
       899.8        381.999        27.7081
       899.9        381.759        27.0266
         900        382.188        27.6774
       900.1        384.177        29.9454
       900.2        384.735        31.3857
       900.3        384.183        31.8745
       900.4        383.497        32.4781
       900.5        383.422        33.5513
       900.6        384.005         33.441
       900.7        384.069        32.1647
       900.8        384.247        31.5871
       900.9        384.815         32.226
         901        384.469        33.0335
       901.1        383.379        32.8203
       901.2        382.214        32.8805
       901.3        382.478        33.1882
       901.4        383.898         33.371
       901.5        385.294        33.2226
       901.6        386.009        33.1598
       901.7         385.73        33.2695
       901.8        385.976        32.2976
       901.9        386.322        31.1391
         902        386.421        30.3397
       902.1        385.618        29.8028
       902.2         384.91        29.1688
       902.3        385.161        29.0091
       902.4        386.892        28.0567
       902.5        388.234        26.0954
       902.6        388.122        25.1919
       902.7        386.883        25.9444
       902.8        386.072         27.197
       902.9        386.219        27.7521
         903        386.581        26.9576
       903.1        387.283        25.3328
       903.2        388.271        24.9457
       903.3        388.709         25.736
       903.4        388.176         26.798
       903.5        387.764        27.5646
       903.6        386.754        26.9232
       903.7        385.371        25.6359
       903.8        384.839        24.4825
       903.9        384.503        23.7975
         904        384.457        23.3966
       904.1        384.524        23.7226
       904.2        384.462        24.1672
       904.3        384.344        24.2451
       904.4        384.322        23.7883
       904.5        383.533        23.6534
       904.6        382.897        23.4718
       904.7        382.316        24.9038
       904.8        381.814         26.723
       904.9        382.187        27.9737
         905        382.044          28.03
       905.1        381.558        27.4699
       905.2        382.193        26.5194
       905.3        383.321        25.3373
       905.4        383.541        24.8548
       905.5        382.733        24.1316
       905.6        382.031        24.0161
       905.7        381.269        24.2767
       905.8        380.892         25.023
       905.9        381.846        25.8536
         906        382.704        25.4788
       906.1        383.316        25.3551
       906.2        383.306        25.3736
       906.3        382.504        25.1819
       906.4        382.406        25.2133
       906.5        382.274        24.9161
       906.6        382.475        24.0121
       906.7        383.001        23.2089
       906.8         383.17        22.6649
       906.9        383.584        21.8464
         907        383.418        21.3851
       907.1        382.452         20.907
       907.2        382.689        20.5594
       907.3        383.558        21.1272
       907.4        383.534        20.9968
       907.5        382.706        20.9721
       907.6        382.554        20.9265
       907.7        384.056        21.2086
       907.8        383.965        21.5412
       907.9        382.969        21.4848
         908        382.523        20.3551
       908.1        382.757         19.774
       908.2        382.776        19.8684
       908.3        381.782        19.1183
       908.4        380.901        18.6154
       908.5        380.592        17.8912
       908.6        380.963        16.7112
       908.7         382.25        15.7068
       908.8         383.14        15.1269
       908.9        383.101         15.582
         909         382.97        16.3248
       909.1        382.621        16.0166
       909.2        382.057        14.8228
       909.3        381.848        12.8205
       909.4         382.53        12.5913
       909.5        382.896        13.9322
       909.6        382.325        14.5334
       909.7        381.709        14.5046
       909.8        382.158        13.8523
       909.9         383.25        12.8549
         910        384.326        11.3417
       910.1        383.786        10.8651
       910.2        383.128        11.3204
       910.3        382.048        12.9211
       910.4        380.855        13.8055
       910.5        380.392        13.8914
       910.6        380.791         13.677
       910.7        380.946        13.9767
       910.8        380.651        13.7612
       910.9        380.304        12.5925
         911        380.395        11.6888
       911.1        380.935        10.4653
       911.2        381.848        9.51964
       911.3        381.719        8.76779
       911.4        381.095         9.7041
       911.5        381.331        11.4077
       911.6        381.773        11.0182
       911.7        382.032         9.3564
       911.8        382.167        8.11963
       911.9        382.133        7.55525
         912        382.538        7.71955
       912.1        381.828        9.64838
       912.2        381.153        10.9921
       912.3        381.894        11.5713
       912.4         383.48        11.1961
       912.5        386.139        9.68109
       912.6        388.162        8.71657
       912.7        388.966        8.76792
       912.8        388.929         10.214
       912.9        388.349        11.7996
         913        387.928        12.1705
       913.1        387.967        11.9283
       913.2        388.467        11.3466
       913.3        388.293        10.8231
       913.4        387.802        10.7211
       913.5        386.648        10.7181
       913.6        385.719        10.4635
       913.7        385.728        10.2393
       913.8         386.39        9.70698
       913.9        387.635        9.15765
         914        388.289        8.45191
       914.1        388.901        8.67407
       914.2        389.263         9.4045
       914.3         389.37        9.28293
       914.4        389.596        8.63406
       914.5        389.446         8.2337
       914.6        389.048        8.94941
       914.7         388.17        10.8773
       914.8        387.881        11.6745
       914.9        387.713        10.3758
         915        387.902        9.23131
       915.1        388.737        9.15236
       915.2        388.181        10.0254
       915.3        388.644        10.2768
       915.4        389.651         10.074
       915.5        390.916        9.73342
       915.6        390.867        9.11232
       915.7        390.804        8.70675
       915.8         390.61        9.19618
       915.9        389.776        9.94395
         916        388.616        9.75043
       916.1         387.48        8.95728
       916.2        388.155        8.09173
       916.3         389.66        8.50641
       916.4        391.023        8.88566
       916.5        391.624        9.74746
       916.6        392.298        10.7624
       916.7        392.919        11.4036
       916.8        393.982        11.6812
       916.9        395.329        12.1486
         917        395.411        12.4365
       917.1        395.144        12.1076
       917.2        395.071        11.6738
       917.3        395.144        12.7891
       917.4        395.519        13.5834
       917.5        396.223        13.6566
       917.6        395.861         12.951
       917.7        396.385        12.2018
       917.8        397.158        11.5816
       917.9        397.229        10.7547
         918        396.023        10.8677
       918.1        393.803        11.7067
       918.2        392.944          11.91
       918.3        392.605        12.2623
       918.4        392.195        12.3824
       918.5        391.691        11.6233
       918.6        391.169        11.2247
       918.7        390.781        12.2936
       918.8        389.669        13.3778
       918.9        386.957          13.13
         919        384.834        13.4903
       919.1        383.885        14.1529
       919.2         384.31        14.1972
       919.3        385.852        14.8379
       919.4        386.334        16.0363
       919.5        385.828          16.95
       919.6        385.289         17.564
       919.7        385.388        18.2942
       919.8        384.876        19.2103
       919.9         383.78        20.0843
         920        383.615        21.7684
       920.1        383.988         23.582
       920.2        384.276        24.7904
       920.3        384.121        25.4095
       920.4        384.042        24.8223
       920.5        383.819        24.0529
       920.6        383.985         24.825
       920.7        383.213        26.3875
       920.8        382.658        27.7873
       920.9        383.384        27.2741
         921        383.974        26.6565
       921.1        384.038        27.0968
       921.2        383.672        28.1587
       921.3        383.302        28.8256
       921.4        383.757        28.1838
       921.5        384.524        26.7933
       921.6         384.44        26.1285
       921.7        383.624        26.5208
       921.8        383.038        26.9772
       921.9          383.3        27.1213
         922        384.293        27.7094
       922.1        385.855        29.4743
       922.2        387.053        31.2485
       922.3        386.326        31.7364
       922.4        385.063        31.8273
       922.5        385.345        31.4713
       922.6        386.105        31.5367
       922.7        388.057         31.805
       922.8        388.449        32.5065
       922.9        387.493        32.0244
         923        386.836        31.0014
       923.1        386.756        30.5803
       923.2          386.9        31.1343
       923.3         387.24        31.3137
       923.4        387.146        32.0222
       923.5        387.364        33.3105
       923.6        387.324        34.7749
       923.7        387.313         36.387
       923.8        387.677        37.1912
       923.9        386.992        37.0639
         924         385.62        36.5519
       924.1         384.24        36.5348
       924.2        384.455        36.9241
       924.3        385.915        36.9589
       924.4        387.091        36.4841
       924.5        387.402        35.4336
       924.6        388.062        35.3003
       924.7        388.976        35.4308
       924.8        388.713        35.9253
       924.9         389.37        36.5682
         925        389.964        36.5933
       925.1        389.487        36.9938
       925.2        389.066        38.5603
       925.3        388.823        39.6017
       925.4        389.496        39.7761
       925.5        390.396        39.1693
       925.6        390.538        38.3062
       925.7        389.931        38.8102
       925.8        389.234        39.1271
       925.9        388.389        39.9715
         926        387.359        40.1614
       926.1         387.64        39.9486
       926.2        388.931        39.4414
       926.3        389.989        38.7805
       926.4        390.266        38.6179
       926.5        389.993        36.9541
       926.6        390.336        35.9645
       926.7        390.315        36.6668
       926.8        390.461        37.3029
       926.9        391.223          37.56
         927        391.758        37.0525
       927.1        391.911        36.7686
       927.2        391.912        36.1669
       927.3        391.343         36.076
       927.4        390.613        35.4184
       927.5        389.614        34.7982
       927.6        389.888        33.6048
       927.7        389.665        31.5308
       927.8        389.108        30.9387
       927.9        387.884        30.9869
         928        387.023        31.3666
       928.1        386.065         31.457
       928.2        384.909        30.8912
       928.3        383.624        30.4313
       928.4        383.773        29.8348
       928.5        384.652        29.8277
       928.6        384.255        30.3753
       928.7        384.722        30.5814
       928.8        384.785        30.1501
       928.9        384.907        29.7914
         929        385.384        29.5843
       929.1        385.844        29.1085
       929.2        386.039        28.9396
       929.3        386.729        28.9217
       929.4         387.29        28.3462
       929.5        388.266        27.8802
       929.6         388.89        27.2384
       929.7        388.293        27.3415
       929.8        387.594        26.7982
       929.9        387.192        25.5968
         930         387.18        25.0175
[truncated: 3,900,101 more chars]
