# Supplementary material for: Antibody–nanobody combination increases their neutralizing activity against SARS-CoV-2 and nanobody H11-H4 is effective against Alpha, Kappa and Delta variants
Source: Sci Rep. 2022 Jun 11;12:9701. doi: 10.1038/s41598-022-14263-1 (PMC9188278; doi:10.1038/s41598-022-14263-1)
Supplement: Supplementary file 2 — Supplementary Information 2. [file 41598_2022_14263_MOESM2_ESM.zip › SciRep_data/SMD_data/WT/Binding_affinity/v=0.5/CR3022/out_delta_F_time_H.dat]

#Time (ps)     -delta_F (kcal/mol)
0         0.000336361
0.1       0.000568295
0.2        0.00117016
0.3        0.00106884
0.4       0.000946433
0.5        0.00105927
0.6        0.00128016
0.7        0.00254131
0.8        0.00429901
0.9        0.00641725
1          0.00771498
1.1        0.00853192
1.2         0.0101888
1.3         0.0119569
1.4         0.0148908
1.5         0.0168443
1.6         0.0177842
1.7         0.0172765
1.8         0.0188834
1.9         0.0247892
2           0.0286613
2.1         0.0302396
2.2         0.0301472
2.3         0.0281393
2.4         0.0288438
2.5         0.0280799
2.6         0.0288969
2.7         0.0295812
2.8         0.0277661
2.9         0.0249161
3           0.0257692
3.1         0.0275932
3.2         0.0287518
3.3         0.0275803
3.4         0.0262092
3.5         0.0252715
3.6         0.0245794
3.7          0.024141
3.8         0.0236174
3.9         0.0248274
4           0.0279628
4.1         0.0301385
4.2         0.0293584
4.3         0.0276828
4.4         0.0304772
4.5          0.036821
4.6         0.0396446
4.7         0.0412061
4.8         0.0423057
4.9         0.0436405
5           0.0448242
5.1         0.0435392
5.2         0.0411418
5.3         0.0414905
5.4         0.0444812
5.5         0.0498204
5.6         0.0484475
5.7         0.0405687
5.8         0.0336233
5.9         0.0291748
6           0.0276037
6.1         0.0286393
6.2         0.0332417
6.3          0.038619
6.4         0.0375999
6.5         0.0337394
6.6         0.0303153
6.7         0.0307143
6.8         0.0298125
6.9         0.0274081
7           0.0286251
7.1         0.0296385
7.2         0.0280994
7.3         0.0242429
7.4         0.0234176
7.5         0.0262338
7.6         0.0270732
7.7         0.0265556
7.8         0.0249817
7.9         0.0210817
8           0.0183931
8.1          0.019869
8.2          0.023219
8.3         0.0257768
8.4         0.0249962
8.5           0.02319
8.6         0.0222816
8.7         0.0234598
8.8          0.022897
8.9          0.020759
9           0.0166928
9.1         0.0137405
9.2         0.0144709
9.3         0.0164747
9.4         0.0161907
9.5          0.013965
9.6         0.0121459
9.7         0.0126688
9.8         0.0142689
9.9         0.0152621
10          0.0160105
10.1        0.0169245
10.2        0.0183392
10.3        0.0183748
10.4        0.0183722
10.5        0.0188017
10.6        0.0190161
10.7        0.0195382
10.8        0.0195768
10.9        0.0181097
11          0.0171759
11.1        0.0182397
11.2        0.0195375
11.3         0.021176
11.4        0.0204567
11.5        0.0194677
11.6        0.0212639
11.7        0.0243563
11.8        0.0240096
11.9        0.0237429
12          0.0218014
12.1         0.018896
12.2        0.0163945
12.3        0.0156103
12.4        0.0157517
12.5        0.0158906
12.6        0.0157176
12.7        0.0143987
12.8        0.0141415
12.9        0.0157371
13          0.0173701
13.1        0.0185086
13.2        0.0190407
13.3        0.0193674
13.4        0.0178251
13.5        0.0172813
13.6        0.0199758
13.7        0.0237414
13.8        0.0260976
13.9        0.0251723
14          0.0235161
14.1        0.0213901
14.2         0.020118
14.3        0.0196226
14.4        0.0199845
14.5        0.0222954
14.6        0.0245578
14.7        0.0252759
14.8        0.0259218
14.9        0.0236643
15          0.0235617
15.1        0.0241688
15.2          0.02342
15.3        0.0239626
15.4        0.0235299
15.5         0.021694
15.6        0.0190179
15.7        0.0168697
15.8        0.0147368
15.9        0.0135204
16          0.0152141
16.1        0.0161132
16.2        0.0154023
16.3        0.0141694
16.4        0.0133788
16.5        0.0134383
16.6         0.014103
16.7        0.0138339
16.8        0.0120248
16.9        0.0105768
17          0.0102352
17.1        0.0110377
17.2        0.0118035
17.3        0.0114388
17.4        0.0115567
17.5        0.0137427
17.6        0.0134372
17.7        0.0116765
17.8        0.0118765
17.9        0.0113745
18          0.0120812
18.1        0.0123839
18.2        0.0132277
18.3        0.0133731
18.4        0.0140539
18.5        0.0142541
18.6         0.015905
18.7        0.0176707
18.8        0.0185679
18.9        0.0201503
19          0.0220702
19.1        0.0236067
19.2         0.026454
19.3        0.0293381
19.4        0.0298801
19.5        0.0303057
19.6        0.0273223
19.7        0.0234169
19.8        0.0229399
19.9        0.0257759
20          0.0271226
20.1        0.0282466
20.2        0.0315928
20.3        0.0313396
20.4        0.0288306
20.5        0.0269862
20.6         0.026559
20.7        0.0267486
20.8        0.0282513
20.9        0.0266862
21          0.0255619
21.1        0.0272023
21.2        0.0306246
21.3        0.0333375
21.4        0.0332322
21.5         0.034275
21.6        0.0350251
21.7        0.0325152
21.8        0.0328796
21.9         0.034912
22          0.0341063
22.1         0.029744
22.2        0.0258904
22.3        0.0249122
22.4        0.0262857
22.5        0.0258576
22.6        0.0268532
22.7        0.0284875
22.8        0.0307918
22.9        0.0311792
23          0.0269245
23.1        0.0242846
23.2        0.0249334
23.3        0.0290464
23.4        0.0331196
23.5        0.0382025
23.6        0.0397856
23.7        0.0381346
23.8        0.0332851
23.9        0.0282206
24          0.0263246
24.1        0.0252686
24.2        0.0260731
24.3        0.0266596
24.4        0.0264972
24.5        0.0299515
24.6        0.0334318
24.7        0.0357539
24.8        0.0371593
24.9        0.0393672
25          0.0425533
25.1         0.039773
25.2        0.0345407
25.3        0.0305881
25.4        0.0312392
25.5        0.0356151
25.6        0.0374907
25.7        0.0363776
25.8        0.0345925
25.9        0.0352865
26          0.0347182
26.1        0.0313477
26.2        0.0276396
26.3        0.0252136
26.4        0.0255644
26.5        0.0289981
26.6        0.0319764
26.7         0.034136
26.8          0.03416
26.9        0.0331056
27          0.0308303
27.1        0.0275652
27.2         0.027844
27.3        0.0287286
27.4        0.0293849
27.5        0.0289051
27.6        0.0271969
27.7        0.0287624
27.8        0.0308164
27.9        0.0315608
28          0.0305044
28.1         0.028403
28.2        0.0300881
28.3        0.0332054
28.4        0.0334312
28.5        0.0299836
28.6        0.0273952
28.7        0.0241583
28.8        0.0221103
28.9        0.0231326
29          0.0265856
29.1        0.0310364
29.2        0.0315838
29.3        0.0339454
29.4        0.0337248
29.5        0.0317512
29.6        0.0311792
29.7        0.0296048
29.8        0.0292723
29.9        0.0291968
30          0.0287898
30.1        0.0283354
30.2        0.0271398
30.3        0.0273701
30.4        0.0272048
30.5        0.0276061
30.6        0.0290022
30.7        0.0298879
30.8        0.0319822
30.9        0.0314293
31           0.028888
31.1        0.0273079
31.2        0.0276469
31.3        0.0280248
31.4        0.0267691
31.5        0.0255327
31.6        0.0264894
31.7        0.0288605
31.8        0.0315297
31.9        0.0342675
32          0.0344315
32.1        0.0302094
32.2        0.0275397
32.3        0.0242027
32.4        0.0261695
32.5        0.0299358
32.6        0.0331469
32.7        0.0349742
32.8        0.0344955
32.9        0.0329931
33          0.0290091
33.1        0.0254694
33.2        0.0262263
33.3        0.0315173
33.4        0.0386015
33.5        0.0428769
33.6        0.0437074
33.7        0.0442578
33.8        0.0448638
33.9        0.0447973
34          0.0434385
34.1        0.0423779
34.2        0.0436182
34.3        0.0463979
34.4        0.0468878
34.5         0.045632
34.6        0.0448617
34.7        0.0446166
34.8        0.0442159
34.9        0.0453008
35          0.0465505
35.1        0.0480028
35.2        0.0471566
35.3        0.0442986
35.4        0.0409302
35.5        0.0391947
35.6        0.0401789
35.7        0.0449707
35.8        0.0482695
35.9        0.0489494
36          0.0502232
36.1         0.049639
36.2        0.0493375
36.3        0.0493189
36.4        0.0495926
36.5        0.0516365
36.6        0.0505062
36.7        0.0513818
36.8        0.0526629
36.9        0.0560262
37          0.0600294
37.1        0.0680489
37.2        0.0770242
37.3        0.0853422
37.4        0.0858038
37.5           0.0849
37.6        0.0877086
37.7        0.0913276
37.8        0.0960013
37.9          0.10111
38           0.107699
38.1         0.111302
38.2         0.109767
38.3         0.103896
38.4         0.105059
38.5         0.110497
38.6         0.116428
38.7         0.119388
38.8          0.12715
38.9         0.134347
39           0.135526
39.1         0.137381
39.2         0.131927
39.3         0.127706
39.4         0.131521
39.5         0.140166
39.6         0.149608
39.7         0.150114
39.8         0.145277
39.9         0.132585
40           0.126643
40.1         0.126018
40.2         0.124823
40.3         0.125975
40.4         0.130001
40.5         0.137346
40.6         0.141945
40.7         0.145049
40.8         0.144185
40.9          0.13403
41           0.134609
41.1         0.141844
41.2         0.145414
41.3         0.140633
41.4         0.134973
41.5         0.138961
41.6         0.144981
41.7         0.148591
41.8         0.148726
41.9         0.144622
42            0.14851
42.1          0.16157
42.2         0.172241
42.3         0.180362
42.4          0.18193
42.5         0.180677
42.6         0.175193
42.7         0.170126
42.8         0.170803
42.9         0.171089
43           0.178843
43.1         0.189255
43.2           0.1966
43.3         0.193292
43.4         0.188323
43.5          0.19383
43.6         0.204019
43.7         0.219505
43.8         0.224189
43.9         0.217353
44           0.213252
44.1          0.21473
44.2            0.216
44.3         0.226723
44.4         0.235287
44.5         0.229976
44.6          0.22256
44.7         0.223507
44.8         0.231731
44.9         0.230907
45           0.232789
45.1         0.234832
45.2         0.231564
45.3          0.23298
45.4         0.230705
45.5         0.225364
45.6         0.223718
45.7         0.223756
45.8         0.221167
45.9         0.218865
46           0.217551
46.1         0.210985
46.2         0.204998
46.3         0.209819
46.4         0.216804
46.5         0.214368
46.6         0.206895
46.7         0.197367
46.8         0.186661
46.9         0.183641
47           0.183546
47.1         0.192129
47.2         0.192616
47.3         0.186823
47.4         0.177819
47.5         0.175107
47.6         0.178594
47.7         0.187981
47.8         0.195802
47.9         0.200346
48           0.199325
48.1          0.19445
48.2         0.191635
48.3         0.192065
48.4         0.189523
48.5         0.184312
48.6         0.181859
48.7         0.182667
48.8           0.1924
48.9         0.200118
49           0.199571
49.1         0.196994
49.2         0.183648
49.3         0.177119
49.4         0.175762
49.5         0.174873
49.6         0.176403
49.7         0.185468
49.8         0.187321
49.9         0.179299
50            0.17166
50.1         0.170327
50.2         0.173289
50.3         0.177629
50.4         0.176023
50.5         0.174357
50.6         0.166885
50.7         0.159963
50.8         0.155178
50.9         0.151285
51           0.149534
51.1         0.148458
51.2         0.149467
51.3         0.150973
51.4         0.148554
51.5         0.151987
51.6         0.152691
51.7         0.157723
51.8         0.157542
51.9         0.151208
52           0.142055
52.1         0.134249
52.2         0.137132
52.3         0.146855
52.4         0.149386
52.5          0.14699
52.6         0.148329
52.7         0.151269
52.8         0.153172
52.9         0.155263
53           0.162711
53.1         0.184182
53.2         0.191081
53.3         0.185968
53.4         0.180406
53.5         0.179331
53.6         0.186297
53.7         0.195761
53.8         0.193159
53.9         0.191149
54           0.195265
54.1         0.201726
54.2         0.206526
54.3         0.202926
54.4         0.203448
54.5         0.209573
54.6         0.213875
54.7         0.211849
54.8         0.211777
54.9         0.207009
55           0.208428
55.1         0.204778
55.2         0.204458
55.3         0.203088
55.4         0.197645
55.5         0.189983
55.6         0.186697
55.7         0.185644
55.8         0.184677
55.9         0.185262
56           0.182672
56.1         0.180556
56.2          0.17668
56.3          0.17324
56.4         0.169471
56.5         0.161931
56.6         0.154723
56.7         0.150166
56.8         0.148695
56.9         0.149208
57            0.14525
57.1         0.143829
57.2         0.145006
57.3         0.146052
57.4         0.143818
57.5         0.142684
57.6         0.140688
57.7         0.136125
57.8         0.133743
57.9         0.128796
58           0.124633
58.1         0.124299
58.2         0.129628
58.3         0.138325
58.4         0.142159
58.5         0.134394
58.6         0.122134
58.7         0.113043
58.8         0.111408
58.9         0.117541
59           0.122095
59.1         0.123345
59.2         0.119082
59.3         0.118628
59.4         0.119804
59.5         0.117437
59.6         0.109761
59.7         0.104806
59.8         0.106668
59.9         0.104584
60          0.0990969
60.1        0.0984992
60.2         0.103631
60.3         0.107538
60.4         0.111913
60.5         0.115736
60.6         0.117319
60.7         0.117605
60.8         0.116062
60.9         0.117267
61           0.118821
61.1         0.117787
61.2         0.113437
61.3         0.110103
61.4          0.10829
61.5         0.106537
61.6          0.10293
61.7        0.0975517
61.8        0.0957111
61.9        0.0990159
62           0.104817
62.1         0.115385
62.2         0.115553
62.3          0.11224
62.4         0.110869
62.5         0.118331
62.6         0.124465
62.7         0.133452
62.8         0.135856
62.9         0.133985
63           0.133167
63.1         0.129441
63.2         0.122488
63.3          0.11596
63.4         0.118522
63.5         0.129789
63.6         0.136593
63.7         0.139458
63.8         0.138114
63.9          0.13642
64           0.141777
64.1          0.15498
64.2         0.164584
64.3         0.170631
64.4         0.172083
64.5         0.163157
64.6          0.15751
64.7         0.149548
64.8          0.14567
64.9         0.144317
65           0.153098
65.1         0.171332
65.2         0.184049
65.3          0.18306
65.4         0.171443
65.5         0.164097
65.6         0.163681
65.7         0.172361
65.8         0.178348
65.9         0.195906
66            0.20012
66.1         0.187969
66.2         0.179629
66.3         0.182148
66.4         0.187663
66.5         0.193525
66.6           0.1971
66.7         0.196217
66.8         0.196838
66.9         0.194678
67           0.199227
67.1         0.207303
67.2         0.214032
67.3         0.217478
67.4         0.224758
67.5         0.231712
67.6         0.229342
67.7         0.220546
67.8         0.221317
67.9         0.221693
68           0.226367
68.1         0.221637
68.2          0.21736
68.3         0.224109
68.4         0.230003
68.5         0.231861
68.6         0.231657
68.7         0.234134
68.8         0.241117
68.9         0.248973
69           0.248498
69.1         0.247864
69.2         0.246094
69.3         0.249333
69.4         0.253617
69.5         0.259253
69.6         0.259371
69.7         0.252132
69.8         0.249561
69.9         0.252732
70           0.263716
70.1         0.270331
70.2         0.266077
70.3         0.246978
70.4          0.24537
70.5         0.251977
70.6         0.262982
70.7         0.276193
70.8         0.282184
70.9         0.292966
71           0.300762
71.1         0.304709
71.2         0.302451
71.3         0.304715
71.4         0.310984
71.5         0.310016
71.6         0.305957
71.7         0.303083
71.8         0.300296
71.9         0.294366
72           0.285615
72.1         0.271957
72.2         0.268707
72.3         0.271322
72.4         0.273074
72.5         0.270649
72.6         0.267573
72.7         0.261206
72.8          0.25168
72.9         0.247503
73           0.244967
73.1         0.239831
73.2         0.239955
73.3         0.244532
73.4         0.246265
73.5         0.239949
73.6         0.237413
73.7         0.236402
73.8         0.245819
73.9         0.268961
74           0.281105
74.1         0.274055
74.2         0.269382
74.3          0.27946
74.4         0.274124
74.5         0.267974
74.6         0.263751
74.7         0.252579
74.8         0.242344
74.9         0.236942
75           0.234825
75.1         0.241256
75.2         0.244224
75.3         0.247918
75.4         0.240417
75.5         0.242052
75.6         0.248517
75.7          0.25524
75.8         0.260494
75.9         0.260943
76           0.250952
76.1         0.242065
76.2         0.245297
76.3         0.252141
76.4         0.258369
76.5         0.262258
76.6         0.259239
76.7          0.25544
76.8         0.260892
76.9         0.271494
77           0.266554
77.1         0.252286
77.2         0.239821
77.3         0.232677
77.4         0.234162
77.5         0.238894
77.6         0.242622
77.7         0.246753
77.8         0.251196
77.9         0.252267
78           0.256501
78.1         0.260801
78.2         0.269173
78.3         0.278542
78.4         0.272919
78.5         0.248667
78.6         0.223441
78.7         0.207573
78.8         0.205382
78.9         0.229793
79           0.248387
79.1          0.25872
79.2         0.245469
79.3         0.223806
79.4         0.218439
79.5         0.221378
79.6          0.22718
79.7         0.226542
79.8         0.224718
79.9         0.213041
80           0.198184
80.1         0.190149
80.2         0.192918
80.3         0.203838
80.4         0.209162
80.5         0.205826
80.6         0.195659
80.7         0.184005
80.8         0.178897
80.9         0.175201
81           0.177888
81.1          0.18018
81.2         0.171146
81.3         0.159712
81.4         0.158237
81.5         0.159718
81.6         0.163655
81.7         0.166879
81.8         0.166766
81.9         0.171147
82           0.172115
82.1         0.177622
82.2         0.181205
82.3         0.182635
82.4         0.179066
82.5         0.176806
82.6         0.175302
82.7         0.177128
82.8         0.178216
82.9         0.181277
83           0.181409
83.1         0.176093
83.2         0.170007
83.3         0.162685
83.4         0.163921
83.5         0.163293
83.6         0.170593
83.7         0.175657
83.8         0.179403
83.9         0.178944
84           0.180856
84.1         0.181179
84.2         0.187132
84.3         0.191559
84.4         0.192971
84.5         0.196843
84.6         0.199889
84.7         0.198319
84.8         0.196357
84.9         0.197262
85           0.197628
85.1         0.199939
85.2         0.198002
85.3         0.184847
85.4         0.178236
85.5         0.173975
85.6         0.180408
85.7         0.197662
85.8         0.220803
85.9          0.23729
86           0.241505
86.1         0.236383
86.2          0.23398
86.3         0.244466
86.4          0.26041
86.5         0.284403
86.6         0.301627
86.7         0.299284
86.8         0.294518
86.9         0.282893
87           0.281772
87.1         0.289594
87.2         0.300534
87.3         0.314185
87.4         0.337331
87.5         0.349938
87.6         0.354448
87.7         0.369257
87.8         0.385088
87.9          0.40701
88           0.416639
88.1          0.41386
88.2         0.401362
88.3         0.386425
88.4         0.381578
88.5         0.386785
88.6         0.395669
88.7          0.41387
88.8         0.408264
88.9         0.401283
89           0.383511
89.1         0.364153
89.2          0.35125
89.3           0.3491
89.4         0.362768
89.5         0.376485
89.6         0.368052
89.7         0.346027
89.8         0.324193
89.9         0.306738
90           0.291219
90.1         0.284928
90.2         0.287355
90.3         0.289341
90.4         0.292846
90.5         0.291399
90.6         0.265158
90.7         0.245086
90.8         0.235035
90.9         0.238675
91           0.250892
91.1          0.26269
91.2         0.264638
91.3         0.263366
91.4         0.255026
91.5         0.251403
91.6         0.260015
91.7         0.263552
91.8         0.257849
91.9         0.251933
92           0.242597
92.1         0.249733
92.2         0.254939
92.3         0.256484
92.4         0.251745
92.5         0.247901
92.6         0.248871
92.7         0.250375
92.8         0.261687
92.9         0.272001
93           0.278499
93.1         0.290421
93.2         0.286374
93.3         0.274373
93.4         0.268396
93.5         0.278721
93.6         0.292644
93.7         0.289743
93.8         0.284252
93.9          0.28175
94           0.280708
94.1         0.299252
94.2         0.311408
94.3         0.332357
94.4         0.329633
94.5         0.308769
94.6         0.302624
94.7         0.314249
94.8         0.319584
94.9         0.316795
95           0.310885
95.1         0.308209
95.2         0.327718
95.3         0.353965
95.4         0.368656
95.5          0.37173
95.6         0.369225
95.7         0.375129
95.8         0.371448
95.9         0.377115
96           0.387538
96.1         0.393249
96.2         0.385849
96.3         0.380442
96.4         0.369319
96.5          0.34322
96.6         0.321991
96.7         0.325807
96.8         0.335764
96.9         0.342037
97           0.335787
97.1         0.328912
97.2         0.312283
97.3         0.294421
97.4         0.288519
97.5          0.30199
97.6         0.314677
97.7         0.306503
97.8         0.301814
97.9         0.296191
98           0.304986
98.1         0.319416
98.2         0.334404
98.3         0.319819
98.4         0.318771
98.5         0.313141
98.6         0.300352
98.7           0.2903
98.8         0.289562
98.9         0.306196
99           0.328122
99.1         0.346998
99.2         0.350921
99.3         0.343608
99.4         0.341435
99.5         0.339027
99.6         0.344171
99.7         0.354546
99.8          0.36502
99.9         0.369562
100           0.37342
100.1        0.361529
100.2        0.363327
100.3        0.370627
100.4        0.359994
100.5        0.341204
100.6        0.325063
100.7        0.303899
100.8        0.306379
100.9        0.316193
101          0.318346
101.1        0.315662
101.2        0.309278
101.3        0.320412
101.4        0.338601
101.5        0.357741
101.6        0.357909
101.7        0.334682
101.8        0.324644
101.9        0.322561
102          0.320778
102.1        0.320073
102.2        0.318365
102.3        0.309289
102.4        0.305582
102.5        0.303703
102.6        0.306647
102.7         0.32336
102.8        0.336168
102.9        0.323294
103          0.306284
103.1        0.285444
103.2        0.272599
103.3        0.268593
103.4        0.271932
103.5        0.285131
103.6        0.292918
103.7        0.293452
103.8        0.296236
103.9         0.30583
104          0.319182
104.1        0.323792
104.2        0.328384
104.3        0.325543
104.4        0.324064
104.5        0.326295
104.6        0.330447
104.7        0.324971
104.8        0.318008
104.9        0.311921
105           0.31206
105.1        0.319085
105.2        0.329628
105.3        0.332038
105.4        0.329192
105.5        0.330662
105.6        0.335711
105.7        0.335634
105.8        0.332885
105.9        0.335361
106          0.336171
106.1        0.336463
106.2        0.329608
106.3        0.320002
106.4        0.313715
106.5        0.299618
106.6        0.282215
106.7        0.280137
106.8        0.289518
106.9        0.299017
107          0.308247
107.1        0.307361
107.2         0.29767
107.3        0.287469
107.4        0.276991
107.5        0.276246
107.6        0.284087
107.7        0.285479
107.8        0.285024
107.9        0.271135
108          0.261062
108.1        0.269086
108.2        0.283349
108.3        0.299106
108.4        0.308247
108.5        0.303732
108.6        0.305581
108.7         0.29406
108.8        0.284776
108.9         0.27232
109          0.264937
109.1        0.279182
109.2        0.286661
109.3        0.275086
109.4        0.268617
109.5        0.266076
109.6        0.265225
109.7        0.271748
109.8        0.265829
109.9        0.252712
110          0.252208
110.1        0.273377
110.2        0.277246
110.3        0.270336
110.4        0.268604
110.5        0.267879
110.6        0.274919
110.7        0.282913
110.8        0.275259
110.9        0.266772
111          0.267479
111.1        0.264784
111.2        0.257107
111.3        0.252745
111.4        0.249691
111.5        0.242343
111.6        0.232729
111.7        0.226017
111.8        0.226113
111.9        0.233865
112          0.235443
112.1        0.226093
112.2        0.217744
112.3        0.219855
112.4        0.222882
112.5        0.223805
112.6         0.22279
112.7        0.222001
112.8        0.216966
112.9        0.212062
113          0.202062
113.1        0.182882
113.2          0.1764
113.3        0.172589
113.4        0.171385
113.5        0.175926
113.6        0.176356
113.7        0.167781
113.8        0.160039
113.9        0.152895
114          0.150657
114.1        0.146429
114.2        0.146293
114.3        0.146102
114.4        0.147383
114.5        0.150923
114.6        0.148769
114.7        0.138269
114.8          0.1342
114.9        0.146186
115           0.16184
115.1        0.171039
115.2        0.175173
115.3        0.171868
115.4        0.171994
115.5        0.169728
115.6        0.170739
115.7         0.17387
115.8        0.182485
115.9        0.196462
116           0.20765
116.1        0.209743
116.2        0.200399
116.3        0.188868
116.4        0.183207
116.5        0.182719
116.6        0.177528
116.7        0.168406
116.8        0.165074
116.9        0.148736
117          0.140509
117.1        0.144302
117.2        0.153265
117.3        0.161338
117.4        0.157558
117.5        0.152816
117.6        0.147211
117.7        0.153041
117.8        0.151049
117.9        0.145725
118          0.147298
118.1        0.153839
118.2        0.157559
118.3         0.15771
118.4        0.151849
118.5        0.145877
118.6         0.14824
118.7        0.162091
118.8        0.172511
118.9         0.18343
119          0.186348
119.1        0.194673
119.2        0.194227
119.3         0.19581
119.4         0.20202
119.5        0.215411
119.6        0.222534
119.7        0.223807
119.8        0.220846
119.9        0.215285
120          0.213235
120.1        0.202465
120.2        0.201323
120.3        0.210283
120.4         0.21791
120.5        0.220716
120.6        0.214071
120.7        0.209904
120.8        0.205778
120.9        0.209001
121          0.213699
121.1        0.213722
121.2        0.209904
121.3         0.20435
121.4        0.204596
121.5        0.214307
121.6        0.228834
121.7        0.235515
121.8        0.232782
121.9        0.221243
122          0.211618
122.1        0.213318
122.2        0.209963
122.3          0.2042
122.4        0.203106
122.5        0.198147
122.6        0.188997
122.7        0.178276
122.8        0.169562
122.9        0.166879
123          0.166144
123.1         0.16408
123.2        0.165839
123.3        0.169565
123.4        0.168829
123.5        0.165228
123.6        0.165651
123.7        0.169205
123.8        0.169737
123.9        0.164386
124           0.15819
124.1         0.15777
124.2        0.161272
124.3        0.163593
124.4        0.169994
124.5         0.17489
124.6        0.170161
124.7        0.166021
124.8        0.168451
124.9        0.169161
125          0.164531
125.1        0.162645
125.2         0.17197
125.3        0.184745
125.4        0.192603
125.5         0.19559
125.6        0.197465
125.7        0.200278
125.8        0.205934
125.9        0.217197
126          0.226156
126.1        0.233016
126.2        0.229922
126.3        0.228587
126.4        0.234399
126.5        0.240152
126.6        0.242581
126.7        0.244143
126.8        0.244682
126.9        0.237066
127          0.231841
127.1        0.237091
127.2        0.244007
127.3        0.251547
127.4        0.256198
127.5        0.265371
127.6        0.272651
127.7        0.281657
127.8        0.287197
127.9        0.281054
128          0.275089
128.1        0.270039
128.2         0.26766
128.3        0.262921
128.4        0.263137
128.5        0.269486
128.6        0.273643
128.7        0.273755
128.8        0.271716
128.9        0.270937
129          0.271287
129.1        0.277162
129.2        0.286414
129.3        0.289827
129.4        0.284754
129.5        0.276672
129.6        0.267771
129.7        0.266199
129.8        0.268424
129.9         0.26906
130          0.270516
130.1         0.26755
130.2           0.262
130.3        0.250699
130.4        0.246497
130.5        0.245439
130.6        0.247968
130.7        0.247408
130.8        0.246606
130.9        0.242534
131          0.240547
131.1        0.243262
131.2        0.245987
131.3        0.247297
131.4         0.25664
131.5        0.256363
131.6        0.253592
131.7        0.255226
131.8        0.255915
131.9        0.268639
132          0.280998
132.1        0.283779
132.2        0.276075
132.3        0.272584
132.4        0.279398
132.5        0.298353
132.6        0.313374
132.7        0.312382
132.8        0.300989
132.9        0.284029
133          0.277061
133.1        0.267205
133.2        0.265047
133.3        0.272581
133.4        0.285593
133.5        0.298517
133.6        0.293254
133.7        0.282714
133.8         0.27884
133.9        0.293333
134          0.314495
134.1        0.350945
134.2        0.373618
134.3        0.377042
134.4        0.375006
134.5        0.382093
134.6         0.38068
134.7        0.387973
134.8        0.397604
134.9        0.406762
135          0.412493
135.1        0.413858
135.2        0.389825
135.3        0.365242
135.4        0.359159
135.5        0.361014
135.6        0.369723
135.7        0.378002
135.8         0.38472
135.9        0.377784
136          0.371881
136.1         0.37782
136.2        0.399163
136.3        0.422887
136.4        0.431386
136.5        0.426051
136.6        0.417458
136.7        0.404067
136.8        0.406613
136.9        0.420293
137          0.435989
137.1        0.446727
137.2        0.450456
137.3        0.450724
137.4        0.450956
137.5        0.443607
137.6        0.438264
137.7        0.432477
137.8        0.437362
137.9        0.444483
138           0.45546
138.1        0.465049
138.2        0.463418
138.3        0.456316
138.4        0.457783
138.5         0.45889
138.6        0.467387
138.7        0.476148
138.8        0.475308
138.9        0.483111
139          0.497393
139.1        0.516645
139.2        0.530309
139.3        0.530049
139.4        0.518165
139.5        0.479561
139.6        0.471741
139.7         0.49696
139.8        0.517932
139.9        0.522344
140          0.518802
140.1        0.520279
140.2        0.522797
140.3        0.511922
140.4        0.513772
140.5        0.511734
140.6        0.504293
140.7        0.483832
140.8        0.469696
140.9        0.467775
141           0.46336
141.1        0.455956
141.2        0.452471
141.3        0.447033
141.4        0.441216
141.5        0.450757
141.6        0.455035
141.7        0.447889
141.8        0.435025
141.9        0.428451
142           0.41995
142.1        0.408919
142.2        0.406122
142.3        0.414463
142.4        0.418727
142.5        0.423207
142.6        0.436109
142.7        0.449428
142.8        0.461931
142.9        0.457233
143          0.446802
143.1        0.450981
143.2        0.458025
143.3        0.464423
143.4        0.468101
143.5         0.46413
143.6        0.463686
143.7        0.465794
143.8        0.466523
143.9        0.478785
144          0.484707
144.1        0.482408
144.2        0.476638
144.3        0.468032
144.4        0.470533
144.5        0.471938
144.6        0.480723
144.7         0.49578
144.8        0.492989
144.9        0.490758
145          0.493445
145.1        0.497724
145.2        0.497507
145.3        0.507222
145.4        0.525074
145.5        0.542982
145.6        0.532804
145.7        0.510147
145.8        0.516453
145.9        0.521537
146          0.521829
146.1         0.51099
146.2        0.496754
146.3        0.486378
146.4        0.477438
146.5        0.480123
146.6        0.480709
146.7        0.487594
146.8        0.481002
146.9        0.471236
147          0.463845
147.1        0.466777
147.2        0.475243
147.3        0.472809
147.4        0.467149
147.5        0.457121
147.6        0.443764
147.7        0.446156
147.8        0.469447
147.9        0.491048
148          0.506463
148.1        0.502875
148.2        0.504912
148.3        0.515601
148.4         0.50496
148.5        0.492265
148.6        0.489197
148.7        0.484185
148.8        0.479628
148.9        0.473293
149          0.474263
149.1        0.492183
149.2        0.503791
149.3        0.485729
149.4        0.465844
149.5        0.453551
149.6        0.458387
149.7        0.477444
149.8        0.487617
149.9        0.486018
150          0.492776
150.1         0.50411
150.2        0.519885
150.3        0.536857
150.4        0.533672
150.5        0.521306
150.6        0.504248
150.7        0.496043
150.8        0.496927
150.9        0.490912
151          0.478305
151.1         0.47241
151.2        0.469155
151.3        0.452232
151.4        0.451696
151.5           0.456
151.6        0.448877
151.7        0.437853
151.8        0.439452
151.9        0.447426
152           0.45091
152.1         0.45341
152.2        0.448158
152.3        0.437535
152.4         0.42654
152.5        0.418487
152.6        0.417209
152.7        0.424412
152.8        0.439025
152.9        0.440607
153          0.443977
153.1        0.442062
153.2        0.445218
153.3        0.462382
153.4        0.469448
153.5        0.457873
153.6        0.452764
153.7        0.440918
153.8        0.427379
153.9        0.412711
154          0.405137
154.1         0.40024
154.2        0.404401
154.3        0.417225
154.4        0.426879
154.5        0.431656
154.6        0.426752
154.7        0.403533
154.8        0.387283
154.9         0.37584
155          0.383706
155.1        0.393949
155.2        0.395547
155.3        0.396246
155.4         0.38721
155.5        0.374906
155.6        0.369669
155.7        0.373597
155.8        0.375856
155.9        0.382103
156          0.388626
156.1        0.391741
156.2        0.388798
156.3        0.384381
156.4        0.382795
156.5        0.384012
156.6        0.389707
156.7        0.392055
156.8        0.388775
156.9        0.386648
157          0.388923
157.1        0.379368
157.2         0.38307
157.3        0.412467
157.4         0.43006
157.5         0.42754
157.6        0.420615
157.7        0.414233
157.8        0.414378
157.9        0.421056
158          0.418717
158.1         0.42216
158.2        0.438437
158.3        0.446249
158.4        0.445175
158.5        0.437794
158.6        0.433334
158.7        0.437636
158.8        0.439995
158.9        0.446958
159           0.45111
159.1        0.455532
159.2        0.456436
159.3        0.446821
159.4        0.434184
159.5        0.432562
159.6         0.43899
159.7        0.450785
159.8        0.461917
159.9        0.474474
160          0.478582
160.1         0.46285
160.2        0.439527
160.3        0.433008
160.4        0.432132
160.5        0.442711
160.6        0.443308
160.7        0.448625
160.8        0.451326
160.9        0.450715
161          0.445703
161.1        0.434063
161.2        0.421942
161.3        0.418018
161.4        0.418047
161.5        0.415909
161.6        0.408301
161.7        0.386808
161.8        0.371452
161.9        0.372667
162          0.375486
162.1        0.398301
162.2        0.413282
162.3        0.422576
162.4        0.412675
162.5        0.394839
162.6        0.395911
162.7        0.396184
162.8        0.402701
162.9         0.40117
163          0.385315
163.1        0.370962
163.2        0.370823
163.3        0.367382
163.4        0.360189
163.5         0.35256
163.6        0.349057
163.7        0.339318
163.8        0.327322
163.9        0.320009
164          0.310589
164.1        0.297496
164.2        0.288545
164.3         0.28413
164.4        0.281545
164.5        0.285888
164.6        0.297487
164.7        0.301436
164.8        0.301268
164.9        0.302698
165          0.313006
165.1        0.329559
165.2         0.33867
165.3        0.334842
165.4        0.328174
165.5        0.319949
165.6         0.31785
165.7        0.334544
165.8        0.349888
165.9        0.359318
166          0.361487
166.1        0.360183
166.2        0.365714
166.3        0.372553
166.4        0.383041
166.5        0.392503
166.6        0.389652
166.7        0.384184
166.8        0.390634
166.9          0.4033
167          0.411218
167.1         0.41328
167.2        0.402811
167.3        0.410779
167.4        0.415549
167.5        0.415163
167.6        0.408575
167.7        0.393198
167.8        0.386667
167.9        0.389783
168          0.392671
168.1        0.385964
168.2        0.372279
168.3        0.362394
168.4        0.361097
168.5        0.357065
168.6        0.347185
168.7        0.342709
168.8        0.341143
168.9        0.349881
169          0.349841
169.1        0.343655
169.2        0.339166
169.3        0.342197
169.4         0.34795
169.5        0.356194
169.6        0.367197
169.7        0.386329
169.8        0.393178
169.9        0.387266
170           0.38922
170.1        0.389265
170.2        0.397088
170.3        0.405656
170.4        0.418576
170.5        0.426612
170.6        0.414494
170.7        0.392647
170.8        0.384488
170.9        0.384349
171          0.390878
171.1        0.412836
171.2        0.429016
171.3        0.443877
171.4        0.443174
171.5        0.428667
171.6        0.416888
171.7        0.407188
171.8        0.409288
171.9         0.42269
172          0.437537
172.1        0.460494
172.2        0.473797
172.3        0.474882
172.4          0.4658
172.5        0.455652
172.6        0.454689
172.7        0.448486
172.8        0.451878
172.9        0.458059
173          0.461188
173.1         0.44445
173.2        0.430537
173.3         0.42348
173.4        0.427706
173.5        0.447119
173.6        0.460987
173.7        0.474485
173.8        0.476918
173.9        0.464411
174          0.451355
174.1        0.449161
174.2        0.453061
174.3        0.458405
174.4        0.460885
174.5        0.451829
174.6        0.443505
174.7        0.443966
174.8        0.452013
174.9         0.45768
175          0.469451
175.1         0.47132
175.2        0.483174
175.3        0.496501
175.4        0.497857
175.5        0.504228
175.6        0.498866
175.7        0.484268
175.8        0.471643
175.9        0.457245
176          0.458697
176.1        0.465819
176.2        0.469255
176.3        0.471241
176.4        0.467084
176.5        0.469593
176.6        0.475287
176.7        0.481788
176.8         0.48558
176.9        0.471184
177          0.458018
177.1        0.461527
177.2        0.470138
177.3        0.474315
177.4        0.477425
177.5        0.482525
177.6        0.494322
177.7        0.499702
177.8        0.499145
177.9        0.502018
178          0.508227
178.1        0.514661
178.2        0.518659
178.3        0.523911
178.4        0.525508
178.5        0.534742
178.6        0.539243
178.7         0.53081
178.8        0.518705
178.9        0.515191
179          0.513248
179.1         0.52181
179.2        0.536936
179.3        0.540414
179.4        0.531746
179.5        0.521389
179.6         0.50927
179.7        0.497909
179.8        0.493319
179.9        0.489571
180          0.477903
180.1        0.475791
180.2        0.489206
180.3        0.503137
180.4        0.519286
180.5        0.511969
180.6        0.500336
180.7        0.488134
180.8          0.4784
180.9        0.474974
181          0.477562
181.1        0.479377
181.2        0.478884
181.3        0.475349
181.4         0.48874
181.5        0.504263
181.6        0.514747
181.7        0.519286
181.8        0.516667
181.9        0.502783
182           0.48957
182.1        0.480377
182.2        0.486275
182.3         0.50468
182.4        0.509668
182.5        0.509439
182.6        0.496555
182.7        0.479771
182.8        0.476922
182.9        0.481408
183          0.483883
183.1        0.486475
183.2        0.486598
183.3        0.483861
183.4        0.480981
183.5          0.4821
183.6        0.484387
183.7        0.498329
183.8        0.505081
183.9         0.51516
184          0.522927
184.1        0.511363
184.2        0.491867
184.3        0.485546
184.4        0.488407
184.5        0.484277
184.6        0.481224
184.7        0.466973
184.8        0.460734
184.9        0.455672
185          0.442012
185.1        0.438269
185.2        0.451421
185.3        0.479236
185.4        0.490806
185.5        0.481844
185.6        0.463905
185.7        0.459449
185.8        0.461602
185.9        0.457603
186          0.459523
186.1        0.463282
186.2        0.468881
186.3        0.471336
186.4        0.468818
186.5        0.475103
186.6        0.493478
186.7        0.515634
186.8        0.517675
186.9        0.500536
187          0.502147
187.1        0.512265
187.2        0.531428
187.3        0.556271
187.4        0.560842
187.5        0.559222
187.6        0.566643
187.7        0.581405
187.8        0.603437
187.9        0.615776
188          0.612425
188.1        0.589852
188.2        0.569689
188.3        0.565906
188.4        0.582241
188.5        0.605498
188.6        0.623176
188.7        0.633568
188.8        0.640448
188.9        0.653271
189          0.677755
189.1        0.694424
189.2        0.696645
189.3        0.687556
189.4        0.686597
189.5        0.699283
189.6        0.715037
189.7        0.717165
189.8        0.724714
189.9        0.739526
190          0.762893
190.1        0.783905
190.2        0.795516
190.3        0.790872
190.4        0.802312
190.5        0.806075
190.6        0.801611
190.7        0.799185
190.8        0.790802
190.9        0.778011
191          0.768664
191.1        0.762108
191.2        0.757498
191.3        0.761695
191.4         0.75254
191.5        0.744167
191.6         0.74671
191.7        0.749296
191.8        0.749674
191.9        0.741433
192          0.739676
192.1        0.746206
192.2        0.743615
192.3        0.717876
192.4        0.700316
192.5        0.688114
192.6        0.683092
192.7         0.69361
192.8        0.692429
192.9        0.688445
193          0.684523
193.1        0.667806
193.2         0.65596
193.3        0.645842
193.4        0.650823
193.5         0.67671
193.6        0.673831
193.7        0.658795
193.8        0.643378
193.9        0.626045
194          0.634182
194.1        0.647215
194.2        0.660859
194.3        0.674429
194.4        0.687792
194.5        0.698059
194.6        0.686012
194.7        0.665883
194.8        0.645732
194.9        0.638691
195          0.647322
195.1        0.644839
195.2        0.640372
195.3        0.632522
195.4         0.62425
195.5        0.620069
195.6        0.625001
195.7        0.626216
195.8        0.608032
195.9        0.583976
196          0.581568
196.1        0.594003
196.2        0.604182
196.3         0.61308
196.4        0.621391
196.5        0.625745
196.6        0.611613
196.7        0.581656
196.8        0.563702
196.9         0.56214
197          0.580384
197.1        0.601699
197.2         0.59889
197.3        0.574754
197.4        0.556153
197.5        0.558043
197.6        0.574758
197.7         0.59641
197.8        0.600944
197.9         0.58635
198          0.572866
198.1        0.572973
198.2        0.579083
198.3        0.584855
198.4        0.599761
198.5        0.614674
198.6        0.624307
198.7        0.638359
198.8        0.639818
198.9        0.637757
199          0.653354
199.1         0.67771
199.2        0.689969
199.3        0.693819
199.4        0.698523
199.5        0.703749
199.6         0.70102
199.7        0.691811
199.8        0.687057
199.9        0.665764
200           0.66558
200.1        0.673357
200.2        0.687722
200.3         0.69081
200.4        0.704811
200.5        0.724724
200.6        0.732925
200.7        0.747624
200.8        0.766472
200.9        0.789306
201          0.803536
201.1        0.798537
201.2        0.785141
201.3        0.774532
201.4         0.77095
201.5        0.789998
201.6        0.799534
201.7         0.81118
201.8        0.830795
201.9        0.838271
202          0.830547
202.1        0.822756
202.2        0.810737
202.3        0.809818
202.4        0.825155
202.5        0.819069
202.6        0.811758
202.7        0.818412
202.8        0.816832
202.9         0.83262
203          0.844195
203.1        0.836045
203.2        0.829373
203.3        0.836577
203.4        0.828466
203.5        0.818134
203.6        0.809751
203.7        0.816761
203.8        0.814656
203.9         0.82044
204          0.832639
204.1        0.815992
204.2        0.799523
204.3        0.789801
204.4        0.783044
204.5        0.793663
204.6        0.799597
204.7         0.80026
204.8        0.797484
204.9        0.804662
205          0.808942
205.1        0.812237
205.2        0.811034
205.3        0.820671
205.4        0.827585
205.5        0.824884
205.6        0.812171
205.7        0.805514
205.8        0.793801
205.9        0.783599
206           0.78386
206.1        0.797624
206.2         0.80922
206.3        0.817882
206.4        0.835832
206.5        0.849218
206.6        0.854496
206.7        0.857149
206.8        0.866615
206.9        0.874617
207          0.870187
207.1         0.86302
207.2        0.863699
207.3          0.8801
207.4        0.892525
207.5        0.890945
207.6        0.877825
207.7         0.87804
207.8        0.891251
207.9        0.905949
208          0.923393
208.1        0.936129
208.2        0.949048
208.3        0.967964
208.4        0.974352
208.5        0.969449
208.6        0.968489
208.7         0.96422
208.8        0.974895
208.9         0.98655
209           1.00985
209.1         1.03334
209.2         1.03171
209.3           0.999
209.4        0.962348
209.5        0.944184
209.6        0.949638
209.7        0.961516
209.8        0.977882
209.9        0.974038
210          0.965791
210.1        0.958718
210.2        0.946131
210.3        0.941673
210.4        0.934231
210.5        0.926961
210.6        0.929004
210.7        0.949491
210.8        0.946557
210.9        0.931919
211          0.918527
211.1        0.914284
211.2        0.921145
211.3        0.912897
211.4        0.905114
211.5        0.915306
211.6        0.935784
211.7        0.950125
211.8        0.944682
211.9        0.934015
212          0.925058
212.1        0.918577
212.2        0.939147
212.3        0.939969
212.4        0.934436
212.5        0.934286
212.6        0.948729
212.7        0.946068
212.8        0.947618
212.9        0.991938
213           1.01901
213.1         1.03131
213.2         1.02305
213.3         1.00229
213.4         1.00286
213.5         1.00333
213.6         1.03285
213.7          1.0585
213.8         1.06955
213.9         1.07307
214           1.08222
214.1         1.09178
214.2         1.10261
214.3         1.12132
214.4         1.15442
214.5         1.17034
214.6          1.1697
214.7         1.14125
214.8         1.11755
214.9         1.09711
215           1.10952
215.1          1.1446
215.2         1.17138
215.3         1.19436
215.4         1.19488
215.5         1.16096
215.6         1.13445
215.7         1.12536
215.8         1.14847
215.9         1.18202
216           1.17449
216.1         1.14554
216.2         1.12012
216.3         1.10456
216.4         1.09938
216.5         1.11528
216.6         1.12614
216.7         1.12698
216.8          1.1194
216.9         1.09511
217           1.07969
217.1         1.06039
217.2         1.03733
217.3         1.04759
217.4         1.06565
217.5         1.06506
217.6          1.0447
217.7         1.01059
217.8         0.98197
217.9        0.971724
218          0.985057
218.1         1.00868
218.2         1.00754
218.3        0.993905
218.4         0.98302
218.5        0.975362
218.6        0.952346
218.7        0.954339
218.8        0.957896
218.9        0.957182
219           0.95307
219.1        0.938389
219.2        0.937796
219.3        0.928547
219.4        0.923528
219.5        0.926082
219.6        0.931134
219.7        0.931219
219.8        0.925777
219.9        0.923287
220            0.9216
220.1        0.932768
220.2        0.941177
220.3        0.948265
220.4        0.954662
220.5        0.963969
220.6        0.967477
220.7         0.97983
220.8         0.98343
220.9        0.995161
221          0.981815
221.1        0.947931
221.2        0.944092
221.3        0.957247
221.4        0.967124
221.5        0.961209
221.6        0.957217
221.7        0.968346
221.8        0.977147
221.9        0.987047
222          0.997614
222.1        0.993778
222.2        0.988796
222.3        0.983347
222.4        0.985065
222.5        0.991608
222.6         1.01659
222.7         1.03287
222.8         1.04871
222.9         1.06409
223           1.04743
223.1         1.00873
223.2         1.00092
223.3         1.01134
223.4         1.02276
223.5         1.01775
223.6         1.00666
223.7        0.998666
223.8         1.01085
223.9         1.03287
224           1.05195
224.1         1.06727
224.2         1.06597
224.3         1.07594
224.4         1.09043
224.5         1.09091
224.6         1.06697
224.7          1.0654
224.8         1.07053
224.9         1.06385
225           1.07351
225.1         1.07634
225.2         1.07004
225.3         1.06292
225.4         1.05154
225.5         1.05128
225.6         1.06364
225.7         1.08143
225.8         1.08942
225.9         1.07134
226           1.04484
226.1         1.03595
226.2         1.04643
226.3          1.0769
226.4         1.10061
226.5          1.0996
226.6         1.09207
226.7         1.07868
226.8         1.08289
226.9         1.08087
227           1.06701
227.1         1.05518
227.2         1.05084
227.3         1.04355
227.4         1.03579
227.5         1.02894
227.6          1.0363
227.7         1.04612
227.8         1.05901
227.9         1.05545
228           1.03606
228.1         1.03417
228.2         1.02554
228.3        0.991225
228.4        0.980271
228.5        0.977393
228.6        0.980134
228.7        0.980479
228.8        0.970958
228.9         0.95357
229          0.946146
229.1        0.958529
229.2        0.966526
229.3        0.935902
229.4        0.920589
229.5        0.922236
229.6        0.920523
229.7        0.913252
229.8        0.908525
229.9        0.905655
230           0.90879
230.1        0.910958
230.2         0.90635
230.3        0.885907
230.4        0.861709
230.5        0.846168
230.6        0.826812
230.7         0.79016
230.8        0.776287
230.9        0.788178
231           0.79458
231.1        0.808646
231.2          0.8173
231.3        0.819561
231.4         0.79495
231.5        0.754403
231.6        0.741427
231.7        0.742384
231.8          0.7521
231.9        0.760223
232          0.763753
232.1        0.750771
232.2        0.734777
232.3        0.731017
232.4        0.734757
232.5        0.739789
232.6        0.731788
232.7        0.710816
232.8        0.698034
232.9        0.679978
233          0.669554
233.1        0.669217
233.2        0.673845
233.3        0.672005
233.4        0.663693
233.5        0.653815
233.6        0.653989
233.7        0.671958
233.8        0.690367
233.9        0.690759
234          0.687442
234.1        0.690133
234.2        0.691724
234.3        0.686487
234.4        0.687864
234.5         0.69381
234.6        0.703537
234.7        0.714143
234.8         0.71667
234.9        0.719919
235          0.721586
235.1        0.718383
235.2        0.717132
235.3        0.720061
235.4        0.733397
235.5        0.734919
235.6        0.745045
235.7        0.751239
235.8         0.76826
235.9        0.788525
236          0.793939
236.1        0.788437
236.2        0.804006
236.3        0.833305
236.4        0.829839
236.5        0.814677
236.6        0.793155
236.7        0.757888
236.8        0.749169
236.9        0.763611
237          0.781078
237.1        0.803166
237.2        0.811169
237.3        0.808069
237.4        0.805073
237.5         0.82093
237.6        0.826546
237.7        0.823115
237.8        0.826682
237.9         0.83984
238          0.834586
238.1        0.824139
238.2        0.817542
238.3        0.811413
238.4         0.81431
238.5        0.839714
238.6        0.878789
238.7        0.908688
238.8        0.915952
238.9        0.892492
239          0.872872
239.1        0.869268
239.2        0.876148
239.3        0.884224
239.4        0.876776
239.5        0.853202
239.6         0.83659
239.7        0.837231
239.8        0.841466
239.9        0.853122
240          0.865866
240.1           0.879
240.2        0.878718
240.3        0.872233
240.4        0.866147
240.5        0.854256
240.6        0.854178
240.7        0.883794
240.8        0.917759
240.9        0.919768
241          0.911388
241.1        0.912954
241.2        0.919397
241.3        0.935297
241.4        0.942515
241.5        0.938294
241.6        0.933281
241.7        0.935083
241.8        0.941522
241.9        0.949633
242          0.969329
242.1        0.992557
242.2         1.01328
242.3         1.02284
242.4         1.01766
242.5         1.02766
242.6         1.05323
242.7          1.1001
242.8         1.14527
242.9         1.17142
243           1.18213
243.1         1.15527
243.2         1.13826
243.3         1.12674
243.4         1.12848
243.5         1.13436
243.6         1.15853
243.7         1.20736
243.8         1.24329
243.9         1.25046
244            1.2415
244.1         1.23932
244.2         1.23582
244.3         1.25694
244.4          1.2867
244.5         1.32442
244.6         1.32828
244.7         1.30462
244.8         1.31248
244.9         1.33224
245           1.35132
245.1         1.37092
245.2         1.39246
245.3         1.40277
245.4         1.41341
245.5         1.41464
245.6         1.42543
245.7          1.4324
245.8         1.43716
245.9         1.42939
246            1.4349
246.1          1.4752
246.2         1.48602
246.3         1.43916
246.4         1.40598
246.5         1.43962
246.6         1.47922
246.7         1.48056
246.8         1.47381
246.9         1.45881
247           1.45015
247.1         1.45639
247.2          1.4404
247.3         1.45106
247.4         1.46907
247.5         1.49001
247.6         1.48024
247.7         1.46518
247.8         1.45384
247.9         1.41233
248           1.38881
248.1         1.38829
248.2         1.39294
248.3         1.41405
248.4         1.43891
248.5         1.44925
248.6         1.47166
248.7         1.49644
248.8         1.53004
248.9         1.56348
249            1.5877
249.1         1.61566
249.2         1.63726
249.3         1.65206
249.4         1.64458
249.5         1.60029
249.6         1.59021
249.7         1.57575
249.8         1.57134
249.9          1.5431
250           1.52287
250.1         1.52081
250.2         1.54338
250.3         1.56745
250.4         1.57469
250.5         1.55231
250.6         1.52883
250.7         1.51815
250.8         1.52438
250.9         1.53017
251           1.52025
251.1         1.50566
251.2         1.47238
251.3          1.4531
251.4         1.46151
251.5         1.48084
251.6         1.49244
251.7         1.49086
251.8         1.47979
251.9         1.47632
252           1.48653
252.1         1.47687
252.2         1.46466
252.3         1.43672
252.4         1.42811
252.5         1.42997
252.6           1.451
252.7         1.49516
252.8         1.51703
252.9         1.54965
253           1.54944
253.1          1.5224
253.2          1.5102
253.3         1.50203
253.4         1.51649
253.5          1.5438
253.6         1.54575
253.7         1.52048
253.8         1.48038
253.9         1.42996
254           1.41081
254.1         1.43116
254.2         1.44397
254.3         1.48192
254.4         1.50999
254.5          1.5076
254.6         1.49798
254.7         1.47665
254.8         1.46817
254.9         1.47583
255           1.48215
255.1         1.50406
255.2         1.51536
255.3         1.53192
255.4         1.53746
255.5         1.52687
255.6         1.50857
255.7         1.47999
255.8         1.49092
255.9         1.51161
256           1.52266
256.1         1.52154
256.2         1.50012
256.3         1.46451
256.4         1.43381
256.5         1.41618
256.6         1.39575
256.7         1.39552
256.8         1.40418
256.9         1.39217
257           1.39724
257.1          1.4182
257.2         1.44079
257.3         1.40999
257.4           1.398
257.5         1.43106
257.6         1.49693
257.7         1.52952
257.8          1.5214
257.9         1.51586
258           1.51278
258.1         1.52648
258.2         1.54654
258.3         1.56873
258.4         1.58273
258.5         1.59224
258.6          1.6176
258.7         1.64257
258.8         1.67007
258.9         1.68084
259           1.67235
259.1         1.66078
259.2         1.64616
259.3         1.61934
259.4         1.59555
259.5         1.58292
259.6         1.60529
259.7         1.63114
259.8         1.64146
259.9         1.64202
260           1.65693
260.1         1.68058
260.2         1.71348
260.3         1.73876
260.4         1.70634
260.5         1.65676
260.6         1.63753
260.7         1.63206
260.8         1.63671
260.9         1.67663
261           1.70689
261.1         1.70059
261.2         1.70621
261.3         1.72892
261.4         1.73373
261.5         1.71755
261.6         1.70451
261.7         1.72388
261.8         1.74593
261.9         1.75555
262            1.7179
262.1         1.67912
262.2         1.67608
262.3          1.7133
262.4         1.74069
262.5         1.74395
262.6          1.7326
262.7         1.71904
262.8         1.71481
262.9         1.73231
263           1.73157
263.1         1.70583
263.2         1.67251
263.3         1.63618
263.4         1.62683
263.5         1.61925
263.6         1.63915
263.7         1.65014
263.8         1.65157
263.9         1.63265
264           1.62695
264.1         1.67129
264.2         1.70979
264.3         1.72881
264.4         1.74503
264.5         1.75962
264.6          1.7501
264.7         1.73614
264.8         1.72182
264.9         1.70675
265           1.72241
265.1         1.72136
265.2         1.71847
265.3         1.73102
265.4         1.74926
265.5         1.75593
265.6         1.76151
265.7         1.78619
265.8         1.81175
265.9         1.82836
266           1.82805
266.1         1.84365
266.2         1.85841
266.3         1.85264
266.4         1.85056
266.5         1.81676
266.6         1.79885
266.7         1.79949
266.8         1.81721
266.9         1.83148
267           1.82895
267.1         1.82503
267.2         1.82223
267.3         1.83331
267.4         1.83546
267.5         1.82395
267.6         1.80505
267.7         1.78187
267.8         1.78686
267.9         1.80612
268           1.80265
268.1         1.79036
268.2          1.7781
268.3          1.7948
268.4         1.80817
268.5         1.83811
268.6         1.85149
268.7         1.87157
268.8         1.88833
268.9         1.89226
269           1.87408
269.1         1.85557
269.2         1.85235
269.3         1.85011
269.4         1.85233
269.5         1.85272
269.6         1.84743
269.7         1.85987
269.8         1.88662
269.9         1.89973
270           1.89033
270.1          1.8338
270.2         1.78843
270.3         1.75305
270.4         1.75996
270.5         1.77466
270.6          1.8085
270.7         1.83121
270.8         1.81569
270.9         1.78914
271           1.76342
271.1         1.74155
271.2         1.73692
271.3         1.75803
271.4         1.78293
271.5         1.79528
271.6         1.79695
271.7         1.78795
271.8         1.78384
271.9         1.78103
272           1.79677
272.1         1.81747
272.2         1.82588
272.3           1.835
272.4         1.83228
272.5         1.86069
272.6         1.89209
272.7         1.90777
272.8         1.91121
272.9         1.90935
273           1.92163
273.1         1.94439
273.2         1.95337
273.3         1.98982
273.4         2.00328
273.5         1.99544
273.6         1.98352
273.7         1.97238
273.8         1.95128
273.9         1.95151
274           1.98992
274.1         2.02743
274.2         2.04234
274.3         2.05901
274.4         2.05666
274.5         2.01905
274.6         2.00135
274.7         2.01043
274.8         2.03453
274.9         2.06647
275           2.05687
275.1         2.02643
275.2         1.99792
275.3         1.99349
275.4         1.99489
275.5         2.00871
275.6         2.04054
275.7         2.02082
275.8         1.99764
275.9         1.99938
276           1.99342
276.1          2.0104
276.2         2.02219
276.3         2.03275
276.4         2.03404
276.5         2.04143
276.6         2.03522
276.7         2.02139
276.8         1.99888
276.9         1.99875
277           2.01901
277.1         2.05696
277.2         2.08553
277.3          2.0782
277.4         2.05469
277.5         2.01566
277.6           1.989
277.7         1.99879
277.8         2.03125
277.9           2.061
278           2.07159
278.1         2.10108
278.2         2.11952
278.3         2.13884
278.4         2.15838
278.5         2.18767
278.6         2.18978
278.7         2.13871
278.8         2.11148
278.9         2.16154
279           2.21071
279.1          2.2597
279.2         2.26676
279.3         2.23451
279.4         2.20556
279.5         2.20469
279.6         2.19823
279.7         2.19069
279.8         2.19827
279.9         2.20596
280           2.22359
280.1         2.22098
280.2          2.1904
280.3         2.15278
280.4           2.144
280.5         2.17287
280.6         2.20515
280.7         2.25293
280.8         2.27688
280.9         2.29082
281           2.27809
281.1         2.25864
281.2         2.24261
281.3         2.23891
281.4         2.26285
281.5         2.27419
281.6         2.27112
281.7         2.24548
281.8         2.22147
281.9         2.20637
282           2.17814
282.1         2.13916
282.2         2.11599
282.3         2.09575
282.4         2.08479
282.5         2.07377
282.6          2.0587
282.7         2.07295
282.8         2.07194
282.9         2.04842
283           2.04038
283.1         2.08735
283.2         2.12808
283.3         2.13661
283.4         2.11532
283.5         2.06346
283.6         2.02985
283.7         2.03108
283.8         2.04813
283.9          2.0696
284           2.10413
284.1         2.16471
284.2         2.22826
284.3         2.24789
284.4         2.21589
284.5         2.19006
284.6          2.1784
284.7          2.1466
284.8         2.16639
284.9         2.20225
285           2.19228
285.1         2.14458
285.2         2.13998
285.3         2.09948
285.4         2.08502
285.5         2.13479
285.6         2.18926
285.7         2.20329
285.8         2.17474
285.9         2.13501
286           2.11787
286.1         2.16268
286.2         2.21309
286.3         2.23612
286.4          2.2588
286.5         2.26469
286.6         2.23362
286.7         2.15666
286.8         2.14043
286.9         2.21162
287           2.28527
287.1         2.34073
287.2         2.37057
287.3         2.33798
287.4         2.28871
287.5         2.22334
287.6         2.21695
287.7         2.25399
287.8         2.28577
287.9         2.31222
288           2.32266
288.1         2.30863
288.2         2.29487
288.3         2.32932
288.4         2.39859
288.5         2.43086
288.6         2.40497
288.7         2.38636
288.8         2.37999
288.9         2.39757
289           2.41682
289.1         2.45788
289.2         2.50004
289.3         2.46384
289.4         2.40969
289.5         2.39661
289.6         2.39574
289.7         2.42357
289.8         2.45848
289.9         2.46913
290           2.47981
290.1         2.52504
290.2         2.56724
290.3         2.58121
290.4         2.52854
290.5         2.53489
290.6         2.55568
290.7         2.59206
290.8         2.60469
290.9         2.59305
291           2.58104
291.1         2.58092
291.2         2.58374
291.3         2.57785
291.4         2.57914
291.5         2.59791
291.6         2.60509
291.7         2.52642
291.8         2.44406
291.9         2.40874
292           2.40221
292.1         2.38776
292.2         2.38767
292.3         2.40826
292.4          2.4556
292.5         2.51601
292.6         2.56264
292.7         2.60297
292.8         2.59983
292.9          2.5846
293           2.61494
293.1         2.66447
293.2         2.65902
293.3          2.6294
293.4         2.59773
293.5         2.55363
293.6         2.53687
293.7         2.53294
293.8         2.54151
293.9         2.56186
294           2.55196
294.1         2.57551
294.2         2.61566
294.3         2.60915
294.4         2.57553
294.5         2.55351
294.6         2.56068
294.7         2.55966
294.8         2.51859
294.9         2.42887
295           2.40691
295.1          2.4262
295.2         2.46366
295.3         2.49541
295.4         2.51692
295.5         2.47976
295.6          2.4479
295.7         2.46479
295.8         2.44603
295.9         2.44955
296           2.43673
296.1         2.41107
296.2          2.3858
296.3         2.39677
296.4         2.41634
296.5         2.35465
296.6         2.30593
296.7         2.28808
296.8         2.28497
296.9         2.27272
297            2.2718
297.1         2.28218
297.2         2.26734
297.3         2.23886
297.4         2.24684
297.5         2.24795
297.6         2.23093
297.7          2.1869
297.8         2.15958
297.9         2.18375
298           2.21973
298.1         2.25033
298.2         2.28226
298.3         2.34447
298.4         2.39436
298.5         2.38934
298.6         2.34769
298.7         2.33102
298.8         2.32951
298.9         2.31794
299           2.30867
299.1         2.28854
299.2         2.27363
299.3         2.25022
299.4         2.23212
299.5         2.24615
299.6          2.2689
299.7         2.29531
299.8         2.32005
299.9         2.34031
300           2.31616
300.1         2.28479
300.2         2.28782
300.3         2.29467
300.4         2.26841
300.5         2.23016
300.6         2.21098
300.7         2.21289
300.8         2.22156
300.9         2.25042
301            2.2527
301.1         2.23538
301.2         2.21156
301.3         2.20572
301.4         2.18129
301.5          2.1556
301.6         2.15416
301.7         2.15287
301.8         2.15628
301.9         2.16393
302           2.18437
302.1         2.19247
302.2         2.17609
302.3         2.16126
302.4         2.14023
302.5          2.1507
302.6         2.14022
302.7         2.12022
302.8         2.10213
302.9         2.12334
303           2.14603
303.1         2.15427
303.2         2.09065
303.3          1.9809
303.4         1.92585
303.5         1.89292
303.6          1.8916
303.7         1.86578
303.8         1.85472
303.9         1.87344
304           1.90032
304.1         1.90519
304.2         1.91053
304.3          1.9237
304.4         1.92292
304.5          1.9106
304.6          1.8908
304.7         1.88572
304.8         1.87529
304.9         1.83457
305           1.79869
305.1         1.79862
305.2         1.78742
305.3         1.76646
305.4         1.72923
305.5         1.70518
305.6         1.68533
305.7         1.65916
305.8         1.65875
305.9         1.63898
306           1.61019
306.1         1.60803
306.2          1.6108
306.3         1.62687
306.4         1.64536
306.5          1.6401
306.6         1.61209
306.7         1.61159
306.8         1.60787
306.9         1.61672
307           1.62365
307.1         1.63431
307.2         1.63822
307.3         1.62201
307.4         1.60576
307.5         1.61436
307.6         1.63331
307.7         1.62316
307.8          1.6084
307.9         1.57298
308           1.54964
308.1         1.54946
308.2         1.56704
308.3         1.58843
308.4         1.60846
308.5         1.60472
308.6         1.60032
308.7         1.60436
308.8         1.60212
308.9         1.59131
309           1.58765
309.1         1.58626
309.2         1.58503
309.3         1.58587
309.4         1.59246
309.5         1.60619
309.6         1.62304
309.7         1.64404
309.8         1.65865
309.9         1.65826
310           1.62667
310.1         1.60372
310.2         1.62729
310.3         1.64388
310.4         1.62966
310.5         1.60611
310.6          1.6184
310.7         1.65558
310.8         1.66424
310.9         1.65429
311           1.63148
311.1         1.60044
311.2         1.57716
311.3         1.55176
311.4         1.55709
311.5         1.57418
311.6         1.56829
311.7         1.56369
311.8         1.56904
311.9         1.58771
312           1.59478
312.1         1.60109
312.2         1.58813
312.3         1.58333
312.4         1.57809
312.5         1.55987
312.6         1.56296
312.7         1.57042
312.8         1.56135
312.9         1.55539
313           1.55336
313.1         1.53451
313.2          1.5251
313.3         1.52129
313.4         1.50893
313.5          1.5131
313.6         1.51151
313.7         1.52003
313.8         1.56368
313.9         1.61116
314           1.64251
314.1         1.63833
314.2         1.61643
314.3         1.61307
314.4         1.63705
314.5         1.65175
314.6         1.68185
314.7         1.73726
314.8         1.77535
314.9         1.79302
315           1.79156
315.1         1.79381
315.2          1.8285
315.3         1.87786
315.4         1.91894
315.5         1.91131
315.6         1.88931
315.7         1.88674
315.8         1.94345
315.9         2.00128
316            2.0222
316.1         2.02437
316.2         2.01143
316.3         2.00424
316.4         2.03509
316.5         2.06699
316.6         2.07586
316.7         2.08965
316.8          2.1182
316.9         2.12275
317           2.10275
317.1         2.08866
317.2         2.06697
317.3         2.04661
317.4         2.04127
317.5          2.0219
317.6         2.01041
317.7         1.99446
317.8         1.97611
317.9         1.96953
318           1.96454
318.1         1.98121
318.2         2.00815
318.3         2.01857
318.4         2.02454
318.5         2.06984
318.6         2.08471
318.7         2.07983
318.8         2.05721
318.9         2.03591
319           2.02313
319.1         1.99828
319.2         1.99077
319.3          1.9737
319.4         1.96997
319.5         1.94151
319.6         1.93489
319.7         1.93876
319.8         1.94801
319.9         1.95608
320            1.9483
320.1         1.90359
320.2         1.88475
320.3         1.90479
320.4         1.92862
320.5         1.95182
320.6         1.97683
320.7         2.00909
320.8         1.99219
320.9         1.94151
321           1.93286
321.1         1.93831
321.2         1.96196
321.3         1.94995
321.4         1.94545
321.5         1.95888
321.6         1.99049
321.7         2.01244
321.8         2.02055
321.9         2.03045
322           2.03028
322.1         2.02643
322.2          2.0414
322.3         2.07442
322.4         2.07637
322.5         2.06409
322.6         2.06759
322.7          2.0419
322.8         2.03106
322.9         2.03457
323           2.05384
323.1         2.06988
323.2         2.08853
323.3         2.08742
323.4         2.09039
323.5          2.1184
323.6         2.14509
323.7         2.14193
323.8         2.13076
323.9         2.13499
324           2.12241
324.1         2.10782
324.2          2.0927
324.3          2.1114
324.4         2.13664
324.5         2.15482
324.6         2.13942
324.7         2.13001
324.8         2.13439
324.9          2.1539
325           2.13229
325.1         2.06483
325.2         2.05571
325.3         2.10393
325.4          2.1404
325.5          2.1141
325.6         2.09016
325.7         2.08096
325.8         2.12295
325.9         2.13543
326           2.13637
326.1         2.14207
326.2         2.13612
326.3         2.15364
326.4         2.15742
326.5          2.1526
326.6         2.14438
326.7         2.12954
326.8          2.1231
326.9         2.10147
327           2.08269
327.1         2.05425
327.2          2.0241
327.3         2.00602
327.4         2.01488
327.5         2.02807
327.6         2.00805
327.7         1.95928
327.8         1.93961
327.9         1.91988
328           1.89799
328.1         1.88737
328.2         1.91395
328.3         1.94494
328.4         1.96585
328.5         1.98155
328.6         1.96326
328.7         1.98398
328.8         2.01088
328.9          2.0007
329           1.97678
329.1         1.91983
329.2         1.90919
329.3         1.92944
329.4         1.94574
329.5         1.95081
329.6          1.9368
329.7         1.91656
329.8           1.924
329.9          1.9507
330           1.99099
330.1         2.01055
330.2         2.00856
330.3         1.99905
330.4         1.96544
330.5         1.91969
330.6         1.94009
330.7         1.98461
330.8         2.00025
330.9         1.94452
331           1.91368
331.1         1.92705
331.2         1.96908
331.3          2.0223
331.4         2.05859
331.5          2.0691
331.6         2.04063
331.7         2.05352
331.8          2.0469
331.9         2.02735
332           2.03166
332.1         2.07695
332.2         2.10498
332.3         2.07414
332.4         2.03798
332.5         2.04088
332.6         2.09012
332.7         2.12658
332.8         2.15062
332.9         2.21414
333           2.26971
333.1          2.2987
333.2         2.32385
333.3           2.318
333.4         2.33342
333.5         2.32646
333.6         2.36839
333.7         2.42045
333.8         2.45568
333.9         2.47878
334           2.51338
334.1         2.53428
334.2         2.57083
334.3         2.60777
334.4         2.65779
334.5         2.67468
334.6         2.67868
334.7         2.69114
334.8         2.72446
334.9         2.72694
335           2.77595
335.1         2.81511
335.2         2.81742
335.3         2.77606
335.4         2.75189
335.5         2.78777
335.6         2.82984
335.7         2.85523
335.8         2.88887
335.9         2.96484
336           2.99734
336.1         2.95376
336.2         2.84845
336.3         2.75947
336.4         2.75207
336.5         2.84364
336.6         2.93443
336.7         2.93505
336.8          2.8564
336.9           2.752
337           2.69116
337.1         2.68692
337.2         2.73745
337.3         2.75426
337.4          2.7321
337.5         2.70384
337.6         2.66923
337.7         2.61428
337.8         2.58468
337.9         2.55838
338            2.5767
338.1         2.61844
338.2         2.64102
338.3         2.63877
338.4         2.61959
338.5         2.60995
338.6         2.64641
338.7         2.67625
338.8         2.67211
338.9         2.63629
339           2.60161
339.1         2.60045
339.2         2.63479
339.3         2.65983
339.4         2.63682
339.5          2.6188
339.6         2.60255
339.7          2.5862
339.8         2.58645
339.9          2.5309
340           2.52485
340.1         2.60609
340.2         2.63013
340.3         2.59593
340.4         2.53351
340.5         2.44822
340.6         2.41249
340.7         2.41541
340.8         2.40523
340.9         2.36307
341           2.34215
341.1         2.35931
341.2         2.35646
341.3         2.34049
341.4         2.32133
341.5         2.30574
341.6         2.28796
341.7         2.25627
341.8         2.22342
341.9         2.19464
342           2.16976
342.1         2.15915
342.2         2.14398
342.3          2.1153
342.4         2.08616
342.5         2.09964
342.6         2.11513
342.7         2.09764
342.8          2.0694
342.9         2.05473
343           2.05584
343.1         2.05891
343.2         2.02462
343.3         2.01775
343.4         2.04135
343.5         2.07259
343.6         2.08195
343.7          2.0713
343.8         2.05143
343.9         2.07813
344           2.08792
344.1         2.06102
344.2         2.04179
344.3          2.0407
344.4         2.04625
344.5         2.05926
344.6         2.07122
344.7         2.11659
344.8         2.15495
344.9         2.15042
345           2.12582
345.1         2.08871
345.2         2.06601
345.3           2.082
345.4         2.12104
345.5         2.17492
345.6          2.1901
345.7         2.18297
345.8         2.18941
345.9         2.21501
346           2.23194
346.1         2.23064
346.2         2.20535
346.3         2.19679
346.4         2.20669
346.5          2.2054
346.6         2.20416
346.7         2.25717
346.8         2.30534
346.9         2.32882
347           2.31219
347.1         2.27374
347.2         2.25759
347.3         2.22277
347.4         2.21975
347.5         2.22376
347.6         2.22416
347.7         2.22058
347.8         2.20531
347.9         2.21675
348           2.24928
348.1         2.28178
348.2         2.30768
348.3         2.30841
348.4         2.28823
348.5         2.27513
348.6         2.28772
348.7         2.30696
348.8         2.33381
348.9         2.35951
349           2.39405
349.1         2.41901
349.2         2.44638
349.3         2.49544
349.4         2.52268
349.5         2.48844
349.6         2.43026
349.7         2.38994
349.8         2.41838
349.9          2.5071
350           2.58398
350.1         2.60398
350.2         2.56324
350.3         2.47168
350.4         2.42872
350.5         2.44729
350.6          2.4663
350.7         2.47825
350.8         2.49761
350.9         2.52464
351           2.55935
351.1         2.56202
351.2         2.55599
351.3         2.53912
351.4         2.56403
351.5         2.57585
351.6          2.6126
351.7         2.67104
351.8         2.68519
351.9         2.64517
352           2.61994
352.1         2.57184
352.2         2.51376
352.3         2.44805
352.4         2.41917
352.5         2.42509
352.6         2.46467
352.7         2.50893
352.8         2.53275
352.9         2.53576
353           2.49758
353.1         2.47815
353.2         2.48738
353.3         2.53295
353.4         2.55838
353.5         2.56428
353.6         2.58448
353.7         2.55528
353.8         2.52446
353.9         2.52882
354           2.53658
354.1         2.55878
354.2         2.56965
354.3         2.56888
354.4         2.60817
354.5          2.6182
354.6         2.62734
354.7         2.63927
354.8         2.66678
354.9         2.73548
355           2.78987
355.1         2.78537
355.2         2.77305
355.3         2.75547
355.4         2.75531
355.5         2.77721
355.6         2.79969
355.7         2.72177
355.8         2.65636
355.9         2.68848
356           2.77188
356.1         2.87105
356.2         2.90428
356.3         2.87872
356.4         2.84918
356.5          2.8842
356.6         2.95229
356.7         2.99985
356.8         3.01802
356.9         2.94134
357            2.8961
357.1         2.98898
357.2         3.09414
357.3         3.14217
357.4         3.11868
357.5         3.08362
357.6         3.08219
357.7         3.15112
357.8         3.15932
357.9          3.1747
358           3.18423
358.1         3.24055
358.2         3.29252
358.3         3.35924
358.4         3.40305
358.5         3.41811
358.6         3.43252
358.7         3.42631
358.8         3.43219
358.9         3.39764
359           3.41471
359.1         3.44464
359.2         3.43515
359.3         3.48386
359.4         3.57127
359.5          3.6409
359.6          3.6844
359.7         3.75616
359.8         3.73936
359.9         3.69975
360           3.67301
360.1         3.65907
360.2         3.72487
360.3         3.79845
360.4         3.77691
360.5         3.71386
360.6         3.64276
360.7         3.63009
360.8         3.68412
360.9         3.69505
361           3.69958
361.1         3.73801
361.2         3.75394
361.3         3.79786
361.4          3.7926
361.5         3.71541
361.6         3.72205
361.7         3.78199
361.8         3.82382
361.9          3.8288
362           3.82827
362.1         3.90441
362.2         3.97313
362.3         3.99064
362.4         3.96917
362.5         3.92366
362.6         3.88689
362.7         3.85546
362.8         3.84212
362.9         3.83183
363           3.79719
363.1         3.78696
363.2          3.8095
363.3         3.84093
363.4         3.84881
363.5         3.79561
363.6         3.77401
363.7         3.75516
363.8          3.7096
363.9         3.66107
364           3.63635
364.1         3.59943
364.2         3.59073
364.3         3.61284
364.4           3.656
364.5         3.70346
364.6         3.69381
364.7         3.62233
364.8         3.55976
364.9         3.55339
365           3.57299
365.1         3.60929
365.2         3.63896
365.3         3.65975
365.4         3.61053
365.5         3.56751
365.6         3.59708
365.7         3.64942
365.8         3.65127
365.9         3.67286
366           3.66566
366.1         3.65554
366.2         3.62016
366.3         3.59219
366.4         3.53338
366.5         3.43464
366.6         3.41262
366.7         3.45343
366.8            3.52
366.9         3.59405
367           3.57319
367.1         3.52084
367.2         3.55723
367.3         3.66205
367.4         3.72921
367.5         3.79466
367.6         3.78163
367.7         3.74803
367.8         3.71949
367.9         3.70954
368           3.75319
368.1         3.84367
368.2         3.93491
368.3         3.97638
368.4         4.01863
368.5         4.02934
368.6         3.98407
368.7         3.95387
368.8         3.98905
368.9         4.08182
369           4.19136
369.1         4.29348
369.2         4.31517
369.3          4.2387
369.4         4.10127
369.5         3.99601
369.6         3.97922
369.7         3.94927
369.8          3.9243
369.9         3.94422
370           3.90913
370.1         3.82064
370.2         3.81505
370.3         3.83581
370.4         3.82622
370.5         3.80735
370.6         3.72563
370.7          3.6151
370.8         3.57234
370.9         3.57315
371           3.60447
371.1         3.69612
371.2          3.7146
371.3         3.70293
371.4         3.68376
371.5          3.6879
371.6         3.72478
371.7         3.72513
371.8          3.7348
371.9         3.77731
372           3.85682
372.1          3.9328
372.2         3.93357
372.3         3.94337
372.4           3.937
372.5         3.92143
372.6         3.92768
372.7         3.92706
372.8         3.94447
372.9         3.97583
373           3.97971
373.1          3.9855
373.2         3.97515
373.3         3.91238
373.4          3.9038
373.5         3.91797
373.6         3.94094
373.7         3.94683
373.8         3.94894
373.9         3.98014
374           4.03814
374.1         4.10319
374.2          4.1426
374.3         4.14504
374.4         4.12153
374.5         4.12768
374.6         4.09476
374.7         4.05766
374.8         4.03599
374.9         4.09615
375           4.12879
375.1         4.14627
375.2         4.07859
375.3         4.00282
375.4         4.02574
375.5          4.0701
375.6         4.09314
375.7         4.01291
375.8         3.94439
375.9         3.97319
376           4.06767
376.1         4.13195
376.2         4.11179
376.3         4.09936
376.4          4.0984
376.5         4.06991
376.6         4.06511
376.7          4.0714
376.8         4.08635
376.9         4.07683
377           4.09786
377.1         4.13548
377.2         4.11306
377.3         4.15041
377.4         4.11593
377.5         3.99553
377.6         3.91578
377.7         3.92848
377.8         3.96457
377.9         3.98666
378           3.98645
378.1         4.00646
378.2         4.03448
378.3         4.07449
378.4         4.07288
378.5         4.04243
378.6         4.01485
378.7         4.01731
378.8         4.02439
378.9         4.00163
379           3.93173
379.1         3.89055
379.2          3.8562
379.3         3.85192
379.4         3.87066
379.5         3.87758
379.6         3.89996
379.7         3.92382
379.8         3.91866
379.9         3.87772
380           3.84311
380.1         3.77168
380.2         3.73272
380.3          3.6912
380.4         3.67654
380.5         3.69755
380.6         3.70497
380.7          3.7298
380.8         3.75056
380.9         3.76537
381           3.84035
381.1         3.92354
381.2         3.92466
381.3         3.87992
381.4         3.87499
381.5         3.85701
381.6         3.86654
381.7          3.8537
381.8         3.80968
381.9         3.79204
382           3.81797
382.1          3.8364
382.2         3.82513
382.3         3.83996
382.4         3.86153
382.5          3.9131
382.6         3.97885
382.7         3.99292
382.8         3.99495
382.9         3.96326
383            3.9686
383.1         3.98544
383.2         4.01344
383.3         4.04884
383.4         3.99973
383.5         3.91412
383.6         3.84067
383.7         3.79699
383.8         3.80313
383.9         3.87822
384           3.88212
384.1         3.85727
384.2         3.85234
384.3         3.89941
384.4         3.96342
384.5         3.97551
384.6         3.97421
384.7         3.98172
384.8         3.96734
384.9          3.9015
385           3.84586
385.1         3.84615
385.2          3.9076
385.3         3.91807
385.4         3.93246
385.5         3.91699
385.6         3.90471
385.7         3.87871
385.8         3.87511
385.9         3.90673
386           3.92579
386.1         3.91859
386.2         3.90676
386.3         3.89318
386.4         3.87262
386.5         3.89019
386.6         3.91668
386.7         3.90336
386.8         3.83047
386.9         3.79917
387           3.80444
387.1         3.84283
387.2         3.90533
387.3         3.92239
387.4         3.89797
387.5         3.88966
387.6         3.90733
387.7         3.98324
387.8         4.08296
387.9         4.13501
388           4.13936
388.1         4.10359
388.2         4.05949
388.3         4.03365
388.4         4.01195
388.5         3.97602
388.6         4.02449
388.7         4.13403
388.8         4.16689
388.9         4.07651
389           4.00275
389.1         4.01032
389.2         4.01427
389.3         4.00604
389.4         4.02058
389.5         4.03045
389.6         3.94542
389.7         3.84191
389.8          3.8444
389.9         3.92316
390           4.00782
390.1         4.08836
390.2         4.08799
390.3         4.02759
390.4         3.94905
390.5         3.84827
390.6         3.81141
390.7         3.85449
390.8         3.91403
390.9         3.94438
391           3.91744
391.1         3.88144
391.2          3.8471
391.3         3.81892
391.4         3.81943
391.5         3.84738
391.6         3.93159
391.7         4.02455
391.8         4.03502
391.9         4.09388
392           4.14511
392.1         4.21223
392.2         4.25316
392.3         4.31779
392.4         4.33559
392.5         4.27607
392.6         4.22417
392.7         4.21525
392.8         4.19759
392.9         4.18976
393            4.1766
393.1         4.14577
393.2         4.13776
393.3         4.12686
393.4         4.12315
393.5         4.14031
393.6         4.16811
393.7         4.19674
393.8         4.15275
393.9         4.04894
394           4.03515
394.1         4.09166
394.2         4.16489
394.3         4.23453
394.4         4.20976
394.5         4.09264
394.6          4.0138
394.7         3.97098
394.8         4.01813
394.9         4.05114
395           4.08282
395.1         4.14548
395.2         4.23361
395.3         4.22818
395.4         4.12064
395.5         4.07731
395.6         4.10459
395.7         4.13216
395.8         4.18342
395.9         4.23765
396           4.26429
396.1         4.29221
396.2         4.29656
396.3         4.24865
396.4         4.22779
396.5         4.24808
396.6         4.31214
396.7          4.3231
396.8         4.28508
396.9         4.25583
397           4.32622
397.1         4.39561
397.2          4.4776
397.3         4.57889
397.4         4.61728
397.5          4.5895
397.6         4.56286
397.7         4.53385
397.8         4.53134
397.9         4.55128
398           4.61754
398.1         4.65749
398.2         4.62242
398.3         4.55075
398.4         4.52766
398.5          4.5502
398.6         4.49917
398.7         4.46587
398.8         4.45769
398.9         4.41989
399           4.43373
399.1         4.49756
399.2         4.51053
399.3         4.51682
399.4         4.53016
399.5         4.51911
399.6         4.49284
399.7         4.44414
399.8         4.43173
399.9         4.49107
400           4.53885
400.1         4.59734
400.2           4.618
400.3         4.62249
400.4         4.57751
400.5         4.54459
400.6          4.4627
400.7         4.42633
400.8         4.37153
400.9          4.3398
401           4.35875
401.1         4.33131
401.2         4.25771
401.3         4.15803
401.4         4.08519
401.5         4.08879
401.6         4.14214
401.7         4.15863
401.8         4.15712
401.9         4.14436
402             4.084
402.1         4.08278
402.2          4.0988
402.3         4.08954
402.4         4.08127
402.5         4.06862
402.6         4.06091
402.7         4.04332
402.8         4.07417
402.9           4.072
403           4.01132
403.1         3.84972
403.2         3.77153
403.3         3.77075
403.4         3.79854
403.5         3.85166
403.6         3.93103
403.7          3.9828
403.8         3.97474
403.9         3.96888
404           3.95558
404.1         3.93194
404.2         3.92579
404.3         3.86702
404.4          3.8061
404.5         3.74329
404.6         3.72202
404.7         3.70577
404.8         3.70833
404.9         3.73723
405           3.74592
405.1         3.80109
405.2         3.82351
405.3         3.76493
405.4         3.69523
405.5         3.65861
405.6         3.64438
405.7         3.68048
405.8         3.68549
405.9         3.66372
406           3.61774
406.1         3.59221
406.2         3.64193
406.3         3.71186
406.4         3.77929
406.5         3.79801
406.6         3.77785
406.7         3.70451
406.8         3.66278
406.9         3.68276
407           3.74405
407.1         3.77754
407.2         3.84738
407.3         3.93934
407.4         4.00952
407.5         3.99231
407.6          3.9751
407.7         3.97518
407.8         3.95298
407.9         3.96975
408           4.03782
408.1         4.09675
408.2         4.08693
408.3         4.08975
408.4         4.10354
408.5         4.14953
408.6         4.22895
408.7          4.2888
408.8         4.32071
408.9         4.38029
409           4.42437
409.1         4.44011
409.2         4.43611
409.3         4.38837
409.4         4.39743
409.5         4.46088
409.6         4.54164
409.7         4.53213
409.8         4.51124
409.9         4.47181
410           4.46901
410.1         4.47999
410.2          4.5084
410.3          4.5581
410.4         4.63992
410.5           4.726
410.6         4.75487
410.7         4.78414
410.8         4.78852
410.9         4.88965
411           5.01917
411.1         5.06796
411.2         5.04946
411.3          4.9929
411.4         4.93637
411.5         4.89502
411.6         4.86211
411.7         4.81869
411.8         4.80375
411.9         4.81994
412           4.89297
412.1         5.00649
412.2         5.04349
412.3         4.97508
412.4         4.85085
412.5         4.72236
412.6         4.67696
412.7         4.66609
412.8         4.69272
412.9         4.63488
413           4.57634
413.1         4.55502
413.2         4.56977
413.3         4.60011
413.4         4.60683
413.5           4.595
413.6         4.56639
413.7         4.56407
413.8         4.58321
413.9          4.6714
414           4.67669
414.1          4.5629
414.2         4.49347
414.3         4.50585
414.4         4.49308
414.5         4.44553
414.6         4.44525
414.7         4.44747
414.8         4.42035
414.9         4.39157
415           4.39029
415.1         4.42635
415.2         4.45323
415.3         4.52209
415.4         4.52375
415.5         4.48163
415.6         4.43783
415.7         4.43103
415.8         4.43702
415.9         4.43892
416           4.43053
416.1         4.38843
416.2         4.33447
416.3         4.32367
416.4         4.35912
416.5         4.42665
416.6         4.48612
416.7         4.48852
416.8         4.53521
416.9         4.56752
417           4.56134
417.1         4.50708
417.2         4.45363
417.3         4.45515
417.4         4.52769
417.5         4.55953
417.6         4.59339
417.7         4.62516
417.8         4.62328
417.9         4.55617
418           4.51465
418.1         4.55308
418.2         4.64313
418.3         4.74052
418.4         4.75414
418.5         4.73666
418.6         4.71449
418.7         4.70356
418.8         4.75502
418.9         4.82297
419           4.90175
419.1         4.92833
419.2          4.9108
419.3         4.83034
419.4         4.83191
419.5         4.90119
419.6         4.95152
419.7          4.9777
419.8         4.96245
419.9         4.90665
420           4.85214
420.1         4.82756
420.2         4.85477
420.3         4.87627
420.4         4.90733
420.5         4.96241
420.6         5.01823
420.7         5.03764
420.8         4.99001
420.9         4.94445
421           4.95122
421.1         4.95679
421.2         4.98186
421.3         4.98183
421.4         4.94219
421.5         4.89396
421.6          4.9223
421.7         5.00261
421.8         5.04834
421.9         4.99286
422           4.92827
422.1         4.91321
422.2         4.85699
422.3         4.77484
422.4         4.80069
422.5         4.84812
422.6         4.82412
422.7         4.77662
422.8         4.75262
422.9         4.78941
423           4.83639
423.1         4.86377
423.2         4.84043
423.3         4.87833
423.4         4.94906
423.5         4.97309
423.6         4.87578
423.7         4.81709
423.8         4.85304
423.9         4.84874
424           4.81428
424.1         4.74526
424.2         4.76062
424.3         4.87046
424.4          4.9103
424.5         4.87391
424.6         4.81317
424.7         4.72619
424.8         4.69451
424.9         4.67416
425           4.71105
425.1         4.73666
425.2         4.76772
425.3         4.82003
425.4         4.89606
425.5         4.97172
425.6         4.92224
425.7         4.90221
425.8         4.91741
425.9         4.82542
426           4.72897
426.1         4.64843
426.2         4.67603
426.3          4.8366
426.4         4.93999
426.5         4.94885
426.6         4.89691
426.7         4.86781
426.8         4.86362
426.9         4.87423
427            4.8309
427.1          4.7704
427.2         4.80463
427.3         4.80752
427.4         4.83088
427.5         4.85289
427.6         4.90612
427.7         4.91432
427.8         4.82035
427.9         4.76153
428           4.77523
428.1         4.72077
428.2         4.72634
428.3         4.69591
428.4         4.57814
428.5         4.43358
428.6         4.36285
428.7         4.36611
428.8         4.37781
428.9         4.36448
429           4.35828
429.1         4.37762
429.2         4.36318
429.3         4.30622
429.4         4.30759
429.5         4.34521
429.6          4.3434
429.7         4.33161
429.8         4.31835
429.9          4.3191
430           4.30879
430.1         4.32706
430.2         4.30026
430.3         4.29703
430.4         4.32878
430.5         4.40064
430.6         4.46883
430.7         4.52292
430.8         4.52193
430.9         4.51662
431           4.51083
431.1          4.5678
431.2         4.66798
431.3         4.73408
431.4         4.73372
431.5         4.63227
431.6          4.5682
431.7         4.55752
431.8         4.52911
431.9         4.52673
432           4.49391
432.1         4.49494
432.2         4.46383
432.3         4.42008
432.4         4.37765
432.5         4.36988
432.6         4.41185
432.7         4.46767
432.8         4.49723
432.9         4.45472
433           4.40431
433.1             4.4
433.2         4.39393
433.3         4.38879
433.4         4.37448
433.5         4.35079
433.6         4.30967
433.7         4.25683
433.8         4.22385
433.9         4.27287
434           4.28435
434.1         4.21321
434.2         4.15537
434.3         4.14072
434.4          4.1565
434.5         4.16659
434.6         4.12828
434.7         4.10625
434.8         4.10863
434.9         4.19077
435            4.2643
435.1         4.34711
435.2          4.3663
435.3         4.35269
435.4         4.30164
435.5         4.20385
435.6         4.18766
435.7         4.17138
435.8         4.16583
435.9         4.16934
436           4.16689
436.1          4.2113
436.2         4.22038
436.3         4.19423
436.4         4.18023
436.5         4.12763
436.6         4.09275
436.7          4.0775
436.8         4.09452
436.9         4.11504
437           4.12263
437.1         4.11325
437.2         4.08472
437.3         4.06559
437.4         4.08414
437.5         4.08083
437.6         4.05702
437.7         4.03203
437.8         4.02851
437.9         3.98123
438           3.96052
438.1          3.9887
438.2         4.02669
438.3         4.04296
438.4         4.00349
438.5         4.03127
438.6         4.04994
438.7         4.01409
438.8         3.96117
438.9         3.89566
439            3.8415
439.1         3.78242
439.2         3.75739
439.3         3.75195
439.4         3.73668
439.5         3.72013
439.6         3.69212
439.7         3.65375
439.8         3.66215
439.9          3.7024
440           3.71461
440.1         3.64592
440.2         3.59071
440.3         3.58504
440.4         3.63074
440.5         3.70854
440.6         3.80221
440.7         3.85868
440.8         3.88311
440.9         3.87759
441           3.86051
441.1         3.83466
441.2          3.8612
441.3          3.9088
441.4         3.97491
441.5         4.04202
441.6         4.08349
441.7         4.11206
441.8         4.08491
441.9         4.06734
442           4.10087
442.1         4.12415
442.2         4.14373
442.3         4.16526
442.4         4.11164
442.5         4.06999
442.6         4.09275
442.7         4.15218
442.8          4.1734
442.9         4.15478
443           4.15832
443.1         4.15007
443.2         4.12511
443.3         4.10479
443.4         4.11254
443.5         4.11829
443.6         4.17359
443.7         4.14849
443.8         4.11226
443.9         4.12111
444           4.16003
444.1         4.24184
444.2         4.29181
444.3         4.37799
444.4         4.46329
444.5         4.45391
444.6         4.42028
444.7         4.48435
444.8         4.52922
444.9         4.50357
445           4.49338
445.1         4.48883
445.2         4.44861
445.3         4.40633
445.4         4.39155
445.5         4.38638
445.6         4.35663
445.7         4.35342
445.8         4.37052
445.9         4.37433
446           4.40565
446.1         4.48219
446.2         4.56956
446.3         4.60111
446.4         4.61977
446.5         4.65543
446.6         4.73618
446.7         4.79541
446.8         4.83729
446.9         4.84147
447           4.87867
447.1         4.87941
447.2         4.89678
447.3         4.82854
447.4         4.83769
447.5          4.8513
447.6         4.88121
447.7         4.90242
447.8         4.88759
447.9         4.86345
448           4.85694
448.1         4.94068
448.2         4.92768
448.3         4.83232
448.4         4.79936
448.5         4.79256
448.6         4.84807
448.7         4.90886
448.8         4.88749
448.9         4.72433
449           4.56513
449.1         4.48164
449.2         4.42993
449.3         4.51911
449.4         4.67776
449.5          4.8057
449.6          4.7539
449.7          4.6467
449.8         4.55216
449.9         4.48619
450           4.51955
450.1          4.5954
450.2         4.60322
450.3         4.60375
450.4         4.56739
450.5         4.48276
450.6         4.52415
450.7         4.57737
450.8         4.57763
450.9         4.57817
451           4.60456
451.1         4.66093
451.2         4.73399
451.3         4.87258
451.4         4.88738
451.5         4.80355
451.6         4.77165
451.7         4.85722
451.8          4.9594
451.9         5.08111
452           5.08321
452.1         4.97737
452.2         4.91657
452.3          4.8373
452.4         4.79739
452.5         4.78296
452.6         4.86016
452.7         5.03069
452.8         5.14899
452.9         5.19119
453           5.22107
453.1         5.20215
453.2         5.24558
453.3         5.35389
453.4         5.34387
453.5         5.23527
453.6         5.15011
453.7         5.08627
453.8         5.08482
453.9         5.18881
454           5.23443
454.1         5.22364
454.2         5.18007
454.3         5.13888
454.4         5.15214
454.5         5.30508
454.6         5.41996
454.7          5.4676
454.8         5.42837
454.9         5.38087
455           5.37212
455.1         5.33957
455.2         5.34438
455.3         5.32953
455.4         5.27716
455.5         5.21182
455.6         5.24432
455.7         5.30133
455.8         5.34958
455.9         5.41845
456           5.41951
456.1         5.39631
456.2         5.40606
456.3         5.48454
456.4         5.53696
456.5         5.58455
456.6         5.56231
456.7         5.53222
456.8         5.52142
456.9         5.61766
457           5.65818
457.1         5.76546
457.2         5.80365
457.3          5.8147
457.4          5.7849
457.5         5.78394
457.6         5.89193
457.7         5.91833
457.8         5.82211
457.9         5.58228
458           5.44734
458.1         5.36996
458.2          5.4038
458.3         5.46131
458.4         5.46351
458.5         5.44924
458.6         5.45671
458.7         5.45951
458.8         5.36777
458.9         5.29093
459           5.27365
459.1         5.24718
459.2          5.2114
459.3         5.23861
459.4         5.21753
459.5         5.13392
459.6         5.07415
459.7          5.0632
459.8         5.06899
459.9         5.10084
460           5.15566
460.1         5.11153
460.2         4.99595
460.3         4.85801
460.4         4.84456
460.5          4.7875
460.6         4.76725
460.7         4.72254
460.8         4.71868
460.9          4.7222
461           4.71111
461.1         4.70565
461.2         4.68812
461.3         4.68918
461.4         4.72074
461.5         4.74514
461.6          4.7193
461.7         4.62991
461.8         4.55048
461.9          4.5575
462           4.54923
462.1         4.52865
462.2         4.53046
462.3         4.53112
462.4         4.57666
462.5         4.58298
462.6         4.61694
462.7         4.63058
462.8         4.58753
462.9         4.58375
463           4.64868
463.1         4.75197
463.2         4.77621
463.3         4.72159
463.4         4.63844
463.5         4.56168
463.6         4.57486
463.7         4.66675
463.8         4.71881
463.9         4.68988
464           4.70582
464.1         4.71315
464.2         4.69498
464.3         4.71531
464.4         4.74396
464.5         4.81282
464.6          4.8548
464.7         4.77487
464.8         4.66452
464.9         4.51427
465           4.44204
465.1         4.40849
465.2         4.37625
465.3         4.39328
465.4         4.39472
465.5         4.39756
465.6         4.33957
465.7         4.24342
465.8         4.17619
465.9          4.2269
466           4.26545
466.1          4.3032
466.2         4.28088
466.3          4.2031
466.4          4.1415
466.5         4.10718
466.6         4.13596
466.7          4.2116
466.8         4.27659
466.9         4.29022
467           4.23482
467.1          4.1497
467.2         4.09868
467.3         4.10128
467.4         4.13219
467.5         4.13384
467.6         4.14528
467.7         4.14175
467.8         4.12833
467.9         4.14858
468           4.17368
468.1         4.15244
468.2           4.134
468.3         4.17968
468.4         4.25621
468.5         4.34005
468.6          4.3582
468.7         4.26124
468.8         4.16128
468.9         4.11254
469           4.15216
469.1         4.20566
469.2          4.2365
469.3         4.19403
469.4         4.16852
469.5         4.18028
469.6          4.1674
469.7         4.14387
469.8          4.0995
469.9         4.11444
470           4.16351
470.1          4.2244
470.2         4.28099
470.3         4.32077
470.4           4.305
470.5         4.23123
470.6         4.19499
470.7             4.2
470.8         4.19813
470.9         4.21431
471           4.23628
471.1         4.25169
471.2         4.23826
471.3         4.19668
471.4         4.18852
471.5         4.18068
471.6         4.19227
471.7         4.24112
471.8         4.28071
471.9         4.29298
472           4.31214
472.1          4.2998
472.2         4.31068
472.3         4.29694
472.4         4.29192
472.5         4.34182
472.6         4.36467
472.7         4.36921
472.8         4.38432
472.9         4.44941
473           4.48863
473.1         4.47632
473.2         4.44801
473.3         4.39804
473.4         4.38777
473.5         4.34019
473.6         4.35216
473.7         4.39341
473.8         4.41006
473.9         4.39527
474           4.38877
474.1         4.43089
474.2         4.46171
474.3          4.5131
474.4         4.53063
474.5         4.49666
474.6         4.51284
474.7         4.51672
474.8         4.48917
474.9         4.45342
475           4.49586
475.1         4.55372
475.2         4.57347
475.3         4.59147
475.4         4.58339
475.5         4.54943
475.6         4.50686
475.7         4.51881
475.8         4.55302
475.9         4.59416
476           4.56411
476.1         4.51389
476.2         4.42078
476.3         4.39011
476.4         4.41983
476.5         4.51179
476.6         4.57804
476.7         4.54766
476.8         4.48676
476.9          4.4121
477           4.40756
477.1         4.38834
477.2         4.41494
477.3         4.47274
477.4         4.45939
477.5          4.3673
477.6         4.30279
477.7         4.26479
477.8         4.32604
477.9         4.42846
478            4.4623
478.1         4.41327
478.2         4.45428
478.3         4.54219
478.4         4.56821
478.5         4.53655
478.6         4.54204
478.7         4.63249
478.8         4.77026
478.9         4.87464
479           4.89776
479.1         4.83071
479.2         4.77213
479.3         4.78135
479.4         4.78541
479.5         4.75178
479.6         4.68195
479.7          4.6598
479.8         4.69714
479.9         4.67988
480           4.63824
480.1         4.63488
480.2         4.63331
480.3         4.60433
480.4         4.58279
480.5         4.59508
480.6         4.65034
480.7         4.62248
480.8         4.59647
480.9         4.60747
481           4.64142
481.1         4.73275
481.2          4.7619
481.3         4.77558
481.4         4.81013
481.5         4.82534
481.6         4.81788
481.7         4.74068
481.8         4.69426
481.9         4.71095
482           4.73621
482.1         4.74704
482.2         4.77436
482.3         4.79463
482.4         4.80927
482.5         4.82281
482.6         4.82703
482.7          4.8143
482.8         4.79349
482.9         4.75728
483           4.69267
483.1         4.65641
483.2         4.66918
483.3         4.66004
483.4         4.65414
483.5         4.73862
483.6         4.73176
483.7         4.66236
483.8         4.63199
483.9         4.64932
484           4.69884
484.1         4.69621
484.2         4.63696
484.3         4.56102
484.4         4.53326
484.5         4.51905
484.6         4.52213
484.7         4.51821
484.8          4.5275
484.9         4.48996
485           4.47128
485.1         4.51242
485.2         4.58832
485.3         4.67983
485.4         4.71143
485.5         4.63477
485.6         4.54745
485.7         4.47809
485.8         4.52283
485.9         4.61703
486           4.68378
486.1         4.79024
486.2         4.78011
486.3         4.68488
486.4         4.52766
486.5         4.43489
486.6         4.45208
486.7         4.55092
486.8         4.59872
486.9         4.58726
487           4.52389
487.1         4.39397
487.2         4.33322
487.3         4.25476
487.4         4.21491
487.5          4.1924
487.6         4.19629
487.7         4.17065
487.8          4.1329
487.9         4.02691
488           3.94761
488.1         3.93001
488.2         3.95012
488.3         3.97788
488.4         4.00465
488.5         4.03751
488.6         4.05793
488.7         4.04061
488.8         4.02646
488.9         4.04975
489           4.06934
489.1         4.04027
489.2          3.9628
489.3         3.92781
489.4         3.96424
489.5         3.99387
489.6         4.00534
489.7         4.00455
489.8         3.96593
489.9         3.92427
490           3.89401
490.1         3.87013
490.2          3.8476
490.3         3.80946
490.4         3.81745
490.5         3.83065
490.6         3.81325
490.7         3.75106
490.8         3.69319
490.9         3.69053
491             3.702
491.1          3.7026
491.2         3.66433
491.3         3.64427
491.4         3.65929
491.5         3.64104
491.6         3.63002
491.7         3.64162
491.8         3.68612
491.9         3.74481
492           3.77151
492.1         3.75975
492.2         3.76668
492.3         3.73725
492.4         3.71287
492.5         3.73191
492.6         3.75488
492.7         3.75124
492.8         3.69919
492.9         3.65684
493           3.62298
493.1         3.61838
493.2          3.6392
493.3         3.68908
493.4         3.76273
493.5         3.82797
493.6          3.8333
493.7          3.8516
493.8         3.87086
493.9         3.89989
494            3.9099
494.1         3.88414
494.2         3.90328
494.3         3.95944
494.4         3.95406
494.5         3.97325
494.6         4.04329
494.7         4.06931
494.8         4.06524
494.9         4.07581
495            4.0806
495.1         4.08635
495.2         4.14356
495.3         4.19966
495.4         4.23651
495.5         4.19275
495.6         4.17634
495.7         4.20472
495.8           4.225
495.9         4.23169
496           4.22188
496.1          4.2387
496.2         4.26284
496.3         4.28872
496.4         4.27263
496.5          4.2441
496.6         4.17091
496.7         4.12892
496.8          4.1283
496.9         4.09365
497           4.06182
497.1          4.0683
497.2         4.08162
497.3         4.09203
497.4         4.07981
497.5         4.15489
497.6         4.19163
497.7         4.14798
497.8         4.13189
497.9         4.13412
498           4.17995
498.1         4.20942
498.2         4.21433
498.3         4.19713
498.4         4.18631
498.5          4.2175
498.6         4.22228
498.7         4.22875
498.8          4.1957
498.9         4.19422
499           4.26032
499.1          4.3003
499.2         4.28066
499.3         4.28208
499.4         4.29861
499.5         4.33052
499.6         4.33136
499.7         4.31762
499.8         4.31055
499.9         4.29107
500           4.32612
500.1         4.38797
500.2         4.40436
500.3         4.45701
500.4         4.52344
500.5         4.58148
500.6         4.57857
500.7         4.54483
500.8         4.54863
500.9         4.57557
501           4.55754
501.1         4.41572
501.2         4.35812
501.3         4.38455
501.4          4.3853
501.5         4.36388
501.6         4.31669
501.7         4.26801
501.8         4.26754
501.9         4.29813
502           4.27285
502.1         4.21557
502.2         4.22371
502.3         4.25333
502.4         4.27045
502.5         4.24766
502.6          4.2537
502.7         4.28516
502.8         4.28342
502.9         4.34712
503           4.38065
503.1          4.3853
503.2         4.37715
503.3         4.35486
503.4         4.30056
503.5          4.2412
503.6         4.21964
503.7         4.25318
503.8         4.27057
503.9         4.30165
504           4.29042
504.1         4.23358
504.2         4.22192
504.3         4.22022
504.4         4.22751
504.5         4.21285
504.6         4.22103
504.7         4.25685
504.8          4.2812
504.9         4.28341
505           4.30273
505.1         4.30479
505.2         4.29702
505.3         4.28733
505.4         4.28349
505.5         4.27278
505.6         4.29503
505.7         4.34009
505.8         4.37891
505.9         4.43339
506           4.41927
506.1         4.34206
506.2         4.32473
506.3         4.37344
506.4         4.47963
506.5          4.5758
506.6          4.5546
506.7         4.41444
506.8          4.3198
506.9         4.26987
507           4.26276
507.1         4.26017
507.2          4.2804
507.3         4.27141
507.4         4.23815
507.5         4.18897
507.6         4.15665
507.7         4.12625
507.8         4.10035
507.9         4.05634
508           4.03463
508.1          4.0627
508.2         4.08792
508.3         4.06949
508.4         4.04299
508.5         4.01298
508.6         4.00726
508.7         4.01091
508.8         4.00399
508.9         4.01474
509           4.00346
509.1         3.97021
509.2         3.96858
509.3          3.9763
509.4         3.95771
509.5         3.93068
509.6         3.91803
509.7         3.88379
509.8         3.91077
509.9         4.00723
510           4.08513
510.1         4.09018
510.2         4.04348
510.3         3.95522
510.4         3.89665
510.5         3.87548
510.6         3.86817
510.7         3.88386
510.8         3.90428
510.9         3.88241
511           3.86258
511.1         3.87559
511.2         3.89233
511.3         3.88018
511.4         3.82091
511.5         3.79195
511.6         3.80476
511.7         3.83253
511.8         3.82724
511.9         3.79656
512           3.78848
512.1         3.74868
512.2          3.7193
512.3         3.71288
512.4         3.73442
512.5         3.78375
512.6         3.84612
512.7         3.88765
512.8         3.91392
512.9         3.92168
513           3.94897
513.1         3.95799
513.2         3.93456
513.3         3.92049
513.4         3.95034
513.5         4.00361
513.6         4.06885
513.7         4.14075
513.8          4.1686
513.9         4.17834
514           4.13629
514.1         4.10223
514.2         4.10747
514.3         4.13354
514.4         4.16321
514.5         4.17758
514.6         4.17798
514.7         4.14689
514.8         4.11183
514.9         4.13424
515           4.18396
515.1           4.226
515.2         4.27473
515.3         4.32882
515.4         4.31189
515.5         4.26318
515.6         4.25742
515.7         4.28674
515.8         4.33832
515.9         4.40872
516           4.44764
516.1         4.43962
516.2         4.40645
516.3         4.37859
516.4          4.3851
516.5         4.42564
516.6         4.44461
516.7          4.4044
516.8         4.35696
516.9         4.32985
517            4.3388
517.1         4.39226
517.2         4.45455
517.3          4.4899
517.4         4.51861
517.5          4.5578
517.6         4.58261
517.7         4.60928
517.8         4.62902
517.9         4.70102
518           4.72486
518.1         4.75445
518.2         4.73012
518.3         4.68979
518.4         4.69974
518.5         4.76111
518.6         4.82807
518.7          4.8995
518.8         4.92914
518.9         4.92358
519           4.88347
519.1         4.86317
519.2         4.87258
519.3         4.89969
519.4         4.92465
519.5         4.95129
519.6         4.96468
519.7         4.95383
519.8         4.93868
519.9          4.8594
520           4.84698
520.1         4.92132
520.2         4.99422
520.3         5.02415
520.4         5.03284
520.5         5.01632
520.6         5.02768
520.7         4.99904
520.8         5.01126
520.9          5.0398
521           5.07062
521.1         5.07575
521.2         5.06594
521.3         5.07366
521.4         5.12782
521.5         5.17098
521.6         5.13992
521.7         5.04829
521.8         4.99201
521.9         4.96244
522           4.97698
522.1         4.95769
522.2         4.90424
522.3          4.8941
522.4         4.88971
522.5         4.91128
522.6         4.95646
522.7          4.9702
522.8         4.97361
522.9         5.00863
523           5.05192
523.1         5.07473
523.2         5.02966
523.3          4.9598
523.4         4.91361
523.5         4.85417
523.6         4.84202
523.7         4.84195
523.8         4.84407
523.9         4.85108
524            4.8554
524.1         4.89162
524.2         4.86429
524.3         4.83317
524.4         4.84592
524.5         4.85158
524.6         4.79688
524.7          4.7037
524.8         4.65133
524.9         4.67546
525           4.69988
525.1         4.70385
525.2         4.67049
525.3         4.68425
525.4         4.67998
525.5         4.65205
525.6         4.63015
525.7         4.61393
525.8         4.64102
525.9         4.69451
526           4.76952
526.1         4.83385
526.2         4.77805
526.3         4.66147
526.4         4.64789
526.5         4.69926
526.6         4.74361
526.7         4.72897
526.8          4.6924
526.9         4.61507
527           4.58997
527.1         4.59153
527.2          4.6194
527.3         4.66135
527.4         4.66084
527.5         4.64709
527.6         4.65388
527.7         4.60608
527.8         4.60683
527.9         4.65781
528           4.69361
528.1         4.66419
528.2         4.61831
528.3         4.54705
528.4         4.52287
528.5         4.52029
528.6         4.59574
528.7         4.71248
528.8         4.87087
528.9         4.99098
529           5.00939
529.1         4.94002
529.2         4.86123
529.3         4.87557
529.4         4.92451
529.5         4.98444
529.6         5.03815
529.7         5.00034
529.8         4.95915
529.9         4.96528
530            4.9441
530.1         5.00251
530.2         5.14588
530.3         5.32579
530.4         5.41389
530.5         5.49624
530.6         5.56413
530.7         5.50224
530.8         5.46718
530.9         5.39783
531           5.41279
531.1           5.444
531.2         5.48726
531.3         5.55104
531.4         5.59212
531.5         5.63873
531.6         5.56555
531.7          5.5399
531.8         5.51929
531.9         5.50441
532           5.47922
532.1         5.45509
532.2         5.43695
532.3         5.39424
532.4         5.38824
532.5         5.42992
532.6         5.49242
532.7         5.48748
532.8         5.48706
532.9         5.49027
533           5.50972
533.1         5.49104
533.2         5.47544
533.3         5.46555
533.4         5.46935
533.5         5.44194
533.6         5.43121
533.7         5.48244
533.8         5.44712
533.9         5.37019
534           5.34281
534.1         5.43248
534.2         5.52476
534.3         5.60771
534.4         5.52498
534.5         5.38887
534.6         5.33918
534.7         5.34984
534.8         5.36791
534.9         5.41555
535           5.47678
535.1         5.55409
535.2         5.61254
535.3         5.61679
535.4          5.5644
535.5         5.54848
535.6         5.56882
535.7         5.61811
535.8         5.60618
535.9         5.56771
536           5.51279
536.1         5.47746
536.2         5.47202
536.3         5.47888
536.4         5.53454
536.5         5.58101
536.6         5.58459
536.7         5.60372
536.8         5.63846
536.9         5.64061
537           5.59953
537.1          5.5095
537.2          5.4609
537.3         5.44639
537.4         5.49556
537.5         5.45651
537.6         5.45774
537.7         5.45454
537.8         5.47812
537.9         5.59598
538           5.70242
538.1         5.70987
538.2         5.69438
538.3         5.69683
538.4         5.66677
538.5         5.66375
538.6         5.75207
538.7         5.88733
538.8         5.95712
538.9          5.9659
539           5.91908
539.1         5.85509
539.2         5.76758
539.3         5.68459
539.4         5.67079
539.5         5.62809
539.6         5.64139
539.7         5.71502
539.8         5.76283
539.9         5.79734
540            5.8086
540.1         5.83483
540.2         5.83643
540.3         5.82372
540.4         5.88424
540.5         5.96918
540.6         5.92706
540.7         5.84655
540.8         5.79455
540.9         5.77367
541           5.67843
541.1         5.51913
541.2         5.47595
541.3         5.48007
541.4         5.45806
541.5         5.42352
541.6         5.36118
541.7         5.28216
541.8         5.25715
541.9         5.25379
542            5.2837
542.1          5.3108
542.2         5.31703
542.3         5.24195
542.4         5.17178
542.5         5.17597
542.6         5.15653
542.7         5.09418
542.8         5.07502
542.9         5.05037
543           5.00711
543.1         4.95911
543.2         4.94111
543.3         4.99885
543.4         5.08226
543.5         5.07203
543.6         5.07456
543.7         5.05575
543.8         4.97415
543.9         4.88788
544           4.87171
544.1          4.9075
544.2         4.99206
544.3         5.03185
544.4         5.03771
544.5         4.99856
544.6          4.9487
544.7         4.89082
544.8         4.87196
544.9         4.89826
545           4.88185
545.1         4.87471
545.2         4.86902
545.3         4.89494
545.4         4.90974
545.5         4.92206
545.6         4.89124
545.7         4.82527
545.8         4.80646
545.9         4.82297
546           4.84862
546.1         4.86499
546.2         4.84458
546.3         4.82231
546.4         4.79445
546.5         4.79048
546.6         4.79582
546.7         4.84728
546.8          4.8437
546.9         4.84244
547            4.8697
547.1         4.85272
547.2         4.81549
547.3         4.80361
547.4          4.8048
547.5         4.79262
547.6         4.82275
547.7         4.85315
547.8         4.86643
547.9         4.85669
548           4.85462
548.1         4.88277
548.2         4.90632
548.3         4.97483
548.4         5.06964
548.5         5.16695
548.6         5.16119
548.7         5.12603
548.8         5.05176
548.9         4.96661
549           4.88293
549.1         4.85636
549.2         4.87062
549.3         4.91706
549.4         4.94737
549.5         4.95832
549.6         4.98247
549.7         4.96628
549.8         4.93968
549.9         4.90131
550           4.87835
550.1         4.80747
550.2         4.80452
550.3         4.84652
550.4         4.91338
550.5         4.93612
550.6         4.88364
550.7         4.89706
550.8         4.93118
550.9         4.97138
551           5.00958
551.1         5.03292
551.2          5.0389
551.3         5.05095
551.4         5.03573
551.5         5.00413
551.6          5.0242
551.7         5.02213
551.8         5.01893
551.9          5.0012
552           4.97897
552.1         5.03726
552.2           5.088
552.3         5.07535
552.4         5.10219
552.5         5.21384
552.6         5.26112
552.7         5.25523
552.8         5.28626
552.9         5.27951
553           5.30528
553.1         5.29187
553.2         5.30148
553.3         5.33697
553.4         5.35878
553.5         5.37851
553.6         5.36782
553.7         5.39147
553.8         5.43076
553.9         5.42864
554           5.43094
554.1         5.43441
554.2         5.44676
554.3         5.48414
554.4         5.47268
554.5         5.42157
554.6         5.38711
554.7         5.37851
554.8          5.3525
554.9         5.35076
555             5.353
555.1          5.3239
555.2         5.31289
555.3         5.31525
555.4          5.3874
555.5         5.47409
555.6         5.58608
555.7         5.69293
555.8         5.71616
555.9         5.68087
556           5.65696
556.1         5.64849
556.2         5.68347
556.3          5.7096
556.4         5.65156
556.5         5.53734
556.6         5.47119
556.7         5.46033
556.8         5.51542
556.9         5.60923
557           5.62414
557.1         5.55467
557.2         5.52028
557.3         5.46528
557.4         5.42493
557.5         5.47576
557.6         5.45498
557.7         5.35608
557.8         5.29883
557.9         5.34529
558           5.37892
558.1         5.40617
558.2         5.41807
558.3         5.34774
558.4         5.30776
558.5         5.27532
558.6         5.21782
558.7         5.18547
558.8          5.2246
558.9         5.26879
559           5.28001
559.1         5.24747
559.2         5.23554
559.3         5.22949
559.4         5.22385
559.5         5.20483
559.6         5.20594
559.7         5.22617
559.8         5.24659
559.9         5.26031
560           5.24263
560.1         5.26017
560.2         5.22705
560.3         5.14809
560.4         5.11661
560.5         5.07876
560.6         5.02263
560.7         4.99422
560.8         4.96877
560.9         4.98716
561           5.03297
561.1         5.02401
561.2          4.9724
561.3         4.89273
561.4         4.83252
561.5         4.79964
561.6         4.83365
561.7         4.86232
561.8         4.90938
561.9         4.95366
562           4.94596
562.1         4.90075
562.2         4.85176
562.3         4.87688
562.4         4.90559
562.5         4.95365
562.6         5.01568
562.7         5.07341
562.8         5.06084
562.9         4.99484
563           4.96628
563.1         4.95553
563.2         4.98514
563.3         5.06017
563.4         5.10396
563.5         5.10695
563.6         5.08383
563.7         5.14596
563.8         5.22551
563.9         5.27438
564           5.26025
564.1         5.18534
564.2         5.15183
564.3         5.17642
564.4         5.25012
564.5         5.32355
564.6         5.36643
564.7         5.37259
564.8         5.39684
564.9         5.44057
565           5.47917
565.1         5.49215
565.2          5.4417
565.3         5.37572
565.4         5.33117
565.5         5.26665
565.6         5.21164
565.7         5.19199
565.8         5.20788
565.9         5.19211
566           5.20536
566.1         5.21062
566.2         5.21664
566.3         5.25453
566.4         5.23778
566.5         5.22733
566.6           5.216
566.7         5.13743
566.8         5.09195
566.9         5.11685
567           5.19864
567.1         5.26936
567.2         5.30618
567.3         5.29664
567.4         5.30278
567.5         5.32736
567.6         5.34254
567.7         5.36565
567.8         5.36904
567.9         5.38834
568           5.35138
568.1         5.26401
568.2         5.22601
568.3         5.23806
568.4         5.25938
568.5         5.24195
568.6         5.21401
568.7         5.20845
568.8         5.15423
568.9         5.07074
569           5.04428
569.1         5.00624
569.2         4.99634
569.3         4.98387
569.4         4.99956
569.5         5.04131
569.6         5.11134
569.7         5.18858
569.8         5.21225
569.9         5.23937
570           5.25012
570.1         5.28788
570.2         5.27877
570.3         5.29724
570.4         5.33487
570.5         5.33104
570.6         5.31663
570.7         5.31259
570.8         5.31957
570.9         5.33295
571            5.4094
571.1         5.51524
571.2         5.50898
571.3          5.4873
571.4         5.41225
571.5         5.29487
571.6         5.24794
571.7         5.25683
571.8         5.27343
571.9         5.30635
572           5.29209
572.1         5.30257
572.2         5.35488
572.3          5.4024
572.4         5.42706
572.5         5.41555
572.6         5.39779
572.7         5.39116
572.8         5.37102
572.9         5.41757
573           5.41096
573.1         5.36495
573.2         5.32351
573.3         5.30908
573.4         5.33925
573.5         5.35504
573.6          5.3718
573.7         5.40505
573.8         5.42138
573.9         5.46297
574           5.51833
574.1         5.52049
574.2         5.54291
574.3         5.54142
574.4         5.52238
574.5         5.45924
574.6         5.44697
574.7         5.46192
574.8         5.47788
574.9         5.49594
575           5.52758
575.1         5.58122
575.2         5.61708
575.3         5.58318
575.4         5.55588
575.5         5.48749
575.6         5.43395
575.7         5.45976
575.8         5.52558
575.9         5.61047
576           5.65464
576.1         5.69813
576.2         5.76067
576.3         5.83518
576.4          5.8746
576.5         5.89129
576.6         5.85305
576.7         5.83106
576.8         5.79386
576.9         5.73113
577           5.75435
577.1         5.87039
577.2          5.9907
577.3         6.11588
577.4         6.09148
577.5         6.02218
577.6          6.0276
577.7         6.07676
577.8         6.09263
577.9         6.05256
578           6.00445
578.1         5.96378
578.2         5.94312
578.3         5.92315
578.4         5.95302
578.5          6.0183
578.6         6.10461
578.7         6.13146
578.8         6.13432
578.9          6.0704
579            6.0601
579.1         6.13148
579.2         6.19103
579.3           6.222
579.4         6.20174
579.5         6.25036
579.6          6.3379
579.7         6.42885
579.8         6.48008
579.9          6.4444
580           6.46283
580.1         6.57916
580.2         6.61427
580.3         6.66448
580.4         6.72519
580.5         6.74575
580.6         6.71077
580.7         6.70466
580.8         6.77805
580.9         6.79325
581           6.72331
581.1         6.58902
581.2         6.50908
581.3         6.50501
581.4         6.53397
581.5         6.57897
581.6         6.59239
581.7         6.51392
581.8         6.52903
581.9          6.5735
582           6.60621
582.1         6.68148
582.2         6.70516
582.3          6.6317
582.4         6.56013
582.5         6.50187
582.6         6.48466
582.7         6.44696
582.8         6.45103
582.9         6.52423
583           6.59882
583.1         6.61387
583.2         6.61506
583.3         6.62607
583.4         6.69179
583.5         6.70234
583.6         6.70055
583.7         6.71699
583.8         6.65045
583.9         6.59862
584           6.59507
584.1         6.60625
584.2         6.65342
584.3         6.66226
584.4         6.66091
584.5         6.67712
584.6         6.74162
584.7          6.7375
584.8          6.6467
584.9         6.52082
585            6.5045
585.1         6.57029
585.2         6.63334
585.3         6.61719
585.4         6.59713
585.5         6.60612
585.6         6.64637
585.7         6.63015
585.8         6.64412
585.9         6.69109
586           6.71545
586.1          6.6915
586.2         6.69976
586.3          6.8051
586.4         6.90793
586.5          6.9782
586.6         6.97902
586.7         6.92312
586.8         6.92127
586.9         6.97919
587           7.07781
587.1         7.16113
587.2         7.14594
587.3         7.08659
587.4         7.04741
587.5         7.12324
587.6         7.19539
587.7         7.27765
587.8         7.39388
587.9         7.47754
588           7.43971
588.1         7.30207
588.2          7.2002
588.3         7.30573
588.4         7.45269
588.5         7.54858
588.6         7.58734
588.7           7.534
588.8         7.45316
588.9         7.38897
589           7.41447
589.1          7.4244
589.2         7.40662
589.3         7.43034
589.4         7.43402
589.5         7.36555
589.6         7.31929
589.7         7.36706
589.8         7.38168
589.9         7.46339
590           7.49729
590.1         7.52229
590.2         7.41202
590.3         7.31923
590.4         7.30838
590.5         7.27039
590.6         7.26951
590.7         7.31273
590.8         7.37251
590.9         7.31744
591           7.24861
591.1         7.16896
591.2         7.11053
591.3         7.21929
591.4         7.38073
591.5         7.50258
591.6         7.60773
591.7         7.53629
591.8         7.47652
591.9         7.44458
592           7.55573
592.1         7.78496
592.2         7.89429
592.3         7.92739
592.4          7.8696
592.5         7.83582
592.6         7.90524
592.7         8.01671
592.8         8.06708
592.9          8.0609
593           8.00197
593.1         7.80512
593.2         7.71008
593.3         7.71047
593.4         7.79909
593.5         7.89939
593.6         7.99984
593.7         8.00563
593.8         7.90098
593.9         7.84715
594           7.81056
594.1          7.8282
594.2         7.88001
594.3         7.91679
594.4         7.91678
594.5         7.95452
594.6         7.97079
594.7         7.99717
594.8         7.98439
594.9         7.92012
595           7.80609
595.1         7.76842
595.2         7.84081
595.3         7.88852
595.4         7.83358
595.5         7.74475
595.6         7.73828
595.7         7.77634
595.8         7.78177
595.9         7.75153
596            7.6622
596.1         7.61115
596.2         7.63774
596.3         7.71018
596.4         7.71762
596.5         7.63981
596.6         7.53365
596.7         7.39746
596.8         7.27593
596.9         7.26905
597           7.24412
597.1         7.25979
597.2         7.21303
597.3         7.20039
597.4         7.18587
597.5         7.16008
597.6          7.0642
597.7         7.02522
597.8          7.0352
597.9         7.12049
598           7.20909
598.1         7.18872
598.2         7.18835
598.3         7.14151
598.4         7.14765
598.5         7.24534
598.6         7.30649
598.7         7.34707
598.8         7.30415
598.9         7.26698
599           7.26866
599.1         7.26055
599.2         7.26031
599.3         7.35914
599.4         7.37789
599.5          7.3614
599.6          7.3893
599.7         7.40401
599.8         7.32714
599.9         7.18129
600           7.07935
600.1          7.0433
600.2         7.08753
600.3         7.10391
600.4         7.13831
600.5         7.18071
600.6         7.26213
600.7         7.38553
600.8         7.38981
600.9         7.37153
601           7.31287
601.1         7.24808
601.2         7.27139
601.3          7.3112
601.4          7.3468
601.5         7.39272
601.6         7.39371
601.7         7.35313
601.8         7.25562
601.9          7.2285
602           7.23783
602.1         7.34257
602.2         7.42621
602.3         7.49377
602.4         7.50683
602.5          7.4401
602.6          7.4484
602.7         7.53226
602.8         7.46751
602.9         7.30196
603            7.2374
603.1         7.24663
603.2         7.28923
603.3         7.38216
603.4         7.42446
603.5         7.48542
603.6         7.51862
603.7         7.54231
603.8         7.53977
603.9         7.38023
604            7.3003
604.1         7.28979
604.2         7.34909
604.3         7.35852
604.4          7.3169
604.5         7.27335
604.6         7.29038
604.7          7.3165
604.8         7.36316
604.9         7.44302
605           7.44926
605.1          7.4363
605.2         7.46554
605.3         7.45822
605.4         7.43161
605.5         7.31955
605.6         7.30405
605.7         7.39776
605.8         7.49602
605.9         7.65405
606           7.73527
606.1         7.76101
606.2         7.71195
606.3         7.61763
606.4         7.54522
606.5         7.50774
606.6         7.52702
606.7         7.46344
606.8         7.36834
606.9         7.23742
607           7.19249
607.1         7.12197
607.2         6.97503
607.3         6.88678
607.4         6.90214
607.5          6.9331
607.6         6.94158
607.7         6.89039
607.8         6.77906
607.9         6.70235
608           6.68575
608.1         6.72402
608.2         6.80015
608.3         6.82187
608.4          6.8379
608.5         6.81054
608.6         6.71515
608.7         6.60902
608.8         6.56096
608.9         6.58818
609           6.71462
609.1         6.86327
609.2         6.83727
609.3         6.77394
609.4         6.73771
609.5         6.76371
609.6          6.8315
609.7         6.75998
609.8         6.71289
609.9         6.67854
610           6.65656
610.1         6.67459
610.2         6.70692
610.3         6.79526
610.4         6.87206
610.5         6.88615
610.6         6.87017
610.7         6.79691
610.8         6.75568
610.9         6.70652
611           6.70802
611.1         6.74468
611.2          6.7414
611.3         6.72136
611.4         6.70936
611.5         6.70162
611.6         6.65825
611.7         6.65982
611.8         6.67239
611.9         6.63932
612           6.63454
612.1         6.69304
612.2         6.73869
612.3         6.74628
612.4         6.73358
612.5         6.79635
612.6          6.8705
612.7         6.93177
612.8         6.89967
612.9         6.83991
613           6.72166
613.1         6.60006
613.2         6.57162
613.3         6.56441
613.4         6.58785
613.5         6.65089
613.6         6.66283
613.7         6.61151
613.8         6.58233
613.9         6.58111
614           6.58053
614.1         6.46567
614.2         6.35245
614.3         6.27471
614.4         6.28366
614.5         6.31996
614.6         6.31228
614.7         6.24284
614.8         6.24114
614.9         6.26978
615           6.33128
615.1         6.36315
615.2         6.37276
615.3         6.33965
615.4         6.28573
615.5         6.30783
615.6         6.34342
615.7         6.38223
615.8          6.3796
615.9         6.35063
616           6.34024
616.1         6.31794
616.2         6.33005
616.3         6.32018
616.4         6.32739
616.5         6.31615
616.6          6.3139
616.7         6.26135
616.8         6.15802
616.9          6.0913
617           6.12936
617.1         6.14967
617.2         6.16916
617.3         6.17153
617.4         6.21127
617.5         6.23845
617.6         6.10783
617.7         5.97546
617.8         5.89852
617.9         5.87274
618           5.88394
618.1         5.85088
618.2         5.84488
618.3         5.81823
618.4         5.84623
618.5         5.88601
618.6         5.92308
618.7         5.94816
618.8         5.91714
618.9         5.82558
619           5.80339
619.1         5.85374
619.2          5.9353
619.3         6.04918
619.4         6.08719
619.5         6.10173
619.6         6.03242
619.7         5.89214
619.8         5.89742
619.9          5.9724
620           6.03986
620.1         6.07619
620.2         6.04346
620.3         5.98741
620.4         5.94938
620.5         5.93368
620.6         5.94549
620.7         5.99433
620.8         6.06288
620.9         6.07545
621            5.9963
621.1         5.92875
621.2         6.00078
621.3         6.18523
621.4         6.25913
621.5         6.20659
621.6         6.12039
621.7          6.0047
621.8         5.97862
621.9         5.98987
622           5.98748
622.1         5.96512
622.2         5.95875
622.3         5.99581
622.4         5.99657
622.5         5.93999
622.6          5.8845
622.7         5.84998
622.8         5.84613
622.9         5.86861
623           5.85172
623.1         5.83757
623.2          5.7816
623.3         5.74158
623.4         5.74447
623.5         5.79473
623.6         5.82905
623.7         5.78021
623.8         5.72988
623.9         5.71481
624           5.71939
624.1         5.75005
624.2         5.76339
624.3         5.78104
624.4         5.83626
624.5         5.87166
624.6         5.83148
624.7         5.80312
624.8         5.77472
624.9         5.79284
625            5.8127
625.1         5.86347
625.2         5.90865
625.3         5.91779
625.4         5.88783
625.5         5.81782
625.6         5.82582
625.7         5.88155
625.8         5.90824
625.9         5.86963
626           5.80781
626.1         5.78099
626.2         5.79091
626.3         5.86019
626.4         5.92383
626.5         5.95009
626.6         5.91836
626.7         5.91286
626.8         5.87598
626.9         5.86785
627           5.82625
627.1         5.80325
627.2         5.77007
627.3         5.70446
627.4         5.67343
627.5         5.64984
627.6         5.63411
627.7         5.60057
627.8         5.59864
627.9         5.64892
628           5.70754
628.1         5.73714
628.2         5.72104
628.3         5.71394
628.4         5.69139
628.5         5.67583
628.6         5.72233
628.7         5.77692
628.8         5.82438
628.9         5.86318
629           5.87667
629.1         5.89251
629.2         5.83155
629.3         5.80482
629.4          5.8182
629.5         5.85773
629.6         5.90421
629.7         5.92273
629.8         5.92839
629.9          5.9709
630           6.00934
630.1         6.01216
630.2         5.99084
630.3         6.02544
630.4         6.05987
630.5         6.04808
630.6         6.03733
630.7         6.06066
630.8         6.09863
630.9         6.11367
631           6.17298
631.1          6.2123
631.2          6.2098
631.3          6.1719
631.4         6.12886
631.5         6.13862
631.6         6.14985
631.7         6.17077
631.8         6.19409
631.9          6.1862
632           6.13147
632.1         6.08323
632.2         6.07307
632.3         6.08679
632.4         6.08575
632.5         6.05978
632.6         6.06457
632.7         6.01983
632.8         5.95686
632.9         5.94384
633           5.92703
633.1         5.91699
633.2         5.91525
633.3          5.8788
633.4         5.80124
633.5         5.71866
633.6         5.67102
633.7         5.65668
633.8         5.71203
633.9         5.76792
634           5.77421
634.1         5.79649
634.2         5.83481
634.3         5.85276
634.4         5.81447
634.5         5.77914
634.6         5.77077
634.7         5.76581
634.8         5.74372
634.9         5.70345
635           5.72684
635.1         5.76092
635.2         5.77803
635.3         5.76431
635.4         5.73477
635.5         5.75472
635.6         5.77508
635.7         5.79708
635.8         5.80953
635.9         5.82269
636           5.81875
636.1         5.77567
636.2         5.76053
636.3         5.75585
636.4         5.78059
636.5         5.84782
636.6         5.85396
636.7         5.85948
636.8         5.89943
636.9         5.92319
637           5.92995
637.1         5.93132
637.2         5.98904
637.3         6.05178
637.4         6.10318
637.5         6.13542
637.6         6.13937
637.7         6.14422
637.8         6.17746
637.9         6.17883
638           6.15199
638.1         6.09663
638.2          6.0721
638.3         6.08167
638.4         6.09339
638.5         6.17594
638.6         6.25038
638.7          6.3176
638.8         6.30705
638.9         6.27237
639           6.23658
639.1         6.22405
639.2         6.25815
639.3         6.28868
639.4         6.29833
639.5          6.3214
639.6         6.36694
639.7         6.37488
639.8         6.36355
639.9         6.36083
640           6.37057
640.1         6.32784
640.2         6.30068
640.3         6.25577
640.4         6.19675
640.5         6.19364
640.6         6.28933
640.7         6.42665
640.8         6.48307
640.9         6.50184
641           6.47747
641.1         6.49608
641.2         6.50745
641.3         6.52411
641.4         6.55157
641.5         6.58591
641.6         6.61456
641.7         6.65667
641.8         6.70586
641.9         6.73313
642           6.76603
642.1         6.76128
642.2          6.7237
642.3         6.70208
642.4         6.71208
642.5         6.70712
642.6         6.75218
642.7         6.80734
642.8         6.79947
642.9         6.80266
643           6.81685
643.1         6.80667
643.2         6.81021
643.3          6.8185
643.4         6.80222
643.5         6.72163
643.6         6.65366
643.7         6.62035
643.8         6.60169
643.9          6.6263
644           6.69078
644.1         6.73119
644.2         6.66591
644.3         6.59405
644.4          6.5524
644.5         6.59871
644.6         6.57384
644.7         6.43339
644.8         6.36283
644.9         6.34834
645           6.35626
645.1         6.31779
645.2          6.2529
645.3         6.15405
645.4         6.07598
645.5         6.05967
645.6         6.09924
645.7           6.143
645.8         6.21596
645.9         6.31845
646           6.37542
646.1         6.33138
646.2         6.31065
646.3         6.30922
646.4         6.34117
646.5         6.45217
646.6         6.55293
646.7         6.60834
646.8           6.617
646.9         6.66122
647           6.68141
647.1         6.60665
647.2         6.50039
647.3         6.49822
647.4         6.54875
647.5         6.64036
647.6          6.6751
647.7         6.63477
647.8         6.59374
647.9          6.5548
648           6.57708
648.1         6.65788
648.2         6.60639
648.3         6.44137
648.4         6.34895
648.5         6.27848
648.6         6.29349
648.7         6.38116
648.8          6.4062
648.9         6.41381
649           6.47418
649.1         6.55938
649.2         6.59156
649.3         6.51206
649.4         6.42189
649.5         6.39154
649.6         6.43531
649.7          6.4946
649.8         6.55061
649.9         6.53465
650           6.49515
650.1         6.48652
650.2         6.48805
650.3         6.57807
650.4         6.64949
650.5         6.61774
650.6         6.56916
650.7         6.59016
650.8         6.64824
650.9         6.68871
651           6.68987
651.1         6.75439
651.2         6.80124
651.3         6.85142
651.4         6.83081
651.5         6.83262
651.6         6.87975
651.7          6.9364
651.8           6.927
651.9         6.85987
652            6.7787
652.1         6.71836
652.2         6.72008
652.3         6.74023
652.4         6.78826
652.5         6.80835
652.6         6.81504
652.7         6.78413
652.8         6.71411
652.9         6.65508
653           6.63359
653.1         6.65445
653.2         6.69658
653.3         6.72053
653.4         6.75773
653.5         6.75405
653.6         6.71676
653.7         6.69848
653.8         6.73379
653.9         6.79884
654            6.8432
654.1         6.83776
654.2         6.83659
654.3         6.82755
654.4         6.79715
654.5         6.73545
654.6         6.71615
654.7         6.74693
654.8         6.79981
654.9          6.8609
655           6.85106
655.1         6.87135
655.2         6.89832
655.3         6.92843
655.4         6.94246
655.5         6.92262
655.6         6.87544
655.7         6.76542
655.8         6.73224
655.9         6.72536
656           6.77509
656.1         6.87765
656.2         6.91245
656.3         6.89125
656.4         6.88397
656.5         6.90097
656.6         6.92551
656.7         7.00588
656.8         7.08292
656.9         7.03691
657           6.97729
657.1         7.00552
657.2         7.01878
657.3         6.98275
657.4         6.98682
657.5         6.99102
657.6         7.02667
657.7         7.07469
657.8         7.06031
657.9         7.03682
658           7.01106
658.1         7.05458
658.2         7.10711
658.3         7.14474
658.4         7.14879
658.5         7.15298
658.6         7.16501
658.7         7.16195
658.8         7.13088
658.9         7.10906
659           7.10152
659.1         7.08141
659.2          7.0644
659.3         7.00033
659.4         6.94483
659.5         6.88983
659.6         6.90581
659.7         6.96888
659.8         6.95628
659.9         6.85308
660           6.73491
660.1         6.71729
660.2         6.74872
660.3         6.83408
660.4         6.89852
660.5         6.94754
660.6          6.9183
660.7         6.94549
660.8         6.94624
660.9         6.97288
661            7.0265
661.1         7.01815
661.2         6.98181
661.3         6.88749
661.4         6.79426
661.5         6.75072
661.6         6.77257
661.7          6.8629
661.8         6.98339
661.9         7.09361
662           7.11115
662.1         7.09997
662.2          7.0324
662.3         7.00894
662.4         7.01391
662.5         7.05551
662.6         7.07483
662.7         7.11305
662.8         7.10792
662.9         7.02084
663           6.96562
663.1         6.94732
663.2         7.01001
663.3          7.1245
663.4         7.20554
663.5         7.23432
663.6          7.1906
663.7         7.12824
663.8         7.09026
663.9         7.09186
664           7.11569
664.1         7.15059
664.2          7.1873
664.3         7.19811
664.4         7.22981
664.5         7.30059
664.6         7.36936
664.7         7.39024
664.8         7.42905
664.9         7.40478
665              7.37
665.1         7.36351
665.2         7.35421
665.3         7.38916
665.4         7.41782
665.5         7.36805
665.6         7.33807
665.7         7.37034
665.8         7.38773
665.9         7.44436
666           7.49925
666.1         7.54321
666.2         7.56018
666.3         7.63803
666.4         7.62443
666.5         7.64125
666.6         7.64077
666.7         7.56382
666.8         7.49312
666.9         7.49489
667           7.49698
667.1         7.51629
667.2         7.52448
667.3          7.6219
667.4         7.63802
667.5         7.51111
667.6         7.41054
667.7          7.3131
667.8         7.25558
667.9         7.22532
668           7.21553
668.1         7.37279
668.2         7.37443
668.3         7.20282
668.4         7.14208
668.5          7.0302
668.6         6.97245
668.7         6.99982
668.8         6.98508
668.9         6.92887
669            6.8481
669.1         6.77547
669.2         6.76819
669.3         6.84369
669.4          6.8995
669.5         6.90664
669.6          6.9099
669.7         6.86644
669.8          6.8116
669.9         6.68883
670           6.64095
670.1         6.60224
670.2         6.55581
670.3         6.49608
670.4         6.47457
670.5         6.47773
670.6         6.48771
670.7         6.53634
670.8         6.55822
670.9         6.55351
671           6.49257
671.1         6.42256
671.2         6.34546
671.3         6.32877
671.4         6.34765
671.5         6.41843
671.6         6.44748
671.7         6.40524
671.8         6.38139
671.9         6.36821
672           6.44024
672.1         6.49847
672.2         6.54718
672.3         6.59102
672.4          6.6705
672.5         6.67357
672.6         6.64595
672.7         6.60763
672.8         6.60887
672.9         6.67165
673           6.76148
673.1         6.86697
673.2         6.84092
673.3         6.77247
673.4         6.75153
673.5         6.75836
673.6         6.80184
673.7         6.87597
673.8         6.94015
673.9          6.9031
674           6.87776
674.1         6.88201
674.2          6.8624
674.3         6.86997
674.4         6.92291
674.5         6.94396
674.6         7.01843
674.7         7.03894
674.8         7.02422
674.9         6.90637
675           6.84351
675.1         6.93689
675.2         7.05064
675.3         7.10524
675.4         7.11767
675.5         7.12538
675.6         7.19621
675.7         7.26425
675.8          7.2688
675.9         7.24394
676           7.28599
676.1         7.30344
676.2         7.32177
676.3         7.39755
676.4         7.45645
676.5           7.445
676.6         7.37825
676.7         7.29658
676.8         7.32594
676.9         7.42313
677           7.47583
677.1         7.43161
677.2         7.38374
677.3          7.3287
677.4          7.2968
677.5         7.31182
677.6         7.27916
677.7         7.24831
677.8         7.21707
677.9         7.18484
678           7.11192
678.1          7.0243
678.2         6.94941
678.3         6.92941
678.4         6.88737
678.5         6.83179
678.6         6.80008
678.7         6.79298
678.8          6.8254
678.9         6.83021
679           6.83799
679.1         6.87106
679.2         6.93329
679.3         6.97369
679.4         7.03288
679.5         7.06913
679.6         7.04198
679.7         7.02164
679.8          7.0226
679.9         7.01235
680           6.98532
680.1         6.96175
680.2         6.93453
680.3         6.94012
680.4         6.99981
680.5         7.08583
680.6         7.13197
680.7         7.15987
680.8         7.18651
680.9          7.1617
681           7.15504
681.1         7.19148
681.2         7.21263
681.3          7.1687
681.4         7.09609
681.5         7.02353
681.6         6.95957
681.7         6.92781
681.8         6.93638
681.9         6.98384
682           7.02521
682.1         7.05044
682.2          6.9925
682.3         6.96722
682.4         6.95197
682.5         6.94054
682.6         6.92574
682.7         6.90291
682.8         6.92115
682.9         6.94727
683           7.00521
683.1         7.05603
683.2         7.02366
683.3         6.93915
683.4          6.8897
683.5          6.8989
683.6         6.95262
683.7          6.9389
683.8         6.92185
683.9         6.88729
684           6.90359
684.1         6.92944
684.2         6.98538
684.3         7.10184
684.4         7.10408
684.5         7.10108
684.6         7.06937
684.7         6.93767
684.8         6.82048
684.9         6.72994
685           6.74709
685.1         6.81656
685.2         6.83772
685.3         6.83148
685.4         6.78002
685.5         6.72382
685.6          6.7076
685.7         6.74872
685.8          6.7268
685.9         6.67904
686           6.69188
686.1         6.75274
686.2         6.81075
686.3         6.83161
686.4         6.82412
686.5         6.72954
686.6         6.67315
686.7         6.70647
686.8         6.76225
686.9         6.87298
687           6.90545
687.1         6.86896
687.2         6.86957
687.3         6.88264
687.4          6.9011
687.5         6.91027
687.6         6.87521
687.7         6.85432
687.8          6.8571
687.9         6.85946
688           6.86704
688.1          6.9288
688.2         7.00871
688.3         7.07012
688.4         7.13659
688.5         7.16382
688.6         7.11635
688.7         7.06488
688.8         7.05057
688.9         7.07012
689           7.11944
689.1         7.13616
689.2         7.16455
689.3         7.08201
689.4         6.98498
689.5          6.9219
689.6         6.95104
689.7         7.03283
689.8         7.14779
689.9          7.2371
690           7.27234
690.1         7.22637
690.2         7.21997
690.3         7.33417
690.4         7.52697
690.5         7.69593
690.6          7.7781
690.7         7.76889
690.8         7.73366
690.9         7.71413
691           7.76191
691.1         7.78031
691.2         7.76199
691.3         7.82918
691.4         7.88149
691.5         7.90459
691.6         7.86762
691.7         7.82143
691.8         7.78538
691.9         7.79723
692           7.82552
692.1         7.73129
692.2         7.60436
692.3         7.57653
692.4         7.60647
692.5         7.76638
692.6         7.83822
692.7         7.83985
692.8         7.76203
692.9         7.68389
693            7.6101
693.1         7.54278
693.2         7.53701
693.3         7.58626
693.4         7.69649
693.5         7.73238
693.6         7.64266
693.7         7.51031
693.8         7.47651
693.9         7.46891
694           7.48426
694.1          7.5522
694.2         7.52196
694.3         7.45932
694.4          7.3445
694.5         7.25682
694.6         7.25581
694.7         7.33355
694.8         7.40817
694.9          7.4559
695           7.45775
695.1           7.401
695.2         7.39264
695.3         7.47071
695.4         7.55639
695.5         7.61322
695.6         7.61663
695.7         7.61689
695.8         7.62963
695.9         7.67692
696           7.73589
696.1         7.79156
696.2         7.79292
696.3         7.80519
696.4         7.81801
696.5         7.83386
696.6         7.83239
696.7         7.86574
696.8         7.91794
696.9         8.04037
697           8.08978
697.1         8.04151
697.2         7.96649
697.3         7.89206
697.4         7.90258
697.5         7.89175
697.6         7.84854
697.7         7.79189
697.8         7.86866
697.9         8.11899
698           8.16225
698.1          8.0753
698.2         7.97853
698.3         7.92469
698.4          7.9144
698.5         7.96675
698.6         7.96477
698.7         7.93399
698.8          7.8752
698.9         7.73618
699           7.69677
699.1         7.70242
699.2         7.69812
699.3         7.65438
699.4         7.54076
699.5         7.48976
699.6         7.47046
699.7         7.43127
699.8         7.43976
699.9         7.51358
700           7.49234
700.1         7.43736
700.2         7.43002
700.3         7.49565
700.4         7.57185
700.5         7.61278
700.6         7.62719
700.7         7.66903
700.8         7.69385
700.9         7.63631
701           7.57273
701.1         7.60608
701.2         7.71699
701.3         7.74786
701.4         7.62932
701.5         7.57804
701.6         7.59181
701.7         7.62816
701.8         7.61881
701.9         7.57837
702           7.50864
702.1          7.4181
702.2         7.42929
702.3         7.53172
702.4         7.61734
702.5         7.70226
702.6         7.71929
702.7         7.68829
702.8         7.72244
702.9          7.8156
703           7.85425
703.1         7.76565
703.2         7.67351
703.3         7.59168
703.4         7.59622
703.5         7.71371
703.6          7.8314
703.7         7.89914
703.8         7.92763
703.9         8.00005
704           8.01869
704.1         7.91672
704.2         7.82086
704.3         7.83994
704.4         7.89801
704.5         7.95457
704.6         7.97714
704.7         7.94297
704.8          7.9135
704.9         7.94567
705            7.9372
705.1         7.94234
705.2         7.98467
705.3         8.00387
705.4         8.05725
705.5         8.20815
705.6         8.28931
705.7          8.1879
705.8         8.00221
705.9         7.81622
706           7.74388
706.1          7.7121
706.2          7.7047
706.3         7.66046
706.4         7.62064
706.5         7.58655
706.6         7.58218
706.7         7.64452
706.8         7.59398
706.9         7.54941
707           7.54232
707.1         7.54525
707.2         7.49811
707.3         7.40725
707.4         7.40001
707.5         7.44444
707.6         7.48099
707.7         7.50918
707.8          7.5503
707.9         7.61412
708           7.62987
708.1         7.62608
708.2         7.72585
708.3         7.90118
708.4         8.02882
708.5         8.07288
708.6         8.03079
708.7         8.00369
708.8         8.03328
708.9         8.04439
709           8.07411
709.1            8.07
709.2         8.09478
709.3         8.12235
709.4         8.09131
709.5         8.01131
709.6         7.98879
709.7         7.98454
709.8         7.96967
709.9          7.9724
710           8.02937
710.1          8.0402
710.2          8.0181
710.3         7.97864
710.4         7.93787
710.5         7.90767
710.6         7.87893
710.7         7.86942
710.8         7.83963
710.9         7.84971
711           7.87552
711.1         7.91977
711.2         7.93879
711.3         7.94071
711.4          7.9851
711.5          8.0366
711.6          8.0636
711.7         8.07855
711.8         8.10892
711.9         8.16615
712            8.2047
712.1         8.21722
712.2         8.26656
712.3         8.31702
712.4         8.38691
712.5         8.43102
712.6         8.44603
712.7         8.44643
712.8          8.4623
712.9         8.44904
713             8.434
713.1         8.47259
713.2         8.58218
713.3         8.61842
713.4         8.70086
713.5         8.76613
713.6         8.76028
713.7         8.68578
713.8          8.7004
713.9         8.67298
714           8.74547
714.1         8.81764
714.2         8.88287
714.3         8.86211
714.4          8.7862
714.5         8.78231
714.6         8.77686
714.7          8.7708
714.8         8.78771
714.9          8.7889
715           8.76624
715.1         8.71579
715.2         8.62068
715.3         8.60527
715.4         8.67881
715.5         8.78924
715.6           8.895
715.7         8.89934
715.8         8.85526
715.9         8.84728
716            8.8305
716.1         8.83141
716.2          8.8965
716.3         8.99117
716.4         9.04068
716.5         9.04518
716.6         8.97186
716.7         8.97333
716.8         9.00897
716.9         9.01331
717           8.98129
717.1         9.00699
717.2         8.99357
717.3         8.88754
717.4         8.73836
717.5         8.59479
717.6         8.58266
717.7          8.6078
717.8         8.64271
717.9         8.62832
718            8.5559
718.1         8.44501
718.2         8.43804
718.3         8.52552
718.4          8.6394
718.5         8.69701
718.6         8.65547
718.7         8.60759
718.8         8.57725
718.9         8.50257
719           8.50675
719.1         8.57004
719.2         8.57939
719.3         8.57366
719.4         8.57054
719.5         8.57907
719.6         8.59972
719.7         8.53718
719.8         8.45095
719.9         8.40254
720           8.44203
720.1         8.48549
720.2         8.51918
720.3         8.55339
720.4         8.53378
720.5         8.50984
720.6         8.52322
720.7         8.59338
720.8         8.64674
720.9         8.68445
721           8.67726
721.1         8.67044
721.2         8.65829
721.3         8.59989
721.4         8.58347
721.5          8.5812
721.6         8.54833
721.7         8.57035
721.8         8.60666
721.9         8.62704
722           8.65816
722.1         8.60902
722.2         8.60438
722.3         8.70242
722.4         8.73586
722.5          8.7399
722.6          8.7086
722.7         8.67113
722.8         8.68136
722.9         8.75707
723           8.80762
723.1         8.82102
723.2          8.8292
723.3         8.83576
723.4         8.87648
723.5         8.94662
723.6         8.93595
723.7         8.94531
723.8         9.01435
723.9         9.08198
724           9.10045
724.1         9.01697
724.2         8.97824
724.3         8.97548
724.4         9.03696
724.5         9.09393
724.6         9.15048
724.7          9.1865
724.8         9.16277
724.9         9.09088
725           8.99816
725.1         8.88654
725.2         8.78417
725.3         8.74979
725.4          8.7264
725.5         8.70172
725.6         8.71694
725.7         8.74317
725.8          8.7327
725.9          8.7547
726           8.78818
726.1         8.75696
726.2         8.67752
726.3         8.62899
726.4         8.54114
726.5         8.45232
726.6         8.39488
726.7         8.43218
726.8         8.50076
726.9         8.54982
727           8.56731
727.1         8.55136
727.2         8.50552
727.3         8.43979
727.4         8.45983
727.5         8.53562
727.6         8.55928
727.7          8.5454
727.8         8.51434
727.9         8.49045
728           8.47086
728.1         8.46029
728.2         8.51616
728.3         8.60461
728.4         8.65884
728.5         8.63052
728.6         8.63463
728.7         8.62259
728.8         8.62258
728.9         8.63977
729           8.61872
729.1         8.64469
729.2         8.64418
729.3         8.57997
729.4         8.56185
729.5         8.59825
729.6         8.66162
729.7         8.73574
729.8         8.76555
729.9         8.78451
730           8.80794
730.1         8.79801
730.2         8.77479
730.3         8.80186
730.4         8.88472
730.5         8.94317
730.6         8.90654
730.7         8.87297
730.8         8.83761
730.9         8.81646
731           8.84072
731.1         8.92618
731.2         8.96328
731.3         8.90902
731.4         8.85263
731.5         8.84424
731.6         8.85538
731.7         8.85146
731.8         8.79588
731.9         8.78098
732           8.79934
732.1         8.86605
732.2          8.9132
732.3         8.90908
732.4         8.86266
732.5         8.86055
732.6         8.85475
732.7         8.84011
732.8         8.78151
732.9         8.73216
733           8.76547
733.1          8.8176
733.2         8.82903
733.3         8.81989
733.4         8.81464
733.5         8.84757
733.6         8.87501
733.7         8.89412
733.8         8.90802
733.9         8.91361
734           8.98842
734.1         9.07836
734.2         9.05653
734.3          8.9649
734.4         8.94337
734.5         9.04597
734.6         9.12937
734.7         9.17599
734.8         9.22788
734.9         9.21151
735           9.17619
735.1         9.15501
735.2         9.11646
735.3         9.14977
735.4         9.21948
735.5          9.2482
735.6         9.21644
735.7         9.11171
735.8         9.01348
735.9         8.94521
736           8.98768
736.1         9.05241
736.2         9.07198
736.3         9.00236
736.4         8.95656
736.5         8.86073
736.6         8.83083
736.7         8.80414
736.8         8.81944
736.9         8.86067
737           8.89066
737.1         8.95624
737.2         9.01393
737.3         9.07043
737.4         9.03334
737.5         9.00276
737.6         9.00169
737.7         9.00704
737.8         8.98458
737.9         8.98217
738            9.0629
738.1         9.11471
738.2         9.13955
738.3         9.15386
738.4          9.1366
738.5         9.10411
738.6         9.09632
738.7         9.13318
738.8         9.20564
738.9         9.26564
739           9.25004
739.1         9.18289
739.2         9.13751
739.3         9.16652
739.4         9.22008
739.5         9.19292
739.6         9.15206
739.7         9.12539
739.8          9.1142
739.9         9.12131
740           9.15927
740.1          9.1392
740.2         9.06952
740.3         9.02729
740.4         9.06606
740.5          9.1246
740.6         9.15892
740.7         9.13913
740.8          9.0866
740.9         9.06519
741            9.0655
741.1         9.03752
741.2         9.03099
741.3         8.99214
741.4         9.01605
741.5         9.08955
741.6         9.10725
741.7         9.09721
741.8          8.9778
741.9         8.85935
742           8.84306
742.1         8.86331
742.2          8.8576
742.3         8.84302
742.4         8.82381
742.5         8.82348
742.6         8.79435
742.7         8.73257
742.8         8.72577
742.9         8.71601
743           8.70991
743.1         8.72944
743.2         8.71612
743.3         8.66735
743.4         8.60002
743.5         8.61716
743.6         8.61896
743.7         8.54056
743.8         8.51192
743.9         8.47885
744           8.46218
744.1         8.42762
744.2         8.43069
744.3         8.44608
744.4         8.45597
744.5         8.46011
744.6         8.42355
744.7         8.42501
744.8         8.44978
744.9         8.47268
745            8.5143
745.1         8.56801
745.2         8.53598
745.3         8.50346
745.4         8.48219
745.5         8.41911
745.6           8.404
745.7          8.3987
745.8         8.41777
745.9         8.50173
746           8.56524
746.1         8.56304
746.2         8.53357
746.3         8.48099
746.4         8.49069
746.5         8.45016
746.6         8.42719
746.7         8.44235
746.8         8.49248
746.9         8.53292
747           8.50131
747.1         8.44928
747.2         8.46882
747.3          8.5733
747.4         8.64941
747.5         8.68236
747.6         8.64143
747.7         8.53647
747.8         8.43837
747.9         8.41918
748           8.48803
748.1          8.5342
748.2         8.51646
748.3         8.55876
748.4         8.57615
748.5         8.61135
748.6         8.62625
748.7         8.62631
748.8          8.5796
748.9         8.50001
749           8.49284
749.1         8.52979
749.2         8.55306
749.3         8.58144
749.4         8.58405
749.5         8.53621
749.6         8.46975
749.7         8.42733
749.8         8.42269
749.9          8.4479
750            8.4433
750.1         8.41837
750.2         8.43842
750.3         8.48196
750.4         8.50262
750.5         8.50204
750.6         8.51322
750.7         8.50285
750.8          8.4829
750.9         8.46467
751           8.43347
751.1         8.33133
751.2         8.29946
751.3          8.3543
751.4         8.39663
751.5         8.37252
751.6         8.35189
751.7         8.32294
751.8         8.30439
751.9         8.32164
752           8.33256
752.1         8.37602
752.2         8.43283
752.3         8.47473
752.4         8.43779
752.5         8.34117
752.6         8.30564
752.7         8.26333
752.8         8.24179
752.9         8.24427
753           8.27519
753.1         8.30196
753.2         8.31701
753.3         8.37421
753.4         8.45442
753.5         8.44624
753.6         8.42161
753.7         8.47161
753.8         8.54703
753.9          8.5695
754           8.53626
754.1         8.50873
754.2         8.50462
754.3         8.48574
754.4         8.49227
754.5         8.54784
754.6         8.58618
754.7         8.60256
754.8         8.62317
754.9         8.69683
755           8.75476
755.1         8.68277
755.2         8.60755
755.3         8.55673
755.4          8.5528
755.5         8.54319
755.6         8.53873
755.7         8.52853
755.8         8.52275
755.9         8.44216
756           8.37416
756.1         8.38932
756.2         8.40771
756.3         8.35094
756.4         8.29657
756.5         8.25829
756.6         8.27812
756.7         8.31623
756.8         8.34519
756.9         8.34162
757           8.33252
757.1         8.33527
757.2         8.34636
757.3         8.35933
757.4         8.36213
757.5         8.39138
757.6         8.41474
757.7         8.42621
757.8         8.40936
757.9         8.40074
758           8.44333
758.1         8.46791
758.2         8.48011
758.3         8.47661
758.4         8.48835
758.5         8.56744
758.6         8.62165
758.7         8.65997
758.8         8.70345
758.9          8.7215
759           8.64543
759.1         8.55695
759.2         8.53493
759.3         8.59184
759.4         8.66478
759.5         8.67818
759.6         8.67679
759.7         8.75358
759.8         8.77459
759.9         8.75886
760            8.7774
760.1         8.83498
760.2         8.86765
760.3         8.93012
760.4         8.96909
760.5         8.99275
760.6         8.96728
760.7         8.94261
760.8          9.0069
760.9         9.04167
761           9.03581
761.1         8.98987
761.2         9.01797
761.3         9.06983
761.4         9.14497
761.5         9.20512
761.6         9.18315
761.7         9.12286
761.8         9.11567
761.9         9.12387
762           9.20112
762.1         9.31602
762.2         9.36271
762.3         9.36281
762.4         9.35639
762.5         9.34848
762.6         9.38069
762.7          9.3343
762.8         9.28047
762.9          9.2655
763           9.26536
763.1          9.2043
763.2         9.19683
763.3          9.2913
763.4         9.34319
763.5         9.43524
763.6          9.4438
763.7         9.41741
763.8         9.39931
763.9         9.41746
764            9.4362
764.1         9.43343
764.2         9.46203
764.3         9.48294
764.4         9.45634
764.5         9.41533
764.6         9.42364
764.7         9.45461
764.8         9.45944
764.9         9.44482
765           9.36818
765.1          9.2876
765.2          9.2474
765.3         9.21977
765.4         9.19576
765.5         9.19615
765.6         9.22477
765.7         9.20754
765.8         9.17799
765.9         9.11424
766           9.09177
766.1         9.11864
766.2         9.12804
766.3         9.12483
766.4         9.11804
766.5         9.03677
766.6         8.96803
766.7         8.92402
766.8         8.93758
766.9         8.91715
767           8.88086
767.1         8.88992
767.2         8.86499
767.3         8.85871
767.4         8.87811
767.5         8.92443
767.6           8.935
767.7         8.92635
767.8         8.92519
767.9         9.00188
768            9.0112
768.1         8.98792
768.2         8.95459
768.3         8.94715
768.4         8.93411
768.5         8.92186
768.6         8.91125
768.7         8.89076
768.8         8.84127
768.9         8.73645
769           8.75225
769.1         8.89981
769.2          9.0385
769.3         9.10818
769.4          9.1407
769.5         9.16933
769.6         9.16053
769.7         9.19129
769.8         9.23107
769.9         9.22384
770           9.23658
770.1         9.21436
770.2         9.19148
770.3         9.10216
770.4         8.99796
770.5         8.93715
770.6          8.9726
770.7         9.04312
770.8          9.0779
770.9         9.07875
771            9.0515
771.1         8.96502
771.2         8.87142
771.3         8.79444
771.4          8.8282
771.5         8.97149
771.6         9.03545
771.7         9.00311
771.8         8.95436
771.9         8.90943
772           8.88518
772.1         8.89775
772.2         8.94068
772.3         8.96296
772.4         8.95165
772.5         8.99746
772.6         9.07152
772.7         9.14128
772.8         9.14218
772.9         9.16209
773           9.14823
773.1         9.06867
773.2         9.04996
773.3         9.12836
773.4         9.21619
773.5         9.28578
773.6         9.29864
773.7         9.30273
773.8         9.33353
773.9         9.37288
774           9.37588
774.1         9.32512
774.2         9.24744
774.3         9.24735
774.4         9.19745
774.5         9.10298
774.6         9.07032
774.7         9.03547
774.8         9.03016
774.9         9.05797
775           9.06518
775.1         9.04194
775.2         9.11038
775.3         9.21539
775.4         9.20715
775.5          9.1061
775.6          9.0172
775.7         8.96737
775.8         8.93969
775.9         8.92509
776           8.88789
776.1         8.84815
776.2          8.7828
776.3         8.70457
776.4         8.66297
776.5         8.69824
776.6         8.71997
776.7         8.83009
776.8         8.87331
776.9         8.87134
777           8.82438
777.1         8.75758
777.2         8.75192
777.3         8.81331
777.4         8.85264
777.5         8.79719
777.6         8.78045
777.7         8.83675
777.8         8.88211
777.9         8.86537
778           8.88963
778.1         8.94669
778.2         9.00422
778.3         9.03296
778.4         9.06725
778.5         9.03811
778.6         9.03769
778.7         9.00551
778.8         8.93448
778.9         8.94974
779           9.00887
779.1         9.05108
779.2         9.08602
779.3         9.14511
779.4         9.25253
779.5         9.31276
779.6         9.25713
779.7         9.15881
779.8         9.15708
779.9         9.25768
780           9.35061
780.1         9.42231
780.2         9.50669
780.3         9.58186
780.4         9.64218
780.5          9.7583
780.6         9.77549
780.7         9.77365
780.8         9.83452
780.9         9.89806
781           9.93054
781.1         9.87078
781.2         9.83052
781.3         9.91416
781.4         10.0639
781.5         10.1833
781.6         10.1927
781.7         10.1872
781.8         10.1914
781.9         10.1038
782           9.94835
782.1         9.76087
782.2         9.71536
782.3         9.71606
782.4         9.69558
782.5         9.66364
782.6         9.61421
782.7         9.62325
782.8         9.68893
782.9         9.78219
783           9.85359
783.1         9.82511
783.2         9.83286
783.3         9.91895
783.4         9.94521
783.5         9.93216
783.6         9.91148
783.7         9.88983
783.8         9.85422
783.9         9.86938
784           9.91468
784.1          9.9353
784.2         9.95448
784.3         9.93222
784.4         9.92476
784.5         9.93123
784.6         9.97104
784.7         9.97867
784.8         9.92883
784.9         9.85232
785           9.83593
785.1         9.95536
785.2         10.0493
785.3         10.0941
785.4         10.0572
785.5         9.98123
785.6           9.947
785.7         10.0006
785.8          10.072
785.9         10.0857
786           10.0518
786.1         9.96104
786.2         9.98572
786.3         10.0314
786.4         10.0561
786.5         10.1521
786.6         10.2796
786.7         10.3649
786.8         10.4454
786.9         10.5163
787           10.5007
787.1         10.4564
787.2         10.4713
787.3         10.5358
787.4         10.6138
787.5         10.7411
787.6         10.8415
787.7         10.8624
787.8         10.8535
787.9         10.8153
788           10.8519
788.1         11.0094
788.2          11.192
788.3         11.2996
788.4          11.282
788.5         11.1714
788.6         11.1767
788.7         11.2012
788.8         11.2301
788.9         11.2528
789           11.2302
789.1         11.1795
789.2         11.1346
789.3         11.1593
789.4         11.1253
789.5         11.0998
789.6           11.12
789.7         11.2283
789.8         11.2933
789.9          11.168
790           11.0447
790.1          10.978
790.2         10.9886
790.3         11.0613
790.4          11.102
790.5         11.0864
790.6         11.0459
790.7         10.9988
790.8         10.9156
790.9         10.8072
791           10.8348
791.1         10.9806
791.2         11.0691
791.3         11.0547
791.4         10.9111
791.5         10.7429
791.6         10.6471
791.7         10.6597
791.8         10.7406
791.9          10.825
792           10.8051
792.1         10.7618
792.2         10.7976
792.3         10.8921
792.4         10.8899
792.5         10.8906
792.6         10.9383
792.7         11.0103
792.8         11.1584
792.9          11.278
793           11.2459
793.1         11.1825
793.2         11.1504
793.3         11.1255
793.4         11.0453
793.5         10.9729
793.6         10.9836
793.7         11.0124
793.8          11.016
793.9         10.9233
794             10.79
794.1          10.744
794.2         10.7531
794.3         10.8119
794.4         10.8262
794.5         10.7611
794.6         10.6683
794.7         10.6316
794.8         10.6163
794.9         10.5815
795           10.5593
795.1         10.5606
795.2         10.5766
795.3          10.553
795.4         10.4681
795.5         10.3678
795.6         10.3015
795.7         10.1947
795.8         10.1588
795.9         10.1273
796           10.0941
796.1         10.0579
796.2         10.0616
796.3         10.0631
796.4          10.058
796.5         10.0712
796.6         10.1029
796.7         10.1418
796.8         10.1805
796.9         10.2157
797           10.1974
797.1         10.2269
797.2         10.1939
797.3          10.093
797.4         10.1054
797.5         10.2094
797.6         10.3068
797.7         10.2862
797.8         10.2834
797.9         10.2257
798           10.2668
798.1         10.3417
798.2         10.4248
798.3         10.5001
798.4         10.5289
798.5         10.6231
798.6         10.6132
798.7         10.5117
798.8         10.4335
798.9         10.3515
799           10.3601
799.1         10.4543
799.2         10.4204
799.3         10.3076
799.4         10.2058
799.5           10.16
799.6         10.0919
799.7         10.0484
799.8         10.0545
799.9           10.04
800           9.99115
800.1         9.94616
800.2         9.89146
800.3         9.88688
800.4         9.84508
800.5         9.86073
800.6         9.95667
800.7         10.1079
800.8         10.1889
800.9           10.22
801             10.18
801.1         10.1635
801.2         10.2327
801.3         10.2316
801.4         10.2739
801.5         10.3072
801.6         10.3927
801.7         10.4971
801.8         10.5659
801.9         10.5402
802             10.49
802.1         10.3917
802.2         10.3687
802.3         10.3965
802.4         10.4195
802.5         10.4839
802.6         10.5364
802.7         10.5572
802.8         10.5323
802.9         10.4664
803           10.3711
803.1         10.2243
803.2         10.2076
803.3         10.1923
803.4          10.165
803.5          10.127
803.6         10.1458
803.7         10.1984
803.8         10.1749
803.9         10.1048
804           10.0564
804.1         10.1066
804.2         10.1542
804.3          10.205
804.4         10.1831
804.5         10.1129
804.6         10.0075
804.7         9.92632
804.8          9.9217
804.9         10.0167
805           10.1019
805.1         10.1513
805.2         10.0889
805.3          10.004
805.4         9.86588
805.5         9.72527
805.6         9.73184
805.7         9.71957
805.8         9.66574
805.9         9.65345
806           9.62716
806.1         9.64723
806.2         9.69923
806.3         9.73453
806.4         9.72899
806.5         9.70066
806.6         9.65104
806.7         9.60745
806.8         9.59608
806.9          9.5552
807           9.54746
807.1         9.50703
807.2         9.45649
807.3         9.44826
807.4         9.49671
807.5         9.54841
807.6         9.61543
807.7         9.59713
807.8         9.55987
807.9         9.51736
808           9.48335
808.1         9.46989
808.2         9.45196
808.3         9.51585
808.4         9.56974
808.5         9.61409
808.6         9.67041
808.7         9.67309
808.8         9.65932
808.9         9.65676
809           9.71543
809.1         9.79752
809.2         9.78908
809.3         9.76828
809.4         9.80535
809.5          9.8662
809.6         9.93138
809.7         10.0605
809.8           10.08
809.9         10.0303
810           9.99342
810.1         10.0335
810.2         10.1374
810.3         10.2166
810.4         10.2866
810.5         10.3019
810.6         10.3236
810.7         10.3795
810.8         10.5042
810.9         10.5978
811           10.6989
811.1         10.7569
811.2         10.7588
811.3           10.73
811.4            10.7
811.5         10.6953
811.6         10.7254
811.7         10.7715
811.8         10.8613
811.9         10.8687
812           10.7653
812.1         10.8032
812.2         10.7882
812.3         10.7703
812.4         10.7833
812.5         10.7193
812.6         10.6268
812.7         10.5791
812.8         10.5729
812.9         10.5823
813           10.6446
813.1         10.7084
813.2         10.6809
813.3         10.6339
813.4         10.4847
813.5         10.3608
813.6         10.2906
813.7         10.2452
813.8         10.1916
813.9         10.1539
814           10.0949
814.1         10.0198
814.2         9.95865
814.3         10.0303
814.4         10.1106
814.5         10.1571
814.6         10.1085
814.7         10.0373
814.8         10.0033
814.9          10.019
815           10.0333
815.1          10.066
815.2         10.0968
815.3         10.1285
815.4         10.1442
815.5         10.1219
815.6         10.0621
815.7         9.99131
815.8         9.99676
815.9         10.0901
816           10.1387
816.1         10.1006
816.2         10.1468
816.3         10.2143
816.4         10.2401
816.5         10.1733
816.6         10.0452
816.7         9.97786
816.8         9.95447
816.9          9.9685
817           9.91181
817.1         9.78433
817.2         9.68945
817.3         9.69907
817.4          9.7247
817.5         9.73807
817.6         9.70931
817.7         9.55539
817.8         9.46031
817.9          9.4876
818           9.52733
818.1         9.52068
818.2         9.51914
818.3             9.6
818.4         9.62604
818.5         9.51811
818.6         9.47906
818.7         9.47052
818.8         9.47754
818.9         9.46394
819           9.41701
819.1         9.38797
819.2         9.39696
819.3         9.45333
819.4         9.50818
819.5         9.57581
819.6         9.59372
819.7         9.57264
819.8         9.57153
819.9         9.57347
820           9.60411
820.1         9.61238
820.2         9.63784
820.3         9.66316
820.4         9.67211
820.5         9.65707
820.6         9.65993
820.7          9.7222
820.8         9.77594
820.9         9.77336
821           9.78105
821.1           9.776
821.2         9.75374
821.3         9.70519
821.4         9.69872
821.5         9.73814
821.6         9.75183
821.7         9.80445
821.8         9.83889
821.9         9.80623
822           9.75652
822.1         9.69297
822.2         9.63117
822.3         9.59614
822.4         9.60326
822.5         9.61887
822.6         9.59506
822.7         9.53666
822.8         9.47802
822.9         9.40915
823            9.3623
823.1          9.3641
823.2         9.42212
823.3         9.48113
823.4         9.45715
823.5         9.35631
823.6         9.24261
823.7         9.11517
823.8          9.1242
823.9         9.20243
824           9.23558
824.1         9.26161
824.2         9.28755
824.3         9.30623
824.4         9.32383
824.5         9.31469
824.6         9.33342
824.7         9.36953
824.8         9.36558
824.9         9.33493
825           9.36709
825.1         9.33426
825.2         9.32449
825.3         9.30971
825.4         9.25858
825.5          9.2806
825.6         9.36261
825.7         9.43126
825.8         9.48965
825.9         9.68539
826           9.82303
826.1         9.87871
826.2         9.89475
826.3         9.83457
826.4         9.85829
826.5         9.94863
826.6         10.0111
826.7         10.0513
826.8           10.09
826.9         10.1127
827           10.1417
827.1         10.2146
827.2         10.3847
827.3         10.5151
827.4         10.5871
827.5         10.6368
827.6         10.6885
827.7         10.7434
827.8         10.6911
827.9         10.5519
828           10.4221
828.1         10.4154
828.2         10.4775
828.3         10.5837
828.4         10.6499
828.5         10.6596
828.6         10.6461
828.7         10.6145
828.8         10.6061
828.9         10.5788
829            10.463
829.1         10.3813
829.2         10.4204
829.3         10.5822
829.4         10.6648
829.5         10.6039
829.6         10.5486
829.7         10.5314
829.8         10.6491
829.9         10.7835
830           10.8335
830.1          10.763
830.2         10.7313
830.3          10.695
830.4         10.6641
830.5         10.7012
830.6         10.7039
830.7         10.6156
830.8         10.6135
830.9         10.5092
831           10.4427
831.1         10.4322
831.2         10.4775
831.3          10.544
831.4         10.5305
831.5         10.4014
831.6         10.3197
831.7         10.2858
831.8         10.2777
831.9         10.2717
832            10.263
832.1         10.2565
832.2         10.3283
832.3         10.3639
832.4         10.2702
832.5         10.2178
832.6         10.2069
832.7         10.1881
832.8         10.2008
832.9         10.3311
833           10.3947
833.1         10.4285
833.2         10.3726
833.3         10.2677
833.4         10.2034
833.5         10.2117
833.6         10.3198
833.7          10.392
833.8          10.399
833.9         10.3525
834           10.2926
834.1         10.2361
834.2         10.2128
834.3         10.2411
834.4         10.3442
834.5         10.3525
834.6         10.3387
834.7         10.3123
834.8         10.3505
834.9         10.4663
835           10.5623
835.1         10.6719
835.2          10.723
835.3         10.7034
835.4         10.7618
835.5         10.7936
835.6         10.7898
835.7         10.7809
835.8         10.8023
835.9         10.7375
836           10.6965
836.1         10.8333
836.2         11.0357
836.3         11.2173
836.4         11.2613
836.5         11.1842
836.6         11.1042
836.7         11.1431
836.8         11.2149
836.9         11.2826
837           11.3444
837.1         11.2388
837.2         11.0823
837.3         10.9245
837.4         10.8373
837.5          10.833
837.6         10.9558
837.7         11.1166
837.8          11.171
837.9         11.1065
838           11.0044
838.1         10.9308
838.2         10.9562
838.3         11.1167
838.4         11.2082
838.5         11.2274
838.6         11.2402
838.7         11.1843
838.8         11.1254
838.9         11.0269
839           10.9938
839.1         10.9976
839.2         11.0517
839.3         11.1854
839.4         11.2258
839.5         11.1898
839.6         11.1093
839.7         11.0955
839.8         11.0858
839.9         11.1638
840           11.2602
840.1         11.2851
840.2         11.2377
840.3         11.0184
840.4          10.907
840.5         10.8674
840.6         10.9226
840.7         11.1207
840.8          11.204
840.9         11.1543
841           11.0275
841.1         10.8048
841.2          10.699
841.3         10.7055
841.4         10.7862
841.5         10.9227
841.6         11.0477
841.7          11.004
841.8         10.9524
841.9         10.9102
842           10.9076
842.1         10.9389
842.2         11.0608
842.3         11.2227
842.4         11.2691
842.5         11.2137
842.6         11.1527
842.7         11.1517
842.8         11.1328
842.9         11.0653
843           11.0513
843.1         11.1466
843.2         11.1411
843.3         11.1108
843.4         11.1598
843.5         11.1715
843.6         11.2235
843.7         11.2368
843.8         11.2896
843.9         11.3552
844           11.4318
844.1         11.4488
844.2         11.4092
844.3         11.3225
844.4         11.2411
844.5         11.1877
844.6         11.2258
844.7          11.252
844.8         11.2368
844.9         11.2538
845             11.26
845.1         11.2514
845.2         11.1913
845.3         10.9252
845.4         10.7182
845.5         10.6563
845.6         10.6714
845.7         10.7761
845.8         10.8547
845.9         10.7825
846           10.6586
846.1         10.5104
846.2         10.4521
846.3         10.4913
846.4         10.5295
846.5         10.5279
846.6         10.4301
846.7         10.3336
846.8         10.2608
846.9         10.2219
847           10.2281
847.1         10.2428
847.2         10.2968
847.3         10.4645
847.4         10.5196
847.5         10.5028
847.6         10.5266
847.7         10.5201
847.8         10.5253
847.9         10.6061
848           10.7019
848.1         10.7224
848.2         10.6938
848.3         10.6386
848.4         10.5961
848.5         10.5986
848.6         10.6681
848.7         10.7864
848.8         10.8293
848.9         10.8602
849           10.8289
849.1         10.7728
849.2          10.738
849.3         10.8161
849.4         10.9088
849.5         10.9583
849.6         10.9113
849.7         10.8216
849.8         10.7691
849.9         10.7404
850           10.7785
850.1         10.8082
850.2         10.8671
850.3          10.913
850.4         11.0466
850.5         11.2145
850.6         11.2724
850.7         11.3352
850.8         11.3336
850.9         11.3673
851           11.4948
851.1         11.5803
851.2         11.5196
851.3          11.496
851.4         11.4899
851.5         11.4881
851.6         11.4503
851.7         11.4757
851.8         11.4847
851.9         11.5339
852           11.4957
852.1         11.4752
852.2         11.4991
852.3         11.5468
852.4         11.5654
852.5         11.5359
852.6         11.4612
852.7         11.3661
852.8         11.3235
852.9         11.4072
853           11.5224
853.1          11.648
853.2         11.7521
853.3         11.7354
853.4         11.6266
853.5         11.5229
853.6         11.4955
853.7         11.5327
853.8         11.5769
853.9         11.6962
854           11.7693
854.1         11.7021
854.2         11.5845
854.3         11.4796
854.4         11.4232
854.5         11.4305
854.6         11.4916
854.7         11.5543
854.8         11.5966
854.9         11.5907
855           11.5213
855.1         11.4866
855.2         11.5212
855.3         11.5788
855.4         11.6309
855.5         11.5782
855.6          11.552
855.7         11.5941
855.8         11.7299
855.9         11.8541
856           11.8835
856.1         11.8167
856.2         11.7425
856.3         11.7529
856.4         11.8624
856.5         11.9867
856.6         12.0638
856.7         12.0957
856.8         12.0935
856.9         12.0643
857           12.0484
857.1         11.9767
857.2         11.9613
857.3         12.0137
857.4         12.0903
857.5         12.1879
857.6          12.274
857.7         12.3417
857.8         12.3815
857.9         12.4139
858           12.4461
858.1         12.4583
858.2         12.5118
858.3         12.6414
858.4          12.711
858.5         12.7273
858.6         12.7404
858.7         12.7699
858.8         12.7831
858.9          12.786
859           12.7097
859.1         12.6478
859.2         12.7217
859.3         13.0035
859.4         13.0681
859.5          12.824
859.6          12.699
859.7         12.6382
859.8          12.603
859.9         12.5803
860           12.6363
860.1         12.7355
860.2         12.7271
860.3         12.6509
860.4          12.618
860.5         12.5121
860.6         12.5366
860.7         12.6316
860.8         12.6169
860.9          12.498
861           12.4177
861.1         12.3389
861.2         12.2202
861.3         12.1407
861.4         12.1711
861.5         12.2566
861.6          12.232
861.7         11.9866
861.8          11.757
861.9         11.6322
862           11.6331
862.1         11.6477
862.2         11.5799
862.3         11.5687
862.4         11.4761
862.5         11.3506
862.6         11.2995
862.7         11.2531
862.8         11.2836
862.9         11.3349
863           11.3578
863.1         11.3465
863.2         11.3308
863.3         11.3985
863.4         11.4402
863.5         11.4795
863.6         11.5686
863.7         11.6734
863.8         11.7023
863.9         11.6027
864           11.4881
864.1         11.3647
864.2         11.4204
864.3         11.4809
864.4         11.4984
864.5         11.5006
864.6          11.503
864.7         11.4897
864.8          11.457
864.9         11.4176
865           11.4671
865.1         11.5357
865.2         11.5891
865.3          11.599
865.4         11.6154
865.5         11.6583
865.6         11.6505
865.7         11.6131
865.8         11.5779
865.9         11.5034
866           11.4568
866.1         11.4558
866.2         11.5226
866.3         11.6433
866.4         11.7393
866.5         11.8302
866.6         11.7981
866.7         11.7298
866.8         11.7038
866.9         11.6232
867           11.5163
867.1         11.3704
867.2         11.3265
867.3         11.4317
867.4         11.3761
867.5         11.2864
867.6         11.1912
867.7           11.14
867.8         11.0947
867.9          11.075
868           11.1526
868.1         11.1139
868.2          11.074
868.3         11.0322
868.4         10.9947
868.5         10.9949
868.6         11.0751
868.7         11.1617
868.8         11.1455
868.9         11.2256
869           11.3146
869.1         11.3049
869.2         11.3086
869.3         11.2551
869.4         11.1861
869.5         11.1185
869.6         11.2106
869.7         11.4192
869.8         11.5152
869.9         11.5208
870           11.5452
870.1         11.6055
870.2         11.6282
870.3         11.4959
870.4          11.407
870.5         11.5506
870.6         11.7051
870.7         11.8788
870.8          11.874
870.9         11.8516
871           11.8712
871.1         11.8511
871.2         11.7448
871.3         11.7008
871.4         11.6948
871.5         11.6362
871.6         11.6328
871.7         11.7333
871.8         11.7355
871.9         11.9346
872           12.0894
872.1         12.1257
872.2          12.161
872.3         12.0185
872.4         11.8923
872.5         11.7518
872.6         11.7011
872.7         11.7039
872.8         11.7164
872.9         11.6887
873           11.6251
873.1         11.4179
873.2         11.3547
873.3         11.4137
873.4         11.4832
873.5         11.5621
873.6         11.5385
873.7         11.4529
873.8         11.3086
873.9         11.2677
874           11.2904
874.1         11.3692
874.2         11.4756
874.3         11.5213
874.4         11.4996
874.5         11.5929
874.6          11.609
874.7         11.6642
874.8         11.7024
874.9          11.717
875           11.7149
875.1         11.7416
875.2         11.7099
875.3         11.6058
875.4         11.5257
875.5         11.4381
875.6         11.4175
875.7         11.4015
875.8         11.3486
875.9         11.3019
876            11.378
876.1         11.4067
876.2         11.3373
876.3         11.3406
876.4         11.3395
876.5         11.4027
876.6         11.4065
876.7         11.3516
876.8         11.3136
876.9         11.3247
877           11.3016
877.1         11.3607
877.2         11.4656
877.3         11.5668
877.4         11.5419
877.5         11.4426
877.6         11.4359
877.7         11.4199
877.8         11.3864
877.9         11.3919
878           11.4958
878.1         11.5707
878.2         11.6729
878.3         11.7119
878.4         11.7872
878.5         11.8905
878.6         11.9639
878.7         12.0208
878.8         11.9967
878.9         11.8808
879           11.8279
879.1         11.8331
879.2         11.8572
879.3         11.8417
879.4         11.7182
879.5         11.6295
879.6         11.6022
879.7         11.5787
879.8         11.5847
879.9         11.6462
880           11.7142
880.1         11.7172
880.2         11.6701
880.3         11.7015
880.4         11.7004
880.5         11.6946
880.6         11.6767
880.7         11.8131
880.8         11.9519
880.9         12.0229
881           11.9917
881.1         11.9566
881.2         11.9219
881.3         11.9343
881.4         11.9512
881.5         11.9321
881.6         11.9652
881.7         12.0572
881.8          12.099
881.9         12.0865
882           12.0757
882.1         12.0631
882.2         12.0065
882.3         11.9055
882.4         11.8391
882.5         11.7594
882.6         11.7429
882.7         11.8798
882.8         12.0088
882.9         12.0944
883           12.1067
883.1         12.0414
883.2         12.0055
883.3         12.0764
883.4         12.1363
883.5         12.1224
883.6         12.0984
883.7         12.0504
883.8         11.9424
883.9         11.9065
884           11.9452
884.1         11.8937
884.2         11.8835
884.3         11.8922
884.4         11.8404
884.5         11.8425
884.6         11.8634
884.7         11.8791
884.8         11.8903
884.9         11.8398
885             11.74
885.1         11.6669
885.2         11.5591
885.3         11.4234
885.4         11.3389
885.5         11.2848
885.6         11.2902
885.7         11.2461
885.8         11.3141
885.9         11.3481
886           11.3122
886.1         11.2668
886.2         11.2679
886.3          11.311
886.4         11.3289
886.5         11.3575
886.6         11.3654
886.7         11.3576
886.8         11.3306
886.9         11.2958
887           11.3226
887.1         11.4289
887.2         11.5244
887.3         11.5449
887.4         11.5732
887.5          11.529
887.6          11.486
887.7         11.4029
887.8         11.3686
887.9         11.3616
888           11.3943
888.1         11.3558
888.2         11.3458
888.3         11.2646
888.4         11.2411
888.5          11.308
888.6         11.3271
888.7         11.2884
888.8         11.2788
888.9         11.2198
889           11.1604
889.1         11.1085
889.2         11.0825
889.3          11.102
889.4         11.1143
889.5         11.1502
889.6          11.146
889.7         11.1115
889.8         11.0788
889.9         11.0315
890           11.0079
890.1         10.9309
890.2         10.9512
890.3         11.0676
890.4         11.1774
890.5         11.2465
890.6          11.311
890.7         11.3267
890.8         11.3099
890.9         11.3672
891           11.3825
891.1         11.4076
891.2         11.4863
891.3         11.5464
891.4         11.5556
891.5         11.6048
891.6          11.666
891.7          11.742
891.8          11.746
891.9         11.7807
892           11.7831
892.1         11.7663
892.2         11.7617
892.3         11.7907
892.4         11.8508
892.5         11.8278
892.6         11.7084
892.7         11.5277
892.8          11.506
892.9         11.4915
893           11.4448
893.1         11.4321
893.2         11.4774
893.3          11.526
893.4         11.5981
893.5         11.6124
893.6         11.5197
893.7         11.4102
893.8          11.359
893.9         11.3256
894           11.3081
894.1         11.3058
894.2         11.3198
894.3         11.2704
894.4         11.2174
894.5         11.1775
894.6         11.1604
894.7         11.1565
894.8          11.157
894.9         11.1723
895           11.1982
895.1          11.333
895.2         11.3671
895.3         11.3547
895.4         11.3627
895.5         11.4066
895.6         11.4642
895.7          11.552
895.8         11.6288
895.9         11.7544
896            11.789
896.1         11.7029
896.2         11.5751
896.3         11.5209
896.4         11.5644
896.5         11.5356
896.6         11.4717
896.7         11.3863
896.8         11.3452
896.9         11.3497
897           11.3973
897.1         11.5067
897.2         11.5776
897.3         11.5689
897.4          11.531
897.5         11.4881
897.6         11.4794
897.7         11.5463
897.8         11.5867
897.9          11.548
898            11.588
898.1         11.6048
898.2         11.5903
898.3         11.5845
898.4         11.6023
898.5         11.6321
898.6         11.6153
898.7         11.6171
898.8         11.6277
898.9          11.615
899            11.569
899.1         11.5243
899.2         11.5242
899.3          11.586
899.4           11.66
899.5         11.6826
899.6         11.6482
899.7         11.5874
899.8         11.4879
899.9         11.4126
900            11.456
900.1          11.699
900.2         11.8147
900.3         11.8395
900.4         11.8647
900.5         11.9063
900.6         11.8846
900.7         11.7831
900.8         11.7865
900.9         11.8832
901           11.9086
901.1         11.8255
901.2         11.7703
901.3         11.8295
901.4         11.9244
901.5         12.0069
901.6         12.0792
901.7          12.055
901.8         11.9947
901.9         11.9219
902           11.8734
902.1         11.8016
902.2         11.7518
902.3         11.7778
902.4         11.8192
902.5          11.774
902.6         11.6833
902.7         11.6225
902.8         11.6209
902.9          11.678
903           11.6599
903.1         11.6102
903.2         11.6373
903.3         11.6467
903.4         11.6186
903.5         11.6112
903.6         11.5338
903.7         11.4088
903.8         11.3382
903.9         11.2957
904           11.2912
904.1         11.3249
904.2         11.3379
904.3         11.3353
904.4         11.3217
904.5         11.2677
904.6         11.2139
904.7         11.2372
904.8         11.2941
904.9         11.3899
905           11.4043
905.1         11.3411
905.2         11.3287
905.3         11.3635
905.4         11.3605
905.5         11.2849
905.6         11.2572
905.7         11.2372
905.8          11.244
905.9         11.3323
906           11.3559
906.1         11.3561
906.2         11.3489
906.3         11.3044
906.4         11.3243
906.5         11.3156
906.6         11.2811
906.7         11.2686
906.8         11.2656
906.9         11.2732
907           11.2513
907.1          11.166
907.2         11.1857
907.3         11.3017
907.4         11.3244
907.5          11.284
907.6         11.2772
907.7         11.3568
907.8         11.3607
907.9          11.297
908           11.2335
908.1         11.2242
908.2         11.2248
908.3         11.0902
908.4         10.9962
908.5         10.9498
908.6         10.9417
908.7          10.996
908.8         11.0315
908.9         11.0532
909           11.0837
909.1         11.0561
909.2         10.9708
909.3         10.8764
909.4         10.9097
909.5         10.9932
909.6          10.993
909.7          10.963
909.8         10.9539
909.9         10.9637
910           10.9628
910.1         10.9123
910.2         10.8961
910.3         10.8957
910.4         10.8584
910.5         10.8339
910.6         10.8395
910.7         10.8671
910.8         10.8407
910.9         10.7858
911           10.7689
911.1         10.7533
911.2         10.7627
911.3         10.7219
911.4         10.7205
911.5         10.8132
911.6         10.8303
911.7         10.7687
911.8         10.7243
911.9         10.6981
912           10.7276
912.1         10.7661
912.2         10.7982
912.3         10.8467
912.4         10.9022
912.5         10.9797
912.6         11.0644
912.7         11.1159
912.8         11.1702
912.9         11.2014
913           11.1851
913.1         11.1739
913.2         11.1965
913.3          11.215
913.4         11.2037
913.5         11.1302
913.6         11.0214
913.7         10.9781
913.8         10.9997
913.9         11.0658
914           11.0953
914.1         11.1599
914.2         11.2296
914.3         11.2289
914.4         11.1938
914.5         11.1429
914.6           11.14
914.7         11.1663
914.8         11.1834
914.9         11.1299
915           11.0963
915.1         11.1279
915.2          11.124
915.3          11.165
915.4         11.2174
915.5         11.2819
915.6         11.2624
915.7         11.2444
915.8         11.2338
915.9            11.2
916           11.1186
916.1         11.0236
916.2         11.0407
916.3         11.1508
916.4         11.2555
916.5         11.3405
916.6         11.4142
916.7         11.4402
916.8         11.4964
916.9         11.6003
917           11.6451
917.1         11.6355
917.2         11.6171
917.3         11.6525
917.4         11.7038
917.5         11.7594
917.6         11.7055
917.7         11.6948
917.8         11.7031
917.9         11.6638
918           11.6132
918.1         11.5249
918.2         11.4479
918.3         11.4248
918.4         11.4063
918.5         11.3457
918.6         11.2905
918.7         11.3088
918.8         11.2798
918.9         11.1168
919           11.0074
919.1         10.9647
919.2         10.9799
919.3         11.0843
919.4         11.1497
919.5         11.1491
919.6         11.1387
919.7         11.1667
919.8         11.1713
919.9         11.1405
920           11.1919
920.1         11.2914
920.2         11.3862
920.3         11.4398
920.4         11.4114
920.5         11.3747
920.6         11.4047
920.7          11.411
920.8         11.4371
920.9         11.4583
921           11.4633
921.1         11.4959
921.2         11.5507
921.3         11.5915
921.4         11.5996
921.5         11.5599
921.6         11.5093
921.7         11.4804
921.8         11.4832
921.9         11.5173
922           11.6044
922.1          11.792
922.2         11.9571
922.3         11.9619
922.4         11.9069
922.5         11.9009
922.6         11.9498
922.7         12.1227
922.8         12.2055
922.9         12.1273
923            12.025
923.1         11.9675
923.2         12.0084
923.3         12.0427
923.4         12.0737
923.5         12.1432
923.6         12.2478
923.7         12.3987
923.8         12.5342
923.9          12.479
924           12.3159
924.1         12.1805
924.2         12.2038
924.3         12.3428
924.4         12.4289
924.5         12.4587
924.6          12.548
924.7         12.6002
924.8         12.6123
924.9         12.6799
925           12.6815
925.1         12.6125
925.2         12.6255
925.3         12.6231
925.4         12.6616
925.5         12.6935
925.6         12.6194
925.7         12.5734
925.8         12.5364
925.9         12.5756
926           12.5279
926.1         12.4647
926.2          12.464
926.3         12.4691
926.4          12.476
926.5         12.3681
926.6         12.3366
926.7         12.3677
926.8         12.4415
926.9         12.5175
927           12.4666
927.1         12.3996
927.2          12.344
927.3         12.2887
927.4         12.2126
927.5          12.127
927.6         12.0965
927.7          11.998
927.8         11.9627
927.9         11.9282
928           11.9194
928.1         11.9123
928.2         11.8033
928.3         11.7118
928.4         11.6956
928.5         11.7448
928.6         11.7844
928.7         11.8527
928.8         11.8118
928.9           11.79
929           11.8363
929.1         11.8529
929.2         11.8856
929.3         11.9664
929.4         11.9492
929.5         11.9744
929.6         11.9852
929.7         11.9798
929.8         11.9117
929.9         11.7619
930           11.7019
930.1         11.6458
930.2         11.6084
930.3         11.5993
930.4         11.6408
930.5          11.737
930.6         11.7293
930.7         11.6601
930.8         11.6916
930.9         11.8299
931           11.9608
931.1         12.0501
931.2         12.0882
931.3         12.1073
931.4         12.1137
931.5         12.1784
931.6         12.2424
931.7         12.2199
931.8         12.1618
931.9          12.073
932           12.0147
932.1         12.1377
932.2         12.2671
932.3         12.2487
932.4         12.1118
932.5         12.0472
932.6         12.0825
932.7         12.1264
932.8         12.2402
932.9         12.3602
933           12.2513
933.1         12.0408
933.2         11.9759
933.3         12.0338
933.4         12.0834
933.5         12.1162
933.6         12.0954
933.7         12.1101
933.8         12.1806
933.9         12.2211
934           12.2376
934.1         12.3264
934.2         12.3798
934.3         12.4226
934.4         12.4256
934.5         12.3921
934.6         12.2897
934.7         12.2334
934.8         12.2679
934.9          12.311
935           12.3482
935.1         12.3086
935.2         12.2447
935.3         12.3011
935.4         12.3599
935.5         12.5613
935.6         12.7167
935.7         12.6556
935.8         12.6107
935.9         12.4951
936           12.3643
936.1         12.2812
936.2         12.2805
936.3         12.2903
936.4           12.22
936.5         12.1147
936.6         12.1255
936.7          12.125
936.8         12.1355
936.9          12.101
937           12.0993
937.1         12.2214
937.2         12.3242
937.3         12.3244
937.4         12.2521
937.5         12.1426
937.6         12.1455
937.7         12.2335
937.8         12.2219
937.9         12.1681
938           12.0773
938.1         12.1024
938.2         12.1312
938.3         12.2919
938.4         12.4396
938.5           12.54
938.6         12.5341
938.7         12.4455
938.8          12.388
938.9         12.3619
939            12.443
939.1         12.6143
939.2         12.7798
939.3          12.948
939.4         12.9763
939.5         12.8568
939.6         12.7342
939.7         12.6584
939.8         12.6809
939.9         12.8446
940           13.0038
940.1         13.0407
940.2         13.0205
940.3         12.8907
940.4         12.6878
940.5         12.5232
940.6         12.4915
940.7         12.5989
940.8         12.6692
940.9         12.5506
941           12.4236
941.1         12.3541
941.2         12.2841
941.3         12.1466
941.4         12.1016
941.5         12.0465
941.6         12.0792
941.7         12.2084
941.8         12.2599
941.9         12.3303
942           12.3364
942.1         12.3751
942.2         12.3945
942.3         12.3907
942.4         12.4773
942.5         12.5755
942.6         12.5655
942.7         12.5499
942.8         12.5852
942.9         12.6758
943           12.6413
943.1         12.5634
943.2          12.438
943.3         12.2752
943.4          12.237
943.5         12.2531
943.6         12.2907
943.7         12.3728
943.8         12.5458
943.9         12.7949
944           12.8659
944.1         12.8386
944.2         12.8191
944.3          12.778
944.4         12.7329
944.5         12.7236
944.6         12.7413
944.7         12.6896
944.8         12.6089
944.9         12.7119
945           12.9202
945.1         13.1016
945.2          13.006
945.3         12.7826
945.4         12.6113
945.5         12.5547
945.6         12.5737
945.7         12.6279
945.8         12.6348
945.9         12.5452
946           12.3977
946.1         12.1324
946.2         12.0187
946.3         12.0817
946.4         12.1674
946.5         12.1909
946.6         12.1537
946.7         12.1096
946.8         12.0721
946.9         12.1478
947           12.2001
947.1          12.328
947.2         12.3235
947.3         12.1788
947.4         12.0847
947.5         12.0886
947.6         12.1399
947.7         12.1787
947.8         12.1545
947.9         12.1509
948           12.1447
948.1         12.1579
948.2          12.174
948.3         12.2248
948.4         12.2817
948.5         12.2362
948.6         12.1801
948.7         12.1195
948.8         12.0843
948.9         12.0523
949           12.1106
949.1         12.1491
949.2         12.0564
949.3         11.9791
949.4         11.9411
949.5         11.8789
949.6         11.8642
949.7         11.7893
949.8          11.756
949.9         11.7006
950            11.692
950.1         11.7021
950.2          11.697
950.3         11.6954
950.4         11.7854
950.5         11.9087
950.6         11.9495
950.7         11.9633
950.8         11.9011
950.9         11.8318
951           11.8904
951.1         12.0263
951.2         12.1387
951.3         12.1842
951.4         12.2078
951.5         12.1869
951.6          12.184
951.7         12.2518
951.8         12.3422
951.9          12.463
952            12.488
952.1         12.4359
952.2         12.3738
952.3         12.3086
952.4         12.2435
952.5         12.1765
952.6         12.1875
952.7         12.2725
952.8         12.4245
952.9         12.5606
953           12.6112
953.1         12.5899
953.2         12.5565
953.3         12.5021
953.4         12.5163
953.5         12.5406
953.6         12.5518
953.7         12.5668
953.8         12.5257
953.9         12.4036
954           12.3397
954.1         12.3452
954.2          12.373
954.3         12.4138
954.4         12.4588
954.5         12.4453
954.6         12.4343
954.7         12.4364
954.8         12.4236
954.9         12.3942
955            12.452
955.1          12.493
955.2         12.5265
955.3         12.5217
955.4         12.4944
955.5         12.4465
955.6         12.4508
955.7         12.4892
955.8         12.4659
955.9         12.4123
956           12.4422
956.1         12.5048
956.2         12.5033
956.3         12.4737
956.4         12.4074
956.5         12.4062
956.6          12.436
956.7          12.369
956.8          12.314
956.9         12.2942
957           12.3374
957.1         12.3872
957.2         12.3752
957.3          12.302
957.4         12.2956
957.5         12.3393
957.6          12.331
957.7         12.2663
957.8         12.2739
957.9         12.3175
958           12.3854
958.1         12.3538
958.2         12.2584
958.3          12.096
958.4         12.0693
958.5         12.1319
958.6         12.1715
958.7         12.2819
958.8         12.3155
958.9         12.3374
959           12.3106
959.1         12.2721
959.2         12.2469
959.3         12.1586
959.4         12.1591
959.5          12.221
959.6         12.1201
959.7         11.9882
959.8         11.9552
959.9         12.0205
960           12.0592
960.1         12.0771
960.2         12.0769
960.3         12.0056
960.4         11.8893
960.5         11.8047
960.6         11.8365
960.7         11.9663
960.8         12.0432
960.9         12.0575
961           11.9926
961.1         11.9422
961.2         11.9557
961.3         12.0221
961.4         12.0468
961.5         12.0244
961.6         12.0705
961.7         12.1112
961.8         12.0981
961.9         12.1317
962           12.1446
962.1          12.148
962.2         12.1417
962.3         12.1147
962.4         12.0762
962.5         12.0132
962.6         11.9612
962.7         11.8812
962.8         11.8401
962.9         11.8621
963           11.9351
963.1         12.0754
963.2         12.1289
963.3         12.0924
963.4         12.0507
963.5         12.0989
963.6         12.1433
963.7         12.2028
963.8          12.157
963.9         12.0108
964           11.9906
964.1         12.0312
964.2         12.0577
964.3         12.1142
964.4         12.1609
964.5         12.1352
964.6         12.0964
964.7         12.0824
964.8          12.136
964.9         12.0774
965           12.0367
965.1         11.9558
965.2         11.9509
965.3         12.0784
965.4         12.1058
965.5         12.0389
965.6         11.9787
965.7         11.9627
965.8          11.934
965.9         11.9113
966           11.8706
966.1         11.8372
966.2         11.7884
966.3         11.8061
966.4         11.9026
966.5         11.9511
966.6         11.8625
966.7         11.7233
966.8         11.7198
966.9         11.7627
967           11.7492
967.1         11.9151
967.2         12.1351
967.3         12.1777
967.4         12.0657
967.5         11.9751
967.6          12.018
967.7         12.1213
967.8         12.0931
967.9         12.0392
968           11.9272
968.1         11.8822
968.2         11.9563
968.3          12.048
968.4         12.1984
968.5         12.2488
968.6         12.1903
968.7         12.0089
968.8         11.9071
968.9         11.8739
969           11.8957
969.1         11.9076
969.2         11.9623
969.3         12.0736
969.4         12.1503
969.5         12.2079
969.6         12.1694
969.7         12.1096
969.8         12.0357
969.9         12.0128
970           12.0513
970.1         12.0406
970.2         12.0414
970.3         12.0221
970.4         12.0342
970.5         12.0438
970.6         12.0459
970.7         12.0528
970.8         12.0497
970.9         12.0193
971           12.0253
971.1         12.0497
971.2         12.0384
971.3         12.0176
971.4         12.1193
971.5           12.25
971.6         12.3495
971.7         12.3983
971.8         12.3983
971.9         12.4211
972            12.457
972.1         12.4539
972.2         12.4482
972.3         12.3775
972.4         12.3355
972.5         12.3005
972.6         12.3054
972.7         12.4188
972.8         12.4992
972.9         12.4663
973            12.389
973.1         12.3329
973.2         12.3022
973.3         12.3892
973.4         12.5142
973.5         12.5813
973.6         12.5276
973.7         12.4637
973.8         12.4064
973.9         12.3783
974           12.4023
974.1         12.5644
974.2         12.6507
974.3         12.7386
974.4         12.7937
974.5         12.8604
974.6          12.957
974.7         13.0606
974.8         13.1425
974.9         13.1907
975           13.2042
975.1         13.1377
975.2         13.1266
975.3         13.1306
975.4          13.187
975.5         13.1919
975.6         13.1196
975.7         13.1201
975.8         13.1855
975.9         13.2659
976            13.213
976.1         13.1044
976.2         12.9929
976.3         12.9376
976.4         12.9651
976.5            13.1
976.6         13.2479
976.7         13.2605
976.8         13.1794
976.9         13.1306
977           13.1317
977.1         13.1986
977.2         13.3416
977.3          13.497
977.4         13.4864
977.5         13.4381
977.6         13.4147
977.7          13.435
977.8         13.4777
977.9         13.5762
978           13.7241
978.1         13.8697
978.2          13.931
978.3         14.0005
978.4         13.9641
978.5         13.8123
978.6         13.6966
978.7         13.6333
978.8         13.5479
978.9         13.4866
979           13.4607
979.1         13.3276
979.2         13.1686
979.3         13.1452
979.4         13.2324
979.5         13.4403
979.6         13.4827
979.7         13.3111
979.8         13.1541
979.9         13.0999
980           13.1778
980.1         13.3793
980.2         13.4506
980.3         13.4635
980.4         13.3736
980.5         13.3094
980.6         13.2811
980.7         13.2126
980.8         13.1567
980.9         13.0767
981           13.0577
981.1           13.08
981.2         13.1276
981.3         13.1601
981.4         13.1288
981.5         13.1222
981.6         13.0212
981.7         12.9668
981.8         12.9749
981.9         12.9595
982           12.9984
982.1         13.0256
982.2         13.0874
982.3         13.1854
982.4         13.1545
982.5         13.1242
982.6          13.144
982.7         13.1988
982.8         13.2335
982.9         13.2044
983           13.1549
983.1          13.094
983.2         13.0537
983.3         13.0925
983.4         13.2021
983.5          13.283
983.6         13.3127
983.7         13.3133
983.8         13.2856
983.9         13.2995
984           13.3256
984.1         13.3653
984.2         13.3763
984.3         13.3541
984.4         13.3348
984.5         13.3248
984.6         13.3771
984.7         13.3868
984.8         13.3499
984.9         13.3093
985           13.2883
985.1         13.3617
985.2         13.4922
985.3         13.6434
985.4          13.708
985.5         13.7011
985.6         13.7118
985.7         13.6981
985.8          13.624
985.9         13.5927
986           13.6738
986.1         13.7162
986.2         13.7405
986.3         13.6738
986.4         13.5872
986.5         13.5632
986.6         13.5984
986.7         13.6875
986.8         13.7759
986.9         13.8475
987           13.9141
987.1         13.8951
987.2         13.8409
987.3         13.7623
987.4         13.7681
987.5         13.9027
987.6         14.0206
987.7         14.0234
987.8         13.9435
987.9         13.8887
988           13.8508
988.1          13.916
988.2         13.9713
988.3         13.9352
988.4         13.8716
988.5         13.7345
988.6         13.6582
988.7         13.6041
988.8         13.5758
988.9         13.5399
989           13.4384
989.1         13.2927
989.2         13.2383
989.3         13.2636
989.4         13.2664
989.5         13.2454
989.6         13.2683
989.7         13.3542
989.8         13.4527
989.9         13.4502
990            13.388
990.1         13.3155
990.2         13.3326
990.3         13.3531
990.4         13.4385
990.5          13.567
990.6         13.6546
990.7         13.7808
990.8         13.7911
990.9         13.7145
991           13.6649
991.1         13.6871
991.2         13.6795
991.3         13.6964
991.4         13.6683
991.5         13.5583
991.6         13.4915
991.7         13.5153
991.8          13.623
991.9         13.7162
992           13.6834
992.1         13.7079
992.2          13.714
992.3         13.6817
992.4         13.6705
992.5         13.6397
992.6         13.7064
992.7         13.8192
992.8         13.8711
992.9         13.6702
993           13.5764
993.1         13.6756
993.2         13.8944
993.3          14.191
993.4         14.2702
993.5         14.2588
993.6         14.2041
993.7          14.182
993.8         14.1368
993.9          14.036
994           13.9816
994.1         13.9277
994.2         13.9135
994.3         13.9491
994.4         13.9819
994.5         13.9046
994.6         13.9693
994.7         14.1052
994.8         14.1426
994.9          14.072
995           14.0353
995.1         14.1546
995.2         14.2762
995.3         14.3884
995.4         14.5193
995.5         14.6296
995.6         14.6596
995.7         14.7012
995.8         14.6871
995.9         14.7586
996           14.8554
996.1          15.023
996.2         15.1205
996.3         15.1154
996.4         15.0114
996.5         14.7522
996.6         14.6202
996.7         14.6983
996.8         14.7774
996.9         14.9062
997           14.8684
997.1         14.8243
997.2         14.7934
997.3          14.741
997.4         14.7452
997.5         14.7471
997.6         14.7251
997.7         14.8533
997.8         14.9596
997.9         15.0678
998           15.0816
998.1         15.0589
998.2         15.0643
998.3         14.9572
998.4         14.8678
998.5         14.7648
998.6         14.8132
998.7         15.0483
998.8         15.2016
998.9         15.2579
999           15.1549
999.1         15.1009
999.2         15.2697
999.3         15.3335
999.4         15.2855
999.5         15.2014
999.6         15.0969
999.7          15.125
999.8         15.2303
999.9         15.2964
1000           15.254
1000.1        15.1575
1000.2        15.0737
1000.3        14.9815
1000.4        15.0042
1000.5        15.0492
1000.6        15.0433
1000.7        14.9914
1000.8        14.8176
1000.9        14.6921
1001          14.7196
1001.1        14.8283
1001.2        14.8799
1001.3        14.9636
1001.4        14.9923
1001.5        15.0712
1001.6        15.0554
1001.7        15.0765
1001.8        15.1021
1001.9        15.0924
1002          15.0686
1002.1        15.0261
1002.2        15.0138
1002.3        15.0389
1002.4        15.0267
1002.5        14.9772
1002.6        14.9223
1002.7        14.9111
1002.8        14.9247
1002.9         14.991
1003          14.9649
1003.1         14.947
1003.2         15.086
1003.3        15.1866
1003.4         15.168
1003.5        15.0425
1003.6         15.033
1003.7        15.1341
1003.8        15.2291
1003.9        15.3376
1004          15.3083
1004.1        15.2287
1004.2        15.0626
1004.3        14.9325
1004.4        14.9336
1004.5        14.9743
1004.6        15.0062
1004.7        14.9447
1004.8        14.9284
1004.9        14.8907
1005          14.8499
1005.1        14.9874
1005.2        15.0455
1005.3        14.9231
1005.4        14.8339
1005.5        14.7441
1005.6        14.5796
1005.7        14.4275
1005.8        14.4044
1005.9        14.4082
1006          14.4361
1006.1        14.5341
1006.2        14.6004
1006.3        14.6102
1006.4        14.6777
1006.5         14.749
1006.6        14.7304
1006.7        14.7199
1006.8        14.6849
1006.9        14.6838
1007          14.7364
1007.1        14.7637
1007.2        14.7682
1007.3        14.7313
1007.4        14.7177
1007.5        14.7056
1007.6        14.7774
1007.7        14.7986
1007.8        14.8515
1007.9        14.9787
1008           15.011
1008.1        14.9297
1008.2        14.8778
1008.3        14.9853
1008.4        15.1482
1008.5        15.3356
1008.6         15.421
1008.7        15.4238
1008.8          15.37
1008.9        15.3167
1009          15.3293
1009.1         15.305
1009.2        15.2243
1009.3        15.1258
1009.4        15.1607
1009.5        15.2789
1009.6        15.3523
1009.7        15.3155
1009.8        15.2512
1009.9        15.1564
1010          15.1193
1010.1        15.1786
1010.2        15.2501
1010.3        15.3656
1010.4        15.4238
1010.5         15.462
1010.6        15.4578
1010.7        15.5127
1010.8        15.4327
1010.9        15.1935
1011           15.077
1011.1        15.0769
1011.2         15.131
1011.3        15.1873
1011.4        15.3095
1011.5        15.3687
1011.6         15.357
1011.7        15.2559
1011.8         15.187
1011.9        15.1988
1012          15.2853
1012.1        15.3876
1012.2        15.3485
1012.3        15.1511
1012.4        14.9482
1012.5        14.8715
1012.6        14.9296
1012.7        15.0597
1012.8         15.153
1012.9        15.2445
1013          15.2836
1013.1        15.3086
1013.2        15.3268
1013.3        15.2778
1013.4        15.2574
1013.5        15.1851
1013.6        15.1441
1013.7         15.166
1013.8        15.2313
1013.9        15.3221
1014          15.4316
1014.1        15.4018
1014.2        15.4475
1014.3        15.5617
1014.4         15.585
1014.5        15.4828
1014.6        15.3822
1014.7        15.3988
1014.8        15.3744
1014.9        15.3534
1015          15.2091
1015.1        14.9485
1015.2        14.7899
1015.3        14.7651
1015.4        14.8375
1015.5        14.7976
1015.6        14.6171
1015.7        14.3633
1015.8        14.2433
1015.9        14.2939
1016          14.3633
1016.1        14.4056
1016.2        14.3962
1016.3        14.3233
1016.4        14.2514
1016.5        14.1612
1016.6        14.1372
1016.7        14.1918
1016.8         14.262
1016.9        14.4002
1017          14.4087
1017.1        14.2672
1017.2        14.2047
1017.3        14.1983
1017.4        14.0924
1017.5        13.9675
1017.6        13.9513
1017.7        14.0096
1017.8        14.0944
1017.9        14.0906
1018          13.9842
1018.1        13.9041
1018.2        13.8946
1018.3        13.9539
1018.4        13.9796
1018.5        13.9528
1018.6        13.9376
1018.7         13.905
1018.8        13.8858
1018.9        13.9549
1019          13.9902
1019.1         14.021
1019.2        13.9891
1019.3        13.9372
1019.4        13.8168
1019.5         13.704
1019.6        13.7067
1019.7        13.7555
1019.8        13.8439
1019.9        13.9404
1020           13.946
1020.1        13.8814
1020.2        13.8686
1020.3        13.8941
1020.4        14.0077
1020.5        14.1485
1020.6        14.2537
1020.7        14.3538
1020.8        14.3659
1020.9        14.3014
1021          14.2265
1021.1        14.2303
1021.2         14.327
1021.3        14.4071
1021.4        14.4108
1021.5        14.4184
1021.6        14.3434
1021.7        14.1445
1021.8        14.0226
1021.9        13.9569
1022          14.0542
1022.1        14.1556
1022.2        14.1707
1022.3        14.0569
1022.4          13.93
1022.5        13.8886
1022.6        13.9138
1022.7        14.0285
1022.8        14.1257
1022.9         14.211
1023          14.1935
1023.1        14.2426
1023.2        14.3301
1023.3        14.3929
1023.4        14.4905
1023.5        14.4409
1023.6        14.2813
1023.7        14.1341
1023.8        14.0743
1023.9        14.0623
1024          14.0746
1024.1        14.0864
1024.2        14.1386
1024.3        14.1409
1024.4        14.1034
1024.5        14.0077
1024.6        14.0058
1024.7        14.0698
1024.8        14.1586
1024.9        14.3151
1025           14.475
1025.1        14.5103
1025.2        14.3833
1025.3        14.2572
1025.4        14.1839
1025.5        14.2576
1025.6        14.4036
1025.7        14.5089
1025.8        14.4028
1025.9        14.2672
1026          14.2317
1026.1        14.2085
1026.2        14.2327
1026.3        14.3605
1026.4        14.4559
1026.5        14.4295
1026.6        14.4016
1026.7        14.3897
1026.8        14.4032
1026.9        14.4493
1027          14.4962
1027.1        14.6193
1027.2         14.693
1027.3        14.6162
1027.4        14.4578
1027.5        14.3892
1027.6         14.363
1027.7         14.395
1027.8        14.4773
1027.9        14.6368
1028          14.7029
1028.1        14.6003
1028.2        14.5478
1028.3        14.5708
1028.4         14.636
1028.5        14.6789
1028.6        14.6694
1028.7        14.6238
1028.8        14.6079
1028.9        14.5326
1029          14.5277
1029.1         14.649
1029.2        14.8141
1029.3        15.0418
1029.4        15.0974
1029.5        15.0663
1029.6        15.1459
1029.7        15.1475
1029.8        15.0679
1029.9        14.9417
1030          14.9416
1030.1        14.9844
1030.2        15.0736
1030.3        15.2438
1030.4        15.3306
1030.5        15.2106
1030.6          15.06
1030.7        14.9893
1030.8        15.0542
1030.9        15.2859
1031          15.3841
1031.1        15.2907
1031.2        15.2344
1031.3        15.1484
1031.4        15.1087
1031.5        15.1416
1031.6        15.2745
1031.7        15.4078
1031.8        15.4657
1031.9        15.5317
1032          15.6297
1032.1        15.6631
1032.2           15.6
1032.3        15.5337
1032.4        15.4649
1032.5        15.3596
1032.6        15.2451
1032.7        15.1084
1032.8        15.1002
1032.9         15.133
1033           15.115
1033.1        15.1294
1033.2        15.1737
1033.3        15.1724
1033.4        15.2112
1033.5        15.1808
1033.6        15.1283
1033.7        15.1249
1033.8        15.0583
1033.9        14.8191
1034          14.7718
1034.1        14.8641
1034.2        14.8607
1034.3        14.7895
1034.4        14.7272
1034.5        14.7052
1034.6        14.7643
1034.7        14.7215
1034.8        14.6618
1034.9        14.7201
1035          14.7747
1035.1        14.7267
1035.2        14.6181
1035.3        14.5148
1035.4         14.516
1035.5        14.5265
1035.6        14.5666
1035.7        14.6156
1035.8        14.7062
1035.9        14.7503
1036          14.6358
1036.1        14.4995
1036.2        14.4462
1036.3        14.4426
1036.4        14.4502
1036.5        14.4842
1036.6         14.537
1036.7        14.5586
1036.8         14.563
1036.9        14.4007
1037          14.2343
1037.1        14.0834
1037.2        14.0408
1037.3        14.0473
1037.4        14.0783
1037.5        14.0458
1037.6        14.0602
1037.7        14.0624
1037.8        14.1062
1037.9        14.1792
1038          14.2427
1038.1        14.3509
1038.2        14.4402
1038.3        14.4584
1038.4        14.3809
1038.5        14.2378
1038.6        14.1656
1038.7        14.1826
1038.8        14.2096
1038.9        14.2782
1039          14.3656
1039.1        14.4264
1039.2         14.335
1039.3         14.245
1039.4        14.2493
1039.5        14.3344
1039.6        14.3272
1039.7        14.2907
1039.8        14.3171
1039.9         14.409
1040          14.5456
1040.1        14.6386
1040.2        14.7021
1040.3        14.7854
1040.4        14.8684
1040.5        14.8222
1040.6        14.8226
1040.7        14.9916
1040.8        15.2383
1040.9        15.3014
1041          15.1792
1041.1        15.1047
1041.2         15.149
1041.3         15.248
1041.4        15.3917
1041.5        15.4403
1041.6        15.4315
1041.7        15.2725
1041.8        15.2173
1041.9          15.31
1042          15.3261
1042.1        15.3619
1042.2        15.4026
1042.3        15.5829
1042.4        15.7271
1042.5        15.8941
1042.6        15.9274
1042.7        15.9181
1042.8        15.8087
1042.9        15.7092
1043          15.6924
1043.1        15.8559
1043.2        15.9243
1043.3        16.0158
1043.4         15.995
1043.5        15.7668
1043.6        15.5076
1043.7        15.2592
1043.8        15.1947
1043.9        15.3226
1044          15.4427
1044.1        15.5227
1044.2        15.4999
1044.3         15.279
1044.4         14.974
1044.5        14.7444
1044.6        14.6835
1044.7        14.7595
1044.8         14.841
1044.9          15.01
1045          14.9966
1045.1          14.88
1045.2         14.767
1045.3        14.7734
1045.4        14.7292
1045.5        14.8048
1045.6        14.8571
1045.7        14.8382
1045.8        14.7697
1045.9        14.6706
1046          14.7519
1046.1        14.8725
1046.2        14.7943
1046.3        14.6631
1046.4        14.5592
1046.5        14.6054
1046.6        14.6818
1046.7        14.7434
1046.8        14.6633
1046.9        14.6301
1047          14.6954
1047.1        14.7812
1047.2        14.8054
1047.3         14.788
1047.4        14.8027
1047.5        14.7856
1047.6         14.744
1047.7        14.7738
1047.8        14.7486
1047.9        14.6681
1048          14.6486
1048.1        14.6433
1048.2        14.6692
1048.3        14.7046
1048.4        14.5936
1048.5        14.4318
1048.6        14.3971
1048.7        14.4587
1048.8        14.4789
1048.9        14.5563
1049          14.5649
1049.1        14.5071
1049.2        14.4881
1049.3        14.5181
1049.4        14.4846
1049.5        14.3304
1049.6        14.1711
1049.7        14.2034
1049.8        14.3467
1049.9        14.5243
1050          14.6333
1050.1        14.6713
1050.2        14.6584
1050.3        14.5924
1050.4         14.501
1050.5        14.4278
1050.6        14.3893
1050.7        14.3835
1050.8        14.4784
1050.9        14.5099
1051          14.4607
1051.1        14.4277
1051.2        14.5283
1051.3        14.7887
1051.4        14.8995
1051.5        14.8688
1051.6        14.8699
1051.7        14.8101
1051.8        14.8485
1051.9        14.9687
1052          14.9452
1052.1        14.8464
1052.2         14.879
1052.3        14.8756
1052.4         14.909
1052.5        14.9733
1052.6        15.0179
1052.7        15.0508
1052.8        15.0126
1052.9        14.8809
1053          14.7675
1053.1        14.7126
1053.2        14.7257
1053.3        14.7442
1053.4        14.8112
1053.5        14.8943
1053.6        14.9205
1053.7        14.7934
1053.8         14.642
1053.9        14.5986
1054          14.6099
1054.1        14.6109
1054.2        14.5831
1054.3        14.6145
1054.4         14.637
1054.5        14.6435
1054.6        14.6883
1054.7        14.8178
1054.8        14.8931
1054.9        14.9404
1055          14.9343
1055.1        15.0086
1055.2        14.9728
1055.3        14.8627
1055.4        14.7512
1055.5        14.7376
1055.6        14.7705
1055.7        14.6988
1055.8        14.5723
1055.9        14.5248
1056           14.539
1056.1        14.6339
1056.2        14.7001
1056.3        14.6812
1056.4        14.6461
1056.5        14.6188
1056.6        14.5309
1056.7        14.5846
1056.8        14.6697
1056.9        14.6533
1057          14.5571
1057.1        14.2976
1057.2        14.0977
1057.3        14.0647
1057.4        14.0174
1057.5        13.9688
1057.6        13.9684
1057.7        14.0477
1057.8         14.054
1057.9        14.0678
1058          14.0811
1058.1        14.1608
1058.2        14.2834
1058.3        14.3449
1058.4        14.3178
1058.5        14.2352
1058.6        14.2337
1058.7        14.1658
1058.8        14.1428
1058.9        14.1516
1059           14.108
1059.1        14.1603
1059.2        14.2539
1059.3        14.3923
1059.4        14.3922
1059.5        14.3051
1059.6         14.171
1059.7        14.0948
1059.8        14.1202
1059.9         14.217
1060          14.2055
1060.1        14.0364
1060.2        13.9155
1060.3        13.9385
1060.4        14.0523
1060.5        14.1517
1060.6          14.23
1060.7         14.231
1060.8        14.1411
1060.9         14.026
1061          14.0649
1061.1        14.2099
1061.2        14.2723
1061.3        14.2208
1061.4        14.0746
1061.5        13.9204
1061.6        13.7713
1061.7        13.7358
1061.8        13.7813
1061.9        13.8998
1062          14.0397
1062.1        14.1105
1062.2        13.9874
1062.3        13.8235
1062.4        13.7677
1062.5        13.8732
1062.6        13.9813
1062.7        14.0357
1062.8        14.0918
1062.9         14.085
1063          14.0824
1063.1         14.117
1063.2        14.0859
1063.3        13.9996
1063.4        13.8804
1063.5        13.7937
1063.6        13.8291
1063.7        13.9337
1063.8        14.0185
1063.9        13.9913
1064          13.8781
1064.1        13.8208
1064.2        13.8112
1064.3         13.829
1064.4        13.8474
1064.5        13.9399
1064.6        13.9977
1064.7         13.962
1064.8        13.8126
1064.9        13.6826
1065          13.6716
1065.1        13.8582
1065.2        14.0541
1065.3         14.192
1065.4        14.2363
1065.5        14.2157
1065.6        14.2239
1065.7        14.2818
1065.8        14.3553
1065.9        14.4595
1066          14.5589
1066.1         14.555
1066.2        14.5811
1066.3        14.5176
1066.4        14.5601
1066.5         14.537
1066.6        14.5537
1066.7        14.6178
1066.8        14.6663
1066.9        14.7123
1067          14.8308
1067.1        14.9431
1067.2        15.0769
1067.3        15.2178
1067.4        15.2214
1067.5        15.2919
1067.6         15.302
1067.7        15.3445
1067.8        15.4635
1067.9        15.4153
1068           15.315
1068.1        15.2238
1068.2        15.2606
1068.3        15.3825
1068.4         15.391
1068.5        15.3242
1068.6        15.1689
1068.7        15.1592
1068.8          15.19
1068.9         15.199
1069          15.1984
1069.1        15.2234
1069.2        15.1666
1069.3        15.1441
1069.4        15.1722
1069.5        15.2552
1069.6        15.2299
1069.7        15.1733
1069.8        15.1935
1069.9        15.2939
1070          15.3393
1070.1        15.3276
1070.2        15.3487
1070.3        15.3938
1070.4        15.4747
1070.5        15.5596
1070.6        15.6832
1070.7        15.9055
1070.8         16.058
1070.9        16.1235
1071          16.1022
1071.1        16.0263
1071.2         15.905
1071.3        15.9123
1071.4        15.9872
1071.5        16.0621
1071.6        16.1204
1071.7        16.1282
1071.8        16.2554
1071.9         16.395
1072          16.4617
1072.1        16.3918
1072.2        16.2369
1072.3        15.9247
1072.4        15.8519
1072.5        15.9529
1072.6        16.1893
1072.7        16.2866
1072.8        16.2845
1072.9        16.1056
1073           15.922
1073.1        15.8885
1073.2        15.9376
1073.3        15.9553
1073.4        15.9776
1073.5        15.9345
1073.6        15.9622
1073.7        16.0389
1073.8        16.0544
1073.9        16.1568
1074          16.2996
1074.1        16.3725
1074.2        16.3081
1074.3        16.2325
1074.4        16.1848
1074.5        16.2262
1074.6        16.3425
1074.7        16.4169
1074.8        16.4081
1074.9        16.3487
1075          16.3254
1075.1        16.2917
1075.2        16.2278
1075.3        16.2501
1075.4         16.324
1075.5        16.4591
1075.6        16.3727
1075.7        16.1302
1075.8        16.0118
1075.9         15.952
1076          15.9826
1076.1        15.8748
1076.2        15.7824
1076.3          15.72
1076.4        15.6038
1076.5        15.5534
1076.6        15.5039
1076.7        15.4902
1076.8        15.5314
1076.9        15.4943
1077          15.4015
1077.1        15.2976
1077.2        15.1893
1077.3         15.136
1077.4        15.1833
1077.5        15.2968
1077.6        15.4192
1077.7        15.5461
1077.8        15.5604
1077.9        15.5794
1078          15.6097
1078.1        15.6181
1078.2        15.5842
1078.3        15.5206
1078.4        15.5015
1078.5        15.4953
1078.6         15.489
1078.7        15.5206
1078.8        15.5331
1078.9        15.5841
1079          15.5733
1079.1        15.5796
1079.2        15.5919
1079.3        15.6084
1079.4         15.569
1079.5        15.4969
1079.6        15.5052
1079.7        15.4926
1079.8        15.4006
1079.9        15.3061
1080          15.2859
1080.1        15.3286
1080.2        15.2959
1080.3        15.1957
1080.4        15.1346
1080.5        15.1286
1080.6        15.1736
1080.7        15.2289
1080.8        15.2832
1080.9        15.2112
1081          15.1919
1081.1        15.2409
1081.2        15.2575
1081.3        15.3008
1081.4        15.2755
1081.5         15.202
1081.6        15.1435
1081.7        15.0473
1081.8        14.9766
1081.9        14.9774
1082          14.9712
1082.1        15.0648
1082.2        15.1021
1082.3        15.1494
1082.4        15.1855
1082.5        15.1413
1082.6        15.1943
1082.7        15.2809
1082.8        15.3574
1082.9        15.3719
1083          15.4046
1083.1        15.4034
1083.2        15.3553
1083.3        15.3537
1083.4        15.4717
1083.5        15.6263
1083.6        15.7696
1083.7        15.8554
1083.8        15.8656
1083.9         15.877
1084           15.924
1084.1        15.9201
1084.2        15.8433
1084.3        15.7789
1084.4        15.8369
1084.5        15.9401
1084.6        16.0135
1084.7        16.1358
1084.8         16.196
1084.9        16.1687
1085          16.1802
1085.1        16.1518
1085.2        16.1244
1085.3        16.1975
1085.4        16.3289
1085.5        16.4076
1085.6        16.4243
1085.7        16.3341
1085.8        16.1948
1085.9        16.1663
1086          16.2848
1086.1        16.4929
1086.2         16.577
1086.3        16.5158
1086.4         16.404
1086.5        16.4169
1086.6         16.522
1086.7        16.6881
1086.8         16.835
1086.9        16.8578
1087          16.8875
1087.1        16.8063
1087.2        16.7867
1087.3        16.9186
1087.4        17.0539
1087.5        16.9914
1087.6        16.9735
1087.7        17.0475
1087.8        17.0367
1087.9        17.0927
1088          17.2273
1088.1        17.2314
1088.2        17.1932
1088.3        17.1379
1088.4        17.1072
1088.5        17.0048
1088.6        16.8799
1088.7        16.7544
1088.8        16.6523
1088.9         16.679
1089          16.7252
1089.1        16.8171
1089.2        16.8387
1089.3        16.7802
1089.4        16.7265
1089.5        16.6183
1089.6        16.5406
1089.7        16.4807
1089.8        16.4592
1089.9         16.385
1090          16.3548
1090.1        16.4023
1090.2        16.3379
1090.3        16.2507
1090.4        16.2125
1090.5        16.1622
1090.6        16.1786
1090.7        16.1981
1090.8        16.1231
1090.9        16.0257
1091           15.969
1091.1        15.9089
1091.2        15.9198
1091.3        15.9491
1091.4        15.9944
1091.5        16.0694
1091.6        16.0147
1091.7        15.8782
1091.8        15.8397
1091.9        15.9623
1092          16.0214
1092.1        16.0636
1092.2        16.0506
1092.3        16.1106
1092.4        16.0939
1092.5        15.9311
1092.6        15.8321
1092.7         15.794
1092.8        15.7772
1092.9        15.7157
1093          15.6874
1093.1        15.5997
1093.2        15.5577
1093.3         15.592
1093.4        15.6261
1093.5        15.5137
1093.6        15.4165
1093.7        15.4312
1093.8           15.4
1093.9        15.3405
1094          15.3852
1094.1        15.4462
1094.2        15.4234
1094.3        15.4755
1094.4        15.5862
1094.5        15.8284
1094.6        15.9492
1094.7         15.984
1094.8        16.0138
1094.9        16.1763
1095          16.2442
1095.1        16.2818
1095.2        16.3688
1095.3        16.5806
1095.4        16.7255
1095.5        16.7965
1095.6        16.8588
1095.7        16.8916
1095.8        16.9671
1095.9        17.0831
1096          17.1763
1096.1         17.205
1096.2         17.103
1096.3        17.0511
1096.4        17.1598
1096.5        17.3014
1096.6        17.3211
1096.7        17.2817
1096.8        17.0534
1096.9        16.8635
1097          16.9005
1097.1        17.1051
1097.2        17.1886
1097.3        17.2307
1097.4        17.3069
1097.5        17.3048
1097.6        17.1966
1097.7        17.1406
1097.8         17.086
1097.9        17.1737
1098          17.2187
1098.1        17.2348
1098.2        17.1856
1098.3        17.0609
1098.4        17.0025
1098.5        16.9618
1098.6        16.7858
1098.7        16.6991
1098.8        16.8045
1098.9        16.9329
1099          16.9209
1099.1        16.7049
1099.2        16.5047
1099.3        16.4235
1099.4        16.3719
1099.5        16.3671
1099.6        16.2464
1099.7        16.1321
1099.8         16.014
1099.9        15.9509
1100          15.9568
1100.1         16.058
1100.2        16.0854
1100.3         16.058
1100.4        16.0259
1100.5        15.9919
1100.6        15.9928
1100.7        16.0275
1100.8        16.1092
1100.9        16.1614
1101          16.1531
1101.1        16.1752
1101.2        16.1495
1101.3        16.0536
1101.4        16.0108
1101.5        16.1156
1101.6        16.2243
1101.7        16.2819
1101.8         16.245
1101.9        16.1784
1102          16.1751
1102.1        16.2377
1102.2        16.2878
1102.3        16.2316
1102.4        16.2535
1102.5        16.2461
1102.6        16.1261
1102.7        16.0178
1102.8        16.0422
1102.9        16.2206
1103          16.3713
1103.1        16.5034
1103.2        16.5381
1103.3        16.5249
1103.4        16.4928
1103.5        16.5043
1103.6        16.5433
1103.7         16.673
1103.8        16.7644
1103.9        16.8095
1104          16.7913
1104.1        16.7574
1104.2        16.7712
1104.3        16.7221
1104.4        16.7339
1104.5        16.8316
1104.6        16.9355
1104.7        16.9111
1104.8        16.8296
1104.9        16.8302
1105          16.9072
1105.1        17.1356
1105.2        17.3159
1105.3        17.3643
1105.4        17.3044
1105.5        17.2395
1105.6        17.2518
1105.7        17.2799
1105.8         17.336
1105.9        17.4062
1106          17.4975
1106.1        17.5677
1106.2        17.4382
1106.3        17.3262
1106.4        17.2605
1106.5        17.3612
1106.6        17.4691
1106.7        17.5149
1106.8        17.4632
1106.9         17.368
1107          17.2306
1107.1        17.0346
1107.2         16.955
1107.3        17.0102
1107.4        17.1041
1107.5        17.1604
1107.6        17.2558
1107.7        17.3066
1107.8        17.3661
1107.9        17.4044
1108          17.3445
1108.1        17.3599
1108.2        17.4172
1108.3        17.4712
1108.4        17.4776
1108.5        17.3999
1108.6        17.3922
1108.7        17.4435
1108.8        17.4327
1108.9         17.394
1109          17.4535
1109.1        17.5064
1109.2        17.5621
1109.3        17.5114
1109.4        17.3358
1109.5        17.3189
1109.6        17.3727
1109.7        17.5132
1109.8        17.5849
1109.9        17.5339
1110          17.5002
1110.1        17.3967
1110.2        17.4259
1110.3        17.4871
1110.4        17.6017
1110.5        17.8717
1110.6        17.9616
1110.7        17.8416
1110.8        17.6921
1110.9        17.7022
1111          17.8121
1111.1        18.0489
1111.2        18.1611
1111.3        18.2217
1111.4        18.2304
1111.5        18.2596
1111.6        18.2397
1111.7        18.0785
1111.8        17.9455
1111.9        17.8379
1112          17.8559
1112.1        17.8641
1112.2        17.8472
1112.3        17.7756
1112.4        17.8324
1112.5        17.8697
1112.6        17.8712
1112.7        17.9202
1112.8        17.9752
1112.9        18.0654
1113          18.1418
1113.1        18.1768
1113.2        18.2244
1113.3        18.2246
1113.4        18.1695
1113.5        18.1137
1113.6        18.0485
1113.7        17.9674
1113.8        17.9005
1113.9        18.0011
1114          18.1483
1114.1        18.2289
1114.2        18.2353
1114.3        18.2006
1114.4        18.1608
1114.5        18.2097
1114.6        18.2284
1114.7        18.2847
1114.8        18.3351
1114.9        18.3054
1115          18.2156
1115.1        18.1547
1115.2        18.0466
1115.3        18.0181
1115.4        18.1442
1115.5        18.3289
1115.6        18.4327
1115.7        18.4212
1115.8         18.375
1115.9        18.2785
1116           18.218
1116.1         18.149
1116.2        18.0908
1116.3        18.0591
1116.4        17.9279
1116.5        17.8058
1116.6        17.7655
1116.7        17.8032
1116.8        17.8183
1116.9        17.9493
1117           18.019
1117.1        17.9077
1117.2        17.8063
1117.3        17.8908
1117.4        17.9128
1117.5        17.9736
1117.6        18.0654
1117.7        18.1546
1117.8        18.2711
1117.9        18.4098
1118            18.49
1118.1         18.527
1118.2        18.5519
1118.3        18.6011
1118.4        18.7055
1118.5        18.6882
1118.6        18.7759
1118.7        18.8495
1118.8        18.9615
1118.9        19.1137
1119          19.0901
1119.1        18.7563
1119.2         18.394
1119.3        18.2284
1119.4        18.4147
1119.5        18.7665
1119.6        18.9411
1119.7        18.9209
1119.8        18.8643
1119.9        18.8143
1120          18.8552
1120.1        18.9047
1120.2        18.9208
1120.3        18.9906
1120.4        19.0302
1120.5        18.9456
1120.6        18.8596
1120.7        18.8554
1120.8        19.0096
1120.9        19.2322
1121           19.171
1121.1        18.8495
1121.2        18.6815
1121.3        18.6951
1121.4        18.7535
1121.5        18.7163
1121.6        18.7009
1121.7        18.7732
1121.8        18.9808
1121.9         19.102
1122          19.1521
1122.1        19.2479
1122.2        19.3472
1122.3        19.5567
1122.4        19.6672
1122.5          19.57
1122.6        19.4434
1122.7        19.2006
1122.8        19.1213
1122.9        18.9992
1123          19.0295
1123.1        19.1115
1123.2        19.1943
1123.3        19.2543
1123.4        19.2805
1123.5        19.3745
1123.6        19.4155
1123.7        19.3925
1123.8        19.3742
1123.9        19.1968
1124          19.0864
1124.1        19.0411
1124.2        19.1446
1124.3         19.214
1124.4        19.2795
1124.5        19.3927
1124.6        19.4613
1124.7        19.5677
1124.8        19.6771
1124.9        19.6771
1125          19.6089
1125.1        19.5523
1125.2        19.6601
1125.3        19.8128
1125.4        19.8643
1125.5        19.8565
1125.6         19.845
1125.7        19.9159
1125.8         20.024
1125.9        19.9283
1126          19.8297
1126.1        19.7459
1126.2        19.7951
1126.3        19.9583
1126.4        20.0263
1126.5        20.0054
1126.6        19.7535
1126.7        19.6813
1126.8        19.6867
1126.9        19.7128
1127          19.7068
1127.1        19.7613
1127.2        19.7368
1127.3        19.6271
1127.4        19.5299
1127.5        19.4688
1127.6        19.5557
1127.7        19.5619
1127.8        19.4756
1127.9        19.3894
1128          19.2125
1128.1        19.0544
1128.2        18.9421
1128.3        18.8941
1128.4        18.8162
1128.5        18.6871
1128.6        18.4473
1128.7        18.1743
1128.8        18.0484
1128.9        18.1492
1129          18.4633
1129.1        18.7105
1129.2          18.73
1129.3        18.6427
1129.4        18.5845
1129.5        18.6015
1129.6        18.8004
1129.7        18.9506
1129.8        19.0576
1129.9        18.9477
1130          18.8067
1130.1        18.7148
1130.2        18.7566
1130.3        18.7499
1130.4        18.8736
1130.5        19.1136
1130.6        19.1906
1130.7        18.9905
1130.8        18.8395
1130.9        18.8447
1131          18.9319
1131.1        18.9343
1131.2        18.9582
1131.3        19.0116
1131.4        19.1135
1131.5        19.0207
1131.6        18.9417
1131.7        18.8563
1131.8        18.9308
1131.9        19.1682
1132          19.3456
1132.1        19.4522
1132.2        19.4865
1132.3         19.367
1132.4        19.2562
1132.5         19.096
1132.6        18.9996
1132.7        19.0332
1132.8        19.0804
1132.9        19.1566
1133          19.0727
1133.1        18.9862
1133.2        19.0437
1133.3        19.1836
1133.4        19.2474
1133.5        19.4143
1133.6        19.6431
1133.7        19.7266
1133.8        19.6913
1133.9        19.6667
1134          19.6714
1134.1         19.772
1134.2        19.8767
1134.3        19.9763
1134.4        19.9609
1134.5        19.8269
1134.6        19.7755
1134.7        19.7732
1134.8        19.7549
1134.9        19.7966
1135          19.8604
1135.1        19.9257
1135.2        19.9034
1135.3        19.8858
1135.4        19.9383
1135.5        20.0865
1135.6        20.0743
1135.7        20.0469
1135.8        20.0286
1135.9        20.0208
1136          20.0623
1136.1        19.9961
1136.2        19.8005
1136.3        19.6617
1136.4        19.6407
1136.5        19.4556
1136.6        19.3569
1136.7        19.4194
1136.8        19.4209
1136.9        19.4746
1137          19.3217
1137.1        19.2388
1137.2        19.2213
1137.3          19.17
1137.4        19.0835
1137.5        19.0427
1137.6        19.1729
1137.7        19.3628
1137.8        19.3053
1137.9        19.0399
1138          18.8705
1138.1         18.762
1138.2         18.707
1138.3         18.748
1138.4        18.7585
1138.5        18.7181
1138.6        18.5312
1138.7         18.319
1138.8        18.2148
1138.9        18.2932
1139           18.317
1139.1        18.3334
1139.2        18.4203
1139.3        18.5042
1139.4        18.4761
1139.5        18.3664
1139.6         18.251
1139.7        18.1988
1139.8        18.2405
1139.9        18.3872
1140          18.5109
1140.1        18.4281
1140.2        18.3286
1140.3        18.2697
1140.4        18.2402
1140.5        18.2845
1140.6        18.4194
1140.7        18.4741
1140.8        18.3803
1140.9        18.2472
1141          18.2753
1141.1        18.2798
1141.2        18.3333
1141.3        18.3386
1141.4        18.2622
1141.5        18.1094
1141.6         18.018
1141.7        18.2014
1141.8        18.4583
1141.9        18.7072
1142          18.7804
1142.1         18.759
1142.2        18.6783
1142.3        18.4906
1142.4        18.4334
1142.5        18.5189
1142.6        18.6842
1142.7        18.6202
1142.8        18.5352
1142.9        18.3916
1143           18.366
1143.1        18.3712
1143.2        18.4101
1143.3        18.4114
1143.4        18.4055
1143.5        18.4028
1143.6        18.4902
1143.7        18.5827
1143.8        18.6135
1143.9        18.4613
1144          18.3432
1144.1        18.3438
1144.2        18.5935
1144.3        18.8626
1144.4        19.0839
1144.5        19.3086
1144.6        19.4173
1144.7        19.3764
1144.8        19.3816
1144.9          19.32
1145          19.2722
1145.1        19.3292
1145.2        19.5073
1145.3         19.651
1145.4        19.5982
1145.5        19.4874
1145.6        19.3937
1145.7        19.3923
1145.8          19.46
1145.9        19.4836
1146          19.4844
1146.1        19.4807
1146.2        19.3423
1146.3        19.3788
1146.4        19.5197
1146.5        19.6673
1146.6        19.8001
1146.7        19.8555
1146.8        19.7571
1146.9        19.6107
1147           19.532
1147.1        19.3024
1147.2         19.273
1147.3        19.3095
1147.4        19.2802
1147.5        19.0698
1147.6        18.8897
1147.7        18.9176
1147.8        18.9902
1147.9        19.1196
1148          19.1744
1148.1        19.1657
1148.2        19.1018
1148.3        18.9494
1148.4        18.9371
1148.5        19.0732
1148.6        19.1848
1148.7        19.1235
1148.8        19.0792
1148.9        19.0423
1149          19.0394
1149.1        19.1093
1149.2        19.1291
1149.3        19.0416
1149.4        19.0176
1149.5        19.0568
1149.6        19.0144
1149.7        18.9447
1149.8        18.9176
1149.9        18.8349
1150           18.801
1150.1        18.7613
1150.2        18.6876
1150.3        18.6619
1150.4        18.6159
1150.5        18.5512
1150.6        18.5105
1150.7        18.6071
1150.8        18.5778
1150.9        18.4417
1151          18.3727
1151.1        18.3526
1151.2        18.3016
1151.3        18.1978
1151.4        18.1692
1151.5        18.1817
1151.6         18.133
1151.7        18.0614
1151.8        18.0163
1151.9        17.9697
1152          17.9071
1152.1        17.9452
1152.2        17.9862
1152.3        17.9763
1152.4        17.9537
1152.5        17.9095
1152.6        17.8774
1152.7        17.7494
1152.8        17.7012
1152.9        17.8011
1153           17.857
1153.1        17.9608
1153.2        18.0575
1153.3        18.2125
1153.4        18.2416
1153.5        18.2171
1153.6         18.228
1153.7        18.1388
1153.8        18.0239
1153.9        17.8906
1154          17.8372
1154.1        17.8818
1154.2        17.9346
1154.3        17.8372
1154.4        17.7355
1154.5        17.8065
1154.6        17.8718
1154.7        17.8937
1154.8        17.8577
1154.9        17.9139
1155          18.0334
1155.1        18.0286
1155.2        17.9281
1155.3        17.8211
1155.4        17.8204
1155.5         17.819
1155.6        17.8608
1155.7        17.8763
1155.8        17.9546
1155.9        17.9865
1156          17.9679
1156.1         17.995
1156.2        18.0398
1156.3        18.1125
1156.4        18.1345
1156.5        18.0289
1156.6        17.8548
1156.7        17.7209
1156.8        17.6893
1156.9        17.8037
1157          17.9156
1157.1        17.9064
1157.2        17.8985
1157.3        17.9933
1157.4        18.0315
1157.5        18.0781
1157.6        18.0173
1157.7        17.9041
1157.8        17.8278
1157.9        17.8098
1158          17.7924
1158.1        17.7474
1158.2        17.6871
1158.3        17.6238
1158.4        17.6841
1158.5         17.779
1158.6        17.8253
1158.7        17.8878
1158.8        17.9439
1158.9        18.0411
1159          18.1091
1159.1        18.1436
1159.2        18.1668
1159.3        18.1974
1159.4        18.3684
1159.5        18.6224
1159.6         18.723
1159.7         18.632
1159.8        18.5382
1159.9        18.4139
1160          18.4592
1160.1        18.5154
1160.2        18.5925
1160.3        18.7952
1160.4        19.0577
1160.5         19.362
1160.6        19.4405
1160.7        19.3311
1160.8        19.3215
1160.9        19.3206
1161          19.3838
1161.1        19.3628
1161.2        19.2991
1161.3        19.1163
1161.4        19.0706
1161.5         19.026
1161.6        19.1097
1161.7         19.177
1161.8        19.2166
1161.9         19.261
1162          19.3587
1162.1        19.4712
1162.2        19.4726
1162.3        19.4231
1162.4        19.4898
1162.5        19.6274
1162.6        19.5947
1162.7         19.528
1162.8        19.4722
1162.9        19.3939
1163          19.3382
1163.1        19.4155
1163.2        19.5313
1163.3        19.5361
1163.4        19.3963
1163.5        19.2428
1163.6        19.1546
1163.7        19.0687
1163.8        19.0281
1163.9        19.1197
1164           19.106
1164.1        19.1237
1164.2        19.0191
1164.3        18.8286
1164.4        18.8122
1164.5        18.8207
1164.6        18.8273
1164.7         18.775
1164.8        18.5993
1164.9        18.4495
1165          18.3542
1165.1        18.2664
1165.2        18.1781
1165.3        18.1886
1165.4        18.2719
1165.5        18.3492
1165.6        18.3599
1165.7        18.3899
1165.8        18.4163
1165.9        18.3597
1166          18.3354
1166.1        18.4067
1166.2        18.4434
1166.3        18.4076
1166.4        18.4236
1166.5        18.4564
1166.6        18.5816
1166.7        18.5368
1166.8        18.5011
1166.9        18.5516
1167          18.5875
1167.1         18.685
1167.2        18.7172
1167.3        18.6725
1167.4         18.622
1167.5        18.6354
1167.6        18.6557
1167.7        18.6956
1167.8        18.6356
1167.9        18.5447
1168          18.4405
1168.1        18.3561
1168.2        18.3783
1168.3        18.4796
1168.4        18.5585
1168.5        18.6498
1168.6        18.6679
1168.7        18.5565
1168.8        18.4504
1168.9         18.435
1169           18.541
1169.1        18.7278
1169.2        18.8731
1169.3        18.8159
1169.4        18.8171
1169.5        18.7689
1169.6        18.7095
1169.7        18.7227
1169.8        18.7882
1169.9        18.9347
1170          19.0126
1170.1        19.0267
1170.2        19.1273
1170.3        19.3804
1170.4        19.4097
1170.5        19.3173
1170.6        19.3322
1170.7        19.4214
1170.8        19.4995
1170.9        19.4134
1171          19.4523
1171.1          19.57
1171.2        19.6582
1171.3        19.7124
1171.4        19.6888
1171.5        19.5834
1171.6        19.7075
1171.7        19.9038
1171.8        19.9216
1171.9        19.7505
1172          19.6453
1172.1         19.569
1172.2        19.5658
1172.3        19.5974
1172.4        19.7293
1172.5        19.8292
1172.6        19.8762
1172.7        19.8691
1172.8         19.908
1172.9        19.8905
1173          19.9582
1173.1        20.0307
1173.2        20.0165
1173.3        20.0717
1173.4        20.1668
1173.5        20.2468
1173.6        20.3478
1173.7        20.4234
1173.8         20.435
1173.9        20.4585
1174            20.53
1174.1         20.574
1174.2        20.6324
1174.3        20.5737
1174.4        20.5483
1174.5        20.6672
1174.6        20.8553
1174.7         20.847
1174.8        20.7378
1174.9        20.7893
1175          20.8268
1175.1        20.7274
1175.2        20.7105
1175.3        20.6082
1175.4        20.4593
1175.5        20.3377
1175.6        20.3952
1175.7         20.594
1175.8        20.7855
1175.9        20.9093
1176           20.989
1176.1        20.9037
1176.2        20.7394
1176.3         20.736
1176.4        20.8116
1176.5        20.8904
1176.6        20.8911
1176.7        20.8806
1176.8        20.8869
1176.9        20.8065
1177          20.7439
1177.1        20.7973
1177.2        20.8702
1177.3        20.9306
1177.4        20.9002
1177.5        20.7711
1177.6        20.7566
1177.7        20.8851
1177.8        20.9628
1177.9        20.8936
1178          20.9183
1178.1        21.0879
1178.2        21.2756
1178.3         21.415
1178.4        21.4174
1178.5        21.4504
1178.6        21.5031
1178.7        21.5406
1178.8        21.5318
1178.9        21.4284
1179           21.456
1179.1        21.6218
1179.2        21.9407
1179.3        22.0641
1179.4        22.0029
1179.5        22.0793
1179.6        22.1871
1179.7        22.1477
1179.8        22.0054
1179.9        22.0077
1180          22.1121
1180.1        22.2017
1180.2        22.3311
1180.3        22.3403
1180.4        22.2904
1180.5        22.2322
1180.6        22.2329
1180.7         22.147
1180.8        22.0691
1180.9        22.0496
1181          22.1259
1181.1        22.2565
1181.2        22.2904
1181.3        22.2996
1181.4        22.3594
1181.5          22.57
1181.6        22.5279
1181.7        22.2709
1181.8        21.9969
1181.9        21.7325
1182          21.5036
1182.1        21.4802
1182.2        21.5588
1182.3        21.7311
1182.4        21.7096
1182.5        21.6866
1182.6        21.7919
1182.7         21.997
1182.8        21.9571
1182.9        22.0468
1183          22.1053
1183.1        22.1475
1183.2        22.1908
1183.3        22.1869
1183.4        22.1193
1183.5        21.9178
1183.6        21.7509
1183.7        21.7091
1183.8        21.6987
1183.9        21.5815
1184          21.4462
1184.1        21.5486
1184.2         21.677
1184.3        21.5421
1184.4        21.4965
1184.5        21.5558
1184.6        21.5446
1184.7        21.4144
1184.8        21.2323
1184.9        21.0522
1185          20.9985
1185.1        21.0057
1185.2        21.0259
1185.3        20.8772
1185.4        20.8385
1185.5        20.9717
1185.6        20.9971
1185.7        20.9975
1185.8        20.7762
1185.9         20.628
1186          20.5832
1186.1         20.575
1186.2        20.5177
1186.3        20.4625
1186.4         20.445
1186.5        20.4455
1186.6        20.4702
1186.7        20.5559
1186.8        20.6307
1186.9        20.6997
1187          20.7531
1187.1        20.7791
1187.2        20.7277
1187.3        20.6167
1187.4        20.5241
1187.5        20.5108
1187.6        20.6214
1187.7        20.7843
1187.8        20.7765
1187.9        20.7801
1188          20.7839
1188.1        20.7684
1188.2        20.7444
1188.3        20.7355
1188.4        20.7097
1188.5        20.6512
1188.6        20.5356
1188.7        20.3285
1188.8         20.396
1188.9        20.4608
1189          20.3522
1189.1        20.3149
1189.2        20.2833
1189.3         20.396
1189.4        20.4866
1189.5        20.3849
1189.6        20.2728
1189.7         20.241
1189.8        20.2432
1189.9        20.2136
1190          20.1713
1190.1        20.1402
1190.2        20.0478
1190.3        19.8989
1190.4         19.819
1190.5        19.8635
1190.6        19.8697
1190.7        19.8037
1190.8        19.9036
1190.9        20.0438
1191          20.0601
1191.1        19.9884
1191.2        19.8798
1191.3        19.8167
1191.4         19.798
1191.5        19.8588
1191.6        19.9348
1191.7        19.9671
1191.8        19.9589
1191.9        19.9695
1192          19.9043
1192.1        19.9738
1192.2        20.1019
1192.3        20.2046
1192.4        20.2359
1192.5        20.1824
1192.6        20.1033
1192.7        19.9947
1192.8        19.8684
1192.9        19.7206
1193          19.8458
1193.1         20.142
1193.2        20.2558
1193.3         20.217
1193.4        20.3519
1193.5        20.6457
1193.6        20.7284
1193.7        20.6066
1193.8        20.5069
1193.9        20.4786
1194          20.5989
1194.1        20.7744
1194.2        20.7582
1194.3        20.6783
1194.4        20.6053
1194.5          20.73
1194.6        20.8662
1194.7        20.8674
1194.8         20.836
1194.9        20.7478
1195          20.7235
1195.1        20.7314
1195.2        20.7483
1195.3        20.7556
1195.4        20.6527
1195.5        20.5275
1195.6        20.4204
1195.7         20.434
1195.8         20.484
1195.9        20.3849
1196          20.3072
1196.1        20.3407
1196.2        20.3396
1196.3        20.2881
1196.4        20.3007
1196.5         20.307
1196.6        20.3143
1196.7        20.2228
1196.8        20.0893
1196.9        20.0468
1197          20.0175
1197.1        19.9897
1197.2        19.9276
1197.3        19.9203
1197.4        19.8985
1197.5         19.959
1197.6        20.1416
1197.7          20.34
1197.8        20.4705
1197.9        20.7882
1198          20.9885
1198.1        21.0245
1198.2        20.9966
1198.3        20.9838
1198.4        20.8821
1198.5        20.8154
1198.6        20.8576
1198.7        20.9239
1198.8        20.9043
1198.9        20.8205
1199          20.7446
1199.1        20.7148
1199.2         20.829
1199.3         21.065
1199.4        21.3049
1199.5        21.4339
1199.6        21.3875
1199.7         21.273
1199.8        21.2582
1199.9        21.4995
1200          21.7382
1200.1        21.8708
1200.2        21.8418
1200.3        21.7951
1200.4        21.7797
1200.5        21.7315
1200.6        21.7179
1200.7        21.8716
1200.8        22.0436
1200.9        22.1011
1201          22.0978
1201.1        22.0645
1201.2        22.0053
1201.3        21.9834
1201.4        22.0222
1201.5        21.9754
1201.6        21.9504
1201.7        21.9601
1201.8        21.9375
1201.9        21.8551
1202          21.9439
1202.1        21.9648
1202.2        21.8986
1202.3        21.8237
1202.4        21.8955
1202.5        22.0824
1202.6        22.2447
1202.7           22.3
1202.8        22.3399
1202.9        22.4738
1203            22.54
1203.1        22.5792
1203.2        22.5219
1203.3        22.4279
1203.4        22.3537
1203.5        22.3969
1203.6        22.5301
1203.7        22.4638
1203.8        22.2885
1203.9        22.1081
1204             22.1
1204.1        22.1568
1204.2         22.139
1204.3        22.1349
1204.4        22.0594
1204.5        21.7784
1204.6         21.421
1204.7        21.3094
1204.8        21.3031
1204.9        21.2705
1205          21.1918
1205.1        21.1141
1205.2        20.9561
1205.3         20.657
1205.4        20.4499
1205.5         20.342
1205.6        20.2748
1205.7        20.2495
1205.8         20.212
1205.9        20.1552
1206          20.0355
1206.1        19.8084
1206.2        19.6171
1206.3        19.5114
1206.4        19.6321
1206.5        19.8619
1206.6        20.1113
1206.7        20.1562
1206.8        20.0729
1206.9        20.0192
1207          20.0295
1207.1        20.0154
1207.2        19.9685
1207.3        19.9301
1207.4        20.1255
1207.5        20.3793
1207.6        20.4776
1207.7        20.4363
1207.8        20.3568
1207.9        20.2997
1208          20.3875
1208.1        20.5879
1208.2        20.8672
1208.3        21.1231
1208.4        21.1596
1208.5        20.9949
1208.6        20.7861
1208.7        20.6784
1208.8        20.8457
1208.9        21.1477
1209           21.388
1209.1        21.5791
1209.2        21.5983
1209.3        21.5159
1209.4        21.4607
1209.5        21.4768
1209.6        21.4736
1209.7        21.2313
1209.8        21.1844
1209.9        21.3642
1210          21.4968
1210.1        21.4081
1210.2        21.1806
1210.3         21.081
1210.4        21.1048
1210.5        21.2168
1210.6        21.2336
1210.7         21.235
1210.8        21.3621
1210.9        21.4475
1211          21.4636
1211.1        21.5227
1211.2         21.573
1211.3        21.5729
1211.4        21.5136
1211.5        21.4169
1211.6        21.3467
1211.7        21.3802
1211.8        21.3763
1211.9        21.2244
1212          21.0572
1212.1         21.054
1212.2        21.0753
1212.3        21.2037
1212.4        21.3541
1212.5        21.3581
1212.6        21.3931
1212.7        21.5024
1212.8         21.432
1212.9        21.3626
1213          21.3522
1213.1         21.396
1213.2        21.3563
1213.3        21.3779
1213.4        21.5841
1213.5        21.9534
1213.6        22.1616
1213.7        22.1137
1213.8        21.9736
1213.9        21.7599
1214          21.7744
1214.1        21.9211
1214.2         22.057
1214.3        21.9931
1214.4        21.9001
1214.5        21.7711
1214.6        21.5913
1214.7           21.5
1214.8        21.5489
1214.9        21.5033
1215           21.536
1215.1        21.6908
1215.2        21.8267
1215.3        21.8702
1215.4         21.867
1215.5        21.8187
1215.6        21.9284
1215.7        22.0748
1215.8        22.0311
1215.9        21.8817
1216           21.785
1216.1        21.6725
1216.2        21.6653
1216.3         21.748
1216.4        21.9059
1216.5        21.9996
1216.6        21.9414
1216.7        21.8373
1216.8        21.7737
1216.9        21.6885
1217          21.6589
1217.1        21.6476
1217.2        21.6934
1217.3        21.7064
1217.4        21.7032
1217.5        21.6767
1217.6         21.679
1217.7        21.6941
1217.8        21.8897
1217.9        22.0165
1218          22.0335
1218.1        22.1178
1218.2        22.0571
1218.3        21.9414
1218.4        21.8243
1218.5         21.751
1218.6        21.7639
1218.7        21.7189
1218.8        21.6371
1218.9         21.445
1219          21.4259
1219.1        21.3566
1219.2        21.1467
1219.3         20.941
1219.4        20.9409
1219.5        21.1243
1219.6        21.2354
1219.7        21.2467
1219.8        21.1826
1219.9        21.1008
1220          21.0731
1220.1        21.0382
1220.2        21.0993
1220.3        21.2707
1220.4        21.3336
1220.5        21.1986
1220.6        21.0128
1220.7        21.0434
1220.8        21.1107
1220.9        21.1946
1221          21.2645
1221.1        21.3386
1221.2        21.3267
1221.3        21.2789
1221.4        21.0887
1221.5        20.8068
1221.6        20.6624
1221.7        20.6114
1221.8        20.6187
1221.9        20.5649
1222          20.5311
1222.1        20.4207
1222.2        20.3495
1222.3        20.3813
1222.4        20.5751
1222.5        20.7363
1222.6        20.8186
1222.7        20.6959
1222.8        20.6683
1222.9        20.7238
1223          20.8637
1223.1        20.9865
1223.2        20.9519
1223.3        20.9665
1223.4        21.0134
1223.5        21.0598
1223.6         21.203
1223.7        21.4021
1223.8         21.462
1223.9        21.3347
1224          21.2494
1224.1        21.2537
1224.2         21.355
1224.3        21.5883
1224.4        21.8981
1224.5        22.2513
1224.6        22.3523
1224.7        22.1075
1224.8        21.7236
1224.9        21.4195
1225           21.479
1225.1        21.6572
1225.2        21.7281
1225.3        21.4976
1225.4        21.3573
1225.5        21.3313
1225.6        21.4691
1225.7        21.7416
1225.8        22.0043
1225.9        22.2474
1226          22.2816
1226.1        22.2293
1226.2        22.1541
1226.3        22.0426
1226.4        21.8683
1226.5          21.68
1226.6        21.7024
1226.7        21.7428
1226.8        21.7063
1226.9         21.645
1227          21.7137
1227.1        21.7214
1227.2        21.7048
1227.3        21.7311
1227.4        21.7561
1227.5        21.5276
1227.6        21.2782
1227.7        21.2621
1227.8        21.3049
1227.9        21.3962
1228          21.5596
1228.1         21.737
1228.2        21.9137
1228.3        22.0725
1228.4          22.19
1228.5        22.2381
1228.6        22.1182
1228.7        21.9535
1228.8        21.8962
1228.9        21.7488
1229          21.5987
1229.1        21.5348
1229.2        21.5597
1229.3        21.6038
1229.4        21.6564
1229.5        21.8144
1229.6        21.9488
1229.7         22.168
1229.8        22.1988
1229.9        22.0135
1230          22.0534
1230.1        22.1913
1230.2        22.2398
1230.3        22.1229
1230.4        22.0242
1230.5        22.1045
1230.6         22.184
1230.7         22.176
1230.8        22.1678
1230.9        22.1862
1231          22.2007
1231.1        22.1513
1231.2        22.1311
1231.3         22.321
1231.4        22.4449
1231.5        22.4694
1231.6        22.3594
1231.7        22.1785
1231.8        22.1522
1231.9         22.154
1232          22.2644
1232.1        22.3204
1232.2        22.3351
1232.3        22.2598
1232.4        22.0838
1232.5        21.7086
1232.6        21.5841
1232.7        21.5231
1232.8        21.4836
1232.9        21.4236
1233          21.3891
1233.1        21.4844
1233.2        21.5304
1233.3        21.5587
1233.4        21.6473
1233.5        21.7635
1233.6        21.7856
1233.7         21.731
1233.8        21.6659
1233.9        21.6868
1234          21.7365
1234.1        21.6975
1234.2        21.5983
1234.3         21.429
1234.4        21.3558
1234.5        21.4324
1234.6         21.583
1234.7         21.751
1234.8        21.8531
1234.9        21.8521
1235          21.7739
1235.1        21.6775
1235.2        21.6699
1235.3        21.6092
1235.4        21.5959
1235.5        21.5598
1235.6        21.5893
1235.7        21.6216
1235.8        21.5074
1235.9        21.4192
1236           21.344
1236.1        21.3338
1236.2        21.2721
1236.3        21.2722
1236.4        21.3979
1236.5        21.5983
1236.6        21.6887
1236.7        21.5907
1236.8        21.4022
1236.9        21.2692
1237          21.2903
1237.1        21.3892
1237.2         21.459
1237.3        21.3974
1237.4        21.3296
1237.5        21.1874
1237.6        21.2355
1237.7        21.3388
1237.8        21.5018
1237.9        21.6362
1238          21.5947
1238.1        21.4644
1238.2        21.4363
1238.3        21.4422
1238.4         21.457
1238.5        21.4726
1238.6        21.4261
1238.7        21.5155
1238.8        21.6096
1238.9        21.7097
1239          21.8523
1239.1        21.9871
1239.2        22.0976
1239.3        22.0864
1239.4        22.1241
1239.5         22.268
1239.6        22.4419
1239.7        22.5867
1239.8        22.7217
1239.9        22.8752
1240          23.0565
1240.1        23.1447
1240.2        22.9662
1240.3        22.8554
1240.4        22.8251
1240.5        22.9948
1240.6        23.1856
1240.7        23.2852
1240.8        23.3417
1240.9         23.305
1241          23.1432
1241.1        22.9173
1241.2        22.8496
1241.3        22.9331
1241.4        23.0267
1241.5        23.1787
1241.6        23.2217
1241.7        23.0877
1241.8        22.9099
1241.9        22.7127
1242           22.713
1242.1        22.7876
1242.2        22.7871
1242.3         22.827
1242.4        22.8078
1242.5        22.6912
1242.6         22.476
1242.7        22.3614
1242.8        22.2539
1242.9        22.1455
1243          22.2455
1243.1        22.3407
1243.2        22.3288
1243.3         22.298
1243.4        22.1803
1243.5        21.9751
1243.6        21.7508
1243.7        21.4941
1243.8        21.4968
1243.9        21.6091
1244          21.7361
1244.1        21.9716
1244.2          21.99
1244.3        21.8398
1244.4        21.6343
1244.5        21.4901
1244.6        21.4916
1244.7        21.6024
1244.8         21.727
1244.9        21.7566
1245          21.7861
1245.1        21.7615
1245.2        21.8237
1245.3        21.9801
1245.4        22.0347
1245.5        22.0868
1245.6        22.1369
1245.7         21.997
1245.8        21.7919
1245.9        21.5564
1246          21.3655
1246.1        21.2491
1246.2        21.2553
1246.3        21.2382
1246.4        21.1995
1246.5        21.2038
1246.6        21.2031
1246.7         21.295
1246.8         21.433
1246.9        21.4811
1247          21.4244
1247.1        21.4202
1247.2        21.4861
1247.3        21.5928
1247.4        21.5938
1247.5        21.5412
1247.6        21.4606
1247.7        21.5919
1247.8        21.9255
1247.9        22.2549
1248          22.3218
1248.1        22.3199
1248.2        22.2645
1248.3        22.1592
1248.4        22.0516
1248.5        21.9767
1248.6         22.117
1248.7        22.4709
1248.8        22.7189
1248.9        22.8857
1249          22.6881
1249.1         22.348
1249.2        22.1816
1249.3        22.1541
1249.4         22.224
1249.5        22.2793
1249.6        22.3893
1249.7        22.3289
1249.8        22.1625
1249.9         22.017
1250          21.9702
1250.1        22.1055
1250.2        22.2214
1250.3        22.3325
1250.4        22.3666
1250.5        22.3861
1250.6        22.3185
1250.7        22.1466
1250.8        22.0242
1250.9        22.0248
1251          22.0928
1251.1        22.1987
1251.2        22.4814
1251.3        22.7658
1251.4        22.7805
1251.5         22.658
1251.6        22.5827
1251.7        22.5643
1251.8        22.6168
1251.9        22.6138
1252          22.7076
1252.1         22.861
1252.2        22.8819
1252.3        22.7766
1252.4        22.6697
1252.5        22.6836
1252.6        22.8091
1252.7        22.8916
1252.8        22.8156
1252.9        22.4875
1253          22.3067
1253.1        22.1715
1253.2        22.1832
1253.3        22.1772
1253.4         22.202
1253.5        22.3795
1253.6        22.4295
1253.7        22.5502
1253.8        22.6333
1253.9        22.6524
1254          22.6086
1254.1        22.7573
1254.2        22.8326
1254.3        22.9781
1254.4        22.9983
1254.5        22.7939
1254.6        22.6507
1254.7        22.5259
1254.8        22.4864
1254.9        22.4752
1255          22.5142
1255.1        22.5381
1255.2        22.5424
1255.3        22.5983
1255.4        22.5301
1255.5        22.3187
1255.6        22.2429
1255.7        22.3795
1255.8        22.4136
1255.9        22.4876
1256          22.5449
1256.1        22.4482
1256.2        22.3382
1256.3        22.2592
1256.4        22.2454
1256.5        22.2739
1256.6        22.4044
1256.7        22.5398
1256.8        22.6057
1256.9        22.5931
1257           22.555
1257.1        22.6137
1257.2        22.6766
1257.3         22.719
1257.4        22.7728
1257.5         22.805
1257.6        22.6589
1257.7        22.3822
1257.8         22.237
1257.9        22.2407
1258          22.3102
1258.1        22.3201
1258.2        22.2533
1258.3        22.1685
1258.4        22.0704
1258.5        22.0005
1258.6        21.9488
1258.7        21.8933
1258.8        21.9049
1258.9        22.0691
1259          22.3511
1259.1        22.4957
1259.2        22.4804
1259.3        22.4195
1259.4        22.3685
1259.5        22.3835
1259.6        22.4109
1259.7         22.452
1259.8        22.5942
1259.9        22.6789
1260          22.6229
1260.1        22.5403
1260.2         22.547
1260.3         22.584
1260.4         22.606
1260.5        22.6082
1260.6        22.6394
1260.7        22.7706
1260.8        22.8342
1260.9          22.86
1261          22.7996
1261.1         22.825
1261.2        22.8949
1261.3        22.8413
1261.4        22.8343
1261.5        22.7656
1261.6         22.798
1261.7        22.8756
1261.8        22.8368
1261.9        22.7156
1262          22.6641
1262.1        22.6755
1262.2        22.5547
1262.3        22.5279
1262.4        22.5842
1262.5        22.6289
1262.6        22.6546
1262.7        22.7911
1262.8        22.8888
1262.9        22.9345
1263          22.9848
1263.1        23.0953
1263.2        23.0394
1263.3        22.9505
1263.4        22.9499
1263.5        22.9418
1263.6        22.9115
1263.7        22.8898
1263.8        22.8899
1263.9        22.9107
1264          22.9814
1264.1        23.1166
1264.2        23.2274
1264.3        23.2357
1264.4        23.1763
1264.5        23.0602
1264.6        23.0839
1264.7        23.1556
1264.8        23.3147
1264.9        23.4149
1265          23.3999
1265.1        23.3456
1265.2        23.3431
1265.3        23.3577
1265.4        23.3873
1265.5        23.4819
1265.6        23.5387
1265.7        23.7598
1265.8        23.8395
1265.9        23.8577
1266          23.7754
1266.1        23.6833
1266.2        23.5431
1266.3        23.4092
1266.4        23.2181
1266.5        23.0774
1266.6        23.0775
1266.7        23.1575
1266.8        23.1947
1266.9        23.2277
1267          23.1354
1267.1         22.915
1267.2        22.8319
1267.3        22.8518
1267.4        22.8959
1267.5        22.7996
1267.6        22.6968
1267.7        22.5251
1267.8        22.5239
1267.9        22.5201
1268          22.4351
1268.1        22.2762
1268.2        22.2141
1268.3        22.1942
1268.4        22.2423
1268.5        22.1758
1268.6         22.108
1268.7        22.0742
1268.8        22.0758
1268.9        22.1316
1269          22.2083
1269.1         22.398
1269.2        22.5274
1269.3        22.6297
1269.4        22.6386
1269.5        22.5598
1269.6        22.4924
1269.7         22.424
1269.8        22.4191
1269.9        22.4558
1270          22.5247
1270.1         22.575
1270.2        22.5758
1270.3         22.618
1270.4        22.7399
1270.5        22.9006
1270.6        22.9609
1270.7        22.9921
1270.8        22.9899
1270.9        22.9353
1271          22.8043
1271.1        22.6451
1271.2        22.5643
1271.3        22.5756
1271.4        22.7448
1271.5        23.0042
1271.6        23.1892
1271.7         23.149
1271.8        23.0844
1271.9         23.024
1272          22.9558
1272.1        23.0814
1272.2        23.3476
1272.3        23.6844
1272.4        23.8937
1272.5        24.0054
1272.6         23.926
1272.7        23.8418
1272.8         23.957
1272.9        24.2331
1273          24.4481
1273.1        24.3561
1273.2        24.3083
1273.3        24.2697
1273.4        24.1657
1273.5         24.092
1273.6        24.2446
1273.7        24.4881
1273.8        24.6907
1273.9        24.7703
1274           24.683
1274.1        24.5779
1274.2        24.5333
1274.3        24.6718
1274.4        24.8022
1274.5        24.8172
1274.6        24.8358
1274.7        24.9128
1274.8        24.8351
1274.9        24.8342
1275           24.863
1275.1         24.814
1275.2         24.843
1275.3        24.8729
1275.4        24.6712
1275.5        24.5191
1275.6        24.5661
1275.7        24.5994
1275.8        24.5757
1275.9        24.6462
1276          24.7021
1276.1        24.7771
1276.2         24.808
1276.3         24.775
1276.4        24.7123
1276.5        24.6643
1276.6        24.6359
1276.7         24.595
1276.8         24.557
1276.9        24.5781
1277          24.6261
1277.1        24.6661
1277.2        24.6767
1277.3        24.5127
1277.4        24.3716
1277.5        24.4091
1277.6        24.5401
1277.7        24.5221
1277.8        24.5049
1277.9        24.5434
1278          24.5352
1278.1        24.4182
1278.2         24.359
1278.3        24.4059
1278.4        24.3432
1278.5        24.2458
1278.6        24.2292
1278.7        24.1456
1278.8        24.1257
1278.9        24.2769
1279          24.3436
1279.1        24.4088
1279.2        24.4512
1279.3        24.7388
1279.4        24.8367
1279.5        24.7622
1279.6        24.7768
1279.7        24.8981
1279.8        25.0851
1279.9        25.2041
1280          25.1492
1280.1        25.1043
1280.2        25.0669
1280.3        25.0597
1280.4        25.1276
1280.5        25.2458
1280.6         25.477
1280.7        25.7792
1280.8        25.8893
1280.9        25.9085
1281          25.8698
1281.1        25.7927
1281.2        25.7943
1281.3        25.7072
1281.4        25.7649
1281.5         25.994
1281.6        26.0012
1281.7        25.8082
1281.8        25.6841
1281.9        25.6389
1282          25.8223
1282.1        26.1707
1282.2        26.4377
1282.3        26.3976
1282.4        26.1518
1282.5        25.8854
1282.6        25.8128
1282.7        25.9203
1282.8        26.0505
1282.9         26.016
1283           26.155
1283.1         26.295
1283.2        26.2304
1283.3        26.0827
1283.4        25.9633
1283.5        25.8531
1283.6        25.8926
1283.7        26.0721
1283.8        26.2232
1283.9        26.2051
1284          26.0523
1284.1        25.8867
1284.2        25.7695
1284.3        25.6211
1284.4        25.6743
1284.5        25.8258
1284.6        25.8611
1284.7        25.8547
1284.8        25.7341
1284.9        25.5613
1285           25.453
1285.1        25.2392
1285.2        25.1181
1285.3        25.1183
1285.4        25.1875
1285.5        25.1543
1285.6        25.1448
1285.7        25.1857
1285.8         25.116
1285.9        25.0436
1286           25.012
1286.1        25.1481
1286.2        25.0522
1286.3        24.8191
1286.4        24.5714
1286.5         24.301
1286.6        24.1227
1286.7        23.9704
1286.8        23.8416
1286.9        23.7798
1287          23.6444
1287.1        23.4849
1287.2        23.3749
1287.3         23.269
1287.4        23.1905
1287.5        23.2738
1287.6        23.2908
1287.7        23.1936
1287.8        23.0819
1287.9          23.11
1288          23.2175
1288.1        23.2876
1288.2         23.198
1288.3        23.0506
1288.4        22.9753
1288.5        22.9467
1288.6        23.0586
1288.7         23.256
1288.8        23.2792
1288.9        23.0952
1289          22.9658
1289.1        22.9814
1289.2        23.1425
1289.3        23.3654
1289.4        23.5766
1289.5        23.6644
1289.6        23.5625
1289.7         23.386
1289.8        23.4351
1289.9        23.6118
1290          23.8007
1290.1        24.0461
1290.2        24.1971
1290.3        24.1949
1290.4        24.0716
1290.5        23.9477
1290.6         23.816
1290.7        23.6728
1290.8        23.5726
1290.9        23.4619
1291          23.3921
1291.1        23.3479
1291.2         23.244
1291.3        23.1994
1291.4         23.299
1291.5        23.4959
1291.6        23.6318
1291.7         23.858
1291.8         24.005
1291.9        24.1332
1292          23.9518
1292.1        23.7225
1292.2        23.6922
1292.3        23.9075
1292.4        24.1502
1292.5         24.217
1292.6        24.1194
1292.7        23.9033
1292.8        23.6163
1292.9        23.5729
1293          23.5926
1293.1        23.5282
1293.2         23.487
1293.3        23.4983
1293.4        23.3754
1293.5        23.3072
1293.6        23.2318
1293.7        23.2591
1293.8        23.2769
1293.9        23.2811
1294          23.2071
1294.1          23.06
1294.2        23.0163
1294.3        22.9917
1294.4        23.0644
1294.5        23.2292
1294.6        23.2923
1294.7         23.394
1294.8         23.352
1294.9        23.1663
1295          23.0557
1295.1        22.8782
1295.2        22.5423
1295.3        22.1823
1295.4        22.1588
1295.5        22.4404
1295.6        22.6712
1295.7        22.8463
1295.8        22.9107
1295.9        22.8732
1296          22.7977
1296.1        22.7872
1296.2        22.8733
1296.3        22.8746
1296.4        22.7492
1296.5        22.7079
1296.6        22.7792
1296.7        22.8776
1296.8        22.8835
1296.9        22.7651
1297          22.6589
1297.1        22.6279
1297.2        22.6013
1297.3        22.4805
1297.4        22.4358
1297.5        22.4511
1297.6        22.3667
1297.7        22.2881
1297.8        22.2467
1297.9        22.0808
1298          22.0286
1298.1        22.1701
1298.2        22.2227
1298.3        22.3116
1298.4        22.4139
1298.5        22.4426
1298.6        22.4181
1298.7        22.5186
1298.8        22.5539
1298.9        22.5657
1299          22.6589
1299.1        22.6097
1299.2        22.6065
1299.3        22.5325
1299.4        22.5311
1299.5        22.5236
1299.6        22.5044
1299.7        22.5222
1299.8        22.5133
1299.9        22.4328
1300          22.5728
1300.1        22.8846
1300.2        23.0377
1300.3         22.976
1300.4        22.8931
1300.5        22.8239
1300.6        22.8385
1300.7        22.9251
1300.8        23.0805
1300.9        23.2678
1301          23.3546
1301.1        23.2387
1301.2        23.0112
1301.3        22.8678
1301.4        22.8489
1301.5        22.9289
1301.6        22.9621
1301.7        23.1176
1301.8        23.2842
1301.9        23.2724
1302          23.0767
1302.1        22.8385
1302.2        22.8289
1302.3        22.8454
1302.4        22.8459
1302.5        22.9858
1302.6        23.0639
1302.7        22.9332
1302.8        22.7418
1302.9        22.5372
1303          22.4398
1303.1        22.6046
1303.2        22.6986
1303.3        22.5485
1303.4        22.2243
1303.5        21.9474
1303.6        21.9414
1303.7        22.1837
1303.8        22.3013
1303.9        22.0721
1304          21.8832
1304.1        21.8503
1304.2        21.8655
1304.3        21.9264
1304.4        21.9577
1304.5        21.9616
1304.6        21.9855
1304.7        21.9308
1304.8        21.8329
1304.9        21.7628
1305          21.8516
1305.1        21.9109
1305.2        21.9095
1305.3        21.9395
1305.4        21.9628
1305.5        21.9998
1305.6        22.0249
1305.7        22.0471
1305.8        22.0547
1305.9        21.9714
1306          21.8116
1306.1        21.6259
1306.2        21.5515
1306.3        21.7546
1306.4        22.0371
1306.5        22.1264
1306.6        22.1412
1306.7        22.1264
1306.8        22.0857
1306.9        22.0408
1307          22.1094
1307.1        22.0808
1307.2        22.1101
1307.3        22.2062
1307.4        22.3617
1307.5        22.4297
1307.6        22.4527
1307.7        22.5228
1307.8        22.6903
1307.9        22.8848
1308          23.1269
1308.1        23.1876
1308.2        23.1957
1308.3         23.148
1308.4        23.1321
1308.5        23.1512
1308.6        23.1855
1308.7        23.1068
1308.8        23.0266
1308.9        23.0535
1309          23.0833
1309.1        23.0985
1309.2        23.0397
1309.3        22.8814
1309.4        22.8698
1309.5        22.9604
1309.6        23.1275
1309.7        23.1639
1309.8        23.1324
1309.9        22.9739
1310          22.9428
1310.1        22.8687
1310.2        22.7964
1310.3         22.809
1310.4        22.9451
1310.5        23.0057
1310.6        22.9378
1310.7         22.858
1310.8        22.8884
1310.9         23.055
1311           23.224
1311.1        23.3797
1311.2        23.3681
1311.3        23.3072
1311.4        23.1865
1311.5        23.0277
1311.6        23.1147
1311.7        23.3038
1311.8        23.4017
1311.9        23.6102
1312            23.62
1312.1        23.5332
1312.2        23.2716
1312.3        23.2086
1312.4         23.324
1312.5        23.5909
1312.6        23.8431
1312.7        23.8736
1312.8        23.6276
1312.9        23.4761
1313          23.4361
1313.1        23.5068
1313.2        23.5971
1313.3         23.692
1313.4        23.7576
1313.5        23.8189
1313.6        23.7902
1313.7        23.7347
1313.8        23.6487
1313.9        23.6673
1314          23.8578
1314.1        23.9727
1314.2        24.0015
1314.3        24.2432
1314.4        24.4434
1314.5         24.453
1314.6        24.2861
1314.7        24.0569
1314.8        24.1148
1314.9        24.3074
1315          24.5378
1315.1         24.647
1315.2        24.7174
1315.3         24.779
1315.4        24.8463
1315.5        24.8892
1315.6        24.8681
1315.7         24.893
1315.8        24.9578
1315.9        25.1898
1316          25.2236
1316.1        25.1505
1316.2        25.1376
1316.3        25.2119
1316.4        25.3023
1316.5        25.4589
1316.6        25.5894
1316.7        25.6086
1316.8        25.5254
1316.9        25.3763
1317          25.3451
1317.1        25.3788
1317.2        25.4271
1317.3        25.5345
1317.4        25.6092
1317.5        25.5138
1317.6        25.5035
1317.7        25.5137
1317.8        25.5831
1317.9        25.6963
1318          25.8988
1318.1        26.0793
1318.2        25.9985
1318.3        25.9609
1318.4        25.9828
1318.5        26.0741
1318.6        26.1821
1318.7        26.0986
1318.8        25.9468
1318.9        25.8803
1319          25.8428
1319.1        25.7512
1319.2        25.6527
1319.3        25.5032
1319.4        25.3462
1319.5        25.1965
1319.6        25.1637
1319.7        25.2016
1319.8        25.0388
1319.9        25.0311
1320          25.1378
1320.1        25.1343
1320.2        25.0654
1320.3        24.9726
1320.4        24.8777
1320.5        24.7456
1320.6        24.6705
1320.7        24.6052
1320.8        24.6545
1320.9         24.775
1321           24.783
1321.1        24.7728
1321.2        24.6593
1321.3        24.6791
1321.4        24.8703
1321.5        25.0051
1321.6        25.0045
1321.7         24.804
1321.8        24.7715
1321.9        24.7202
1322          24.6162
1322.1         24.519
1322.2        24.5328
1322.3        24.6828
1322.4        24.8735
1322.5        25.0857
1322.6        25.2201
1322.7        25.3825
1322.8        25.4249
1322.9        25.4676
1323          25.5336
1323.1        25.4936
1323.2        25.4034
1323.3        25.1952
1323.4        25.1601
1323.5        25.1225
1323.6        25.2491
1323.7        25.2848
1323.8        25.3107
1323.9        25.2106
1324           24.962
1324.1        24.8559
1324.2        24.8225
1324.3        24.7775
1324.4        24.9191
1324.5        25.0409
1324.6        24.9207
1324.7        24.5926
1324.8         24.347
1324.9         24.197
1325          24.2818
1325.1        24.5739
1325.2        24.7683
1325.3        24.8891
1325.4        24.8458
1325.5        24.6648
1325.6        24.4704
1325.7        24.2376
1325.8        24.2786
1325.9         24.521
1326           24.719
1326.1        24.7399
1326.2        24.7483
1326.3         24.888
1326.4        25.0522
1326.5        25.2643
1326.6        25.4097
1326.7        25.4999
1326.8        25.5816
1326.9        25.6983
1327          25.8136
1327.1        25.8477
1327.2        25.8765
1327.3        25.9606
1327.4        25.7953
1327.5        25.4289
1327.6        25.4125
1327.7        25.7316
1327.8        26.0826
1327.9         26.189
1328          26.1617
1328.1        26.1248
1328.2        26.3168
1328.3        26.6069
1328.4        26.7303
1328.5        26.5528
1328.6        26.4589
1328.7        26.4625
1328.8        26.5094
1328.9        26.5457
1329          26.4475
1329.1        26.3071
1329.2        26.3168
1329.3        26.2736
1329.4        26.2639
1329.5        26.3141
1329.6         26.413
1329.7        26.4926
1329.8        26.3741
1329.9        26.0941
1330          25.8855
1330.1        25.7832
1330.2        25.8408
1330.3        25.8871
1330.4        25.9414
1330.5        26.1159
1330.6        26.1731
1330.7        26.3255
1330.8        26.2761
1330.9        26.0966
1331          25.9168
1331.1        25.7447
1331.2          25.52
1331.3        25.3051
1331.4        25.3097
1331.5        25.4058
1331.6        25.3513
1331.7        25.2582
1331.8        25.3178
1331.9        25.4875
1332          25.6891
1332.1        25.9275
1332.2        25.9975
1332.3        26.0204
1332.4        25.9854
1332.5        25.9225
1332.6        25.9331
1332.7        25.9883
1332.8         26.083
1332.9        26.2017
1333          26.2985
1333.1        26.2201
1333.2        26.2078
1333.3        26.2976
1333.4        26.3355
1333.5        26.3595
1333.6        26.4108
1333.7        26.4418
1333.8        26.4419
1333.9        26.3668
1334          26.4126
1334.1        26.5914
1334.2        26.6776
1334.3        26.7103
1334.4        26.8018
1334.5        26.9497
1334.6        27.0873
1334.7        27.3248
1334.8         27.315
1334.9        27.0589
1335          26.7916
1335.1        26.6032
1335.2        26.4797
1335.3        26.3762
1335.4        26.2101
1335.5        26.0741
1335.6        25.9327
1335.7        25.7349
1335.8        25.7009
1335.9        25.8043
1336          25.7171
1336.1         25.638
1336.2        25.6883
1336.3        25.8748
1336.4        26.0161
1336.5        25.9634
1336.6        25.8249
1336.7        25.5832
1336.8        25.5375
1336.9           25.7
1337          25.8455
1337.1        25.7515
1337.2        25.6504
1337.3        25.5511
1337.4        25.5039
1337.5        25.5002
1337.6        25.4102
1337.7         25.364
1337.8        25.2807
1337.9        25.1735
1338          25.1151
1338.1        25.1089
1338.2        25.1028
1338.3        25.0772
1338.4           25.1
1338.5         25.202
1338.6        25.2014
1338.7        25.0385
1338.8        24.8268
1338.9         24.738
1339          24.7115
1339.1        24.5652
1339.2        24.4219
1339.3        24.2402
1339.4        24.1255
1339.5        24.1049
1339.6        24.0394
1339.7        23.8173
1339.8        23.7207
1339.9        23.6951
1340          23.7353
1340.1        23.9645
1340.2        24.0887
1340.3        24.0198
1340.4        23.9607
1340.5        23.8952
1340.6        23.9773
1340.7        24.1611
1340.8        24.3657
1340.9        24.4071
1341          24.3213
1341.1        24.1923
1341.2        24.1088
1341.3        23.9832
1341.4        23.8095
1341.5        23.5901
1341.6        23.6026
1341.7        23.8197
1341.8        23.9865
1341.9        23.9736
1342          23.9347
1342.1        23.9769
1342.2         23.985
1342.3        23.9747
1342.4        23.9398
1342.5        23.9306
1342.6        24.0843
1342.7        24.1773
1342.8        24.1809
1342.9        24.0757
1343           24.018
1343.1        23.8753
1343.2        23.7307
1343.3        23.6668
1343.4        23.6866
1343.5         23.806
1343.6        24.0419
1343.7        24.2046
1343.8        24.3215
1343.9        24.4989
1344           24.608
1344.1        24.6723
1344.2        24.7759
1344.3        24.6959
1344.4        24.6811
1344.5        24.8776
1344.6         24.979
1344.7        24.8319
1344.8         24.719
1344.9        24.7087
1345          24.7584
1345.1        24.8276
1345.2         24.867
1345.3        24.8249
1345.4        24.8692
1345.5        24.8745
1345.6        24.7459
1345.7        24.5644
1345.8        24.3768
1345.9        24.3119
1346          24.3303
1346.1        24.3398
1346.2        24.3518
1346.3        24.1267
1346.4        23.8812
1346.5        24.0058
1346.6        24.1485
1346.7          24.18
1346.8        24.3272
1346.9        24.4493
1347          24.3897
1347.1        24.3122
1347.2        24.3201
1347.3        24.3334
1347.4        24.3944
1347.5        24.5214
1347.6         24.565
1347.7        24.4618
1347.8        24.3799
1347.9        24.6323
1348          24.8506
1348.1        24.7099
1348.2        24.5178
1348.3         24.481
1348.4        24.5163
1348.5        24.7066
1348.6        24.7737
1348.7        24.7336
1348.8        24.7135
1348.9        24.7979
1349          24.8901
1349.1        25.0351
1349.2        24.9276
1349.3        24.8056
1349.4         24.831
1349.5        24.9125
1349.6        25.0193
1349.7        24.9686
1349.8        24.8386
1349.9        24.8265
1350          24.9424
1350.1        24.9941
1350.2        25.0064
1350.3         24.939
1350.4        24.7187
1350.5        24.4327
1350.6        24.2348
1350.7        24.1595
1350.8        24.2092
1350.9        24.4363
1351          24.5861
1351.1        24.6395
1351.2         24.549
1351.3        24.3754
1351.4        24.2824
1351.5        24.2829
1351.6        24.3661
1351.7        24.5877
1351.8        24.7025
1351.9        24.6399
1352          24.5224
1352.1        24.3191
1352.2         24.301
1352.3        24.4294
1352.4        24.5918
1352.5        24.7493
1352.6        24.8204
1352.7        24.9572
1352.8        24.8393
1352.9        24.6591
1353          24.5814
1353.1         24.702
1353.2        24.8383
1353.3        24.9809
1353.4        25.0104
1353.5        24.8123
1353.6        24.6169
1353.7        24.4297
1353.8        24.3508
1353.9        24.2885
1354          24.2793
1354.1        24.4546
1354.2        24.6151
1354.3        24.7778
1354.4        24.7385
1354.5        24.6065
1354.6        24.5725
1354.7        24.6887
1354.8        24.8786
1354.9        25.1675
1355           25.419
1355.1        25.4199
1355.2        25.5361
1355.3         25.729
1355.4         25.763
1355.5        25.6218
1355.6        25.6032
1355.7         25.606
1355.8         25.744
1355.9         25.831
1356          25.6722
1356.1        25.5492
1356.2        25.5495
1356.3        25.5724
1356.4        25.6047
1356.5        25.6724
1356.6        25.6535
1356.7        25.7421
1356.8        25.8081
1356.9        25.7269
1357          25.6588
1357.1        25.7183
1357.2        25.8724
1357.3        26.0008
1357.4        25.9924
1357.5        25.8529
1357.6        25.7458
1357.7        25.5948
1357.8        25.4395
1357.9        25.5388
1358          25.7607
1358.1        26.0661
1358.2        26.2586
1358.3        26.3186
1358.4        26.2432
1358.5        26.2024
1358.6        26.1614
1358.7        26.1178
1358.8         26.137
1358.9         26.071
1359          26.0392
1359.1        26.0915
1359.2        26.0856
1359.3           26.1
1359.4         26.172
1359.5        26.3706
1359.6        26.4655
1359.7        26.5494
1359.8        26.6298
1359.9        26.6048
1360          26.4735
1360.1         26.427
1360.2        26.5614
1360.3        26.7382
1360.4        26.7924
1360.5         26.902
1360.6        26.9794
1360.7        27.0332
1360.8        26.9933
1360.9        26.8535
1361          26.7642
1361.1        26.6874
1361.2        26.5976
1361.3        26.5991
1361.4        26.5931
1361.5        26.5911
1361.6        26.4478
1361.7        26.3609
1361.8        26.3617
1361.9         26.543
1362          26.7085
1362.1        26.5669
1362.2        26.4247
1362.3        26.3207
1362.4        26.2955
1362.5        26.1504
1362.6        26.1428
1362.7        26.1777
1362.8        26.1611
1362.9        26.2217
1363           26.298
1363.1        26.3096
1363.2        26.3426
1363.3        26.4277
1363.4        26.4226
1363.5        26.5349
1363.6        26.6004
1363.7        26.5521
1363.8         26.354
1363.9        26.1987
1364          26.1677
1364.1        26.1881
1364.2        26.1836
1364.3        26.1596
1364.4        26.1114
1364.5        26.1087
1364.6        26.0926
1364.7        25.9362
1364.8        25.8908
1364.9        25.8965
1365          25.8401
1365.1        25.7948
1365.2        25.7979
1365.3        25.9338
1365.4        25.9549
1365.5        25.7597
1365.6        25.6395
1365.7        25.6262
1365.8        25.6865
1365.9        25.7954
1366          25.8559
1366.1         25.725
1366.2        25.5957
1366.3        25.6413
1366.4        25.7117
1366.5        25.8359
1366.6        25.9191
1366.7         25.907
1366.8        25.9162
1366.9        25.7633
1367          25.6545
1367.1        25.6295
1367.2        25.7287
1367.3        25.6127
1367.4        25.4673
1367.5        25.4613
1367.6        25.6092
1367.7        25.8177
1367.8        25.7462
1367.9        25.6237
1368          25.5022
1368.1         25.351
1368.2        25.3638
1368.3        25.4697
1368.4        25.6096
1368.5        25.5221
1368.6        25.4052
1368.7        25.3583
1368.8        25.2085
1368.9        25.0483
1369          25.0377
1369.1        24.9381
1369.2        24.8157
1369.3        24.7973
1369.4        24.9002
1369.5        24.9655
1369.6        25.0271
1369.7         25.073
1369.8        25.0523
1369.9        25.1867
1370          25.2381
1370.1         25.238
1370.2        25.1724
1370.3        25.0558
1370.4        25.0435
1370.5        25.0837
1370.6        25.1216
1370.7        25.2456
1370.8        25.3351
1370.9        25.3671
1371          25.3979
1371.1        25.3959
1371.2        25.3794
1371.3        25.3199
1371.4        25.2383
1371.5         25.241
1371.6        25.2277
1371.7        25.2247
1371.8        25.1429
1371.9        24.9926
1372           24.882
1372.1        24.7678
1372.2        24.8162
1372.3        24.9131
1372.4        24.9107
1372.5        24.8353
1372.6          24.71
1372.7        24.6138
1372.8        24.5532
1372.9        24.5403
1373          24.6112
1373.1        24.6841
1373.2        24.6848
1373.3        24.7896
1373.4        24.8509
1373.5        24.8717
1373.6        24.8973
1373.7         24.961
1373.8        25.0569
1373.9        25.2599
1374          25.4182
1374.1        25.4694
1374.2        25.4386
1374.3        25.4587
1374.4        25.4444
1374.5        25.4749
1374.6        25.5588
1374.7        25.6344
1374.8        25.6332
1374.9        25.5318
1375          25.4677
1375.1        25.4957
1375.2        25.6997
1375.3        25.8835
1375.4        25.9896
1375.5        26.1312
1375.6        26.3341
1375.7        26.5265
1375.8        26.7021
1375.9        26.7695
1376           26.819
1376.1        26.8802
1376.2        26.8498
1376.3        26.7076
1376.4        26.7736
1376.5         27.004
1376.6        27.0943
1376.7        27.0666
1376.8         27.066
1376.9        26.9543
1377          26.8899
1377.1        26.8438
1377.2        26.9625
1377.3        27.1334
1377.4        27.1695
1377.5         27.166
1377.6        27.0702
1377.7        27.2236
1377.8        27.4622
1377.9         27.536
1378          27.5917
1378.1        27.5881
1378.2        27.5144
1378.3        27.4287
1378.4        27.4507
1378.5        27.6206
1378.6        27.7251
1378.7        27.8064
1378.8          28.01
1378.9        28.1712
1379          28.1746
1379.1         28.137
1379.2        28.2147
1379.3        28.3239
1379.4        28.4019
1379.5        28.4225
1379.6         28.445
1379.7        28.4439
1379.8        28.3932
1379.9        28.2344
1380          28.2219
1380.1        28.1832
1380.2        28.0886
1380.3        27.9479
1380.4         27.887
1380.5        27.9199
1380.6        27.9727
1380.7        28.1346
1380.8        28.2492
1380.9        28.2632
1381          28.2465
1381.1        28.2235
1381.2        28.2135
1381.3        28.2223
1381.4        28.1495
1381.5        28.0292
1381.6        28.1307
1381.7        28.2054
1381.8        28.1356
1381.9        28.0298
1382          27.7336
1382.1        27.3752
1382.2        27.2074
1382.3        27.1556
1382.4        27.1168
1382.5        27.0335
1382.6        26.9011
1382.7        26.9025
1382.8         26.896
1382.9        26.8804
1383          26.8631
1383.1        26.9302
1383.2        26.8992
1383.3        26.7168
1383.4         26.534
1383.5        26.4268
1383.6         26.423
1383.7        26.3913
1383.8        26.3279
1383.9        26.1668
1384          26.0011
1384.1        25.8857
1384.2         25.814
1384.3        25.8802
1384.4        25.9703
1384.5         25.989
1384.6        25.8395
1384.7        25.5831
1384.8        25.4065
1384.9        25.2574
1385          25.2792
1385.1        25.4807
1385.2        25.6263
1385.3        25.5496
1385.4        25.4895
1385.5        25.5174
1385.6        25.5917
1385.7        25.6138
1385.8        25.4994
1385.9        25.2873
1386          25.1666
1386.1        25.1843
1386.2         25.092
1386.3        24.9654
1386.4        24.9628
1386.5        25.0332
1386.6        25.1604
1386.7        25.3471
1386.8        25.3783
1386.9        25.4318
1387          25.3699
1387.1        25.3091
1387.2        25.3255
1387.3        25.4391
1387.4        25.6271
1387.5        25.7381
1387.6        25.7725
1387.7        25.7585
1387.8        25.6444
1387.9        25.5086
1388          25.5919
1388.1        25.7656
1388.2        25.8782
1388.3        25.9339
1388.4        26.0432
1388.5        26.0898
1388.6        26.0295
1388.7        26.0673
1388.8        26.1716
1388.9         26.306
1389          26.3811
1389.1        26.4091
1389.2        26.4588
1389.3        26.4314
1389.4         26.331
1389.5        26.1923
1389.6        26.1363
1389.7        26.2739
1389.8        26.3003
1389.9         26.246
1390          26.3028
1390.1        26.4367
1390.2        26.4182
1390.3        26.2669
1390.4        26.2027
1390.5         26.223
1390.6        26.2796
1390.7        26.4157
1390.8        26.4728
1390.9        26.3503
1391          26.1843
1391.1        26.0798
1391.2        26.0596
1391.3        26.1001
1391.4        26.0527
1391.5        26.0491
1391.6        25.9578
1391.7        25.8512
1391.8        25.8486
1391.9        25.8911
1392          25.9292
1392.1        25.9489
1392.2        25.9617
1392.3        26.0078
1392.4        25.9421
1392.5         25.906
1392.6        25.8831
1392.7        25.8197
1392.8        25.7962
1392.9        25.7654
1393          25.8943
1393.1        26.1283
1393.2        26.3414
1393.3        26.6149
1393.4        26.8385
1393.5        27.1303
1393.6        27.3736
1393.7        27.4517
1393.8        27.3516
1393.9        27.3167
1394          27.4879
1394.1         27.568
1394.2        27.6215
1394.3        27.5739
1394.4        27.5858
1394.5        27.5767
1394.6        27.5017
1394.7        27.4607
1394.8        27.5099
1394.9        27.7054
1395          27.7918
1395.1        27.7922
1395.2        27.7447
1395.3         27.696
1395.4        27.5759
1395.5        27.5391
1395.6        27.5716
1395.7        27.6265
1395.8        27.7717
1395.9        27.8682
1396          27.8287
1396.1        27.8791
1396.2        27.9154
1396.3        28.0122
1396.4        28.0669
1396.5        28.0779
1396.6        28.1382
1396.7        28.2734
1396.8        28.3722
1396.9        28.3875
1397          28.2718
1397.1        28.0641
1397.2        27.9873
1397.3        27.9893
1397.4        28.1415
1397.5        28.3682
1397.6        28.2922
1397.7        27.9543
1397.8        27.7245
1397.9        27.5639
1398          27.5863
1398.1        27.7623
1398.2        27.9199
1398.3        28.0786
1398.4        27.9949
1398.5         27.749
1398.6        27.4731
1398.7        27.2733
1398.8        27.2823
1398.9        27.2393
1399          27.1874
1399.1        27.1185
1399.2        26.9875
1399.3        26.8112
1399.4        26.7681
1399.5        26.6745
1399.6        26.6629
1399.7        26.7941
1399.8        26.8986
1399.9         26.934
1400          26.8527
1400.1        26.7025
1400.2        26.5027
1400.3        26.3424
1400.4         26.349
1400.5        26.4748
1400.6        26.5315
1400.7        26.5583
1400.8        26.5281
1400.9         26.525
1401          26.4371
1401.1        26.2923
1401.2        26.3138
1401.3        26.4059
1401.4        26.4506
1401.5        26.5684
1401.6        26.5833
1401.7        26.5872
1401.8         26.525
1401.9        26.4029
1402          26.3318
1402.1        26.3391
1402.2        26.4598
1402.3        26.7116
1402.4        26.9583
1402.5        27.0276
1402.6        26.8195
1402.7        26.6394
1402.8        26.6493
1402.9        26.7843
1403          26.8851
1403.1        26.8283
1403.2        26.8234
1403.3        26.8729
1403.4        26.8955
1403.5        26.8164
1403.6        26.6873
1403.7         26.593
1403.8         26.682
1403.9        26.9207
1404          27.1615
1404.1        27.3609
1404.2        27.5286
1404.3        27.6454
1404.4        27.5272
1404.5        27.3558
1404.6        27.3176
1404.7        27.4643
1404.8        27.5635
1404.9          27.69
1405          27.7086
1405.1         27.744
1405.2        27.7653
1405.3         27.723
1405.4        27.8264
1405.5         27.886
1405.6        27.9148
1405.7        27.9565
1405.8         28.047
1405.9         27.976
1406          27.9669
1406.1        28.1686
1406.2        28.1587
1406.3        27.9765
1406.4        28.0308
1406.5        28.0867
1406.6        28.0116
1406.7        27.8657
1406.8        27.8668
1406.9        27.8839
1407          27.9986
1407.1        27.9088
1407.2        27.8924
1407.3        27.8868
1407.4        27.8549
1407.5         27.816
1407.6        27.9427
1407.7        28.2423
1407.8        28.6284
1407.9        29.0157
1408          29.3065
1408.1         29.137
1408.2        28.8745
1408.3        28.7732
1408.4        28.9856
1408.5        29.0968
1408.6        29.2022
1408.7        29.2554
1408.8        29.2946
1408.9        29.1614
1409          28.8334
1409.1        28.6748
1409.2        28.6986
1409.3        28.9732
1409.4         29.195
1409.5        29.2013
1409.6        29.0277
1409.7        28.8762
1409.8        28.8112
1409.9        28.6277
1410          28.5932
1410.1        28.6269
1410.2        28.7171
1410.3        28.6554
1410.4        28.4425
1410.5        28.3494
1410.6        28.4457
1410.7        28.4702
1410.8        28.5184
1410.9        28.4266
1411          28.2948
1411.1        28.1509
1411.2        28.1612
1411.3        28.2016
1411.4        28.3325
1411.5        28.4331
1411.6        28.5237
1411.7         28.561
1411.8        28.4431
1411.9        28.3596
1412          28.3099
1412.1        28.2595
1412.2        28.1983
1412.3        28.1392
1412.4        28.1686
1412.5        28.2315
1412.6        28.3532
1412.7        28.4578
1412.8        28.3967
1412.9        28.2556
1413          28.3183
1413.1        28.5323
1413.2        28.6424
1413.3        28.5402
1413.4        28.4053
1413.5        28.2828
1413.6        28.2278
1413.7        28.3324
1413.8        28.5416
1413.9        28.5953
1414          28.4964
1414.1        28.4377
1414.2         28.373
1414.3        28.4051
1414.4        28.5708
1414.5        28.7527
1414.6        28.8305
1414.7        28.8644
1414.8        28.7504
1414.9        28.7359
1415          28.7537
1415.1        28.5222
1415.2        28.2542
1415.3        28.0755
1415.4        27.9263
1415.5         27.885
1415.6        27.9053
1415.7        27.9213
1415.8        27.9621
1415.9        27.9595
1416          27.7957
1416.1        27.6425
1416.2        27.6306
1416.3        27.8316
1416.4        27.9159
1416.5         27.811
1416.6         27.656
1416.7        27.6423
1416.8        27.5976
1416.9          27.44
1417          27.3542
1417.1        27.3608
1417.2        27.4344
1417.3        27.3533
1417.4        27.3098
1417.5        27.4722
1417.6        27.4608
1417.7          27.25
1417.8        27.1896
1417.9        27.1613
1418           27.202
1418.1        27.1886
1418.2        27.1078
1418.3        26.9833
1418.4        26.9419
1418.5        26.8943
1418.6           26.8
1418.7        26.6792
1418.8        26.5217
1418.9        26.4092
1419          26.3739
1419.1        26.5255
1419.2        26.5606
1419.3        26.4749
1419.4        26.2642
1419.5        26.1871
1419.6        26.2688
1419.7        26.4475
1419.8        26.6357
1419.9        26.6823
1420          26.6206
1420.1         26.621
1420.2        26.7032
1420.3        26.8304
1420.4        26.9381
1420.5        26.9067
1420.6        26.8817
1420.7        27.0526
1420.8        27.3028
1420.9        27.1862
1421          27.0081
1421.1        26.9793
1421.2        27.1296
1421.3        27.4213
1421.4        27.5424
1421.5        27.4527
1421.6        27.2954
1421.7        27.3866
1421.8        27.5975
1421.9        27.7766
1422          27.8733
1422.1        28.0099
1422.2         28.132
1422.3        28.2742
1422.4        28.1616
1422.5        28.0151
1422.6        28.0162
1422.7        28.0325
1422.8        28.1486
1422.9        28.1249
1423          28.0367
1423.1        27.8596
1423.2        27.5713
1423.3        27.5098
1423.4        27.5832
1423.5        27.6357
1423.6        27.7239
1423.7        27.7957
1423.8        27.8267
1423.9        27.8017
1424            27.81
1424.1        27.8452
1424.2        27.9731
1424.3        28.0831
1424.4        28.2346
1424.5        28.3817
1424.6        28.4486
1424.7        28.4279
1424.8        28.2545
1424.9        28.2903
1425          28.3573
1425.1        28.6287
1425.2        28.7255
1425.3        28.7785
1425.4         28.753
1425.5        28.6588
1425.6        28.6071
1425.7        28.4918
1425.8        28.5475
1425.9        28.8255
1426          28.9778
1426.1        29.1111
1426.2        29.0208
1426.3          28.81
1426.4        28.6592
1426.5        28.6508
1426.6        28.7413
1426.7        28.9019
1426.8        29.0232
1426.9        28.9597
1427          28.8246
1427.1        28.7782
1427.2        28.8869
1427.3         28.929
1427.4        28.9024
1427.5        28.9443
1427.6        28.8048
1427.7        28.6238
1427.8        28.6361
1427.9        28.6269
1428          28.3298
1428.1        28.2315
1428.2        28.4176
1428.3        28.5176
1428.4        28.4054
1428.5        28.3454
1428.6        28.4124
1428.7        28.5245
1428.8        28.5131
1428.9        28.5022
1429          28.5566
1429.1        28.6647
1429.2        28.6499
1429.3        28.6399
1429.4        28.8285
1429.5        28.8563
1429.6        28.7291
1429.7           28.5
1429.8        28.3667
1429.9        28.3291
1430          28.2239
1430.1        28.0251
1430.2         28.049
1430.3        28.1355
1430.4        28.0808
1430.5        27.9221
1430.6        27.8347
1430.7        27.9312
1430.8        27.9785
1430.9        27.9316
1431          27.8189
1431.1        27.7346
1431.2        27.7667
1431.3        27.7713
1431.4        27.8386
1431.5        27.8659
1431.6        27.7847
1431.7        27.6204
1431.8         27.558
1431.9        27.6291
1432          27.6275
1432.1        27.4978
1432.2        27.4653
1432.3         27.387
1432.4        27.2801
1432.5        27.2078
1432.6        27.1494
1432.7        27.1578
1432.8        27.1676
1432.9        27.0646
1433          26.9479
1433.1        26.9065
1433.2        26.9842
1433.3        27.1387
1433.4        27.2248
1433.5        27.1607
1433.6        27.0424
1433.7        26.8204
1433.8        26.8116
1433.9        26.9684
1434          26.9892
1434.1        26.9405
1434.2        26.9467
1434.3        27.0894
1434.4        27.2239
1434.5        27.2829
1434.6        27.4036
1434.7        27.4712
1434.8        27.5324
1434.9        27.6534
1435          27.7993
1435.1        27.8581
1435.2        27.8366
1435.3        27.7554
1435.4        27.6597
1435.5        27.5302
1435.6          27.54
1435.7        27.6335
1435.8        27.7474
1435.9        27.9076
1436          27.8821
1436.1        27.6461
1436.2        27.5173
1436.3        27.4023
1436.4        27.3332
1436.5        27.3139
1436.6        27.3727
1436.7        27.2871
1436.8        27.1287
1436.9        26.9463
1437           26.739
1437.1        26.7748
1437.2        26.9731
1437.3        27.0741
1437.4        27.0118
1437.5         26.931
1437.6        26.8837
1437.7        26.7554
1437.8        26.5712
1437.9        26.3277
1438          26.2208
1438.1        26.3156
1438.2        26.5658
1438.3        26.8705
1438.4        26.9448
1438.5        26.8546
1438.6        26.7342
1438.7        26.7061
1438.8        26.7041
1438.9        26.8137
1439          26.9411
1439.1        27.0031
1439.2        27.0801
1439.3        27.0974
1439.4        26.9515
1439.5         26.731
1439.6        26.5501
1439.7        26.3561
1439.8        26.4026
1439.9        26.5785
1440          26.7814
1440.1        26.8677
1440.2        26.8677
1440.3         26.901
1440.4        26.9438
1440.5          27.07
1440.6        27.2821
1440.7        27.3536
1440.8        27.5491
1440.9        27.6508
1441          27.7064
1441.1        27.8674
1441.2         28.014
1441.3        28.0926
1441.4         28.149
1441.5         28.117
1441.6        28.1578
1441.7        28.3494
1441.8        28.5082
1441.9        28.4607
1442          28.3054
1442.1        28.1171
1442.2        28.0955
1442.3        28.0435
1442.4        27.9617
1442.5        27.9015
1442.6        27.8617
1442.7        27.8217
1442.8        27.8893
1442.9        27.9056
1443          27.8824
1443.1        27.9188
1443.2        28.2517
1443.3        28.5825
1443.4        28.6339
1443.5        28.5567
1443.6         28.433
1443.7        28.4544
1443.8        28.5861
1443.9        28.8221
1444          28.9522
1444.1        29.0904
1444.2        29.0585
1444.3        28.8837
1444.4         28.657
1444.5        28.5717
1444.6        28.6372
1444.7        28.8196
1444.8        28.8897
1444.9        28.8244
1445          28.8922
1445.1        28.9689
1445.2        28.9738
1445.3        28.8854
1445.4        28.6784
1445.5         28.504
1445.6        28.2806
1445.7        28.1645
1445.8         28.088
1445.9        28.0015
1446           27.975
1446.1        27.8448
1446.2        27.7441
1446.3        27.7055
1446.4        27.5491
1446.5        27.4893
1446.6        27.4116
1446.7        27.3483
1446.8        27.4633
1446.9        27.5308
1447          27.5858
1447.1        27.6503
1447.2          27.66
1447.3        27.6897
1447.4        27.6302
1447.5        27.5935
1447.6        27.7615
1447.7        27.9003
1447.8        27.9579
1447.9         28.011
1448          28.0705
1448.1        28.0692
1448.2        28.2164
1448.3        28.4189
1448.4        28.4838
1448.5        28.5801
1448.6        28.6179
1448.7        28.5076
1448.8        28.5967
1448.9        28.8575
1449          28.9755
1449.1        28.7595
1449.2        28.4896
1449.3        28.3304
1449.4        28.1795
1449.5        27.9187
1449.6        27.7727
1449.7        27.6364
1449.8        27.6474
1449.9        27.8481
1450          27.8271
1450.1        27.6663
1450.2        27.6268
1450.3        27.6511
1450.4        27.6673
1450.5         27.669
1450.6         27.811
1450.7        27.7902
1450.8        27.7727
1450.9        27.7886
1451           27.753
1451.1        27.7062
1451.2        27.7426
1451.3        27.8917
1451.4        28.0077
1451.5        28.0323
1451.6         27.978
1451.7        27.8026
1451.8        27.6295
1451.9        27.5108
1452          27.5592
1452.1        27.5721
1452.2        27.5666
1452.3         27.523
1452.4        27.6286
1452.5        27.9145
1452.6        28.1178
1452.7        27.8971
1452.8        27.6223
1452.9        27.5217
1453          27.3962
1453.1        27.3011
1453.2        27.2756
1453.3        27.3457
1453.4          27.41
1453.5        27.4891
1453.6        27.4206
1453.7        27.2885
1453.8        27.2204
1453.9        27.2159
1454          27.2176
1454.1        27.1773
1454.2        27.1263
1454.3        27.1522
1454.4        27.2912
1454.5         27.294
1454.6        27.2967
1454.7        27.3064
1454.8        27.4249
1454.9        27.4923
1455            27.67
1455.1        27.7795
1455.2        27.7424
1455.3        27.6466
1455.4        27.6538
1455.5        27.8149
1455.6        28.1265
1455.7        28.4325
1455.8        28.4848
1455.9         28.471
1456          28.2752
1456.1        27.9057
1456.2        27.8359
1456.3        28.0293
1456.4        28.3475
1456.5        28.6491
1456.6        28.8047
1456.7        28.8056
1456.8        28.5389
1456.9        28.3776
1457          28.6344
1457.1        29.0716
1457.2        29.3938
1457.3        29.4245
1457.4        29.2487
1457.5        29.0133
1457.6        28.8581
1457.7        28.9403
1457.8        29.1773
1457.9        29.4674
1458          29.6859
1458.1        29.7692
1458.2        29.7411
1458.3        29.9005
1458.4        30.1611
1458.5        30.2233
1458.6         30.097
1458.7        29.7945
1458.8        29.7336
1458.9        30.0151
1459          30.2252
1459.1         30.262
1459.2        29.9944
1459.3        29.9352
1459.4        29.9963
1459.5        29.9568
1459.6        29.8855
1459.7        29.9202
1459.8        29.8986
1459.9         29.713
1460          29.5364
1460.1         29.419
1460.2        29.3185
1460.3        29.3557
1460.4        29.3874
1460.5        29.4918
1460.6        29.5851
1460.7        29.5608
1460.8        29.5636
1460.9         29.586
1461          29.5085
1461.1        29.3474
1461.2        29.3958
1461.3        29.4144
1461.4        29.3074
1461.5        29.0144
1461.6        28.8897
1461.7        28.9709
1461.8        28.9321
1461.9        28.9376
1462          28.8278
1462.1        28.8674
1462.2        29.0337
1462.3         29.285
1462.4        29.2989
1462.5        29.1291
1462.6        28.8627
1462.7         28.627
1462.8        28.3437
1462.9        28.0819
1463          28.1831
1463.1        28.4747
1463.2        28.7917
1463.3        28.9551
1463.4         28.835
1463.5        28.6325
1463.6        28.3986
1463.7        28.3007
1463.8        28.3848
1463.9        28.3793
1464          28.2778
1464.1        27.9917
1464.2          27.87
1464.3        28.0271
1464.4          28.11
1464.5        28.0936
1464.6        27.9508
1464.7        27.7802
1464.8        27.7821
1464.9        27.8673
1465          27.8211
1465.1        27.8763
1465.2        27.9326
1465.3        27.9226
1465.4        27.8201
1465.5        27.8609
1465.6        27.7667
1465.7        27.5074
1465.8        27.3516
1465.9        27.3489
1466          27.3849
1466.1        27.4911
1466.2        27.6228
1466.3        27.6707
1466.4        27.8128
1466.5        27.9389
1466.6        28.0071
1466.7        28.0681
1466.8        28.1637
1466.9        28.2815
1467          28.2522
1467.1        28.1564
1467.2        27.9353
1467.3        27.8075
1467.4        27.7776
1467.5        27.6672
1467.6        27.7025
1467.7        27.7152
1467.8        27.6736
1467.9        27.5716
1468          27.5166
1468.1        27.4608
1468.2        27.4437
1468.3        27.3854
1468.4        27.1936
1468.5        27.0738
1468.6        27.0432
1468.7        27.0956
1468.8        27.1313
1468.9        27.2155
1469          27.0617
1469.1        26.9287
1469.2        26.9251
1469.3        27.0331
1469.4        27.2415
1469.5        27.3007
1469.6        27.2199
1469.7        27.1448
1469.8        27.0179
1469.9         27.092
1470          27.0554
1470.1        27.0207
1470.2        27.0243
1470.3        27.0225
1470.4        26.9921
1470.5        26.9546
1470.6        26.9439
1470.7        26.9501
1470.8        26.9145
1470.9        26.7937
1471          26.8284
1471.1        26.8616
1471.2        26.9046
1471.3        26.8914
1471.4        26.9287
1471.5        26.7035
1471.6        26.4461
1471.7        26.0984
1471.8        26.0729
1471.9        26.2361
1472          26.3927
1472.1        26.7028
1472.2         26.905
1472.3        26.9675
1472.4        26.8432
1472.5        27.0015
1472.6        27.1667
1472.7        27.3584
1472.8        27.3725
1472.9        27.1411
1473          26.9442
1473.1        26.6973
1473.2        26.4639
1473.3        26.4001
1473.4        26.6008
1473.5        26.7429
1473.6        26.7835
1473.7        26.6861
1473.8        26.6402
1473.9        26.5325
1474          26.3163
1474.1        26.2569
1474.2        26.2543
1474.3        26.2535
1474.4          26.22
1474.5        26.0635
1474.6        25.9652
1474.7        26.0175
1474.8        26.0899
1474.9        26.0802
1475           26.079
1475.1        26.1591
1475.2        26.2078
1475.3        26.0809
1475.4        26.0325
1475.5        26.0338
1475.6        26.0072
1475.7        26.1998
1475.8        26.4712
1475.9        26.4696
1476          26.5041
1476.1        26.4177
1476.2        26.3769
1476.3        26.5765
1476.4        26.7117
1476.5        26.6826
1476.6        26.7406
1476.7         27.022
1476.8         27.177
1476.9        27.1877
1477          27.2343
1477.1        27.2919
1477.2        27.3067
1477.3        27.3646
1477.4        27.4173
1477.5        27.3565
1477.6         27.376
1477.7        27.4341
1477.8        27.3162
1477.9        27.1187
1478          27.0094
1478.1        27.0833
1478.2        27.1619
1478.3        27.1286
1478.4        26.9507
1478.5        26.7083
1478.6        26.5928
1478.7        26.5789
1478.8        26.7003
1478.9        26.9136
1479          27.0289
1479.1        27.0788
1479.2        27.0399
1479.3        26.9601
1479.4        26.8078
1479.5        26.5551
1479.6        26.4502
1479.7        26.5879
1479.8        26.7672
1479.9        26.8697
1480          26.9535
1480.1        26.9671
1480.2        26.9489
1480.3        26.8218
1480.4         26.852
1480.5        27.0496
1480.6        27.2097
1480.7        27.2122
1480.8        27.0767
1480.9        27.0752
1481           27.099
1481.1         27.147
1481.2        27.0746
1481.3        26.9264
1481.4        26.7642
1481.5        26.5789
1481.6        26.5386
1481.7        26.5527
1481.8        26.5857
1481.9        26.6087
1482          26.5162
1482.1        26.3968
1482.2        26.3972
1482.3        26.5392
1482.4        26.5987
1482.5        26.6141
1482.6        26.6378
1482.7        26.7982
1482.8        26.8746
1482.9        26.8899
1483          26.9312
1483.1        27.0268
1483.2         26.981
1483.3        26.8011
1483.4        26.7589
1483.5        26.8146
1483.6         26.919
1483.7        27.0327
1483.8         27.113
1483.9         27.081
1484           27.137
1484.1        27.2443
1484.2         27.244
1484.3        27.3084
1484.4         27.399
1484.5        27.4582
1484.6        27.5084
1484.7        27.4885
1484.8        27.5084
1484.9         27.538
1485          27.4748
1485.1        27.4403
1485.2        27.4402
1485.3         27.505
1485.4        27.5538
1485.5        27.4904
1485.6        27.5379
1485.7        27.5615
1485.8        27.5374
1485.9        27.4311
1486          27.3384
1486.1        27.3727
1486.2        27.4682
1486.3        27.7045
1486.4        27.9154
1486.5        28.2389
1486.6        28.2943
1486.7        28.3487
1486.8        28.2137
1486.9        27.9438
1487          27.8015
1487.1        27.7137
1487.2        27.8954
1487.3        28.1463
1487.4        28.3013
1487.5        28.3306
1487.6        28.2726
1487.7        28.2852
1487.8        28.3164
1487.9        28.2533
1488          28.2319
1488.1        28.0974
1488.2         28.066
1488.3        28.0383
1488.4        27.9834
1488.5        27.9517
1488.6         28.084
1488.7         28.408
1488.8        28.4875
1488.9        28.5743
1489          28.5243
1489.1        28.4944
1489.2        28.4232
1489.3        28.3983
1489.4        28.5527
1489.5        28.6208
1489.6        28.5113
1489.7        28.3944
1489.8        28.4196
1489.9        28.4269
1490          28.5395
1490.1        28.6613
1490.2        28.6823
1490.3        28.6694
1490.4        28.6674
1490.5        28.5875
1490.6        28.6088
1490.7        28.6043
1490.8        28.6712
1490.9        28.6114
1491           28.637
1491.1        28.7997
1491.2        28.9166
1491.3        28.8603
1491.4        28.7286
1491.5        28.7325
1491.6        28.8633
1491.7        28.9851
1491.8        29.1545
1491.9        29.1739
1492          29.2517
1492.1        29.4153
1492.2        29.4619
1492.3        29.3354
1492.4         29.301
1492.5        29.3057
1492.6        29.4936
1492.7        29.7543
1492.8        29.8808
1492.9        29.9973
1493          30.1885
1493.1        30.3414
1493.2         30.331
1493.3        30.3103
1493.4         30.246
1493.5        30.3235
1493.6        30.4872
1493.7         30.472
1493.8        30.2696
1493.9        29.9795
1494          29.8453
1494.1        29.9964
1494.2         30.083
1494.3        30.0736
1494.4        29.9495
1494.5        29.6836
1494.6        29.5427
1494.7        29.4897
1494.8        29.4333
1494.9        29.2218
1495          28.9714
1495.1         28.807
1495.2        28.7873
1495.3        28.6686
1495.4        28.5252
1495.5        28.3932
1495.6        28.3219
1495.7        28.2284
1495.8        28.2363
1495.9        28.4041
1496          28.4565
1496.1        28.4996
1496.2        28.5506
1496.3        28.6367
1496.4         28.835
1496.5        29.0802
1496.6         29.071
1496.7        29.0419
1496.8        28.9294
1496.9         28.901
1497          28.8967
1497.1         28.949
1497.2        29.0975
1497.3        29.2473
1497.4        29.3932
1497.5        29.2388
1497.6        29.1382
1497.7        29.1131
1497.8         29.124
1497.9        29.3188
1498           29.648
1498.1        29.9461
1498.2        30.1311
1498.3        30.1776
1498.4        29.9622
1498.5        29.7345
1498.6        29.8286
1498.7        30.1488
1498.8        30.2752
1498.9        30.0804
1499           30.037
1499.1        29.9403
1499.2        30.0338
1499.3        30.2274
1499.4        30.3454
1499.5        30.3872
1499.6        30.4396
1499.7        30.5613
1499.8        30.5006
1499.9        30.4833
1500          30.5002
1500.1        30.3519
1500.2        30.2008
1500.3         30.403
1500.4        30.6597
1500.5        30.6561
1500.6        30.5401
1500.7        30.3728
1500.8        30.4348
1500.9        30.5454
1501          30.7402
1501.1        30.9527
1501.2        30.9175
1501.3        30.8374
1501.4        30.7831
1501.5        30.5866
1501.6        30.5081
1501.7        30.5228
1501.8        30.6247
1501.9        30.5659
1502          30.5362
1502.1        30.6043
1502.2        30.5971
1502.3        30.4451
1502.4        30.2799
1502.5        30.3885
1502.6        30.5623
1502.7        30.4879
1502.8        30.2472
1502.9        30.1102
1503          30.1082
1503.1        30.0502
1503.2        30.0611
1503.3        29.9625
1503.4        29.8376
1503.5        29.7445
1503.6        29.6762
1503.7        29.5654
1503.8        29.4152
1503.9        29.2709
1504          29.3364
1504.1        29.4944
1504.2        29.4198
1504.3        29.2526
1504.4        29.1121
1504.5        29.0584
1504.6        28.9612
1504.7        28.9715
1504.8        28.9407
1504.9         28.762
1505          28.6117
1505.1        28.5699
1505.2         28.567
1505.3        28.6714
1505.4        28.7858
1505.5        28.9789
1505.6        28.9977
1505.7        28.7909
1505.8         28.524
1505.9        28.5267
1506          28.5946
1506.1        28.4463
1506.2        28.2992
1506.3        28.3404
1506.4        28.4007
1506.5        28.3536
1506.6        28.3536
1506.7        28.4946
1506.8        28.5906
1506.9        28.7061
1507          28.7717
1507.1        28.7482
1507.2         28.603
1507.3         28.405
1507.4        28.3703
1507.5        28.3728
1507.6        28.4098
1507.7        28.5132
1507.8        28.8281
1507.9        29.0641
1508          29.0618
1508.1        29.0279
1508.2        29.0741
1508.3          29.15
1508.4        29.2857
1508.5        29.3882
1508.6        29.4494
1508.7         29.408
1508.8        29.3423
1508.9        29.2987
1509          29.2847
1509.1        29.2123
1509.2        29.2151
1509.3        29.0901
1509.4        29.0639
1509.5        29.1977
1509.6        29.2591
1509.7        29.2018
1509.8        29.1197
1509.9        29.2568
1510          29.4668
1510.1        29.8603
1510.2        30.1388
1510.3        30.3025
1510.4        30.2568
1510.5         30.066
1510.6        30.0478
1510.7        30.2917
1510.8        30.3387
1510.9        30.2641
1511          29.9737
1511.1        29.6417
1511.2        29.6457
1511.3        29.7986
1511.4        29.9053
1511.5        29.9753
1511.6        30.0752
1511.7        30.2649
1511.8        30.2746
1511.9        30.1801
1512          30.1427
1512.1        30.2412
1512.2        30.3365
1512.3        30.3027
1512.4        30.2024
1512.5        30.2635
1512.6        30.2916
1512.7        30.1642
1512.8        30.1002
1512.9        30.0003
1513           30.143
1513.1        30.5222
1513.2        30.6517
1513.3        30.6857
1513.4        30.8153
1513.5        31.0148
1513.6        31.1313
1513.7         31.101
1513.8        31.1053
1513.9        31.2075
1514          31.2835
1514.1        31.1617
1514.2        31.0729
1514.3        31.0766
1514.4        31.0853
1514.5        31.1577
1514.6        31.1881
1514.7        31.1613
1514.8        31.1351
1514.9        30.9599
1515          30.8153
1515.1        30.7673
1515.2         31.024
1515.3        31.3491
1515.4        31.4225
1515.5        31.4153
1515.6        31.4283
1515.7        31.4266
1515.8        31.3731
1515.9        31.3904
1516          31.3673
1516.1        31.3997
1516.2        31.4393
1516.3        31.3449
1516.4        31.3799
1516.5        31.6118
1516.6         31.769
1516.7        31.9548
1516.8        31.9433
1516.9        31.8989
1517          31.8948
1517.1        31.8721
1517.2        31.7929
1517.3        31.7818
1517.4        31.7116
1517.5        31.5248
1517.6        31.4363
1517.7        31.7461
1517.8        31.7715
1517.9         31.552
1518          31.3623
1518.1        31.2304
1518.2        31.1649
1518.3        31.0749
1518.4        31.1158
1518.5        31.3028
1518.6        31.5464
1518.7        31.7825
1518.8        31.8819
1518.9        31.7917
1519          31.7955
1519.1         31.729
1519.2         31.646
1519.3        31.6516
1519.4         31.809
1519.5        31.9425
1519.6        32.0229
1519.7        31.9957
1519.8        31.8523
1519.9        31.7296
1520          31.8602
1520.1        32.1104
1520.2        32.2125
1520.3        32.1251
1520.4        31.8701
1520.5        31.4256
1520.6        31.1293
1520.7        31.1914
1520.8        31.3073
1520.9        31.5234
1521          31.5523
1521.1        31.3715
1521.2        31.1463
1521.3        30.8505
1521.4        30.6679
1521.5        30.7165
1521.6        30.7689
1521.7        30.6976
1521.8        30.6587
1521.9        30.6489
1522          30.4522
1522.1        30.2202
1522.2        30.0159
1522.3        29.8277
1522.4        29.5859
1522.5        29.3874
1522.6        29.3046
1522.7        29.3485
1522.8        29.2644
1522.9        29.0216
1523          28.9127
1523.1        28.9981
1523.2        28.9776
1523.3        28.8489
1523.4        28.7147
1523.5        28.6315
1523.6         28.701
1523.7        28.8405
1523.8        28.7743
1523.9        28.5992
1524          28.4436
1524.1        28.2992
1524.2        28.2928
1524.3        28.4778
1524.4        28.6027
1524.5        28.5431
1524.6        28.3464
1524.7        28.0679
1524.8        27.9007
1524.9        27.8442
1525          27.8743
1525.1        27.8421
1525.2        27.7528
1525.3        27.7183
1525.4        27.8117
1525.5        27.9542
1525.6        28.1416
1525.7        28.3382
1525.8        28.4539
1525.9        28.5101
1526          28.5393
1526.1        28.5127
1526.2        28.5374
1526.3        28.4828
1526.4        28.4594
1526.5        28.3354
1526.6        28.3572
1526.7         28.371
1526.8        28.4537
1526.9        28.6741
1527          28.9326
1527.1        29.2029
1527.2        29.3406
1527.3        29.3843
1527.4         29.355
1527.5        29.2714
1527.6        29.2465
1527.7        29.2933
1527.8        29.2699
1527.9        29.1097
1528          28.9675
1528.1        28.8352
1528.2        28.7913
1528.3        28.8819
1528.4        29.0511
1528.5        29.1115
1528.6         29.209
1528.7        29.4094
1528.8        29.6614
1528.9        29.9541
1529          29.9341
1529.1        29.9011
1529.2        29.9376
1529.3        29.8471
1529.4        29.6867
1529.5        29.5025
1529.6        29.4734
1529.7        29.5903
1529.8        29.6962
1529.9        29.9128
1530          29.9704
1530.1        29.8662
1530.2        29.7208
1530.3        29.7283
1530.4        29.7466
1530.5        29.7114
1530.6        29.7058
1530.7        29.6935
1530.8        29.7216
1530.9        29.6589
1531          29.6227
1531.1        29.5614
1531.2        29.5685
1531.3        29.7361
1531.4        29.7248
1531.5        29.5266
1531.6        29.4127
1531.7        29.2639
1531.8        29.1741
1531.9        29.1712
1532          29.1385
1532.1        29.1653
1532.2        29.2601
1532.3        29.4386
1532.4        29.4816
1532.5        29.4443
1532.6         29.291
1532.7        29.2704
1532.8        29.3959
1532.9        29.4902
1533          29.4827
1533.1        29.3946
1533.2        29.2241
1533.3        29.1008
1533.4        29.1226
1533.5        29.3067
1533.6        29.4472
1533.7        29.6389
1533.8        29.7958
1533.9        29.7879
1534          29.7097
1534.1        29.6221
1534.2        29.6803
1534.3        29.6011
1534.4        29.3929
1534.5        29.2821
1534.6        29.3249
1534.7         29.394
1534.8        29.3039
1534.9        29.1694
1535          29.1339
1535.1        29.2344
1535.2        29.2021
1535.3        29.0486
1535.4        28.8318
1535.5        28.6842
1535.6        28.6709
1535.7        28.8922
1535.8        28.9941
1535.9        28.8663
1536          28.6526
1536.1        28.5286
1536.2        28.6057
1536.3        28.7436
1536.4        28.7353
1536.5        28.8313
1536.6        28.8892
1536.7        28.6897
1536.8        28.4895
1536.9        28.4101
1537           28.515
1537.1        28.5307
1537.2        28.5054
1537.3        28.4284
1537.4         28.338
1537.5        28.1649
1537.6        28.0361
1537.7        28.1247
1537.8        28.2305
1537.9          28.34
1538            28.37
1538.1        28.3427
1538.2        28.2614
1538.3         28.267
1538.4        28.3116
1538.5        28.2811
1538.6        28.3625
1538.7        28.3724
1538.8        28.2876
1538.9        28.1415
1539          28.1161
1539.1        28.1702
1539.2         28.302
1539.3        28.4883
1539.4        28.6521
1539.5        28.7241
1539.6        28.7325
1539.7        28.6999
1539.8        28.7742
1539.9        28.7847
1540          28.7482
1540.1         28.671
1540.2        28.7044
1540.3        28.9034
1540.4        29.1195
1540.5        29.1235
1540.6        29.0717
1540.7        29.2631
1540.8          29.35
1540.9        29.1693
1541          29.0454
1541.1        29.0154
1541.2        28.9458
1541.3        28.8994
1541.4        28.9739
1541.5        29.0096
1541.6        29.0913
1541.7        29.1084
1541.8        29.0675
1541.9        29.0133
1542          29.1242
1542.1        29.3199
1542.2         29.483
1542.3        29.7019
1542.4        29.8288
1542.5        29.8721
1542.6        29.8197
1542.7        29.8098
1542.8        29.8341
1542.9        29.9827
1543          30.1262
1543.1        30.2906
1543.2        30.3628
1543.3        30.3788
1543.4        30.4007
1543.5        30.3382
1543.6        30.3021
1543.7        30.3881
1543.8         30.475
1543.9        30.3365
1544           30.328
1544.1        30.4363
1544.2        30.4737
1544.3        30.6583
1544.4        30.7243
1544.5        30.8899
1544.6        31.0188
1544.7        31.1063
1544.8        31.1816
1544.9         31.383
1545          31.3696
1545.1        31.1572
1545.2         31.155
1545.3        31.2954
1545.4        31.4313
1545.5        31.5419
1545.6        31.6703
1545.7        31.7879
1545.8        31.8903
1545.9        31.9293
1546          31.7689
1546.1        31.5754
1546.2        31.3766
1546.3        31.2158
1546.4        31.1179
1546.5        31.2779
1546.6        31.4329
1546.7        31.5519
1546.8         31.597
1546.9        31.8309
1547          32.0166
1547.1        31.9152
1547.2          31.76
1547.3        31.8511
1547.4        32.0256
1547.5        32.0455
1547.6        31.8997
1547.7        31.6718
1547.8        31.5145
1547.9        31.5987
1548          31.7441
1548.1        31.8931
1548.2        31.9638
1548.3        31.9078
1548.4        31.8033
1548.5        31.6012
1548.6        31.5687
1548.7        31.6401
1548.8         31.534
1548.9        31.4719
1549          31.4732
1549.1        31.4742
1549.2        31.3297
1549.3        31.1806
1549.4        31.0999
1549.5        31.1429
1549.6        31.2978
1549.7        31.2624
1549.8        31.0543
1549.9        30.8277
1550          30.8789
1550.1        31.1172
1550.2        31.1185
1550.3        30.9504
1550.4        30.7539
1550.5        30.7288
1550.6        30.7589
1550.7        30.8233
1550.8        30.8299
1550.9        30.6626
1551          30.4771
1551.1        30.2892
1551.2        30.4426
1551.3        30.5308
1551.4        30.6203
1551.5        30.4206
1551.6        30.2414
1551.7        30.1849
1551.8        30.2248
1551.9         30.231
1552          30.1154
1552.1        29.9277
1552.2        30.0039
1552.3        30.2502
1552.4        30.4386
1552.5        30.6051
1552.6        30.5691
1552.7         30.611
1552.8        30.6033
1552.9        30.5332
1553          30.5677
1553.1        30.6737
1553.2        30.7421
1553.3        30.7431
1553.4        30.6837
1553.5        30.6708
1553.6        30.6919
1553.7        30.7489
1553.8        30.8115
1553.9        30.8305
1554          30.8981
1554.1        30.9855
1554.2        30.9782
1554.3        30.8968
1554.4        30.8672
1554.5        30.7422
1554.6        30.7988
1554.7        30.9525
1554.8        31.0822
1554.9         31.185
1555          31.2382
1555.1        31.2469
1555.2        31.1406
1555.3        30.9075
1555.4        30.8903
1555.5        30.8459
1555.6        30.7832
1555.7         30.745
1555.8        30.7255
1555.9        30.7908
1556          30.9371
1556.1        31.0563
1556.2        31.1205
1556.3        31.1496
1556.4        31.1697
1556.5        31.0424
1556.6        31.0156
1556.7        31.1405
1556.8        31.2983
1556.9        31.2412
1557          31.0298
1557.1        30.8348
1557.2        30.7718
1557.3        30.8781
1557.4        30.9195
1557.5        30.8979
1557.6        31.0646
1557.7        31.2755
1557.8        31.3158
1557.9        31.3248
1558          31.5123
1558.1         31.654
1558.2        31.7134
1558.3        31.8073
1558.4        32.0725
1558.5         32.255
1558.6        32.3109
1558.7        32.2329
1558.8        32.3119
1558.9        32.5531
1559          32.6798
1559.1        32.7627
1559.2        32.9287
1559.3        33.1256
1559.4        33.1457
1559.5        33.1684
1559.6        32.9951
1559.7        32.9144
1559.8        32.8932
1559.9        32.9072
1560           32.998
1560.1        32.8481
1560.2        32.7474
1560.3        32.6055
1560.4        32.4416
1560.5        32.3843
1560.6         32.395
1560.7        32.5225
1560.8        32.6635
1560.9        32.6623
1561          32.4724
1561.1        32.3026
1561.2        32.2346
1561.3        32.1948
1561.4        32.1747
1561.5        32.1966
1561.6        32.1843
1561.7        31.9729
1561.8        31.8475
1561.9        31.7557
1562          31.6908
1562.1        31.7488
1562.2        31.9936
1562.3        32.2815
1562.4        32.2771
1562.5        32.0741
1562.6        31.9157
1562.7         31.799
1562.8        31.9321
1562.9        32.0886
1563          32.1632
1563.1        32.2196
1563.2        32.3599
1563.3        32.7639
1563.4        32.8621
1563.5        32.7816
1563.6        32.6787
1563.7        32.5476
1563.8        32.4325
1563.9        32.3108
1564          32.3605
1564.1        32.4541
1564.2        32.2967
1564.3        32.1202
1564.4        32.0437
1564.5        32.0451
1564.6        32.2997
1564.7        32.6838
1564.8        32.7679
1564.9        32.4605
1565           32.309
1565.1          32.38
1565.2         32.381
1565.3        32.4004
1565.4        32.4715
1565.5        32.3652
1565.6         32.225
1565.7        31.9534
1565.8        31.7165
1565.9        31.6759
1566          31.8626
1566.1        32.0921
1566.2        32.2661
1566.3        32.3216
1566.4        32.1678
1566.5        31.9668
1566.6        31.9609
1566.7        32.1239
1566.8           32.3
1566.9        32.4473
1567          32.6244
1567.1        32.5735
1567.2        32.2941
1567.3        32.0325
1567.4        32.1773
1567.5         32.459
1567.6        32.5637
1567.7        32.4805
1567.8        32.4131
1567.9        32.3244
1568           32.379
1568.1        32.1637
1568.2         31.768
1568.3        31.4372
1568.4        31.3277
1568.5        31.4026
1568.6        31.3835
1568.7        31.3067
1568.8        31.0615
1568.9        30.8602
1569          31.1132
1569.1         31.604
1569.2         31.924
1569.3        32.0802
1569.4        31.9239
1569.5        31.8309
1569.6        31.8173
1569.7        31.8444
1569.8        31.7428
1569.9        31.5392
1570           31.443
1570.1        31.2874
1570.2        31.1896
1570.3        31.2758
1570.4        31.6135
1570.5        31.7999
1570.6        31.8889
1570.7        31.7815
1570.8        31.7303
1570.9        31.9839
1571          32.1014
1571.1        32.1354
1571.2        32.1675
1571.3        32.3438
1571.4        32.5715
1571.5        32.7999
1571.6         32.908
1571.7         32.906
1571.8        32.9917
1571.9        33.0399
1572           33.187
1572.1        33.3887
1572.2        33.3382
1572.3         33.184
1572.4        33.2749
1572.5        33.5067
1572.6        33.5981
1572.7        33.6219
1572.8        33.4621
1572.9        33.1484
1573          32.9533
1573.1        32.9818
1573.2        33.0212
1573.3        33.0094
1573.4        32.9188
1573.5        32.7391
1573.6        32.6538
1573.7        32.6979
1573.8        32.7803
1573.9        32.5891
1574          32.3088
1574.1        32.1696
1574.2        32.3039
1574.3        32.4103
1574.4        32.4767
1574.5        32.4112
1574.6        32.3361
1574.7        32.4494
1574.8        32.5413
1574.9        32.5893
1575          32.6305
1575.1        32.6598
1575.2        32.5658
1575.3        32.6784
1575.4        32.8433
1575.5          32.81
1575.6        32.6218
1575.7        32.3826
1575.8        32.3455
1575.9        32.2936
1576           32.239
1576.1         32.279
1576.2        32.2099
1576.3         32.213
1576.4        32.3806
1576.5        32.4909
1576.6        32.4432
1576.7        32.3586
1576.8        32.3002
1576.9        32.2767
1577          32.1308
1577.1        31.9618
1577.2        31.9117
1577.3        31.9875
1577.4        32.1572
1577.5        32.1815
1577.6        32.1661
1577.7        32.3097
1577.8        32.4693
1577.9        32.7472
1578          32.6855
1578.1        32.4949
1578.2        32.4803
1578.3        32.4649
1578.4        32.4454
1578.5        32.2029
1578.6        32.1308
1578.7        32.1629
1578.8        32.3176
1578.9        32.6181
1579          32.8328
1579.1        33.1705
1579.2        33.1773
1579.3        33.0244
1579.4        32.9959
1579.5        33.1772
1579.6        33.3334
1579.7        33.0402
1579.8        32.7924
1579.9        32.7649
1580          32.9408
1580.1         33.199
1580.2        33.1654
1580.3        33.1141
1580.4        33.0058
1580.5         32.938
1580.6        33.0661
1580.7        33.3307
1580.8        33.3851
1580.9         33.386
1581          33.2109
1581.1        33.1004
1581.2        33.1764
1581.3        33.2574
1581.4         33.202
1581.5         33.113
1581.6        33.0647
1581.7        32.9967
1581.8        33.0362
1581.9        33.1723
1582          33.2395
1582.1        33.2266
1582.2        32.9269
1582.3        32.4793
1582.4        32.2582
1582.5        32.2567
1582.6        32.3588
1582.7        32.4534
1582.8        32.4203
1582.9         32.406
1583          32.4288
1583.1        32.4934
1583.2        32.3657
1583.3        32.2456
1583.4         32.227
1583.5        32.3958
1583.6        32.5985
1583.7        32.7463
1583.8         32.772
1583.9        32.9431
1584          32.8716
1584.1        32.7444
1584.2        32.8079
1584.3         32.849
1584.4        32.9283
1584.5         33.129
1584.6        33.1033
1584.7        32.9251
1584.8        32.7601
1584.9        32.5456
1585          32.3943
1585.1        32.3876
1585.2        32.4853
1585.3         32.594
1585.4         32.558
1585.5        32.4494
1585.6        32.3224
1585.7        32.2773
1585.8        32.1907
1585.9        32.0035
1586           31.897
1586.1        31.8544
1586.2        31.7665
1586.3        31.6863
1586.4        31.5426
1586.5        31.3575
1586.6        31.3433
1586.7        31.4571
1586.8        31.6203
1586.9        31.7147
1587          31.6424
1587.1        31.5644
1587.2        31.5251
1587.3        31.5878
1587.4        31.5696
1587.5        31.4255
1587.6        31.3089
1587.7        31.3835
1587.8        31.3693
1587.9        31.1196
1588          30.9007
1588.1        31.0196
1588.2        31.1022
1588.3        30.8189
1588.4        30.6151
1588.5         30.516
1588.6        30.5392
1588.7        30.4769
1588.8        30.2994
1588.9        30.0131
1589           30.015
1589.1        29.9331
1589.2        29.9895
1589.3        30.0321
1589.4        30.0364
1589.5        30.0141
1589.6        30.0211
1589.7        30.0117
1589.8        30.0789
1589.9        30.1827
1590          30.3448
1590.1        30.5155
1590.2        30.5514
1590.3        30.4774
1590.4        30.4086
1590.5        30.4317
1590.6        30.4931
1590.7        30.4394
1590.8        30.3286
1590.9        30.1832
1591          30.0657
1591.1        29.9563
1591.2        29.9649
1591.3        30.1452
1591.4        30.2975
1591.5        30.3374
1591.6        30.3179
1591.7        30.3316
1591.8         30.268
1591.9         30.309
1592          30.3399
1592.1        30.2976
1592.2        30.1293
1592.3        29.9448
1592.4         29.933
1592.5         30.025
1592.6        30.2907
1592.7        30.4167
1592.8        30.4374
1592.9        30.5421
1593          30.5622
1593.1        30.5128
1593.2         30.425
1593.3        30.4774
1593.4        30.5324
1593.5        30.4022
1593.6        30.2067
1593.7        29.9451
1593.8        29.9104
1593.9        29.9919
1594          29.9873
1594.1        30.0643
1594.2        30.0632
1594.3        30.1392
1594.4        30.2203
1594.5        30.3064
1594.6         30.309
1594.7          30.32
1594.8        30.3236
1594.9        30.4328
1595          30.5507
1595.1        30.5436
1595.2        30.3363
1595.3        30.2893
1595.4        30.4371
1595.5        30.6524
1595.6        30.7919
1595.7        30.7791
1595.8        30.7493
1595.9        30.6053
1596          30.4032
1596.1          30.18
1596.2         30.032
1596.3        30.0713
1596.4        30.2808
1596.5        30.5361
1596.6         30.515
1596.7         30.396
1596.8        30.2884
1596.9        30.1815
1597          30.0946
1597.1        30.1029
1597.2        30.0634
1597.3        30.0417
1597.4          30.06
1597.5        30.1755
1597.6        30.3822
1597.7        30.2928
1597.8        30.1127
1597.9        30.1337
1598          30.1881
1598.1        30.3361
1598.2        30.5642
1598.3        30.7544
1598.4        30.8841
1598.5        30.8668
1598.6        30.8608
1598.7        30.9192
1598.8        31.1182
1598.9        31.2403
1599          31.4061
1599.1        31.6885
1599.2        31.7629
1599.3        31.7846
1599.4        31.9059
1599.5        32.0299
1599.6        32.0699
1599.7        32.0317
1599.8        31.8709
1599.9         31.647
1600          31.7386
1600.1        31.7815
1600.2        31.8389
1600.3        32.0959
1600.4        32.3404
1600.5        32.5712
1600.6        32.7944
1600.7        32.7277
1600.8        32.7386
1600.9        32.8309
1601           32.942
1601.1        32.9459
1601.2        32.6742
1601.3        32.6456
1601.4        32.6602
1601.5        32.5526
1601.6        32.3625
1601.7        32.1961
1601.8        32.2114
1601.9        32.4238
1602          32.4501
1602.1         32.247
1602.2        32.1297
1602.3        31.9092
1602.4        31.7764
1602.5        31.9192
1602.6         32.126
1602.7        32.1024
1602.8         32.111
1602.9        32.1771
1603           32.058
1603.1         31.996
1603.2        32.0106
1603.3        31.9687
1603.4        32.0131
1603.5        31.9396
1603.6        31.7793
1603.7        31.6506
1603.8        31.6376
1603.9        31.6398
1604          31.6795
1604.1        31.6764
1604.2        31.6386
1604.3        31.5133
1604.4        31.3878
1604.5        31.4047
1604.6        31.4683
1604.7        31.5795
1604.8        31.6429
1604.9        31.6837
1605          31.6844
1605.1        31.5362
1605.2        31.4701
1605.3        31.3751
1605.4        31.4041
1605.5         31.465
1605.6        31.4327
1605.7        31.3396
1605.8        31.0993
1605.9        30.8262
1606          30.6683
1606.1        30.6084
1606.2        30.7846
1606.3        30.9351
1606.4        30.9353
1606.5        30.8556
1606.6        30.9055
1606.7        31.0177
1606.8        30.9229
1606.9        30.9642
1607          31.0997
1607.1        31.1549
1607.2        31.0513
1607.3        31.0581
1607.4        31.0926
1607.5        31.2318
1607.6         31.366
1607.7        31.6844
1607.8        32.0133
1607.9         32.052
1608          31.8735
1608.1        31.7021
1608.2         31.647
1608.3        31.6449
1608.4        31.7498
1608.5        31.9081
1608.6        31.9527
1608.7        32.0112
1608.8        32.1457
1608.9        32.1411
1609          32.0326
1609.1        31.9603
1609.2        32.0306
1609.3        32.2385
1609.4        32.3562
1609.5        32.2118
1609.6        32.1061
1609.7        32.1483
1609.8        32.0994
1609.9        32.0764
1610          32.0788
1610.1        32.1363
1610.2        32.1315
1610.3        32.2438
1610.4        32.3886
1610.5        32.5436
1610.6        32.5782
1610.7        32.4908
1610.8        32.5161
1610.9        32.4146
1611          32.3393
1611.1        32.2704
1611.2        32.2592
1611.3        32.1304
1611.4        32.1322
1611.5        32.1005
1611.6        32.0568
1611.7        32.2348
1611.8        32.3168
1611.9        32.2863
1612           32.261
1612.1        32.2185
1612.2         32.219
1612.3          32.28
1612.4        32.3155
1612.5        32.2847
1612.6        32.0916
1612.7        31.9176
1612.8        31.8972
1612.9        31.8975
1613          31.8458
1613.1        31.6228
1613.2        31.4732
1613.3        31.5594
1613.4        31.7296
1613.5         31.813
1613.6        31.7938
1613.7        31.6814
1613.8        31.4771
1613.9          31.37
1614          31.5105
1614.1        31.8381
1614.2         32.047
1614.3        32.1068
1614.4        32.2279
1614.5        32.5148
1614.6        32.8547
1614.7        33.1883
1614.8        33.3038
1614.9        33.2011
1615          33.2081
1615.1        33.2171
1615.2        33.3536
1615.3        33.5547
1615.4        33.6202
1615.5        33.5904
1615.6        33.6569
1615.7        33.6997
1615.8         33.843
1615.9        34.1258
1616          34.3393
1616.1        34.3594
1616.2        34.4569
1616.3        34.5012
1616.4        34.3112
1616.5        34.1518
1616.6        33.8211
1616.7        33.4138
1616.8        33.2615
1616.9        33.2606
1617          33.4336
1617.1        33.7375
1617.2        33.7097
1617.3        33.4078
1617.4        33.1507
1617.5        33.0561
1617.6        33.2614
1617.7        33.4989
1617.8        33.4038
1617.9        33.2455
1618          33.3355
1618.1        33.4722
1618.2        33.5794
1618.3         33.504
1618.4         33.391
1618.5        33.3207
1618.6         33.294
1618.7         33.503
1618.8         33.636
1618.9        33.6987
1619          33.5248
1619.1        33.1915
1619.2        33.0116
1619.3        32.9681
1619.4        33.2211
1619.5        33.4502
1619.6         33.376
1619.7        33.2249
1619.8        33.1522
1619.9        33.2428
1620            33.34
1620.1        33.2381
1620.2        32.9994
1620.3        32.7708
1620.4        32.8908
1620.5        33.2441
1620.6        33.3171
1620.7        33.1281
1620.8        32.9607
1620.9        32.7883
1621          32.5373
1621.1        32.2618
1621.2        32.0939
1621.3        32.1155
1621.4        32.2635
1621.5        32.2917
1621.6        32.2814
1621.7        32.1375
1621.8        32.0271
1621.9        31.9237
1622           32.021
1622.1        32.3204
1622.2        32.6447
1622.3        32.6984
1622.4        32.6397
1622.5         32.485
1622.6        32.4636
1622.7        32.6009
1622.8        32.6328
1622.9        32.5864
1623          32.4815
1623.1        32.4572
1623.2        32.4938
1623.3        32.4657
1623.4        32.3667
1623.5        32.2671
1623.6        32.2727
1623.7        32.3813
1623.8        32.3411
1623.9        32.2805
1624          32.2405
1624.1        32.3891
1624.2        32.5706
1624.3        32.6703
1624.4        32.7027
1624.5         32.677
1624.6        32.6096
1624.7          32.63
1624.8        32.6418
1624.9         32.558
1625          32.5183
1625.1        32.6206
1625.2        32.6303
1625.3        32.5348
1625.4         32.509
1625.5        32.6524
1625.6        32.6733
1625.7        32.5711
1625.8        32.5164
1625.9        32.5203
1626          32.4366
1626.1        32.3214
1626.2        32.2254
1626.3        32.2224
1626.4        32.2611
1626.5        32.2528
1626.6        32.2186
1626.7        32.1132
1626.8        32.0028
1626.9        32.1743
1627           32.377
1627.1        32.5681
1627.2        32.5973
1627.3        32.6719
1627.4        32.7766
1627.5        32.8175
1627.6        32.8489
1627.7         32.986
1627.8        33.0877
1627.9        33.1763
1628          33.2173
1628.1        33.2146
1628.2        33.3455
1628.3        33.4417
1628.4         33.607
1628.5         33.876
1628.6        34.0205
1628.7        34.0274
1628.8        34.0641
1628.9        34.1702
1629          34.3472
1629.1        34.5684
1629.2        34.8004
1629.3        35.1102
1629.4        35.2572
1629.5        35.2023
1629.6        35.0881
1629.7        34.9506
1629.8        34.9229
1629.9        34.9954
1630          35.1198
1630.1        35.1548
1630.2         35.095
1630.3        35.1672
1630.4        35.4998
1630.5        35.8301
1630.6        35.9909
1630.7        36.1776
1630.8        36.1949
1630.9        36.0534
1631          36.0919
1631.1         36.168
1631.2        36.1385
1631.3        36.0033
1631.4        35.8512
1631.5        35.7628
1631.6        35.6778
1631.7        35.5131
1631.8        35.6834
1631.9        35.9961
1632          36.0655
1632.1        36.0568
1632.2        35.9364
1632.3        35.7841
1632.4         35.603
1632.5        35.3809
1632.6        35.4039
1632.7         35.518
1632.8        35.6769
1632.9        35.7464
1633           35.792
1633.1        35.7263
1633.2        35.6236
1633.3        35.6095
1633.4        35.6114
1633.5        35.6475
1633.6        35.7169
1633.7        35.6257
1633.8        35.8774
1633.9        36.1519
1634           36.178
1634.1        36.1588
1634.2         36.113
1634.3        36.1628
1634.4        36.3726
1634.5        36.5238
1634.6        36.5908
1634.7        36.5341
1634.8        36.5183
1634.9         36.599
1635          36.6258
1635.1        36.4987
1635.2        36.2526
1635.3        36.2241
1635.4        36.3746
1635.5        36.4132
1635.6        36.4439
1635.7        36.3852
1635.8        36.3153
1635.9        36.1845
1636          35.9976
1636.1        35.7635
1636.2        35.5223
1636.3        35.3653
1636.4         35.391
1636.5        35.6077
1636.6         35.658
1636.7        35.5038
1636.8        35.2776
1636.9        35.1963
1637          35.3063
1637.1        35.4266
1637.2        35.4925
1637.3        35.5218
1637.4        35.5307
1637.5        35.7312
1637.6        35.8576
1637.7        35.8006
1637.8        35.6893
1637.9        35.6655
1638          35.6492
1638.1        35.7362
1638.2         35.847
1638.3        35.9057
1638.4        35.8771
1638.5        35.8774
1638.6        35.9807
1638.7        35.9544
1638.8        35.8478
1638.9        35.8385
1639          35.9491
1639.1        36.0476
1639.2        36.1346
1639.3        36.0585
1639.4         35.936
1639.5        35.8221
1639.6        35.9245
1639.7        35.8958
1639.8        35.8953
1639.9        35.8605
1640          35.8362
1640.1        35.7942
1640.2        35.6469
1640.3         35.513
1640.4        35.4859
1640.5        35.4982
1640.6         35.447
1640.7        35.4414
1640.8        35.5288
1640.9        35.5049
1641          35.3778
1641.1        35.3879
1641.2        35.3409
1641.3        35.2808
1641.4        35.2553
1641.5        35.4357
1641.6        35.6002
1641.7        35.5936
1641.8        35.5159
1641.9        35.3958
1642          35.2989
1642.1        35.2268
1642.2         35.214
1642.3        35.0864
1642.4        34.9057
1642.5         34.908
1642.6        35.0941
1642.7        35.3024
1642.8        35.3792
1642.9        35.4526
1643          35.5546
1643.1        35.4566
1643.2        35.4429
1643.3        35.7036
1643.4        35.8389
1643.5        35.8901
1643.6        35.9475
1643.7        36.0319
1643.8        35.9929
1643.9         35.725
1644          35.5004
1644.1        35.5685
1644.2        35.5883
1644.3        35.6231
1644.4        35.7094
1644.5        35.7827
1644.6        35.6368
1644.7        35.5741
1644.8        35.5799
1644.9        35.6502
1645          35.6832
1645.1        35.8129
1645.2        35.8066
1645.3        35.5573
1645.4        35.3192
1645.5        35.2268
1645.6        35.4045
1645.7        35.6811
1645.8        35.9885
1645.9        36.2769
1646          36.2682
1646.1        36.1877
1646.2        36.1607
1646.3        36.1905
1646.4        36.2196
1646.5          36.24
1646.6        36.2373
1646.7        36.1979
1646.8        36.1384
1646.9        36.0261
1647          36.0969
1647.1        36.1475
1647.2        36.2571
1647.3        36.4077
1647.4        36.5322
1647.5        36.5358
1647.6        36.3545
1647.7        36.0226
1647.8        35.9716
1647.9        36.2837
1648            36.44
1648.1        36.3105
1648.2        36.2397
1648.3        36.2063
1648.4        35.9982
1648.5        35.8595
1648.6        35.9343
1648.7        36.0086
1648.8        36.0667
1648.9        35.9305
1649          35.8326
1649.1        35.7512
1649.2        35.7921
1649.3        35.8366
1649.4        35.6958
1649.5        35.7092
1649.6        35.8075
1649.7        35.8485
1649.8        35.8035
1649.9        35.6103
1650          35.5228
1650.1        35.6491
1650.2        35.8932
1650.3        36.1179
1650.4        36.2438
1650.5        36.2868
1650.6         36.256
1650.7         36.077
1650.8        36.0637
1650.9        36.0476
1651          36.1082
1651.1        36.1157
1651.2        36.3482
1651.3        36.5771
1651.4         36.765
1651.5         36.908
1651.6        36.9551
1651.7        36.9913
1651.8        37.1915
1651.9        37.4181
1652          37.5385
1652.1        37.5846
1652.2         37.384
1652.3        37.0738
1652.4         36.935
1652.5        36.9432
1652.6        37.0032
1652.7          37.06
1652.8        37.0606
1652.9        37.0318
1653          36.9121
1653.1        36.8164
1653.2        36.7514
1653.3        36.6868
1653.4        36.6922
1653.5        36.7368
1653.6        36.7024
1653.7        36.6327
1653.8        36.5413
1653.9         36.498
1654          36.3424
1654.1        36.2184
1654.2        36.2196
1654.3        36.1123
1654.4        35.9128
1654.5        35.8117
1654.6        35.8115
1654.7        35.8108
1654.8        35.6655
1654.9        35.4106
1655          35.4306
1655.1        35.8403
1655.2        36.2225
1655.3        36.1799
1655.4         36.023
1655.5        35.9279
1655.6        36.0651
1655.7        36.2445
1655.8         36.226
1655.9        35.9114
1656          35.8424
1656.1        36.1666
1656.2        36.2797
1656.3        36.2696
1656.4        36.3511
1656.5        36.4761
1656.6        36.5297
1656.7        36.9082
1656.8        37.1644
1656.9        37.1852
1657          37.1227
1657.1        37.0518
1657.2        36.9611
1657.3        36.8373
1657.4        36.8851
1657.5        37.0715
1657.6        37.1403
1657.7        36.9934
1657.8        36.7088
1657.9        36.5691
1658          36.4202
1658.1        36.2614
1658.2        36.2956
1658.3        36.4815
1658.4        36.7681
1658.5        36.9632
1658.6        37.0413
1658.7        37.1675
1658.8        37.2698
1658.9        37.2562
1659           37.179
1659.1        36.8729
1659.2        36.7504
1659.3        36.6538
1659.4        36.6538
1659.5        36.7605
1659.6        36.7793
1659.7        36.9539
1659.8        36.9517
1659.9        36.8746
1660          37.0568
1660.1        37.1673
1660.2        37.1507
1660.3        36.8664
1660.4        36.7013
1660.5        36.6567
1660.6        36.6619
1660.7        36.5956
1660.8        36.3518
1660.9        36.2404
1661          36.2651
1661.1        36.2868
1661.2        36.3074
1661.3        36.4405
1661.4        36.5678
1661.5        36.5037
1661.6        36.3385
1661.7        36.2635
1661.8        36.2204
1661.9        36.3346
1662          36.5151
1662.1        36.4912
1662.2        36.1982
1662.3        35.9517
1662.4         35.914
1662.5        35.9805
1662.6        36.1961
1662.7        36.3404
1662.8        36.4447
1662.9        36.3385
1663          36.0977
1663.1        35.9829
1663.2         36.094
1663.3        36.2773
1663.4        36.3198
1663.5         36.248
1663.6        36.1232
1663.7        35.8227
1663.8        35.7644
1663.9        35.9196
1664          35.9758
1664.1        35.9837
1664.2         36.079
1664.3        36.1963
1664.4        36.1893
1664.5         36.179
1664.6        36.2429
1664.7        36.2032
1664.8        36.0192
1664.9        35.8232
1665          35.8517
1665.1        36.0926
1665.2        36.1907
1665.3        36.0477
1665.4        35.7461
1665.5        35.4801
1665.6        35.2502
1665.7        35.0976
1665.8        35.1499
1665.9        35.0729
1666          35.0364
1666.1        35.1182
1666.2        35.2439
1666.3        35.3051
1666.4        35.1678
1666.5        35.0556
1666.6        34.9129
1666.7        34.5675
1666.8        34.4149
1666.9        34.4832
1667          34.6442
1667.1         34.626
1667.2         34.575
1667.3        34.5263
1667.4        34.5603
1667.5        34.5513
1667.6        34.5993
1667.7        34.9107
1667.8         35.073
1667.9        35.1571
1668          35.1416
1668.1        35.0762
1668.2        35.0936
1668.3        35.1582
1668.4        35.0535
1668.5        34.9278
1668.6         34.858
1668.7        34.9129
1668.8        35.0301
1668.9        35.1957
1669          35.2909
1669.1        35.2493
1669.2        35.1307
1669.3         35.016
1669.4        34.9829
1669.5        35.0656
1669.6        35.1366
1669.7         35.113
1669.8         34.921
1669.9        34.7761
1670          34.6512
1670.1        34.4829
1670.2        34.3897
1670.3        34.2323
1670.4        34.1516
1670.5        34.3032
1670.6        34.3802
1670.7        34.4656
1670.8        34.3336
1670.9        34.2726
1671          34.4499
1671.1        34.6603
1671.2        34.7563
1671.3        34.6533
1671.4        34.4247
1671.5        34.2609
1671.6        34.2056
1671.7        34.2387
1671.8        34.3214
1671.9         34.308
1672          34.2259
1672.1         34.166
1672.2        34.0932
1672.3        34.1138
1672.4        34.1596
1672.5        34.1244
1672.6        34.0011
1672.7        33.8183
1672.8        33.7287
1672.9        33.7364
1673          33.7996
1673.1        33.8938
1673.2        33.9674
1673.3        34.0259
1673.4        34.0698
1673.5        34.0882
1673.6        34.0528
1673.7        34.0092
1673.8        34.0022
1673.9        34.0318
1674          34.0056
1674.1        34.1015
1674.2        34.2063
1674.3        34.3536
1674.4        34.4105
1674.5        34.5372
1674.6        34.6792
1674.7        34.4578
1674.8         34.293
1674.9        34.3125
1675          34.4329
1675.1        34.6287
1675.2        34.7286
1675.3        34.7041
1675.4        34.7661
1675.5        34.9352
1675.6        35.1126
1675.7        35.3231
1675.8        35.4985
1675.9        35.4852
1676          35.2805
1676.1        34.9777
1676.2        34.9485
1676.3        35.0365
1676.4        35.1243
1676.5        35.1696
1676.6        35.0087
1676.7        34.9627
1676.8        34.9242
1676.9        34.8448
1677          34.9484
1677.1        35.2755
1677.2        35.5418
1677.3        35.6723
1677.4        35.6248
1677.5        35.5625
1677.6        35.4747
1677.7        35.4192
1677.8        35.5936
1677.9        35.7264
1678          35.7222
1678.1        35.6191
1678.2         35.527
1678.3        35.3006
1678.4        35.2547
1678.5        35.5527
1678.6        35.8654
1678.7        36.0365
1678.8        36.0452
1678.9        35.9428
1679          35.8214
1679.1        35.7596
1679.2        35.6292
1679.3        35.7142
1679.4        35.7491
1679.5        35.5547
1679.6        35.3459
1679.7        35.1807
1679.8         35.021
1679.9        34.7887
1680          34.7126
1680.1        34.7924
1680.2        34.9263
1680.3        35.1835
1680.4        35.3547
1680.5        35.4821
1680.6        35.4218
1680.7         35.344
1680.8        35.3509
1680.9         35.234
1681          35.0563
1681.1        35.0444
1681.2        35.0337
1681.3         34.976
1681.4        34.9383
1681.5        34.6877
1681.6        34.5513
1681.7        34.6075
1681.8        34.6714
1681.9        34.7449
1682          34.8471
1682.1        34.9277
1682.2        34.9528
1682.3        34.9174
1682.4        34.9153
1682.5        34.8683
1682.6        34.8338
1682.7         34.937
1682.8        35.0574
1682.9        35.0458
1683           34.941
1683.1        35.1057
1683.2        35.2636
1683.3        35.2947
1683.4        35.2629
1683.5        35.1151
1683.6        35.0972
1683.7        35.1776
1683.8         35.243
1683.9        35.2909
1684           35.284
1684.1        35.2816
1684.2        35.3966
1684.3        35.4587
1684.4         35.508
1684.5        35.4633
1684.6        35.4819
1684.7        35.3876
1684.8        35.3158
1684.9        35.1589
1685          35.1693
1685.1        35.4103
1685.2        35.6106
1685.3        35.6259
1685.4        35.4928
1685.5        35.3782
1685.6        35.3191
1685.7        35.3231
1685.8        35.3287
1685.9        35.3496
1686          35.3704
1686.1        35.5217
1686.2        35.4271
1686.3        35.1902
1686.4        35.1884
1686.5        35.2081
1686.6        35.1104
1686.7        35.0835
1686.8        35.0433
1686.9         35.114
1687          35.1995
1687.1         35.276
1687.2        35.2905
1687.3        35.1459
1687.4        35.0472
1687.5        34.9776
1687.6        34.9289
1687.7        34.7948
1687.8        34.8219
1687.9        34.9817
1688          35.0042
1688.1        34.9284
1688.2        34.7899
1688.3        34.7645
1688.4        34.8085
1688.5        34.9376
1688.6        35.0667
1688.7        35.0955
1688.8        35.1001
1688.9         35.008
1689          34.8515
1689.1        34.5967
1689.2        34.4692
1689.3        34.5877
1689.4        34.8121
1689.5        35.1901
1689.6        35.3088
1689.7        35.1787
1689.8        34.8753
1689.9        34.6289
1690          34.6253
1690.1        34.7778
1690.2        34.9601
1690.3        35.1555
1690.4         35.125
1690.5        35.0292
1690.6        35.1491
1690.7        35.3455
1690.8        35.5816
1690.9        35.8591
1691          35.8414
1691.1        35.8555
1691.2        35.8413
1691.3        35.9262
1691.4        35.9731
1691.5         36.007
1691.6        36.1233
1691.7        36.2883
1691.8        36.2403
1691.9        35.9718
1692          35.8624
1692.1        35.9023
1692.2        35.9824
1692.3        36.0467
1692.4        36.1874
1692.5        36.3682
1692.6        36.2707
1692.7        35.9844
1692.8        35.7947
1692.9        35.7056
1693          35.6823
1693.1        35.8409
1693.2        36.0085
1693.3        36.0685
1693.4         35.992
1693.5        36.0832
1693.6        36.1501
1693.7        36.1027
1693.8        36.0283
1693.9        35.9537
1694          35.9404
1694.1        35.9959
1694.2        35.9379
1694.3        35.9957
1694.4        35.8566
1694.5        35.7057
1694.6         35.686
1694.7        35.6674
1694.8        35.5611
1694.9        35.4764
1695          35.5228
1695.1        35.5531
1695.2        35.5109
1695.3         35.554
1695.4        35.7103
1695.5        35.8864
1695.6         35.737
1695.7         35.431
1695.8        35.2421
1695.9        35.2624
1696          35.3428
1696.1        35.4525
1696.2        35.5848
1696.3        35.4962
1696.4         35.465
1696.5        35.5791
1696.6        35.6292
1696.7         35.716
1696.8        35.8219
1696.9        35.9168
1697          35.9293
1697.1        35.9569
1697.2        36.0681
1697.3        36.1187
1697.4        36.1416
1697.5        36.0088
1697.6        35.9315
1697.7        36.0234
1697.8        36.1541
1697.9        36.2824
1698          36.3557
1698.1        36.2286
1698.2        36.2299
1698.3         36.186
1698.4        36.1478
1698.5        36.2411
1698.6        36.2666
1698.7        36.1766
1698.8        36.1051
1698.9        35.9742
1699          35.8568
1699.1        35.8966
1699.2        35.9535
1699.3        36.0343
1699.4        35.9993
1699.5        35.8856
1699.6        35.8719
1699.7         35.888
1699.8        36.0853
1699.9        36.2083
1700          36.2924
1700.1        36.2635
1700.2        36.1783
1700.3        36.1504
1700.4        36.1669
1700.5        36.1912
1700.6        36.2217
1700.7        36.1653
1700.8        36.0142
1700.9        35.8681
1701          35.8498
1701.1         35.895
1701.2        35.9997
1701.3        36.1911
1701.4         36.268
1701.5        36.2083
1701.6        36.0769
1701.7        36.0268
1701.8        36.0772
1701.9        36.2483
1702          36.3755
1702.1        36.3773
1702.2        36.3467
1702.3         36.184
1702.4        36.0702
1702.5        36.2198
1702.6        36.4455
1702.7        36.6563
1702.8        36.6732
1702.9        36.7209
1703          36.6421
1703.1        36.7532
1703.2        36.8526
1703.3        36.9011
1703.4         36.978
1703.5        37.0017
1703.6        36.8943
1703.7        36.8474
1703.8        36.9027
1703.9        37.1241
1704          37.3062
1704.1        37.5259
1704.2        37.5275
1704.3        37.5279
1704.4        37.4405
1704.5        37.1469
1704.6        36.9123
1704.7         36.933
1704.8          37.02
1704.9        37.1323
1705          37.1491
1705.1        37.1723
1705.2        37.1328
1705.3        37.1331
1705.4         37.305
1705.5        37.2571
1705.6        37.0454
1705.7        36.9032
1705.8        37.0311
1705.9        37.3414
1706          37.3803
1706.1        37.2428
1706.2        37.2185
1706.3        37.3173
1706.4        37.3733
1706.5        37.3276
1706.6        37.3257
1706.7        37.3151
1706.8        37.3195
1706.9        37.5126
1707           37.626
1707.1        37.7689
1707.2        37.8783
1707.3        37.8569
1707.4        37.9206
1707.5        37.9879
1707.6        38.1471
1707.7        38.2364
1707.8         38.155
1707.9        38.0624
1708          38.0263
1708.1        37.9912
1708.2        38.0379
1708.3        38.0418
1708.4        38.1021
1708.5        38.1988
1708.6         38.079
1708.7        37.7255
1708.8        37.5929
1708.9        37.4389
1709          37.4526
1709.1        37.3632
1709.2        37.4628
1709.3        37.6135
1709.4         37.532
1709.5        37.5407
1709.6        37.7959
1709.7        38.0168
1709.8        38.0424
1709.9        37.9996
1710           38.013
1710.1         37.953
1710.2        37.9489
1710.3        37.9263
1710.4        37.8315
1710.5         37.741
1710.6        37.7124
1710.7        37.9713
1710.8        38.2107
1710.9        38.4118
1711          38.3268
1711.1        38.2197
1711.2        38.3213
1711.3        38.4019
1711.4        38.4053
1711.5        38.4786
1711.6        38.4438
1711.7        38.4154
1711.8        38.2992
1711.9         38.188
1712          38.2268
1712.1        38.1879
1712.2          38.04
1712.3        37.9441
1712.4         37.848
1712.5        37.6833
1712.6         37.663
1712.7        37.7699
1712.8        37.7659
1712.9        37.7264
1713          37.7626
1713.1        37.5003
1713.2        37.2754
1713.3        37.0084
1713.4        36.9811
1713.5         37.325
1713.6         37.707
1713.7        37.6972
1713.8        37.3588
1713.9        37.0169
1714          36.8615
1714.1        36.8774
1714.2        36.9661
1714.3        37.2391
1714.4        37.2183
1714.5        37.0716
1714.6        36.9138
1714.7        36.5332
1714.8        36.3097
1714.9        36.0614
1715          36.1491
1715.1         36.408
1715.2        36.5686
1715.3        36.6082
1715.4        36.6912
1715.5        36.7458
1715.6        36.6331
1715.7         36.405
1715.8        36.2386
1715.9        36.2201
1716          36.3472
1716.1        36.5304
1716.2        36.6744
1716.3        36.7476
1716.4        36.7592
1716.5        36.8081
1716.6        36.8369
1716.7        36.8129
1716.8        36.6445
1716.9        36.4264
1717          36.5178
1717.1        36.4541
1717.2        36.2956
1717.3        36.1063
1717.4        35.9816
1717.5        36.0115
1717.6        35.9765
1717.7         36.207
1717.8        36.3362
1717.9        36.4408
1718           36.357
1718.1        36.3416
1718.2        36.4261
1718.3        36.3427
1718.4        36.2176
1718.5        36.0179
1718.6        35.8435
1718.7        35.8191
1718.8        36.0425
1718.9        36.3592
1719          36.4643
1719.1        36.3606
1719.2        36.2829
1719.3        36.3013
1719.4        36.3664
1719.5        36.4644
1719.6        36.4587
1719.7        36.4213
1719.8        36.2989
1719.9        36.1256
1720          36.0753
1720.1        36.0674
1720.2        36.0543
1720.3        36.0419
1720.4        36.0304
1720.5        35.9855
1720.6        35.9272
1720.7        35.9206
1720.8        35.8758
1720.9        35.8084
1721          35.7915
1721.1        35.7361
1721.2        35.7055
1721.3         35.707
1721.4        35.6355
1721.5        35.6714
1721.6        35.6859
1721.7        35.5839
1721.8        35.5514
1721.9        35.5242
1722          35.4714
1722.1        35.3554
1722.2        35.2943
1722.3        35.4808
1722.4        35.6857
1722.5        35.7603
1722.6        35.7492
1722.7        35.7132
1722.8        35.7638
1722.9        35.8947
1723          35.9455
1723.1        36.0003
1723.2        35.9221
1723.3        35.8038
1723.4        35.8647
1723.5         35.926
1723.6        35.9436
1723.7        35.9804
1723.8        36.0524
1723.9        36.1029
1724          36.0702
1724.1        36.0488
1724.2        36.0452
1724.3        36.0155
1724.4        36.0528
1724.5        36.2914
1724.6        36.5704
1724.7        36.6057
1724.8        36.4876
1724.9        36.3954
1725          36.2731
1725.1        36.1283
1725.2        36.0359
1725.3        36.0611
1725.4        36.1963
1725.5        36.3618
1725.6        36.3821
1725.7         36.412
1725.8        36.4549
1725.9        36.4528
1726          36.5215
1726.1        36.4778
1726.2        36.3902
1726.3        36.2833
1726.4        36.3023
1726.5        36.5573
1726.6        36.6783
1726.7        36.8005
1726.8        36.8349
1726.9        36.7016
1727          36.7078
1727.1        36.6496
1727.2        36.5617
1727.3        36.4659
1727.4        36.5399
1727.5        36.5418
1727.6        36.4685
1727.7        36.2465
1727.8        36.0017
1727.9         35.778
1728          35.6374
1728.1        35.7869
1728.2        35.7865
1728.3         35.531
1728.4        35.3589
1728.5        35.3657
1728.6        35.3923
1728.7        35.5026
1728.8        35.5757
1728.9        35.3995
1729          35.2772
1729.1        35.2279
1729.2         35.166
1729.3        35.1019
1729.4        35.1768
1729.5        35.2072
1729.6        35.1862
1729.7        35.1879
1729.8        35.3073
1729.9        35.5029
1730          35.6037
1730.1        35.4681
1730.2        35.4151
1730.3        35.7404
1730.4        36.0038
1730.5          35.84
1730.6        35.6784
1730.7        35.6886
1730.8        35.6217
1730.9        35.5666
1731           35.441
1731.1        35.2356
1731.2        35.2983
1731.3         35.375
1731.4        35.3069
1731.5         35.248
1731.6        35.3326
1731.7         35.427
1731.8         35.457
1731.9        35.2963
1732          35.0841
1732.1        34.9839
1732.2        34.9394
1732.3        34.8483
1732.4        34.7502
1732.5        34.7106
1732.6        34.7279
1732.7        34.7478
1732.8        34.7124
1732.9        34.7107
1733          34.7515
1733.1        34.8263
1733.2        34.8219
1733.3        34.8203
1733.4        34.8105
1733.5        34.8363
1733.6        34.7978
1733.7        34.7241
1733.8        34.7056
1733.9        34.7255
1734          34.7586
1734.1        34.7879
1734.2        34.7795
1734.3         34.771
1734.4        34.9358
1734.5        35.2056
1734.6         35.403
1734.7        35.4513
1734.8        35.4817
1734.9        35.5803
1735          35.6135
1735.1        35.6876
1735.2        35.8708
1735.3          36.02
1735.4        36.2188
1735.5         36.314
1735.6        36.4208
1735.7        36.5737
1735.8        36.5121
1735.9        36.4117
1736          36.2422
1736.1        36.1575
1736.2         36.197
1736.3        36.4201
1736.4        36.5837
1736.5        36.5235
1736.6        36.5035
1736.7        36.5475
1736.8        36.6372
1736.9        36.8996
1737          37.0845
1737.1        37.1444
1737.2        37.0011
1737.3        36.9936
1737.4        37.1327
1737.5        37.1961
1737.6        37.1237
1737.7        36.9125
1737.8        36.8705
1737.9        37.1322
1738          37.2733
1738.1        37.3807
1738.2        37.3928
1738.3        37.3069
1738.4        37.2986
1738.5         37.297
1738.6        37.3093
1738.7        37.4867
1738.8         37.576
1738.9         37.801
1739          38.1151
1739.1        38.4659
1739.2        38.5651
1739.3        38.4729
1739.4        38.2833
1739.5        38.1826
1739.6        38.3103
1739.7         38.475
1739.8        38.5622
1739.9        38.4454
1740          38.2612
1740.1        37.8874
1740.2        37.4939
1740.3        37.1524
1740.4        37.0383
1740.5        37.1535
1740.6        37.1976
1740.7        37.3933
1740.8        37.7036
1740.9        37.8702
1741          37.8801
1741.1        37.7926
1741.2        37.6616
1741.3        37.6053
1741.4        37.6599
1741.5        37.7458
1741.6        37.9215
1741.7         38.011
1741.8        38.0314
1741.9        38.0199
1742          38.0406
1742.1        38.1068
1742.2        38.2215
1742.3        38.4861
1742.4        38.5445
1742.5        38.4855
1742.6        38.5066
1742.7        38.5177
1742.8        38.4622
1742.9        38.3375
1743          38.3873
1743.1        38.4107
1743.2        38.4128
1743.3        38.3723
1743.4        38.3239
1743.5        38.3075
1743.6        38.3909
1743.7        38.5867
1743.8        38.7514
1743.9        38.7801
1744          38.7742
1744.1        38.7485
1744.2         38.581
1744.3        38.4445
1744.4        38.4636
1744.5        38.4233
1744.6        38.4347
1744.7        38.3992
1744.8        38.2383
1744.9        37.9785
1745          37.9079
1745.1        37.9626
1745.2        38.1177
1745.3        38.2933
1745.4        38.3154
1745.5        38.2384
1745.6        38.0977
1745.7        37.9467
1745.8        37.8244
1745.9        37.8825
1746           37.902
1746.1        37.8993
1746.2        38.0506
1746.3        38.1256
1746.4        38.2156
1746.5         38.442
1746.6        38.4628
1746.7        38.4878
1746.8        38.5016
1746.9        38.6015
1747          38.7138
1747.1        38.6958
1747.2        38.6922
1747.3        38.6338
1747.4        38.5883
1747.5        38.4576
1747.6        38.3936
1747.7        38.5455
1747.8        38.6682
1747.9        38.7842
1748          38.7879
1748.1        38.6844
1748.2        38.4985
1748.3        38.3204
1748.4        38.2169
1748.5        38.2391
1748.6        38.3479
1748.7        38.1512
1748.8        38.0331
1748.9        37.8987
1749          37.9339
1749.1        37.9287
1749.2          37.82
1749.3        37.5704
1749.4        37.5538
1749.5        37.8717
1749.6        38.1949
1749.7        38.5536
1749.8        38.5524
1749.9        38.5799
1750          38.6001
1750.1        38.5247
1750.2        38.8002
1750.3        39.1066
1750.4        39.2586
1750.5        39.3251
1750.6        39.3283
1750.7        39.2565
1750.8        39.0372
1750.9        38.7397
1751           38.744
1751.1        38.8581
1751.2        38.8933
1751.3        38.9286
1751.4        38.8903
1751.5        38.6541
1751.6        38.5128
1751.7        38.5094
1751.8        38.6889
1751.9        38.9245
1752          39.1223
1752.1        39.2925
1752.2        39.3073
1752.3        39.1711
1752.4        39.0471
1752.5         39.059
1752.6        39.0952
1752.7        39.0415
1752.8        39.2415
1752.9        39.2897
1753          39.3413
1753.1        39.4025
1753.2        39.3831
1753.3        39.4809
1753.4        39.7264
1753.5        40.0397
1753.6        39.9467
1753.7        39.6585
1753.8        39.4777
1753.9        39.5132
1754          39.6176
1754.1        39.7794
1754.2        39.8635
1754.3        40.0635
1754.4        40.1936
1754.5        40.3716
1754.6        40.3684
1754.7        40.2424
1754.8        40.2207
1754.9        40.0993
1755          39.9737
1755.1        39.9835
1755.2        39.9651
1755.3        40.0863
1755.4        40.1404
1755.5        40.1318
1755.6        40.1915
1755.7        40.1449
1755.8         39.868
1755.9        39.5288
1756           39.426
1756.1        39.5917
1756.2        39.8922
1756.3        40.0314
1756.4        40.1505
1756.5         40.323
1756.6        40.3827
1756.7        40.4229
1756.8        40.2003
1756.9        39.9924
1757          39.9601
1757.1         39.819
1757.2        39.7932
1757.3         39.709
1757.4        39.6593
1757.5        39.6968
1757.6        39.5475
1757.7        39.2024
1757.8         39.033
1757.9        39.0333
1758          38.9417
1758.1         39.107
1758.2        39.3135
1758.3        39.5264
1758.4        39.4688
1758.5        39.1749
1758.6        38.9809
1758.7        39.0855
1758.8        39.0054
1758.9        38.6065
1759           38.297
1759.1        37.9821
1759.2        37.8265
1759.3         37.726
1759.4        37.6216
1759.5        37.5612
1759.6        37.6301
1759.7        37.7648
1759.8        37.7127
1759.9        37.6542
1760          37.4644
1760.1        37.2445
1760.2        37.2223
1760.3        37.2381
1760.4        37.3951
1760.5        37.4171
1760.6        37.2887
1760.7        37.1251
1760.8        37.0435
1760.9        37.2936
1761          37.5739
1761.1        37.5502
1761.2        37.5031
1761.3        37.5018
1761.4        37.5713
1761.5        37.6791
1761.6        37.8068
1761.7        37.7713
1761.8        37.5905
1761.9        37.6312
1762          37.7216
1762.1        37.7377
1762.2        37.8055
1762.3        37.8413
1762.4        37.9552
1762.5        38.0004
1762.6        37.9557
1762.7        37.8362
1762.8        37.8009
1762.9        38.1461
1763          38.1882
1763.1         38.106
1763.2        37.9524
1763.3        37.7439
1763.4         37.705
1763.5        37.9979
1763.6        38.1786
1763.7        38.3765
1763.8        38.4432
1763.9        38.2899
1764          38.1136
1764.1        38.1174
1764.2         37.977
1764.3        37.9072
1764.4        37.9059
1764.5        37.9685
1764.6        38.0213
1764.7        37.9819
1764.8        37.8734
1764.9        37.6497
1765          37.4359
1765.1        37.1394
1765.2        36.9998
1765.3        37.0801
1765.4        37.1644
1765.5         37.348
1765.6        37.4201
1765.7        37.3315
1765.8        37.3101
1765.9        37.5444
1766          37.7372
1766.1          37.92
1766.2        37.7205
1766.3        37.5387
1766.4        37.3384
1766.5        37.0724
1766.6        36.9393
1766.7        36.8813
1766.8        36.9475
1766.9        36.8592
1767          36.7137
1767.1        36.6474
1767.2        36.6724
1767.3        36.9726
1767.4        37.2024
1767.5        37.3497
1767.6         37.492
1767.7        37.6303
1767.8         37.643
1767.9        37.4617
1768          37.3533
1768.1        37.3177
1768.2        37.5431
1768.3        37.7266
1768.4        37.8861
1768.5        37.9344
1768.6        37.9501
1768.7          37.96
1768.8         38.069
1768.9        38.2262
1769          38.2141
1769.1         38.185
1769.2        38.2659
1769.3        38.3749
1769.4         38.394
1769.5        38.1453
1769.6        37.8486
1769.7        37.7529
1769.8        37.8961
1769.9        38.0922
1770          38.2157
1770.1        38.5596
1770.2        38.6715
1770.3        38.6468
1770.4        38.4858
1770.5        38.2122
1770.6         38.084
1770.7        38.0839
1770.8         38.054
1770.9        37.9112
1771          37.7962
1771.1        37.6747
1771.2        37.7086
1771.3        37.6268
1771.4        37.4153
1771.5        37.2594
1771.6        37.3584
1771.7        37.6466
1771.8        37.7998
1771.9        37.8445
1772          37.7976
1772.1        37.5018
1772.2        37.2999
1772.3        37.3461
1772.4        37.4672
1772.5        37.5756
1772.6        37.6189
1772.7        37.5086
1772.8        37.6024
1772.9        37.8575
1773          38.0522
1773.1        38.4137
1773.2        38.5253
1773.3        38.2517
1773.4        38.0025
1773.5         37.684
1773.6        37.7026
1773.7        37.9611
1773.8        38.1411
1773.9        38.3957
1774          38.5598
1774.1        38.4326
1774.2        38.2416
1774.3        38.2157
1774.4        38.4884
1774.5        38.6442
1774.6        38.7029
1774.7        38.7362
1774.8        38.6822
1774.9        38.6012
1775          38.6932
1775.1        38.8438
1775.2        38.8873
1775.3        38.6961
1775.4        38.5819
1775.5        38.6704
1775.6        38.8109
1775.7        38.8012
1775.8        38.5724
1775.9        38.3811
1776          38.6029
1776.1        38.9826
1776.2        39.0725
1776.3        38.9613
1776.4        38.9077
1776.5        39.0386
1776.6        39.2996
1776.7        39.7494
1776.8        40.2561
1776.9        40.5058
1777          40.4747
1777.1         40.232
1777.2        39.8098
1777.3        39.4158
1777.4        39.4868
1777.5        39.7465
1777.6         40.019
1777.7        39.9902
1777.8        39.8889
1777.9        39.7089
1778          39.7577
1778.1        39.9061
1778.2        40.0007
1778.3         40.039
1778.4        39.9752
1778.5        40.0172
1778.6        40.1651
1778.7        40.3611
1778.8        40.4818
1778.9        40.4694
1779           40.433
1779.1        40.2882
1779.2        40.1725
1779.3        40.0821
1779.4        40.2756
1779.5        40.5415
1779.6        40.7939
1779.7        40.9052
1779.8        40.8982
1779.9        41.0101
1780          41.0015
1780.1        40.9819
1780.2        41.0734
1780.3        41.2204
1780.4        41.2592
1780.5        41.3963
1780.6        41.5763
1780.7        41.4298
1780.8        41.1607
1780.9        40.9181
1781          40.8231
1781.1        40.8786
1781.2        40.8914
1781.3        40.9199
1781.4        40.9841
1781.5        41.2384
1781.6        41.4506
1781.7        41.4484
1781.8        41.4143
1781.9        41.2461
1782          41.2218
1782.1        41.4802
1782.2        41.6334
1782.3        41.8234
1782.4        41.8566
1782.5        42.0659
1782.6        42.2224
1782.7        42.4204
1782.8        42.3369
1782.9        41.9961
1783          41.9053
1783.1        42.1469
1783.2        42.4037
1783.3        42.5932
1783.4        42.4906
1783.5        42.1858
1783.6        41.9429
1783.7        41.6533
1783.8        41.5573
1783.9        41.7041
1784           41.861
1784.1        41.9186
1784.2        41.8467
1784.3        41.6105
1784.4        41.4553
1784.5        41.3223
1784.6        41.4629
1784.7        41.8103
1784.8        42.0128
1784.9         42.015
1785          41.8855
1785.1        41.6922
1785.2        41.5391
1785.3        41.3807
1785.4        41.5555
1785.5        41.6637
1785.6        41.7866
1785.7        41.7935
1785.8        41.6613
1785.9        41.6284
1786          41.9253
1786.1        42.3832
1786.2        42.7354
1786.3        42.4377
1786.4        41.9495
1786.5        41.7616
1786.6        41.8708
1786.7        42.2597
1786.8        42.6082
1786.9        42.9998
1787          43.3873
1787.1        43.7776
1787.2        43.9213
1787.3        43.8884
1787.4        43.8793
1787.5        44.0175
1787.6        44.2969
1787.7        44.3049
1787.8        44.2025
1787.9        44.2014
1788          44.3697
1788.1         44.624
1788.2        44.8766
1788.3        45.0061
1788.4        44.8629
1788.5        44.7645
1788.6        44.8629
1788.7        44.9797
1788.8        44.9832
1788.9        44.6936
1789          44.6205
1789.1        44.8457
1789.2        44.9797
1789.3        45.3461
1789.4        45.4889
1789.5        45.5223
1789.6          45.58
1789.7          45.52
1789.8        45.3668
1789.9        45.2725
1790          45.3047
1790.1        45.5131
1790.2        45.9175
1790.3        46.0009
1790.4        45.6839
1790.5        45.1564
1790.6        44.6925
1790.7        44.6593
1790.8         44.705
1790.9        44.6673
1791          44.7073
1791.1        44.6742
1791.2         44.462
1791.3        44.2309
1791.4        44.0095
1791.5        43.9857
1791.6        43.9528
1791.7        44.0515
1791.8        44.0696
1791.9        44.2218
1792          44.0231
1792.1        43.7072
1792.2        43.3385
1792.3        43.1092
1792.4         43.208
1792.5        43.4804
1792.6          43.53
1792.7        43.6993
1792.8        43.7072
1792.9        43.6225
1793          43.5661
1793.1        43.5097
1793.2        43.4905
1793.3        43.6191
1793.4        43.5401
1793.5        43.3069
1793.6        42.8581
1793.7        42.5073
1793.8        42.5285
1793.9        42.5664
1794          42.7239
1794.1        42.7183
1794.2        42.4939
1794.3        42.1802
1794.4         42.087
1794.5        42.1402
1794.6        42.2947
1794.7         42.514
1794.8        42.6769
1794.9        42.8021
1795          42.8088
1795.1        42.8346
1795.2        42.8301
1795.3        42.5564
1795.4        42.4494
1795.5        42.4761
1795.6         42.678
1795.7        43.0082
1795.8        42.9846
1795.9         42.601
1796          42.3725
1796.1        42.4694
1796.2        42.6155
1796.3        42.8111
1796.4        42.9152
1796.5        42.8446
1796.6        43.0004
1796.7        43.2563
1796.8        43.3295
1796.9        43.0609
1797          42.7798
1797.1        42.6848
1797.2        42.8133
1797.3        42.9634
1797.4        42.9454
1797.5        42.7787
1797.6        42.7395
1797.7        42.7798
1797.8        42.8558
1797.9        42.8514
1798          42.8391
1798.1        42.6345
1798.2        42.4416
1798.3        42.1181
1798.4        41.9485
1798.5         42.056
1798.6         42.107
1798.7        42.2102
1798.8        42.2347
1798.9        42.0594
1799          41.8922
1799.1         41.721
1799.2        41.7189
1799.3        41.9509
1799.4        42.1826
1799.5        42.1226
1799.6        42.1948
1799.7        42.5163
1799.8        42.6681
1799.9        42.7252
1800          42.7912
1800.1        42.9714
1800.2        43.0913
1800.3        42.9523
1800.4        42.7196
1800.5        42.4275
1800.6        42.3466
1800.7        42.5695
1800.8        42.7535
1800.9        43.0376
1801          43.3768
1801.1        43.5989
1801.2        43.4714
1801.3        43.3881
1801.4        43.3331
1801.5        43.5505
1801.6         43.894
1801.7        44.0606
1801.8        43.8623
1801.9        43.5606
1802           43.233
1802.1        43.1454
1802.2        43.1094
1802.3        43.1599
1802.4        43.1992
1802.5        43.2768
1802.6        43.1375
1802.7        42.8786
1802.8        42.7411
1802.9         42.673
1803           42.731
1803.1        43.0186
1803.2        43.0917
1803.3          42.78
1803.4        42.4465
1803.5        42.0062
1803.6        41.7847
1803.7        41.8939
1803.8        41.9903
1803.9        42.0518
1804          41.9772
1804.1        41.8553
1804.2        41.7531
1804.3        41.6316
1804.4        41.4224
1804.5        41.3374
1804.6        41.1801
1804.7         41.115
1804.8        41.0212
1804.9        41.0384
1805          41.0406
1805.1        40.8655
1805.2        40.5925
1805.3        40.4171
1805.4        40.4623
1805.5        40.4802
1805.6         40.345
1805.7        40.2068
1805.8        40.0602
1805.9        39.9318
1806          40.0522
1806.1        40.3747
1806.2        40.6616
1806.3        40.9414
1806.4        40.8439
1806.5         40.686
1806.6        40.6506
1806.7        40.7206
1806.8        40.7528
1806.9        40.6993
1807           40.643
1807.1        40.6411
1807.2        40.6969
1807.3        40.7727
1807.4        40.7826
1807.5        40.8643
1807.6        40.8061
1807.7         40.738
1807.8        40.8991
1807.9        41.1501
1808          41.0718
1808.1        40.9557
1808.2        41.1695
1808.3        41.6314
1808.4        41.7607
1808.5        41.6992
1808.6        41.5521
1808.7        41.6213
1808.8        41.7545
1808.9        41.6822
1809          41.7158
1809.1        41.8311
1809.2        41.7892
1809.3        41.5941
1809.4        41.3555
1809.5        41.3734
1809.6        41.6567
1809.7        41.8002
1809.8        41.9286
1809.9        42.0361
1810          41.9587
1810.1        41.8747
1810.2        41.9185
1810.3        41.9594
1810.4        41.9792
1810.5        42.1297
1810.6        42.1414
1810.7        42.2914
1810.8        42.2432
1810.9        42.0405
1811          41.9418
1811.1        41.8935
1811.2        42.0039
1811.3        42.1949
1811.4        42.1526
1811.5         42.066
1811.6        41.9493
1811.7        41.8746
1811.8        41.9088
1811.9        41.7513
1812          41.5909
1812.1         41.581
1812.2        41.6812
1812.3        41.5348
1812.4        41.5079
1812.5        41.6007
1812.6        41.6288
1812.7        41.6575
1812.8        41.7114
1812.9        41.6752
1813          41.5799
1813.1        41.7184
1813.2        41.7805
1813.3        41.7226
1813.4        41.7773
1813.5        41.9487
1813.6        42.1389
1813.7        42.2335
1813.8        42.2636
1813.9        42.3727
1814          42.4481
1814.1        42.6579
1814.2         42.909
1814.3        43.0542
1814.4        42.9395
1814.5        42.6077
1814.6        42.3181
1814.7        42.1257
1814.8        41.9971
1814.9        41.8175
1815          41.8856
1815.1        42.0873
1815.2        42.2836
1815.3         42.551
1815.4        42.7894
1815.5        42.8679
1815.6        42.8726
1815.7         42.961
1815.8        43.1351
1815.9        43.1857
1816          43.1761
1816.1        43.2414
1816.2        43.3204
1816.3        43.3238
1816.4        43.2055
1816.5        43.1097
1816.6        42.9405
1816.7         42.883
1816.8        43.1086
1816.9        43.2393
1817          43.4111
1817.1        43.6761
1817.2        43.7856
1817.3        43.6258
1817.4        43.6718
1817.5        43.8049
1817.6        44.0981
1817.7        44.3888
1817.8        44.4864
1817.9        44.3303
[truncated: 1,800,063 more chars]
